# Supplementary material for: Deep learning and genome-wide association meta-analyses of bone marrow adiposity in the UK Biobank
Source: Nat Commun. 2025 Jan 2;16:99. doi: 10.1038/s41467-024-55422-4 (PMC11697225; doi:10.1038/s41467-024-55422-4)
Supplement: Supplementary file 4 — Supplementary Data 1 [file 41467_2024_55422_MOESM4_ESM.xlsx]

## Sheet: Supplementary Table 1
Supplementary Table 1: Quality control process for the UK Biobank sample of white unrelated individuals from the first batch
	Femoral head_1st batch	Total hip_1st batch	Diaphysis_1st batch	Spine_1st batch
Sample size (all ancestries) with fat measurements ML model output	29939	29186	29358	31748
Sample quality control to exclude:
Fat (NA)	125	13	7	14
UKB withdraw	7	7	7	7
Voxels outliers [spine:<3 SD from mean voxels; other regions: <20 voxels]	217	27	502	318
BMFF sample size after quality control	29590	29139	28842	31409
Missing covariates to exclude:
Age_imaging (NA)	0	0	0	0
BMI_imaging (NA)	0	0	0	0
Sample size after covariates	29590	29139	28842	31409
Missing genetic data to exclude:
Genetic data (NA)	734	728	719	779
Sample size after genetic data (NA)	28856	28411	28123	30630
Non-Euro (white) to exclude:
Non-white	3496	3504	3439	3723
Sample size for white	25360	24907	24684	26907
Duplicate iid to exclude:	0	0	0	0
Sample size for pruning	25360	24907	24684	26907
Pruning related sample to exclude:
Pruning related sample	529	495	509	578
Sample size for white unrelated	24831	24412	24175	26329
BMFF<60 to exclude (for femoral sites; see Methods and Supplemental Figure 1):	44	46	0	0
Final sample size	24787	24366	24175	26329
