# Supplementary material for: Deep learning and genome-wide association meta-analyses of bone marrow adiposity in the UK Biobank
Source: Nat Commun. 2025 Jan 2;16:99. doi: 10.1038/s41467-024-55422-4 (PMC11697225; doi:10.1038/s41467-024-55422-4)
Supplement: Supplementary file 5 — Supplementary Data 2 [file 41467_2024_55422_MOESM5_ESM.xlsx]

## Sheet: Supplementary Table 2
Supplementary Table 2: Quality control process for the UK Biobank sample of white unrelated individuals from the second batch
	Femoral head_2nd batch	Total hip_2nd batch	Diaphysis_2nd batch	Spine_2nd batch
Sample size (all ancestries) with fat measurements ML model output	17522	18065	17160	18920
Sample quality control to exclude:
Fat (NA)	10	111	1	0
UKB withdraw	0	0	0	0
Voxels outliers [spine:<3 SD from mean voxels; other regions: <20 voxels]	57	138	270	103
BMFF sample size after quality control	17455	17816	16889	18817
Missing covariates to exclude:
Age_imaging (NA)	477	475	453	512
BMI_imaging (NA)	0	0	0	0
Sample size after covariates	16978	17341	16436	18305
Missing genetic data to exclude:
Genetic data (NA)	476	487	460	508
Sample size after genetic data (NA)	16502	16854	15976	17797
Non-Euro (white) to exclude:
Non-white	2495	2606	2453	2703
Sample size for white	14007	14248	13523	15094
Duplicate iid to exclude:	0	0	0	0
Sample size for pruning	14007	14248	13523	15094
Pruning related sample to exclude:
Pruning related sample	195	197	185	219
Sample size for white unrelated	13812	14051	13338	14875
BMFF<60 to exclude (for femoral sites; see Methods and Supplemental Figure 1):	18	23	0	0
Final sample size	13794	14028	13338	14875
