# Supplementary material for: Deep learning and genome-wide association meta-analyses of bone marrow adiposity in the UK Biobank
Source: Nat Commun. 2025 Jan 2;16:99. doi: 10.1038/s41467-024-55422-4 (PMC11697225; doi:10.1038/s41467-024-55422-4)
Supplement: Supplementary file 6 — Supplementary Data 3 [file 41467_2024_55422_MOESM6_ESM.xlsx]

## Sheet: Supplementary Table 3
Supplementary Table 3: Summary characteristics of the white unrelated sample from the first batch
	Femoral head (n=24787)	Total hip (n=24366)	Diaphysis (n=24175)	Spine (n=26329)
Age at imaging (years)*	64.70 (58.27-69.93)	64.84 (58.44-70.05)	64.67 (58.28-69.91)	64.69 (58.27-69.93)
Sex
Male	11596 (46.78%)	11111 (45.61%)	10975 (45.40%)	12827 (48.72%)
Female	13191 (53.22%)	13255 (54.39%)	13200 (54.60%)	13502 (51.28%)
BMI at imaging (kg/m2)*	26.04 (23.63-28.91)	25.84 (23.46-28.74)	26.01 (23.59-28.90)	25.96 (23.57-28.88)
BMFF measurement*
Mean.fat (%)	91.77 (90.44-92.66)	91.35 (88.91-92.87)	82.47 (79.14-85.28)	51.51 (45.72-56.72)
No.voxels	752.00 (600.00-932.00)	1036.00 (797.00-1335.00)	96.00 (80.00-108.00)	2120.00 (1834.00-2416.00)
Rank transformed BMFF residuals	0.0300 (-0.5458-0.5764)	-0.0002 (-0.5843-0.5779)	0.0075 (-0.6088-0.6117)	-0.0047 (-0.6035-0.5903)
*median, interquartile
