# Supplementary material for: Deep learning and genome-wide association meta-analyses of bone marrow adiposity in the UK Biobank
Source: Nat Commun. 2025 Jan 2;16:99. doi: 10.1038/s41467-024-55422-4 (PMC11697225; doi:10.1038/s41467-024-55422-4)
Supplement: Supplementary file 7 — Supplementary Data 4 [file 41467_2024_55422_MOESM7_ESM.xlsx]

## Sheet: Supplementary Table 4
Supplementary Table 4: Summary characteristics of the white unrelated sample from the second batch
	Femoral head (n=13794)	Total hip (n=14028)	Diaphysis (n=13338)	Spine (n=14875)
Age at imaging (years)*	68.27 (61.55-73.54)	68.45 (61.66-73.65)	68.16 (61.42-73.42)	68.23 (61.49-73.52)
Sex
Male	6449 (46.75%)	6393 (45.57%)	5962 (44.70%)	7266 (48.85%)
Female	7345 (53.25%)	7635 (54.43%)	7376 (55.30%)	7609 (51.15%)
BMI at imaging (kg/m2)*	26.00 (23.56-28.93)	25.85 (23.38-28.76)	26.00 (23.53-28.95)	25.97 (23.51-28.92)
BMFF measurement*
Mean.fat (%)	91.90 (90.71-92.76)	91.65 (89.38-93.08)	82.90 (79.71-85.68)	53.47 (47.53-58.68)
No.voxels	737.00 (600.00-936.00)	1041.00 (790.00-1344.00)	96.00 (80.00-108.00)	2096.00 (1798.00-2408.00)
Rank transformed BMFF residuals	0.0378 (-0.5574-0.5968)	-0.0005 (-0.6061-0.6081)	0.0035 (-0.6077-0.6080)	-0.0052 (-0.6022-0.6040)
*median, interquartile
