# Supplementary material for: Deep learning and genome-wide association meta-analyses of bone marrow adiposity in the UK Biobank
Source: Nat Commun. 2025 Jan 2;16:99. doi: 10.1038/s41467-024-55422-4 (PMC11697225; doi:10.1038/s41467-024-55422-4)
Supplement: Supplementary file 8 — Supplementary Data 5 [file 41467_2024_55422_MOESM8_ESM.xlsx]

## Sheet: Supplementary Table 5
Supplementary Table 5: Quality control process for the UK Biobank sample of non-white unrelated individuals
	Femoral head_1st batch	Femoral head_2nd batch	Total hip_1st batch	Total hip_2nd batch	Diaphysis_1st batch	Diaphysis_2nd batch	Spine_1st batch	Spine_2nd batch
Sample size (all ancestries) with fat measurements ML model output	29939	17522	29186	18065	29358	17160	31748	18920
Sample quality control to exclude:
Fat (NA)	125	10	13	111	7	1	14	0
UKB withdraw	7	0	7	0	7	0	7	0
Voxels outliers [spine:<3 SD from mean voxels; other regions: <20 voxels]	217	57	27	138	502	270	318	103
BMFF sample size after quality control	29590	17455	29139	17816	28842	16889	31409	18817
Missing covariates to exclude:
Age_imaging (NA)	0	477	0	475	0	453	0	512
BMI_imaging (NA)	0	0	0	0	0	0	0	0
Sample size after covariates	29590	16978	29139	17341	28842	16436	31409	18305
Missing genetic data to exclude:
Genetic data (NA)	734	476	728	487	719	460	779	508
Sample size after genetic data (NA)	28856	16502	28411	16854	28123	15976	30630	17797
Sample size for non-white	3496	2495	3504	2606	3439	2453	3723	2703
Duplicate iid to exclude	0	0	0	0	0	0	0	0
Sample size for pruning	3496	2495	3504	2606	3439	2453	3723	2703
Pruning related sample to exclude:
Pruning related sample	38	13	39	16	36	12	43	16
Sample size for non-white unrelated	3458	2482	3465	2590	3403	2441	3680	2687
BMFF<60 to exclude (for femoral sites; see Methods and Supplemental Figure 1):	5	2	5	3	0	0	0	0
Final sample size	3453	2480	3460	2587	3403	2441	3680	2687
