# Supplementary material for: Deep learning and genome-wide association meta-analyses of bone marrow adiposity in the UK Biobank
Source: Nat Commun. 2025 Jan 2;16:99. doi: 10.1038/s41467-024-55422-4 (PMC11697225; doi:10.1038/s41467-024-55422-4)
Supplement: Supplementary file 9 — Supplementary Data 6 [file 41467_2024_55422_MOESM9_ESM.xlsx]

## Sheet: Supplementary Table 6
Supplementary Table 6: Summary characteristics of the non-white unrelated sample
	Femoral head (n=5933)	Total hip (n=6047)	Diaphysis (n=5844)	Spine (n=6367)
Age at imaging (years)*	63.89 (57.59-70.08)	64.00 (57.68-70.23)	63.77 (57.55-69.90)	63.89 (57.60-70.09)
Sex
Male	2723 (45.84%)	2703 (44.64%)	2579 (44.13%)	2988 (46.93%)
Female	3217 (54.16%)	3352 (55.36%)	3265 (55.87%)	3379 (53.07%)
Ethnicity
Asian	628 (10.58%)	650 (10.75%)	617 (10.56%)	664 (10.43%)
Black	270 (4.56%)	296 (4.89%)	285 (4.88%)	296 (4.65%)
Other non-white ethnic groups	5035 (84.86%)	5101 (84.36%)	4942 (84.56%)	5407 (84.92%)
BMI at imaging (kg/m2)*	26.03 (23.56-28.95)	25.85 (23.39-28.80)	26.00 (23.49-28.93)	25.95 (23.47-28.90)
BMFF measurement*
Mean.fat	91.80 (90.46-92.66)	91.39 (88.93-92.94)	82.98 (79.95-85.70)	51.28 (44.98-56.63)
No.voxels	726.00 (586.00-906.00)	1014.00 (766.00-1298.00)	97.00 (81.00-109.00)	2040.00 (1749.00-2340.00)
Rank transformed BMFF residuals	0.0234 (-0.5539-0.5835)	-0.0109 (-0.5903-0.5709)	-0.0179 (-0.6322-0.6339)	-0.0110 (-0.5902-0.5992)
*median, interquartile
Ancestry (white and non-white) was based on data-field 22006 'Genetic ethnic grouping'
Ethnicity of genetic non-white was based on data-field 21000 self-reported 'Ethnic background'
