# Supplementary material for: Deep learning and genome-wide association meta-analyses of bone marrow adiposity in the UK Biobank
Source: Nat Commun. 2025 Jan 2;16:99. doi: 10.1038/s41467-024-55422-4 (PMC11697225; doi:10.1038/s41467-024-55422-4)
Supplement: Supplementary file 10 — Supplementary Data 7 [file 41467_2024_55422_MOESM10_ESM.xlsx]

## Sheet: Supplementary Table 7
Supplementary Table 7: Summary of BMFF comparison in white and non-white subgroups
		Male								Female
Comparison		femoral head		total hip		diaphysis		spine		femoral head		total hip		diaphysis		spine
Anova	Covariables adjusted for	n	p	n	p	n	p	n	p	n	p	n	p	n	p	n	p
White vs Non-White (All)	Age, BMI	18045/2722	0.392	17504/2701	0.592	16937/2579	3.06e-05	20093/2988	1.28e-08	20536/3211	0.144	20890/3346	0.154	20576/3265	1.86e-06	21111/3379	1.25e-05
White vs Non-White (Black)	Age, BMI	18045/117	0.395	17504/132	0.346	16937/118	0.00496	20093/129	1.88e-15	20536/153	5.48e-06	20890/164	1.92e-09	20576/167	0.000669	21111/167	2.72e-12
White vs Non-White (Asian)	Age, BMI	18045/381	0.00135	17504/382	0.374	16937/361	0.383	20093/390	0.190987	20536/247	0.0561	20890/268	0.0124	20576/256	0.000318	21111/274	0.0617
White vs Non-White (Mixed)	Age, BMI	18045/2224	0.622	17504/2187	0.461	16937/2100	0.000219	20093/2469	3.76e-05	20536/2811	0.963	20890/2914	0.61	20576/2842	6.31e-08	21111/2938	0.00849
Non-White (Black) vs Non-White (Asian)	Age, BMI	117/381	0.34666	132/382	0.2199	118/361	0.035783	129/390	3.81e-10	153/247	0.02109	164/268	0.00327	167/256	5.04e-06	167/274	1.83e-05
Non-White (Black) vs Non-White (Mixed)	Age, BMI	117/2224	0.333	132/2187	0.469	118/2100	0.059	129/2469	3.92e-11	153/2811	1.51e-05	164/2914	4.86e-09	167/2842	0.0571	167/2938	3.07e-09
Non-White (Asian) vs Non-White (Mixed)	Age, BMI	381/2224	0.000926	382/2187	0.258	361/2100	0.473	390/2469	0.7016	247/2811	0.0724	268/2914	0.0119	256/2842	4.98e-07	274/2938	0.346
White vs Non-White (All)	Age, BMI, BMD	15406/2390	0.411	14988/2380	0.63	14524/2276	0.093	17061/2609	0.000324	17327/2844	0.155	17675/2964	0.199	17335/2880	0.00055	17824/2991	0.000612
White vs Non-White (Black)	Age, BMI, BMD	15406/107	0.049	14988/124	0.416	14524/109	0.004	17061/119	5.24e-07	17327/140	0.000598	17675/149	5.41e-05	17335/76	0.11	17824/152	5.06e-10
White vs Non-White (Asian)	Age, BMI, BMD	15406/338	0.038	14988/340	0.504	14524/322	0.814	17061/343	0.516	17327/224	0.191	17675/244	0.328	17335/99	0.069	17824/249	4.4e-05
White vs Non-White (Mixed)	Age, BMI, BMD	15406/1945	0.741	14988/1916	0.93	14524/1845	0.203	17061/2147	0.00834	17327/2480	0.712	17675/2571	0.87	17335/1009	1.63e-07	17824/2590	0.291
Non-White (Black) vs Non-White (Asian)	Age, BMI, BMD	107/338	0.041	124/340	0.556	109/322	0.337	119/343	2.42e-07	140/224	0.188	149/244	0.056	76/99	0.001	152/249	0.003
Non-White (Black) vs Non-White (Mixed)	Age, BMI, BMD	107/1945	0.478	124/1916	0.296	109/1845	0.523	119/2147	5.22e-08	140/2480	0.0154	149/2571	0.00096	76/1009	0.09	152/2590	0.0099
Non-White (Asian) vs Non-White (Mixed)	Age, BMI, BMD	338/1945	0.008	340/1916	0.203	322/1845	0.546	343/2147	0.563	224/2480	0.079	244/2571	0.025	99/1009	0.012	249/2590	0.093
*Rank-transformed BMFF comparison was conducted in white and non-white sample after GWAS quality control. BMD data was not available for all participants. Complete case analysis was used for BMD-adjustment.
