# Supplementary material for: Deep learning and genome-wide association meta-analyses of bone marrow adiposity in the UK Biobank
Source: Nat Commun. 2025 Jan 2;16:99. doi: 10.1038/s41467-024-55422-4 (PMC11697225; doi:10.1038/s41467-024-55422-4)
Supplement: Supplementary file 11 — Supplementary Data 8 [file 41467_2024_55422_MOESM11_ESM.xlsx]

## Sheet: Supplementary Table 8
Supplementary Table 8: Age- and sex-stratified reference ranges for BMFF of each bone region in white and non-white participants
		40-49	50-59	60-69	70-79	>80	Adj. P (Age)
Spine	n	826	12442	19838	13860	605	-
	Female	42.1±11.9	50.8 ± 11.7	55.6 ± 9.37	57.7 ± 9.20	57.9 ± 9.19	<E-300
	Male	44.9 ± 10.7	46.9 ± 10.8	50.4 ± 11.0	53.3 ± 10.7	53.4 ± 10.8	<E-300
	P (Sex)	0.00035	9.31444e-105	<E-300	1.27555e-251	4.55704e-08	-
	Adj.P (Sex)	0.00033	1.50037e-109	<E-300	1.59731e-253	4.16398e-08	-
Femoral Head	n	781	11613	18597	12966	557	-
	Female	90.2 ± 4.68	91.6 ± 3.16	92.5 ± 2.07	92.9 ± 1.81	93.0 ± 1.81	<E-300
	Male	93.4 ± 1.48	93.6 ± 1.62	93.8 ± 1.56	94.0 ± 1.52	94.1 ± 1.57	2.77629e-28
	P (Sex)	3.71106e-80	<E-300	<E-300	<E-300	2.39592e-07	-
	Adj.P (Sex)	2.65329e-81	<E-300	<E-300	<E-300	2.39592e-07	-
Total Hip	n	761	11371	18531	13188	590	-
	Female	87.8 ± 8.20	89.9 ± 5.99	91.6 ± 4.05	92.1 ± 3.72	92.3 ± 3.77	<E-300
	Male	92.9 ± 2.68	93.1 ± 2.71	93.4 ± 2.65	93.6 ± 2.64	93.8 ± 2.64	2.05586e-84
	P (Sex)	1.70495e-69	<E-300	4.67402e-292	2.38801e-170	3.36059e-05	-
	Adj.P (Sex)	2.54112e-71	<E-300	<E-300	3.23082e-183	2.61275e-05	-
Diaphysis	n	763	11379	18178	12519	518	-
	Female	79.1 ± 6.81	80.4 ± 6.18	82.4 ± 5.56	83.5 ± 5.47	83.9 ± 5.49	<E-300
	Male	83.0 ± 6.31	83.3 ± 5.73	84.2 ± 5.79	85.0 ± 5.34	85.6 ± 5.30	1.20268e-105
	P (Sex)	3.18536e-32	5.42037e-270	7.65145e-182	1.51242e-106	0.00028	-
	Adj.P (Sex)	8.14271e-33	5.78438e-258	4.54397e-191	4.23601e-110	0.000242	-
Median ± IQR BMFF% at each skeletal site is shown for the participants belonging to each age group (10-year intervals), separately in males and females. The P (Sex) row presents p-values from univariate, one-way ANOVA tests (performed using normalized BMFF measurements) to compare if BMFF at each skeletal site differs in females and males in each age group. The Adj.P (Sex) row contains the p-valu…
