# Supplementary material for: Deep learning and genome-wide association meta-analyses of bone marrow adiposity in the UK Biobank
Source: Nat Commun. 2025 Jan 2;16:99. doi: 10.1038/s41467-024-55422-4 (PMC11697225; doi:10.1038/s41467-024-55422-4)
Supplement: Supplementary file 12 — Supplementary Data 9 [file 41467_2024_55422_MOESM12_ESM.xlsx]

## Sheet: Supplementary Table 9
Supplementary Table 9: Associations between BMFF and age, BMI, or body composition traits in white and non-white participants, with or without controlling for BMD
		Model 1 (without controlling for BMD)					Model 2 (including controlling for BMD)
	Explanatory	n	Sex	β (95% CI)	Adj. R2	P (Exp)	n	Sex	β (95% CI)	Adj. R2	P (Exp)
Spine	Age (years)	47571	Both	0.051 (0.049, 0.052)	0.171	<E-300	47374	Both	0.047 (0.046, 0.049)	0.196	<E-300
			F	0.051 (0.049, 0.052)	0.16	<E-300		F	0.046 (0.045, 0.048)	0.197	<E-300
			M	0.037 (0.036, 0.039)	0.092	<E-300		M	0.040 (0.038, 0.041)	0.114	<E-300
	BMI (kg/m2)	47571	Both	-0.004 (-0.006, -0.001)	0.169	0.0026	47374	Both	0.014 (0.011, 0.017)	0.197	6.09659e-23
			F	-0.003 (-0.006, -0.001)	0.16	0.0053		F	0.017 (0.014, 0.020)	0.197	4.76405e-31
			M	0.011 (0.008, 0.014)	0.092	1.63e-11		M	0.025 (0.022, 0.029)	0.114	6.16514e-44
	WHR	45394	Both	1.511 (1.334, 1.688)	0.174	1.9951e-62	45209	Both	1.664 (1.472, 1.857)	0.204	3.03698e-64
	VATi (L/m2)	46080	Both	0.588 (0.561, 0.615)	0.212	<E-300	45889	Both	0.639 (0.609, 0.669)	0.242	<E-300
			F	0.599 (0.570, 0.629)	0.210	<E-300		F	0.671 (0.638, 0.705)	0.256	<E-300
			M	0.402 (0.377, 0.427)	0.129	2.08311e-218		M	0.424 (0.396, 0.451)	0.152	4.01711e-196
	ASATi (L/m2)	46080	Both	0.141 (0.126, 0.157)	0.177	1.08079e-69	45889	Both	0.148 (0.129, 0.166)	0.203	4.3876e-56
			F	0.179 (0.160, 0.199)	0.172	3.05481e-72		F	0.222 (0.198, 0.245)	0.211	9.21202e-75
			M	0.206 (0.178, 0.234)	0.098	9.64083e-47		M	0.168 (0.135, 0.200)	0.117	3.06517e-24
	Total fat %	40474	Both	4.554 (4.311, 4.796)	0.206	1.62285e-290	40281	Both	4.237 (3.998, 4.477)	0.231	4.5329e-259
			F	4.937 (4.653, 5.222)	0.205	5.01877e-247		F	4.648 (4.368, 4.927)	0.235	4.2723e-227
			M	4.713 (4.412, 5.014)	0.132	6.3972e-202		M	4.449 (4.149, 4.747)	0.151	4.3474e-183
	Android fat %	40474	Both	2.961 (2.815, 3.107)	0.211	<E-300	40281	Both	3.019 (2.876, 3.162)	0.242	<E-300
			F	3.296 (3.102, 3.435)	0.217	<E-300		F	3.410 (3.248, 3.573)	0.257	<E-300
			M	2.835 (2.646, 3.023)	0.129	1.95939e-187		M	2.836 (2.649, 3.021)	0.152	1.68913e-192
	Gynoid fat %	40474	Both	1.795 (1.555, 2.036)	0.176	2.3438e-48	40281	Both	1.304 (1.066, 1.542)	0.202	8.005e-27
			F	1.894 (1.628, 2.160)	0.169	5.38541e-44		F	1.365 (1.102, 1.629)	0.201	3.60216e-24
			M	2.812 (2.514, 3.110)	0.106	9.58147e-76		M	2.386 (2.089, 2.684)	0.125	2.65931e-55
	Trunk fat %	40474	Both	3.343 (3.189, 3.496)	0.214	<E-300	40281	Both	3.766 (3.591, 3.940)	0.243	<E-300
			F	4.139 (3.935, 4.344)	0.222	<E-300		F	4.198 (3.998, 4.397)	0.257	<E-300
			M	3.587 (3.358, 3.815)	0.132	8.85629e-204		M	3.534 (3.308, 3.759)	0.154	7.93965e-203
	Legs fat %	40474	Both	0.919 (0.689, 1.147)	0.173	4.06421e-15	40281	Both	0.355 (0.127, 0.583)	0.199	0.00222857
			F	0.922 (0.676, 1.167)	0.163	1.79e-13		F	0.319 (0.075, 0.562)	0.197	0.0102
			M	2.504 (2.201, 2.807)	0.103	8.81439e-59		M	1.988 (1.684, 2.292)	0.121	1.43851e-37
Femoral head	Age (years)	44514	Both	0.034 (0.032, 0.035)	0.226	<E-300	44321	Both	0.023 (0.021, 0.024)	0.306	3.80685e-178
			F	0.034 (0.032, 0.035)	0.128	<E-300		F	0.023 (0.021, 0.024)	0.222	1.16408e-215
			M	0.009 (0.008, 0.011)	0.039	1.73387e-27		M	0.004 (0.003, 0.006)	0.124	4.5e-07
	BMI (kg/m2)	44514	Both	-0.032 (-0.034, -0.029)	0.218	1.28564e-147	44321	Both	-0.015 (-0.018, -0.013)	0.302	1.63109e-31
			F	-0.031 (-0.033, -0.029)	0.218	1.50963e-179		F	-0.015 (-0.017, -0.013)	0.222	2.72994e-38
			M	-0.048 (-0.051, -0.044)	0.039	4.32903e-149		M	-0.032 (-0.035, -0.028)	0.125	1.44389e-60
	WHR	42479	Both	-0.210 (-0.385, -0.034)	0.22	0.0019	42300	Both	-0.297 (-1.032, -0.703)	0.304	0.0015
			F	-0.04 (-0.204, 0.155)	0.126	0.587		F	-0.114 (-0.281, 0.05)	0.224	0.183
			M	-0.686 (-0.946, -0.426)	0.04	2.36e-07		M	-0.914 (-1.852, -0.643)	0.124	4.11415e-11
	VATi (L/m2)	43161	Both	0.160 (0.133, 0.188)	0.212	1.57001e-30	42976	Both	0.165 (0.136, 0.194)	0.304	2.17991e-28
			F	0.122 (0.094, 0.149)	0.130	2.46534e-18		F	0.152 (0.123, 0.182)	0.225	5.51273e-24
			M	0.013 (-0.016, 0.042)	0.039	0.372		M	-0.025 (-0.056, 0.005)	0.123	0.102
	ASATi (L/m2)	43161	Both	0.009 (-0.007, 0.025)	0.218	0.272	42976	Both	0.003 (-0.014, 0.021)	0.303	0.709
			F	0.011 (-0.006, 0.029)	0.128	0.207		F	0.027 (0.006, 0.047)	0.221	0.0098
			M	-0.076 (-0.108, -0.044)	0.040	3.15e-06		M	-0.129 (-0.164, -0.094)	0.126	4.5e-13
	Total fat %	37911	Both	1.398 (1.151, 1.647)	0.228	2.4456e-28	37725	Both	0.895 (0.659, 1.131)	0.304	1.17e-13
			F	1.434 (1.173, 1.694)	0.135	4.40943e-27		F	1.068 (0.821, 1.315)	0.224	2.63993e-17
			M	-0.012 (-0.370, 0.345)	0.041	0.944		M	-0.871 (-1.215, -0.527)	0.126	6.95e-07
	Android fat %	37911	Both	0.803 (0.654, 0.951)	0.228	3.37393e-26	37725	Both	0.700 (0.559, 0.841)	0.305	2.63628e-22
			F	0.851 (0.698, 1.003)	0.135	8.09971e-28		F	0.840 (0.696, 0.984)	0.227	3.82867e-30
			M	-0.215 (-0.442, 0.011)	0.041	0.0623		M	-0.624 (-0.842, -0.407)	0.126	1.80797e-08
	Gynoid fat %	37911	Both	1.196 (0.955, 1.436)	0.227	1.94309e-22	37725	Both	0.697 (0.468, 0.926)	0.303	2.47e-09
			F	1.114 (0.876, 1.352)	0.134	5.36986e-20		F	0.663 (0.436, 0.889)	0.223	1.01e-08
			M	0.281 (-0.060, 0.621)	0.041	0.107		M	-0.433 (-0.761, -0.106)	0.125	0.0096
	Trunk fat %	37911	Both	0.944 (0.762, 1.126)	0.228	3.18555e-24	37725	Both	0.762 (0.589, 0.935)	0.304	6.30113e-18
			F	1.001 (0.813, 1.189)	0.135	2.21549e-25		F	0.933 (0.755, 1.111)	0.226	1.13731e-24
			M	-0.287 (-0.561, -0.013)	0.041	0.0402		M	-0.791 (-1.054, -0.528)	0.126	3.89338e-09
	Legs fat %	37911	Both	0.987 (0.759, 1.215)	0.226	2.0257e-17	37725	Both	0.414 (0.197, 0.631)	0.302	0.0002
			F	0.674 (0.456, 0.893)	0.132	1.48e-09		F	0.164 (-0.043, 0.373)	0.222	0.121
			M	0.784 (0.444, 1.124)	0.042	6.39e-06		M	-0.080 (-0.408, 0.248)	0.124	0.633
Total hip	Age (years)	44441	Both	0.040 (0.038, 0.041)	0.223	<E-300	44336	Both	0.034 (0.032, 0.035)	0.278	<E-300
			F	0.040 (0.038, 0.041)	0.209	<E-300		F	0.033 (0.032, 0.035)	0.266	<E-300
			M	0.016 (0.015, 0.018)	0.06	1.85118e-85		M	0.017 (0.015, 0.019)	0.119	4.31571e-83
	BMI (kg/m2)	44441	Both	-0.064 (-0.067, -0.062)	0.216	<E-300	44336	Both	-0.045 (-0.048, -0.042)	0.274	6.50315e-245
			F	-0.064 (-0.066, -0.062)	0.208	<E-300		F	-0.044 (-0.046, -0.041)	0.266	1.57724e-229
			M	-0.050 (-0.053, -0.047)	0.06	2.36382e-181		M	-0.033 (-0.037, -0.029)	0.119	9.15474e-69
	WHR	42339	Both	-0.868 (-1.042, -0.694)	0.217	1.5269e-22	42239	Both	-0.689 (-0.874, -0.504)	0.276	3.14e-13
			F	-0.902 (-1.073, -0.731)	0.21	4.05655e-25		F	-0.624 (-0.806, -0.442)	0.266	1.84e-11
			M	-0.796 (-1.041, -0.551)	0.061	2.05e-10		M	-1.028 (-1.290, -0.766)	0.121	1.45e-14
	VATi (L/m2)	43051	Both	-0.139 (-0.166, -0.112)	0.217	5.59736e-24	42950	Both	-0.082 (-0.112, -0.052)	0.273	6.47e-08
			F	-0.131 (-0.160, -0.102)	0.211	1.66836e-18		F	-0.048 (-0.080, -0.016)	0.266	0.0034
			M	-0.085 (-0.113, -0.058)	0.061	9.2e-10		M	-0.085 (-0.115, -0.056)	0.119	1.84e-08
	ASATi (L/m2)	43051	Both	-0.015 (-0.031, 0.001)	0.216	0.068	42950	Both	-0.008 (-0.026, 0.010)	0.273	0.386
			F	-0.015 (-0.033, 0.004)	0.209	0.125		F	0.024 (0.001, 0.045)	0.266	0.04
			M	0.080 (0.049, 0.111)	0.06	3.65e-07		M	0.018 (-0.016, 0.053)	0.117	0.3
	Total fat %	37958	Both	0.757 (0.515, 0.999)	0.222	8.86e-10	37895	Both	0.262 (0.027, 0.497)	0.274	0.029
			F	0.992 (0.723, 1.262)	0.216	5.63e-13		F	0.601 (0.339, 0.862)	0.267	6.93e-06
			M	1.299 (0.973, 1.625)	0.065	5.87e-15		M	0.471 (0.151, 0.792)	0.119	0.004
	Android fat %	37958	Both	0.118 (-1.124, -0.850)	0.221	0.113	37895	Both	0.081 (-0.060, 0.222)	0.273	0.258
			F	0.262 (0.104, 0.422)	0.214	0.0012		F	0.299 (0.146, 0.453)	0.267	0.0001
			M	0.428 (0.226, 0.631)	0.062	3.46e-05		M	0.129 (-0.068, 0.327)	0.119	0.199
	Gynoid fat %	37958	Both	1.291 (1.056, 1.525)	0.226	4.61958e-27	37895	Both	0.666 (0.438, 0.895)	0.275	1.14e-08
			F	1.514 (1.266, 1.762)	0.219	5.92232e-33		F	0.935 (0.693, 1.177)	0.268	3.9e-14
			M	2.071 (1.752, 2.391)	0.071	7.2041e-37		M	1.102 (0.785, 1.418)	0.121	9.58e-12
	Trunk fat %	37958	Both	0.172 (-0.006, 0.349)	0.221	0.0585	37895	Both	0.071 (-0.101, 0.244)	0.273	0.416
			F	0.324 (0.128, 0.520)	0.214	0.0012		F	0.320 (0.131, 0.509)	0.266	0.0009
			M	0.542 (0.296, 0.789)	0.063	1.6e-05		M	0.142 (-0.099, 0.382)	0.119	0.248
	Legs fat %	37958	Both	1.142 (0.919, 1.366)	0.227	1.31969e-23	37895	Both	0.412 (0.213, 0.650)	0.275	0.000107
			F	1.228 (0.998, 1.456)	0.218	9.7268e-26		F	0.542 (0.317, 0.767)	0.267	2.32e-06
			M	2.328 (2.004, 2.652)	0.073	9.0622e-45		M	1.239 (0.916, 1.563)	0.121	6.02e-14
Diaphysis	Age (years)	43357	Both	0.036 0.034, 0.037)	0.148	<E-300	43236	Both	0.024 (0.023, 0.026)	0.234	4.72644e-186
			F	0.036 0.034, 0.037)	0.141	<E-300		F	0.025 (0.023, 0.026)	0.225	3.06084e-212
			M	0.020 (0.019, 0.022)	0.044	2.77794e-109		M	0.016 (0.014, 0.018)	0.143	2.50981e-65
	BMI (kg/m2)	43357	Both	-0.045 (-0.048, -0.043)	0.145	3.72796e-271	43236	Both	-0.020 (-0.023, -0.018)	0.233	2.0786e-48
			F	-0.045 (-0.048, -0.043)	0.141	<E-300		F	-0.022 (-0.024, -0.019)	0.225	6.7213e-58
			M	-0.035 (-0.039, -0.049)	0.044	3.61131e-77		M	-0.012 (-0.016, -0.008)	0.143	8.46e-10
	WHR	41346	Both	-0.726 (-0.909, -0.542)	0.147	1.07e-14	41223	Both	-0.567 (-0.759, -0.374)	0.235	8.32e-09
	VATi (L/m2)	42006	Both	-0.282 (-0.310, -0.253)	0.153	4.17472e-82	41891	Both	-0.274 (-0.304, -0.243)	0.241	9.5945e-68
			F	-0.279 (-0.308, -0.249)	0.153	1.86473e-74		F	-0.259 (-0.291, -0.226)	0.236	6.2912e-55
			M	-0.166 (-0.196, -0.137)	0.050	3.1396e-28		M	-0.189 (-0.221, -0.158)	0.15	5.35663e-32
	ASATi (L/m2)	42006	Both	-0.100 (-0.117, -0.083)	0.148	2.02109e-32	41891	Both	-0.115 (-0.134, -0.097)	0.237	3.00637e-34
			F	-0.130 (-0.117, -0.083)	0.147	1.63143e-40		F	-0.150 (-0.172, -0.128)	0.233	8.98648e-40
			M	-1.98e-05 (-0.033, 0.033)	0.044	0.999		M	-0.052 (-0.088, -0.016)	0.143	0.005
	Total fat %	37026	Both	-1.481 (-1.738, -1.223)	0.147	2.00499e-29	36790	Both	-1.955 (2.201, -1.708)	0.237	7.76413e-56
			F	-1.789 (-2.068, -1.510)	0.147	4.16264e-36		F	-2.195 (-2.463, -1.928)	0.232	4.34136e-59
			M	0.062 (-0.306, 0.431)	0.045	0.742		M	-0.791 (-1.142, -0.439)	0.144	1.06e-05
	Android fat %	37026	Both	-0.952 (-1.106, -0.798)	0.148	1.24222e-33	36790	Both	-0.936 (-1.082, -0.789)	0.235	6.51632e-36
			F	-1.010 (-1.174, -0.846)	0.146	1.74128e-33		F	-0.945 (-1.101, -0.789)	0.229	2.18186e-32
			M	-0.312 (-0.543, -0.0823)	0.045	0.0078		M	-0.595 (-0.813, -0.376)	0.144	1e-07
	Gynoid fat %	37026	Both	-0.353 (-0.604, -0.103)	0.147	0.0057	36790	Both	-1.085 (-1.324, -0.846)	0.234	5.67113e-19
			F	-0.523 (-0.781, -0.265)	0.141	7.02e-05		F	-1.238 (-1.485, -0.991)	0.228	9.18443e-23
			M	1.485 (1.127, 1.843)	0.049	4.29e-16		M	0.469 (0.126, 0.812)	0.143	0.0074
	Trunk fat %	37026	Both	-1.244 (-1.433, -1.056)	0.149	4.16528e-38	36790	Both	-1.278 (-1.456, -1.098)	0.236	3.37456e-44
			F	-1.379 (-1.581, -1.178)	0.147	9.77014e-41		F	-1.345 (-1.537, -1.153)	0.231	1.23714e-42
			M	-0.340 (-0.620, -0.061)	0.046	0.0171		M	-0.710 (-0.976, -0.444)	0.144	1.63e-07
	Legs fat %	37026	Both	-0.585 (-0.824, -0.346)	0.147	1.57e-06	36790	Both	-1.447 (-1.675, -1.219)	0.235	1.74964e-35
			F	-0.709 (-0.947, -0.471)	0.141	5.37e-09		F	-1.539 (-1.768, -1.311)	0.23	1.14605e-39
			M	1.271 (0.911, 1.630)	0.048	4.36e-12		M	0.058 (-0.288, 0.404)	0.143	0.744
Adiposity traits include height-normalised visceral and abdominal subcutaneous adipose tissue volumes (VATi and ASATi, respectively) measured using MRI scanning. Total/whole body fat tissue percentage and fat tissue percentage values from 4 anatomical regions (Android, Gynoid, Trunk and Legs) were measured using DXA scanning. The associations between BMFF (rank-transformed to normalise) and sex, …
