# Supplementary material for: Deep learning and genome-wide association meta-analyses of bone marrow adiposity in the UK Biobank
Source: Nat Commun. 2025 Jan 2;16:99. doi: 10.1038/s41467-024-55422-4 (PMC11697225; doi:10.1038/s41467-024-55422-4)
Supplement: Supplementary file 13 — Supplementary Data 10 [file 41467_2024_55422_MOESM13_ESM.xlsx]

## Sheet: Supplementary Table 10
Supplementary Table 10: LDSC results for the GWAS of the two batches for white unrelated samples
	Femoral head_1st batch	Femoral head_2nd batch	Total hip_1st batch	Total hip_2nd batch	Diaphysis_1st batch	Diaphysis_2nd batch	Spine_1st batch	Spine_2nd batch
h2SNP (%)	18.63	26.01	26.63	26.73	28.04	26.25	22.43	28.03
SE (%)	2.68	4.64	2.94	4.33	3.05	4.23	3.17	4.32
LDSC intercept	1.006	1.001	1.013	1.006	1.007	1.009	1.012	1.002
λGC	1.077	1.062	1.111	1.068	1.102	1.056	1.102	1.071
rg	0.902		0.904		0.983		0.983
SE	0.105		0.103		0.099		0.099
