# Supplementary material for: Deep learning and genome-wide association meta-analyses of bone marrow adiposity in the UK Biobank
Source: Nat Commun. 2025 Jan 2;16:99. doi: 10.1038/s41467-024-55422-4 (PMC11697225; doi:10.1038/s41467-024-55422-4)
Supplement: Supplementary file 15 — Supplementary Data 12 [file 41467_2024_55422_MOESM15_ESM.xlsx]

## Sheet: Supplementary Table 12
Supplementary Table 12: Independent significant SNPs in meta-GWAS in the sample of white unrelated participants
BMFF region	rsid	GenomicLocus	uniqID	chr	pos	allele_0	allele_1	freq1	P_value_meta	beta_meta	se_meta	Q_meta	P_heterogeneity_meta	I2_meta	cohort_1_p	cohort_1_beta	cohort_1_se	cohort_1_info	cohort_2_p	cohort_2_beta	cohort_2_se	cohort_2_info	nSNPs	nGWASSNPs	direction			Genomic locus : Index of genomic rick loci.
Femoral head (n=67)																												uniqID : Unique ID of SNPs consisting of chr:position:allele1:allele2 where alleles are alphabetically ordered.
femoral head	1:22681366_AT_A	1	1:22681366:A:AT	1	22681366	A	A	0.2631	7.36e-10	-0.0478645	0.00777251	0.00378328	0.950954	0	5e-07	-0.04821	0.00959	0.855548	0.000376	-0.047203	0.013269	0.855548	1	1	---			rsID : rsID of the top lead SNP based on dbSNP build 146.
femoral head	1:22681832_CT_C	1	1:22681832:C:CT	1	22681832	C	C	0.2134	6e-16	-0.0639395	0.0079042	0.141056	0.707233	0	2.56e-10	-0.061784	0.009768	0.949482	4.29e-07	-0.068028	0.013453	0.949482	3	3	---			chr : chromosome of top lead SNP
femoral head	1:66069381_GT_G	2	1:66069381:G:GT	1	66069381	G	G	0.3652	5.26e-09	0.041895	0.0071753	0.0383862	0.84467	0	4.16e-06	0.040871	0.008877	0.846555	0.000324	0.043825	0.012187	0.846555	1	1	+++			pos : position of top lead SNP on hg19
femoral head	1:66142801_TA_T	2	1:66142801:T:TA	1	66142801	T	T	0.193	6.23e-10	0.0500827	0.00809825	0.611135	0.434361	0	4.68e-08	0.054677	0.010006	0.986209	0.00271	0.041359	0.013788	0.986209	142	136	+++			allele_0: non-effect allele
femoral head	rs10789188	2	1:66053791:A:G	1	66053791	A	G	0.6635	1.76e-11	0.0456372	0.00678676	0.784935	0.375636	0	2.27e-09	0.049953	0.008354	0.978935	0.00139	0.03726	0.011639	0.978935	5	5	+++			allele_1: effect allele
femoral head	rs11208700	2	1:66133443:A:T	1	66133443	A	T	0.5291	2.43e-08	0.0355618	0.00637486	0.0210335	0.884688	0	4.39e-06	0.036236	0.00789	0.98899	0.00153	0.034294	0.010819	0.98899	16	16	+++			freq1: allele_1 frequency
femoral head	rs11208717	2	1:66158994:C:T	1	66158994	T	C	0.366	7.51e-11	0.0428275	0.00657867	0.202816	0.652457	0	6.1e-07	0.040661	0.00815	0.995351	2.61e-05	0.046879	0.011145	0.995351	104	101	+++			nSNPs : The number of SNPs in LD with the lead SNP given r2, including non-GWAS-tagged SNPs (which are extracted from 1000G).
femoral head	rs11417022	2	1:66073835:G:GT	1	66073835	G	G	0.3913	6.89e-09	0.0398163	0.00687257	0.147421	0.701012	0	8.49e-06	0.03789	0.008509	0.897265	0.000195	0.043431	0.011656	0.897265	73	72	+++			nGWASSNPs : The number of GWAS-tagged SNPs in LD with the lead SNP given r2. This is a subset of "nSNPs".
femoral head	rs11800051	1	1:22695412:C:T	1	22695412	T	C	0.4647	2.95e-10	-0.04025	0.00638729	0.035913	0.849695	0	5.51e-07	-0.039381	0.007863	0.992824	0.000131	-0.041936	0.010952	0.992824	13	13	---			direction: effect size direction (cohort_1, cohort_2, meta)
femoral head	rs147501551	2	1:66037512:A:G	1	66037512	G	A	0.2332	3.63e-08	-0.0426527	0.00774415	0.558865	0.454718	0	1.04e-06	-0.046889	0.009596	0.929685	0.00808	-0.034741	0.013114	0.929685	1	1	---			Two-sided association P values from inverse-variance -weighted fixed-effect model meta-analysis are given.
femoral head	rs28552104	1	1:22726564:A:G	1	22726564	A	G	0.142	2.24e-14	-0.0695991	0.00911476	1.14042	0.285564	12.313	2.76e-08	-0.062548	0.011255	0.991185	9.11e-08	-0.083036	0.015537	0.991185	33	33	---
femoral head	rs3828036	2	1:66053804:A:T	1	66053804	A	T	0.4672	3.81e-09	0.0377595	0.0064084	0.161877	0.687434	0	5.69e-07	0.039634	0.007923	0.976759	0.00171	0.034213	0.010898	0.976759	2	2	+++
femoral head	rs6660548	1	1:22680079:A:G	1	22680079	A	G	0.1367	1.72e-09	-0.0562619	0.00934175	1.04478	0.306711	4.28643	1.96e-05	-0.049321	0.011549	0.968834	1.28e-05	-0.069398	0.015888	0.968834	4	4	---
femoral head	rs6684479	1	1:22706534:C:T	1	22706534	C	T	0.1209	1.25e-17	-0.0831617	0.00972859	0.759374	0.383524	0	1.68e-10	-0.076973	0.012045	0.999334	9.31e-09	-0.094775	0.0165	0.999334	52	52	---
femoral head	rs7534009	1	1:22728093:A:G	1	22728093	G	A	0.0747	1.2e-09	-0.0735067	0.0120903	0.00519039	0.942567	0	1.11e-06	-0.072873	0.014951	1	0.000279	-0.074704	0.020552	1	1	1	---
femoral head	rs7535897	2	1:65920699:A:G	1	65920699	A	G	0.6567	6.77e-09	-0.0389246	0.00671513	1.00641	0.315765	0.636735	1.3e-07	-0.043803	0.008291	0.991703	0.00969	-0.029622	0.011449	0.991703	97	65	---
femoral head	rs7537281	1	1:22692078:A:T	1	22692078	A	T	0.1775	3.28e-20	-0.0762626	0.00828108	1.29275	0.255542	22.6454	1.13e-11	-0.069445	0.010224	0.996222	2.61e-10	-0.089266	0.01412	0.996222	38	38	---
femoral head	rs7543680	1	1:22731269:A:G	1	22731269	G	A	0.2178	6.96e-16	-0.0621108	0.00769542	0.555223	0.456191	0	1.01e-09	-0.057974	0.009489	0.991927	1.01e-07	-0.070059	0.013153	0.991927	2	2	---
femoral head	rs13081028	4	3:52555316:A:G	3	52555316	G	A	0.556	2.44e-08	0.0356129	0.00638516	1.53373	0.215553	34.7996	1.62e-07	0.041355	0.007891	0.999105	0.023	0.024723	0.010867	0.999105	66	62	+++
femoral head	rs796821996	3	3:12280157:C:CT	3	12280157	C	C	0.0485	2.39e-08	-0.0842279	0.0150913	0.128157	0.720351	0	2.47e-06	-0.088192	0.018718	0.942452	0.00259	-0.076865	0.02551	0.942452	121	118	---
femoral head	rs2853677	5	5:1287194:A:G	5	1287194	G	A	0.5774	1.73e-08	0.0362302	0.00642699	0.236258	0.626922	0	1.87e-05	0.033969	0.007934	1	0.000218	0.040546	0.010961	1	4	4	+++
femoral head	rs7705526	5	5:1285974:A:C	5	1285974	C	A	0.3267	4.33e-09	-0.0401348	0.00683594	1.39076	0.238277	28.0967	5.1e-05	-0.034263	0.008457	0.970497	1.04e-05	-0.051203	0.011611	0.970497	4	4	---
femoral head	rs7734992	5	5:1280128:C:T	5	1280128	T	C	0.4192	7.74e-09	-0.0376962	0.00652848	0.77018	0.380162	0	3.26e-05	-0.033533	0.00807	0.966726	4.07e-05	-0.045581	0.011106	0.966726	6	6	---
femoral head	6:133339485_GA_G	7	6:133339485:G:GA	6	133339485	G	G	0.6659	1.52e-10	0.0433506	0.00677043	0.126249	0.722354	0	7.7e-08	0.045113	0.008393	0.989764	0.000471	0.040067	0.011456	0.989764	22	18	+++
femoral head	rs10624910	8	6:152057402:A:ATAAAC	6	152057402	A	A	0.5591	4.6e-09	-0.0377148	0.00643473	1.06e-05	0.997406	0	2.1e-06	-0.03773	0.007952	0.972435	0.000581	-0.037686	0.010952	0.972435	50	50	---
femoral head	rs12197879	8	6:151895777:C:T	6	151895777	C	T	0.5979	3.54e-15	-0.0509978	0.00647987	0.0131926	0.908557	0	1.35e-10	-0.051541	0.008022	0.992338	5.46e-06	-0.049978	0.010992	0.992338	39	39	---
femoral head	rs17054385	8	6:151854094:C:T	6	151854094	C	T	0.1194	3.74e-09	0.0580367	0.00984435	0.326506	0.567724	0	9.89e-06	0.05392	0.012199	0.988306	8.06e-05	0.065723	0.016669	0.988306	35	35	+++
femoral head	rs1871859	8	6:151898506:C:T	6	151898506	C	T	0.1201	2.37e-14	0.0749749	0.00982785	0.330439	0.565401	0	5.27e-09	0.07088	0.012138	0.990118	7.74e-07	0.082769	0.016746	0.990118	36	36	+++
femoral head	rs4869742	8	6:151907748:C:T	6	151907748	C	T	0.2885	3.41e-18	0.0608867	0.00700097	0.0153975	0.901247	0	3.94e-12	0.06025	0.00868	1	1.61e-07	0.062072	0.011843	1	19	19	+++
femoral head	rs6597282	6	6:7711690:C:T	6	7711690	C	T	0.681	7.7e-09	0.0396403	0.00686416	0.0386873	0.844069	0	1.65e-06	0.040617	0.008472	0.98997	0.00128	0.037774	0.011711	0.98997	39	39	+++
femoral head	8:72395582_AAGCCCT_A	9	8:72395582:A:AAGCCCT	8	72395582	A	A	0.076	4.08e-11	0.0795494	0.0120508	0.390514	0.53203	0	1.17e-08	0.085018	0.014893	0.982461	0.000744	0.069179	0.020509	0.982461	58	58	+++
femoral head	rs10093418	9	8:72392687:A:G	8	72392687	A	G	0.1056	2.3e-13	0.0764838	0.0104346	0.644087	0.422235	0	1.56e-10	0.082571	0.0129	0.976904	0.000252	0.064963	0.017747	0.976904	1	1	+++
femoral head	rs10216347	9	8:72408502:C:T	8	72408502	C	T	0.2896	3.43e-09	-0.0415387	0.00702895	0.0227215	0.880183	0	2.66e-06	-0.040771	0.00868	0.990617	0.000333	-0.043001	0.01198	0.990617	9	9	---
femoral head	rs11573824	10	8:119959925:A:T	8	119959925	A	T	0.5405	8.46e-09	0.0367842	0.0063872	0.000473545	0.982639	0	3.19e-06	0.036684	0.007874	0.993864	0.000711	0.036977	0.010922	0.993864	141	136	+++
femoral head	rs1424874	9	8:72444094:A:G	8	72444094	G	A	0.1876	1.53e-09	-0.049046	0.00811926	1.19784	0.273755	16.5162	3.42e-08	-0.055558	0.010066	0.995045	0.0072	-0.03692	0.013736	0.995045	14	14	---
femoral head	rs4263799	9	8:72394991:C:T	8	72394991	C	T	0.4783	3.72e-17	-0.0536342	0.00636891	0.330699	0.565248	0	8.17e-13	-0.056283	0.00786	0.993991	7.88e-06	-0.04857	0.010868	0.993991	30	30	---
femoral head	rs62508470	9	8:72412151:C:T	8	72412151	C	T	0.2495	1.1e-10	-0.0471966	0.00731468	0.577099	0.447452	0	1.49e-08	-0.051241	0.009047	1	0.00147	-0.039562	0.01243	1	16	16	---
femoral head	rs74789792	9	8:72358665:G:GC	8	72358665	G	G	0.0914	6.33e-10	-0.0679737	0.0109955	0.425818	0.514048	0	7.83e-08	-0.073233	0.013633	0.993947	0.00178	-0.058185	0.018599	0.993947	9	9	---
femoral head	rs7823971	9	8:72471728:A:C	8	72471728	C	A	0.1938	5.74e-12	0.0552055	0.00801712	0.0963862	0.75621	0	8.76e-09	0.057013	0.009908	0.990964	0.000148	0.051778	0.013644	0.990964	11	11	+++
femoral head	rs7839059	10	8:119976542:A:C	8	119976542	C	A	0.3358	9.74e-09	0.038372	0.0066907	0.0258572	0.87225	0	5.4e-06	0.037592	0.008264	0.995967	0.000473	0.039856	0.011399	0.995967	3	3	+++
femoral head	rs7843475	9	8:72475748:C:G	8	72475748	C	G	0.2525	1.17e-10	0.0470168	0.00729667	0.543961	0.460796	0	1.63e-08	0.050919	0.009013	0.991599	0.00145	0.039595	0.01243	0.991599	15	15	+++
femoral head	rs1219399	11	11:121754634:C:T	11	121754634	T	C	0.0768	2.4e-09	0.0704215	0.0117992	1.03547	0.308878	3.4252	6.32e-08	0.079254	0.014648	1	0.00659	0.0541	0.019912	1	3	3	+++
femoral head	rs371499961	11	11:121727903:C:G	11	121727903	C	G	0.0417	3.38e-08	0.087051	0.0157693	0.331684	0.564669	0	1.96e-06	0.09388	0.01973	0.991237	0.00428	0.074973	0.026239	0.991237	19	14	+++
femoral head	rs765634	13	12:54432997:A:G	12	54432997	A	G	0.3646	2.77e-08	-0.0371296	0.00668356	0.0132195	0.908464	0	5.16e-06	-0.037689	0.008267	0.9775	0.00149	-0.036074	0.011356	0.9775	31	31	---
femoral head	rs76895963	12	12:4384844:G:T	12	4384844	T	G	0.0196	4.29e-08	0.135803	0.0247888	1.81813	0.177536	44.9984	2.23e-07	0.161122	0.031098	0.81209	0.0256	0.091678	0.041053	0.81209	1	1	+++
femoral head	rs238257	14	13:42924883:C:G	13	42924883	C	G	0.4998	5.35e-11	-0.041762	0.00636528	2.85399	0.0911472	64.9614	1.55e-05	-0.033972	0.00786	0.994325	1.84e-07	-0.056606	0.01085	0.994325	3	3	---
femoral head	rs238261	14	13:42927423:C:T	13	42927423	T	C	0.3478	7.22e-09	-0.0386072	0.00667276	0.002472	0.960346	0	2.55e-06	-0.038849	0.008257	0.991183	0.000759	-0.038152	0.011329	0.991183	29	27	---
femoral head	rs34001253	14	13:43083293:A:G	13	43083293	A	G	0.0316	1.38e-09	-0.112159	0.0185164	0.19618	0.657822	0	2.73e-06	-0.106365	0.022671	0.962189	0.000117	-0.123768	0.032091	0.962189	72	72	---
femoral head	rs34723116	14	13:42960625:C:T	13	42960625	T	C	0.2687	1.59e-10	-0.0458519	0.00716873	0.254566	0.613878	0	9.78e-07	-0.043249	0.008832	0.998057	3.4e-05	-0.050878	0.012273	0.998057	54	52	---
femoral head	rs58973023	14	13:42959133:A:T	13	42959133	A	T	0.4882	3.19e-17	0.0535348	0.00634344	0.173643	0.676894	0	1.41e-12	0.055444	0.007825	0.998446	4.17e-06	0.049875	0.010834	0.998446	45	40	+++
femoral head	rs758487200	14	13:43137799:C:CA	13	43137799	C	C	0.7272	2.14e-08	-0.0414473	0.00740071	0.334316	0.563129	0	9.95e-07	-0.044504	0.009095	0.925087	0.00536	-0.035457	0.012732	0.925087	1	1	---
femoral head	rs77503567	14	13:43032039:A:C	13	43032039	A	C	0.4753	1.08e-08	0.0379647	0.00664014	0.192625	0.66074	0	1.07e-06	0.040086	0.008213	0.917433	0.00262	0.033961	0.011283	0.917433	43	39	+++
femoral head	rs7995775	14	13:42933413:A:G	13	42933413	G	A	0.3496	1.93e-09	0.040272	0.00670765	1.92537	0.165266	48.062	5.18e-05	0.033529	0.008283	0.98579	3.4e-06	0.053119	0.011433	0.98579	33	29	+++
femoral head	rs9533089	14	13:42951012:A:T	13	42951012	T	A	0.4116	6.84e-10	0.0397426	0.0064416	1.37763	0.240505	27.4116	1.65e-05	0.03427	0.007952	0.993803	4.93e-06	0.050188	0.010986	0.993803	1	1	+++
femoral head	rs9652185	14	13:42981310:A:T	13	42981310	A	T	0.2337	3.24e-09	0.0444307	0.00750643	0.810771	0.367892	0	2.2e-05	0.039484	0.009302	0.992171	2.43e-05	0.053666	0.01271	0.992171	29	11	+++
femoral head	rs2543029	15	18:43098275:A:C	18	43098275	C	A	0.8211	3.06e-10	-0.0525392	0.00834494	0.276881	0.598753	0	6.67e-08	-0.055734	0.01032	0.983693	0.00105	-0.046504	0.014184	0.983693	15	15	---
femoral head	rs7227565	15	18:43118578:A:G	18	43118578	A	G	0.0863	1.07e-08	0.0650962	0.0113828	0.0122618	0.911828	0	4.98e-06	0.064183	0.014056	0.976148	0.000572	0.066836	0.019402	0.976148	33	28	+++
femoral head	rs143383	17	20:34025983:A:G	20	34025983	A	G	0.3577	3.17e-20	0.0605767	0.00657503	2.36632	0.123979	57.7403	6.08e-11	0.053213	0.008133	1	2.66e-11	0.074469	0.011171	1	166	100	+++
femoral head	rs1810741	17	20:34109715:C:T	20	34109715	T	C	0.2238	7.92e-09	0.0439035	0.0076086	2.01658	0.155589	50.411	0.000137	0.035995	0.009429	0.992827	5.28e-06	0.058665	0.012882	0.992827	141	23	+++
femoral head	rs1889538	16	20:31919937:C:G	20	31919937	G	C	0.5802	1.05e-08	0.0373333	0.00652441	0.879961	0.348212	0	4.56e-05	0.032886	0.008065	0.965972	3.76e-05	0.045756	0.011099	0.965972	2	2	+++
femoral head	rs2254207	17	20:33857711:A:C	20	33857711	A	C	0.2327	1.56e-08	0.0427161	0.00755357	0.121443	0.727475	0	1.76e-06	0.044627	0.009334	0.987354	0.00238	0.03909	0.012858	0.987354	34	34	+++
femoral head	rs2425052	17	20:33880729:A:C	20	33880729	A	C	0.4366	3.48e-09	0.0377328	0.00638772	0.000465293	0.98279	0	1.7e-06	0.037634	0.007859	1	0.000544	0.037925	0.010965	1	11	9	+++
femoral head	rs293734	16	20:31924680:A:T	20	31924680	T	A	0.7212	3.47e-08	0.0390496	0.0070793	0.0959199	0.756782	0	1.78e-05	0.037469	0.008727	0.996948	0.000508	0.042091	0.012106	0.996948	22	20	+++
femoral head	rs532201406	17	20:34301588:C:CAAAAA	20	34301588	C	C	0.2668	1.93e-11	0.0491498	0.00732334	1.13745	0.286191	12.0843	1.76e-06	0.043423	0.009081	0.954947	1.4e-06	0.059802	0.012385	0.954947	1	1	+++
femoral head	rs545858601	18	20:34689928:A:AAAAACAAAAC	20	34689928	A	A	0.0472	3.07e-08	0.0855571	0.0154511	0.913308	0.339238	0	0.000102	0.07466	0.019203	0.934099	4.98e-05	0.105566	0.026021	0.934099	8	8	+++
femoral head	rs551320013	17	20:33945474:C:CA	20	33945474	C	C	0.5346	1.2e-08	-0.0376228	0.00660045	0.487266	0.48515	0	2.63e-05	-0.034282	0.008153	0.917917	9.2e-05	-0.043977	0.011244	0.917917	1	1	---
femoral head	rs6119395	16	20:32244711:G:T	20	32244711	G	T	0.3108	1.2e-10	-0.044153	0.0068571	0.0717466	0.788811	0	4.41e-07	-0.042818	0.008477	0.993095	6.29e-05	-0.04668	0.011663	0.993095	111	108	---
Total hip (n=147)
total hip	1:22681366_AT_A	1	1:22681366:A:AT	1	22681366	A	A	0.263	3.45e-13	-0.0567648	0.00780234	1.19409	0.274507	16.254	7.17e-11	-0.062996	0.009664	0.855548	0.000648	-0.045099	0.013223	0.855548	1	1	---
total hip	1:22681832_CT_C	1	1:22681832:C:CT	1	22681832	C	C	0.213	2.34e-20	-0.0733802	0.00793688	0.00237513	0.96113	0	7.39e-14	-0.073664	0.009844	0.949482	5.67e-08	-0.072853	0.013417	0.949482	3	3	---
total hip	1:66065422_GA_G	2	1:66065422:G:GA	1	66065422	G	G	0.3744	1.02e-10	0.0428239	0.00662478	0.309418	0.578038	0	3.03e-08	0.045528	0.008217	0.984968	0.000737	0.037802	0.011198	0.984968	38	35	+++
total hip	1:66069381_GT_G	2	1:66069381:G:GT	1	66069381	G	G	0.366	2.19e-10	0.0457213	0.00720284	2.1078	0.14655	52.5572	2.23e-05	0.037994	0.008956	0.846555	7.85e-07	0.059873	0.01212	0.846555	1	1	+++
total hip	1:66091656_ACACT_A	2	1:66091656:A:ACACT	1	66091656	A	A	0.1274	4.02e-10	0.0634645	0.0101488	0.233526	0.628922	0	1.93e-06	0.059878	0.012573	0.890593	4.48e-05	0.070171	0.017193	0.890593	1	1	+++
total hip	1:66196998_GA_G	2	1:66196998:G:GA	1	66196998	G	G	0.6087	1.13e-08	0.0406324	0.00711679	0.119167	0.729939	0	1.06e-05	0.038838	0.008813	0.82675	0.000267	0.043996	0.012066	0.82675	1	1	+++
total hip	rs10789188	2	1:66053791:A:G	1	66053791	A	G	0.6627	2.94e-16	0.0556618	0.00680823	0.0120212	0.912694	0	2.5e-11	0.056205	0.00842	0.978935	2.35e-06	0.054636	0.011571	0.978935	5	5	+++
total hip	rs114403972	2	1:65924032:A:G	1	65924032	A	G	0.1691	2.23e-09	-0.0520162	0.00869821	0.0734547	0.786372	0	6.21e-07	-0.053742	0.01078	0.948883	0.000922	-0.048796	0.014725	0.948883	1	1	---
total hip	rs11800051	1	1:22695412:C:T	1	22695412	T	C	0.4663	2.35e-11	-0.0428369	0.00641031	0.0165019	0.897785	0	9.76e-08	-0.042239	0.007922	0.992824	5.58e-05	-0.043971	0.01091	0.992824	13	13	---
total hip	rs12022410	2	1:66153933:A:G	1	66153933	A	G	0.5295	3.62e-15	0.0503598	0.00640095	2.06807	0.150411	51.6458	4.43e-08	0.04356	0.007958	0.988414	5.53e-09	0.062821	0.010773	0.988414	13	13	+++
total hip	rs12044944	4	1:240581653:C:T	1	240581653	C	T	0.1905	1.41e-09	-0.0492853	0.00814003	0.00201765	0.964172	0	8.75e-07	-0.049552	0.010075	0.990654	0.000414	-0.048784	0.013814	0.990654	13	9	---
total hip	rs12120154	2	1:66109765:A:G	1	66109765	G	A	0.1774	2.94e-14	0.0640266	0.00842355	0.0362096	0.849083	0	1.93e-09	0.062845	0.010465	0.983044	3.13e-06	0.066201	0.014196	0.983044	146	140	+++
total hip	rs147501551	2	1:66037512:A:G	1	66037512	G	A	0.2334	1.88e-13	-0.0571358	0.00776617	1.13207	0.287333	11.6665	5.83e-11	-0.063241	0.009656	0.929685	0.000439	-0.045952	0.013069	0.929685	1	1	---
total hip	rs2767481	2	1:66015394:C:T	1	66015394	T	C	0.7059	1.62e-08	-0.0403447	0.0071422	0.968462	0.325064	0	2.83e-07	-0.045506	0.008861	0.950337	0.0109	-0.030773	0.012067	0.950337	142	130	---
total hip	rs28552104	1	1:22726564:A:G	1	22726564	A	G	0.1416	4.36e-14	-0.0692097	0.0091673	0.0495411	0.823864	0	2.37e-09	-0.067724	0.01134	0.991185	3.79e-06	-0.072012	0.015574	0.991185	33	33	---
total hip	rs35421731	3	1:210462740:C:T	1	210462740	C	T	0.128	1.58e-08	0.0543367	0.00961228	0.653069	0.419017	0	4.36e-05	0.048662	0.011904	0.984129	6.7e-05	0.06497	0.016295	0.984129	7	7	+++
total hip	rs370269699	2	1:66130992:A:ATG	1	66130992	A	A	0.2488	6.71e-09	-0.0496354	0.00856092	0.543033	0.461179	0	2.2e-05	-0.045023	0.010605	0.73411	5.91e-05	-0.058264	0.014505	0.73411	1	1	---
total hip	rs3828036	2	1:66053804:A:T	1	66053804	A	T	0.4672	2.66e-11	0.0429434	0.00644386	0.767346	0.381039	0	1.29e-06	0.038783	0.008005	0.976759	3.2e-06	0.050602	0.010861	0.976759	2	2	+++
total hip	rs4291477	2	1:66191075:A:G	1	66191075	G	A	0.5297	8.14e-14	0.0478301	0.0064046	1.29357	0.25539	22.6948	9.06e-08	0.042479	0.007947	0.985622	9.46e-08	0.057746	0.010818	0.985622	23	13	+++
total hip	rs4844990	3	1:210467875:C:T	1	210467875	C	T	0.5551	1.4e-09	-0.0388745	0.00642002	1.578	0.209049	36.6287	3.47e-05	-0.032961	0.007961	0.997774	4.37e-06	-0.049873	0.010857	0.997774	21	15	---
total hip	rs6660548	1	1:22680079:A:G	1	22680079	A	G	0.137	5.14e-10	-0.0582273	0.00936932	0.295723	0.586576	0	2.79e-06	-0.054486	0.011624	0.968834	3.86e-05	-0.065166	0.01583	0.968834	4	4	---
total hip	rs6672768	3	1:210466384:A:C	1	210466384	A	C	0.1754	4.71e-10	0.0523993	0.00841305	0.954426	0.328595	0	8.23e-06	0.046413	0.010408	0.99576	8.35e-06	0.063684	0.01429	0.99576	8	8	+++
total hip	rs6684479	1	1:22706534:C:T	1	22706534	C	T	0.1211	2.54e-20	-0.0902277	0.00976834	0.0344799	0.85269	0	2.19e-13	-0.088898	0.012112	0.999334	2.03e-08	-0.092702	0.016522	0.999334	52	52	---
total hip	rs6695479	2	1:66193884:C:G	1	66193884	C	G	0.3259	1.96e-11	-0.0458118	0.00682859	0.805638	0.369413	0	1.09e-06	-0.041314	0.00847	0.986131	2.71e-06	-0.054164	0.011542	0.986131	24	24	---
total hip	rs72683129	2	1:66069781:A:G	1	66069781	A	G	0.1489	1.72e-16	-0.0746226	0.00905563	0.249544	0.617396	0	4.08e-12	-0.077947	0.011238	0.970467	7.58e-06	-0.068467	0.015292	0.970467	4	4	---
total hip	rs7365526	2	1:66205662:C:T	1	66205662	C	T	0.7321	7.39e-11	0.0467921	0.00718492	0.380492	0.53734	0	1.01e-06	0.043547	0.008905	0.994411	1.41e-05	0.052845	0.012162	0.994411	30	28	+++
total hip	rs74733149	2	1:66075586:A:G	1	66075586	A	G	0.079	1.74e-10	-0.0775801	0.0121546	0.234097	0.628502	0	6.05e-08	-0.081933	0.015122	0.932384	0.000654	-0.069635	0.02043	0.932384	1	1	---
total hip	rs7534009	1	1:22728093:A:G	1	22728093	G	A	0.0747	5.44e-11	-0.0795205	0.0121252	0.0276747	0.867876	0	7.37e-08	-0.081003	0.015048	1	0.000179	-0.076776	0.020474	1	1	1	---
total hip	rs7537281	1	1:22692078:A:T	1	22692078	A	T	0.1772	4.02e-29	-0.0931296	0.00831424	0.0655139	0.797984	0	6.31e-19	-0.091573	0.010301	0.996222	9.27e-12	-0.096039	0.014083	0.996222	38	38	---
total hip	rs7543680	1	1:22731269:A:G	1	22731269	G	A	0.2172	4.93e-18	-0.066899	0.00772962	0.155125	0.693685	0	5.12e-13	-0.06912	0.009568	0.991927	1.75e-06	-0.062726	0.013115	0.991927	2	2	---
total hip	rs77573867	1	1:22723418:A:T	1	22723418	A	T	0.056	2.15e-08	-0.0777234	0.0138809	0.117003	0.732308	0	2.56e-06	-0.081238	0.01727	0.98241	0.00225	-0.071309	0.023331	0.98241	28	28	---
total hip	rs9436743	2	1:65901119:C:T	1	65901119	T	C	0.6872	1.05e-10	-0.0448441	0.00694249	0.110874	0.739151	0	5.7e-07	-0.04314	0.008625	0.980137	4.13e-05	-0.04798	0.0117	0.980137	105	102	---
total hip	rs11126989	5	2:85490112:A:T	2	85490112	T	A	0.4549	1.03e-08	0.0367733	0.00642332	0.373251	0.541237	0	2.07e-05	0.0339	0.007961	0.988599	0.000108	0.042133	0.010873	0.988599	38	31	+++
total hip	rs11884020	6	2:200634215:C:T	2	200634215	T	C	0.0595	3.71e-10	-0.0861585	0.0137506	0.137384	0.710895	0	1.49e-07	-0.089935	0.017114	0.955652	0.000599	-0.07928	0.023097	0.955652	1	1	---
total hip	rs16832794	6	2:201124509:C:G	2	201124509	G	C	0.1341	2.15e-09	-0.0563662	0.00941684	2.01455	0.155798	50.3611	6.99e-05	-0.046518	0.011697	0.987694	2.71e-06	-0.074506	0.015875	0.987694	107	98	---
total hip	rs17529309	6	2:200603682:G:T	2	200603682	G	T	0.0331	6.57e-12	-0.124006	0.0180593	0.0866082	0.768534	0	1.48e-08	-0.128003	0.022596	0.956047	9.96e-05	-0.116939	0.030047	0.956047	31	1	---
total hip	rs183119117	6	2:200741418:A:G	2	200741418	G	A	0.0387	1.2e-08	-0.0963707	0.0169086	0.611737	0.434135	0	3.94e-05	-0.086559	0.021054	0.953478	5.73e-05	-0.114196	0.028378	0.953478	4	4	---
total hip	rs4675753	6	2:200515160:A:G	2	200515160	A	G	0.8075	2.2e-08	0.0450371	0.00804881	0.0121228	0.912327	0	8.64e-06	0.044388	0.009977	0.995	0.000687	0.046247	0.013621	0.995	47	47	+++
total hip	rs62178292	6	2:200666527:A:G	2	200666527	G	A	0.0942	4.02e-10	-0.0687642	0.0109963	0.0281673	0.866716	0	8.36e-07	-0.067399	0.013678	0.985396	0.000119	-0.071259	0.01849	0.985396	16	16	---
total hip	rs74671843	6	2:200576450:C:T	2	200576450	C	T	0.0408	7.99e-11	-0.105726	0.0162637	0.450356	0.502166	0	1.37e-06	-0.097673	0.020212	0.970957	1.1e-05	-0.120518	0.027392	0.970957	1	1	---
total hip	rs75488568	6	2:200523358:A:G	2	200523358	G	A	0.021	3.12e-09	-0.137042	0.0231289	0.418436	0.517718	0	1.2e-05	-0.125996	0.02875	0.918368	5.36e-05	-0.157306	0.038939	0.918368	3	3	---
total hip	rs78769814	6	2:200980428:C:T	2	200980428	T	C	0.1193	1.25e-08	-0.0565427	0.00993258	2.07215	0.15001	51.7408	0.000181	-0.046092	0.012303	0.991787	6.16e-06	-0.076104	0.016832	0.991787	49	47	---
total hip	3:12093806_CT_C	7	3:12093806:C:CT	3	12093806	C	C	0.0682	1.15e-10	-0.0861899	0.0133708	1.21637	0.270074	17.7882	7.59e-06	-0.075041	0.016762	0.879398	1.89e-06	-0.105695	0.022171	0.879398	118	113	---
total hip	3:12296909_TAAAA_T	7	3:12296909:T:TAAAA	3	12296909	T	T	0.8127	4.26e-10	0.0511381	0.00818961	0.000152348	0.990152	0	4.96e-07	0.051064	0.010154	0.987302	0.000216	0.051276	0.013853	0.987302	6	4	+++
total hip	rs114207624	7	3:12279657:A:G	3	12279657	G	A	0.0454	2.2e-11	-0.102302	0.015287	2.5865	0.107778	61.3377	9.74e-06	-0.084115	0.019015	0.994099	1.37e-07	-0.135537	0.025705	0.994099	137	132	---
total hip	rs1152001	7	3:12471862:A:G	3	12471862	G	A	0.7951	3.83e-08	-0.0445743	0.00810682	0.684971	0.40788	0	8.84e-07	-0.049521	0.010072	0.946658	0.00943	-0.035474	0.013661	0.946658	1	1	---
total hip	rs11712037	7	3:12344730:C:G	3	12344730	C	G	0.1205	2.59e-15	0.0773219	0.00977614	0.100226	0.751559	0	5.78e-11	0.079607	0.012152	0.99571	8.89e-06	0.07313	0.016459	0.99571	31	31	+++
total hip	rs11715261	7	3:12317232:C:G	3	12317232	G	C	0.0746	1.7e-09	0.0733703	0.0121795	0.00538398	0.941507	0	1.34e-06	0.072724	0.015031	0.991098	0.000332	0.074606	0.020783	0.991098	81	78	+++
total hip	rs12629751	7	3:12399407:C:T	3	12399407	C	T	0.0728	8.91e-09	-0.0712642	0.0123931	0.203514	0.651899	0	1.24e-05	-0.067176	0.015353	0.968923	0.000173	-0.07891	0.020996	0.968923	5	5	---
total hip	rs307572	7	3:12126667:G:T	3	12126667	G	T	0.8398	1.71e-11	0.0583861	0.00867745	0.0100188	0.92027	0	4.43e-08	0.059027	0.010784	0.994318	9.07e-05	0.057209	0.014615	0.994318	16	14	+++
total hip	rs534602560	7	3:12173151:C:CT	3	12173151	C	C	0.0488	7.09e-10	-0.0910086	0.0147644	0.42046	0.516708	0	5.11e-06	-0.083895	0.018394	0.988832	2.72e-05	-0.103893	0.024755	0.988832	136	127	---
total hip	rs2736099	8	5:1287340:A:G	5	1287340	A	G	0.6422	1.62e-08	0.0381457	0.00675303	2.39827	0.12147	58.3032	0.000297	0.030404	0.008402	0.965954	4.13e-06	0.052273	0.01135	0.965954	1	1	+++
total hip	rs2736100	8	5:1286516:A:C	5	1286516	C	A	0.4987	1.6e-09	0.0384392	0.00637069	1.0429	0.307148	4.11357	2.08e-05	0.033658	0.007906	1	1.12e-05	0.047292	0.010758	1	1	1	+++
total hip	rs33961405	8	5:1277577:A:G	5	1277577	G	A	0.5197	1.67e-09	0.0395558	0.00656332	0.0600646	0.806394	0	2.45e-06	0.038375	0.008142	0.932641	0.000169	0.041747	0.011091	0.932641	1	1	+++
total hip	rs7705526	8	5:1285974:A:C	5	1285974	C	A	0.3251	2.59e-11	-0.0458988	0.00688352	1.33862	0.247277	25.2962	2.81e-06	-0.040039	0.008546	0.970497	1.05e-06	-0.056723	0.011615	0.970497	4	4	---
total hip	rs7734992	8	5:1280128:C:T	5	1280128	T	C	0.4175	2.24e-11	-0.0438875	0.00656052	0.770264	0.380135	0	1.13e-06	-0.039657	0.008141	0.966726	3.05e-06	-0.051724	0.01108	0.966726	6	6	---
total hip	6:151854187_CTT_C	10	6:151854187:C:CTT	6	151854187	C	C	0.5755	1.12e-19	-0.0590243	0.00650299	2.19218	0.138713	54.3833	1.43e-10	-0.051899	0.00809	0.976172	4.47e-11	-0.072035	0.010932	0.976172	37	12	---
total hip	6:151904121_CTTTTTTTTTTTT_C	10	6:151904121:C:CTTTTTTTTTTTT	6	151904121	C	C	0.1824	2.73e-09	0.0522733	0.00878984	0.318731	0.572371	0	8.04e-06	0.04864	0.010894	0.883101	7.24e-05	0.059051	0.014879	0.883101	30	30	+++
total hip	rs1293947	10	6:151995627:A:G	6	151995627	G	A	0.5132	6.61e-13	0.0459318	0.00639071	0.0359195	0.849682	0	3.54e-09	0.046821	0.007928	0.993433	4.13e-05	0.044282	0.010799	0.993433	20	20	+++
total hip	rs1871859	10	6:151898506:C:T	6	151898506	C	T	0.1196	1.25e-24	0.101084	0.00986662	0.877692	0.348835	0	1.43e-14	0.094284	0.012249	0.990118	8.86e-12	0.113649	0.01665	0.990118	36	34	+++
total hip	rs201139341	10	6:151805999:G:GT	6	151805999	G	G	0.2234	1.87e-09	0.0464369	0.00772849	0.681217	0.409168	0	1.36e-05	0.041752	0.009589	0.971663	2.43e-05	0.055122	0.013056	0.971663	6	6	+++
total hip	rs2347638	10	6:152038156:G:T	6	152038156	T	G	0.7295	8.93e-10	-0.0443232	0.00723365	0.307641	0.579131	0	3.76e-06	-0.0414	0.00895	0.968733	4.99e-05	-0.04983	0.012284	0.968733	1	1	---
total hip	rs2504069	10	6:152085517:C:T	6	152085517	C	T	0.7026	7.96e-09	-0.0401143	0.00695305	0.185031	0.667085	0	1.05e-05	-0.037935	0.008603	1	0.000182	-0.044219	0.011807	1	4	4	---
total hip	rs2982563	10	6:152052311:C:T	6	152052311	T	C	0.5577	4.89e-10	-0.0400279	0.00643258	0.829002	0.362561	0	8e-06	-0.035705	0.007995	0.978186	9.55e-06	-0.047963	0.010832	0.978186	50	27	---
total hip	rs3020332	10	6:152008924:C:T	6	152008924	C	T	0.4519	1.2e-16	-0.0528809	0.00638438	0.476845	0.489855	0	3.9e-10	-0.049634	0.007929	0.995312	4.57e-08	-0.058867	0.010766	0.995312	27	26	---
total hip	rs3734803	10	6:151869645:A:G	6	151869645	G	A	0.1831	2.79e-11	0.0549824	0.00825895	0.976151	0.323151	0	1.77e-06	0.048988	0.010248	0.9967	2.18e-06	0.06609	0.01395	0.9967	7	7	+++
total hip	rs4455680	10	6:151863505:A:G	6	151863505	G	A	0.2222	3.86e-09	-0.0471165	0.00799949	1.28058	0.257792	21.9103	5.03e-05	-0.040396	0.009963	0.908863	9.92e-06	-0.05931	0.01342	0.908863	1	1	---
total hip	rs58164038	10	6:151956201:A:G	6	151956201	A	G	0.3339	1.66e-10	0.0434525	0.00680045	2.47059	0.115994	59.5239	2.18e-05	0.035694	0.008403	0.986424	5.05e-07	0.058179	0.011577	0.986424	19	8	+++
total hip	rs6905582	10	6:152000454:A:G	6	152000454	G	A	0.1728	7.74e-14	0.0637226	0.00852518	0.795488	0.372446	0	3.61e-08	0.058169	0.010557	0.979945	2.93e-07	0.074133	0.014454	0.979945	6	6	+++
total hip	rs6912538	10	6:151853291:A:C	6	151853291	C	A	0.1524	1.88e-14	0.0682509	0.00891138	2.52151	0.112303	60.3412	1.59e-07	0.0579	0.011041	0.993057	6.54e-09	0.087596	0.015094	0.993057	12	10	+++
total hip	rs6916386	10	6:151853773:C:G	6	151853773	G	C	0.1143	3.87e-11	0.0665278	0.0100664	0.154549	0.694225	0	2.9e-08	0.069453	0.012518	0.994551	0.000304	0.061174	0.016935	0.994551	37	37	+++
total hip	rs71017507	10	6:152015930:C:CA	6	152015930	C	C	0.3946	4.14e-12	-0.0465874	0.00672038	0.986462	0.320609	0	6.58e-07	-0.041632	0.00837	0.924903	8.27e-07	-0.055578	0.011274	0.924903	1	1	---
total hip	rs7740042	10	6:151971720:A:T	6	151971720	T	A	0.2187	5.34e-13	0.0561793	0.00778511	0.164283	0.685244	0	2.18e-08	0.053886	0.009624	0.983021	4.89e-06	0.060521	0.013242	0.983021	28	26	+++
total hip	rs7763324	10	6:151845578:C:T	6	151845578	T	C	0.3442	6.9e-11	0.0442078	0.00677746	2.81347	0.0934757	64.4568	1.99e-05	0.035867	0.008406	0.976737	1.9e-07	0.059702	0.011457	0.976737	8	6	+++
total hip	rs79983567	10	6:151969800:A:C	6	151969800	A	C	0.0881	1.89e-08	-0.0659027	0.0117231	0.967635	0.325271	0	8.2e-05	-0.057392	0.01457	0.910031	3.65e-05	-0.081528	0.019742	0.910031	2	2	---
total hip	rs851974	10	6:151971687:A:G	6	151971687	G	A	0.5704	7.54e-12	0.0440856	0.00643863	0.0927594	0.760698	0	9.99e-08	0.042638	0.008003	0.987383	1.64e-05	0.046742	0.010841	0.987383	16	16	+++
total hip	rs851987	10	6:152007889:A:G	6	152007889	A	G	0.6955	1.07e-09	-0.0438583	0.00719151	0.0812416	0.775622	0	2.02e-06	-0.042357	0.008914	0.913782	0.000129	-0.046657	0.012171	0.913782	1	1	---
total hip	rs851993	10	6:152006011:A:G	6	152006011	G	A	0.6012	4.96e-14	0.0490668	0.00651353	0.769315	0.380429	0	2.65e-08	0.044891	0.008068	0.988314	2.58e-07	0.056883	0.011038	0.988314	12	12	+++
total hip	rs9379084	9	6:7231843:A:G	6	7231843	G	A	0.1144	2.34e-08	0.0575137	0.010299	0.135536	0.71276	0	2.44e-06	0.060307	0.012792	0.938994	0.00257	0.052367	0.017364	0.938994	1	1	+++
total hip	rs9383901	10	6:151788059:A:T	6	151788059	T	A	0.1032	4.42e-09	0.0619083	0.010551	0.907587	0.340756	0	3.11e-05	0.054529	0.013089	0.994145	2.25e-05	0.0756	0.017829	0.994145	48	41	+++
total hip	rs9397404	10	6:151734197:C:G	6	151734197	C	G	0.1717	4.13e-08	0.046438	0.00846619	0.210341	0.646501	0	3.33e-05	0.043588	0.010502	0.99264	0.0003	0.051728	0.014308	0.99264	8	8	+++
total hip	rs9479061	10	6:151854403:A:C	6	151854403	A	C	0.8664	1.32e-08	-0.0539333	0.00948884	1.76124	0.18447	43.2217	0.000166	-0.044562	0.011828	0.964452	8.3e-06	-0.070855	0.015894	0.964452	1	1	---
total hip	rs9479083	10	6:151932592:A:C	6	151932592	C	A	0.3037	2e-10	0.0444299	0.00698469	0.872094	0.350376	0	4.7e-06	0.039649	0.00866	0.982622	6.39e-06	0.053329	0.011815	0.982622	24	24	+++
total hip	7:28027811_GA_G	11	7:28027811:G:GA	7	28027811	G	G	0.9017	3.1e-11	-0.0738153	0.0111137	0.00388968	0.95027	0	6.89e-08	-0.074323	0.013776	0.919418	0.000108	-0.072869	0.018808	0.919418	21	21	---
total hip	7:96126317_GTA_G	12	7:96126317:G:GTA	7	96126317	G	G	0.2929	8.14e-09	-0.0439343	0.00762003	0.8919	0.344963	0	1.89e-07	-0.049195	0.009439	0.846986	0.00829	-0.03409	0.012912	0.846986	1	1	---
total hip	rs10274928	11	7:28142088:A:G	7	28142088	A	G	0.5228	1.71e-09	0.0384285	0.00637992	0.0231017	0.879193	0	1.87e-06	0.037718	0.007909	1	0.000233	0.039752	0.010795	1	18	17	+++
total hip	rs10464592	12	7:96230686:A:G	7	96230686	G	A	0.4425	9.36e-09	0.0369772	0.00643978	0.942066	0.331747	0	2.06e-07	0.041594	0.008006	0.993843	0.00852	0.028515	0.010839	0.993843	36	35	+++
total hip	rs10953178	12	7:96130638:C:T	7	96130638	C	T	0.542	4.09e-09	-0.0375798	0.00639053	0.371709	0.542074	0	1.24e-05	-0.034713	0.007934	0.998278	7.01e-05	-0.042875	0.010783	0.998278	21	21	---
total hip	rs11772470	13	7:99181096:A:G	7	99181096	G	A	0.1496	3.84e-09	0.053226	0.00903513	1.46441	0.22623	31.7132	4.26e-08	0.061145	0.011156	0.991771	0.0135	0.03813	0.015403	0.991771	91	87	+++
total hip	rs149643430	11	7:28197805:C:CACACAG	7	28197805	C	C	0.5751	9.98e-09	0.0380505	0.00663929	0.042995	0.835735	0	6.9e-06	0.03704	0.008236	0.93925	0.000374	0.039926	0.01122	0.93925	10	10	+++
total hip	rs4448201	12	7:96154912:C:G	7	96154912	G	C	0.6621	6.33e-13	-0.0485184	0.00674509	0.0355009	0.85055	0	1.56e-08	-0.047572	0.00841	0.993733	8.71e-06	-0.050225	0.011293	0.993733	24	23	---
total hip	rs849140	11	7:28183702:C:T	7	28183702	T	C	0.59	9.65e-11	0.0419089	0.00647503	0.000434647	0.983367	0	1.72e-07	0.042008	0.008032	1	0.000139	0.041725	0.010943	1	13	13	+++
total hip	8:72359317_TTA_T	14	8:72359317:T:TTA	8	72359317	T	T	0.3431	1.69e-09	-0.0407564	0.00676497	0.256815	0.612317	0	5.34e-06	-0.038233	0.0084	0.991068	6.92e-05	-0.045414	0.011412	0.991068	11	11	---
total hip	8:72395582_AAGCCCT_A	14	8:72395582:A:AAGCCCT	8	72395582	A	A	0.076	3.07e-08	0.0668466	0.0120725	1.68308	0.194516	40.585	1.76e-07	0.078405	0.015004	0.982461	0.0248	0.045624	0.020331	0.982461	58	58	+++
total hip	rs10093418	14	8:72392687:A:G	8	72392687	A	G	0.106	1.88e-10	0.0665739	0.01045	1.86882	0.17161	46.4903	2.89e-09	0.077106	0.012983	0.976904	0.00736	0.047197	0.01761	0.976904	1	1	+++
total hip	rs13252045	14	8:72417476:A:G	8	72417476	G	A	0.5079	1.32e-12	-0.0451885	0.00637148	0.0316172	0.85887	0	5.74e-09	-0.046019	0.0079	0.997671	5.15e-05	-0.043643	0.010777	0.997671	23	23	---
total hip	rs4263799	14	8:72394991:C:T	8	72394991	C	T	0.4784	2.19e-28	-0.070618	0.00639071	0.0368019	0.847869	0	1.93e-19	-0.071518	0.007928	0.993991	1.75e-10	-0.068948	0.010799	0.993991	30	30	---
total hip	rs62507408	14	8:72389763:A:G	8	72389763	G	A	0.2735	3.77e-17	-0.0601786	0.00714719	0.816653	0.366161	0	2.45e-13	-0.064915	0.008863	0.995088	2.15e-05	-0.051371	0.012086	0.995088	16	16	---
total hip	rs62508473	14	8:72418745:C:T	8	72418745	C	T	0.2761	1.51e-17	-0.0607139	0.00712095	1.82022	0.177287	45.0616	1.69e-14	-0.067749	0.008826	0.997361	7.87e-05	-0.047594	0.012053	0.997361	12	12	---
total hip	rs6415470	15	8:119955111:A:G	8	119955111	G	A	0.537	2.89e-09	0.0379753	0.00639535	0.316732	0.573578	0	8.04e-06	0.035348	0.007918	0.997749	7.65e-05	0.042906	0.010847	0.997749	141	136	+++
total hip	rs7008930	14	8:72439542:C:G	8	72439542	C	G	0.2253	1.27e-14	-0.0590624	0.00766132	1.99274	0.158055	49.8178	1.73e-12	-0.066961	0.009487	0.993406	0.000658	-0.044254	0.01299	0.993406	20	20	---
total hip	rs74789792	14	8:72358665:G:GC	8	72358665	G	G	0.091	1.33e-11	-0.0749273	0.011075	0.53197	0.46578	0	4.25e-09	-0.080893	0.013768	0.993947	0.000598	-0.06399	0.018642	0.993947	9	9	---
total hip	rs7839059	15	8:119976542:A:C	8	119976542	C	A	0.3353	4.39e-09	0.0394264	0.00671816	1.08769	0.296984	8.062	3.86e-05	0.03429	0.00833	0.995967	1.64e-05	0.048984	0.011363	0.995967	3	3	+++
total hip	rs111652915	16	9:4855362:G:GTC	9	4855362	G	G	0.8644	1.07e-10	-0.0624022	0.00966396	0.236309	0.626885	0	3.9e-08	-0.065844	0.01198	0.920411	0.000618	-0.05599	0.016352	0.920411	1	1	---
total hip	rs372880560	16	9:4827731:A:AGTGT	9	4827731	A	A	0.7756	1.97e-09	-0.0466596	0.00777669	0.547692	0.459262	0	1.32e-07	-0.050868	0.009634	0.960279	0.00325	-0.038789	0.013175	0.960279	1	1	---
total hip	rs531122	16	9:4830849:A:G	9	4830849	G	A	0.8571	3.96e-09	-0.0536204	0.00910991	1.65161	0.198739	39.4532	3.76e-08	-0.06223	0.011308	0.996037	0.0143	-0.0377	0.015377	0.996037	37	27	---
total hip	rs841968	16	9:4857662:C:T	9	4857662	C	T	0.8786	4.66e-11	-0.0649246	0.00986472	0.0611569	0.804677	0	4.71e-08	-0.066704	0.01221	0.984475	0.000236	-0.06158	0.01674	0.984475	25	25	---
total hip	10:71118821_AAG_A	18	10:71118821:A:AAG	10	71118821	A	A	0.0412	3.53e-08	-0.0907161	0.0164557	0.0932472	0.760089	0	2.42e-05	-0.08694	0.020584	0.926484	0.000378	-0.097403	0.027392	0.926484	1	1	---
total hip	rs17476364	18	10:71094504:C:T	10	71094504	T	C	0.1098	1.49e-12	-0.0721281	0.0101937	0.186318	0.665999	0	5.5e-08	-0.068878	0.012673	0.996797	5.35e-06	-0.078085	0.017157	0.996797	8	8	---
total hip	rs201220977	17	10:65065272:C:CCTCT	10	65065272	C	C	0.4721	7.92e-09	0.0378121	0.00655293	1.22306	0.268761	18.2379	1.12e-07	0.043117	0.008121	0.955402	0.0121	0.027912	0.011094	0.955402	17	17	+++
total hip	rs540089090	17	10:65214017:A:AT	10	65214017	A	A	0.3233	1.78e-08	-0.0396196	0.00703441	0.897028	0.34358	0	3.27e-07	-0.044481	0.008708	0.935638	0.0107	-0.030489	0.011934	0.935638	1	1	---
total hip	rs7897379	17	10:65301725:C:T	10	65301725	T	C	0.4785	5.82e-13	0.0459778	0.00638176	1.42905	0.23192	30.0234	7.72e-11	0.051605	0.00793	0.998959	0.00092	0.035635	0.010751	0.998959	199	188	+++
total hip	rs10219378	19	11:86339724:C:T	11	86339724	C	T	0.1898	1.31e-10	-0.0525473	0.00817701	0.292668	0.588516	0	3.8e-08	-0.055794	0.010143	0.988089	0.000763	-0.04652	0.01382	0.988089	14	12	---
total hip	rs11234700	19	11:86293535:A:G	11	86293535	A	G	0.3536	5.84e-11	-0.0435749	0.00665487	0.251684	0.615892	0	6.56e-07	-0.041116	0.008265	0.999216	1.83e-05	-0.048108	0.011222	0.999216	16	16	---
total hip	rs149934734	20	11:108315606:C:T	11	108315606	C	T	0.0261	2.35e-08	-0.11206	0.020067	1.58016	0.208737	36.7154	1.59e-07	-0.130613	0.02491	0.988061	0.0218	-0.077763	0.033869	0.988061	5	4	---
total hip	rs17819523	19	11:86335504:C:G	11	86335504	C	G	0.1856	4.53e-08	-0.0446464	0.00816382	0.313118	0.575773	0	2.33e-06	-0.04804	0.01017	0.996744	0.00493	-0.038497	0.01369	0.996744	20	20	---
total hip	rs7120444	19	11:86335764:C:T	11	86335764	C	T	0.3086	2.13e-14	-0.0526775	0.00689249	1.24624	0.264272	19.7587	9.28e-12	-0.058333	0.008554	0.997134	0.000288	-0.042209	0.011638	0.997134	57	56	---
total hip	rs10843115	22	12:28307717:C:T	12	28307717	C	T	0.2665	9.24e-09	-0.0411893	0.0071707	1.69072	0.193506	40.8537	0.000116	-0.034339	0.008898	0.996011	8.65e-06	-0.05388	0.012111	0.996011	103	95	---
total hip	rs597808	23	12:111973358:A:G	12	111973358	A	G	0.5188	2.83e-09	0.0378676	0.00637362	0.746196	0.387683	0	1.93e-05	0.033818	0.007912	0.993732	2.49e-05	0.045353	0.010757	0.993732	30	27	+++
total hip	rs76895963	21	12:4384844:G:T	12	4384844	T	G	0.0195	3.38e-09	0.14785	0.0250077	0.581255	0.445821	0	2.43e-07	0.162382	0.031444	0.81209	0.00291	0.122836	0.041253	0.81209	1	1	+++
total hip	rs7978874	22	12:28026023:G:T	12	28026023	G	T	0.1704	2.36e-10	-0.0535132	0.00844595	0.752747	0.385608	0	4.86e-06	-0.048076	0.010517	1	7.76e-06	-0.063389	0.014174	1	17	15	---
total hip	13:42884992_CA_C	24	13:42884992:C:CA	13	42884992	C	C	0.3854	2.34e-09	-0.0401082	0.00671561	0.211259	0.645783	0	3.78e-07	-0.042382	0.008341	0.943186	0.00152	-0.035918	0.011323	0.943186	26	24	---
total hip	rs116926994	24	13:43077245:A:G	13	43077245	A	G	0.0245	6.16e-09	-0.120769	0.0207781	0.984766	0.321025	0	3.37e-05	-0.106002	0.025557	1	2.79e-05	-0.14956	0.035686	1	1	1	---
total hip	rs11840862	24	13:42956463:A:G	13	42956463	A	G	0.7102	4.9e-13	0.0507423	0.00702019	0.393835	0.53029	0	4.86e-08	0.047511	0.008706	0.998792	1.77e-06	0.056749	0.01187	0.998792	36	36	+++
total hip	rs17457561	24	13:42964203:A:G	13	42964203	G	A	0.2458	2.64e-09	0.0440762	0.00740445	0.340647	0.559456	0	8.19e-06	0.040916	0.009173	0.994557	6.77e-05	0.049986	0.012544	0.994557	12	12	+++
total hip	rs238257	24	13:42924883:C:G	13	42924883	C	G	0.5002	7.61e-18	-0.0550291	0.00639477	0.143828	0.704504	0	1.92e-11	-0.05325	0.007931	0.994325	6.86e-08	-0.058335	0.010811	0.994325	3	3	---
total hip	rs238270	24	13:42932925:A:G	13	42932925	G	A	0.3476	7.3e-14	-0.050222	0.00671206	0.0194972	0.888951	0	2.83e-09	-0.049532	0.008335	0.986841	5.42e-06	-0.051495	0.011321	0.986841	29	27	---
total hip	rs238318	24	13:42834293:A:C	13	42834293	C	A	0.4016	2.19e-08	0.0365066	0.00652355	0.229396	0.631972	0	1.64e-06	0.038799	0.008091	0.986229	0.00346	0.032248	0.011028	0.986229	28	28	+++
total hip	rs34001253	24	13:43083293:A:G	13	43083293	A	G	0.0314	9.83e-11	-0.120864	0.0186821	1.26238	0.2612	20.7848	4.13e-06	-0.105829	0.02298	0.962189	2.87e-06	-0.150169	0.032083	0.962189	72	68	---
total hip	rs34723116	24	13:42960625:C:T	13	42960625	T	C	0.2686	7.19e-16	-0.0581165	0.00720395	0.340945	0.559284	0	6.66e-12	-0.061178	0.00891	0.998057	1.92e-05	-0.052337	0.012242	0.998057	54	52	---
total hip	rs536239342	24	13:42948155:C:CA	13	42948155	C	C	0.6409	1.91e-09	0.0428789	0.00714059	0.0843939	0.771429	0	2.86e-06	0.041367	0.008836	0.860596	0.000164	0.045725	0.012123	0.860596	1	1	+++
total hip	rs56343257	24	13:43050542:C:T	13	43050542	C	T	0.5314	9.12e-11	0.0464039	0.00716013	0.669451	0.413243	0	1.16e-08	0.0507	0.008879	0.790958	0.00151	0.038415	0.012108	0.790958	1	1	+++
total hip	rs73172267	24	13:43050421:C:T	13	43050421	T	C	0.2745	3.4e-13	0.0522764	0.00718311	0.955707	0.328271	0	1.29e-10	0.057468	0.008933	0.97767	0.0004	0.042778	0.012083	0.97767	11	11	+++
total hip	rs758487200	24	13:43137799:C:CA	13	43137799	C	C	0.7268	8.18e-10	-0.0456798	0.00743806	0.186874	0.665531	0	2.34e-06	-0.043354	0.00918	0.925087	7.85e-05	-0.050125	0.012691	0.925087	1	1	---
total hip	rs79344245	24	13:43050454:C:T	13	43050454	T	C	0.5809	2.82e-13	0.0474795	0.00650156	1.53577	0.215248	34.8862	3.7e-11	0.053404	0.00807	0.988523	0.000876	0.036522	0.010975	0.988523	44	40	+++
total hip	rs7995775	24	13:42933413:A:G	13	42933413	G	A	0.3494	6.92e-14	0.0504157	0.00673158	0.0209091	0.885027	0	9.57e-10	0.051132	0.008358	0.98579	1.55e-05	0.049093	0.011357	0.98579	33	30	+++
total hip	rs8001611	24	13:42965694:C:T	13	42965694	C	T	0.511	8.42e-29	-0.0708322	0.00636089	0.218869	0.639903	0	2.05e-20	-0.073009	0.007881	0.998399	5.82e-10	-0.066764	0.010774	0.998399	45	40	---
total hip	rs9533089	24	13:42951012:A:T	13	42951012	T	A	0.4112	2.6e-14	0.04927	0.00646842	0.417643	0.518116	0	6.83e-11	0.052333	0.008019	0.993803	6.89e-05	0.043565	0.010944	0.993803	1	1	+++
total hip	rs2415267	25	14:35630544:A:G	14	35630544	G	A	0.5491	3.15e-08	0.0353911	0.00639671	1.6e-06	0.998989	0	8.02e-06	0.035397	0.007928	0.998853	0.0011	0.03538	0.010828	0.998853	77	73	+++
total hip	rs34163979	25	14:35452572:C:CTT	14	35452572	C	C	0.5672	1.42e-09	0.0390246	0.00644706	0.120276	0.728735	0	3.69e-07	0.040665	0.007996	0.999049	0.000965	0.035977	0.010899	0.999049	31	29	+++
total hip	rs71435842	25	14:35477012:A:ATATCT	14	35477012	A	A	0.4909	4.05e-08	0.0351597	0.0064059	0.0593913	0.807461	0	4.84e-06	0.036303	0.00794	0.993183	0.00233	0.033028	0.010842	0.993183	195	180	+++
total hip	rs11654422	27	17:44950237:A:G	17	44950237	G	A	0.2918	3.74e-09	0.0418898	0.00710558	0.0572192	0.810946	0	1.14e-06	0.043157	0.008863	0.979672	0.000863	0.03961	0.011888	0.979672	2	2	+++
total hip	rs56030650	26	17:38131187:A:C	17	38131187	C	A	0.4759	3.91e-08	-0.0349805	0.00636601	0.168916	0.681077	0	2.92e-05	-0.033053	0.007907	1	0.000332	-0.038532	0.010733	1	86	80	---
total hip	rs60372268	27	17:44947756:A:G	17	44947756	A	G	0.2902	5.22e-10	0.0438013	0.00705055	1.04867	0.305813	4.64118	2.27e-08	0.049187	0.008796	1	0.00382	0.034122	0.011792	1	4	4	+++
total hip	rs7216991	27	17:45052253:A:G	17	45052253	G	A	0.4723	2.89e-08	0.0355679	0.0064107	1.62623	0.202225	38.5081	1.72e-07	0.041555	0.007946	0.994555	0.0245	0.024405	0.01085	0.994555	132	91	+++
total hip	rs2957150	28	18:60080311:A:G	18	60080311	A	G	0.6421	3.62e-08	-0.0366014	0.0066443	0.511704	0.474402	0	1.17e-06	-0.04009	0.008242	0.997767	0.0073	-0.030126	0.011229	0.997767	6	6	---
total hip	rs143383	29	20:34025983:A:G	20	34025983	A	G	0.3566	3.46e-08	0.0364735	0.00661198	1.07607	0.299578	7.06939	0.000133	0.031418	0.008214	1	4e-05	0.045779	0.011144	1	166	159	+++
Diaphysis (n=134)
diaphysis	rs61309203	1	1:21118489:A:T	1	21118489	A	T	0.412	4.11e-08	0.037934	0.00691451	0.644839	0.421964	0	7.73e-05	0.033871	0.008568	0.98305	0.000102	0.045522	0.011709	0.98305	434	416	+++
diaphysis	rs11128603	2	3:12385828:A:G	3	12385828	A	G	0.1238	6.77e-28	0.111893	0.0102201	1.32593	0.24953	24.5813	2.17e-21	0.120551	0.012688	0.998094	2.71e-08	0.095897	0.017246	0.998094	31	31	+++
diaphysis	rs1152001	2	3:12471862:A:G	3	12471862	G	A	0.7949	5.03e-17	-0.0717269	0.00855313	0.432149	0.510936	0	9.89e-13	-0.075884	0.010637	0.946658	8.33e-06	-0.064122	0.014387	0.946658	1	1	---
diaphysis	rs11715261	2	3:12317232:C:G	3	12317232	G	C	0.0754	1.99e-16	0.105487	0.0128287	0.61271	0.433769	0	9.93e-13	0.112706	0.0158	0.991098	3.13e-05	0.091519	0.021977	0.991098	81	78	+++
diaphysis	rs11719186	2	3:12352605:A:T	3	12352605	T	A	0.2596	1.5e-09	0.0469703	0.00777049	1.37036	0.24175	27.0266	2.83e-08	0.053712	0.009672	0.982724	0.00785	0.034697	0.01305	0.982724	91	89	+++
diaphysis	rs11923081	4	3:132439403:A:C	3	132439403	A	C	0.1145	4.64e-09	0.0622	0.0106148	0.43118	0.51141	0	1.49e-05	0.057072	0.013178	0.989756	6.31e-05	0.071674	0.017912	0.989756	93	80	+++
diaphysis	rs12636458	2	3:12589685:C:T	3	12589685	C	T	0.0997	1.74e-08	0.0645087	0.0114453	0.190708	0.662328	0	1.57e-06	0.068174	0.014193	0.949696	0.00288	0.057693	0.019354	0.949696	2	2	+++
diaphysis	rs1354034	3	3:56849749:C:T	3	56849749	T	C	0.5995	3.17e-08	0.0380738	0.00688268	0.26359	0.607664	0	3.39e-05	0.035466	0.008554	1	0.000219	0.042862	0.011591	1	11	11	+++
diaphysis	rs139007959	2	3:12468710:A:ATTCCGTTTAGGCCCACTGTGATTCTGATGG	3	12468710	A	A	0.653	2.24e-10	-0.0457618	0.00721328	0.145098	0.703264	0	9.44e-08	-0.04778	0.00895	0.96	0.000564	-0.042021	0.012185	0.96	1	1	---
diaphysis	rs143888770	2	3:12316352:C:T	3	12316352	C	T	0.0251	7.22e-09	0.127202	0.021986	0.892947	0.34468	0	1.35e-07	0.141824	0.026885	0.970102	0.0107	0.097682	0.038201	0.970102	5	5	+++
diaphysis	rs183181489	2	3:12329279:C:T	3	12329279	T	C	0.2421	1.28e-12	0.0564252	0.0079508	0.0685556	0.793452	0	2.47e-08	0.054905	0.009845	0.965046	1.12e-05	0.059276	0.013482	0.965046	1	1	+++
diaphysis	rs3856806	2	3:12475557:C:T	3	12475557	C	T	0.1274	3.47e-13	0.0734783	0.0101002	1.17504	0.278367	14.8969	7.41e-11	0.081478	0.012509	1	0.000635	0.058494	0.01712	1	1	1	+++
diaphysis	rs545210244	2	3:12337753:C:CAAAAAAA	3	12337753	C	C	0.159	1.53e-11	0.0632026	0.0093706	0.369533	0.543259	0	7.68e-09	0.067435	0.011674	0.960438	0.000409	0.055536	0.015712	0.960438	1	1	+++
diaphysis	rs59101559	2	3:12274676:C:T	3	12274676	T	C	0.0881	5.56e-10	0.0745081	0.0120127	0.0407203	0.840079	0	9.31e-07	0.072754	0.014828	0.992112	0.000146	0.077858	0.020491	0.992112	2	2	+++
diaphysis	rs6805092	2	3:12221424:C:T	3	12221424	C	T	0.0647	7.05e-12	0.0943478	0.01376	2.33e-07	0.999615	0	2.77e-08	0.094343	0.016977	0.997774	5.92e-05	0.094357	0.023492	0.997774	101	98	+++
diaphysis	rs77761150	4	3:132445904:A:C	3	132445904	C	A	0.1555	1.67e-08	0.0531341	0.00941653	0.656306	0.417867	0	4.87e-05	0.047514	0.011696	0.96736	6.37e-05	0.063489	0.015876	0.96736	3	3	+++
diaphysis	rs895095	2	3:12437674:A:T	3	12437674	A	T	0.2706	6.71e-13	0.0549296	0.00764485	0.69166	0.4056	0	3.27e-10	0.059589	0.009478	0.979437	0.000349	0.046254	0.012933	0.979437	2	2	+++
diaphysis	rs12206813	6	6:151875373:A:G	6	151875373	G	A	0.1836	9.11e-14	0.0649442	0.00871365	1.38729	0.238863	27.9172	1.13e-07	0.057403	0.010813	0.998597	8.26e-08	0.078912	0.014716	0.998597	7	6	+++
diaphysis	rs1871859	6	6:151898506:C:T	6	151898506	C	T	0.1198	5.84e-09	0.0607048	0.0104281	0.0810771	0.775843	0	5.99e-06	0.058529	0.012928	0.990118	0.000243	0.064757	0.017643	0.990118	36	36	+++
diaphysis	rs1932101	5	6:130459410:C:G	6	130459410	G	C	0.6346	7.39e-09	-0.0405773	0.00701815	0.0558536	0.813174	0	6.37e-06	-0.039355	0.008718	0.989863	0.000295	-0.042828	0.01183	0.989863	20	20	---
diaphysis	rs35082199	6	6:151863016:C:T	6	151863016	T	C	0.6802	5.69e-13	-0.0526289	0.00730179	0.385507	0.534671	0	5.68e-08	-0.049282	0.009076	0.975419	1.77e-06	-0.05877	0.012294	0.975419	32	32	---
diaphysis	rs4870045	6	6:151908047:A:G	6	151908047	G	A	0.2887	1.71e-21	0.070755	0.00743111	2.8176	0.0932356	64.5088	2.97e-11	0.061509	0.00925	0.998288	2.29e-12	0.087583	0.012479	0.998288	19	14	+++
diaphysis	rs6912538	6	6:151853291:A:C	6	151853291	C	A	0.1528	4.47e-08	0.0515463	0.0094215	1.37881	0.240304	27.4736	0.000198	0.04345	0.011675	0.993057	2.94e-05	0.066663	0.015953	0.993057	12	3	+++
diaphysis	rs7740522	6	6:151876252:C:T	6	151876252	C	T	0.6014	4.6e-19	-0.0614132	0.00688367	0.601561	0.437983	0	2e-11	-0.057459	0.008566	0.995993	2.99e-09	-0.068622	0.011566	0.995993	39	39	---
diaphysis	rs80305379	6	6:151881028:A:G	6	151881028	A	G	0.1146	1.87e-09	0.0637579	0.0106113	0.393576	0.530425	0	8.46e-06	0.058824	0.013208	0.99798	4.48e-05	0.07274	0.017821	0.99798	38	38	+++
diaphysis	rs851970	6	6:151979157:C:T	6	151979157	C	T	0.604	4.73e-08	0.0375209	0.00687048	0.157172	0.691773	0	3.2e-05	0.035512	0.008537	0.988477	0.000371	0.041214	0.011575	0.988477	23	23	+++
diaphysis	rs9371528	6	6:151832668:A:G	6	151832668	G	A	0.133	3.08e-08	0.0550409	0.00994108	1.18662	0.276013	15.7268	0.000151	0.046978	0.012394	0.990767	2.92e-05	0.069585	0.016646	0.990767	35	28	+++
diaphysis	7:120970768_GAAAAAAA_G	8	7:120970768:G:GAAAAAAA	7	120970768	G	G	0.3949	1.44e-11	-0.0490916	0.00726871	0.847737	0.357193	0	2.19e-09	-0.054017	0.009025	0.896183	0.00113	-0.039998	0.012263	0.896183	1	1	---
diaphysis	7:96126317_GTA_G	7	7:96126317:G:GTA	7	96126317	G	G	0.2933	6.05e-09	-0.0467789	0.00804399	0.0584718	0.808928	0	5.4e-06	-0.045355	0.009969	0.846986	0.000284	-0.049436	0.013618	0.846986	1	1	---
diaphysis	7:96363297_ATTTT_A	7	7:96363297:A:ATTTT	7	96363297	A	A	0.6142	2.44e-08	-0.0395416	0.00708994	0.0429763	0.83577	0	4.39e-06	-0.040639	0.008848	0.945125	0.00153	-0.037573	0.011851	0.945125	32	32	---
diaphysis	rs10281460	7	7:96115099:A:G	7	96115099	A	G	0.7707	6.88e-09	-0.0467427	0.0080677	0.917927	0.33802	0	1.79e-07	-0.052486	0.010051	0.972493	0.00723	-0.03634	0.013527	0.972493	15	15	---
diaphysis	rs12539842	8	7:120921328:A:G	7	120921328	A	G	0.0627	8.02e-11	-0.0904166	0.0139099	2.16347	0.141325	53.778	1.26e-05	-0.075411	0.01725	1	4.92e-07	-0.118313	0.02352	1	1	1	---
diaphysis	rs147514708	8	7:120935194:A:AACACACAC	7	120935194	A	A	0.3097	1.81e-18	-0.065197	0.00743556	0.77859	0.377573	0	5.6e-11	-0.060397	0.009213	0.948675	3.91e-09	-0.074165	0.012593	0.948675	26	26	---
diaphysis	rs17356657	8	7:120853581:C:T	7	120853581	C	T	0.2146	2.34e-09	-0.048958	0.00819793	0.0661077	0.797091	0	7.09e-07	-0.050512	0.010185	1	0.000848	-0.046099	0.013815	1	1	1	---
diaphysis	rs17509082	8	7:120927706:A:C	7	120927706	C	A	0.2066	7.32e-23	-0.0820582	0.00833641	0.082625	0.773771	0	8.89e-15	-0.080294	0.010352	0.995466	1.33e-09	-0.085313	0.014061	0.995466	7	7	---
diaphysis	rs2707520	8	7:120951144:A:C	7	120951144	C	A	0.5161	3.67e-12	-0.0469834	0.0067608	0.0131108	0.90884	0	3.29e-08	-0.046413	0.008398	0.989245	2.5e-05	-0.048034	0.011397	0.989245	3	3	---
diaphysis	rs2908004	8	7:120969769:A:G	7	120969769	G	A	0.445	2.07e-30	-0.0774001	0.00675338	0.16837	0.681565	0	2.77e-21	-0.079438	0.008383	1	1.07e-10	-0.073632	0.011399	1	18	18	---
diaphysis	rs2908007	8	7:120962164:A:G	7	120962164	A	G	0.3987	7.21e-18	-0.0592385	0.00687893	0.216883	0.641425	0	6.38e-13	-0.061615	0.008565	1	1.98e-06	-0.05492	0.011546	1	8	8	---
diaphysis	rs2952565	8	7:121017812:C:T	7	121017812	T	C	0.8239	3.03e-08	-0.0493759	0.00891317	1.17029	0.279342	14.5509	3.65e-07	-0.056567	0.011119	0.967879	0.0146	-0.036447	0.014909	0.967879	1	1	---
diaphysis	rs35880308	7	7:96216395:T:TA	7	96216395	T	T	0.4408	7.45e-15	0.0528914	0.0068013	0.927418	0.335535	0	9.16e-12	0.057748	0.008467	0.994231	0.000116	0.044058	0.011419	0.994231	36	36	+++
diaphysis	rs3801382	8	7:120998277:G:T	7	120998277	T	G	0.2798	5.38e-41	-0.100574	0.0075007	0.441162	0.506562	0	4.85e-29	-0.104242	0.009314	0.999348	1.26e-13	-0.093807	0.012652	0.999348	23	23	---
diaphysis	rs4132568	7	7:96134981:A:C	7	96134981	A	C	0.5432	2.67e-10	-0.0426261	0.00674825	0.667871	0.413795	0	2.64e-08	-0.046703	0.008392	0.997958	0.00196	-0.035166	0.011352	0.997958	21	21	---
diaphysis	rs4448201	7	7:96154912:C:G	7	96154912	G	C	0.663	5.17e-19	-0.063486	0.00712641	2.35354	0.124999	57.5109	7.95e-16	-0.071642	0.008891	0.993733	4.19e-05	-0.048831	0.011918	0.993733	24	23	---
diaphysis	rs5000109	8	7:121217660:G:T	7	121217660	G	T	0.3956	3.48e-08	-0.0387278	0.00702168	2.34371	0.12579	57.3326	8.8e-08	-0.046628	0.008714	0.966275	0.0422	-0.024101	0.011857	0.966275	99	52	---
diaphysis	rs549349346	7	7:96216965:G:GT	7	96216965	G	G	0.5462	1.83e-09	0.0422328	0.00702427	0.285026	0.593425	0	2.44e-07	0.044985	0.008713	0.923329	0.00178	0.037123	0.011872	0.923329	1	1	+++
diaphysis	rs56219125	8	7:120972291:C:CGT	7	120972291	C	C	0.5813	2.55e-09	-0.0427484	0.00717431	1.52971	0.216156	34.6282	3.1e-08	-0.049252	0.008895	0.898889	0.0118	-0.030642	0.012136	0.898889	1	1	---
diaphysis	rs79836318	7	7:96212308:A:T	7	96212308	A	T	0.6857	5.16e-09	0.0426014	0.00729221	0.00953846	0.922198	0	1.85e-06	0.043123	0.009039	0.988399	0.000744	0.041629	0.012341	0.988399	141	138	+++
diaphysis	rs798902	8	7:120920258:A:G	7	120920258	G	A	0.323	1.65e-09	-0.0435592	0.00722546	0.659265	0.416819	0	9.94e-08	-0.047901	0.008989	1	0.00336	-0.035632	0.012146	1	6	4	---
diaphysis	8:119933039_TAA_T	9	8:119933039:T:TAA	8	119933039	T	T	0.5592	6.03e-20	-0.0631833	0.00691003	0.821279	0.364807	0	9.02e-12	-0.058568	0.008584	0.962392	7.6e-10	-0.07168	0.011647	0.962392	13	13	---
diaphysis	rs11295467	9	8:120022088:A:T	8	120022088	A	T	0.352	2.3e-11	0.0503472	0.00753074	0.000237017	0.987717	0	7.51e-08	0.050262	0.009344	0.868869	7.19e-05	0.050505	0.012721	0.868869	1	1	+++
diaphysis	rs11784196	9	8:119818018:A:G	8	119818018	A	G	0.079	8.64e-11	0.0808534	0.0124599	0.0390489	0.843352	0	3.77e-07	0.079015	0.01555	0.993528	5.34e-05	0.084151	0.020826	0.993528	35	34	+++
diaphysis	rs11997782	9	8:119926553:A:C	8	119926553	A	C	0.1676	9.88e-10	0.0550518	0.00900811	0.0853159	0.770219	0	2.23e-06	0.053099	0.011218	0.988456	0.000107	0.058597	0.015115	0.988456	29	27	+++
diaphysis	rs12545372	9	8:119822573:A:T	8	119822573	T	A	0.5758	3.3e-11	-0.0457421	0.00689647	0.458699	0.498232	0	7.92e-07	-0.042301	0.008566	0.971866	7.51e-06	-0.052082	0.011627	0.971866	10	10	---
diaphysis	rs12675599	9	8:119811295:C:T	8	119811295	C	T	0.7868	6.18e-09	-0.0476824	0.00820446	0.00434545	0.947442	0	2.27e-06	-0.048078	0.010165	0.999101	0.000732	-0.046943	0.013897	0.999101	33	32	---
diaphysis	rs13260983	9	8:120186990:C:G	8	120186990	C	G	0.1494	1.14e-09	0.0572477	0.00940184	1.02413	0.311542	2.35595	1.94e-05	0.050141	0.011735	0.99269	8.43e-06	0.069986	0.015711	0.99269	109	107	+++
diaphysis	rs1485287	9	8:119950697:C:T	8	119950697	C	T	0.194	1.67e-21	0.0808027	0.00848413	0.0489801	0.824848	0	6.95e-15	0.082192	0.010554	0.988983	4.11e-08	0.078265	0.014264	0.988983	12	12	+++
diaphysis	rs1485300	9	8:120082253:C:G	8	120082253	G	C	0.6627	5.2e-11	0.0472246	0.00719327	0.113335	0.736378	0	3.29e-08	0.048966	0.00886	0.974248	0.000373	0.043857	0.012321	0.974248	86	85	+++
diaphysis	rs1825512	9	8:119999531:A:G	8	119999531	A	G	0.3679	6e-10	0.0431731	0.00697418	0.625768	0.428912	0	6.13e-06	0.039124	0.008651	0.993344	1.72e-05	0.05069	0.011787	0.993344	15	15	+++
diaphysis	rs2035977	9	8:119882287:C:G	8	119882287	C	G	0.6331	5.81e-17	-0.0589798	0.00704745	0.00674456	0.934547	0	1.13e-11	-0.059405	0.008745	0.984887	1.02e-06	-0.058192	0.011903	0.984887	26	26	---
diaphysis	rs3134036	9	8:119821860:A:G	8	119821860	A	G	0.4737	5.07e-12	-0.0469163	0.00679586	0.681687	0.409007	0	4.02e-07	-0.042784	0.00844	0.979702	1.96e-06	-0.054535	0.01146	0.979702	9	9	---
diaphysis	rs3134057	9	8:119953468:A:G	8	119953468	A	G	0.3735	1.99e-20	0.0643623	0.00694833	1.12965	0.287849	11.4773	8.68e-12	0.058924	0.008629	0.995443	2.2e-10	0.074391	0.011718	0.995443	21	21	+++
diaphysis	rs3134076	9	8:119832617:A:G	8	119832617	A	G	0.6746	5.92e-11	-0.0473943	0.00724054	0.117523	0.731736	0	3.71e-07	-0.045582	0.008965	0.991096	3.53e-05	-0.050794	0.012279	0.991096	16	16	---
diaphysis	rs35617243	9	8:119888121:C:T	8	119888121	T	C	0.3093	3.86e-11	0.0486912	0.00736715	0.922648	0.336781	0	2.17e-06	0.043448	0.009169	0.979907	2.53e-06	0.058242	0.012375	0.979907	3	2	+++
diaphysis	rs36079622	9	8:119994235:C:CT	8	119994235	C	C	0.159	6.26e-12	0.0643177	0.00935732	0.0886855	0.765855	0	9.17e-08	0.062251	0.01165	0.958997	1.47e-05	0.068075	0.015708	0.958997	4	4	+++
diaphysis	rs386729216	9	8:120092000:C:CAGTTGTTT	8	120092000	C	C	0.1329	8e-12	0.0683478	0.00999446	0.646324	0.42143	0	5.03e-07	0.06242	0.01242	0.968658	2.52e-06	0.079239	0.016835	0.968658	79	79	+++
diaphysis	rs4242592	9	8:119968975:G:T	8	119968975	T	G	0.5372	6.92e-31	0.0782273	0.00676964	1.14364	0.284885	12.5596	3.26e-18	0.072947	0.008379	0.997806	1.72e-14	0.088153	0.011488	0.997806	144	139	+++
diaphysis	rs4335155	9	8:120013469:A:C	8	120013469	A	C	0.5091	2.68e-22	0.0657616	0.00677108	0.660036	0.416547	0	1.99e-13	0.061727	0.008397	0.99331	1.59e-10	0.073262	0.011449	0.99331	131	128	+++
diaphysis	rs4380972	9	8:120050081:C:T	8	120050081	T	C	0.8746	4.26e-09	0.0602582	0.0102589	1.14869	0.283824	12.9443	3.72e-05	0.052282	0.012674	1	1.6e-05	0.075415	0.017471	1	1	1	+++
diaphysis	rs56232778	9	8:120062448:A:C	8	120062448	A	C	0.2442	5.1e-12	-0.0561579	0.00813542	0.12446	0.724246	0	7.63e-08	-0.054072	0.010057	0.931343	1.42e-05	-0.060107	0.013838	0.931343	2	2	---
diaphysis	rs572522011	9	8:119826775:A:AGG	8	119826775	A	A	0.0638	5.76e-10	0.0912832	0.0147306	0.00441738	0.947009	0	4.7e-07	0.092	0.018257	0.873935	0.00031	0.089946	0.024935	0.873935	23	22	+++
diaphysis	rs68051732	9	8:120098628:T:TG	8	120098628	T	T	0.0846	1.01e-09	0.0757217	0.0123961	0.133738	0.714588	0	2.77e-07	0.079051	0.01538	0.93775	0.000898	0.069549	0.020942	0.93775	36	34	+++
diaphysis	rs6985025	9	8:119906671:A:T	8	119906671	A	T	0.7835	3.26e-10	-0.0513859	0.00817507	0.0765421	0.782039	0	1.91e-07	-0.053067	0.010186	0.987257	0.00042	-0.048343	0.013704	0.987257	18	16	---
diaphysis	rs71569777	9	8:119927181:T:TGCTCTCTCGCTCTCTCGCTCTCTC	8	119927181	T	T	0.7275	2.06e-13	-0.0571027	0.00777421	0.403143	0.52547	0	2.98e-08	-0.053476	0.009647	0.934867	1.2e-06	-0.063821	0.01313	0.934867	1	1	---
diaphysis	rs71569784	9	8:120010922:C:CA	8	120010922	C	C	0.437	6.01e-18	0.0621544	0.00720014	0.726933	0.393879	0	1.15e-10	0.057642	0.008936	0.887366	6.7e-09	0.070506	0.012157	0.887366	6	6	+++
diaphysis	rs72682406	9	8:120030933:C:T	8	120030933	T	C	0.1455	6.52e-11	0.0624915	0.00956815	0.053433	0.817194	0	6.75e-08	0.064118	0.011877	0.979647	0.000232	0.059484	0.01615	0.979647	8	6	+++
diaphysis	rs754555389	9	8:119946009:T:TTTAAAACA	8	119946009	T	T	0.1288	5.22e-12	0.0697345	0.0101074	0.0408527	0.839823	0	1.49e-08	0.071248	0.012579	0.977204	8e-05	0.066977	0.016979	0.977204	56	48	+++
diaphysis	rs759395146	9	8:119871321:G:GA	8	119871321	G	G	0.1194	2.58e-08	0.0609062	0.0109389	0.049221	0.824424	0	4.31e-06	0.062715	0.013643	0.894524	0.00165	0.05765	0.018305	0.894524	17	17	+++
diaphysis	rs76984895	9	8:119997745:A:T	8	119997745	A	T	0.052	1.21e-14	0.117276	0.0152003	0.00395022	0.949885	0	4.76e-10	0.117987	0.018944	0.977906	5.27e-06	0.115992	0.025469	0.977906	4	4	+++
diaphysis	rs7839059	9	8:119976542:A:C	8	119976542	C	A	0.3354	2.25e-28	0.0784316	0.00709943	0.0523854	0.818963	0	1.67e-19	0.079626	0.008811	0.995967	2.06e-10	0.076221	0.011987	0.995967	3	3	+++
diaphysis	rs80074088	9	8:119805578:G:T	8	119805578	T	G	0.0412	2.91e-14	0.128907	0.0169565	0.13447	0.713842	0	2.7e-10	0.133536	0.02114	0.988273	2.19e-05	0.120555	0.028394	0.988273	11	11	+++
diaphysis	rs4757390	10	11:16298532:A:T	11	16298532	A	T	0.6078	1.38e-10	0.0442893	0.00690116	0.259268	0.610623	0	4.49e-08	0.046874	0.008567	0.993334	0.000694	0.039512	0.011647	0.993334	11	11	+++
diaphysis	rs11049256	11	12:28137473:A:G	12	28137473	G	A	0.2017	2.5e-10	0.0533107	0.00842624	0.224926	0.635312	0	7.49e-08	0.056246	0.010455	0.99653	0.000772	0.04787	0.014234	0.99653	15	15	+++
diaphysis	13:42884992_CA_C	12	13:42884992:C:CA	13	42884992	C	C	0.3865	1.19e-08	-0.040478	0.0071008	0.924558	0.336281	0	5.92e-05	-0.035441	0.008824	0.943186	3.23e-05	-0.049733	0.011961	0.943186	26	24	---
diaphysis	13:43153840_CTT_C	12	13:43153840:C:CTT	13	43153840	C	C	0.8576	2.6e-10	-0.0630077	0.00996779	0.325721	0.56819	0	2.24e-06	-0.058778	0.012421	0.93353	2.36e-05	-0.070659	0.016706	0.93353	13	13	---
diaphysis	rs11281370	12	13:43171311:T:TACATGTC	13	43171311	T	T	0.9141	2.24e-16	-0.102141	0.0124437	2.70024	0.100333	62.9663	2.45e-14	-0.116814	0.015316	0.932285	0.000561	-0.073645	0.021344	0.932285	5	1	---
diaphysis	rs113468474	12	13:43391068:A:G	13	43391068	G	A	0.0191	1.86e-14	-0.190063	0.0248131	1.35998	0.243541	26.4693	2.14e-08	-0.169773	0.030305	1	8.72e-08	-0.231331	0.04322	1	1	1	---
diaphysis	rs11617942	12	13:42973378:C:T	13	42973378	C	T	0.0075	2.31e-19	0.354764	0.039429	0.00459446	0.945959	0	1.91e-12	0.356922	0.050676	0.916146	2.17e-08	0.351454	0.062766	0.916146	4	4	+++
diaphysis	rs117427451	12	13:43083724:A:C	13	43083724	C	A	0.0069	4.62e-08	-0.232216	0.0424878	1.48399	0.223151	32.6141	3.04e-07	-0.27038	0.052789	0.910574	0.0237	-0.162021	0.071593	0.910574	6	6	---
diaphysis	rs138818878	12	13:43148546:C:G	13	43148546	C	G	0.0305	1.39e-21	-0.192695	0.0201927	0.487952	0.484842	0	4.22e-16	-0.202926	0.024945	0.938629	4.74e-07	-0.173248	0.034392	0.938629	3	3	---
diaphysis	rs17537539	12	13:43384048:G:T	13	43384048	G	T	0.0744	1.76e-10	-0.0828749	0.0129885	1.20845	0.271639	17.2494	5.94e-09	-0.093163	0.016009	0.982453	0.00454	-0.063059	0.022218	0.982453	4	4	---
diaphysis	rs238257	12	13:42924883:C:G	13	42924883	C	G	0.5015	3.48e-13	-0.0492011	0.00676348	0.000398379	0.984076	0	4.88e-09	-0.049102	0.00839	0.994325	1.57e-05	-0.049385	0.01143	0.994325	3	3	---
diaphysis	rs238270	12	13:42932925:A:G	13	42932925	G	A	0.3488	6.68e-12	-0.0486941	0.00709381	0.846757	0.357471	0	6.4e-07	-0.043882	0.008813	0.986841	1.49e-06	-0.057549	0.011955	0.986841	29	27	---
diaphysis	rs34076303	12	13:43185310:T:TG	13	43185310	T	T	0.8793	2.24e-14	-0.0791278	0.0103625	0.934931	0.333585	0	2.76e-08	-0.071699	0.0129	0.985406	1.02e-07	-0.092642	0.017399	0.985406	16	16	---
diaphysis	rs34136735	12	13:43087742:C:T	13	43087742	C	T	0.0419	1.1e-15	-0.137263	0.017126	1.52672	0.216605	34.5003	7.52e-09	-0.122013	0.02111	0.963979	1.31e-08	-0.166626	0.029292	0.963979	73	6	---
diaphysis	rs34723116	12	13:42960625:C:T	13	42960625	T	C	0.2692	2.02e-14	-0.0581619	0.0076032	0.0219981	0.882092	0	3.66e-10	-0.058984	0.009409	0.998057	1.18e-05	-0.056615	0.012907	0.998057	54	52	---
diaphysis	rs35017585	13	13:111112222:A:AT	13	111112222	A	A	0.5995	1.11e-14	-0.0531162	0.00687515	0.580752	0.446018	0	2.45e-11	-0.056964	0.00853	0.994701	7.55e-05	-0.045982	0.011615	0.994701	63	63	---
diaphysis	rs368531244	12	13:43189421:C:CT	13	43189421	C	C	0.4136	1.87e-11	-0.0476816	0.00709994	0.838639	0.359786	0	1.23e-06	-0.042874	0.00883	0.921161	2.28e-06	-0.056475	0.011942	0.921161	6	6	---
diaphysis	rs3803233	13	13:111119146:A:T	13	111119146	A	T	0.4946	8.6e-11	-0.0437146	0.006736	0.0777825	0.780325	0	6.52e-08	-0.045087	0.008342	0.995253	0.000316	-0.041143	0.011419	0.995253	5	5	---
diaphysis	rs567504685	12	13:42959067:A:AT	13	42959067	A	A	0.0179	4e-08	-0.15619	0.0284454	0.111453	0.738496	0	3.43e-06	-0.163063	0.035114	0.81404	0.0032	-0.143069	0.048516	0.81404	5	5	---
diaphysis	rs665632	12	13:43106514:C:T	13	43106514	T	C	0.1865	2.67e-29	0.0977862	0.00870175	0.605865	0.436349	0	1.89e-21	0.102764	0.010799	0.982551	1.69e-09	0.08857	0.014694	0.982551	54	54	+++
diaphysis	rs71429413	12	13:42933244:A:G	13	42933244	G	A	0.0406	1.8e-10	-0.109104	0.0171084	1.75559	0.185176	43.0391	1.3e-05	-0.092516	0.0212	0.992205	1.35e-06	-0.140081	0.02897	0.992205	6	6	---
diaphysis	rs73174448	12	13:43170856:A:G	13	43170856	G	A	0.0789	4.07e-09	-0.0738292	0.0125533	0.0406858	0.840146	0	9.93e-07	-0.075649	0.015459	1	0.0011	-0.070306	0.02151	1	5	5	---
diaphysis	rs7318403	13	13:111094302:G:T	13	111094302	T	G	0.7344	8.07e-10	-0.0467957	0.00761709	0.000194351	0.988877	0	8.35e-07	-0.046717	0.00948	0.987408	0.000245	-0.046939	0.012795	0.987408	3	3	---
diaphysis	rs78322597	12	13:42852039:C:T	13	42852039	T	C	0.0961	8.92e-09	-0.0663198	0.0115338	1.52785	0.216436	34.5484	8.98e-05	-0.055921	0.014276	0.973431	1.17e-05	-0.085865	0.019572	0.973431	3	1	---
diaphysis	rs7992086	13	13:111114920:A:G	13	111114920	A	G	0.7605	2.41e-10	-0.0500481	0.00790308	0.146494	0.701909	0	1.17e-06	-0.047812	0.009828	0.988786	4.67e-05	-0.05414	0.013295	0.988786	10	10	---
diaphysis	rs8001611	12	13:42965694:C:T	13	42965694	C	T	0.5127	6.46e-12	-0.0462531	0.0067335	1.51911	0.217754	34.1721	3.69e-10	-0.052337	0.008349	0.998399	0.00217	-0.034932	0.011389	0.998399	45	7	---
diaphysis	rs931273	12	13:43178583:C:T	13	43178583	C	T	0.1271	2.04e-08	0.0569342	0.0101515	0.0156662	0.900393	0	9.14e-06	0.055996	0.012619	0.988226	0.0006	0.058655	0.01709	0.988226	15	15	+++
diaphysis	rs9315946	12	13:43304923:C:T	13	43304923	T	C	0.2173	3.82e-08	-0.0450457	0.00819156	0.0451337	0.831758	0	5.64e-06	-0.046339	0.010206	0.989975	0.00189	-0.042704	0.013733	0.989975	34	34	---
diaphysis	rs9521760	13	13:111091231:A:G	13	111091231	A	G	0.7293	4.25e-10	-0.0472287	0.00756331	0.460295	0.497486	0	5.79e-08	-0.051018	0.009402	0.997101	0.00157	-0.04028	0.012732	0.997101	3	3	---
diaphysis	rs9525643	12	13:43159516:C:T	13	43159516	T	C	0.4427	6.95e-25	-0.0694983	0.0067465	0.775714	0.378455	0	6.67e-15	-0.06515	0.00836	0.998129	1.12e-11	-0.077618	0.011424	0.998129	52	46	---
diaphysis	rs9533141	12	13:43109557:A:C	13	43109557	C	A	0.9195	5.45e-10	-0.077678	0.0125174	1.49996	0.220678	33.3314	9.58e-09	-0.088828	0.015478	0.97369	0.00783	-0.0566	0.021281	0.97369	14	1	---
diaphysis	rs9533171	12	13:43185106:G:T	13	43185106	G	T	0.8314	4.97e-18	-0.0781384	0.00902907	0.13971	0.70857	0	1.26e-11	-0.075683	0.011166	0.991616	6.94e-08	-0.082777	0.015347	0.991616	2	2	---
diaphysis	rs9533172	12	13:43185132:C:G	13	43185132	G	C	0.765	2.77e-17	-0.0677538	0.00801263	0.156824	0.692097	0	4.61e-11	-0.065427	0.009936	0.987126	1.05e-07	-0.072081	0.01355	0.987126	54	54	---
diaphysis	rs9567018	12	13:43256315:C:T	13	43256315	C	T	0.2746	1.79e-08	-0.0425682	0.00755935	0.0721333	0.788256	0	2.75e-06	-0.044067	0.009396	0.992575	0.00178	-0.039818	0.012728	0.992575	93	92	---
diaphysis	rs5809704	14	14:75784922:G:GT	14	75784922	G	G	0.292	1.97e-09	0.0451813	0.00752956	2.7336	0.0982579	63.4181	6.73e-09	0.054463	0.009392	0.961698	0.0238	0.028484	0.012597	0.961698	3	3	+++
diaphysis	rs62018159	15	15:40397421:A:G	15	40397421	G	A	0.2124	7.63e-11	0.0539448	0.00828947	0.97484	0.323476	0	5.19e-09	0.059904	0.010254	0.978883	0.00243	0.042704	0.014083	0.978883	13	13	+++
diaphysis	18:60029970_TA_T	16	18:60029970:T:TA	18	60029970	T	T	0.6561	3.39e-12	-0.0498436	0.00716069	0.404978	0.52453	0	2.08e-09	-0.053178	0.008873	0.975546	0.000323	-0.043616	0.012126	0.975546	2	2	---
diaphysis	18:60043511_CT_C	16	18:60043511:C:CT	18	60043511	C	C	0.7802	1.85e-10	-0.0557602	0.0087493	0.747412	0.387297	0	1.63e-08	-0.061309	0.010851	0.863147	0.00213	-0.045449	0.014792	0.863147	1	1	---
diaphysis	rs1515682	16	18:60191963:C:G	18	60191963	C	G	0.9604	3.42e-08	-0.0970964	0.0175952	1.0785	0.299033	7.27885	4.31e-07	-0.110594	0.021875	0.957666	0.0146	-0.072359	0.029614	0.957666	3	3	---
diaphysis	rs17070072	16	18:60205542:G:T	18	60205542	T	G	0.6631	5.77e-09	-0.0415593	0.00713676	0.0204743	0.88622	0	1.69e-06	-0.042304	0.008833	0.993743	0.000915	-0.040159	0.012112	0.993743	2	2	---
diaphysis	rs2957150	16	18:60080311:A:G	18	60080311	A	G	0.6432	5.78e-15	-0.0548063	0.00701867	0.32271	0.569984	0	3.53e-11	-0.057743	0.008717	0.997767	3e-05	-0.049393	0.011835	0.997767	6	6	---
diaphysis	rs3017360	16	18:60058547:A:G	18	60058547	A	G	0.5352	5.92e-16	-0.0545981	0.00674802	0.805379	0.36949	0	1.76e-12	-0.059039	0.008368	0.995095	4.9e-05	-0.04634	0.011411	0.995095	23	23	---
diaphysis	rs34938752	16	18:60168214:T:TA	18	60168214	T	T	0.7379	1.38e-08	-0.0463709	0.00816905	0.896685	0.343672	0	5.63e-05	-0.040729	0.010111	0.877445	3.96e-05	-0.056977	0.013863	0.877445	1	1	---
diaphysis	rs386804044	16	18:60039226:G:GT	18	60039226	G	G	0.4765	6.33e-09	-0.0393474	0.00677489	0.21769	0.640805	0	1.11e-05	-0.037017	0.008417	0.976459	0.000135	-0.043635	0.011417	0.976459	3	3	---
diaphysis	rs62098355	16	18:60026822:A:G	18	60026822	G	A	0.2073	4.31e-12	0.0573555	0.00828063	0.0218256	0.882552	0	1.43e-08	0.058253	0.01027	0.991386	6.96e-05	0.055688	0.013999	0.991386	6	6	+++
diaphysis	rs624574	16	18:60107608:C:T	18	60107608	T	C	0.9467	4.42e-08	-0.0837295	0.0152976	0.850551	0.356396	0	7.49e-07	-0.094164	0.019027	0.949338	0.0122	-0.064654	0.025726	0.949338	4	4	---
diaphysis	rs7231672	16	18:60059026:C:T	18	60059026	T	C	0.5102	1.86e-08	-0.0378982	0.00673773	1.05192	0.305066	4.93546	2.85e-07	-0.043	0.008375	0.995345	0.0121	-0.028538	0.011344	0.995345	16	16	---
diaphysis	rs8094884	16	18:60028128:A:G	18	60028128	G	A	0.4647	5.01e-09	-0.0394217	0.0067424	0.124487	0.724218	0	8.04e-07	-0.041153	0.008339	0.991992	0.00162	-0.036153	0.011458	0.991992	3	3	---
diaphysis	rs884205	16	18:60054857:A:C	18	60054857	A	C	0.7474	1.19e-18	-0.0686534	0.00778753	0.00969531	0.921563	0	2.27e-12	-0.068084	0.0097	0.981695	9.62e-08	-0.069686	0.013062	0.981695	1	1	---
diaphysis	rs9646629	16	18:60051199:C:G	18	60051199	C	G	0.6366	1.79e-08	-0.0397629	0.00706103	0.0765239	0.782065	0	2.79e-06	-0.041212	0.008792	0.9793	0.00175	-0.03713	0.011851	0.9793	2	2	---
diaphysis	rs6078002	17	20:10979010:A:C	20	10979010	C	A	0.2921	9.32e-11	-0.0480753	0.00742176	0.809874	0.368158	0	2.58e-06	-0.043204	0.009186	0.99918	5.53e-06	-0.057233	0.012595	0.99918	36	36	---
diaphysis	21:36926852_CT_C	18	21:36926852:C:CT	21	36926852	C	C	0.5238	5.05e-13	-0.0488817	0.00676657	0.170802	0.6794	0	2.38e-08	-0.046833	0.008388	0.987658	4.19e-06	-0.052699	0.01145	0.987658	80	80	---
diaphysis	rs373522	18	21:36895610:C:T	21	36895610	C	T	0.4107	1.24e-08	0.039137	0.00687276	0.234727	0.628041	0	1.71e-05	0.03669	0.008529	0.998431	0.00017	0.043668	0.011606	0.998431	73	73	+++
diaphysis	rs990557	18	21:36914708:G:T	21	36914708	G	T	0.3591	9.26e-10	-0.0430126	0.00702636	0.827607	0.362965	0	4.45e-08	-0.047706	0.008717	0.991898	0.00386	-0.034307	0.011872	0.991898	77	77	---
Spine (n=174)
spine	1:155358506_CT_C	4	1:155358506:C:CT	1	155358506	C	C	0.3302	4e-08	0.0378136	0.0068867	0.897632	0.343417	0	6.95e-07	0.042697	0.008602	0.948765	0.0115	0.029096	0.011493	0.948765	142	68	+++
spine	1:155633160_CA_C	4	1:155633160:C:CA	1	155633160	C	C	0.3179	7.08e-10	0.0443824	0.00719988	1.9445	0.163181	48.5729	8.13e-09	0.051922	0.009004	0.895045	0.00971	0.031013	0.01199	0.895045	101	29	+++
spine	1:155649972_CAA_C	4	1:155649972:C:CAA	1	155649972	C	C	0.3283	4.3e-11	0.0465144	0.0070547	2.00864	0.156405	50.2151	9.16e-10	0.054017	0.00882	0.910333	0.00475	0.03319	0.011754	0.910333	154	74	+++
spine	1:155858362_AAAAG_A	4	1:155858362:A:AAAAG	1	155858362	A	A	0.6679	1.48e-10	-0.0433436	0.00676473	0.0143105	0.904779	0	4.25e-07	-0.042738	0.008449	0.984413	8.35e-05	-0.044425	0.011291	0.984413	91	89	---
spine	1:22681832_CT_C	1	1:22681832:C:CT	1	22681832	C	C	0.2126	3e-08	-0.0438455	0.00791231	0.00601516	0.93818	0	7.41e-06	-0.044305	0.009885	0.949482	0.00113	-0.043026	0.0132	0.949482	3	3	---
spine	1:66091656_ACACT_A	3	1:66091656:A:ACACT	1	66091656	A	A	0.1274	3.75e-09	-0.0596181	0.0101138	2.73351	0.0982631	63.417	1.09e-08	-0.072023	0.012593	0.890593	0.029	-0.037078	0.016975	0.890593	1	1	---
spine	rs12081192	4	1:155738044:A:G	1	155738044	A	G	0.3017	4.06e-11	0.0456908	0.00692086	0.97233	0.3241	0	4.48e-09	0.050832	0.008665	0.995476	0.00146	0.036632	0.011502	0.995476	298	212	+++
spine	rs146441529	3	1:65916114:A:C	1	65916114	A	C	0.6303	3.62e-09	0.0389059	0.00659333	0.0571941	0.810987	0	4.78e-06	0.037722	0.008245	0.990193	0.00019	0.041006	0.010981	0.990193	91	87	+++
spine	rs17448335	3	1:66195595:A:G	1	66195595	A	G	0.3269	2.45e-09	0.0406807	0.00682054	2.22497	0.135795	55.0555	1.43e-08	0.048272	0.00851	0.974667	0.0179	0.027046	0.011405	0.974667	24	22	+++
spine	rs200531368	3	1:66100979:T:TA	1	66100979	T	T	0.1503	2.7e-11	0.0610845	0.00916903	0.252739	0.615153	0	1.72e-08	0.064523	0.011439	0.933201	0.000344	0.054905	0.015335	0.933201	4	4	+++
spine	rs34200279	3	1:66013531:A:G	1	66013531	G	A	0.5795	1.06e-08	0.0394564	0.00689615	0.0319254	0.858192	0	2.65e-06	0.040373	0.008595	0.863744	0.00108	0.0378	0.011554	0.863744	30	28	+++
spine	rs35751162	3	1:66054047:T:TA	1	66054047	T	T	0.2629	2.62e-12	-0.0506653	0.00724148	2.48073	0.115248	59.6894	5.92e-11	-0.059191	0.009041	0.985065	0.00343	-0.035407	0.012095	0.985065	225	114	---
spine	rs369467162	4	1:155776882:C:CA	1	155776882	C	C	0.6086	4.09e-11	-0.044571	0.00675231	0.660019	0.416553	0	7.67e-09	-0.048663	0.008424	0.916893	0.000984	-0.037217	0.011293	0.916893	20	19	---
spine	rs3917932	2	1:36943916:C:G	1	36943916	C	G	0.5786	2.99e-08	0.0356248	0.00642807	0.0339048	0.853909	0	5.25e-06	0.036506	0.008014	0.993594	0.00158	0.034035	0.010764	0.993594	6	6	+++
spine	rs5005248	5	1:162160153:A:T	1	162160153	T	A	0.3299	2.65e-08	0.0378328	0.00680049	1.04116	0.307552	3.95328	4.24e-07	0.043053	0.00851	0.981414	0.0116	0.028609	0.011312	0.981414	55	53	+++
spine	rs535677978	4	1:155898742:C:CA	1	155898742	C	C	0.2314	1.42e-08	0.0443893	0.00782697	0.315062	0.574591	0	1.14e-06	0.047693	0.009793	0.919618	0.00308	0.038547	0.013023	0.919618	23	23	+++
spine	rs56041441	3	1:66059556:C:CT	1	66059556	C	C	0.4394	3.53e-09	-0.0378619	0.00641184	0.904434	0.341596	0	1.17e-07	-0.042407	0.007997	0.997459	0.00567	-0.029681	0.010729	0.997459	49	46	---
spine	rs6667615	3	1:66162630:A:G	1	66162630	A	G	0.811	4.04e-16	0.0668193	0.00821139	2.04738	0.152468	51.1571	1.64e-13	0.075583	0.010244	0.972205	0.000201	0.051067	0.013734	0.972205	145	16	+++
spine	rs6684375	1	1:22706434:C:T	1	22706434	C	T	0.1764	2.64e-11	-0.055279	0.00829329	0.314039	0.575212	0	5.62e-07	-0.051807	0.010352	0.99936	9.09e-06	-0.0615	0.013857	0.99936	38	38	---
spine	rs7521269	5	1:162142763:A:G	1	162142763	G	A	0.1395	7.29e-10	0.0564663	0.00916716	1.31024	0.252351	23.6782	1.8e-08	0.064229	0.011403	0.996324	0.00609	0.042282	0.015414	0.996324	9	9	+++
spine	rs7521292	4	1:155941685:A:T	1	155941685	A	T	0.2753	2.96e-08	0.0397593	0.00717165	0.211699	0.645439	0	2.48e-06	0.042236	0.008967	0.980554	0.00308	0.035363	0.011947	0.980554	49	49	+++
spine	rs9659701	3	1:66043564:A:G	1	66043564	G	A	0.6481	2.24e-08	-0.0374596	0.0066985	2.63936	0.104246	62.112	4.66e-08	-0.045485	0.008323	0.983997	0.0443	-0.022703	0.011286	0.983997	4	2	---
spine	rs7590479	6	2:101759938:C:T	2	101759938	C	T	0.6364	2.62e-08	0.0366878	0.00659261	0.645526	0.421717	0	8e-07	0.040654	0.008236	1	0.0071	0.029614	0.010999	1	63	63	+++
spine	3:12382681_CA_C	7	3:12382681:C:CA	3	12382681	C	C	0.698	1.83e-11	-0.0476342	0.00708938	0.0221767	0.881618	0	1.1e-07	-0.046853	0.008819	0.951765	3.86e-05	-0.049061	0.011919	0.951765	1	1	---
spine	3:12396252_CAA_C	7	3:12396252:C:CAA	3	12396252	C	C	0.5713	4.86e-10	-0.0432036	0.006942	0.128963	0.719509	0	1.98e-07	-0.045064	0.008662	0.846691	0.000594	-0.039863	0.011607	0.846691	1	1	---
spine	3:12506918_CT_C	7	3:12506918:C:CT	3	12506918	C	C	0.5156	2.1e-16	-0.0556651	0.00677509	0.929857	0.3349	0	7.42e-13	-0.060512	0.008436	0.868132	3.78e-05	-0.046859	0.011371	0.868132	1	1	---
spine	3:12578503_CA_C	7	3:12578503:C:CA	3	12578503	C	C	0.4862	4.27e-23	-0.0640068	0.00646696	0.300357	0.583659	0	1.57e-16	-0.066657	0.008075	0.965364	4.08e-08	-0.059267	0.010799	0.965364	86	86	---
spine	3:12592693_TA_T	7	3:12592693:T:TA	3	12592693	T	T	0.3902	8.21e-11	-0.0440663	0.00678282	0.0302093	0.862016	0	1.14e-07	-0.044948	0.00847	0.919376	0.000177	-0.04249	0.011325	0.919376	15	15	---
spine	3:12634594_CT_C	7	3:12634594:C:CT	3	12634594	C	C	0.4366	3.07e-16	-0.0536405	0.00656511	0.0964812	0.756094	0	1.72e-11	-0.055164	0.008195	0.950308	3.47e-06	-0.050911	0.010969	0.950308	42	42	---
spine	3:12677994_CA_C	7	3:12677994:C:CA	3	12677994	C	C	0.114	2.14e-10	-0.0643378	0.0101306	0.0354677	0.850619	0	1.98e-07	-0.065762	0.012642	0.956988	0.000265	-0.061782	0.016935	0.956988	13	12	---
spine	3:12706966_CA_C	7	3:12706966:C:CA	3	12706966	C	C	0.6169	3.9e-11	0.0480519	0.00727208	0.717519	0.396959	0	1.75e-06	0.043442	0.009083	0.803335	3.54e-06	0.056283	0.012137	0.803335	1	1	+++
spine	3:12725749_CT_C	7	3:12725749:C:CT	3	12725749	C	C	0.6666	1.13e-08	0.0395207	0.00692176	0.000504987	0.982072	0	5.3e-06	0.039404	0.008654	0.944677	0.000572	0.039728	0.011532	0.944677	2	2	+++
spine	3:12737066_GGTT_G	7	3:12737066:G:GGTT	3	12737066	G	G	0.4682	9.74e-18	0.0567902	0.00662121	0.79755	0.371827	0	2.34e-10	0.052377	0.008262	0.922279	5.08e-09	0.064713	0.01107	0.922279	16	15	+++
spine	rs111973309	7	3:12561138:A:G	3	12561138	G	A	0.1025	1.05e-10	-0.0679851	0.0105236	0.319545	0.571881	0	1.07e-06	-0.063636	0.013036	0.991158	1.97e-05	-0.076122	0.017831	0.991158	35	32	---
spine	rs11708733	8	3:128039895:A:G	3	128039895	G	A	0.0476	1.97e-08	0.084812	0.0151046	0.133381	0.714952	0	2.26e-06	0.088895	0.018792	0.982495	0.00233	0.077359	0.025389	0.982495	10	10	+++
spine	rs11710908	7	3:12584005:A:G	3	12584005	G	A	0.1454	8.14e-09	-0.0517973	0.00898385	0.0280139	0.867076	0	2.15e-06	-0.052906	0.011162	0.995096	0.00102	-0.049758	0.015138	0.995096	13	13	---
spine	rs12636458	7	3:12589685:C:T	3	12589685	C	T	0.1002	3.44e-12	0.0748077	0.0107508	0.355882	0.550802	0	1.73e-07	0.07004	0.013396	0.949696	3.67e-06	0.083435	0.01802	0.949696	2	2	+++
spine	rs12714874	7	3:12719928:C:T	3	12719928	C	T	0.2388	2.51e-10	-0.0469085	0.00741505	0.338335	0.560792	0	2.57e-06	-0.04366	0.009283	0.998199	1.96e-05	-0.052635	0.012325	0.998199	38	38	---
spine	rs13076933	7	3:12327431:G:T	3	12327431	T	G	0.2574	1.79e-08	-0.0410771	0.00729407	0.00120863	0.972267	0	6.45e-06	-0.041269	0.009147	0.986328	0.000751	-0.040742	0.012088	0.986328	7	5	---
spine	rs13078017	7	3:12297989:C:T	3	12297989	T	C	0.3825	5.97e-12	-0.0450568	0.00654852	0.700786	0.40252	0	1.88e-09	-0.049159	0.008179	0.992265	0.000557	-0.037731	0.01093	0.992265	38	36	---
spine	rs145780812	7	3:12037472:G:GA	3	12037472	G	G	0.0478	3.09e-09	-0.0901442	0.0152099	1.066	0.301851	6.19117	4.47e-05	-0.078143	0.019143	0.941095	9.93e-06	-0.110693	0.025049	0.941095	139	134	---
spine	rs147070788	7	3:12489857:A:G	3	12489857	G	A	0.4268	1.47e-08	0.0365674	0.00645504	0.650056	0.420093	0	5.35e-05	0.032649	0.00808	0.983792	5.11e-05	0.04348	0.010732	0.983792	11	11	+++
spine	rs151178256	7	3:12523396:A:ATGTGTG	3	12523396	A	A	0.4861	9.99e-19	-0.0576502	0.00652504	0.433789	0.510136	0	8.03e-14	-0.060861	0.008145	0.944449	1.94e-06	-0.051898	0.010902	0.944449	78	78	---
spine	rs1584063	7	3:12266855:A:G	3	12266855	G	A	0.4536	1.23e-13	-0.0472615	0.0063752	0.403313	0.525383	0	2.6e-10	-0.05028	0.007952	0.996471	8.8e-05	-0.041831	0.010666	0.996471	15	15	---
spine	rs182569	7	3:12259813:A:G	3	12259813	A	G	0.2591	3.68e-10	0.0458033	0.00730876	0.0125081	0.910951	0	6.63e-07	0.045199	0.009089	0.98605	0.000138	0.046909	0.012295	0.98605	2	2	+++
spine	rs1962515	7	3:12611269:C:T	3	12611269	T	C	0.5961	8.69e-28	-0.0709428	0.00649323	0.233434	0.628989	0	2.5e-17	-0.068604	0.008099	0.996609	4.66e-12	-0.075151	0.010864	0.996609	58	58	---
spine	rs2249407	7	3:12494794:A:C	3	12494794	C	A	0.5367	1.39e-10	0.0407238	0.00634595	2.21764	0.136441	54.907	2.36e-05	0.033605	0.007945	0.993853	4.43e-07	0.053269	0.010547	0.993853	3	3	+++
spine	rs2348194	7	3:12575590:A:T	3	12575590	A	T	0.3793	1.04e-11	-0.0448861	0.00660061	0.157893	0.691104	0	1.4e-08	-0.046856	0.008255	0.98293	0.000168	-0.041394	0.010991	0.98293	35	31	---
spine	rs2648312	7	3:12547147:A:G	3	12547147	A	G	0.5793	1.87e-30	-0.0737461	0.00642955	0.642941	0.422648	0	4.33e-22	-0.077598	0.008026	0.996865	4.93e-10	-0.066846	0.010742	0.996865	121	121	---
spine	rs2811388	8	3:128018447:A:G	3	128018447	A	G	0.8847	2.87e-10	-0.0628764	0.00997108	0.0428268	0.836052	0	2.49e-07	-0.064433	0.01249	0.995418	0.000282	-0.060141	0.016557	0.995418	244	237	---
spine	rs2811477	8	3:127898783:C:T	3	127898783	C	T	0.0931	1.9e-10	0.0700419	0.0109963	0.599212	0.438879	0	2.69e-08	0.076419	0.01374	0.991202	0.00139	0.05868	0.01834	0.991202	233	230	+++
spine	rs28595399	7	3:12500065:C:T	3	12500065	T	C	0.3038	3.04e-15	0.0547699	0.00694223	0.13047	0.717945	0	9.9e-10	0.052903	0.008655	0.987459	5.72e-07	0.058138	0.011625	0.987459	11	11	+++
spine	rs2921193	7	3:12441507:A:G	3	12441507	G	A	0.4797	8.92e-09	0.036568	0.00635959	0.0149081	0.902821	0	2.78e-06	0.037145	0.007923	0.997378	0.000865	0.035523	0.010663	0.997378	25	25	+++
spine	rs2959273	7	3:12442731:A:G	3	12442731	A	G	0.6269	8.92e-10	0.0402944	0.00657584	1.13291	0.287155	11.7319	3.19e-08	0.045576	0.008238	0.997397	0.00449	0.031019	0.010917	0.997397	54	52	+++
spine	rs2960421	7	3:12322628:A:G	3	12322628	A	G	0.1943	3.22e-12	0.0563339	0.00808479	0.0847221	0.770997	0	7.56e-09	0.058071	0.010049	0.989807	9.48e-05	0.053146	0.013613	0.989807	2	2	+++
spine	rs310756	7	3:12277612:C:T	3	12277612	C	T	0.4102	3.03e-10	0.0407435	0.00647005	0.250851	0.616477	0	8.95e-08	0.04316	0.008071	0.993643	0.000772	0.036398	0.010823	0.993643	19	19	+++
spine	rs35282213	7	3:12637378:C:CT	3	12637378	C	C	0.4249	3.79e-16	-0.0532615	0.00653916	0.0297335	0.863096	0	3.57e-11	-0.054106	0.00817	0.9611	2.1e-06	-0.051756	0.010908	0.9611	37	37	---
spine	rs3729931	7	3:12626516:A:G	3	12626516	G	A	0.3585	5.12e-24	-0.0665826	0.00658748	0.362111	0.547336	0	1.02e-14	-0.063623	0.008221	1	6.68e-11	-0.071892	0.011011	1	33	33	---
spine	rs374121518	7	3:12620357:A:ATTTTTTTTTTT	3	12620357	A	A	0.4842	1.46e-18	-0.056491	0.00642501	0.297763	0.585288	0	1.92e-11	-0.053869	0.008023	0.97768	1.21e-08	-0.061179	0.010728	0.97768	39	39	---
spine	rs375074121	7	3:12693510:A:AAAATAAAT	3	12693510	A	A	0.7048	2.78e-15	0.057212	0.00724183	0.112022	0.737854	0	8.93e-10	0.055401	0.00904	0.922985	5.85e-07	0.060456	0.012099	0.922985	1	1	+++
spine	rs4256108	7	3:12503639:A:G	3	12503639	G	A	0.3715	2.41e-18	-0.0578794	0.00662527	0.981023	0.321946	0	2.97e-14	-0.062757	0.008255	0.980964	1e-05	-0.049051	0.011106	0.980964	1	1	---
spine	rs4498025	7	3:12481375:C:T	3	12481375	C	T	0.2641	1.36e-10	-0.0461084	0.0071814	0.220962	0.638308	0	5.84e-08	-0.048631	0.008965	1	0.000528	-0.041591	0.011997	1	2	2	---
spine	rs4518111	7	3:12377344:A:C	3	12377344	A	C	0.5614	1.29e-15	-0.0515736	0.00645056	0.252341	0.615431	0	1.83e-11	-0.053976	0.00803	0.98637	1.34e-05	-0.047203	0.010831	0.98637	3	3	---
spine	rs553779357	7	3:12777648:A:AT	3	12777648	A	A	0.3317	1.78e-08	-0.0407172	0.00722926	0.106309	0.744386	0	2.56e-06	-0.042482	0.009031	0.868168	0.00186	-0.037569	0.012062	0.868168	1	1	---
spine	rs554518950	7	3:12677792:C:CA	3	12677792	C	C	0.286	1.81e-15	0.0586117	0.0073688	0.0532673	0.817472	0	7.04e-11	0.059876	0.009182	0.909958	5.13e-06	0.056324	0.012351	0.909958	1	1	+++
spine	rs569017049	7	3:12631292:G:GT	3	12631292	G	G	0.2869	1.27e-08	-0.0429206	0.00754343	0.0891253	0.765292	0	2.04e-06	-0.044588	0.009386	0.861331	0.00167	-0.039879	0.012677	0.861331	1	1	---
spine	rs58691354	7	3:12497594:C:T	3	12497594	C	T	0.1558	3.08e-13	0.0647303	0.00887844	0.259276	0.610618	0	2.83e-08	0.061378	0.011053	0.979106	2.03e-06	0.070827	0.014906	0.979106	1	1	+++
spine	rs59302336	7	3:12849031:C:CA	3	12849031	C	C	0.6193	1.89e-09	-0.039454	0.00656756	0.803999	0.3699	0	1.98e-05	-0.035038	0.008209	0.990611	1.56e-05	-0.047307	0.010947	0.990611	60	59	---
spine	rs60662154	7	3:12631442:A:G	3	12631442	A	G	0.224	1.26e-21	-0.072588	0.00759855	0.00974698	0.921355	0	2.57e-14	-0.072033	0.009452	0.99929	8.42e-09	-0.073602	0.012776	0.99929	65	65	---
spine	rs6763925	7	3:12515602:C:T	3	12515602	T	C	0.2947	1.45e-23	-0.0697558	0.00697208	0.129741	0.718701	0	1.85e-16	-0.071629	0.008698	0.989759	1.28e-08	-0.066389	0.011661	0.989759	3	1	---
spine	rs709159	7	3:12481203:A:C	3	12481203	C	A	0.7576	2.64e-10	-0.0471556	0.00746323	0.623435	0.429774	0	4.27e-06	-0.042773	0.009301	0.986963	1.08e-05	-0.055079	0.012506	0.986963	1	1	---
spine	rs709166	7	3:12511652:A:G	3	12511652	G	A	0.4781	2.47e-16	-0.0521679	0.00636462	1.47476	0.224596	32.1925	3.09e-13	-0.057945	0.007946	0.992469	8.35e-05	-0.041827	0.010631	0.992469	40	38	---
spine	rs713178	7	3:12615984:C:T	3	12615984	T	C	0.2451	5.63e-09	-0.0426079	0.0073116	0.0681462	0.794055	0	6.47e-06	-0.041181	0.009129	1	0.000219	-0.045161	0.012211	1	2	2	---
spine	rs73029206	7	3:12494894:A:G	3	12494894	A	G	0.1567	8.73e-11	-0.0566317	0.00872932	0.0751709	0.783952	0	9.07e-08	-0.058436	0.010932	0.990402	0.000229	-0.053457	0.014501	0.990402	2	2	---
spine	rs766504877	7	3:12097668:T:TG	3	12097668	T	T	0.1643	4.91e-10	0.0539785	0.00867537	0.31033	0.577478	0	3.08e-06	0.050396	0.010799	0.982906	3.3e-05	0.060498	0.014568	0.982906	4	4	+++
spine	rs79260952	7	3:12508161:A:G	3	12508161	G	A	0.187	8.91e-16	-0.0656621	0.00816592	1.82731	0.176446	45.2747	4.17e-13	-0.073904	0.010191	0.985343	0.000194	-0.050878	0.013649	0.985343	8	7	---
spine	rs796569209	7	3:12677942:T:TA	3	12677942	T	T	0.4137	7.48e-09	0.0403462	0.00698069	0.0345308	0.852582	0	2.24e-06	0.041321	0.008732	0.851666	0.00089	0.03862	0.01162	0.851666	1	1	+++
spine	rs796821996	7	3:12280157:C:CT	3	12280157	C	C	0.0483	7.8e-09	-0.0872416	0.0151125	0.032109	0.857789	0	6.82e-06	-0.085198	0.018933	0.942452	0.000295	-0.09083	0.025088	0.942452	121	118	---
spine	rs9809905	7	3:12500651:G:T	3	12500651	T	G	0.3978	1.94e-08	-0.0366121	0.00651802	0.511693	0.474407	0	4.81e-05	-0.033117	0.008146	0.986338	8.11e-05	-0.042832	0.010867	0.986338	15	15	---
spine	rs9824034	7	3:12589976:A:T	3	12589976	A	T	0.4673	8.46e-21	-0.0606704	0.00648622	0.0174496	0.894908	0	3.43e-14	-0.061308	0.008085	0.961599	4.33e-08	-0.059519	0.010865	0.961599	86	86	---
spine	rs9855183	7	3:12618262:C:T	3	12618262	C	T	0.0997	9.18e-10	-0.0650398	0.0106221	0.190929	0.662145	0	2.49e-07	-0.068524	0.013282	0.986466	0.00088	-0.058857	0.017693	0.986466	4	4	---
spine	rs9985266	7	3:12803162:C:T	3	12803162	T	C	0.5894	2.5e-09	-0.0386063	0.00647605	0.000943375	0.975497	0	1.76e-06	-0.038756	0.008105	0.996993	0.000372	-0.038342	0.01077	0.996993	87	86	---
spine	rs555057884	9	4:171239226:C:T	4	171239226	C	T	0.0066	3.64e-08	0.288334	0.0523538	0.712617	0.398576	0	7.87e-05	0.256039	0.064842	0.573144	8.47e-05	0.348815	0.088736	0.573144	5	1	+++
spine	5:36576474_TG_T	11	5:36576474:T:TG	5	36576474	T	T	0.1638	1.74e-08	0.0483639	0.00858099	2.65795	0.103033	62.377	0.000379	0.037984	0.010685	0.985879	3.06e-06	0.067219	0.014401	0.985879	17	7	+++
spine	rs11429307	12	5:55857025:G:GT	5	55857025	G	G	0.1908	2.77e-09	0.0481842	0.00810515	2.82026	0.0930814	64.5422	0.000173	0.038016	0.010117	0.991838	9.47e-07	0.066405	0.013543	0.991838	19	1	+++
spine	rs12153236	11	5:36485563:A:C	5	36485563	C	A	0.0967	3.15e-12	0.0753171	0.0108045	2.36067	0.124428	57.6392	2.76e-06	0.063033	0.013441	0.984425	7.42e-08	0.097751	0.018164	0.984425	45	38	+++
spine	rs157512	12	5:55809127:C:T	5	55809127	T	C	0.2381	5.85e-11	0.0484382	0.00739804	0.0447695	0.832428	0	7.71e-08	0.049606	0.00923	0.998448	0.000182	0.04634	0.012372	0.998448	26	26	+++
spine	rs245143	12	5:55808149:A:G	5	55808149	A	G	0.1226	4.26e-09	0.056342	0.00959245	1.10474	0.293227	9.48136	4.94e-05	0.048748	0.012009	0.998401	1.25e-05	0.069728	0.015944	0.998401	24	22	+++
spine	rs2562541	11	5:36540381:A:G	5	36540381	A	G	0.0972	1.39e-08	0.0611798	0.0107821	2.03474	0.15374	50.8538	0.000209	0.04978	0.013421	0.975106	6.06e-06	0.08193	0.018107	0.975106	22	3	+++
spine	rs4449583	10	5:1284135:C:T	5	1284135	C	T	0.3264	2.09e-08	-0.0379347	0.00676921	0.0394304	0.842599	0	4.17e-06	-0.038942	0.008459	0.989849	0.00138	-0.036141	0.011288	0.989849	7	7	---
spine	rs4484459	11	5:36492502:A:T	5	36492502	A	T	0.1223	1.08e-17	0.0828632	0.00967437	2.32861	0.127015	57.056	2.47e-09	0.071893	0.012053	0.993948	2.42e-10	0.10273	0.01622	0.993948	37	36	+++
spine	rs455660	12	5:55816888:C:T	5	55816888	T	C	0.8124	1.88e-09	-0.0486873	0.00810422	0.0646825	0.799243	0	3.47e-06	-0.047131	0.010155	0.992325	0.000134	-0.051417	0.013449	0.992325	21	19	---
spine	rs66528417	11	5:36535009:G:GT	5	36535009	G	G	0.1453	1.72e-12	0.0639047	0.00905725	1.8845	0.169824	46.9354	1.24e-06	0.054698	0.01127	0.980759	1.17e-07	0.080696	0.01522	0.980759	11	10	+++
spine	6:168260839_CTTTTTTTTTTTTT_C	15	6:168260839:C:CTTTTTTTTTTTTT	6	168260839	C	C	0.4701	4.78e-10	-0.0408633	0.00656309	0.00347691	0.95298	0	7.38e-07	-0.040574	0.008194	0.932108	0.000161	-0.041381	0.010962	0.932108	1	1	---
spine	rs12195446	14	6:121893258:C:T	6	121893258	C	T	0.1453	2.43e-08	-0.0502362	0.00900566	0.296783	0.585906	0	3.04e-05	-0.046628	0.011179	0.996472	0.000183	-0.056907	0.0152	0.996472	43	39	---
spine	rs16886293	15	6:168313366:A:G	6	168313366	G	A	0.3297	3.27e-09	0.0402286	0.0067981	1.53105	0.215954	34.6855	4.52e-08	0.046569	0.008513	0.983721	0.0101	0.029069	0.011294	0.983721	91	87	+++
spine	rs2015545	15	6:168376866:C:T	6	168376866	T	C	0.3568	6.44e-14	0.053607	0.00714868	1.01091	0.314685	1.07921	6.96e-08	0.048211	0.008939	0.859061	1.14e-07	0.063181	0.011907	0.859061	31	31	+++
spine	rs2516605	15	6:168376908:C:T	6	168376908	T	C	0.2462	2.61e-11	0.0556811	0.00835171	1.18301	0.276744	15.4699	2.98e-06	0.048844	0.010453	0.774448	1.09e-06	0.06775	0.013888	0.774448	1	1	+++
spine	rs28557115	14	6:121793599:A:T	6	121793599	T	A	0.1967	1.12e-08	-0.0460817	0.00806778	0.225806	0.634651	0	1.64e-05	-0.04325	0.01003	0.991039	0.000161	-0.051272	0.013579	0.991039	35	32	---
spine	rs34297425	15	6:168376929:A:G	6	168376929	A	G	0.3195	7.2e-14	0.0558944	0.00746836	0.0036454	0.951855	0	2.61e-09	0.055557	0.009328	0.829152	5.84e-06	0.056497	0.012465	0.829152	2	2	+++
spine	rs4708612	15	6:168342453:A:G	6	168342453	G	A	0.3949	1.77e-22	0.0635838	0.00651872	0.0458436	0.83046	0	2.15e-15	0.064629	0.008144	0.998687	1.41e-08	0.06172	0.010875	0.998687	116	111	+++
spine	rs4959678	13	6:2503173:A:C	6	2503173	C	A	0.4814	5.6e-10	-0.0393432	0.00634422	0.155404	0.693424	0	2.33e-06	-0.037467	0.007931	0.996905	5.43e-05	-0.042677	0.010572	0.996905	67	64	---
spine	rs524327	15	6:168199504:C:T	6	168199504	C	T	0.4825	1.06e-10	0.0410669	0.00635964	2.24803	0.133785	55.5166	1.32e-09	0.048202	0.007943	0.989112	0.00763	0.028324	0.010615	0.989112	1	1	+++
spine	rs626844	15	6:168324377:C:T	6	168324377	T	C	0.6152	3.24e-12	0.0453855	0.00651444	0.866531	0.351918	0	4.91e-07	0.040867	0.008124	0.996205	9.18e-07	0.053524	0.010903	0.996205	17	17	+++
spine	rs6929637	15	6:168351078:C:G	6	168351078	C	G	0.0761	1.28e-13	0.0896529	0.012102	1.82855	0.176298	45.312	3e-07	0.077421	0.015109	0.976483	3.44e-08	0.111547	0.020214	0.976483	89	74	+++
spine	rs71709561	15	6:168246809:C:CA	6	168246809	C	C	0.2825	2.88e-08	-0.0394095	0.00710258	0.82301	0.364302	0	9.5e-05	-0.0346	0.008863	0.973116	5.22e-05	-0.048042	0.011874	0.973116	15	15	---
spine	rs76543658	15	6:168377219:G:T	6	168377219	T	G	0.2009	1.29e-08	0.0511798	0.00899841	0.0376749	0.846097	0	9.58e-06	0.049865	0.011263	0.770457	0.00035	0.0535	0.014962	0.770457	3	1	+++
spine	rs9355147	15	6:168376892:A:G	6	168376892	A	G	0.2874	3.72e-10	0.0486261	0.00776122	0.00527976	0.942075	0	6.93e-07	0.048202	0.009711	0.811464	0.000134	0.049376	0.012913	0.811464	1	1	+++
spine	rs9503213	13	6:2501628:C:T	6	2501628	C	T	0.371	3.37e-08	-0.0361098	0.00654061	1.52111	0.217451	34.2587	0.00024	-0.030051	0.00818	1	1.71e-05	-0.04685	0.010891	1	4	3	---
spine	rs17145750	16	7:73026378:C:T	7	73026378	C	T	0.1605	1.55e-08	-0.0488924	0.0086438	1.1095	0.29219	9.86961	2.37e-07	-0.055651	0.010765	1	0.0118	-0.036627	0.014502	1	94	75	---
spine	rs11775560	17	8:61660163:A:G	8	61660163	A	G	0.1868	7.8e-15	-0.0632696	0.00814192	0.168745	0.68123	0	2.29e-09	-0.060769	0.010166	1	6.31e-07	-0.067743	0.013597	1	4	4	---
spine	rs2737265	18	8:116667634:A:G	8	116667634	A	G	0.2819	1.75e-08	-0.0396495	0.00703601	1.22732	0.267929	18.5217	0.000112	-0.033872	0.008758	0.99448	2.2e-05	-0.050166	0.011816	0.99448	49	49	---
spine	rs35914442	17	8:61636887:A:G	8	61636887	A	G	0.0878	3.63e-09	-0.0654449	0.0110919	0.276446	0.59904	0	5.59e-07	-0.069906	0.013965	0.993915	0.00155	-0.057821	0.018256	0.993915	32	32	---
spine	rs1041608	20	9:137116205:C:T	9	137116205	C	T	0.5857	3.21e-14	0.0492133	0.00648442	2.65821	0.103016	62.3808	2.89e-07	0.041392	0.008066	0.981011	5.76e-09	0.063504	0.010903	0.981011	28	14	+++
spine	rs10780781	19	9:89308609:A:C	9	89308609	C	A	0.5183	1.54e-08	-0.0360533	0.00637361	2.0457	0.152637	51.117	7.25e-08	-0.042876	0.007961	0.991882	0.0248	-0.023873	0.010637	0.991882	14	14	---
spine	rs2378715	19	9:89331137:A:G	9	89331137	A	G	0.4472	3.87e-11	0.0422923	0.00639918	2.37172	0.123551	57.8366	4.97e-10	0.049627	0.007977	0.98876	0.00673	0.029051	0.010718	0.98876	43	43	+++
spine	rs556111667	19	9:89314400:T:TA	9	89314400	T	T	0.4215	2.71e-08	0.0359795	0.00647221	0.661467	0.416042	0	7.53e-07	0.039889	0.008062	0.979475	0.00778	0.028892	0.010855	0.979475	19	19	+++
spine	rs60671871	20	9:137112898:A:G	9	137112898	A	G	0.3109	1.15e-10	0.0441882	0.00685547	0.931832	0.334387	0	4.49e-06	0.039248	0.008555	0.985795	3.68e-06	0.053053	0.01146	0.985795	8	5	+++
spine	12:111720125_CA_C	25	12:111720125:C:CA	12	111720125	C	C	0.4985	1.87e-14	-0.0507088	0.00662052	0.4868	0.485358	0	1.09e-08	-0.047258	0.008264	0.914453	2.72e-07	-0.056892	0.011062	0.914453	2	2	---
spine	12:111890233_AT_A	25	12:111890233:A:AT	12	111890233	A	A	0.3076	1.29e-09	0.0440139	0.00725284	0.692607	0.405279	0	8.44e-08	0.048527	0.009056	0.902003	0.00301	0.035941	0.012112	0.902003	1	1	+++
spine	12:112828628_TA_T	25	12:112828628:T:TA	12	112828628	T	T	0.6702	3.42e-10	-0.0436581	0.00695382	1.08108	0.298457	7.49959	1.67e-08	-0.049082	0.008693	0.933933	0.00334	-0.03402	0.011588	0.933933	1	1	---
spine	12:112866200_CT_C	25	12:112866200:C:CT	12	112866200	C	C	0.3203	1.11e-09	0.0425221	0.00697993	0.753463	0.385382	0	6.48e-08	0.04703	0.0087	0.940797	0.00329	0.034379	0.011693	0.940797	1	1	+++
spine	rs10744774	25	12:112090022:A:C	12	112090022	C	A	0.8341	4.46e-11	-0.0564173	0.00856394	2.6725	0.102095	62.5819	4.29e-10	-0.066972	0.010725	0.983309	0.00781	-0.037847	0.014226	0.983309	8	7	---
spine	rs1265565	25	12:111715197:C:T	12	111715197	C	T	0.3756	3.24e-12	-0.045441	0.00652231	0.16816	0.681752	0	5.46e-09	-0.047432	0.008131	1	0.00013	-0.041848	0.010923	1	2	2	---
spine	rs3809272	25	12:111800258:A:G	12	111800258	G	A	0.3006	6.75e-09	0.0400918	0.00691585	0.163479	0.685974	0	1.02e-06	0.042177	0.008627	1	0.0017	0.036342	0.011569	1	2	2	+++
spine	rs4763832	21	12:12622136:A:G	12	12622136	A	G	0.4316	2.89e-08	0.0359116	0.00647276	0.12119	0.727747	0	2.22e-05	0.034235	0.008068	0.978003	0.00033	0.03894	0.010843	0.978003	29	29	+++
spine	rs4766897	25	12:112179471:C:T	12	112179471	T	C	0.6619	7.86e-15	0.0520626	0.00670066	0.907913	0.340669	0	1.18e-11	0.056853	0.008377	1	9.61e-05	0.043553	0.011165	1	10	10	+++
spine	rs565349424	25	12:112105502:C:CAAAA	12	112105502	C	C	0.4291	6.74e-09	0.0376811	0.00649966	0.00215124	0.963006	0	2.95e-06	0.037906	0.008109	0.974334	0.000605	0.037277	0.01087	0.974334	4	4	+++
spine	rs570920196	25	12:112542639:C:CA	12	112542639	C	C	0.488	2.32e-15	-0.0506094	0.00638762	0.00999778	0.920353	0	3.85e-10	-0.050127	0.008005	0.97918	1.23e-06	-0.051455	0.010598	0.97918	16	13	---
spine	rs60906625	22	12:26430452:A:G	12	26430452	G	A	0.1993	6.16e-10	0.0487988	0.00788819	0.863558	0.352745	0	3.43e-08	0.054248	0.009829	0.994558	0.00324	0.038938	0.013222	0.994558	7	1	+++
spine	rs6487672	24	12:28423346:G:T	12	28423346	G	T	0.2285	1.04e-08	-0.0430073	0.00751424	2.54038	0.110968	60.6357	3.12e-08	-0.051985	0.009391	0.993587	0.031	-0.02703	0.012528	0.993587	117	106	---
spine	rs7137828	25	12:111932800:C:T	12	111932800	C	T	0.5193	5.12e-22	0.0611171	0.00633611	0.0387343	0.843976	0	4.66e-15	0.062051	0.007916	0.997488	1.88e-08	0.059452	0.01057	0.997488	31	28	+++
spine	rs71445573	25	12:112829103:C:CAT	12	112829103	C	C	0.4791	1.39e-11	-0.0443942	0.00656853	0.390454	0.532061	0	7.5e-09	-0.047475	0.008213	0.929424	0.000376	-0.038926	0.010942	0.929424	7	7	---
spine	rs78804134	24	12:28266382:A:G	12	28266382	A	G	0.2593	6.75e-11	-0.0471231	0.00722069	1.82689	0.176495	45.2622	1.56e-09	-0.054398	0.009006	0.995232	0.00486	-0.03403	0.012082	0.995232	81	75	---
spine	rs7969023	23	12:26803949:C:T	12	26803949	T	C	0.4008	5.85e-11	-0.0425446	0.00649775	0.979286	0.322375	0	2.98e-06	-0.037782	0.008086	0.986348	2.72e-06	-0.051226	0.010917	0.986348	11	8	---
spine	rs7975017	22	12:26428793:C:T	12	26428793	T	C	0.7742	4.74e-09	-0.0445907	0.00761467	0.636352	0.425035	0	2.29e-07	-0.049106	0.009488	0.994257	0.00434	-0.036419	0.012764	0.994257	8	2	---
spine	rs145096717	26	13:28761592:A:G	13	28761592	G	A	0.0129	4.08e-08	-0.166192	0.0302871	0.452094	0.501342	0	7.41e-05	-0.150725	0.038032	0.84349	0.000118	-0.193005	0.050076	0.84349	1	1	---
spine	rs76428106	26	13:28604007:C:T	13	28604007	T	C	0.013	1.13e-11	-0.198788	0.029281	0.000547891	0.981326	0	4.66e-08	-0.199297	0.036469	0.919702	5.63e-05	-0.197865	0.04912	0.919702	1	1	---
spine	rs2332462	27	14:25459482:C:T	14	25459482	T	C	0.3887	1.31e-11	0.0440538	0.00650965	0.63132	0.426872	0	3.75e-09	0.047921	0.008128	0.995483	0.000636	0.037136	0.010871	0.995483	20	20	+++
spine	rs4641648	29	14:54643363:A:G	14	54643363	G	A	0.6528	3.39e-08	0.0367956	0.00666563	0.458703	0.498231	0	1.34e-06	0.040144	0.008299	0.995535	0.00606	0.030709	0.011189	0.995535	53	51	+++
spine	rs61755579	28	14:50655307:C:T	14	50655307	C	T	0.0305	1.25e-08	-0.105194	0.018477	0.0126395	0.910486	0	6.29e-06	-0.103664	0.02295	1	0.000526	-0.108014	0.031151	1	4	4	---
spine	rs61979909	27	14:25575618:A:G	14	25575618	G	A	0.1762	3.62e-08	0.0457952	0.00831336	0.148031	0.700424	0	2.96e-05	0.043398	0.010389	0.990092	0.000305	0.050063	0.013862	0.990092	54	50	+++
spine	15:42248515_CAGG_C	30	15:42248515:C:CAGG	15	42248515	C	C	0.1172	9.85e-09	-0.057189	0.00997479	0.301728	0.582801	0	8.48e-07	-0.061274	0.012442	0.979872	0.00283	-0.04984	0.016688	0.979872	45	43	---
spine	rs1271044	32	15:83512253:A:G	15	83512253	G	A	0.5161	1.64e-08	-0.0360328	0.00638217	0.256494	0.612539	0	2.52e-05	-0.03361	0.007976	0.996636	0.00015	-0.040345	0.010641	0.996636	25	25	---
spine	rs17601876	31	15:51553909:A:G	15	51553909	A	G	0.4831	2.4e-09	-0.037797	0.00633314	0.000576972	0.980836	0	1.69e-06	-0.037911	0.007914	0.993852	0.000372	-0.037594	0.010561	0.993852	57	55	---
spine	rs12309	33	17:38175462:C:T	17	38175462	C	T	0.3679	8.97e-09	0.0380573	0.00661975	0.456161	0.499424	0	2.8e-05	0.034697	0.008281	0.987775	6.51e-05	0.044006	0.011018	0.987775	81	76	+++
spine	rs138887828	33	17:38177324:T:TCAAA	17	38177324	T	T	0.2017	9.12e-10	0.0537911	0.00878342	0.59606	0.440085	0	9.54e-06	0.048685	0.010995	0.804929	1.72e-05	0.062797	0.014602	0.804929	1	1	+++
spine	rs2305482	33	17:38140927:A:C	17	38140927	A	C	0.5413	2.44e-09	0.0379348	0.00635926	0.913559	0.339172	0	2.63e-05	0.033389	0.007941	0.997799	1.45e-05	0.046062	0.010618	0.997799	80	79	+++
spine	rs28496749	33	17:38133545:C:T	17	38133545	C	T	0.4392	1.99e-11	-0.0449806	0.00670698	2.07293	0.149934	51.759	6.75e-06	-0.03774	0.008383	0.902571	2.3e-07	-0.057859	0.01118	0.902571	10	10	---
spine	rs373861118	33	17:38118929:T:TCACACACACACA	17	38118929	T	T	0.4691	2.47e-08	-0.0356967	0.00640259	0.814086	0.366915	0	8.68e-05	-0.031378	0.007994	0.987206	4.9e-05	-0.043424	0.010693	0.987206	40	35	---
spine	rs3907022	33	17:38134889:C:T	17	38134889	T	C	0.4749	2.29e-12	-0.0445489	0.00634999	1.96012	0.161501	48.9827	1.87e-06	-0.037873	0.007941	0.995875	9.76e-08	-0.056388	0.010575	0.995875	85	77	---
spine	rs9303283	33	17:38192633:C:T	17	38192633	C	T	0.5706	1.39e-08	0.0365108	0.00643397	0.00103401	0.974348	0	5.17e-06	0.036666	0.008043	0.994112	0.000727	0.036235	0.010722	0.994112	65	64	+++
spine	18:46387821_AGGAGGCCTCGAGGGAG_A	34	18:46387821:A:AGGAGGCCTCGAGGGAG	18	46387821	A	A	0.0243	3.95e-11	0.137462	0.0208091	0.00249945	0.960127	0	1.97e-07	0.136661	0.026266	0.94835	4.7e-05	0.138813	0.034102	0.94835	6	6	+++
spine	rs72915617	34	18:46368276:C:G	18	46368276	C	G	0.02	2.41e-09	0.134638	0.0225631	0.427523	0.513207	0	3.07e-07	0.146051	0.028527	0.980233	0.00174	0.115568	0.036874	0.980233	3	3	+++
spine	rs72915668	34	18:46390047:G:T	18	46390047	T	G	0.0619	2.62e-12	0.0919656	0.0131441	0.345606	0.556611	0	1.69e-07	0.08614	0.016461	0.982932	2.86e-06	0.102215	0.021834	0.982932	15	15	+++
spine	rs72966926	35	18:57328396:A:G	18	57328396	G	A	0.13	4.33e-08	-0.0517388	0.00944651	0.116879	0.732444	0	4.13e-06	-0.05413	0.011754	1	0.00285	-0.047377	0.015875	1	2	2	---
spine	19:1165747_TCTCAGAC_T	36	19:1165747:T:TCTCAGAC	19	1165747	T	T	0.2477	2.39e-10	-0.0511198	0.00807051	0.110425	0.739661	0	1.34e-07	-0.05312	0.010068	0.831436	0.000432	-0.047524	0.013499	0.831436	1	1	---
spine	19:45765191_CA_C	37	19:45765191:C:CA	19	45765191	C	C	0.3315	2.28e-13	-0.0499364	0.00681163	1.26208	0.261257	20.7658	2.24e-07	-0.044172	0.008528	0.969813	1.13e-07	-0.060095	0.011321	0.969813	2	2	---
spine	rs10402508	37	19:45733782:C:G	19	45733782	G	C	0.6247	1.83e-09	-0.0403064	0.0067037	2.35875	0.124582	57.6046	9.65e-09	-0.047983	0.008362	0.959198	0.0183	-0.026498	0.011215	0.959198	1	1	---
spine	rs11667829	37	19:45739675:A:G	19	45739675	G	A	0.3318	2.07e-08	-0.0378602	0.0067537	0.591674	0.441773	0	5.81e-05	-0.033959	0.008446	0.98767	6.86e-05	-0.044778	0.011247	0.98767	26	25	---
spine	rs344812	37	19:45791838:A:C	19	45791838	A	C	0.3068	2e-10	-0.0439801	0.00691348	1.08045	0.298597	7.44599	8.09e-06	-0.038585	0.008645	0.985874	3.33e-06	-0.053552	0.011515	0.985874	35	34	---
spine	rs34639530	36	19:1186929:G:T	19	1186929	G	T	0.229	3.75e-09	-0.0446362	0.00757187	0.0108268	0.917128	0	1.74e-06	-0.045225	0.009453	0.993347	0.00057	-0.043582	0.012648	0.993347	6	6	---
spine	rs35500465	36	19:1158884:A:G	19	1158884	G	A	0.2396	1.41e-08	-0.0426103	0.00751262	1.20841	0.271648	17.2464	9.77e-05	-0.036473	0.00936	0.976977	2e-05	-0.053723	0.012595	0.976977	25	25	---
spine	rs4807624	36	19:1167158:A:G	19	1167158	A	G	0.5228	9.18e-13	-0.0459786	0.00643755	0.142742	0.70557	0	3.77e-08	-0.044167	0.008027	0.968108	4.91e-06	-0.049244	0.010777	0.968108	1	1	---
spine	rs4807632	36	19:1171020:A:G	19	1171020	A	G	0.184	1.43e-08	-0.0468268	0.00825928	0.930794	0.334657	0	3.01e-07	-0.052761	0.010298	0.982976	0.00899	-0.036127	0.013828	0.982976	9	9	---
spine	rs56207616	36	19:1149105:A:C	19	1149105	A	C	0.3746	8.65e-10	-0.0411602	0.00671174	0.145635	0.702742	0	2.88e-07	-0.043084	0.008394	0.94998	0.000731	-0.03775	0.011176	0.94998	21	21	---
spine	rs6510596	36	19:1099506:G:T	19	1099506	G	T	0.4187	4.59e-08	-0.0353495	0.00646645	0.222477	0.637159	0	4.16e-05	-0.033073	0.008069	0.988473	0.000266	-0.039436	0.010811	0.988473	3	3	---
spine	rs73036519	37	19:45748362:C:G	19	45748362	G	C	0.3017	1.02e-18	-0.0612248	0.00693163	0.0563861	0.812302	0	4.84e-12	-0.059985	0.008678	0.986667	3.74e-08	-0.06341	0.011521	0.986667	30	29	---
spine	rs752508	36	19:1168753:A:G	19	1168753	G	A	0.293	3.39e-14	-0.053234	0.00702081	0.00851304	0.926487	0	8.88e-10	-0.053718	0.008764	0.985893	8.06e-06	-0.052367	0.01173	0.985893	24	24	---
spine	rs892225	36	19:1152656:A:G	19	1152656	A	G	0.384	8.71e-09	-0.0379821	0.00660093	0.356119	0.55067	0	2.29e-05	-0.035014	0.008265	0.974207	8.19e-05	-0.04321	0.010969	0.974207	21	21	---
spine	rs2145943	38	20:38563245:A:G	20	38563245	A	G	0.4058	5.41e-10	0.0401861	0.00647446	0.83393	0.361139	0	9.18e-06	0.03579	0.008068	0.988475	9.18e-06	0.048138	0.010851	0.988475	21	21	+++
spine	rs55837381	38	20:38556466:A:G	20	38556466	G	A	0.2512	1.23e-09	0.044498	0.00732366	0.113051	0.736697	0	2.98e-06	0.042665	0.00913	0.989751	9.73e-05	0.047806	0.012265	0.989751	18	18	+++
spine	rs6129460	38	20:38634831:C:T	20	38634831	C	T	0.755	1.64e-09	-0.0446306	0.00740156	0.183632	0.66827	0	3.82e-07	-0.047013	0.009257	0.993501	0.00105	-0.040408	0.012324	0.993501	6	6	---
spine	rs71332410	38	20:38653003:G:GCATGAAAGTAAGTTTCA	20	38653003	G	G	0.6733	6.08e-09	-0.0399704	0.00687415	0.836148	0.360501	0	1.96e-07	-0.04467	0.008583	0.974452	0.00597	-0.031563	0.01148	0.974452	30	30	---
