# Supplementary material for: Deep learning and genome-wide association meta-analyses of bone marrow adiposity in the UK Biobank
Source: Nat Commun. 2025 Jan 2;16:99. doi: 10.1038/s41467-024-55422-4 (PMC11697225; doi:10.1038/s41467-024-55422-4)
Supplement: Supplementary file 16 — Supplementary Data 13 [file 41467_2024_55422_MOESM16_ESM.xlsx]

## Sheet: Supplementary Table 13
Supplementary Table 13: Mapped genes in meta-GWAS in the sample of white unrelated participants
BMFF region	ensg	symbol	chr	start	end	strand	type	entrezID	HUGO	pLI	ncRVIS	posMapSNPs	posMapMaxCADD	minGwasP	IndSigSNPs	GenomicLocus				Symbol : Gene Symbol
Femoral head (n=54)																				entrezID : entrez ID
femoral head	ENSG00000116678	LEPR	1	65886248	66107242	1	protein_coding	54741	LEPR	0.999805	0.927492	199	12.84	1.76e-11	rs7535897;rs10789188;rs147501551;rs3828036;rs11208700;1:66069381_GT_G;1:66142801_TA_T;rs11417022;rs11208717	2				Genomic locus : Index of genomic loci where mapped SNPs are from. This could contain more than one interval in the case that eQTLs are mapped to genes from distinct genomic risk loci.
femoral head	ENSG00000213625	LEPROT	1	65886270	65901690	1	protein_coding	54741	LEPROT	0.0947894	1.26654	11	11.01	3.73e-08	rs7535897	2				chr : chromosome
femoral head	ENSG00000157150	TIMP4	3	12194551	12200851	-1	protein_coding	7079	TIMP4	0.00355403	-0.237345	15	12.03	1.1e-07	rs796821996	3				start : Starting position of the gene
femoral head	ENSG00000010327	STAB1	3	52529354	52558511	1	protein_coding	23166	STAB1	2.8e-25	-0.149285	28	15.49	2.44e-08	rs13081028	4				end : Ending position of the gene
femoral head	ENSG00000168268	NT5DC2	3	52558386	52569070	-1	protein_coding	64943	NT5DC2	0.00460887	NA	32	15.49	2.44e-08	rs13081028	4				strand : Strand of gene
femoral head	ENSG00000168273	SMIM4	3	52568029	52613253	1	protein_coding	440957	SMIM4	NA	-0.0074017	26	10.67	2.48e-08	rs13081028	4				status : Status of gene from Ensembl
femoral head	ENSG00000163939	PBRM1	3	52579368	52719933	-1	protein_coding	55193	PBRM1	1	NA	22	14.59	2.26e-07	rs13081028	4				type : Gene biotype from Ensembl
femoral head	ENSG00000163938	GNL3	3	52715172	52728508	1	protein_coding	100113381	GNL3	1.54e-09	NA	6	14.59	2.78e-07	rs13081028	4				HUGO : HUGO (HGNC) gene symbol
femoral head	ENSG00000016864	GLT8D1	3	52728505	52740048	-1	protein_coding	55830	GLT8D1	0.00348978	NA	7	14.59	2.78e-07	rs13081028	4				pLI : pLI score from ExAC database. The probability of being loss-of-function intolerant. The higher the score is, the more intolerant to loss-of-function mutations the gene is.
femoral head	ENSG00000114902	SPCS1	3	52738971	52742182	1	protein_coding	28972	SPCS1	0.118911	NA	2	11.46	2.81e-07	rs13081028	4				ncRVIS : Non-coding residual variation intolerance score. The higher the score is, the more intolerant to noncoding variants the gene is.
femoral head	ENSG00000114904	NEK4	3	52744800	52804965	-1	protein_coding	6787	NEK4	1.22e-12	-0.30452	5	11.46	3.02e-07	rs13081028	4				posMapSNPs (posMap): The number of SNPs mapped to gene based on positional mapping (after functional filtering if parameters are given).
femoral head	ENSG00000055957	ITIH1	3	52811603	52826078	1	protein_coding	3697	ITIH1	4.79e-18	-0.271541	6	8.485	1.21e-05	rs13081028	4				posMapMaxCADD (posMap): The maximum CADD score of mapped SNPs by positional mapping.
femoral head	ENSG00000162267	ITIH3	3	52828784	52843025	1	protein_coding	3699	ITIH3	6.67e-12	0.023185	7	8.485	1.52e-05	rs13081028	4				minGwasP : The minimum P-value of mapped SNPs. (two sided)
femoral head	ENSG00000055955	ITIH4	3	52846991	52865495	-1	protein_coding	3700	ITIH4	4.63e-05	0.372344	3	5.307	2.45e-05	rs13081028	4				IndSigSNPs : rsID of the all independent significant SNPs of mapped SNPs.
femoral head	ENSG00000243696	RP5-966M1.6	3	52847298	52869745	-1	protein_coding	NA	NA	NA	NA	3	5.307	2.45e-05	rs13081028	4				Positional mapping was performed based on annotations obtained from ANNOVAR.
femoral head	ENSG00000164362	TERT	5	1253262	1295184	-1	protein_coding	7015	TERT	0.866151	NA	13	4.268	4.33e-09	rs7734992;rs7705526;rs2853677	5
femoral head	ENSG00000153162	BMP6	6	7727030	7881655	1	protein_coding	654	BMP6	0.895082	-0.00516926	3	3.152	6.63e-08	rs6597282	6
femoral head	ENSG00000120262	CCDC170	6	151815165	151942328	1	protein_coding	80129	CCDC170	1.02e-19	1.38068	102	16.75	3.41e-18	rs17054385;rs12197879;rs1871859;rs4869742	8
femoral head	ENSG00000091831	ESR1	6	151977826	152450754	1	protein_coding	2099	ESR1	0.987167	-1.05687	50	14.5	4.6e-09	rs10624910	8
femoral head	ENSG00000253379	RP11-1102P16.1	8	72315675	72504260	-1	protein_coding	NA	NA	NA	NA	136	20.2	3.72e-17	rs74789792;rs4263799;rs62508470;rs10216347;rs10093418;8:72395582_AAGCCCT_A;rs1424874;rs7823971;rs7843475	9
femoral head	ENSG00000164761	TNFRSF11B	8	119935796	119964439	-1	protein_coding	4982	TNFRSF11B	0.272229	-0.352503	36	20.6	8.46e-09	rs11573824	10
femoral head	ENSG00000184374	COLEC10	8	120007691	120118821	1	protein_coding	10584	COLEC10	0.0985367	0.263251	91	17.74	2.56e-07	rs11573824	10
femoral head	ENSG00000118971	CCND2	12	4382938	4414516	1	protein_coding	894	CCND2	0.949001	-1.76461	1	14	4.29e-08	rs76895963	12
femoral head	ENSG00000273049	RP11-834C11.12	12	54379629	54428672	1	protein_coding	NA	NA	NA	NA	27	17.09	2.77e-08	rs765634	13
femoral head	ENSG00000197757	HOXC6	12	54384408	54424607	1	protein_coding	3223	HOXC6	0.90769	-0.468413	24	17.09	2.77e-08	rs765634	13
femoral head	ENSG00000037965	HOXC8	12	54402832	54407570	1	protein_coding	3224	HOXC8	0.392361	-0.0422126	1	16.6	1.3e-07	rs765634	13
femoral head	ENSG00000198353	HOXC4	12	54410715	54449813	1	protein_coding	3221	HOXC4	0.311491	0.20771	31	22	2.77e-08	rs765634	13
femoral head	ENSG00000172789	HOXC5	12	54426637	54429142	1	protein_coding	3222	HOXC5	0.0390738	0.386755	27	17.09	2.77e-08	rs765634	13
femoral head	ENSG00000273266	HOXC4	12	54447661	54449814	1	protein_coding	3221	NA	NA	0.20771	4	22	4.03e-07	rs765634	13
femoral head	ENSG00000023516	AKAP11	13	42846289	42897396	1	protein_coding	11215	AKAP11	0.896373	0.143075	44	10.87	3.67e-06	rs7995775;rs9652185;rs238261	14
femoral head	ENSG00000120659	TNFSF11	13	43136872	43182149	1	protein_coding	8600	TNFSF11	0.130192	0.239415	1	0.735	2.14e-08	rs758487200	14
femoral head	ENSG00000132874	SLC14A2	18	42792960	43263072	1	protein_coding	101930602	SLC14A2	8.43e-14	0.71995	48	20.7	3.06e-10	rs7227565;rs2543029	15
femoral head	ENSG00000101391	CDK5RAP1	20	31946645	31989367	-1	protein_coding	51654	CDK5RAP1	1.08e-14	-0.112034	39	9.857	4.43e-08	rs293734;rs6119395	16
femoral head	ENSG00000101400	SNTA1	20	31995761	32031698	-1	protein_coding	6640	SNTA1	0.428235	NA	24	14.59	4.41e-09	rs6119395	16
femoral head	ENSG00000078699	CBFA2T2	20	32077881	32237842	1	protein_coding	9139	CBFA2T2	0.999355	-3.26487	29	10.67	1.2e-10	rs6119395;rs293734	16
femoral head	ENSG00000125967	NECAB3	20	32244893	32262269	-1	protein_coding	63941	NECAB3	0.797631	-0.322003	9	19.41	1.2e-10	rs6119395	16
femoral head	ENSG00000149609	C20orf144	20	32250090	32253425	1	protein_coding	128864	C20orf144	0.00309357	-0.249309	5	19.41	1.2e-10	rs6119395	16
femoral head	ENSG00000182584	ACTL10	20	32254304	32256331	1	protein_coding	170487	ACTL10	0.0010526	-0.560891	7	19.41	1.2e-10	rs6119395	16
femoral head	ENSG00000101412	E2F1	20	32263489	32274210	-1	protein_coding	1869	E2F1	0.955531	-0.324324	8	19.89	1.5e-10	rs6119395;rs293734	16
femoral head	ENSG00000101417	PXMP4	20	32294512	32308125	-1	protein_coding	11264	PXMP4	0.604956	-0.171541	6	9.934	7.76e-08	rs6119395	16
femoral head	ENSG00000088298	EDEM2	20	33703167	33865928	-1	protein_coding	55741	EDEM2	0.000137533	-0.173489	33	14.77	9.38e-09	rs2425052;rs2254207	17
femoral head	ENSG00000125966	MMP24	20	33814457	33864801	1	protein_coding	10893	MMP24	0.0287623	-0.485751	32	14.77	9.38e-09	rs2425052;rs2254207	17
femoral head	ENSG00000242372	EIF6	20	33866714	33872788	-1	protein_coding	3692	EIF6	0.781943	-0.0280084	36	14.77	3.48e-09	rs2254207;rs2425052	17
femoral head	ENSG00000125998	FAM83C	20	33873534	33880204	-1	protein_coding	128876	FAM83C	3.49e-05	0.230701	38	14.77	8.92e-17	rs2254207;rs2425052;rs143383	17
femoral head	ENSG00000101019	UQCC1	20	33890369	33999944	-1	protein_coding	55245	UQCC1	0.00485442	-0.818063	161	19.59	2.84e-19	rs2425052;rs2254207;rs143383;rs551320013	17
femoral head	ENSG00000204183	GDF5OS	20	34020827	34023248	1	protein_coding	NA	GDF5OS	0.0423624	NA	14	21.2	3.17e-20	rs143383	17
femoral head	ENSG00000125965	GDF5	20	34021145	34042568	-1	protein_coding	8200	GDF5	0.923195	0.0727362	33	21.2	3.17e-20	rs143383;rs1810741	17
femoral head	ENSG00000126001	CEP250	20	34042985	34099804	1	protein_coding	11190	CEP250	8.25e-17	-0.898376	90	15.49	7.92e-09	rs1810741	17
femoral head	ENSG00000125975	C20orf173	20	34111014	34117481	-1	protein_coding	140873	C20orf173	NA	-0.0170462	24	4.957	7.92e-09	rs1810741	17
femoral head	ENSG00000125991	ERGIC3	20	34129770	34145405	1	protein_coding	51614	ERGIC3	0.00385908	-0.537743	25	13.57	NA	rs1810741	17
femoral head	ENSG00000061656	SPAG4	20	34203814	34208971	1	protein_coding	6676	SPAG4	0.110568	-0.441954	2	13.37	8.15e-06	rs1810741	17
femoral head	ENSG00000131051	RBM39	20	34291531	34330234	-1	protein_coding	9584	RBM39	0.999997	-0.857805	1	0.842	1.93e-11	rs532201406	17
femoral head	ENSG00000088367	EPB41L1	20	34679426	34820721	1	protein_coding	2036	EPB41L1	0.645386	-0.629644	7	18.7	3.07e-08	rs545858601	18
femoral head	ENSG00000131043	AAR2	20	34824381	34858840	1	protein_coding	25980	AAR2	0.000262136	-0.626447	5	18.7	1.95e-06	rs545858601	18
Total hip (n=90)
total hip	ENSG00000116678	LEPR	1	65886248	66107242	1	protein_coding	54741	LEPR	0.999805	0.927492	281	18.75	1.72e-16	rs9436743;rs2767481;rs114403972;rs10789188;rs147501551;rs3828036;rs12120154;1:66065422_GA_G;rs12022410;1:66069381_GT_G;rs72683129;rs74733149;1:66091656_ACACT_A	2
total hip	ENSG00000213625	LEPROT	1	65886270	65901690	1	protein_coding	54741	LEPROT	0.0947894	1.26654	11	11.01	1.05e-10	rs9436743;rs2767481	2
total hip	ENSG00000155816	FMN2	1	240177648	240638489	1	protein_coding	56776	FMN2	0.994503	-0.342959	13	18.1	1.41e-09	rs12044944	4
total hip	ENSG00000152284	TCF7L1	2	85360533	85537511	1	protein_coding	83439	TCF7L1	0.753752	NA	38	14.82	1.03e-08	rs11126989	5
total hip	ENSG00000119042	SATB2	2	200134223	200335989	-1	protein_coding	23314	SATB2	0.999563	-1.16977	7	18.07	0.000455297	rs75488568;rs17529309	6
total hip	ENSG00000226124	FTCDNL1	2	200625267	200715896	-1	protein_coding	NA	FTCDNL1	NA	NA	15	10.29	3.71e-10	rs11884020;rs62178292;rs78769814;rs17529309	6
total hip	ENSG00000178074	C2orf69	2	200775979	200820658	1	protein_coding	205327	C2orf69	0.432172	-0.595155	14	15.39	3.46e-06	rs78769814	6
total hip	ENSG00000162971	TYW5	2	200794698	200820459	-1	protein_coding	129450	TYW5	2.2e-07	-0.822528	8	11.16	3.46e-06	rs78769814	6
total hip	ENSG00000162972	C2orf47	2	200820040	200873263	1	protein_coding	79568	C2orf47	0.00977968	0.253138	5	7.078	9.8e-08	rs78769814;rs183119117	6
total hip	ENSG00000196141	SPATS2L	2	201170604	201346986	1	protein_coding	26010	SPATS2L	0.970345	0.539346	63	19.48	2.24e-09	rs16832794;rs17529309	6
total hip	ENSG00000155729	KCTD18	2	201353675	201384507	-1	protein_coding	130535	KCTD18	0.000526111	0.24644	2	5.905	NA	rs17529309	6
total hip	ENSG00000163535	SGOL2	2	201374731	201448505	1	protein_coding	151246	SGOL2	6.61e-05	-0.155118	2	5.905	NA	rs17529309	6
total hip	ENSG00000138356	AOX1	2	201450591	201541787	1	protein_coding	316	AOX1	2.68e-22	-0.57631	1	2.847	NA	rs17529309	6
total hip	ENSG00000157150	TIMP4	3	12194551	12200851	-1	protein_coding	7079	TIMP4	0.00355403	-0.237345	25	13.82	2.38e-10	rs114207624;3:12093806_CT_C;rs534602560;rs11715261;rs307572	7
total hip	ENSG00000132170	PPARG	3	12328867	12475855	1	protein_coding	5468	PPARG	0.668218	-0.331736	37	16.21	2.59e-15	rs11712037;rs12629751;rs1152001	7
total hip	ENSG00000164362	TERT	5	1253262	1295184	-1	protein_coding	7015	TERT	0.866151	NA	12	3.147	2.24e-11	rs33961405;rs7734992;rs7705526;rs2736100;rs2736099	8
total hip	ENSG00000124782	RREB1	6	7107830	7252213	1	protein_coding	6239	RREB1	0.999968	0.513494	1	32	2.34e-08	rs9379084	9
total hip	ENSG00000155906	RMND1	6	151725989	151773259	-1	protein_coding	55005	RMND1	7.66e-07	0.739249	25	15.35	5.71e-09	rs9397404;rs9383901	10
total hip	ENSG00000146476	C6orf211	6	151773422	151791236	1	protein_coding	79624	C6orf211	5.46e-07	-0.451045	23	15.35	4.42e-09	rs9383901	10
total hip	ENSG00000120262	CCDC170	6	151815165	151942328	1	protein_coding	80129	CCDC170	1.02e-19	1.38068	175	19.94	1.25e-24	rs201139341;rs7763324;rs9383901;rs6912538;6:151854187_CTT_C;rs6916386;rs9479061;rs1871859;rs3734803;6:151904121_CTTTTTTTTTTTT_C;rs4455680;rs9479083;rs7740042;rs58164038;rs851974	10
total hip	ENSG00000091831	ESR1	6	151977826	152450754	1	protein_coding	2099	ESR1	0.987167	-1.05687	124	18.55	1.2e-16	rs7740042;rs9479083;rs79983567;rs851974;rs851993;rs1293947;rs6905582;rs851987;rs3020332;rs71017507;rs2347638;rs2982563;rs2504069	10
total hip	ENSG00000153814	JAZF1	7	27870192	28220362	-1	protein_coding	221895	JAZF1	0.958302	-0.943258	53	19.08	3.1e-11	7:28027811_GA_G;rs10274928;rs149643430;rs849140	11
total hip	ENSG00000127922	SHFM1	7	96110938	96339203	-1	protein_coding	7979	SHFM1	0.418592	-0.181498	54	17.11	6.33e-13	rs4448201;rs10953178;7:96126317_GTA_G;rs10464592	12
total hip	ENSG00000197851	C7orf76	7	96110938	96132835	-1	protein_coding	401388	C7orf76	NA	0.642603	22	17.11	1.82e-12	rs4448201;rs10953178;7:96126317_GTA_G	12
total hip	ENSG00000106245	BUD31	7	99006264	99017239	1	protein_coding	8896	BUD31	0.41701	-0.555612	15	4.557	6.77e-09	rs11772470	13
total hip	ENSG00000106246	PTCD1	7	99014362	99063787	-1	protein_coding	100526740	PTCD1	1.78e-09	-0.453852	35	13.36	6.77e-09	rs11772470	13
total hip	ENSG00000248919	ATP5J2-PTCD1	7	99017372	99063820	-1	protein_coding	100526740	ATP5J2-PTCD1	1.78e-09	-0.453852	35	13.36	6.77e-09	rs11772470	13
total hip	ENSG00000160917	CPSF4	7	99036545	99054994	1	protein_coding	10898	CPSF4	0.629614	-0.24895	19	13.36	7.95e-09	rs11772470	13
total hip	ENSG00000214314	AC073063.1	7	99040552	99040747	1	protein_coding	NA	NA	NA	NA	9	13.36	9.4e-09	rs11772470	13
total hip	ENSG00000241468	ATP5J2	7	99046098	99063954	-1	protein_coding	101929716	ATP5J2	0.348503	-0.131072	13	13.23	9.4e-09	rs11772470	13
total hip	ENSG00000198556	ZNF789	7	99070464	99101273	1	protein_coding	285989	ZNF789	7.06e-08	-0.309224	16	19.83	7.92e-09	rs11772470	13
total hip	ENSG00000160908	ZNF394	7	99084142	99097947	-1	protein_coding	84124	ZNF394	0.0433348	-0.096237	12	19.83	7.92e-09	rs11772470	13
total hip	ENSG00000196652	ZKSCAN5	7	99102274	99132323	1	protein_coding	23660	ZKSCAN5	0.000618303	-0.539497	17	19.83	5.82e-09	rs11772470	13
total hip	ENSG00000221909	FAM200A	7	99143931	99156159	-1	protein_coding	221786	FAM200A	6.01e-05	-0.916308	10	10.16	7.26e-09	rs11772470	13
total hip	ENSG00000197343	ZNF655	7	99156029	99174076	1	protein_coding	101929496	ZNF655	0.0378918	-0.877773	16	10.16	3.84e-09	rs11772470	13
total hip	ENSG00000272647	GS1-259H13.10	7	99156291	99205433	1	protein_coding	NA	NA	NA	NA	30	10.16	3.84e-09	rs11772470	13
total hip	ENSG00000106258	CYP3A5	7	99245817	99277621	-1	protein_coding	1577	CYP3A5	5.21e-11	0.202149	1	1.772	NA	rs11772470	13
total hip	ENSG00000160870	CYP3A7	7	99302660	99332819	-1	protein_coding	100861540	CYP3A7	2.93e-07	0.432547	1	0.017	1.22e-07	rs11772470	13
total hip	ENSG00000253379	RP11-1102P16.1	8	72315675	72504260	-1	protein_coding	NA	NA	NA	NA	138	20.2	2.19e-28	8:72359317_TTA_T;rs74789792;rs4263799;rs62507408;rs13252045;rs10093418;8:72395582_AAGCCCT_A;rs62508473;rs7008930	14
total hip	ENSG00000164761	TNFRSF11B	8	119935796	119964439	-1	protein_coding	4982	TNFRSF11B	0.272229	-0.352503	36	20.6	2.89e-09	rs6415470	15
total hip	ENSG00000184374	COLEC10	8	120007691	120118821	1	protein_coding	10584	COLEC10	0.0985367	0.263251	91	17.74	1.75e-08	rs6415470	15
total hip	ENSG00000120158	RCL1	9	4792869	4885917	1	protein_coding	10171	RCL1	0.948081	1.05588	64	13.64	4.66e-11	rs531122;rs372880560;rs841968;rs111652915	16
total hip	ENSG00000269305	AL158147.2	9	4859120	4859260	-1	protein_coding	NA	NA	NA	NA	13	13.64	4.66e-11	rs841968;rs111652915	16
total hip	ENSG00000148572	NRBF2	10	64893050	64914783	1	protein_coding	29982	NRBF2	0.0821062	-0.409713	9	13.93	7.42e-12	rs7897379	17
total hip	ENSG00000171988	JMJD1C	10	64926981	65225722	-1	protein_coding	221037	JMJD1C	1	-0.552974	106	17.64	3.07e-12	rs7897379;rs201220977;rs540089090	17
total hip	ENSG00000165476	REEP3	10	65281123	65384883	1	protein_coding	221035	REEP3	0.0129813	1.39842	69	15.42	5.82e-13	rs7897379	17
total hip	ENSG00000156515	HK1	10	71029740	71161638	1	protein_coding	3098	HK1	0.555733	0.298243	9	9.728	1.49e-12	rs17476364;10:71118821_AAG_A	18
total hip	ENSG00000151376	ME3	11	86152150	86383678	-1	protein_coding	10873	ME3	1.14e-05	0.14173	104	17.19	2.13e-14	rs11234700;rs7120444;rs10219378;rs17819523	19
total hip	ENSG00000149311	ATM	11	108093211	108239829	1	protein_coding	472	ATM	2.71e-30	-0.823887	2	24	5.29e-08	rs149934734	20
total hip	ENSG00000269042	AP001925.1	11	108130255	108136480	-1	protein_coding	NA	NA	NA	NA	1	24	9.29e-08	rs149934734	20
total hip	ENSG00000166323	C11orf65	11	108179246	108338258	-1	protein_coding	160140	C11orf65	8.78e-17	0.106835	1	0.472	2.35e-08	rs149934734	20
total hip	ENSG00000178202	KDELC2	11	108342832	108369159	-1	protein_coding	143888	KDELC2	1.57e-08	-0.278548	1	28	9.93e-08	rs149934734	20
total hip	ENSG00000110723	EXPH5	11	108376158	108464465	-1	protein_coding	23086	EXPH5	5.76e-21	-0.698487	1	7.726	NA	rs149934734	20
total hip	ENSG00000118971	CCND2	12	4382938	4414516	1	protein_coding	894	CCND2	0.949001	-1.76461	1	14	3.38e-09	rs76895963	21
total hip	ENSG00000123106	CCDC91	12	28286182	28732883	1	protein_coding	55297	CCDC91	3.15e-05	0.458622	101	19.67	9.24e-09	rs10843115	22
total hip	ENSG00000111252	SH2B3	12	111843752	111889427	1	protein_coding	10019	SH2B3	0.00592219	-0.243854	3	11.21	3.43e-09	rs597808	23
total hip	ENSG00000204842	ATXN2	12	111890018	112037480	-1	protein_coding	6311	ATXN2	0.999862	-0.359942	7	11.21	2.83e-09	rs597808	23
total hip	ENSG00000089234	BRAP	12	112079950	112123790	-1	protein_coding	8315	BRAP	0.0157033	-0.900035	2	8.201	3.09e-08	rs597808	23
total hip	ENSG00000111271	ACAD10	12	112123857	112194903	1	protein_coding	80724	ACAD10	4.01e-20	-0.311041	2	4.336	4.03e-08	rs597808	23
total hip	ENSG00000257767	RP11-162P23.2	12	112191694	112229222	1	protein_coding	NA	NA	NA	NA	1	4.336	4.03e-08	rs597808	23
total hip	ENSG00000111275	ALDH2	12	112204691	112247782	1	protein_coding	217	ALDH2	1.73e-06	NA	1	4.336	4.03e-08	rs597808	23
total hip	ENSG00000089022	MAPKAPK5	12	112279782	112334343	1	protein_coding	8550	MAPKAPK5	0.0234226	NA	1	1.811	9.39e-08	rs597808	23
total hip	ENSG00000111300	NAA25	12	112464500	112546826	-1	protein_coding	80018	NAA25	0.99999	-1.15626	5	10.51	1.76e-07	rs597808	23
total hip	ENSG00000135148	TRAFD1	12	112563305	112591407	1	protein_coding	10906	TRAFD1	1.83e-05	-1.37633	1	6.415	5.34e-08	rs597808	23
total hip	ENSG00000173064	HECTD4	12	112597992	112819896	-1	protein_coding	283450	HECTD4	1	NA	4	6.415	4.64e-08	rs597808	23
total hip	ENSG00000089009	RPL6	12	112842994	112856642	-1	protein_coding	6128	RPL6	0.988288	0.0267551	1	0.396	6.53e-08	rs597808	23
total hip	ENSG00000179295	PTPN11	12	112856155	112947717	1	protein_coding	5781	PTPN11	0.999877	-2.25304	4	9.917	5.83e-08	rs597808	23
total hip	ENSG00000102780	DGKH	13	42614176	42830714	1	protein_coding	160851	DGKH	0.818124	NA	12	8.926	2.19e-08	rs238318;13:42884992_CA_C	24
total hip	ENSG00000023516	AKAP11	13	42846289	42897396	1	protein_coding	11215	AKAP11	0.896373	0.143075	35	10.87	1.15e-09	13:42884992_CA_C;rs7995775;rs238318;rs238270	24
total hip	ENSG00000120659	TNFSF11	13	43136872	43182149	1	protein_coding	8600	TNFSF11	0.130192	0.239415	1	0.735	8.18e-10	rs758487200	24
total hip	ENSG00000198604	BAZ1A	14	35221937	35344853	-1	protein_coding	11177	BAZ1A	1	0.048475	48	22.5	0.00345566	rs71435842	25
total hip	ENSG00000100883	SRP54	14	35451163	35498773	1	protein_coding	6729	SRP54	0.99669	0.826539	90	14.63	1.42e-09	rs71435842;rs34163979;rs2415267	25
total hip	ENSG00000151327	FAM177A1	14	35514113	35582336	1	protein_coding	101927178	FAM177A1	0.00206788	-0.444886	9	9.877	4.37e-08	rs71435842;rs34163979;rs2415267	25
total hip	ENSG00000092020	PPP2R3C	14	35554673	35591723	-1	protein_coding	55012	PPP2R3C	8.06e-07	-0.145774	1	5.833	NA	rs71435842	25
total hip	ENSG00000100890	KIAA0391	14	35591052	35743271	1	protein_coding	9692	KIAA0391	1.78e-05	-0.2627	76	11.81	3.15e-08	rs71435842;rs2415267	25
total hip	ENSG00000258790	KIAA0391	14	35591755	35786680	1	protein_coding	9692	NA	NA	-0.2627	76	11.81	3.15e-08	rs71435842;rs2415267	25
total hip	ENSG00000167914	GSDMA	17	38119226	38134019	1	protein_coding	284110	GSDMA	7.61e-13	0.516311	26	19.59	3.91e-08	rs56030650	26
total hip	ENSG00000108344	PSMD3	17	38137050	38154213	1	protein_coding	5709	PSMD3	0.999288	-0.18395	40	19.59	3.91e-08	rs56030650	26
total hip	ENSG00000108342	CSF3	17	38171614	38174066	1	protein_coding	1440	CSF3	0.480556	0.254419	37	13.92	1.78e-07	rs56030650	26
total hip	ENSG00000008838	MED24	17	38175350	38217468	-1	protein_coding	102466757	MED24	8.99e-09	1.2872	30	13.92	1.78e-07	rs56030650	26
total hip	ENSG00000126351	THRA	17	38214543	38250120	1	protein_coding	7067	THRA	0.167007	NA	2	4.903	2.55e-05	rs56030650	26
total hip	ENSG00000158955	WNT9B	17	44910567	44964096	1	protein_coding	7484	WNT9B	0.0516168	NA	6	19.8	5.22e-10	rs60372268;rs11654422	27
total hip	ENSG00000108433	GOSR2	17	45000483	45105003	1	protein_coding	9570	GOSR2	0.000289194	0.147391	94	11.84	2.89e-08	rs7216991	27
total hip	ENSG00000262633	RP11-156P1.2	17	45000499	45124520	1	protein_coding	9570	NA	NA	NA	103	11.84	2.89e-08	rs7216991	27
total hip	ENSG00000179673	RPRML	17	45055523	45056614	-1	protein_coding	388394	RPRML	0.421295	NA	15	11.84	2.89e-08	rs7216991	27
total hip	ENSG00000141655	TNFRSF11A	18	59992520	60058516	1	protein_coding	8792	TNFRSF11A	0.879917	2.37876	1	4.676	5.77e-07	rs2957150	28
total hip	ENSG00000125998	FAM83C	20	33873534	33880204	-1	protein_coding	128876	FAM83C	3.49e-05	0.230701	3	2.362	2.92e-06	rs143383	29
total hip	ENSG00000101019	UQCC1	20	33890369	33999944	-1	protein_coding	55245	UQCC1	0.00485442	-0.818063	152	19.59	4.14e-07	rs143383	29
total hip	ENSG00000204183	GDF5OS	20	34020827	34023248	1	protein_coding	NA	GDF5OS	0.0423624	NA	14	21.2	3.46e-08	rs143383	29
total hip	ENSG00000125965	GDF5	20	34021145	34042568	-1	protein_coding	8200	GDF5	0.923195	0.0727362	13	21.2	3.46e-08	rs143383	29
Diaphysis (n=43)
diaphysis	ENSG00000117245	KIF17	1	20990507	21044510	-1	protein_coding	57576	KIF17	3.34e-13	NA	2	4.187	1.11e-06	rs61309203	1
diaphysis	ENSG00000189410	SH2D5	1	21046225	21059330	-1	protein_coding	400745	SH2D5	0.00265362	-0.62436	13	10.64	9.16e-08	rs61309203	1
diaphysis	ENSG00000127483	HP1BP3	1	21069154	21113816	-1	protein_coding	50809	HP1BP3	0.991643	-0.814137	57	13.55	4.11e-08	rs61309203	1
diaphysis	ENSG00000075151	EIF4G3	1	21132963	21503377	-1	protein_coding	8672	EIF4G3	1	-0.901867	348	18.62	8.2e-08	rs61309203	1
diaphysis	ENSG00000117298	ECE1	1	21543740	21671997	-1	protein_coding	1889	ECE1	0.999769	NA	6	8.395	6.18e-07	rs61309203	1
diaphysis	ENSG00000157150	TIMP4	3	12194551	12200851	-1	protein_coding	7079	TIMP4	0.00355403	-0.237345	14	13.82	1.05e-11	rs6805092;rs11715261	2
diaphysis	ENSG00000132170	PPARG	3	12328867	12475855	1	protein_coding	5468	PPARG	0.668218	-0.331736	132	17.82	6.77e-28	rs143888770;rs183181489;rs11128603;rs11719186;rs545210244;rs895095;rs139007959;rs1152001;rs3856806	2
diaphysis	ENSG00000154743	TSEN2	3	12525931	12581122	1	protein_coding	80746	TSEN2	0.000104861	-0.0257249	1	3.081	1.74e-08	rs12636458	2
diaphysis	ENSG00000225526	C3orf83	3	12556433	12602558	-1	protein_coding	100129480	C3orf83	NA	0.0371368	1	3.081	1.74e-08	rs12636458	2
diaphysis	ENSG00000075975	MKRN2	3	12598513	12625212	1	protein_coding	23609	MKRN2	0.407629	-0.0314984	1	3.081	1.74e-08	rs12636458	2
diaphysis	ENSG00000132155	RAF1	3	12625100	12705725	-1	protein_coding	5894	RAF1	0.999777	-1.16019	1	3.794	4.5e-08	rs12636458	2
diaphysis	ENSG00000163947	ARHGEF3	3	56761446	57113357	-1	protein_coding	50650	ARHGEF3	0.991271	0.827517	11	14.27	3.17e-08	rs1354034	3
diaphysis	ENSG00000138246	DNAJC13	3	132136370	132257876	1	protein_coding	23317	DNAJC13	1	-0.0697541	48	15.42	5.64e-07	rs11923081	4
diaphysis	ENSG00000240303	ACAD11	3	132276982	132379567	-1	protein_coding	84129	ACAD11	1.68e-07	-0.561314	31	15.4	1.56e-07	rs11923081	4
diaphysis	ENSG00000113971	NPHP3	3	132276986	132441303	-1	protein_coding	27031	NPHP3	1.41e-09	NA	49	15.4	4.64e-09	rs11923081;rs77761150	4
diaphysis	ENSG00000129048	ACKR4	3	132316081	132337811	1	protein_coding	51554	ACKR4	0.00744511	-0.423236	12	15.4	1.56e-07	rs11923081	4
diaphysis	ENSG00000081307	UBA5	3	132373290	132396941	1	protein_coding	79876	UBA5	0.745376	-0.427709	7	8.815	2.11e-07	rs11923081	4
diaphysis	ENSG00000198945	L3MBTL3	6	130334844	130462594	1	protein_coding	84456	L3MBTL3	0.999499	0.0178736	20	12.76	7.39e-09	rs1932101	5
diaphysis	ENSG00000164483	SAMD3	6	130465460	130686570	-1	protein_coding	154075	SAMD3	1.1e-06	0.0881983	9	12.76	7.39e-09	rs1932101	5
diaphysis	ENSG00000155906	RMND1	6	151725989	151773259	-1	protein_coding	55005	RMND1	7.66e-07	0.739249	10	15.35	1.99e-07	rs9371528	6
diaphysis	ENSG00000146476	C6orf211	6	151773422	151791236	1	protein_coding	79624	C6orf211	5.46e-07	-0.451045	21	15.35	1.99e-07	rs9371528	6
diaphysis	ENSG00000120262	CCDC170	6	151815165	151942328	1	protein_coding	80129	CCDC170	1.02e-19	1.38068	195	19.94	1.71e-21	rs9371528;rs6912538;rs7740522;rs80305379;rs35082199;rs1871859;rs12206813;rs4870045;rs851970	6
diaphysis	ENSG00000091831	ESR1	6	151977826	152450754	1	protein_coding	2099	ESR1	0.987167	-1.05687	13	9.904	4.73e-08	rs851970	6
diaphysis	ENSG00000127922	SHFM1	7	96110938	96339203	-1	protein_coding	7979	SHFM1	0.418592	-0.181498	201	19.47	5.17e-19	rs10281460;rs4448201;rs4132568;7:96126317_GTA_G;rs79836318;rs35880308;rs549349346;7:96363297_ATTTT_A	7
diaphysis	ENSG00000197851	C7orf76	7	96110938	96132835	-1	protein_coding	401388	C7orf76	NA	0.642603	27	17.11	1.36e-18	rs10281460;rs4448201;rs4132568;7:96126317_GTA_G	7
diaphysis	ENSG00000106034	CPED1	7	120628731	120937498	1	protein_coding	79974	CPED1	8.35e-17	-0.463002	38	12.07	7.32e-23	rs17356657;rs17509082;rs2707520;rs798902;rs12539842;rs147514708	8
diaphysis	ENSG00000002745	WNT16	7	120965421	120981158	1	protein_coding	51384	WNT16	0.000185159	-1.37159	23	21	6.11e-41	rs2908007;rs2908004;rs3801382;7:120970768_GAAAAAAA_G;rs56219125	8
diaphysis	ENSG00000196937	FAM3C	7	120988905	121036418	-1	protein_coding	10447	FAM3C	0.00108107	-0.534816	33	17.62	5.38e-41	rs2908004;rs3801382;rs2952565	8
diaphysis	ENSG00000164761	TNFRSF11B	8	119935796	119964439	-1	protein_coding	4982	TNFRSF11B	0.272229	-0.352503	103	20.6	6.92e-31	rs11997782;rs754555389;rs6985025;rs71569777;8:119933039_TAA_T;rs35617243;rs4242592;rs1485287;rs80074088;rs3134057;rs1825512;rs2035977;rs72682406	9
diaphysis	ENSG00000184374	COLEC10	8	120007691	120118821	1	protein_coding	10584	COLEC10	0.0985367	0.263251	228	21.9	4.97e-28	rs76984895;rs36079622;rs1825512;rs72682406;rs754555389;rs4242592;rs4335155;rs71569784;rs11295467;rs4380972;rs35617243;rs56232778;rs386729216;rs68051732;rs1485300;rs13260983	9
diaphysis	ENSG00000147676	MAL2	8	120177273	120257913	1	protein_coding	114569	MAL2	0.458862	NA	100	10.61	6.67e-10	rs13260983;rs386729216;rs68051732;rs1485300	9
diaphysis	ENSG00000110693	SOX6	11	15987995	16761138	-1	protein_coding	55553	SOX6	0.999531	-2.52258	11	11.76	1.38e-10	rs4757390	10
diaphysis	ENSG00000087494	PTHLH	12	28111017	28125638	-1	protein_coding	5744	PTHLH	0.921297	-0.00852909	10	16.04	2.75e-10	rs11049256	11
diaphysis	ENSG00000102780	DGKH	13	42614176	42830714	1	protein_coding	160851	DGKH	0.818124	NA	8	6.54	5.62e-08	rs117427451;13:42884992_CA_C	12
diaphysis	ENSG00000023516	AKAP11	13	42846289	42897396	1	protein_coding	11215	AKAP11	0.896373	0.143075	22	10.87	8.92e-09	13:42884992_CA_C;rs238270;rs78322597	12
diaphysis	ENSG00000120659	TNFSF11	13	43136872	43182149	1	protein_coding	8600	TNFSF11	0.130192	0.239415	126	19.36	1.33e-25	rs9525643;rs665632;rs9533172;rs9533141;rs73174448;rs138818878;13:43153840_CTT_C;rs11281370;rs34076303;rs931273;rs9533171;rs368531244;rs9567018	12
diaphysis	ENSG00000179813	FAM216B	13	43355686	43365683	1	protein_coding	144809	FAM216B	9.42e-05	-0.569173	1	0.85	2.47e-10	rs17537539	12
diaphysis	ENSG00000134871	COL4A2	13	110958159	111165374	1	protein_coding	1284	COL4A2	2.11e-06	NA	78	7.074	1.11e-14	rs9521760;rs7318403;rs7992086;rs35017585;rs3803233	13
diaphysis	ENSG00000104081	BMF	15	40380091	40401093	-1	protein_coding	90427	BMF	0.354021	-0.266586	5	20.4	7.63e-11	rs62018159	15
diaphysis	ENSG00000156970	BUB1B	15	40453224	40513337	1	protein_coding	701	BUB1B	0.00263162	0.555702	5	6.953	9.86e-11	rs62018159	15
diaphysis	ENSG00000141655	TNFRSF11A	18	59992520	60058516	1	protein_coding	8792	TNFRSF11A	0.879917	2.37876	43	8.498	1.19e-18	rs8094884;rs62098355;18:60029970_TA_T;rs386804044;18:60043511_CT_C;rs9646629;rs884205;rs3017360;rs7231672;rs2957150	16
diaphysis	ENSG00000141664	ZCCHC2	18	60190240	60254942	1	protein_coding	54877	ZCCHC2	0.305659	-0.580418	6	13.73	5.77e-09	rs1515682;rs17070072;rs624574	16
diaphysis	ENSG00000159216	RUNX1	21	36160098	37376965	-1	protein_coding	101928269	RUNX1	0.449324	0.145299	167	15.18	5.05e-13	21:36926852_CT_C;rs373522;rs990557	18
Spine (n=100)
spine	ENSG00000119535	CSF3R	1	36931644	36948879	-1	protein_coding	1441	CSF3R	1.42e-06	-0.493499	6	5.853	2.99e-08	rs3917932	2
spine	ENSG00000116678	LEPR	1	65886248	66107242	1	protein_coding	54741	LEPR	0.999805	0.927492	297	18.75	8.44e-16	rs146441529;rs35751162;rs34200279;rs56041441;rs9659701;rs6667615;rs200531368;1:66091656_ACACT_A	3
spine	ENSG00000213625	LEPROT	1	65886270	65901690	1	protein_coding	54741	LEPROT	0.0947894	1.26654	13	11.59	4.63e-09	rs146441529;rs35751162	3
spine	ENSG00000160767	FAM189B	1	155216996	155225274	-1	protein_coding	10712	FAM189B	0.000482815	-0.121568	9	14.56	3.64e-07	rs12081192	4
spine	ENSG00000116521	SCAMP3	1	155225770	155232221	-1	protein_coding	10067	SCAMP3	0.0128944	-0.249766	17	14.56	3.64e-07	rs12081192;1:155358506_CT_C	4
spine	ENSG00000176444	CLK2	1	155232659	155248282	-1	protein_coding	1196	CLK2	0.999953	NA	35	14.56	6.23e-08	rs12081192;1:155358506_CT_C	4
spine	ENSG00000143630	HCN3	1	155247374	155259639	1	protein_coding	57657	HCN3	0.0150934	0.374943	37	15.33	2.78e-08	rs12081192;1:155358506_CT_C	4
spine	ENSG00000143627	PKLR	1	155259630	155271225	-1	protein_coding	5313	PKLR	1e-05	0.0591956	33	15.33	5.22e-09	rs12081192;1:155358506_CT_C;1:155649972_CAA_C;1:155633160_CA_C	4
spine	ENSG00000160752	FDPS	1	155278539	155290457	1	protein_coding	2224	FDPS	0.00175128	-0.551398	17	12.76	2.25e-09	rs12081192;1:155358506_CT_C;1:155649972_CAA_C;1:155633160_CA_C	4
spine	ENSG00000160753	RUSC1	1	155290687	155300905	1	protein_coding	23623	RUSC1	0.949429	-0.575598	9	12.76	2.25e-09	rs12081192;1:155358506_CT_C;1:155649972_CAA_C;1:155633160_CA_C	4
spine	ENSG00000116539	ASH1L	1	155305059	155532598	-1	protein_coding	55870	ASH1L	1	-0.51503	86	13.55	1.93e-10	rs12081192;1:155649972_CAA_C;1:155633160_CA_C;1:155358506_CT_C;1:155858362_AAAAG_A	4
spine	ENSG00000125459	MSTO1	1	155579979	155718153	1	protein_coding	55154	MSTO1	0.0418045	-0.606608	67	22	4.3e-11	rs12081192;1:155649972_CAA_C;1:155633160_CA_C;1:155358506_CT_C;1:155858362_AAAAG_A;rs369467162	4
spine	ENSG00000163374	YY1AP1	1	155629237	155658791	-1	protein_coding	55249	YY1AP1	0.000145221	0.0404123	27	22	4.3e-11	rs12081192;1:155649972_CAA_C;1:155633160_CA_C;1:155358506_CT_C	4
spine	ENSG00000132676	DAP3	1	155657751	155708801	1	protein_coding	7818	DAP3	1.91e-05	0.00156748	31	22	4.3e-11	rs12081192;1:155649972_CAA_C;1:155633160_CA_C;1:155358506_CT_C;1:155858362_AAAAG_A;rs369467162	4
spine	ENSG00000116580	GON4L	1	155719508	155829191	-1	protein_coding	54856	GON4L	0.999999	-0.637168	43	17.48	4.06e-11	rs12081192;1:155858362_AAAAG_A;rs369467162;1:155649972_CAA_C	4
spine	ENSG00000132718	SYT11	1	155829300	155854990	1	protein_coding	23208	SYT11	0.80174	-1.92443	27	15.85	1.34e-10	rs12081192;rs369467162;1:155858362_AAAAG_A;rs7521292;rs535677978	4
spine	ENSG00000143622	RIT1	1	155867599	155881195	-1	protein_coding	6016	RIT1	0.66681	-0.183928	37	11.01	1.48e-10	1:155858362_AAAAG_A;rs12081192;rs535677978;rs7521292	4
spine	ENSG00000132680	KIAA0907	1	155882834	155904191	-1	protein_coding	22889	KIAA0907	0.997114	-0.510403	28	11.01	7.75e-10	1:155858362_AAAAG_A;rs12081192;rs535677978;rs7521292	4
spine	ENSG00000173080	RXFP4	1	155911480	155912625	1	protein_coding	339403	RXFP4	0.00549582	-0.164025	9	8.462	9.6e-10	1:155858362_AAAAG_A;rs12081192;rs7521292;rs535677978	4
spine	ENSG00000116584	ARHGEF2	1	155916630	155976861	-1	protein_coding	9181	ARHGEF2	0.999993	-0.492254	43	11.67	9.6e-10	1:155858362_AAAAG_A;rs12081192;rs535677978;rs7521292	4
spine	ENSG00000163479	SSR2	1	155978839	155990750	-1	protein_coding	6746	SSR2	0.822109	-0.380458	23	9.74	2.69e-05	1:155858362_AAAAG_A;rs7521292	4
spine	ENSG00000160803	UBQLN4	1	156005092	156023585	-1	protein_coding	56893	UBQLN4	0.997522	-0.671923	4	5.524	3.14e-05	1:155858362_AAAAG_A;rs7521292	4
spine	ENSG00000198929	NOS1AP	1	162039564	162353321	1	protein_coding	9722	NOS1AP	0.119914	0.721922	64	13.38	7.29e-10	rs7521269;rs5005248	5
spine	ENSG00000204634	TBC1D8	2	101624079	101869328	-1	protein_coding	11138	TBC1D8	5.26e-07	NA	63	14.02	2.62e-08	rs7590479	6
spine	ENSG00000157150	TIMP4	3	12194551	12200851	-1	protein_coding	7079	TIMP4	0.00355403	-0.237345	16	12.03	1.33e-09	rs145780812;rs796821996;rs766504877	7
spine	ENSG00000132170	PPARG	3	12328867	12475855	1	protein_coding	5468	PPARG	0.668218	-0.331736	90	16.24	1.29e-15	rs2960421;rs2959273;rs13076933;rs13078017;rs4518111;3:12382681_CA_C;3:12396252_CAA_C;rs2921193;rs4498025;rs709159	7
spine	ENSG00000154743	TSEN2	3	12525931	12581122	1	protein_coding	80746	TSEN2	0.000104861	-0.0257249	137	13.38	1.87e-30	rs2648312;rs151178256;rs709166;3:12578503_CA_C;rs9824034;rs111973309;rs2348194;rs6763925;rs79260952;3:12634594_CT_C;3:12592693_TA_T;rs1962515;rs11710908;rs12636458	7
spine	ENSG00000225526	C3orf83	3	12556433	12602558	-1	protein_coding	100129480	C3orf83	NA	0.0371368	146	12.72	1.87e-30	rs2648312;3:12578503_CA_C;rs151178256;rs709166;rs2348194;rs9824034;rs6763925;rs79260952;rs111973309;3:12634594_CT_C;3:12592693_TA_T;rs1962515;rs11710908;rs12636458;rs9855183;rs35282213;3:12725749_CT_C	7
spine	ENSG00000075975	MKRN2	3	12598513	12625212	1	protein_coding	23609	MKRN2	0.407629	-0.0314984	94	12.72	8.69e-28	rs2648312;rs1962515;rs9824034;rs11710908;rs111973309;rs12636458;rs709166;rs2348194;3:12592693_TA_T;rs79260952;rs9855183;3:12578503_CA_C;3:12634594_CT_C;rs35282213;3:12725749_CT_C;rs374121518;rs713178;rs60662154;rs3729931;rs569017049	7
spine	ENSG00000132155	RAF1	3	12625100	12705725	-1	protein_coding	5894	RAF1	0.999777	-1.16019	191	17.06	4.44e-27	rs1962515;rs111973309;rs713178;3:12634594_CT_C;rs9855183;rs374121518;rs60662154;rs79260952;rs3729931;rs9824034;rs35282213;rs569017049;3:12578503_CA_C;3:12677994_CA_C;rs554518950;rs796569209;rs375074121;rs12714874;rs12636458;3:12706966_CA_C	7
spine	ENSG00000088726	TMEM40	3	12775024	12810956	-1	protein_coding	55287	TMEM40	0.000135844	0.223164	48	11.9	2.5e-09	rs553779357;rs9985266;rs59302336	7
spine	ENSG00000144712	CAND2	3	12837971	12913415	1	protein_coding	23066	CAND2	4.53e-09	0.140801	43	22.5	1.89e-09	rs9985266;rs59302336	7
spine	ENSG00000187715	KBTBD12	3	127634075	127706514	1	protein_coding	166348	KBTBD12	9.96e-13	0.0837594	3	2.182	4.5e-09	rs11708733;rs2811477;rs2811388	8
spine	ENSG00000058262	SEC61A1	3	127770484	127790526	1	protein_coding	29927	SEC61A1	0.995608	-0.464768	1	6.403	2.9e-07	rs11708733	8
spine	ENSG00000175792	RUVBL1	3	127783621	127872757	-1	protein_coding	8607	RUVBL1	0.998898	-0.243948	85	21.1	2.53e-10	rs11708733;rs2811477;rs2811388	8
spine	ENSG00000132394	EEFSEC	3	127872297	128127485	1	protein_coding	60678	EEFSEC	0.0131153	0.18621	180	21.1	1.9e-10	rs2811477;rs2811388;rs11708733	8
spine	ENSG00000179407	DNAJB8	3	128181282	128186091	-1	protein_coding	165721	DNAJB8	0.0475407	0.75945	1	0.805	1.45e-07	rs11708733	8
spine	ENSG00000179348	GATA2	3	128198270	128212028	-1	protein_coding	2624	GATA2	0.979762	-0.230415	1	0.805	1.45e-07	rs11708733	8
spine	ENSG00000056050	C4orf27	4	170650616	170679104	-1	protein_coding	54969	C4orf27	0.000423307	-0.492058	1	0.813	NA	rs555057884	9
spine	ENSG00000164362	TERT	5	1253262	1295184	-1	protein_coding	7015	TERT	0.866151	NA	7	3.147	2.09e-08	rs4449583	10
spine	ENSG00000225940	AC022431.2	5	55807394	55902059	-1	protein_coding	101928448	NA	NA	NA	54	19.72	5.85e-11	rs245143;rs157512;rs455660;rs11429307	12
spine	ENSG00000146521	C6orf123	6	168185217	168197539	-1	protein_coding	NA	C6orf123	NA	NA	1	0.004	1.06e-10	rs524327	15
spine	ENSG00000269155	AL009178.1	6	168196210	168198927	1	protein_coding	NA	NA	NA	NA	1	0.004	1.06e-10	rs524327	15
spine	ENSG00000130396	MLLT4	6	168227602	168372703	1	protein_coding	4301	MLLT4	0.999998	1.20648	285	16.49	1.77e-22	rs71709561;rs6929637;rs16886293;rs626844;rs4708612;6:168260839_CTTTTTTTTTTTTT_C;rs2015545;rs9355147;rs2516605;rs34297425;rs76543658	15
spine	ENSG00000188763	FZD9	7	72848109	72850450	1	protein_coding	8326	FZD9	NA	NA	3	3.057	2.39e-07	rs17145750	16
spine	ENSG00000009954	BAZ1B	7	72854728	72936608	-1	protein_coding	9031	BAZ1B	1	-1.10698	32	8.812	4.5e-08	rs17145750	16
spine	ENSG00000106635	BCL7B	7	72950686	72972332	-1	protein_coding	9275	BCL7B	0.706637	-0.386261	6	14.54	7.59e-08	rs17145750	16
spine	ENSG00000106638	TBL2	7	72983262	72993121	-1	protein_coding	26608	TBL2	0.00437651	8.9213	15	8.402	6.42e-08	rs17145750	16
spine	ENSG00000009950	MLXIPL	7	73007524	73038873	-1	protein_coding	51085	MLXIPL	0.676823	0.477224	42	19.09	1.55e-08	rs17145750	16
spine	ENSG00000171316	CHD7	8	61591337	61779465	1	protein_coding	55636	CHD7	1	NA	36	17.89	7.8e-15	rs35914442;rs11775560	17
spine	ENSG00000104447	TRPS1	8	116420724	116821899	-1	protein_coding	7227	TRPS1	0.990109	-0.347408	49	18.92	1.75e-08	rs2737265	18
spine	ENSG00000165714	LOH12CR1	12	12510013	12619840	1	protein_coding	118426	LOH12CR1	0.0216321	1.38679	26	7.436	2.89e-08	rs4763832	21
spine	ENSG00000111266	DUSP16	12	12628829	12715317	-1	protein_coding	80824	DUSP16	0.112698	-0.455489	7	5.268	2.89e-08	rs4763832	21
spine	ENSG00000123096	SSPN	12	26274924	26452223	1	protein_coding	8082	SSPN	0.753323	1.66414	9	9.938	6.16e-10	rs60906625;rs7975017	22
spine	ENSG00000123104	ITPR2	12	26490342	26986131	-1	protein_coding	3709	ITPR2	5.74e-11	0.0679426	11	15.17	5.85e-11	rs7969023	23
spine	ENSG00000123106	CCDC91	12	28286182	28732883	1	protein_coding	55297	CCDC91	3.15e-05	0.458622	117	19.67	3.53e-09	rs78804134;rs6487672	24
spine	ENSG00000111249	CUX2	12	111471828	111788358	1	protein_coding	23316	CUX2	0.999656	-1.06059	4	10.23	1.87e-14	12:111720125_CA_C;rs1265565;rs3809272	25
spine	ENSG00000198324	FAM109A	12	111798455	111806925	-1	protein_coding	144717	FAM109A	0.00514983	-0.607261	1	1.548	6.75e-09	rs3809272	25
spine	ENSG00000111252	SH2B3	12	111843752	111889427	1	protein_coding	10019	SH2B3	0.00592219	-0.243854	4	16.54	5.48e-22	rs7137828;12:111890233_AT_A	25
spine	ENSG00000204842	ATXN2	12	111890018	112037480	-1	protein_coding	6311	ATXN2	0.999862	-0.359942	8	16.54	5.12e-22	rs7137828;12:111890233_AT_A	25
spine	ENSG00000089234	BRAP	12	112079950	112123790	-1	protein_coding	8315	BRAP	0.0157033	-0.900035	4	8.201	4.65e-17	rs7137828;rs570920196;rs4766897;rs71445573;rs10744774;rs565349424	25
spine	ENSG00000111271	ACAD10	12	112123857	112194903	1	protein_coding	80724	ACAD10	4.01e-20	-0.311041	5	4.336	1.98e-17	rs565349424;rs7137828;rs4766897;rs570920196	25
spine	ENSG00000257767	RP11-162P23.2	12	112191694	112229222	1	protein_coding	NA	NA	NA	NA	2	4.336	1.98e-17	rs7137828;rs570920196;rs4766897;rs565349424	25
spine	ENSG00000111275	ALDH2	12	112204691	112247782	1	protein_coding	217	ALDH2	1.73e-06	NA	2	4.336	1.98e-17	rs7137828;rs570920196;rs4766897;rs565349424	25
spine	ENSG00000089022	MAPKAPK5	12	112279782	112334343	1	protein_coding	8550	MAPKAPK5	0.0234226	NA	3	1.811	1.64e-17	rs7137828;rs570920196;rs4766897;rs10744774	25
spine	ENSG00000198270	TMEM116	12	112369086	112450970	-1	protein_coding	89894	TMEM116	1.15e-09	-0.62084	1	4.906	8.87e-09	rs10744774	25
spine	ENSG00000089248	ERP29	12	112451120	112461255	1	protein_coding	10961	ERP29	0.470649	-0.618385	1	4.906	8.87e-09	rs10744774	25
spine	ENSG00000111300	NAA25	12	112464500	112546826	-1	protein_coding	80018	NAA25	0.99999	-1.15626	6	10.51	3.74e-17	rs7137828;rs570920196	25
spine	ENSG00000135148	TRAFD1	12	112563305	112591407	1	protein_coding	10906	TRAFD1	1.83e-05	-1.37633	1	6.415	1.12e-17	rs7137828;rs570920196;rs4766897;rs71445573	25
spine	ENSG00000173064	HECTD4	12	112597992	112819896	-1	protein_coding	283450	HECTD4	1	NA	8	10.76	8.5e-18	rs7137828;rs570920196;rs4766897;rs71445573;rs10744774;12:112828628_TA_T	25
spine	ENSG00000089009	RPL6	12	112842994	112856642	-1	protein_coding	6128	RPL6	0.988288	0.0267551	2	2.278	7.9e-17	rs7137828;rs570920196;rs71445573;12:112866200_CT_C	25
spine	ENSG00000179295	PTPN11	12	112856155	112947717	1	protein_coding	5781	PTPN11	0.999877	-2.25304	8	9.917	3.42e-17	12:112866200_CT_C;rs7137828;rs570920196;rs4766897;rs71445573;rs10744774	25
spine	ENSG00000089169	RPH3A	12	113008184	113336686	1	protein_coding	22895	RPH3A	0.738603	0.425292	1	0.714	1.55e-10	rs570920196	25
spine	ENSG00000122025	FLT3	13	28577411	28674729	-1	protein_coding	2322	FLT3	0.609048	NA	1	0.353	1.13e-11	rs76428106	26
spine	ENSG00000152520	PAN3	13	28712643	28869475	1	protein_coding	255967	PAN3	0.99999	NA	1	2.42	4.08e-08	rs145096717	26
spine	ENSG00000168952	STXBP6	14	25278862	25519503	-1	protein_coding	29091	STXBP6	0.0978977	0.717321	30	18.53	1.31e-11	rs2332462;rs61979909	27
spine	ENSG00000100485	SOS2	14	50583847	50698276	-1	protein_coding	6655	SOS2	0.999428	NA	1	22.4	1.25e-08	rs61755579	28
spine	ENSG00000100490	CDKL1	14	50796310	50883179	-1	protein_coding	8814	CDKL1	3.6e-05	0.107707	3	7.076	9.72e-07	rs61755579	28
spine	ENSG00000103966	EHD4	15	42190950	42264776	-1	protein_coding	30844	EHD4	0.00149681	0.643878	45	15.84	9.85e-09	15:42248515_CAGG_C	30
spine	ENSG00000188089	PLA2G4E	15	42273780	42343388	-1	protein_coding	123745	PLA2G4E	2.28e-06	1.16446	15	9.508	1.41e-08	15:42248515_CAGG_C	30
spine	ENSG00000137869	CYP19A1	15	51500254	51630807	-1	protein_coding	1588	CYP19A1	0.00055961	0.218469	57	12.32	2.4e-09	rs17601876	31
spine	ENSG00000186628	FSD2	15	83424114	83474822	-1	protein_coding	123722	FSD2	2.36e-12	-0.515694	17	9.578	4.04e-08	rs1271044	32
spine	ENSG00000156232	WHAMM	15	83478380	83503611	1	protein_coding	123720	WHAMM	1.04e-05	1.44798	10	9.578	1.64e-08	rs1271044	32
spine	ENSG00000103942	HOMER2	15	83509838	83654661	-1	protein_coding	9455	HOMER2	0.0545469	NA	2	1.111	1.64e-08	rs1271044	32
spine	ENSG00000172057	ORMDL3	17	38077294	38083854	-1	protein_coding	94103	ORMDL3	0.721819	-0.557735	5	7.43	1.07e-06	rs373861118	33
spine	ENSG00000204913	LRRC3C	17	38097727	38101000	1	protein_coding	100505591	LRRC3C	NA	0.0631162	18	12.61	7.23e-07	rs373861118	33
spine	ENSG00000167914	GSDMA	17	38119226	38134019	1	protein_coding	284110	GSDMA	7.61e-13	0.516311	66	21.9	2.29e-12	rs373861118;rs12309;rs3907022;rs28496749;rs2305482	33
spine	ENSG00000108344	PSMD3	17	38137050	38154213	1	protein_coding	5709	PSMD3	0.999288	-0.18395	89	19.59	2.29e-12	rs3907022;rs12309;rs28496749;rs2305482;rs9303283	33
spine	ENSG00000108342	CSF3	17	38171614	38174066	1	protein_coding	1440	CSF3	0.480556	0.254419	57	18.11	3.19e-11	rs3907022;rs2305482;rs9303283;rs12309;rs138887828	33
spine	ENSG00000008838	MED24	17	38175350	38217468	-1	protein_coding	102466757	MED24	8.99e-09	1.2872	85	18.11	3.19e-11	rs3907022;rs2305482;rs9303283;rs12309;rs138887828	33
spine	ENSG00000126351	THRA	17	38214543	38250120	1	protein_coding	7067	THRA	0.167007	NA	21	16.75	1.51e-09	rs12309;rs9303283;rs3907022	33
spine	ENSG00000134030	CTIF	18	46065417	46389588	1	protein_coding	9811	CTIF	0.982755	-0.933482	23	17.32	2.62e-12	rs72915617;rs72915668;18:46387821_AGGAGGCCTCGAGGGAG_A	34
spine	ENSG00000183287	CCBE1	18	57098172	57364612	-1	protein_coding	147372	CCBE1	1.67e-06	0.814862	2	14.16	4.33e-08	rs72966926	35
spine	ENSG00000099817	POLR2E	19	1086594	1095598	-1	protein_coding	5434	POLR2E	4.41e-08	1.72864	3	2.845	4.59e-08	rs6510596	36
spine	ENSG00000167468	GPX4	19	1103936	1106787	1	protein_coding	2879	GPX4	0.0173299	NA	3	2.845	4.59e-08	rs6510596	36
spine	ENSG00000064932	SBNO2	19	1107636	1174282	-1	protein_coding	22904	SBNO2	0.0244238	NA	46	10.6	3.39e-14	rs6510596;rs56207616;rs892225;rs752508;rs35500465;19:1165747_TCTCAGAC_T;rs4807624;rs4807632;rs34639530	36
spine	ENSG00000118046	STK11	19	1189406	1228428	1	protein_coding	6794	STK11	0.978283	NA	9	10.6	3.75e-09	rs4807632;rs34639530	36
spine	ENSG00000007047	MARK4	19	45582546	45808541	1	protein_coding	57787	MARK4	0.999932	NA	48	14.65	1.02e-18	rs10402508;rs73036519;rs11667829;rs344812;19:45765191_CA_C	37
spine	ENSG00000130201	EXOC3L2	19	45715879	45737469	-1	protein_coding	90332	EXOC3L2	0.925564	NA	24	14.65	5.19e-17	rs10402508;rs73036519;rs11667829;rs344812	37
spine	ENSG00000104879	CKM	19	45809672	45826235	-1	protein_coding	1158	CKM	0.00505059	0.0384923	11	9.032	6.14e-10	rs344812	37
