# Supplementary material for: Deep learning and genome-wide association meta-analyses of bone marrow adiposity in the UK Biobank
Source: Nat Commun. 2025 Jan 2;16:99. doi: 10.1038/s41467-024-55422-4 (PMC11697225; doi:10.1038/s41467-024-55422-4)
Supplement: Supplementary file 17 — Supplementary Data 14 [file 41467_2024_55422_MOESM17_ESM.xlsx]

## Sheet: Supplementary Table 14
Supplementary Table 14: Lead SNPs in meta-GWAS for the white unrelated sample (without BMI adjustment)
BMFF region	rsid	GenomicLocus	uniqID	chr	pos	allele_0	allele_1	P_value_meta	beta_meta	se_meta	Q_meta	P_heterogeneity_meta	I2_meta	cohort_1_p	cohort_1_beta	cohort_1_se	cohort_1_info	cohort_2_p	cohort_2_beta	cohort_2_se	cohort_2_info	nIndSigSNPs	IndSigSNPs	direction			Genomic locus : Index of genomic rick loci.
Femoral head (n=23)																											uniqID : Unique ID of SNPs consisting of chr:position:allele1:allele2 where alleles are alphabetically ordered.
femoral head	rs10789188	2	1:66053791:A:G	1	66053791	A	G	1.31e-10	0.0443222	0.0068978	0.814436	0.366812	0	9.66e-09	0.048817	0.008508	0.978935	0.00245	0.035701	0.011783	0.978935	7	rs10789188;rs3828036;1:66069381_GT_G;rs11417022;rs11208700;1:66142801_TA_T;rs11208717	+++			rsID : rsID of the top lead SNP based on dbSNP build 146.
femoral head	rs7537281	1	1:22692078:A:T	1	22692078	A	T	1.33e-19	-0.0762339	0.00841618	1.38371	0.23947	27.7305	3.41e-11	-0.069023	0.010412	0.996222	3.34e-10	-0.089826	0.014295	0.996222	9	rs7537281;rs11800051;rs6684479;rs28552104;rs7534009;rs7543680;rs6660548;1:22681366_AT_A;1:22681832_CT_C	---			chr : chromosome of top lead SNP
femoral head	rs796821996	3	3:12280157:C:CT	3	12280157	C	C	1.21e-08	-0.0873869	0.0153363	0.23466	0.62809	0	1.12e-06	-0.09287	0.019061	0.942452	0.00277	-0.077321	0.025826	0.942452	1	rs796821996	---			pos : position of top lead SNP on hg19
femoral head	rs2853677	4	5:1287194:A:G	5	1287194	G	A	4.84e-08	0.0356461	0.00653194	0.135557	0.712739	0	2.74e-05	0.033895	0.00808	1	0.000449	0.038949	0.011097	1	2	rs2853677;rs7705526	+++			allele_0: non-effect allele
femoral head	rs7734992	4	5:1280128:C:T	5	1280128	T	C	3.11e-09	-0.0393141	0.00663459	0.618244	0.431701	0	1.57e-05	-0.035501	0.008218	0.966726	3.61e-05	-0.046451	0.011243	0.966726	2	rs7734992;rs7705526	---			allele_1: effect allele
femoral head	6:133339485_GA_G	6	6:133339485:G:GA	6	133339485	G	G	2.74e-10	0.043436	0.00688081	0.0053523	0.941679	0	2.99e-07	0.043807	0.008548	0.989764	0.000229	0.042753	0.011597	0.989764	1	6:133339485_GA_G	+++			freq1: allele_1 frequency
femoral head	rs10624910	7	6:152057402:A:ATAAAC	6	152057402	A	A	2.09e-09	-0.0391731	0.00653939	0.0131599	0.90867	0	9.38e-07	-0.039721	0.008098	0.972435	0.000582	-0.038146	0.011087	0.972435	2	rs10624910;rs3020332	---			nIndSigSNPs : The number of the independent (at user defined r2) significant SNPs in the genomic locus.
femoral head	rs4869742	7	6:151907748:C:T	6	151907748	C	T	1.21e-18	0.0627085	0.00711447	0.0126306	0.910517	0	2.14e-12	0.062119	0.008839	1	1.04e-07	0.063793	0.011989	1	4	rs4869742;rs779233904;rs17054385;rs1871859	+++			IndSigSNPs : rsID of the independent significant SNPs in the genomic locus.
femoral head	rs6597282	5	6:7711690:C:T	6	7711690	C	T	2.13e-08	0.0390718	0.00697572	0.0778468	0.780237	0	2.71e-06	0.040488	0.008627	0.98997	0.00215	0.036397	0.011856	0.98997	1	rs6597282	+++			direction: effect size direction (cohort_1, cohort_2, meta)
femoral head	rs10093418	8	8:72392687:A:G	8	72392687	A	G	3.96e-13	0.0769517	0.0106041	0.93141	0.334497	0	1.33e-10	0.084434	0.013136	0.976904	0.00046	0.062954	0.017967	0.976904	4	rs10093418;8:72395582_AAGCCCT_A;rs7823971;rs7843475	+++			Two-sided association P values from inverse-variance -weighted fixed-effect model meta-analysis are given.
femoral head	rs11573824	9	8:119959925:A:T	8	119959925	A	T	2.7e-08	0.0360881	0.00649099	0.0195971	0.888668	0	4.6e-06	0.036747	0.008018	0.993864	0.00164	0.034835	0.011057	0.993864	2	rs11573824;rs7839059	+++
femoral head	rs4263799	8	8:72394991:C:T	8	72394991	C	T	1.69e-16	-0.0533507	0.00647294	0.16281	0.686582	0	5.2e-12	-0.055251	0.008005	0.993991	6.12e-06	-0.049761	0.011002	0.993991	4	rs4263799;rs10216347;rs73686205;rs1424874	---
femoral head	rs74789792	8	8:72358665:G:GC	8	72358665	G	G	6.75e-10	-0.0689653	0.011174	0.497591	0.480561	0	7.23e-08	-0.074777	0.013883	0.993947	0.00197	-0.058275	0.018829	0.993947	4	rs74789792;rs10216347;rs73686205;rs1424874	---
femoral head	rs7897379	10	10:65301725:C:T	10	65301725	T	C	4.07e-08	0.0354682	0.00646289	0.602234	0.437727	0	1.04e-06	0.039143	0.008012	0.998959	0.00886	0.028623	0.010935	0.998959	1	rs7897379	+++
femoral head	rs1219399	11	11:121754634:C:T	11	121754634	T	C	4.92e-09	0.0701489	0.0119914	0.992302	0.31918	0	1.22e-07	0.078989	0.014918	1	0.00738	0.054008	0.020158	1	1	rs1219399	+++
femoral head	rs765634	12	12:54432997:A:G	12	54432997	A	G	2.14e-08	-0.0380391	0.00679233	0.00296584	0.956569	0	5.37e-06	-0.03831	0.008419	0.9775	0.00111	-0.037534	0.011496	0.9775	1	rs765634	---
femoral head	rs34001253	13	13:43083293:A:G	13	43083293	A	G	2.3e-10	-0.119303	0.0188182	0.159811	0.68933	0	7.99e-07	-0.113957	0.023086	0.962189	6.39e-05	-0.129889	0.032486	0.962189	3	rs34001253;rs1475249;rs116926994	---
femoral head	rs58973023	13	13:42959133:A:T	13	42959133	A	T	1.32e-17	0.055067	0.00644645	0.203195	0.652155	0	7.28e-13	0.057178	0.007968	0.998446	3.24e-06	0.051067	0.010968	0.998446	8	rs58973023;rs9652185;rs77503567;rs238257;rs238261;rs7995775;rs9533089;rs1475249	+++
femoral head	rs758487200	13	13:43137799:C:CA	13	43137799	C	C	2.46e-08	-0.0419395	0.00752143	0.24139	0.623204	0	1.48e-06	-0.044595	0.009262	0.925087	0.00431	-0.036797	0.012889	0.925087	1	rs758487200	---
femoral head	rs2543029	14	18:43098275:A:C	18	43098275	C	A	2.89e-09	-0.0503599	0.00848113	0.296878	0.585846	0	3.18e-07	-0.053742	0.01051	0.983693	0.00217	-0.044046	0.01436	0.983693	1	rs2543029	---
femoral head	rs143384	16	20:34025756:A:G	20	34025756	A	G	1.46e-19	0.0591392	0.00653625	2.56283	0.109403	60.9806	1.79e-10	0.051543	0.008077	1	3.86e-11	0.073553	0.011126	1	7	rs143384;rs1810741;rs532201406;rs2254207;rs2425052;rs6141543;20:33961490_CA_C	+++
femoral head	rs545858601	17	20:34689928:A:AAAAACAAAAC	20	34689928	A	A	4.01e-08	0.0862101	0.0157024	0.590083	0.442387	0	7.81e-05	0.077256	0.019556	0.934099	0.000101	0.102459	0.026344	0.934099	1	rs545858601	+++
femoral head	rs6119395	15	20:32244711:G:T	20	32244711	G	T	1.47e-10	-0.0446544	0.00696854	0.083319	0.772849	0	5.68e-07	-0.043184	0.008632	0.993095	5.96e-05	-0.047406	0.011808	0.993095	1	rs6119395	---
Total hip (n=47)
total hip	rs11208700	2	1:66133443:A:T	1	66133443	A	T	1.78e-14	0.0510637	0.00666114	0.876237	0.349234	0	2.33e-08	0.046416	0.008308	0.98899	9.77e-08	0.059429	0.011146	0.98899	14	rs11208700;rs4291477;rs6695479;1:66196998_GA_G;rs7365526;rs114403972;rs147501551;rs3828036;rs6696954;1:66065422_GA_G;1:66069381_GT_G;rs200531368;rs12120154;rs370269699	+++
total hip	rs12044944	5	1:240581653:C:T	1	240581653	C	T	2.37e-08	-0.0472905	0.00847082	0.0248586	0.87472	0	1.08e-05	-0.046308	0.010516	0.990654	0.000593	-0.049106	0.014295	0.990654	1	rs12044944	---
total hip	rs12740961	3	1:196660733:C:T	1	196660733	C	T	3.5e-08	0.0517639	0.00938676	0.741383	0.389218	0	8.34e-05	0.045827	0.011647	0.99515	7.55e-05	0.062767	0.015856	0.99515	1	rs12740961	+++
total hip	rs4844990	4	1:210467875:C:T	1	210467875	C	T	4.83e-10	-0.0415809	0.0066803	1.29876	0.254439	23.0038	1.52e-05	-0.03595	0.008309	0.997774	3.9e-06	-0.051874	0.011234	0.997774	2	rs4844990;rs636374	---
total hip	rs74733149	2	1:66075586:A:G	1	66075586	A	G	3.62e-08	-0.0696798	0.0126491	0.919594	0.337582	0	6.13e-07	-0.078735	0.015785	0.932384	0.0117	-0.053431	0.021145	0.932384	7	rs74733149;rs200531368;rs6695479;rs7365526;rs114403972;rs147501551;rs6696954	---
total hip	rs7537281	1	1:22692078:A:T	1	22692078	A	T	7.71e-27	-0.0928088	0.00865293	0.06768	0.794745	0	2.39e-17	-0.091148	0.010753	0.996222	4.86e-11	-0.09586	0.014575	0.996222	9	rs7537281;rs11800051;rs6684479;rs28552104;rs7534009;rs7543680;rs6660548;1:22681366_AT_A;1:22681832_CT_C	---
total hip	rs9436743	2	1:65901119:C:T	1	65901119	T	C	1.01e-09	-0.0441219	0.00722437	0.00101202	0.974622	0	1.06e-06	-0.043951	0.009002	0.980137	0.000244	-0.044431	0.012109	0.980137	9	rs9436743;rs114403972;rs147501551;rs3828036;rs6696954;1:66065422_GA_G;1:66069381_GT_G;1:66091656_ACACT_A;rs12120154	---
total hip	rs13428321	8	2:201285773:G:T	2	201285773	G	T	7.26e-09	-0.0584154	0.010098	0.792596	0.373316	0	3.66e-05	-0.05179	0.012544	0.991281	3.36e-05	-0.070614	0.017021	0.991281	5	rs13428321;rs17447508;rs11884020;rs62178292;rs183119117	---
total hip	rs17529309	8	2:200603682:G:T	2	200603682	G	T	2.93e-11	-0.124964	0.0187912	0.279663	0.596922	0	1.95e-08	-0.132501	0.023585	0.956047	0.000323	-0.111862	0.031095	0.956047	7	rs17529309;rs11884020;rs62178292;rs183119117;rs17447508;rs75488568;rs74671843	---
total hip	rs4233565	7	2:144266089:C:T	2	144266089	T	C	3.81e-08	0.037414	0.00680327	1.78354	0.181715	43.9319	1.82e-07	0.044114	0.008453	0.981741	0.0287	0.025093	0.011463	0.981741	1	rs4233565	+++
total hip	rs6745529	6	2:85503139:G:T	2	85503139	G	T	1.74e-08	0.0377454	0.00669693	0.166085	0.683615	0	1.78e-05	0.035732	0.008322	0.984916	0.00024	0.041445	0.011281	0.984916	1	rs6745529	+++
total hip	rs11712037	9	3:12344730:C:G	3	12344730	C	G	1.43e-12	0.0720418	0.0101744	0.168913	0.681079	0	3.16e-09	0.075156	0.012686	0.99571	9.66e-05	0.066427	0.017034	0.99571	2	rs11712037;rs17036101	+++
total hip	rs2439737	9	3:12281664:G:T	3	12281664	G	T	9.9e-09	0.0381599	0.00665685	0.0624354	0.802687	0	2.02e-06	0.039394	0.008289	0.994609	0.00133	0.035918	0.011172	0.994609	1	rs2439737	+++
total hip	rs307572	9	3:12126667:G:T	3	12126667	G	T	4.49e-11	0.0594751	0.00902937	0.422601	0.515642	0	1.43e-08	0.063843	0.011255	0.994318	0.000649	0.051587	0.015125	0.994318	5	rs307572;rs796821996;3:12296909_TAAAA_T;rs79288369;3:12093806_CT_C	+++
total hip	rs7734992	10	5:1280128:C:T	5	1280128	T	C	2.3e-11	-0.0456429	0.00682678	0.722077	0.395463	0	1.16e-06	-0.041344	0.008497	0.966726	3.12e-06	-0.053471	0.011466	0.966726	4	rs7734992;rs7705526;rs2736100;rs33961405	---
total hip	rs1871859	11	6:151898506:C:T	6	151898506	C	T	1.3e-23	0.102836	0.0102677	0.98044	0.32209	0	9.32e-14	0.095291	0.012786	0.990118	1.38e-11	0.116536	0.01723	0.990118	6	rs1871859;rs9383901;rs9383578;rs17054385;6:151854187_CTT_C;rs9479061	+++
total hip	rs201139341	11	6:151805999:G:GT	6	151805999	G	G	4.2e-09	0.0472582	0.00804235	0.99564	0.318368	0	3.68e-05	0.041313	0.010009	0.971663	1.73e-05	0.05809	0.01351	0.971663	5	rs201139341;rs9383578;rs17054385;6:151854187_CTT_C;rs9383901	+++
total hip	rs2504069	11	6:152085517:C:T	6	152085517	C	T	9.79e-09	-0.0414908	0.00723551	0.0495697	0.823814	0	7.18e-06	-0.040307	0.008979	1	0.00035	-0.043683	0.012219	1	3	rs2504069;rs2347638;rs10624910	---
total hip	rs3020332	11	6:152008924:C:T	6	152008924	C	T	2.04e-16	-0.0546077	0.00664356	0.176219	0.674643	0	2.21e-10	-0.052536	0.008276	0.995312	1.64e-07	-0.058362	0.011141	0.995312	6	rs3020332;rs71017507;rs2347638;rs10624910;rs851974;rs851993	---
total hip	rs4455680	11	6:151863505:A:G	6	151863505	G	A	6.44e-09	-0.0483203	0.00832409	1.11899	0.290137	10.6334	6.01e-05	-0.041727	0.010399	0.908863	1.52e-05	-0.06008	0.013888	0.908863	2	rs4455680;6:151854187_CTT_C	---
total hip	rs6905582	11	6:152000454:A:G	6	152000454	G	A	3.38e-14	0.0672707	0.00887125	1.06299	0.302535	5.92554	3.96e-08	0.060532	0.011019	0.979945	9.97e-08	0.079685	0.014956	0.979945	9	rs6905582;rs851987;rs2347638;rs9479083;6:151934085_TCTTTGTTTG_T;rs58164038;rs851974;rs7740042;rs1627339	+++
total hip	rs6916386	11	6:151853773:C:G	6	151853773	G	C	1.09e-11	0.0711599	0.0104741	0.0877294	0.767084	0	1.89e-08	0.073473	0.013065	0.994551	0.000134	0.066999	0.017523	0.994551	4	rs6916386;6:151854187_CTT_C;rs3734803;6:151904121_CTTTTTTTTTTTT_C	+++
total hip	rs79983567	11	6:151969800:A:C	6	151969800	A	C	4.04e-08	-0.0669617	0.0121991	0.745873	0.387786	0	0.000102	-0.059119	0.015208	0.910031	7.19e-05	-0.081115	0.02043	0.910031	2	rs79983567;rs851993	---
total hip	7:28027811_GA_G	12	7:28027811:G:GA	7	28027811	G	G	2.46e-10	-0.0732057	0.0115658	0.119759	0.729296	0	1.05e-06	-0.070248	0.014381	0.919418	5.36e-05	-0.078622	0.019461	0.919418	1	7:28027811_GA_G	---
total hip	rs11772470	14	7:99181096:A:G	7	99181096	G	A	1.75e-12	0.0663021	0.00940064	1.61069	0.204395	37.9149	1.2e-10	0.075018	0.011642	0.991771	0.00173	0.049971	0.015936	0.991771	3	rs11772470;7:98971243_AT_A;rs66509940	+++
total hip	rs6965122	13	7:96133319:A:G	7	96133319	A	G	1.43e-11	0.0477552	0.00706997	0.748805	0.386855	0	1.05e-06	0.043166	0.008838	0.997222	2.09e-06	0.055911	0.011782	0.997222	5	rs6965122;rs4566970;rs10464592;7:96126317_GTA_G;rs10953178	+++
total hip	rs849140	12	7:28183702:C:T	7	28183702	T	C	1.88e-08	0.0378878	0.00673863	0.0716523	0.788946	0	2.91e-06	0.039223	0.008384	1	0.00177	0.035451	0.011326	1	1	rs849140	+++
total hip	rs10093418	15	8:72392687:A:G	8	72392687	A	G	6.15e-10	0.0672719	0.010874	2.05939	0.151271	51.442	5.9e-09	0.078876	0.013551	0.976904	0.0112	0.046287	0.018223	0.976904	1	rs10093418	+++
total hip	rs4263799	15	8:72394991:C:T	8	72394991	C	T	7.99e-26	-0.069882	0.00665075	0.0213106	0.883936	0	6.63e-17	-0.069163	0.008276	0.993991	1.91e-10	-0.071193	0.011175	0.993991	7	rs4263799;rs10216347;rs13252045;rs73686205;8:72441967_TG_T;rs78072741;8:72359317_TTA_T	---
total hip	rs74789792	15	8:72358665:G:GC	8	72358665	G	G	3.59e-11	-0.0762957	0.0115246	0.606177	0.436231	0	7.78e-09	-0.08298	0.014371	0.993947	0.000867	-0.064251	0.019291	0.993947	6	rs74789792;8:72359317_TTA_T;rs10216347;rs73686205;8:72441967_TG_T;rs78072741	---
total hip	rs841968	16	9:4857662:C:T	9	4857662	C	T	8.83e-12	-0.070053	0.0102651	0.622214	0.430226	0	2.47e-09	-0.076009	0.012743	0.984475	0.000654	-0.059045	0.017324	0.984475	3	rs841968;rs372880560;rs111652915	---
total hip	rs17476364	18	10:71094504:C:T	10	71094504	T	C	2.58e-13	-0.077583	0.0106066	0.0302868	0.861841	0	8.37e-09	-0.076208	0.013226	0.996797	6.52e-06	-0.080061	0.017755	0.996797	2	rs17476364;10:71118821_AAG_A	---
total hip	rs7897379	17	10:65301725:C:T	10	65301725	T	C	4.05e-14	0.0501961	0.00664016	1.52093	0.217479	34.2506	1.06e-11	0.056288	0.008276	0.998959	0.000428	0.039188	0.011125	0.998959	3	rs7897379;rs201220977;rs540089090	+++
total hip	rs149934734	20	11:108315606:C:T	11	108315606	C	T	1.57e-09	-0.126045	0.02088	1.54962	0.213191	35.4681	2.3e-08	-0.145327	0.025998	0.988061	0.00942	-0.091007	0.035046	0.988061	1	rs149934734	---
total hip	rs6592302	19	11:86333434:A:T	11	86333434	A	T	3.98e-13	-0.0520652	0.00717522	1.27893	0.258098	21.8095	7.95e-11	-0.058081	0.008932	0.994978	0.000643	-0.04112	0.012048	0.994978	3	rs6592302;rs10219378;rs11234700	---
total hip	rs76154462	19	11:85993424:A:C	11	85993424	C	A	3.27e-08	0.0898249	0.0162532	0.371956	0.54194	0	1.87e-06	0.097359	0.020415	0.953484	0.00426	0.076783	0.02686	0.953484	1	rs76154462	+++
total hip	rs10843115	22	12:28307717:C:T	12	28307717	C	T	2.95e-08	-0.0413717	0.00746222	1.278	0.258271	21.7529	0.000157	-0.03512	0.009288	0.996011	2.57e-05	-0.052755	0.012533	0.996011	1	rs10843115	---
total hip	rs759344665	22	12:28012656:G:GA	12	28012656	G	G	1.23e-09	-0.0538097	0.00885565	0.9176	0.338106	0	1.81e-05	-0.047458	0.011063	0.988935	1.05e-05	-0.065139	0.014775	0.988935	1	rs759344665	---
total hip	rs76895963	21	12:4384844:G:T	12	4384844	T	G	4.84e-08	0.141994	0.0260206	0.800108	0.371061	0	1.13e-06	0.159889	0.032822	0.81209	0.00888	0.111721	0.042691	0.81209	1	rs76895963	+++
total hip	13:42884992_CA_C	23	13:42884992:C:CA	13	42884992	C	C	1.46e-09	-0.042267	0.00698835	0.660936	0.41623	0	9.35e-08	-0.046488	0.008706	0.943186	0.00314	-0.03462	0.011718	0.943186	8	13:42884992_CA_C;rs238257;rs7995775;rs238277;rs9594736;rs9533089;rs238318;rs400288	---
total hip	rs138818878	23	13:43148546:C:G	13	43148546	C	G	1.18e-08	-0.113913	0.0199744	0.178012	0.673087	0	1.27e-06	-0.120093	0.02477	0.938629	0.00243	-0.102421	0.033776	0.938629	2	rs138818878;rs116926994	---
total hip	rs34001253	23	13:43083293:A:G	13	43083293	A	G	2.28e-11	-0.130004	0.0194414	0.988065	0.320216	0	1.33e-06	-0.116043	0.023984	0.962189	2.36e-06	-0.156754	0.033199	0.962189	4	rs34001253;rs11840862;rs34723116;rs116926994	---
total hip	rs758487200	23	13:43137799:C:CA	13	43137799	C	C	4.3e-09	-0.0454539	0.00774069	0.240707	0.623696	0	8.43e-06	-0.042683	0.009582	0.925087	0.000117	-0.050659	0.013133	0.925087	1	rs758487200	---
total hip	rs9594738	23	13:42952145:C:T	13	42952145	C	T	4.75e-29	0.0740263	0.00661751	0.24156	0.623082	0	1.58e-20	0.076427	0.008225	1	4.21e-10	0.06962	0.011143	1	14	rs9594738;rs11840862;rs34723116;rs17457561;rs73172267;rs79344245;rs56343257;rs400288;rs238257;rs7995775;rs238277;rs9594736;rs536239342;rs9533089	+++
total hip	rs34163979	24	14:35452572:C:CTT	14	35452572	C	C	1.35e-08	0.0381036	0.0067093	0.0418985	0.837813	0	2.79e-06	0.03912	0.008347	0.999049	0.00133	0.036248	0.011278	0.999049	1	rs34163979	+++
total hip	rs60372268	25	17:44947756:A:G	17	44947756	A	G	1.99e-10	0.0466748	0.00733628	0.832408	0.361577	0	1.8e-08	0.051711	0.009181	1	0.00197	0.037779	0.012202	1	3	rs60372268;rs11654422;rs7216991	+++
total hip	rs372733385	26	19:28687568:A:T	19	28687568	T	A	3.25e-08	0.131857	0.0238558	0.146574	0.701832	0	2.66e-05	0.125045	0.029761	0.929392	0.000305	0.144102	0.0399	0.929392	1	rs372733385	+++
Diaphysis (n=34)
diaphysis	rs12740961	2	1:196660733:C:T	1	196660733	C	T	3.1e-08	0.0536662	0.00969485	0.0025183	0.959977	0	9.55e-06	0.053308	0.012039	0.99515	0.000893	0.054327	0.016352	0.99515	1	rs12740961	+++
diaphysis	rs61309203	1	1:21118489:A:T	1	21118489	A	T	3.4e-08	0.0388999	0.00704754	0.700399	0.40265	0	7.67e-05	0.034571	0.008742	0.98305	8.15e-05	0.046936	0.011911	0.98305	1	rs61309203	+++
diaphysis	rs11128603	3	3:12385828:A:G	3	12385828	A	G	7.64e-25	0.107228	0.0104184	1.30346	0.253583	23.281	3.37e-19	0.116006	0.012948	0.998094	2.09e-07	0.09111	0.017546	0.998094	11	rs11128603;rs895095;rs139007959;rs1152001;rs3856806;rs13077227;rs59101559;rs11715261;rs183181489;rs545210244;rs11719186	+++
diaphysis	rs11923081	4	3:132439403:A:C	3	132439403	A	C	1.49e-08	0.0612632	0.0108188	0.247109	0.619118	0	2.04e-05	0.057295	0.013445	0.989756	0.00017	0.068552	0.018222	0.989756	2	rs11923081;rs77761150	+++
diaphysis	rs12636458	3	3:12589685:C:T	3	12589685	C	T	4.62e-09	0.068358	0.0116645	0.543528	0.460974	0	2.51e-07	0.074682	0.014479	0.949696	0.004	0.056664	0.019689	0.949696	2	rs12636458;rs3856806	+++
diaphysis	rs4869744	5	6:151908012:C:T	6	151908012	T	C	2.55e-21	0.0717979	0.00757387	2.76068	0.0966069	63.7771	3.71e-11	0.062444	0.009437	0.998104	2.83e-12	0.088728	0.012696	0.998104	7	rs4869744;rs9371528;rs35082199;rs12207495;rs7740522;rs80305379;rs1871859	+++
diaphysis	rs142005327	7	7:120969969:G:GCT	7	120969969	G	G	2.26e-39	-0.102884	0.00783671	0.709348	0.39966	0	2.52e-28	-0.107782	0.009759	0.996336	8.95e-13	-0.09399	0.01315	0.996336	10	rs142005327;7:120970768_GAAAAAAA_G;rs56219125;rs2536185;rs798902;rs12539842;rs17509082;rs147514708;rs2707520;rs2908007	---
diaphysis	rs17356657	7	7:120853581:C:T	7	120853581	C	T	1.65e-08	-0.0471669	0.00835527	0.12069	0.728288	0	2.09e-06	-0.049313	0.010391	1	0.0021	-0.043241	0.014054	1	4	rs17356657;rs798902;rs17509082;rs147514708	---
diaphysis	rs6971293	6	7:96148577:C:T	7	96148577	T	C	3.46e-18	-0.0632541	0.00727449	0.920059	0.33746	0	4.79e-14	-0.068468	0.009081	0.992172	9.17e-06	-0.053916	0.012153	0.992172	7	rs6971293;rs79836318;rs35880308;rs549349346;7:96363297_ATTTT_A;rs10281460;7:96126317_GTA_G	---
diaphysis	rs386729216	8	8:120092000:C:CAGTTGTTT	8	120092000	C	C	6.98e-10	0.0628195	0.0101871	0.541195	0.461938	0	6.21e-06	0.057275	0.012672	0.968658	2.06e-05	0.072949	0.017128	0.968658	5	rs386729216;rs68051732;rs71569777;rs72682406;rs1485300	+++
diaphysis	rs7006553	8	8:119970779:C:T	8	119970779	C	T	6.3e-28	0.0756015	0.00690125	0.802335	0.370396	0	9.6e-17	0.071079	0.008551	0.997524	6.53e-13	0.084051	0.011688	0.997524	24	rs7006553;rs7839059;rs36079622;rs1825512;rs71569784;rs4335155;rs11295467;rs72682406;rs4380972;rs56232778;rs1485300;rs3134036;rs12545372;rs3134076;rs2035977;rs13340559;rs35617243;rs60836898;rs11997782;rs71569777;8:119933039_TAA_T;rs754555389;rs1485287;rs3134057	+++
diaphysis	rs80074088	8	8:119805578:G:T	8	119805578	T	G	1.03e-14	0.13368	0.0172812	0.0408333	0.83986	0	2.67e-10	0.136288	0.021568	0.988273	7.97e-06	0.129004	0.028882	0.988273	9	rs80074088;rs12675599;rs11784196;rs572522011;rs13340559;rs60836898;rs754555389;rs1485287;rs76984895	+++
diaphysis	rs10901208	9	9:133462640:C:T	9	133462640	T	C	4.94e-08	0.0393529	0.0072161	2.73689	0.0980555	63.4622	8.13e-08	0.048212	0.008986	0.999548	0.0547	0.023266	0.012109	0.999548	1	rs10901208	+++
diaphysis	rs17476364	10	10:71094504:C:T	10	71094504	T	C	2.2e-08	-0.0616339	0.0110144	0.328781	0.566378	0	3.31e-05	-0.056948	0.013715	0.996797	0.000148	-0.070146	0.018485	0.996797	1	rs17476364	---
diaphysis	rs4919420	11	10:101806252:A:G	10	101806252	A	G	1.86e-08	-0.0389813	0.00693086	0.245479	0.620277	0	2.23e-05	-0.036462	0.008596	0.998886	0.000195	-0.043662	0.011717	0.998886	1	rs4919420	---
diaphysis	rs4757390	12	11:16298532:A:T	11	16298532	A	T	6.44e-10	0.0434637	0.0070339	0.106726	0.743903	0	2.41e-07	0.045159	0.008741	0.993334	0.000661	0.040349	0.011848	0.993334	1	rs4757390	+++
diaphysis	rs11049256	13	12:28137473:A:G	12	28137473	G	A	4.89e-11	0.056457	0.0085875	0.104917	0.746007	0	4.16e-08	0.058506	0.010666	0.99653	0.000276	0.052681	0.014479	0.99653	1	rs11049256	+++
diaphysis	rs113468474	14	13:43391068:A:G	13	43391068	G	A	2.96e-13	-0.184539	0.0252925	1.18859	0.275615	15.8665	9.29e-08	-0.165148	0.03092	1	3.62e-07	-0.223751	0.04397	1	2	rs113468474;rs17537539	---
diaphysis	rs11617942	14	13:42973378:C:T	13	42973378	C	T	3.89e-19	0.359222	0.0401813	0.0057391	0.939613	0	5.27e-12	0.356757	0.051704	0.916146	1.34e-08	0.362981	0.063848	0.916146	1	rs11617942	+++
diaphysis	rs138818878	14	13:43148546:C:G	13	43148546	C	G	1.13e-21	-0.196834	0.0205806	0.422629	0.515628	0	4.91e-16	-0.206567	0.02545	0.938629	3.4e-07	-0.178442	0.034985	0.938629	1	rs138818878	---
diaphysis	rs238257	14	13:42924883:C:G	13	42924883	C	G	2.55e-13	-0.0504336	0.00689333	0.0134427	0.907698	0	2.53e-09	-0.051022	0.00856	0.994325	2.21e-05	-0.049348	0.011627	0.994325	5	rs238257;rs238270;rs34723116;rs8001611;13:42884992_CA_C	---
diaphysis	rs34136735	14	13:43087742:C:T	13	43087742	C	T	8.19e-16	-0.140538	0.0174551	1.46645	0.225906	31.8083	6.07e-09	-0.12526	0.021537	0.963979	1.24e-08	-0.169783	0.029798	0.963979	4	rs34136735;rs71429413;13:42959079_TA_T;rs34723116	---
diaphysis	rs35017585	15	13:111112222:A:AT	13	111112222	A	A	3.57e-13	-0.0509549	0.00700792	0.124727	0.723963	0	1.36e-09	-0.052778	0.008704	0.994701	5.63e-05	-0.047595	0.011816	0.994701	5	rs35017585;rs7992086;rs3803233;rs9521760;rs7318403	---
diaphysis	rs665632	14	13:43106514:C:T	13	43106514	T	C	1.78e-27	0.0963327	0.00887	0.963822	0.326226	0	1.18e-20	0.102751	0.011019	0.982551	1.59e-08	0.084518	0.01495	0.982551	9	rs665632;rs9533141;13:43153840_CTT_C;rs9525643;rs931273;rs9533171;rs9533172;rs34076303;rs368531244	+++
diaphysis	rs73174448	14	13:43170856:A:G	13	43170856	G	A	1.31e-08	-0.0727381	0.0127949	0.0507112	0.82183	0	7.49e-06	-0.070661	0.015773	1	0.000454	-0.076735	0.02188	1	3	rs73174448;rs17537539;rs9525643	---
diaphysis	rs78322597	14	13:42852039:C:T	13	42852039	T	C	3.63e-08	-0.0647501	0.0117561	1.61402	0.203927	38.043	0.000221	-0.053824	0.014566	0.973431	1.91e-05	-0.085166	0.019911	0.973431	4	rs78322597;13:42884992_CA_C;rs238270;rs71429413	---
diaphysis	rs5809704	16	14:75784922:G:GT	14	75784922	G	G	3.55e-10	0.0481338	0.00767357	1.97184	0.160253	49.2859	4.54e-09	0.056192	0.009582	0.961698	0.00849	0.033725	0.012813	0.961698	1	rs5809704	+++
diaphysis	rs62018159	17	15:40397421:A:G	15	40397421	G	A	1.11e-10	0.0544999	0.00844837	1.28572	0.256838	22.2225	4.18e-09	0.061495	0.010461	0.978883	0.00388	0.041381	0.014326	0.978883	1	rs62018159	+++
diaphysis	18:60043511_CT_C	18	18:60043511:C:CT	18	60043511	C	C	3.02e-10	-0.0561589	0.00891737	0.575685	0.448008	0	3.37e-08	-0.061137	0.011071	0.863147	0.00182	-0.046963	0.015047	0.863147	4	18:60043511_CT_C;rs8094884;18:60029970_TA_T;rs386804044	---
diaphysis	rs17070072	18	18:60205542:G:T	18	60205542	T	G	2.92e-08	-0.0403422	0.0072739	0.00077149	0.977841	0	7.05e-06	-0.04049	0.009012	0.993743	0.00117	-0.040066	0.012321	0.993743	3	rs17070072;rs3017360;rs2957150	---
diaphysis	rs624574	18	18:60107608:C:T	18	60107608	T	C	3.61e-08	-0.0858929	0.0155912	1.04999	0.305509	4.76113	4.8e-07	-0.097743	0.019412	0.949338	0.0141	-0.064354	0.026171	0.949338	1	rs624574	---
diaphysis	rs884205	18	18:60054857:A:C	18	60054857	A	C	1.22e-17	-0.0678719	0.00793755	0.0100248	0.920246	0	1.08e-11	-0.06728	0.009897	0.981695	2.15e-07	-0.068939	0.013289	0.981695	9	rs884205;rs3017360;rs7231672;rs2957150;rs62098355;rs8094884;18:60029970_TA_T;rs386804044;rs9646629	---
diaphysis	rs6078002	19	20:10979010:A:C	20	10979010	C	A	8.97e-11	-0.0490435	0.00756455	1.26975	0.259814	21.2443	4.96e-06	-0.042807	0.009373	0.99918	2.18e-06	-0.060694	0.012811	0.99918	1	rs6078002	---
diaphysis	21:36926852_CT_C	20	21:36926852:C:CT	21	36926852	C	C	2.37e-11	-0.0460839	0.00689759	0.0580503	0.809605	0	1.61e-07	-0.044863	0.008559	0.987658	3.34e-05	-0.048346	0.01165	0.987658	2	21:36926852_CT_C;rs990557	---
Spine (n=51)
spine	rs12081192	4	1:155738044:A:G	1	155738044	A	G	4.34e-11	0.0456258	0.00692152	0.999718	0.317379	0	4.46e-09	0.050838	0.008665	0.995476	0.00155	0.036437	0.011505	0.995476	8	rs12081192;rs369467162;1:155858362_AAAAG_A;rs535677978;rs7521292;1:155358506_CT_C;1:155633160_CA_C;1:155649972_CAA_C	+++
spine	rs200531368	3	1:66100979:T:TA	1	66100979	T	T	3.29e-11	0.0608252	0.00916989	0.292406	0.588683	0	1.72e-08	0.064523	0.011439	0.933201	0.000414	0.054176	0.015339	0.933201	4	rs200531368;rs17448335;rs9659701;rs56041441	+++
spine	rs3917932	2	1:36943916:C:G	1	36943916	C	G	2.77e-08	0.035715	0.00642871	0.0272583	0.868865	0	5.26e-06	0.036505	0.008014	0.993594	0.00146	0.034289	0.010767	0.993594	1	rs3917932	+++
spine	rs6667615	3	1:66162630:A:G	1	66162630	A	G	4.82e-16	0.0666479	0.00821203	2.12502	0.144911	52.9416	1.65e-13	0.075575	0.010244	0.972205	0.000232	0.050595	0.013737	0.972205	8	rs6667615;rs17448335;rs146441529;rs34200279;rs9659701;rs35751162;rs56041441;1:66091656_ACACT_A	+++
spine	rs6684375	1	1:22706434:C:T	1	22706434	C	T	2.64e-11	-0.0552834	0.00829393	0.314924	0.574674	0	5.62e-07	-0.051807	0.010352	0.99936	9.1e-06	-0.061515	0.01386	0.99936	2	rs6684375;1:22681832_CT_C	---
spine	rs7521269	5	1:162142763:A:G	1	162142763	G	A	6.85e-10	0.0565621	0.00916801	1.27718	0.258423	21.7027	1.8e-08	0.064225	0.011403	0.996324	0.00579	0.042553	0.015418	0.996324	2	rs7521269;rs5005248	+++
spine	rs7590479	6	2:101759938:C:T	2	101759938	C	T	2.99e-08	0.0365403	0.00659326	0.692303	0.405382	0	8.03e-07	0.040647	0.008236	1	0.00793	0.029212	0.011002	1	1	rs7590479	+++
spine	rs111973309	7	3:12561138:A:G	3	12561138	G	A	1.15e-10	-0.0678373	0.0105246	0.300728	0.583427	0	1.08e-06	-0.063619	0.013036	0.991158	2.19e-05	-0.075734	0.017836	0.991158	5	rs111973309;rs11710908;rs713178;rs60662154;rs6763925	---
spine	rs12636458	7	3:12589685:C:T	3	12589685	C	T	3.56e-12	0.0747646	0.0107516	0.353129	0.552347	0	1.75e-07	0.070016	0.013396	0.949696	3.76e-06	0.083361	0.018024	0.949696	3	rs12636458;rs1962515;rs28595399	+++
spine	rs145780812	7	3:12037472:G:GA	3	12037472	G	G	2.79e-09	-0.0904053	0.0152113	1.11394	0.291226	10.2289	4.48e-05	-0.078139	0.019143	0.941095	8.73e-06	-0.111418	0.025055	0.941095	2	rs145780812;rs796821996	---
spine	rs147070788	7	3:12489857:A:G	3	12489857	G	A	1.62e-08	0.0364664	0.00645569	0.620758	0.430766	0	5.38e-05	0.032638	0.00808	0.983792	5.68e-05	0.043224	0.010735	0.983792	11	rs147070788;rs2249407;rs73029206;rs58691354;rs28595399;rs6763925;rs13078017;rs13076933;3:12382681_CA_C;3:12396252_CAA_C;rs2959273	+++
spine	rs2648312	7	3:12547147:A:G	3	12547147	A	G	1.92e-30	-0.0737378	0.0064302	0.642591	0.422774	0	4.38e-22	-0.077588	0.008026	0.996865	5e-10	-0.066837	0.010745	0.996865	26	rs2648312;rs2348194;3:12578503_CA_C;rs9824034;3:12592693_TA_T;rs1962515;rs374121518;rs60662154;3:12634594_CT_C;rs35282213;rs554518950;rs796569209;rs375074121;3:12706966_CA_C;3:12725749_CT_C;3:12737066_GGTT_G;rs709159;rs4498025;rs58691354;rs28595399;rs4256108;3:12506918_CT_C;rs79260952;rs709166;rs6763925;rs151178256	---
spine	rs2811477	8	3:127898783:C:T	3	127898783	C	T	1.94e-10	0.0700081	0.0109974	0.606727	0.436023	0	2.69e-08	0.076424	0.01374	0.991202	0.00142	0.058571	0.018345	0.991202	3	rs2811477;rs6805582;rs11708733	+++
spine	rs3729931	7	3:12626516:A:G	3	12626516	G	A	4.51e-24	-0.0666688	0.00658791	0.385874	0.534476	0	1.03e-14	-0.063614	0.008221	1	5.77e-11	-0.072151	0.011013	1	20	rs3729931;rs569017049;rs60662154;rs554518950;3:12677994_CA_C;rs375074121;3:12706966_CA_C;rs12714874;rs1584063;rs2249407;rs73029206;rs9809905;rs4256108;rs79260952;rs6763925;rs11710908;rs1962515;rs713178;rs9855183;rs374121518	---
spine	rs4518111	7	3:12377344:A:C	3	12377344	A	C	1.71e-15	-0.051357	0.00645119	0.299329	0.584303	0	1.83e-11	-0.053973	0.00803	0.98637	1.72e-05	-0.046595	0.010834	0.98637	13	rs4518111;3:12382681_CA_C;3:12396252_CAA_C;rs2921193;rs2959273;rs709159;rs182569;rs1584063;rs310749;rs13078017;3:12310935_CT_C;rs2960421;rs13076933	---
spine	rs553779357	7	3:12777648:A:AT	3	12777648	A	A	1.75e-08	-0.040738	0.0072299	0.102545	0.748797	0	2.58e-06	-0.042471	0.009031	0.868168	0.00182	-0.037645	0.012065	0.868168	5	rs553779357;rs9985266;rs60662154;3:12634594_CT_C;rs35282213	---
spine	rs59302336	7	3:12849031:C:CA	3	12849031	C	C	1.87e-09	-0.0394645	0.00656821	0.812519	0.367376	0	1.99e-05	-0.035026	0.008209	0.990611	1.53e-05	-0.047362	0.01095	0.990611	3	rs59302336;3:12737066_GGTT_G;rs9985266	---
spine	rs766504877	7	3:12097668:T:TG	3	12097668	T	T	5.45e-10	0.0538417	0.00867621	0.288859	0.590953	0	3.09e-06	0.050386	0.010799	0.982906	3.69e-05	0.060134	0.014572	0.982906	5	rs766504877;rs182569;rs1584063;3:12310935_CT_C;rs2960421	+++
spine	rs555057884	9	4:171239226:C:T	4	171239226	C	T	3.69e-08	0.288244	0.0523584	0.70846	0.399955	0	7.87e-05	0.256049	0.064842	0.573144	8.61e-05	0.348569	0.088758	0.573144	1	rs555057884	+++
spine	rs11429307	12	5:55857025:G:GT	5	55857025	G	G	3.08e-09	0.0480453	0.00810601	2.74207	0.0977383	63.5312	0.000173	0.038021	0.010117	0.991838	1.12e-06	0.066019	0.013547	0.991838	1	rs11429307	+++
spine	rs157512	12	5:55809127:C:T	5	55809127	T	C	5.84e-11	0.0484451	0.00739868	0.0444819	0.83296	0	7.7e-08	0.049609	0.00923	0.998448	0.000182	0.046353	0.012375	0.998448	3	rs157512;rs455660;rs245143	+++
spine	rs2468532	11	5:36482830:A:G	5	36482830	A	G	1.17e-17	0.0776903	0.00908066	2.21917	0.136306	54.9381	2.21e-09	0.067654	0.011307	0.988749	3.12e-10	0.095923	0.01524	0.988749	5	rs2468532;rs34788729;rs539416189;rs2562541;5:36576474_TG_T	+++
spine	rs4449583	10	5:1284135:C:T	5	1284135	C	T	2.06e-08	-0.0379604	0.00676986	0.0376087	0.846231	0	4.16e-06	-0.038944	0.008459	0.989849	0.00136	-0.036208	0.011291	0.989849	1	rs4449583	---
spine	rs28557115	14	6:121793599:A:T	6	121793599	T	A	1.13e-08	-0.0460754	0.0080684	0.226136	0.634404	0	1.64e-05	-0.043242	0.01003	0.991039	0.000161	-0.051271	0.013582	0.991039	2	rs28557115;rs12195446	---
spine	rs4708612	15	6:168342453:A:G	6	168342453	G	A	1.86e-22	0.0635591	0.00651937	0.0475125	0.82745	0	2.17e-15	0.064623	0.008144	0.998687	1.46e-08	0.061661	0.010878	0.998687	12	rs4708612;rs6929637;rs2015545;rs9355147;rs2516605;rs34297425;rs76543658;rs524327;rs71709561;6:168260839_CTTTTTTTTTTTTT_C;rs16886293;rs626844	+++
spine	rs4959678	13	6:2503173:A:C	6	2503173	C	A	5.14e-10	-0.0394311	0.00634487	0.170364	0.679789	0	2.33e-06	-0.037467	0.007931	0.996905	4.94e-05	-0.042923	0.010575	0.996905	2	rs4959678;rs9503213	---
spine	rs17145750	16	7:73026378:C:T	7	73026378	C	T	1.79e-08	-0.0486829	0.00864464	1.17741	0.277884	15.0677	2.37e-07	-0.055644	0.010765	1	0.0132	-0.036043	0.014506	1	1	rs17145750	---
spine	rs11775560	17	8:61660163:A:G	8	61660163	A	G	7.03e-15	-0.0633833	0.00814278	0.185073	0.667049	0	2.3e-09	-0.060765	0.010166	1	5.61e-07	-0.06807	0.013601	1	2	rs11775560;rs35914442	---
spine	rs2737265	18	8:116667634:A:G	8	116667634	A	G	1.95e-08	-0.0395185	0.00703665	1.16727	0.279963	14.3301	0.000111	-0.033885	0.008758	0.99448	2.54e-05	-0.049778	0.011819	0.99448	1	rs2737265	---
spine	rs1041608	20	9:137116205:C:T	9	137116205	C	T	3.37e-14	0.0491767	0.00648484	2.62929	0.104908	61.967	2.88e-07	0.041399	0.008066	0.981011	6.18e-09	0.063393	0.010905	0.981011	2	rs1041608;rs60671871	+++
spine	rs2378715	19	9:89331137:A:G	9	89331137	A	G	3.59e-11	0.0423684	0.00639982	2.31976	0.12774	56.892	4.99e-10	0.049621	0.007977	0.98876	0.00634	0.029268	0.010721	0.98876	3	rs2378715;rs10780781;rs556111667	+++
spine	rs4763832	21	12:12622136:A:G	12	12622136	A	G	2.83e-08	0.0359365	0.0064734	0.125302	0.723354	0	2.22e-05	0.034232	0.008068	0.978003	0.000323	0.039017	0.010846	0.978003	1	rs4763832	+++
spine	rs60906625	22	12:26430452:A:G	12	26430452	G	A	5.94e-10	0.0488478	0.00788882	0.852738	0.355779	0	3.4e-08	0.054262	0.009829	0.994558	0.00316	0.039046	0.013225	0.994558	2	rs60906625;rs7975017	+++
spine	rs7137828	25	12:111932800:C:T	12	111932800	C	T	4.11e-22	0.0612631	0.00633654	0.0279243	0.867287	0	4.64e-15	0.062056	0.007916	0.997488	1.52e-08	0.059849	0.010572	0.997488	12	rs7137828;rs10744774;rs565349424;rs4766897;rs570920196;12:112828628_TA_T;rs71445573;12:112866200_CT_C;rs1265565;12:111720125_CA_C;rs3809272;12:111890233_AT_A	+++
spine	rs78804134	24	12:28266382:A:G	12	28266382	A	G	7.74e-11	-0.0469782	0.00722133	1.89893	0.168198	47.3387	1.56e-09	-0.054394	0.009006	0.995232	0.0054	-0.033625	0.012085	0.995232	2	rs78804134;rs6487672	---
spine	rs7969023	23	12:26803949:C:T	12	26803949	T	C	6.01e-11	-0.0425215	0.00649839	0.966454	0.325566	0	2.97e-06	-0.037791	0.008086	0.986348	2.83e-06	-0.051149	0.01092	0.986348	1	rs7969023	---
spine	rs76428106	26	13:28604007:C:T	13	28604007	T	C	1.26e-11	-0.198351	0.0292838	0.00178062	0.966341	0	4.68e-08	-0.199268	0.036469	0.919702	6.26e-05	-0.196686	0.049133	0.919702	2	rs76428106;rs145096717	---
spine	rs2332462	27	14:25459482:C:T	14	25459482	T	C	1.59e-11	0.0438782	0.00651029	0.685103	0.407835	0	3.8e-09	0.047906	0.008128	0.995483	0.000746	0.036669	0.010874	0.995483	2	rs2332462;rs61979909	+++
spine	rs4641648	29	14:54643363:A:G	14	54643363	G	A	3.65e-08	0.0367103	0.00666605	0.479935	0.488452	0	1.35e-06	0.040135	0.008299	0.995535	0.00646	0.030483	0.011191	0.995535	1	rs4641648	+++
spine	rs61755579	28	14:50655307:C:T	14	50655307	C	T	1.34e-08	-0.104973	0.0184787	0.00897415	0.924528	0	6.27e-06	-0.103684	0.02295	1	0.000572	-0.10735	0.031159	1	1	rs61755579	---
spine	15:42248515_CAGG_C	30	15:42248515:C:CAGG	15	42248515	C	C	1.03e-08	-0.0571243	0.00997564	0.311153	0.576974	0	8.49e-07	-0.061272	0.012442	0.979872	0.00294	-0.049659	0.016692	0.979872	1	15:42248515_CAGG_C	---
spine	rs1271044	32	15:83512253:A:G	15	83512253	G	A	1.71e-08	-0.0359923	0.00638281	0.246225	0.619746	0	2.5e-05	-0.033619	0.007976	0.996636	0.000159	-0.040219	0.010644	0.996636	1	rs1271044	---
spine	rs17601876	31	15:51553909:A:G	15	51553909	A	G	2.49e-09	-0.0377596	0.00633357	0.000913854	0.975884	0	1.69e-06	-0.037903	0.007914	0.993852	0.000386	-0.037504	0.010563	0.993852	1	rs17601876	---
spine	rs3907022	33	17:38134889:C:T	17	38134889	T	C	2.02e-12	-0.0446642	0.00635064	2.02858	0.154364	50.7045	1.86e-06	-0.037874	0.007941	0.995875	8.29e-08	-0.056713	0.010578	0.995875	7	rs3907022;rs2305482;rs12309;rs138887828;rs9303283;rs373861118;rs28496749	---
spine	rs72915617	34	18:46368276:C:G	18	46368276	C	G	2.42e-09	0.134646	0.0225651	0.427813	0.513064	0	3.07e-07	0.146062	0.028527	0.980233	0.00175	0.115564	0.036883	0.980233	2	rs72915617;18:46387821_AGGAGGCCTCGAGGGAG_A	+++
spine	rs72915668	34	18:46390047:G:T	18	46390047	T	G	2.31e-12	0.0922011	0.0131451	0.375086	0.540245	0	1.69e-07	0.086133	0.016461	0.982932	2.48e-06	0.102882	0.021839	0.982932	2	rs72915668;18:46387821_AGGAGGCCTCGAGGGAG_A	+++
spine	rs72966926	35	18:57328396:A:G	18	57328396	G	A	4.47e-08	-0.0516879	0.00944735	0.12255	0.726285	0	4.12e-06	-0.054136	0.011754	1	0.00295	-0.04722	0.015879	1	1	rs72966926	---
spine	rs73036519	37	19:45748362:C:G	19	45748362	G	C	1.01e-18	-0.0612373	0.00693206	0.0584666	0.808936	0	4.87e-12	-0.059975	0.008678	0.986667	3.67e-08	-0.063463	0.011523	0.986667	5	rs73036519;19:45765191_CA_C;rs344812;rs10402508;rs11667829	---
spine	rs752508	36	19:1168753:A:G	19	1168753	G	A	3.34e-14	-0.0532535	0.00702146	0.00801377	0.928669	0	8.85e-10	-0.053723	0.008764	0.985893	7.95e-06	-0.052412	0.011733	0.985893	9	rs752508;rs4807632;rs34639530;rs6510596;rs56207616;rs892225;rs35500465;19:1165747_TCTCAGAC_T;rs4807624	---
spine	rs2145943	38	20:38563245:A:G	20	38563245	A	G	4.62e-10	0.0403485	0.0064751	0.896621	0.343689	0	9.17e-06	0.035791	0.008068	0.988475	7.57e-06	0.048597	0.010854	0.988475	3	rs2145943;rs71332410;rs55837381	+++
spine	rs6129460	38	20:38634831:C:T	20	38634831	C	T	1.58e-09	-0.0446779	0.00740221	0.174952	0.675748	0	3.84e-07	-0.047003	0.009257	0.993501	0.001	-0.040555	0.012327	0.993501	2	rs6129460;rs71332410	---
