# Supplementary material for: Deep learning and genome-wide association meta-analyses of bone marrow adiposity in the UK Biobank
Source: Nat Commun. 2025 Jan 2;16:99. doi: 10.1038/s41467-024-55422-4 (PMC11697225; doi:10.1038/s41467-024-55422-4)
Supplement: Supplementary file 18 — Supplementary Data 15 [file 41467_2024_55422_MOESM18_ESM.xlsx]

## Sheet: Supplementary Table 15
Supplementary Table 15: Comparison of lead SNPs in meta-GWAS for the white unrelated sample (with/without BMI adjustment)
BMFF region	rsid	GenomicLocus	uniqID	chr	pos	allele_0	allele_1	P_value_meta.bmi	beta_meta.bmi	se_meta.bmi	Q_meta.bmi	P_heterogeneity_meta.bmi	I2_meta.bmi	cohort_1_p.bmi	cohort_1_beta.bmi	cohort_1_se.bmi	cohort_1_info.bmi	cohort_2_p.bmi	cohort_2_beta.bmi	cohort_2_se.bmi	cohort_2_info.bmi	direction.bmi	P_value_meta.nobmi	beta_meta.nobmi	se_meta.nobmi	Q_meta.nobmi	P_heterogeneity_meta.nobmi	I2_meta.nobmi	cohort_1_p.nobmi	cohort_1_beta.nobmi	cohort_1_se.nobmi	cohort_1_info.nobmi	cohort_2_p.nobmi	cohort_2_beta.nobmi	cohort_2_se.nobmi	cohort_2_info.nobmi	direction.nobmi	beta_meta_diff			Genomic locus : Index of genomic rick loci.
Femoral head (n=18)																																									uniqID : Unique ID of SNPs consisting of chr:position:allele1:allele2 where alleles are alphabetically ordered.
femoral head	rs10789188	2	1:66053791:A:G	1	66053791	A	G	1.76e-11	0.0456372	0.00678676	0.784935	0.375636	0	2.27e-09	0.049953	0.008354	0.978935	0.00139	0.03726	0.011639	0.978935	+++	1.31e-10	0.0443222	0.0068978	0.814436	0.366812	0	9.66e-09	0.048817	0.008508	0.978935	0.00245	0.035701	0.011783	0.978935	+++	0.001315			rsID : rsID of the top lead SNP based on dbSNP build 146.
femoral head	rs7537281	1	1:22692078:A:T	1	22692078	A	T	3.28e-20	-0.0762626	0.00828108	1.29275	0.255542	22.6454	1.13e-11	-0.069445	0.010224	0.996222	2.61e-10	-0.089266	0.01412	0.996222	---	1.33e-19	-0.0762339	0.00841618	1.38371	0.23947	27.7305	3.41e-11	-0.069023	0.010412	0.996222	3.34e-10	-0.089826	0.014295	0.996222	---	-2.87e-05			chr : chromosome of top lead SNP
femoral head	rs796821996	3	3:12280157:C:CT	3	12280157	C	C	2.39e-08	-0.0842279	0.0150913	0.128157	0.720351	0	2.47e-06	-0.088192	0.018718	0.942452	0.00259	-0.076865	0.02551	0.942452	---	1.21e-08	-0.0873869	0.0153363	0.23466	0.62809	0	1.12e-06	-0.09287	0.019061	0.942452	0.00277	-0.077321	0.025826	0.942452	---	0.003159			pos : position of top lead SNP on hg19
femoral head	rs10624910	8	6:152057402:A:ATAAAC	6	152057402	A	A	4.6e-09	-0.0377148	0.00643473	1.06e-05	0.997406	0	2.1e-06	-0.03773	0.007952	0.972435	0.000581	-0.037686	0.010952	0.972435	---	2.09e-09	-0.0391731	0.00653939	0.0131599	0.90867	0	9.38e-07	-0.039721	0.008098	0.972435	0.000582	-0.038146	0.011087	0.972435	---	0.0014583			allele_0: non-effect allele
femoral head	rs4869742	8	6:151907748:C:T	6	151907748	C	T	3.41e-18	0.0608867	0.00700097	0.0153975	0.901247	0	3.94e-12	0.06025	0.00868	1	1.61e-07	0.062072	0.011843	1	+++	1.21e-18	0.0627085	0.00711447	0.0126306	0.910517	0	2.14e-12	0.062119	0.008839	1	1.04e-07	0.063793	0.011989	1	+++	-0.0018218			allele_1: effect allele
femoral head	rs6597282	6	6:7711690:C:T	6	7711690	C	T	7.7e-09	0.0396403	0.00686416	0.0386873	0.844069	0	1.65e-06	0.040617	0.008472	0.98997	0.00128	0.037774	0.011711	0.98997	+++	2.13e-08	0.0390718	0.00697572	0.0778468	0.780237	0	2.71e-06	0.040488	0.008627	0.98997	0.00215	0.036397	0.011856	0.98997	+++	0.0005685			Two-sided association P values from inverse-variance -weighted fixed-effect model meta-analysis are given.
femoral head	rs10093418	9	8:72392687:A:G	8	72392687	A	G	2.3e-13	0.0764838	0.0104346	0.644087	0.422235	0	1.56e-10	0.082571	0.0129	0.976904	0.000252	0.064963	0.017747	0.976904	+++	3.96e-13	0.0769517	0.0106041	0.93141	0.334497	0	1.33e-10	0.084434	0.013136	0.976904	0.00046	0.062954	0.017967	0.976904	+++	-0.0004679
femoral head	rs11573824	10	8:119959925:A:T	8	119959925	A	T	8.46e-09	0.0367842	0.0063872	0.000473545	0.982639	0	3.19e-06	0.036684	0.007874	0.993864	0.000711	0.036977	0.010922	0.993864	+++	2.7e-08	0.0360881	0.00649099	0.0195971	0.888668	0	4.6e-06	0.036747	0.008018	0.993864	0.00164	0.034835	0.011057	0.993864	+++	0.0006961
femoral head	rs4263799	9	8:72394991:C:T	8	72394991	C	T	3.72e-17	-0.0536342	0.00636891	0.330699	0.565248	0	8.17e-13	-0.056283	0.00786	0.993991	7.88e-06	-0.04857	0.010868	0.993991	---	1.69e-16	-0.0533507	0.00647294	0.16281	0.686582	0	5.2e-12	-0.055251	0.008005	0.993991	6.12e-06	-0.049761	0.011002	0.993991	---	-0.0002835
femoral head	rs74789792	9	8:72358665:G:GC	8	72358665	G	G	6.33e-10	-0.0679737	0.0109955	0.425818	0.514048	0	7.83e-08	-0.073233	0.013633	0.993947	0.00178	-0.058185	0.018599	0.993947	---	6.75e-10	-0.0689653	0.011174	0.497591	0.480561	0	7.23e-08	-0.074777	0.013883	0.993947	0.00197	-0.058275	0.018829	0.993947	---	0.0009916
femoral head	rs1219399	11	11:121754634:C:T	11	121754634	T	C	2.4e-09	0.0704215	0.0117992	1.03547	0.308878	3.4252	6.32e-08	0.079254	0.014648	1	0.00659	0.0541	0.019912	1	+++	4.92e-09	0.0701489	0.0119914	0.992302	0.31918	0	1.22e-07	0.078989	0.014918	1	0.00738	0.054008	0.020158	1	+++	0.0002726
femoral head	rs765634	13	12:54432997:A:G	12	54432997	A	G	2.77e-08	-0.0371296	0.00668356	0.0132195	0.908464	0	5.16e-06	-0.037689	0.008267	0.9775	0.00149	-0.036074	0.011356	0.9775	---	2.14e-08	-0.0380391	0.00679233	0.00296584	0.956569	0	5.37e-06	-0.03831	0.008419	0.9775	0.00111	-0.037534	0.011496	0.9775	---	0.0009095
femoral head	rs34001253	14	13:43083293:A:G	13	43083293	A	G	1.38e-09	-0.112159	0.0185164	0.19618	0.657822	0	2.73e-06	-0.106365	0.022671	0.962189	0.000117	-0.123768	0.032091	0.962189	---	2.3e-10	-0.119303	0.0188182	0.159811	0.68933	0	7.99e-07	-0.113957	0.023086	0.962189	6.39e-05	-0.129889	0.032486	0.962189	---	0.007144
femoral head	rs58973023	14	13:42959133:A:T	13	42959133	A	T	3.19e-17	0.0535348	0.00634344	0.173643	0.676894	0	1.41e-12	0.055444	0.007825	0.998446	4.17e-06	0.049875	0.010834	0.998446	+++	1.32e-17	0.055067	0.00644645	0.203195	0.652155	0	7.28e-13	0.057178	0.007968	0.998446	3.24e-06	0.051067	0.010968	0.998446	+++	-0.0015322
femoral head	rs758487200	14	13:43137799:C:CA	13	43137799	C	C	2.14e-08	-0.0414473	0.00740071	0.334316	0.563129	0	9.95e-07	-0.044504	0.009095	0.925087	0.00536	-0.035457	0.012732	0.925087	---	2.46e-08	-0.0419395	0.00752143	0.24139	0.623204	0	1.48e-06	-0.044595	0.009262	0.925087	0.00431	-0.036797	0.012889	0.925087	---	0.0004922
femoral head	rs2543029	15	18:43098275:A:C	18	43098275	C	A	3.06e-10	-0.0525392	0.00834494	0.276881	0.598753	0	6.67e-08	-0.055734	0.01032	0.983693	0.00105	-0.046504	0.014184	0.983693	---	2.89e-09	-0.0503599	0.00848113	0.296878	0.585846	0	3.18e-07	-0.053742	0.01051	0.983693	0.00217	-0.044046	0.01436	0.983693	---	-0.0021793
femoral head	rs545858601	18	20:34689928:A:AAAAACAAAAC	20	34689928	A	A	3.07e-08	0.0855571	0.0154511	0.913308	0.339238	0	0.000102	0.07466	0.019203	0.934099	4.98e-05	0.105566	0.026021	0.934099	+++	4.01e-08	0.0862101	0.0157024	0.590083	0.442387	0	7.81e-05	0.077256	0.019556	0.934099	0.000101	0.102459	0.026344	0.934099	+++	-0.000653
femoral head	rs6119395	16	20:32244711:G:T	20	32244711	G	T	1.2e-10	-0.044153	0.0068571	0.0717466	0.788811	0	4.41e-07	-0.042818	0.008477	0.993095	6.29e-05	-0.04668	0.011663	0.993095	---	1.47e-10	-0.0446544	0.00696854	0.083319	0.772849	0	5.68e-07	-0.043184	0.008632	0.993095	5.96e-05	-0.047406	0.011808	0.993095	---	0.0005014
Total hip (n=30)
total hip	rs12044944	4	1:240581653:C:T	1	240581653	C	T	1.41e-09	-0.0492853	0.00814003	0.00201765	0.964172	0	8.75e-07	-0.049552	0.010075	0.990654	0.000414	-0.048784	0.013814	0.990654	---	2.37e-08	-0.0472905	0.00847082	0.0248586	0.87472	0	1.08e-05	-0.046308	0.010516	0.990654	0.000593	-0.049106	0.014295	0.990654	---	-0.0019948
total hip	rs7537281	1	1:22692078:A:T	1	22692078	A	T	4.02e-29	-0.0931296	0.00831424	0.0655139	0.797984	0	6.31e-19	-0.091573	0.010301	0.996222	9.27e-12	-0.096039	0.014083	0.996222	---	7.71e-27	-0.0928088	0.00865293	0.06768	0.794745	0	2.39e-17	-0.091148	0.010753	0.996222	4.86e-11	-0.09586	0.014575	0.996222	---	-0.0003208
total hip	rs17529309	6	2:200603682:G:T	2	200603682	G	T	6.57e-12	-0.124006	0.0180593	0.0866082	0.768534	0	1.48e-08	-0.128003	0.022596	0.956047	9.96e-05	-0.116939	0.030047	0.956047	---	2.93e-11	-0.124964	0.0187912	0.279663	0.596922	0	1.95e-08	-0.132501	0.023585	0.956047	0.000323	-0.111862	0.031095	0.956047	---	0.000958
total hip	rs11712037	7	3:12344730:C:G	3	12344730	C	G	2.59e-15	0.0773219	0.00977614	0.100226	0.751559	0	5.78e-11	0.079607	0.012152	0.99571	8.89e-06	0.07313	0.016459	0.99571	+++	1.43e-12	0.0720418	0.0101744	0.168913	0.681079	0	3.16e-09	0.075156	0.012686	0.99571	9.66e-05	0.066427	0.017034	0.99571	+++	0.0052801
total hip	rs307572	7	3:12126667:G:T	3	12126667	G	T	1.71e-11	0.0583861	0.00867745	0.0100188	0.92027	0	4.43e-08	0.059027	0.010784	0.994318	9.07e-05	0.057209	0.014615	0.994318	+++	4.49e-11	0.0594751	0.00902937	0.422601	0.515642	0	1.43e-08	0.063843	0.011255	0.994318	0.000649	0.051587	0.015125	0.994318	+++	-0.001089
total hip	rs7734992	8	5:1280128:C:T	5	1280128	T	C	2.24e-11	-0.0438875	0.00656052	0.770264	0.380135	0	1.13e-06	-0.039657	0.008141	0.966726	3.05e-06	-0.051724	0.01108	0.966726	---	2.3e-11	-0.0456429	0.00682678	0.722077	0.395463	0	1.16e-06	-0.041344	0.008497	0.966726	3.12e-06	-0.053471	0.011466	0.966726	---	0.0017554
total hip	rs1871859	10	6:151898506:C:T	6	151898506	C	T	1.25e-24	0.101084	0.00986662	0.877692	0.348835	0	1.43e-14	0.094284	0.012249	0.990118	8.86e-12	0.113649	0.01665	0.990118	+++	1.3e-23	0.102836	0.0102677	0.98044	0.32209	0	9.32e-14	0.095291	0.012786	0.990118	1.38e-11	0.116536	0.01723	0.990118	+++	-0.001752
total hip	rs201139341	10	6:151805999:G:GT	6	151805999	G	G	1.87e-09	0.0464369	0.00772849	0.681217	0.409168	0	1.36e-05	0.041752	0.009589	0.971663	2.43e-05	0.055122	0.013056	0.971663	+++	4.2e-09	0.0472582	0.00804235	0.99564	0.318368	0	3.68e-05	0.041313	0.010009	0.971663	1.73e-05	0.05809	0.01351	0.971663	+++	-0.0008213
total hip	rs2504069	10	6:152085517:C:T	6	152085517	C	T	7.96e-09	-0.0401143	0.00695305	0.185031	0.667085	0	1.05e-05	-0.037935	0.008603	1	0.000182	-0.044219	0.011807	1	---	9.79e-09	-0.0414908	0.00723551	0.0495697	0.823814	0	7.18e-06	-0.040307	0.008979	1	0.00035	-0.043683	0.012219	1	---	0.0013765
total hip	rs3020332	10	6:152008924:C:T	6	152008924	C	T	1.2e-16	-0.0528809	0.00638438	0.476845	0.489855	0	3.9e-10	-0.049634	0.007929	0.995312	4.57e-08	-0.058867	0.010766	0.995312	---	2.04e-16	-0.0546077	0.00664356	0.176219	0.674643	0	2.21e-10	-0.052536	0.008276	0.995312	1.64e-07	-0.058362	0.011141	0.995312	---	0.0017268
total hip	rs4455680	10	6:151863505:A:G	6	151863505	G	A	3.86e-09	-0.0471165	0.00799949	1.28058	0.257792	21.9103	5.03e-05	-0.040396	0.009963	0.908863	9.92e-06	-0.05931	0.01342	0.908863	---	6.44e-09	-0.0483203	0.00832409	1.11899	0.290137	10.6334	6.01e-05	-0.041727	0.010399	0.908863	1.52e-05	-0.06008	0.013888	0.908863	---	0.0012038
total hip	rs6905582	10	6:152000454:A:G	6	152000454	G	A	7.74e-14	0.0637226	0.00852518	0.795488	0.372446	0	3.61e-08	0.058169	0.010557	0.979945	2.93e-07	0.074133	0.014454	0.979945	+++	3.38e-14	0.0672707	0.00887125	1.06299	0.302535	5.92554	3.96e-08	0.060532	0.011019	0.979945	9.97e-08	0.079685	0.014956	0.979945	+++	-0.0035481
total hip	rs79983567	10	6:151969800:A:C	6	151969800	A	C	1.89e-08	-0.0659027	0.0117231	0.967635	0.325271	0	8.2e-05	-0.057392	0.01457	0.910031	3.65e-05	-0.081528	0.019742	0.910031	---	4.04e-08	-0.0669617	0.0121991	0.745873	0.387786	0	0.000102	-0.059119	0.015208	0.910031	7.19e-05	-0.081115	0.02043	0.910031	---	0.001059
total hip	7:28027811_GA_G	11	7:28027811:G:GA	7	28027811	G	G	3.1e-11	-0.0738153	0.0111137	0.00388968	0.95027	0	6.89e-08	-0.074323	0.013776	0.919418	0.000108	-0.072869	0.018808	0.919418	---	2.46e-10	-0.0732057	0.0115658	0.119759	0.729296	0	1.05e-06	-0.070248	0.014381	0.919418	5.36e-05	-0.078622	0.019461	0.919418	---	-0.0006096
total hip	rs11772470	13	7:99181096:A:G	7	99181096	G	A	3.84e-09	0.053226	0.00903513	1.46441	0.22623	31.7132	4.26e-08	0.061145	0.011156	0.991771	0.0135	0.03813	0.015403	0.991771	+++	1.75e-12	0.0663021	0.00940064	1.61069	0.204395	37.9149	1.2e-10	0.075018	0.011642	0.991771	0.00173	0.049971	0.015936	0.991771	+++	-0.0130761
total hip	rs849140	11	7:28183702:C:T	7	28183702	T	C	9.65e-11	0.0419089	0.00647503	0.000434647	0.983367	0	1.72e-07	0.042008	0.008032	1	0.000139	0.041725	0.010943	1	+++	1.88e-08	0.0378878	0.00673863	0.0716523	0.788946	0	2.91e-06	0.039223	0.008384	1	0.00177	0.035451	0.011326	1	+++	0.0040211
total hip	rs10093418	14	8:72392687:A:G	8	72392687	A	G	1.88e-10	0.0665739	0.01045	1.86882	0.17161	46.4903	2.89e-09	0.077106	0.012983	0.976904	0.00736	0.047197	0.01761	0.976904	+++	6.15e-10	0.0672719	0.010874	2.05939	0.151271	51.442	5.9e-09	0.078876	0.013551	0.976904	0.0112	0.046287	0.018223	0.976904	+++	-0.000698
total hip	rs4263799	14	8:72394991:C:T	8	72394991	C	T	2.19e-28	-0.070618	0.00639071	0.0368019	0.847869	0	1.93e-19	-0.071518	0.007928	0.993991	1.75e-10	-0.068948	0.010799	0.993991	---	7.99e-26	-0.069882	0.00665075	0.0213106	0.883936	0	6.63e-17	-0.069163	0.008276	0.993991	1.91e-10	-0.071193	0.011175	0.993991	---	-0.000736
total hip	rs74789792	14	8:72358665:G:GC	8	72358665	G	G	1.33e-11	-0.0749273	0.011075	0.53197	0.46578	0	4.25e-09	-0.080893	0.013768	0.993947	0.000598	-0.06399	0.018642	0.993947	---	3.59e-11	-0.0762957	0.0115246	0.606177	0.436231	0	7.78e-09	-0.08298	0.014371	0.993947	0.000867	-0.064251	0.019291	0.993947	---	0.0013684
total hip	rs841968	16	9:4857662:C:T	9	4857662	C	T	4.66e-11	-0.0649246	0.00986472	0.0611569	0.804677	0	4.71e-08	-0.066704	0.01221	0.984475	0.000236	-0.06158	0.01674	0.984475	---	8.83e-12	-0.070053	0.0102651	0.622214	0.430226	0	2.47e-09	-0.076009	0.012743	0.984475	0.000654	-0.059045	0.017324	0.984475	---	0.0051284
total hip	rs17476364	18	10:71094504:C:T	10	71094504	T	C	1.49e-12	-0.0721281	0.0101937	0.186318	0.665999	0	5.5e-08	-0.068878	0.012673	0.996797	5.35e-06	-0.078085	0.017157	0.996797	---	2.58e-13	-0.077583	0.0106066	0.0302868	0.861841	0	8.37e-09	-0.076208	0.013226	0.996797	6.52e-06	-0.080061	0.017755	0.996797	---	0.0054549
total hip	rs7897379	17	10:65301725:C:T	10	65301725	T	C	5.82e-13	0.0459778	0.00638176	1.42905	0.23192	30.0234	7.72e-11	0.051605	0.00793	0.998959	0.00092	0.035635	0.010751	0.998959	+++	4.05e-14	0.0501961	0.00664016	1.52093	0.217479	34.2506	1.06e-11	0.056288	0.008276	0.998959	0.000428	0.039188	0.011125	0.998959	+++	-0.0042183
total hip	rs149934734	20	11:108315606:C:T	11	108315606	C	T	2.35e-08	-0.11206	0.020067	1.58016	0.208737	36.7154	1.59e-07	-0.130613	0.02491	0.988061	0.0218	-0.077763	0.033869	0.988061	---	1.57e-09	-0.126045	0.02088	1.54962	0.213191	35.4681	2.3e-08	-0.145327	0.025998	0.988061	0.00942	-0.091007	0.035046	0.988061	---	0.013985
total hip	rs10843115	22	12:28307717:C:T	12	28307717	C	T	9.24e-09	-0.0411893	0.0071707	1.69072	0.193506	40.8537	0.000116	-0.034339	0.008898	0.996011	8.65e-06	-0.05388	0.012111	0.996011	---	2.95e-08	-0.0413717	0.00746222	1.278	0.258271	21.7529	0.000157	-0.03512	0.009288	0.996011	2.57e-05	-0.052755	0.012533	0.996011	---	0.0001824
total hip	rs76895963	21	12:4384844:G:T	12	4384844	T	G	3.38e-09	0.14785	0.0250077	0.581255	0.445821	0	2.43e-07	0.162382	0.031444	0.81209	0.00291	0.122836	0.041253	0.81209	+++	4.84e-08	0.141994	0.0260206	0.800108	0.371061	0	1.13e-06	0.159889	0.032822	0.81209	0.00888	0.111721	0.042691	0.81209	+++	0.005856
total hip	13:42884992_CA_C	24	13:42884992:C:CA	13	42884992	C	C	2.34e-09	-0.0401082	0.00671561	0.211259	0.645783	0	3.78e-07	-0.042382	0.008341	0.943186	0.00152	-0.035918	0.011323	0.943186	---	1.46e-09	-0.042267	0.00698835	0.660936	0.41623	0	9.35e-08	-0.046488	0.008706	0.943186	0.00314	-0.03462	0.011718	0.943186	---	0.0021588
total hip	rs34001253	24	13:43083293:A:G	13	43083293	A	G	9.83e-11	-0.120864	0.0186821	1.26238	0.2612	20.7848	4.13e-06	-0.105829	0.02298	0.962189	2.87e-06	-0.150169	0.032083	0.962189	---	2.28e-11	-0.130004	0.0194414	0.988065	0.320216	0	1.33e-06	-0.116043	0.023984	0.962189	2.36e-06	-0.156754	0.033199	0.962189	---	0.00914
total hip	rs758487200	24	13:43137799:C:CA	13	43137799	C	C	8.18e-10	-0.0456798	0.00743806	0.186874	0.665531	0	2.34e-06	-0.043354	0.00918	0.925087	7.85e-05	-0.050125	0.012691	0.925087	---	4.3e-09	-0.0454539	0.00774069	0.240707	0.623696	0	8.43e-06	-0.042683	0.009582	0.925087	0.000117	-0.050659	0.013133	0.925087	---	-0.0002259
total hip	rs34163979	25	14:35452572:C:CTT	14	35452572	C	C	1.42e-09	0.0390246	0.00644706	0.120276	0.728735	0	3.69e-07	0.040665	0.007996	0.999049	0.000965	0.035977	0.010899	0.999049	+++	1.35e-08	0.0381036	0.0067093	0.0418985	0.837813	0	2.79e-06	0.03912	0.008347	0.999049	0.00133	0.036248	0.011278	0.999049	+++	0.000921
total hip	rs60372268	27	17:44947756:A:G	17	44947756	A	G	5.22e-10	0.0438013	0.00705055	1.04867	0.305813	4.64118	2.27e-08	0.049187	0.008796	1	0.00382	0.034122	0.011792	1	+++	1.99e-10	0.0466748	0.00733628	0.832408	0.361577	0	1.8e-08	0.051711	0.009181	1	0.00197	0.037779	0.012202	1	+++	-0.0028735
Diaphysis (n=24)
diaphysis	rs61309203	1	1:21118489:A:T	1	21118489	A	T	4.11e-08	0.037934	0.00691451	0.644839	0.421964	0	7.73e-05	0.033871	0.008568	0.98305	0.000102	0.045522	0.011709	0.98305	+++	3.4e-08	0.0388999	0.00704754	0.700399	0.40265	0	7.67e-05	0.034571	0.008742	0.98305	8.15e-05	0.046936	0.011911	0.98305	+++	-0.0009659
diaphysis	rs11128603	2	3:12385828:A:G	3	12385828	A	G	6.77e-28	0.111893	0.0102201	1.32593	0.24953	24.5813	2.17e-21	0.120551	0.012688	0.998094	2.71e-08	0.095897	0.017246	0.998094	+++	7.64e-25	0.107228	0.0104184	1.30346	0.253583	23.281	3.37e-19	0.116006	0.012948	0.998094	2.09e-07	0.09111	0.017546	0.998094	+++	0.004665
diaphysis	rs11923081	4	3:132439403:A:C	3	132439403	A	C	4.64e-09	0.0622	0.0106148	0.43118	0.51141	0	1.49e-05	0.057072	0.013178	0.989756	6.31e-05	0.071674	0.017912	0.989756	+++	1.49e-08	0.0612632	0.0108188	0.247109	0.619118	0	2.04e-05	0.057295	0.013445	0.989756	0.00017	0.068552	0.018222	0.989756	+++	0.0009368
diaphysis	rs12636458	2	3:12589685:C:T	3	12589685	C	T	1.74e-08	0.0645087	0.0114453	0.190708	0.662328	0	1.57e-06	0.068174	0.014193	0.949696	0.00288	0.057693	0.019354	0.949696	+++	4.62e-09	0.068358	0.0116645	0.543528	0.460974	0	2.51e-07	0.074682	0.014479	0.949696	0.004	0.056664	0.019689	0.949696	+++	-0.0038493
diaphysis	rs17356657	8	7:120853581:C:T	7	120853581	C	T	2.34e-09	-0.048958	0.00819793	0.0661077	0.797091	0	7.09e-07	-0.050512	0.010185	1	0.000848	-0.046099	0.013815	1	---	1.65e-08	-0.0471669	0.00835527	0.12069	0.728288	0	2.09e-06	-0.049313	0.010391	1	0.0021	-0.043241	0.014054	1	---	-0.0017911
diaphysis	rs386729216	9	8:120092000:C:CAGTTGTTT	8	120092000	C	C	8e-12	0.0683478	0.00999446	0.646324	0.42143	0	5.03e-07	0.06242	0.01242	0.968658	2.52e-06	0.079239	0.016835	0.968658	+++	6.98e-10	0.0628195	0.0101871	0.541195	0.461938	0	6.21e-06	0.057275	0.012672	0.968658	2.06e-05	0.072949	0.017128	0.968658	+++	0.0055283
diaphysis	rs4757390	10	11:16298532:A:T	11	16298532	A	T	1.38e-10	0.0442893	0.00690116	0.259268	0.610623	0	4.49e-08	0.046874	0.008567	0.993334	0.000694	0.039512	0.011647	0.993334	+++	6.44e-10	0.0434637	0.0070339	0.106726	0.743903	0	2.41e-07	0.045159	0.008741	0.993334	0.000661	0.040349	0.011848	0.993334	+++	0.0008256
diaphysis	rs11049256	11	12:28137473:A:G	12	28137473	G	A	2.5e-10	0.0533107	0.00842624	0.224926	0.635312	0	7.49e-08	0.056246	0.010455	0.99653	0.000772	0.04787	0.014234	0.99653	+++	4.89e-11	0.056457	0.0085875	0.104917	0.746007	0	4.16e-08	0.058506	0.010666	0.99653	0.000276	0.052681	0.014479	0.99653	+++	-0.0031463
diaphysis	rs113468474	12	13:43391068:A:G	13	43391068	G	A	1.86e-14	-0.190063	0.0248131	1.35998	0.243541	26.4693	2.14e-08	-0.169773	0.030305	1	8.72e-08	-0.231331	0.04322	1	---	2.96e-13	-0.184539	0.0252925	1.18859	0.275615	15.8665	9.29e-08	-0.165148	0.03092	1	3.62e-07	-0.223751	0.04397	1	---	-0.005524
diaphysis	rs11617942	12	13:42973378:C:T	13	42973378	C	T	2.31e-19	0.354764	0.039429	0.00459446	0.945959	0	1.91e-12	0.356922	0.050676	0.916146	2.17e-08	0.351454	0.062766	0.916146	+++	3.89e-19	0.359222	0.0401813	0.0057391	0.939613	0	5.27e-12	0.356757	0.051704	0.916146	1.34e-08	0.362981	0.063848	0.916146	+++	-0.004458
diaphysis	rs138818878	12	13:43148546:C:G	13	43148546	C	G	1.39e-21	-0.192695	0.0201927	0.487952	0.484842	0	4.22e-16	-0.202926	0.024945	0.938629	4.74e-07	-0.173248	0.034392	0.938629	---	1.13e-21	-0.196834	0.0205806	0.422629	0.515628	0	4.91e-16	-0.206567	0.02545	0.938629	3.4e-07	-0.178442	0.034985	0.938629	---	0.004139
diaphysis	rs238257	12	13:42924883:C:G	13	42924883	C	G	3.48e-13	-0.0492011	0.00676348	0.000398379	0.984076	0	4.88e-09	-0.049102	0.00839	0.994325	1.57e-05	-0.049385	0.01143	0.994325	---	2.55e-13	-0.0504336	0.00689333	0.0134427	0.907698	0	2.53e-09	-0.051022	0.00856	0.994325	2.21e-05	-0.049348	0.011627	0.994325	---	0.0012325
diaphysis	rs34136735	12	13:43087742:C:T	13	43087742	C	T	1.1e-15	-0.137263	0.017126	1.52672	0.216605	34.5003	7.52e-09	-0.122013	0.02111	0.963979	1.31e-08	-0.166626	0.029292	0.963979	---	8.19e-16	-0.140538	0.0174551	1.46645	0.225906	31.8083	6.07e-09	-0.12526	0.021537	0.963979	1.24e-08	-0.169783	0.029798	0.963979	---	0.003275
diaphysis	rs35017585	13	13:111112222:A:AT	13	111112222	A	A	1.11e-14	-0.0531162	0.00687515	0.580752	0.446018	0	2.45e-11	-0.056964	0.00853	0.994701	7.55e-05	-0.045982	0.011615	0.994701	---	3.57e-13	-0.0509549	0.00700792	0.124727	0.723963	0	1.36e-09	-0.052778	0.008704	0.994701	5.63e-05	-0.047595	0.011816	0.994701	---	-0.0021613
diaphysis	rs665632	12	13:43106514:C:T	13	43106514	T	C	2.67e-29	0.0977862	0.00870175	0.605865	0.436349	0	1.89e-21	0.102764	0.010799	0.982551	1.69e-09	0.08857	0.014694	0.982551	+++	1.78e-27	0.0963327	0.00887	0.963822	0.326226	0	1.18e-20	0.102751	0.011019	0.982551	1.59e-08	0.084518	0.01495	0.982551	+++	0.0014535
diaphysis	rs73174448	12	13:43170856:A:G	13	43170856	G	A	4.07e-09	-0.0738292	0.0125533	0.0406858	0.840146	0	9.93e-07	-0.075649	0.015459	1	0.0011	-0.070306	0.02151	1	---	1.31e-08	-0.0727381	0.0127949	0.0507112	0.82183	0	7.49e-06	-0.070661	0.015773	1	0.000454	-0.076735	0.02188	1	---	-0.0010911
diaphysis	rs78322597	12	13:42852039:C:T	13	42852039	T	C	8.92e-09	-0.0663198	0.0115338	1.52785	0.216436	34.5484	8.98e-05	-0.055921	0.014276	0.973431	1.17e-05	-0.085865	0.019572	0.973431	---	3.63e-08	-0.0647501	0.0117561	1.61402	0.203927	38.043	0.000221	-0.053824	0.014566	0.973431	1.91e-05	-0.085166	0.019911	0.973431	---	-0.0015697
diaphysis	rs5809704	14	14:75784922:G:GT	14	75784922	G	G	1.97e-09	0.0451813	0.00752956	2.7336	0.0982579	63.4181	6.73e-09	0.054463	0.009392	0.961698	0.0238	0.028484	0.012597	0.961698	+++	3.55e-10	0.0481338	0.00767357	1.97184	0.160253	49.2859	4.54e-09	0.056192	0.009582	0.961698	0.00849	0.033725	0.012813	0.961698	+++	-0.0029525
diaphysis	rs62018159	15	15:40397421:A:G	15	40397421	G	A	7.63e-11	0.0539448	0.00828947	0.97484	0.323476	0	5.19e-09	0.059904	0.010254	0.978883	0.00243	0.042704	0.014083	0.978883	+++	1.11e-10	0.0544999	0.00844837	1.28572	0.256838	22.2225	4.18e-09	0.061495	0.010461	0.978883	0.00388	0.041381	0.014326	0.978883	+++	-0.0005551
diaphysis	18:60043511_CT_C	16	18:60043511:C:CT	18	60043511	C	C	1.85e-10	-0.0557602	0.0087493	0.747412	0.387297	0	1.63e-08	-0.061309	0.010851	0.863147	0.00213	-0.045449	0.014792	0.863147	---	3.02e-10	-0.0561589	0.00891737	0.575685	0.448008	0	3.37e-08	-0.061137	0.011071	0.863147	0.00182	-0.046963	0.015047	0.863147	---	0.0003987
diaphysis	rs17070072	16	18:60205542:G:T	18	60205542	T	G	5.77e-09	-0.0415593	0.00713676	0.0204743	0.88622	0	1.69e-06	-0.042304	0.008833	0.993743	0.000915	-0.040159	0.012112	0.993743	---	2.92e-08	-0.0403422	0.0072739	0.00077149	0.977841	0	7.05e-06	-0.04049	0.009012	0.993743	0.00117	-0.040066	0.012321	0.993743	---	-0.0012171
diaphysis	rs884205	16	18:60054857:A:C	18	60054857	A	C	1.19e-18	-0.0686534	0.00778753	0.00969531	0.921563	0	2.27e-12	-0.068084	0.0097	0.981695	9.62e-08	-0.069686	0.013062	0.981695	---	1.22e-17	-0.0678719	0.00793755	0.0100248	0.920246	0	1.08e-11	-0.06728	0.009897	0.981695	2.15e-07	-0.068939	0.013289	0.981695	---	-0.0007815
diaphysis	rs6078002	17	20:10979010:A:C	20	10979010	C	A	9.32e-11	-0.0480753	0.00742176	0.809874	0.368158	0	2.58e-06	-0.043204	0.009186	0.99918	5.53e-06	-0.057233	0.012595	0.99918	---	8.97e-11	-0.0490435	0.00756455	1.26975	0.259814	21.2443	4.96e-06	-0.042807	0.009373	0.99918	2.18e-06	-0.060694	0.012811	0.99918	---	0.0009682
diaphysis	21:36926852_CT_C	18	21:36926852:C:CT	21	36926852	C	C	5.05e-13	-0.0488817	0.00676657	0.170802	0.6794	0	2.38e-08	-0.046833	0.008388	0.987658	4.19e-06	-0.052699	0.01145	0.987658	---	2.37e-11	-0.0460839	0.00689759	0.0580503	0.809605	0	1.61e-07	-0.044863	0.008559	0.987658	3.34e-05	-0.048346	0.01165	0.987658	---	-0.0027978
Spine (n=50)
spine	rs12081192	4	1:155738044:A:G	1	155738044	A	G	4.06e-11	0.0456908	0.00692086	0.97233	0.3241	0	4.48e-09	0.050832	0.008665	0.995476	0.00146	0.036632	0.011502	0.995476	+++	4.34e-11	0.0456258	0.00692152	0.999718	0.317379	0	4.46e-09	0.050838	0.008665	0.995476	0.00155	0.036437	0.011505	0.995476	+++	6.5e-05
spine	rs200531368	3	1:66100979:T:TA	1	66100979	T	T	2.7e-11	0.0610845	0.00916903	0.252739	0.615153	0	1.72e-08	0.064523	0.011439	0.933201	0.000344	0.054905	0.015335	0.933201	+++	3.29e-11	0.0608252	0.00916989	0.292406	0.588683	0	1.72e-08	0.064523	0.011439	0.933201	0.000414	0.054176	0.015339	0.933201	+++	0.0002593
spine	rs3917932	2	1:36943916:C:G	1	36943916	C	G	2.99e-08	0.0356248	0.00642807	0.0339048	0.853909	0	5.25e-06	0.036506	0.008014	0.993594	0.00158	0.034035	0.010764	0.993594	+++	2.77e-08	0.035715	0.00642871	0.0272583	0.868865	0	5.26e-06	0.036505	0.008014	0.993594	0.00146	0.034289	0.010767	0.993594	+++	-9.02e-05
spine	rs6667615	3	1:66162630:A:G	1	66162630	A	G	4.04e-16	0.0668193	0.00821139	2.04738	0.152468	51.1571	1.64e-13	0.075583	0.010244	0.972205	0.000201	0.051067	0.013734	0.972205	+++	4.82e-16	0.0666479	0.00821203	2.12502	0.144911	52.9416	1.65e-13	0.075575	0.010244	0.972205	0.000232	0.050595	0.013737	0.972205	+++	0.0001714
spine	rs6684375	1	1:22706434:C:T	1	22706434	C	T	2.64e-11	-0.055279	0.00829329	0.314039	0.575212	0	5.62e-07	-0.051807	0.010352	0.99936	9.09e-06	-0.0615	0.013857	0.99936	---	2.64e-11	-0.0552834	0.00829393	0.314924	0.574674	0	5.62e-07	-0.051807	0.010352	0.99936	9.1e-06	-0.061515	0.01386	0.99936	---	4.4e-06
spine	rs7521269	5	1:162142763:A:G	1	162142763	G	A	7.29e-10	0.0564663	0.00916716	1.31024	0.252351	23.6782	1.8e-08	0.064229	0.011403	0.996324	0.00609	0.042282	0.015414	0.996324	+++	6.85e-10	0.0565621	0.00916801	1.27718	0.258423	21.7027	1.8e-08	0.064225	0.011403	0.996324	0.00579	0.042553	0.015418	0.996324	+++	-9.58e-05
spine	rs7590479	6	2:101759938:C:T	2	101759938	C	T	2.62e-08	0.0366878	0.00659261	0.645526	0.421717	0	8e-07	0.040654	0.008236	1	0.0071	0.029614	0.010999	1	+++	2.99e-08	0.0365403	0.00659326	0.692303	0.405382	0	8.03e-07	0.040647	0.008236	1	0.00793	0.029212	0.011002	1	+++	0.0001475
spine	rs111973309	7	3:12561138:A:G	3	12561138	G	A	1.05e-10	-0.0679851	0.0105236	0.319545	0.571881	0	1.07e-06	-0.063636	0.013036	0.991158	1.97e-05	-0.076122	0.017831	0.991158	---	1.15e-10	-0.0678373	0.0105246	0.300728	0.583427	0	1.08e-06	-0.063619	0.013036	0.991158	2.19e-05	-0.075734	0.017836	0.991158	---	-0.0001478
spine	rs12636458	7	3:12589685:C:T	3	12589685	C	T	3.44e-12	0.0748077	0.0107508	0.355882	0.550802	0	1.73e-07	0.07004	0.013396	0.949696	3.67e-06	0.083435	0.01802	0.949696	+++	3.56e-12	0.0747646	0.0107516	0.353129	0.552347	0	1.75e-07	0.070016	0.013396	0.949696	3.76e-06	0.083361	0.018024	0.949696	+++	4.31e-05
spine	rs145780812	7	3:12037472:G:GA	3	12037472	G	G	3.09e-09	-0.0901442	0.0152099	1.066	0.301851	6.19117	4.47e-05	-0.078143	0.019143	0.941095	9.93e-06	-0.110693	0.025049	0.941095	---	2.79e-09	-0.0904053	0.0152113	1.11394	0.291226	10.2289	4.48e-05	-0.078139	0.019143	0.941095	8.73e-06	-0.111418	0.025055	0.941095	---	0.0002611
spine	rs147070788	7	3:12489857:A:G	3	12489857	G	A	1.47e-08	0.0365674	0.00645504	0.650056	0.420093	0	5.35e-05	0.032649	0.00808	0.983792	5.11e-05	0.04348	0.010732	0.983792	+++	1.62e-08	0.0364664	0.00645569	0.620758	0.430766	0	5.38e-05	0.032638	0.00808	0.983792	5.68e-05	0.043224	0.010735	0.983792	+++	0.000101
spine	rs2648312	7	3:12547147:A:G	3	12547147	A	G	1.87e-30	-0.0737461	0.00642955	0.642941	0.422648	0	4.33e-22	-0.077598	0.008026	0.996865	4.93e-10	-0.066846	0.010742	0.996865	---	1.92e-30	-0.0737378	0.0064302	0.642591	0.422774	0	4.38e-22	-0.077588	0.008026	0.996865	5e-10	-0.066837	0.010745	0.996865	---	-8.3e-06
spine	rs2811477	8	3:127898783:C:T	3	127898783	C	T	1.9e-10	0.0700419	0.0109963	0.599212	0.438879	0	2.69e-08	0.076419	0.01374	0.991202	0.00139	0.05868	0.01834	0.991202	+++	1.94e-10	0.0700081	0.0109974	0.606727	0.436023	0	2.69e-08	0.076424	0.01374	0.991202	0.00142	0.058571	0.018345	0.991202	+++	3.38e-05
spine	rs3729931	7	3:12626516:A:G	3	12626516	G	A	5.12e-24	-0.0665826	0.00658748	0.362111	0.547336	0	1.02e-14	-0.063623	0.008221	1	6.68e-11	-0.071892	0.011011	1	---	4.51e-24	-0.0666688	0.00658791	0.385874	0.534476	0	1.03e-14	-0.063614	0.008221	1	5.77e-11	-0.072151	0.011013	1	---	8.62e-05
spine	rs4518111	7	3:12377344:A:C	3	12377344	A	C	1.29e-15	-0.0515736	0.00645056	0.252341	0.615431	0	1.83e-11	-0.053976	0.00803	0.98637	1.34e-05	-0.047203	0.010831	0.98637	---	1.71e-15	-0.051357	0.00645119	0.299329	0.584303	0	1.83e-11	-0.053973	0.00803	0.98637	1.72e-05	-0.046595	0.010834	0.98637	---	-0.0002166
spine	rs553779357	7	3:12777648:A:AT	3	12777648	A	A	1.78e-08	-0.0407172	0.00722926	0.106309	0.744386	0	2.56e-06	-0.042482	0.009031	0.868168	0.00186	-0.037569	0.012062	0.868168	---	1.75e-08	-0.040738	0.0072299	0.102545	0.748797	0	2.58e-06	-0.042471	0.009031	0.868168	0.00182	-0.037645	0.012065	0.868168	---	2.08e-05
spine	rs59302336	7	3:12849031:C:CA	3	12849031	C	C	1.89e-09	-0.039454	0.00656756	0.803999	0.3699	0	1.98e-05	-0.035038	0.008209	0.990611	1.56e-05	-0.047307	0.010947	0.990611	---	1.87e-09	-0.0394645	0.00656821	0.812519	0.367376	0	1.99e-05	-0.035026	0.008209	0.990611	1.53e-05	-0.047362	0.01095	0.990611	---	1.05e-05
spine	rs766504877	7	3:12097668:T:TG	3	12097668	T	T	4.91e-10	0.0539785	0.00867537	0.31033	0.577478	0	3.08e-06	0.050396	0.010799	0.982906	3.3e-05	0.060498	0.014568	0.982906	+++	5.45e-10	0.0538417	0.00867621	0.288859	0.590953	0	3.09e-06	0.050386	0.010799	0.982906	3.69e-05	0.060134	0.014572	0.982906	+++	0.0001368
spine	rs555057884	9	4:171239226:C:T	4	171239226	C	T	3.64e-08	0.288334	0.0523538	0.712617	0.398576	0	7.87e-05	0.256039	0.064842	0.573144	8.47e-05	0.348815	0.088736	0.573144	+++	3.69e-08	0.288244	0.0523584	0.70846	0.399955	0	7.87e-05	0.256049	0.064842	0.573144	8.61e-05	0.348569	0.088758	0.573144	+++	9e-05
spine	rs11429307	12	5:55857025:G:GT	5	55857025	G	G	2.77e-09	0.0481842	0.00810515	2.82026	0.0930814	64.5422	0.000173	0.038016	0.010117	0.991838	9.47e-07	0.066405	0.013543	0.991838	+++	3.08e-09	0.0480453	0.00810601	2.74207	0.0977383	63.5312	0.000173	0.038021	0.010117	0.991838	1.12e-06	0.066019	0.013547	0.991838	+++	0.0001389
spine	rs157512	12	5:55809127:C:T	5	55809127	T	C	5.85e-11	0.0484382	0.00739804	0.0447695	0.832428	0	7.71e-08	0.049606	0.00923	0.998448	0.000182	0.04634	0.012372	0.998448	+++	5.84e-11	0.0484451	0.00739868	0.0444819	0.83296	0	7.7e-08	0.049609	0.00923	0.998448	0.000182	0.046353	0.012375	0.998448	+++	-6.9e-06
spine	rs4449583	10	5:1284135:C:T	5	1284135	C	T	2.09e-08	-0.0379347	0.00676921	0.0394304	0.842599	0	4.17e-06	-0.038942	0.008459	0.989849	0.00138	-0.036141	0.011288	0.989849	---	2.06e-08	-0.0379604	0.00676986	0.0376087	0.846231	0	4.16e-06	-0.038944	0.008459	0.989849	0.00136	-0.036208	0.011291	0.989849	---	2.57e-05
spine	rs28557115	14	6:121793599:A:T	6	121793599	T	A	1.12e-08	-0.0460817	0.00806778	0.225806	0.634651	0	1.64e-05	-0.04325	0.01003	0.991039	0.000161	-0.051272	0.013579	0.991039	---	1.13e-08	-0.0460754	0.0080684	0.226136	0.634404	0	1.64e-05	-0.043242	0.01003	0.991039	0.000161	-0.051271	0.013582	0.991039	---	-6.3e-06
spine	rs4708612	15	6:168342453:A:G	6	168342453	G	A	1.77e-22	0.0635838	0.00651872	0.0458436	0.83046	0	2.15e-15	0.064629	0.008144	0.998687	1.41e-08	0.06172	0.010875	0.998687	+++	1.86e-22	0.0635591	0.00651937	0.0475125	0.82745	0	2.17e-15	0.064623	0.008144	0.998687	1.46e-08	0.061661	0.010878	0.998687	+++	2.47e-05
spine	rs4959678	13	6:2503173:A:C	6	2503173	C	A	5.6e-10	-0.0393432	0.00634422	0.155404	0.693424	0	2.33e-06	-0.037467	0.007931	0.996905	5.43e-05	-0.042677	0.010572	0.996905	---	5.14e-10	-0.0394311	0.00634487	0.170364	0.679789	0	2.33e-06	-0.037467	0.007931	0.996905	4.94e-05	-0.042923	0.010575	0.996905	---	8.79e-05
spine	rs17145750	16	7:73026378:C:T	7	73026378	C	T	1.55e-08	-0.0488924	0.0086438	1.1095	0.29219	9.86961	2.37e-07	-0.055651	0.010765	1	0.0118	-0.036627	0.014502	1	---	1.79e-08	-0.0486829	0.00864464	1.17741	0.277884	15.0677	2.37e-07	-0.055644	0.010765	1	0.0132	-0.036043	0.014506	1	---	-0.0002095
spine	rs11775560	17	8:61660163:A:G	8	61660163	A	G	7.8e-15	-0.0632696	0.00814192	0.168745	0.68123	0	2.29e-09	-0.060769	0.010166	1	6.31e-07	-0.067743	0.013597	1	---	7.03e-15	-0.0633833	0.00814278	0.185073	0.667049	0	2.3e-09	-0.060765	0.010166	1	5.61e-07	-0.06807	0.013601	1	---	0.0001137
spine	rs2737265	18	8:116667634:A:G	8	116667634	A	G	1.75e-08	-0.0396495	0.00703601	1.22732	0.267929	18.5217	0.000112	-0.033872	0.008758	0.99448	2.2e-05	-0.050166	0.011816	0.99448	---	1.95e-08	-0.0395185	0.00703665	1.16727	0.279963	14.3301	0.000111	-0.033885	0.008758	0.99448	2.54e-05	-0.049778	0.011819	0.99448	---	-0.000131
spine	rs1041608	20	9:137116205:C:T	9	137116205	C	T	3.21e-14	0.0492133	0.00648442	2.65821	0.103016	62.3808	2.89e-07	0.041392	0.008066	0.981011	5.76e-09	0.063504	0.010903	0.981011	+++	3.37e-14	0.0491767	0.00648484	2.62929	0.104908	61.967	2.88e-07	0.041399	0.008066	0.981011	6.18e-09	0.063393	0.010905	0.981011	+++	3.66e-05
spine	rs2378715	19	9:89331137:A:G	9	89331137	A	G	3.87e-11	0.0422923	0.00639918	2.37172	0.123551	57.8366	4.97e-10	0.049627	0.007977	0.98876	0.00673	0.029051	0.010718	0.98876	+++	3.59e-11	0.0423684	0.00639982	2.31976	0.12774	56.892	4.99e-10	0.049621	0.007977	0.98876	0.00634	0.029268	0.010721	0.98876	+++	-7.61e-05
spine	rs4763832	21	12:12622136:A:G	12	12622136	A	G	2.89e-08	0.0359116	0.00647276	0.12119	0.727747	0	2.22e-05	0.034235	0.008068	0.978003	0.00033	0.03894	0.010843	0.978003	+++	2.83e-08	0.0359365	0.0064734	0.125302	0.723354	0	2.22e-05	0.034232	0.008068	0.978003	0.000323	0.039017	0.010846	0.978003	+++	-2.49e-05
spine	rs60906625	22	12:26430452:A:G	12	26430452	G	A	6.16e-10	0.0487988	0.00788819	0.863558	0.352745	0	3.43e-08	0.054248	0.009829	0.994558	0.00324	0.038938	0.013222	0.994558	+++	5.94e-10	0.0488478	0.00788882	0.852738	0.355779	0	3.4e-08	0.054262	0.009829	0.994558	0.00316	0.039046	0.013225	0.994558	+++	-4.9e-05
spine	rs7137828	25	12:111932800:C:T	12	111932800	C	T	5.12e-22	0.0611171	0.00633611	0.0387343	0.843976	0	4.66e-15	0.062051	0.007916	0.997488	1.88e-08	0.059452	0.01057	0.997488	+++	4.11e-22	0.0612631	0.00633654	0.0279243	0.867287	0	4.64e-15	0.062056	0.007916	0.997488	1.52e-08	0.059849	0.010572	0.997488	+++	-0.000146
spine	rs78804134	24	12:28266382:A:G	12	28266382	A	G	6.75e-11	-0.0471231	0.00722069	1.82689	0.176495	45.2622	1.56e-09	-0.054398	0.009006	0.995232	0.00486	-0.03403	0.012082	0.995232	---	7.74e-11	-0.0469782	0.00722133	1.89893	0.168198	47.3387	1.56e-09	-0.054394	0.009006	0.995232	0.0054	-0.033625	0.012085	0.995232	---	-0.0001449
spine	rs7969023	23	12:26803949:C:T	12	26803949	T	C	5.85e-11	-0.0425446	0.00649775	0.979286	0.322375	0	2.98e-06	-0.037782	0.008086	0.986348	2.72e-06	-0.051226	0.010917	0.986348	---	6.01e-11	-0.0425215	0.00649839	0.966454	0.325566	0	2.97e-06	-0.037791	0.008086	0.986348	2.83e-06	-0.051149	0.01092	0.986348	---	-2.31e-05
spine	rs76428106	26	13:28604007:C:T	13	28604007	T	C	1.13e-11	-0.198788	0.029281	0.000547891	0.981326	0	4.66e-08	-0.199297	0.036469	0.919702	5.63e-05	-0.197865	0.04912	0.919702	---	1.26e-11	-0.198351	0.0292838	0.00178062	0.966341	0	4.68e-08	-0.199268	0.036469	0.919702	6.26e-05	-0.196686	0.049133	0.919702	---	-0.000437
spine	rs2332462	27	14:25459482:C:T	14	25459482	T	C	1.31e-11	0.0440538	0.00650965	0.63132	0.426872	0	3.75e-09	0.047921	0.008128	0.995483	0.000636	0.037136	0.010871	0.995483	+++	1.59e-11	0.0438782	0.00651029	0.685103	0.407835	0	3.8e-09	0.047906	0.008128	0.995483	0.000746	0.036669	0.010874	0.995483	+++	0.0001756
spine	rs4641648	29	14:54643363:A:G	14	54643363	G	A	3.39e-08	0.0367956	0.00666563	0.458703	0.498231	0	1.34e-06	0.040144	0.008299	0.995535	0.00606	0.030709	0.011189	0.995535	+++	3.65e-08	0.0367103	0.00666605	0.479935	0.488452	0	1.35e-06	0.040135	0.008299	0.995535	0.00646	0.030483	0.011191	0.995535	+++	8.53e-05
spine	rs61755579	28	14:50655307:C:T	14	50655307	C	T	1.25e-08	-0.105194	0.018477	0.0126395	0.910486	0	6.29e-06	-0.103664	0.02295	1	0.000526	-0.108014	0.031151	1	---	1.34e-08	-0.104973	0.0184787	0.00897415	0.924528	0	6.27e-06	-0.103684	0.02295	1	0.000572	-0.10735	0.031159	1	---	-0.000221
spine	15:42248515_CAGG_C	30	15:42248515:C:CAGG	15	42248515	C	C	9.85e-09	-0.057189	0.00997479	0.301728	0.582801	0	8.48e-07	-0.061274	0.012442	0.979872	0.00283	-0.04984	0.016688	0.979872	---	1.03e-08	-0.0571243	0.00997564	0.311153	0.576974	0	8.49e-07	-0.061272	0.012442	0.979872	0.00294	-0.049659	0.016692	0.979872	---	-6.47e-05
spine	rs1271044	32	15:83512253:A:G	15	83512253	G	A	1.64e-08	-0.0360328	0.00638217	0.256494	0.612539	0	2.52e-05	-0.03361	0.007976	0.996636	0.00015	-0.040345	0.010641	0.996636	---	1.71e-08	-0.0359923	0.00638281	0.246225	0.619746	0	2.5e-05	-0.033619	0.007976	0.996636	0.000159	-0.040219	0.010644	0.996636	---	-4.05e-05
spine	rs17601876	31	15:51553909:A:G	15	51553909	A	G	2.4e-09	-0.037797	0.00633314	0.000576972	0.980836	0	1.69e-06	-0.037911	0.007914	0.993852	0.000372	-0.037594	0.010561	0.993852	---	2.49e-09	-0.0377596	0.00633357	0.000913854	0.975884	0	1.69e-06	-0.037903	0.007914	0.993852	0.000386	-0.037504	0.010563	0.993852	---	-3.74e-05
spine	rs3907022	33	17:38134889:C:T	17	38134889	T	C	2.29e-12	-0.0445489	0.00634999	1.96012	0.161501	48.9827	1.87e-06	-0.037873	0.007941	0.995875	9.76e-08	-0.056388	0.010575	0.995875	---	2.02e-12	-0.0446642	0.00635064	2.02858	0.154364	50.7045	1.86e-06	-0.037874	0.007941	0.995875	8.29e-08	-0.056713	0.010578	0.995875	---	0.0001153
spine	rs72915617	34	18:46368276:C:G	18	46368276	C	G	2.41e-09	0.134638	0.0225631	0.427523	0.513207	0	3.07e-07	0.146051	0.028527	0.980233	0.00174	0.115568	0.036874	0.980233	+++	2.42e-09	0.134646	0.0225651	0.427813	0.513064	0	3.07e-07	0.146062	0.028527	0.980233	0.00175	0.115564	0.036883	0.980233	+++	-8e-06
spine	rs72915668	34	18:46390047:G:T	18	46390047	T	G	2.62e-12	0.0919656	0.0131441	0.345606	0.556611	0	1.69e-07	0.08614	0.016461	0.982932	2.86e-06	0.102215	0.021834	0.982932	+++	2.31e-12	0.0922011	0.0131451	0.375086	0.540245	0	1.69e-07	0.086133	0.016461	0.982932	2.48e-06	0.102882	0.021839	0.982932	+++	-0.0002355
spine	rs72966926	35	18:57328396:A:G	18	57328396	G	A	4.33e-08	-0.0517388	0.00944651	0.116879	0.732444	0	4.13e-06	-0.05413	0.011754	1	0.00285	-0.047377	0.015875	1	---	4.47e-08	-0.0516879	0.00944735	0.12255	0.726285	0	4.12e-06	-0.054136	0.011754	1	0.00295	-0.04722	0.015879	1	---	-5.09e-05
spine	rs73036519	37	19:45748362:C:G	19	45748362	G	C	1.02e-18	-0.0612248	0.00693163	0.0563861	0.812302	0	4.84e-12	-0.059985	0.008678	0.986667	3.74e-08	-0.06341	0.011521	0.986667	---	1.01e-18	-0.0612373	0.00693206	0.0584666	0.808936	0	4.87e-12	-0.059975	0.008678	0.986667	3.67e-08	-0.063463	0.011523	0.986667	---	1.25e-05
spine	rs752508	36	19:1168753:A:G	19	1168753	G	A	3.39e-14	-0.053234	0.00702081	0.00851304	0.926487	0	8.88e-10	-0.053718	0.008764	0.985893	8.06e-06	-0.052367	0.01173	0.985893	---	3.34e-14	-0.0532535	0.00702146	0.00801377	0.928669	0	8.85e-10	-0.053723	0.008764	0.985893	7.95e-06	-0.052412	0.011733	0.985893	---	1.95e-05
spine	rs2145943	38	20:38563245:A:G	20	38563245	A	G	5.41e-10	0.0401861	0.00647446	0.83393	0.361139	0	9.18e-06	0.03579	0.008068	0.988475	9.18e-06	0.048138	0.010851	0.988475	+++	4.62e-10	0.0403485	0.0064751	0.896621	0.343689	0	9.17e-06	0.035791	0.008068	0.988475	7.57e-06	0.048597	0.010854	0.988475	+++	-0.0001624
spine	rs6129460	38	20:38634831:C:T	20	38634831	C	T	1.64e-09	-0.0446306	0.00740156	0.183632	0.66827	0	3.82e-07	-0.047013	0.009257	0.993501	0.00105	-0.040408	0.012324	0.993501	---	1.58e-09	-0.0446779	0.00740221	0.174952	0.675748	0	3.84e-07	-0.047003	0.009257	0.993501	0.001	-0.040555	0.012327	0.993501	---	4.73e-05
