# Supplementary material for: Deep learning and genome-wide association meta-analyses of bone marrow adiposity in the UK Biobank
Source: Nat Commun. 2025 Jan 2;16:99. doi: 10.1038/s41467-024-55422-4 (PMC11697225; doi:10.1038/s41467-024-55422-4)
Supplement: Supplementary file 19 — Supplementary Data 16 [file 41467_2024_55422_MOESM19_ESM.xlsx]

## Sheet: Supplementary Table 16
Supplementary Table 16: Independent significant SNPs in meta-GWAS for the white unrelated sample (without BMI adjustment)
BMFF region	rsid	GenomicLocus	uniqID	chr	pos	allele_0	allele_1	P_value_meta	beta_meta	se_meta	Q_meta	P_heterogeneity_meta	I2_meta	cohort_1_p	cohort_1_beta	cohort_1_se	cohort_1_info	cohort_2_p	cohort_2_beta	cohort_2_se	cohort_2_info	nSNPs	nGWASSNPs	direction			Genomic locus : Index of genomic rick loci.
Femoral head (n=63)																											uniqID : Unique ID of SNPs consisting of chr:position:allele1:allele2 where alleles are alphabetically ordered.
femoral head	1:22681366_AT_A	1	1:22681366:A:AT	1	22681366	A	A	2.09e-09	-0.0473222	0.00789929	0.0500591	0.82296	0	6.48e-07	-0.048607	0.009766	0.855548	0.000834	-0.044891	0.013434	0.855548	1	1	---			rsID : rsID of the top lead SNP based on dbSNP build 146.
femoral head	1:22681832_CT_C	1	1:22681832:C:CT	1	22681832	C	C	3.85e-15	-0.0631407	0.00803335	0.11895	0.730176	0	8.13e-10	-0.061117	0.009948	0.949482	8.93e-07	-0.066934	0.01362	0.949482	3	3	---			chr : chromosome of top lead SNP
femoral head	1:66069381_GT_G	2	1:66069381:G:GT	1	66069381	G	G	3.63e-08	0.0401667	0.00729264	0.00805728	0.928476	0	1.16e-05	0.039687	0.009041	0.846555	0.000876	0.04106	0.012338	0.846555	1	1	+++			pos : position of top lead SNP on hg19
femoral head	1:66142801_TA_T	2	1:66142801:T:TA	1	66142801	T	T	7.84e-09	0.0475067	0.00823088	0.637079	0.42477	0	2.88e-07	0.052303	0.010191	0.986209	0.00581	0.038508	0.013959	0.986209	142	136	+++			allele_0: non-effect allele
femoral head	rs10789188	2	1:66053791:A:G	1	66053791	A	G	1.31e-10	0.0443222	0.0068978	0.814436	0.366812	0	9.66e-09	0.048817	0.008508	0.978935	0.00245	0.035701	0.011783	0.978935	5	5	+++			allele_1: effect allele
femoral head	rs11208700	2	1:66133443:A:T	1	66133443	A	T	2.39e-08	0.0361583	0.00647867	0.143229	0.705092	0	2.33e-06	0.037957	0.008035	0.98899	0.00275	0.032816	0.010953	0.98899	16	16	+++			Two-sided association P values from inverse-variance -weighted fixed-effect model meta-analysis are given.
femoral head	rs11208717	2	1:66158994:C:T	1	66158994	T	C	4.96e-10	0.0415894	0.00668607	0.167445	0.682393	0	1.88e-06	0.039577	0.0083	0.995351	5.94e-05	0.045309	0.011284	0.995351	104	101	+++
femoral head	rs11417022	2	1:66073835:G:GT	1	66073835	G	G	3.45e-08	0.0385348	0.00698473	0.121064	0.727883	0	2.24e-05	0.03675	0.008666	0.897265	0.000392	0.041844	0.0118	0.897265	73	72	+++
femoral head	rs11800051	1	1:22695412:C:T	1	22695412	T	C	2.74e-09	-0.0386032	0.00649192	0.0724702	0.787774	0	3.13e-06	-0.037341	0.008008	0.992824	0.000217	-0.041023	0.011088	0.992824	13	13	---
femoral head	rs28552104	1	1:22726564:A:G	1	22726564	A	G	7.01e-14	-0.0693608	0.00926336	1.14297	0.285027	12.5083	5.93e-08	-0.062144	0.011462	0.991185	1.36e-07	-0.082951	0.015729	0.991185	33	33	---
femoral head	rs3828036	2	1:66053804:A:T	1	66053804	A	T	2.95e-08	0.0361121	0.00651303	0.143892	0.704442	0	2.63e-06	0.037919	0.008069	0.976759	0.00301	0.032734	0.011033	0.976759	2	2	+++
femoral head	rs6660548	1	1:22680079:A:G	1	22680079	A	G	9.03e-09	-0.054573	0.00949429	0.556287	0.45576	0	2.68e-05	-0.049396	0.011761	0.968834	6.49e-05	-0.064259	0.016087	0.968834	4	4	---
femoral head	rs6684479	1	1:22706534:C:T	1	22706534	C	T	3.08e-17	-0.0834787	0.00988694	0.402664	0.525717	0	1.31e-10	-0.078872	0.012266	0.999334	3.64e-08	-0.092023	0.016705	0.999334	52	52	---
femoral head	rs7534009	1	1:22728093:A:G	1	22728093	G	A	2.04e-09	-0.0736535	0.0122867	0.00275001	0.958178	0	1.55e-06	-0.073182	0.015225	1	0.000341	-0.074534	0.020806	1	1	1	---
femoral head	rs7537281	1	1:22692078:A:T	1	22692078	A	T	1.33e-19	-0.0762339	0.00841618	1.38371	0.23947	27.7305	3.41e-11	-0.069023	0.010412	0.996222	3.34e-10	-0.089826	0.014295	0.996222	38	38	---
femoral head	rs7543680	1	1:22731269:A:G	1	22731269	G	A	2.95e-15	-0.0617325	0.00782111	0.997519	0.317912	0	6.63e-09	-0.056063	0.009664	0.991927	5.22e-08	-0.072495	0.013315	0.991927	2	2	---
femoral head	rs796821996	3	3:12280157:C:CT	3	12280157	C	C	1.21e-08	-0.0873869	0.0153363	0.23466	0.62809	0	1.12e-06	-0.09287	0.019061	0.942452	0.00277	-0.077321	0.025826	0.942452	121	118	---
femoral head	rs2853677	4	5:1287194:A:G	5	1287194	G	A	4.84e-08	0.0356461	0.00653194	0.135557	0.712739	0	2.74e-05	0.033895	0.00808	1	0.000449	0.038949	0.011097	1	4	4	+++
femoral head	rs7705526	4	5:1285974:A:C	5	1285974	C	A	7.16e-09	-0.0402038	0.00694711	1.09621	0.2951	8.77645	5.15e-05	-0.034875	0.008612	0.970497	2.01e-05	-0.050132	0.011755	0.970497	4	4	---
femoral head	rs7734992	4	5:1280128:C:T	5	1280128	T	C	3.11e-09	-0.0393141	0.00663459	0.618244	0.431701	0	1.57e-05	-0.035501	0.008218	0.966726	3.61e-05	-0.046451	0.011243	0.966726	6	6	---
femoral head	6:133339485_GA_G	6	6:133339485:G:GA	6	133339485	G	G	2.74e-10	0.043436	0.00688081	0.0053523	0.941679	0	2.99e-07	0.043807	0.008548	0.989764	0.000229	0.042753	0.011597	0.989764	22	18	+++
femoral head	rs10624910	7	6:152057402:A:ATAAAC	6	152057402	A	A	2.09e-09	-0.0391731	0.00653939	0.0131599	0.90867	0	9.38e-07	-0.039721	0.008098	0.972435	0.000582	-0.038146	0.011087	0.972435	50	50	---
femoral head	rs17054385	7	6:151854094:C:T	6	151854094	C	T	2.53e-09	0.0596179	0.0100042	0.307899	0.578972	0	7.84e-06	0.055531	0.012423	0.988306	6.91e-05	0.067158	0.016874	0.988306	35	35	+++
femoral head	rs1871859	7	6:151898506:C:T	6	151898506	C	T	2.61e-14	0.076071	0.00998794	0.357115	0.550113	0	6.59e-09	0.071719	0.012361	0.990118	6.72e-07	0.084257	0.016953	0.990118	36	36	+++
femoral head	rs3020332	7	6:152008924:C:T	6	152008924	C	T	4.06e-08	-0.0355178	0.00647142	0.314878	0.574702	0	1.95e-06	-0.038176	0.00802	0.995312	0.0053	-0.030557	0.010956	0.995312	27	26	---
femoral head	rs4869742	7	6:151907748:C:T	6	151907748	C	T	1.21e-18	0.0627085	0.00711447	0.0126306	0.910517	0	2.14e-12	0.062119	0.008839	1	1.04e-07	0.063793	0.011989	1	19	19	+++
femoral head	rs6597282	5	6:7711690:C:T	6	7711690	C	T	2.13e-08	0.0390718	0.00697572	0.0778468	0.780237	0	2.71e-06	0.040488	0.008627	0.98997	0.00215	0.036397	0.011856	0.98997	39	39	+++
femoral head	rs779233904	7	6:151910404:A:AAC	6	151910404	A	A	3.8e-15	-0.0525185	0.00668065	0.0863669	0.768848	0	7.43e-10	-0.051074	0.008294	0.976102	9.84e-07	-0.055187	0.011273	0.976102	39	39	---
femoral head	8:72395582_AAGCCCT_A	8	8:72395582:A:AAGCCCT	8	72395582	A	A	4.72e-11	0.0805806	0.0122471	0.906627	0.341011	0	4.27e-09	0.089098	0.015166	0.982461	0.00187	0.064615	0.020764	0.982461	58	58	+++
femoral head	rs10093418	8	8:72392687:A:G	8	72392687	A	G	3.96e-13	0.0769517	0.0106041	0.93141	0.334497	0	1.33e-10	0.084434	0.013136	0.976904	0.00046	0.062954	0.017967	0.976904	1	1	+++
femoral head	rs10216347	8	8:72408502:C:T	8	72408502	C	T	8.67e-09	-0.0411109	0.00714372	0.049026	0.824767	0	6.2e-06	-0.039958	0.00884	0.990617	0.00036	-0.043281	0.012128	0.990617	9	9	---
femoral head	rs11573824	9	8:119959925:A:T	8	119959925	A	T	2.7e-08	0.0360881	0.00649099	0.0195971	0.888668	0	4.6e-06	0.036747	0.008018	0.993864	0.00164	0.034835	0.011057	0.993864	141	136	+++
femoral head	rs1424874	8	8:72444094:A:G	8	72444094	G	A	1.49e-09	-0.0498775	0.00825063	1.04678	0.306251	4.46866	4.45e-08	-0.0561	0.01025	0.995045	0.00573	-0.038426	0.013905	0.995045	14	14	---
femoral head	rs4263799	8	8:72394991:C:T	8	72394991	C	T	1.69e-16	-0.0533507	0.00647294	0.16281	0.686582	0	5.2e-12	-0.055251	0.008005	0.993991	6.12e-06	-0.049761	0.011002	0.993991	30	30	---
femoral head	rs73686205	8	8:72430050:G:T	8	72430050	G	T	1.78e-10	-0.0476802	0.00747447	0.412501	0.520703	0	3.26e-08	-0.051191	0.00926	0.992924	0.00119	-0.041116	0.012662	0.992924	16	16	---
femoral head	rs74789792	8	8:72358665:G:GC	8	72358665	G	G	6.75e-10	-0.0689653	0.011174	0.497591	0.480561	0	7.23e-08	-0.074777	0.013883	0.993947	0.00197	-0.058275	0.018829	0.993947	9	9	---
femoral head	rs7823971	8	8:72471728:A:C	8	72471728	C	A	5.14e-12	0.056233	0.00814773	0.432688	0.510673	0	2.52e-09	0.060148	0.01009	0.990964	0.000401	0.048896	0.013813	0.990964	11	11	+++
femoral head	rs7839059	9	8:119976542:A:C	8	119976542	C	A	3.27e-08	0.0375775	0.00679979	0.103906	0.747192	0	1.92e-05	0.035979	0.008416	0.995967	0.000438	0.040583	0.01154	0.995967	3	3	+++
femoral head	rs7843475	8	8:72475748:C:G	8	72475748	C	G	7.81e-11	0.048228	0.00741496	1.21379	0.270582	17.6136	3.57e-09	0.054185	0.009177	0.991599	0.00327	0.037025	0.012585	0.991599	15	15	+++
femoral head	rs7897379	10	10:65301725:C:T	10	65301725	T	C	4.07e-08	0.0354682	0.00646289	0.602234	0.437727	0	1.04e-06	0.039143	0.008012	0.998959	0.00886	0.028623	0.010935	0.998959	199	173	+++
femoral head	rs1219399	11	11:121754634:C:T	11	121754634	T	C	4.92e-09	0.0701489	0.0119914	0.992302	0.31918	0	1.22e-07	0.078989	0.014918	1	0.00738	0.054008	0.020158	1	3	3	+++
femoral head	rs765634	12	12:54432997:A:G	12	54432997	A	G	2.14e-08	-0.0380391	0.00679233	0.00296584	0.956569	0	5.37e-06	-0.03831	0.008419	0.9775	0.00111	-0.037534	0.011496	0.9775	31	31	---
femoral head	rs116926994	13	13:43077245:A:G	13	43077245	A	G	2.35e-08	-0.116842	0.0209245	0.0942226	0.758876	0	1.3e-05	-0.112253	0.025716	1	0.000474	-0.125832	0.035995	1	1	1	---
femoral head	rs1475249	13	13:42954505:A:G	13	42954505	A	G	3.3e-11	-0.0477934	0.00720606	0.323815	0.569324	0	4.71e-07	-0.044825	0.008896	0.99778	1.38e-05	-0.053458	0.012289	0.99778	44	42	---
femoral head	rs238257	13	13:42924883:C:G	13	42924883	C	G	2.46e-11	-0.0431853	0.00646874	2.18724	0.139159	54.2803	6.06e-06	-0.036214	0.008004	0.994325	2.96e-07	-0.056314	0.010984	0.994325	3	3	---
femoral head	rs238261	13	13:42927423:C:T	13	42927423	T	C	5.49e-09	-0.0395431	0.00678099	0.0101541	0.919735	0	1.93e-06	-0.040044	0.008408	0.991183	0.000762	-0.038611	0.011469	0.991183	29	27	---
femoral head	rs34001253	13	13:43083293:A:G	13	43083293	A	G	2.3e-10	-0.119303	0.0188182	0.159811	0.68933	0	7.99e-07	-0.113957	0.023086	0.962189	6.39e-05	-0.129889	0.032486	0.962189	72	72	---
femoral head	rs58973023	13	13:42959133:A:T	13	42959133	A	T	1.32e-17	0.055067	0.00644645	0.203195	0.652155	0	7.28e-13	0.057178	0.007968	0.998446	3.24e-06	0.051067	0.010968	0.998446	45	40	+++
femoral head	rs758487200	13	13:43137799:C:CA	13	43137799	C	C	2.46e-08	-0.0419395	0.00752143	0.24139	0.623204	0	1.48e-06	-0.044595	0.009262	0.925087	0.00431	-0.036797	0.012889	0.925087	1	1	---
femoral head	rs77503567	13	13:43032039:A:C	13	43032039	A	C	1.08e-08	0.0385859	0.00674819	0.0728859	0.78718	0	1.83e-06	0.03992	0.008364	0.917433	0.00159	0.036098	0.011422	0.917433	44	40	+++
femoral head	rs7995775	13	13:42933413:A:G	13	42933413	G	A	6.67e-10	0.0420847	0.00681677	1.5709	0.210076	36.3423	2.14e-05	0.035858	0.008435	0.98579	3.35e-06	0.053808	0.011574	0.98579	33	30	+++
femoral head	rs9533089	13	13:42951012:A:T	13	42951012	T	A	2.11e-10	0.0415857	0.00654582	1.47322	0.224838	32.1216	9.84e-06	0.035801	0.008097	0.993803	2.37e-06	0.052498	0.011121	0.993803	1	1	+++
femoral head	rs9652185	13	13:42981310:A:T	13	42981310	A	T	1.83e-09	0.0458646	0.00762854	0.981681	0.321784	0	2.11e-05	0.0403	0.009473	0.992171	1.31e-05	0.056131	0.012867	0.992171	29	11	+++
femoral head	rs2543029	14	18:43098275:A:C	18	43098275	C	A	2.89e-09	-0.0503599	0.00848113	0.296878	0.585846	0	3.18e-07	-0.053742	0.01051	0.983693	0.00217	-0.044046	0.01436	0.983693	15	15	---
femoral head	20:33961490_CA_C	16	20:33961490:C:CA	20	33961490	C	C	1.38e-10	-0.0445598	0.0069433	2.65039	0.103525	62.2697	2.46e-05	-0.036293	0.008602	0.97956	3.37e-07	-0.060016	0.011762	0.97956	164	110	---
femoral head	rs143384	16	20:34025756:A:G	20	34025756	A	G	1.46e-19	0.0591392	0.00653625	2.56283	0.109403	60.9806	1.79e-10	0.051543	0.008077	1	3.86e-11	0.073553	0.011126	1	130	112	+++
femoral head	rs1810741	16	20:34109715:C:T	20	34109715	T	C	2.51e-08	0.0430899	0.00773259	1.38853	0.238653	27.9815	0.000152	0.036382	0.009602	0.992827	2.13e-05	0.055467	0.013043	0.992827	141	98	+++
femoral head	rs2254207	16	20:33857711:A:C	20	33857711	A	C	2.73e-08	0.0426642	0.00767654	0.311208	0.57694	0	1.46e-06	0.045791	0.009505	0.987354	0.00471	0.036799	0.013018	0.987354	34	34	+++
femoral head	rs2425052	16	20:33880729:A:C	20	33880729	A	C	1.07e-08	0.0371288	0.00649259	0.029809	0.862924	0	2.15e-06	0.037937	0.008004	1	0.00137	0.035574	0.011102	1	11	9	+++
femoral head	rs532201406	16	20:34301588:C:CAAAAA	20	34301588	C	C	1.99e-10	0.0473516	0.00744289	0.666029	0.414439	0	3.56e-06	0.042872	0.009248	0.954947	9.33e-06	0.055588	0.01254	0.954947	1	1	+++
femoral head	rs545858601	17	20:34689928:A:AAAAACAAAAC	20	34689928	A	A	4.01e-08	0.0862101	0.0157024	0.590083	0.442387	0	7.81e-05	0.077256	0.019556	0.934099	0.000101	0.102459	0.026344	0.934099	8	8	+++
femoral head	rs6119395	15	20:32244711:G:T	20	32244711	G	T	1.47e-10	-0.0446544	0.00696854	0.083319	0.772849	0	5.68e-07	-0.043184	0.008632	0.993095	5.96e-05	-0.047406	0.011808	0.993095	111	108	---
femoral head	rs6141543	16	20:33909088:C:T	20	33909088	C	T	2.82e-10	-0.04145	0.00657075	0.41006	0.521939	0	2.57e-06	-0.038357	0.008155	0.953096	2.13e-05	-0.047174	0.011094	0.953096	118	109	---
Total hip (n=138)
total hip	1:22681366_AT_A	1	1:22681366:A:AT	1	22681366	A	A	1.09e-11	-0.0551617	0.00811966	2.0296	0.154261	50.7292	2.76e-10	-0.063688	0.010087	0.855548	0.00393	-0.039468	0.013685	0.855548	1	1	---
total hip	1:22681832_CT_C	1	1:22681832:C:CT	1	22681832	C	C	6.34e-18	-0.0712546	0.00826018	0.0262532	0.871284	0	2.1e-12	-0.072245	0.010276	0.949482	5.73e-07	-0.069446	0.013886	0.949482	3	3	---
total hip	1:66065422_GA_G	2	1:66065422:G:GA	1	66065422	G	G	4.5e-10	0.0429857	0.00689371	0.898387	0.343215	0	2.48e-08	0.047821	0.008576	0.984968	0.00321	0.034156	0.011589	0.984968	38	35	+++
total hip	1:66069381_GT_G	2	1:66069381:G:GT	1	66069381	G	G	7.57e-09	0.043307	0.00749557	1.37585	0.240809	27.3179	8.44e-05	0.036755	0.009348	0.846555	1.14e-05	0.055105	0.012544	0.846555	1	1	+++
total hip	1:66091656_ACACT_A	2	1:66091656:A:ACACT	1	66091656	A	A	3.81e-08	0.0580844	0.010562	0.0446112	0.832721	0	1.73e-05	0.056439	0.013124	0.890593	0.000595	0.061109	0.017794	0.890593	1	1	+++
total hip	1:66196998_GA_G	2	1:66196998:G:GA	1	66196998	G	G	4.32e-08	0.0405647	0.00740595	0.022782	0.880025	0	6.83e-06	0.041388	0.009198	0.82675	0.00178	0.039047	0.012488	0.82675	1	1	+++
total hip	rs11208700	2	1:66133443:A:T	1	66133443	A	T	1.78e-14	0.0510637	0.00666114	0.876237	0.349234	0	2.33e-08	0.046416	0.008308	0.98899	9.77e-08	0.059429	0.011146	0.98899	16	16	+++
total hip	rs114403972	2	1:65924032:A:G	1	65924032	A	G	4.09e-08	-0.0496654	0.00905188	0.544653	0.460511	0	1.25e-06	-0.054598	0.011252	0.948883	0.0077	-0.040618	0.015239	0.948883	1	1	---
total hip	rs11800051	1	1:22695412:C:T	1	22695412	T	C	3.2e-09	-0.0395012	0.00667128	0.0222165	0.881513	0	2.77e-06	-0.038773	0.008269	0.992824	0.000296	-0.040859	0.011291	0.992824	13	13	---
total hip	rs12044944	5	1:240581653:C:T	1	240581653	C	T	2.37e-08	-0.0472905	0.00847082	0.0248586	0.87472	0	1.08e-05	-0.046308	0.010516	0.990654	0.000593	-0.049106	0.014295	0.990654	13	9	---
total hip	rs12120154	2	1:66109765:A:G	1	66109765	G	A	3.29e-12	0.0610554	0.00876633	0.0263162	0.87113	0	3.98e-08	0.059998	0.010924	0.983044	1.84e-05	0.062968	0.014692	0.983044	146	140	+++
total hip	rs12740961	3	1:196660733:C:T	1	196660733	C	T	3.5e-08	0.0517639	0.00938676	0.741383	0.389218	0	8.34e-05	0.045827	0.011647	0.99515	7.55e-05	0.062767	0.015856	0.99515	121	115	+++
total hip	rs147501551	2	1:66037512:A:G	1	66037512	G	A	2.51e-11	-0.0539265	0.00808173	1.91831	0.166043	47.8709	6.55e-10	-0.062268	0.010079	0.929685	0.00402	-0.038906	0.013525	0.929685	1	1	---
total hip	rs200531368	2	1:66100979:T:TA	1	66100979	T	T	1.49e-13	-0.0708793	0.00959324	0.516644	0.472277	0	1.96e-10	-0.075984	0.011936	0.933201	0.000136	-0.061565	0.016123	0.933201	4	4	---
total hip	rs28552104	1	1:22726564:A:G	1	22726564	A	G	5.83e-13	-0.0687318	0.00954037	0.109331	0.740907	0	2.03e-08	-0.066415	0.011837	0.991185	5.88e-06	-0.073027	0.016117	0.991185	33	33	---
total hip	rs370269699	2	1:66130992:A:ATG	1	66130992	A	A	3.09e-08	-0.049325	0.00890903	0.057925	0.809806	0	1.62e-05	-0.047744	0.011069	0.73411	0.000503	-0.052233	0.015012	0.73411	1	1	---
total hip	rs3828036	2	1:66053804:A:T	1	66053804	A	T	3.27e-09	0.0396831	0.00670614	0.650988	0.41976	0	1.98e-05	0.035661	0.008356	0.976759	2.95e-05	0.046962	0.011241	0.976759	2	2	+++
total hip	rs4291477	2	1:66191075:A:G	1	66191075	G	A	7.45e-13	0.0477908	0.00666451	0.566157	0.45179	0	1.09e-07	0.044076	0.008294	0.985622	1.12e-06	0.05456	0.011196	0.985622	23	21	+++
total hip	rs4844990	4	1:210467875:C:T	1	210467875	C	T	4.83e-10	-0.0415809	0.0066803	1.29876	0.254439	23.0038	1.52e-05	-0.03595	0.008309	0.997774	3.9e-06	-0.051874	0.011234	0.997774	21	21	---
total hip	rs636374	4	1:210466359:A:G	1	210466359	A	G	1.21e-09	0.0532326	0.00875768	0.861471	0.353327	0	1.39e-05	0.047261	0.010867	0.995354	1.4e-05	0.064297	0.014792	0.995354	8	8	+++
total hip	rs6660548	1	1:22680079:A:G	1	22680079	A	G	1.61e-08	-0.0550818	0.00975081	0.0208102	0.885297	0	8.46e-06	-0.05404	0.012134	0.968834	0.000506	-0.056981	0.016383	0.968834	4	4	---
total hip	rs6684479	1	1:22706534:C:T	1	22706534	C	T	4.11e-19	-0.0908179	0.0101654	0.0166268	0.897401	0	3.92e-13	-0.091787	0.012642	0.999334	1.93e-07	-0.089045	0.017099	0.999334	52	52	---
total hip	rs6695479	2	1:66193884:C:G	1	66193884	C	G	2.09e-10	-0.0451537	0.00710597	0.204291	0.65128	0	1.33e-06	-0.042777	0.00884	0.986131	3.43e-05	-0.049494	0.011946	0.986131	24	24	---
total hip	rs6696954	2	1:66054995:G:T	1	66054995	T	G	2.87e-14	0.0532783	0.00700654	0.659954	0.416576	0	1.91e-08	0.049053	0.008726	0.991679	2.19e-07	0.060946	0.011755	0.991679	5	5	+++
total hip	rs7365526	2	1:66205662:C:T	1	66205662	C	T	2.54e-09	0.0445607	0.00747794	0.0962977	0.756319	0	4.05e-06	0.042847	0.009296	0.994411	0.000151	0.047703	0.012588	0.994411	30	29	+++
total hip	rs74733149	2	1:66075586:A:G	1	66075586	A	G	3.62e-08	-0.0696798	0.0126491	0.919594	0.337582	0	6.13e-07	-0.078735	0.015785	0.932384	0.0117	-0.053431	0.021145	0.932384	1	1	---
total hip	rs7534009	1	1:22728093:A:G	1	22728093	G	A	2.91e-10	-0.0795408	0.012618	0.0583852	0.809067	0	1.93e-07	-0.081801	0.015707	1	0.000372	-0.075428	0.021188	1	1	1	---
total hip	rs7537281	1	1:22692078:A:T	1	22692078	A	T	7.71e-27	-0.0928088	0.00865293	0.06768	0.794745	0	2.39e-17	-0.091148	0.010753	0.996222	4.86e-11	-0.09586	0.014575	0.996222	38	38	---
total hip	rs7543680	1	1:22731269:A:G	1	22731269	G	A	2.63e-16	-0.0658767	0.00804452	0.00504643	0.943367	0	5.69e-11	-0.065456	0.009989	0.991927	9.06e-07	-0.066653	0.01357	0.991927	2	2	---
total hip	rs9436743	2	1:65901119:C:T	1	65901119	T	C	1.01e-09	-0.0441219	0.00722437	0.00101202	0.974622	0	1.06e-06	-0.043951	0.009002	0.980137	0.000244	-0.044431	0.012109	0.980137	105	85	---
total hip	rs11884020	8	2:200634215:C:T	2	200634215	T	C	2.8e-09	-0.0850406	0.0143089	0.0276193	0.868007	0	1.2e-06	-0.086818	0.017864	0.955652	0.000616	-0.081859	0.023901	0.955652	1	1	---
total hip	rs13428321	8	2:201285773:G:T	2	201285773	G	T	7.26e-09	-0.0584154	0.010098	0.792596	0.373316	0	3.66e-05	-0.05179	0.012544	0.991281	3.36e-05	-0.070614	0.017021	0.991281	79	77	---
total hip	rs17447508	8	2:201307000:A:C	2	201307000	C	A	4.92e-08	-0.0982386	0.0180117	0.349922	0.554157	0	4.96e-05	-0.090466	0.022295	0.940071	0.000224	-0.112844	0.030562	0.940071	1	1	---
total hip	rs17529309	8	2:200603682:G:T	2	200603682	G	T	2.93e-11	-0.124964	0.0187912	0.279663	0.596922	0	1.95e-08	-0.132501	0.023585	0.956047	0.000323	-0.111862	0.031095	0.956047	31	1	---
total hip	rs183119117	8	2:200741418:A:G	2	200741418	G	A	1.74e-08	-0.0991674	0.0175944	0.247462	0.618868	0	2.51e-05	-0.092618	0.021975	0.953478	0.000161	-0.110864	0.029367	0.953478	4	4	---
total hip	rs4233565	7	2:144266089:C:T	2	144266089	T	C	3.81e-08	0.037414	0.00680327	1.78354	0.181715	43.9319	1.82e-07	0.044114	0.008453	0.981741	0.0287	0.025093	0.011463	0.981741	19	14	+++
total hip	rs62178292	8	2:200666527:A:G	2	200666527	G	A	1.9e-08	-0.0643253	0.0114434	0.0354311	0.850695	0	1.14e-05	-0.062718	0.014278	0.985396	0.000444	-0.067212	0.019135	0.985396	16	16	---
total hip	rs6745529	6	2:85503139:G:T	2	85503139	G	T	1.74e-08	0.0377454	0.00669693	0.166085	0.683615	0	1.78e-05	0.035732	0.008322	0.984916	0.00024	0.041445	0.011281	0.984916	36	29	+++
total hip	rs74671843	8	2:200576450:C:T	2	200576450	C	T	7.21e-10	-0.104276	0.0169241	0.446113	0.504187	0	5.54e-06	-0.095863	0.021097	0.970957	2.51e-05	-0.119464	0.028346	0.970957	1	1	---
total hip	rs75488568	8	2:200523358:A:G	2	200523358	G	A	2.33e-08	-0.13443	0.024069	0.0325347	0.856859	0	1.26e-05	-0.131197	0.030009	0.918368	0.000501	-0.14026	0.0403	0.918368	3	3	---
total hip	3:12093806_CT_C	9	3:12093806:C:CT	3	12093806	C	C	9.3e-10	-0.0851611	0.013913	0.631035	0.426976	0	1.18e-05	-0.076734	0.017496	0.879398	1.42e-05	-0.099656	0.022946	0.879398	118	113	---
total hip	3:12296909_TAAAA_T	9	3:12296909:T:TAAAA	3	12296909	T	T	2.9e-10	0.0537224	0.00852224	0.000253793	0.98729	0	4.23e-07	0.053622	0.010599	0.987302	0.000171	0.053906	0.014334	0.987302	6	4	+++
total hip	rs11712037	9	3:12344730:C:G	3	12344730	C	G	1.43e-12	0.0720418	0.0101744	0.168913	0.681079	0	3.16e-09	0.075156	0.012686	0.99571	9.66e-05	0.066427	0.017034	0.99571	31	31	+++
total hip	rs17036101	9	3:12277845:A:G	3	12277845	G	A	1.12e-08	0.0786806	0.013775	0.402447	0.525828	0	2.39e-05	0.072255	0.017098	1	9.85e-05	0.090565	0.023253	1	103	100	+++
total hip	rs2439737	9	3:12281664:G:T	3	12281664	G	T	9.9e-09	0.0381599	0.00665685	0.0624354	0.802687	0	2.02e-06	0.039394	0.008289	0.994609	0.00133	0.035918	0.011172	0.994609	23	22	+++
total hip	rs307572	9	3:12126667:G:T	3	12126667	G	T	4.49e-11	0.0594751	0.00902937	0.422601	0.515642	0	1.43e-08	0.063843	0.011255	0.994318	0.000649	0.051587	0.015125	0.994318	16	14	+++
total hip	rs79288369	9	3:12033415:C:T	3	12033415	T	C	5.81e-09	-0.0898773	0.0154374	0.994204	0.318717	0	5.34e-05	-0.078228	0.01936	0.990463	1.66e-05	-0.110216	0.025581	0.990463	139	134	---
total hip	rs796821996	9	3:12280157:C:CT	3	12280157	C	C	8.75e-11	-0.102809	0.0158482	0.906277	0.341104	0	3.72e-06	-0.091538	0.019782	0.942452	3.41e-06	-0.123005	0.026481	0.942452	121	118	---
total hip	rs2736100	10	5:1286516:A:C	5	1286516	C	A	7.44e-09	0.0383229	0.00662943	0.984213	0.321161	0	5.06e-05	0.033448	0.008252	1	2.26e-05	0.047196	0.011133	1	1	1	+++
total hip	rs33961405	10	5:1277577:A:G	5	1277577	G	A	3.4e-09	0.0403715	0.00682962	0.0110034	0.916458	0	2.77e-06	0.039841	0.008498	0.932641	0.000317	0.041339	0.011477	0.932641	1	1	+++
total hip	rs7705526	10	5:1285974:A:C	5	1285974	C	A	1.87e-10	-0.0456419	0.00716308	1.18311	0.276725	15.4767	7.89e-06	-0.03986	0.00892	0.970497	3.01e-06	-0.056141	0.01202	0.970497	4	4	---
total hip	rs7734992	10	5:1280128:C:T	5	1280128	T	C	2.3e-11	-0.0456429	0.00682678	0.722077	0.395463	0	1.16e-06	-0.041344	0.008497	0.966726	3.12e-06	-0.053471	0.011466	0.966726	6	6	---
total hip	6:151854187_CTT_C	11	6:151854187:C:CTT	6	151854187	C	C	7.9e-19	-0.0599683	0.0067674	2.57364	0.108657	61.1446	8.23e-10	-0.051864	0.008445	0.976172	4.55e-11	-0.074512	0.011313	0.976172	37	12	---
total hip	6:151904121_CTTTTTTTTTTTT_C	11	6:151904121:C:CTTTTTTTTTTTT	6	151904121	C	C	1.1e-09	0.0557453	0.00914674	0.240123	0.624118	0	4.01e-06	0.052435	0.011371	0.883101	5.96e-05	0.061814	0.015396	0.883101	30	30	+++
total hip	6:151934085_TCTTTGTTTG_T	11	6:151934085:T:TCTTTGTTTG	6	151934085	T	T	1.12e-09	0.0405046	0.00664965	2.81792	0.0932172	64.5128	9.5e-05	0.032265	0.008265	0.989139	6.79e-07	0.055627	0.011197	0.989139	17	12	+++
total hip	rs10624910	11	6:152057402:A:ATAAAC	6	152057402	A	A	2.1e-10	-0.0426857	0.00671845	1.17687	0.277995	15.0285	8.29e-06	-0.037283	0.008363	0.972435	3.25e-06	-0.052518	0.011282	0.972435	50	41	---
total hip	rs1627339	11	6:151992354:C:T	6	151992354	T	C	2.72e-12	0.0465421	0.00665681	0.0137105	0.906787	0	1.31e-08	0.047119	0.008282	0.991304	4.8e-05	0.045489	0.011189	0.991304	20	20	+++
total hip	rs17054385	11	6:151854094:C:T	6	151854094	C	T	6.29e-13	0.0739428	0.0102784	1.42262	0.232972	29.7073	4.32e-07	0.064806	0.012819	0.988306	1.49e-07	0.090392	0.0172	0.988306	35	34	+++
total hip	rs1871859	11	6:151898506:C:T	6	151898506	C	T	1.3e-23	0.102836	0.0102677	0.98044	0.32209	0	9.32e-14	0.095291	0.012786	0.990118	1.38e-11	0.116536	0.01723	0.990118	36	34	+++
total hip	rs201139341	11	6:151805999:G:GT	6	151805999	G	G	4.2e-09	0.0472582	0.00804235	0.99564	0.318368	0	3.68e-05	0.041313	0.010009	0.971663	1.73e-05	0.05809	0.01351	0.971663	6	5	+++
total hip	rs2347638	11	6:152038156:G:T	6	152038156	T	G	3.14e-09	-0.0445957	0.00752803	0.129623	0.718823	0	5.12e-06	-0.042604	0.009342	0.968733	0.000147	-0.048284	0.012713	0.968733	1	1	---
total hip	rs2504069	11	6:152085517:C:T	6	152085517	C	T	9.79e-09	-0.0414908	0.00723551	0.0495697	0.823814	0	7.18e-06	-0.040307	0.008979	1	0.00035	-0.043683	0.012219	1	4	4	---
total hip	rs3020332	11	6:152008924:C:T	6	152008924	C	T	2.04e-16	-0.0546077	0.00664356	0.176219	0.674643	0	2.21e-10	-0.052536	0.008276	0.995312	1.64e-07	-0.058362	0.011141	0.995312	27	26	---
total hip	rs3734803	11	6:151869645:A:G	6	151869645	G	A	1.68e-11	0.0578551	0.0085944	1.20082	0.273159	16.7233	1.98e-06	0.050876	0.010697	0.9967	1.02e-06	0.070564	0.014435	0.9967	7	7	+++
total hip	rs4455680	11	6:151863505:A:G	6	151863505	G	A	6.44e-09	-0.0483203	0.00832409	1.11899	0.290137	10.6334	6.01e-05	-0.041727	0.010399	0.908863	1.52e-05	-0.06008	0.013888	0.908863	1	1	---
total hip	rs58164038	11	6:151956201:A:G	6	151956201	A	G	6.06e-10	0.0438019	0.00707743	1.57405	0.209619	36.4698	2.12e-05	0.037302	0.008771	0.986424	3.05e-06	0.055932	0.011982	0.986424	19	19	+++
total hip	rs6905582	11	6:152000454:A:G	6	152000454	G	A	3.38e-14	0.0672707	0.00887125	1.06299	0.302535	5.92554	3.96e-08	0.060532	0.011019	0.979945	9.97e-08	0.079685	0.014956	0.979945	6	6	+++
total hip	rs6916386	11	6:151853773:C:G	6	151853773	G	C	1.09e-11	0.0711599	0.0104741	0.0877294	0.767084	0	1.89e-08	0.073473	0.013065	0.994551	0.000134	0.066999	0.017523	0.994551	37	37	+++
total hip	rs71017507	11	6:152015930:C:CA	6	152015930	C	C	1.82e-11	-0.0469936	0.00699311	0.361846	0.547483	0	5.22e-07	-0.043844	0.008736	0.924903	6.53e-06	-0.052612	0.011668	0.924903	1	1	---
total hip	rs7740042	11	6:151971720:A:T	6	151971720	T	A	4.14e-13	0.0587439	0.00810143	0.0906324	0.763375	0	1.44e-08	0.056956	0.010045	0.983021	5.92e-06	0.062071	0.013703	0.983021	28	26	+++
total hip	rs79983567	11	6:151969800:A:C	6	151969800	A	C	4.04e-08	-0.0669617	0.0121991	0.745873	0.387786	0	0.000102	-0.059119	0.015208	0.910031	7.19e-05	-0.081115	0.02043	0.910031	2	2	---
total hip	rs851974	11	6:151971687:A:G	6	151971687	G	A	4.88e-11	0.0440495	0.00669992	0.00110048	0.973536	0	1.5e-07	0.043884	0.008353	0.987383	7.73e-05	0.044348	0.011219	0.987383	16	16	+++
total hip	rs851987	11	6:152007889:A:G	6	152007889	A	G	4.54e-09	-0.0438799	0.00748409	0.310086	0.577627	0	1.18e-05	-0.040801	0.009305	0.913782	8.44e-05	-0.049521	0.012595	0.913782	1	1	---
total hip	rs851993	11	6:152006011:A:G	6	152006011	G	A	1.06e-12	0.0482792	0.00677844	0.615567	0.432699	0	1.4e-07	0.044359	0.008421	0.988314	1.21e-06	0.055494	0.011424	0.988314	12	12	+++
total hip	rs9383578	11	6:151838192:C:T	6	151838192	C	T	3.59e-08	0.0541752	0.00983238	0.8292	0.362504	0	0.000119	0.047429	0.012311	0.990237	5.29e-05	0.066058	0.016339	0.990237	22	14	+++
total hip	rs9383901	11	6:151788059:A:T	6	151788059	T	A	5.99e-10	0.0679636	0.0109784	1.38865	0.238632	27.9878	1.93e-05	0.058383	0.013661	0.994145	3.65e-06	0.085433	0.018447	0.994145	48	38	+++
total hip	rs9479061	11	6:151854403:A:C	6	151854403	A	C	3.04e-09	-0.0585403	0.00987276	2.49401	0.11428	59.904	0.000149	-0.046836	0.012345	0.964452	1.43e-06	-0.07931	0.016445	0.964452	1	1	---
total hip	rs9479083	11	6:151932592:A:C	6	151932592	C	A	8.21e-10	0.0446344	0.00726848	0.930188	0.334814	0	1.3e-05	0.039452	0.009039	0.982622	9.62e-06	0.054117	0.012227	0.982622	24	24	+++
total hip	7:28027811_GA_G	12	7:28027811:G:GA	7	28027811	G	G	2.46e-10	-0.0732057	0.0115658	0.119759	0.729296	0	1.05e-06	-0.070248	0.014381	0.919418	5.36e-05	-0.078622	0.019461	0.919418	21	21	---
total hip	7:96126317_GTA_G	13	7:96126317:G:GTA	7	96126317	G	G	3.09e-08	-0.0438993	0.00792941	0.573723	0.448783	0	9.38e-07	-0.048328	0.009852	0.846986	0.00745	-0.035754	0.013361	0.846986	1	1	---
total hip	7:98971243_AT_A	14	7:98971243:A:AT	7	98971243	A	A	4.41e-08	0.0619502	0.0113176	0.47391	0.491194	0	1.49e-06	0.067699	0.014065	0.867671	0.00702	0.051391	0.019062	0.867671	1	1	+++
total hip	rs10464592	13	7:96230686:A:G	7	96230686	G	A	4.52e-08	0.0366517	0.00670134	0.342774	0.558232	0	2.21e-06	0.039575	0.008357	0.993843	0.00514	0.031386	0.011216	0.993843	36	36	+++
total hip	rs10953178	13	7:96130638:C:T	7	96130638	C	T	2.9e-08	-0.0368901	0.00665026	1.03473	0.309051	3.35625	0.000122	-0.031869	0.008282	0.998278	3.75e-05	-0.046004	0.011158	0.998278	21	21	---
total hip	rs11772470	14	7:99181096:A:G	7	99181096	G	A	1.75e-12	0.0663021	0.00940064	1.61069	0.204395	37.9149	1.2e-10	0.075018	0.011642	0.991771	0.00173	0.049971	0.015936	0.991771	91	87	+++
total hip	rs4566970	13	7:96160388:A:G	7	96160388	G	A	4.74e-08	-0.0410799	0.00752282	2.53713	0.111197	60.5854	9.38e-08	-0.049924	0.00935	0.990817	0.0499	-0.024845	0.012668	0.990817	143	139	---
total hip	rs66509940	14	7:99101503:C:T	7	99101503	C	T	1.3e-08	0.0663761	0.0116727	0.878834	0.348521	0	2.97e-07	0.074486	0.014529	0.994402	0.00848	0.051611	0.019604	0.994402	96	92	+++
total hip	rs6965122	13	7:96133319:A:G	7	96133319	A	G	1.43e-11	0.0477552	0.00706997	0.748805	0.386855	0	1.05e-06	0.043166	0.008838	0.997222	2.09e-06	0.055911	0.011782	0.997222	24	23	+++
total hip	rs849140	12	7:28183702:C:T	7	28183702	T	C	1.88e-08	0.0378878	0.00673863	0.0716523	0.788946	0	2.91e-06	0.039223	0.008384	1	0.00177	0.035451	0.011326	1	13	13	+++
total hip	8:72359317_TTA_T	15	8:72359317:T:TTA	8	72359317	T	T	7.75e-09	-0.0406458	0.00703971	0.455807	0.49959	0	2.32e-05	-0.037117	0.008768	0.991068	6.79e-05	-0.047047	0.011809	0.991068	10	10	---
total hip	8:72441967_TG_T	15	8:72441967:T:TG	8	72441967	T	T	8.49e-14	-0.0578554	0.00775284	1.13346	0.287039	11.7745	3.2e-11	-0.063937	0.00963	0.992896	0.000358	-0.046653	0.01307	0.992896	7	7	---
total hip	rs10093418	15	8:72392687:A:G	8	72392687	A	G	6.15e-10	0.0672719	0.010874	2.05939	0.151271	51.442	5.9e-09	0.078876	0.013551	0.976904	0.0112	0.046287	0.018223	0.976904	1	1	+++
total hip	rs10216347	15	8:72408502:C:T	8	72408502	C	T	9.89e-15	-0.0568158	0.00733988	0.509975	0.47515	0	2.92e-11	-0.060685	0.009123	0.990617	5.77e-05	-0.049715	0.012359	0.990617	9	9	---
total hip	rs13252045	15	8:72417476:A:G	8	72417476	G	A	1.08e-11	-0.0450554	0.00663032	0.0542017	0.815907	0	1.01e-07	-0.043914	0.008246	0.997671	2.38e-05	-0.047143	0.011152	0.997671	23	23	---
total hip	rs4263799	15	8:72394991:C:T	8	72394991	C	T	7.99e-26	-0.069882	0.00665075	0.0213106	0.883936	0	6.63e-17	-0.069163	0.008276	0.993991	1.91e-10	-0.071193	0.011175	0.993991	30	30	---
total hip	rs73686205	15	8:72430050:G:T	8	72430050	G	T	1.12e-16	-0.0636827	0.00768098	2.0791	0.149328	51.9024	5.5e-14	-0.07188	0.009556	0.992924	0.000162	-0.048719	0.012911	0.992924	16	16	---
total hip	rs74789792	15	8:72358665:G:GC	8	72358665	G	G	3.59e-11	-0.0762957	0.0115246	0.606177	0.436231	0	7.78e-09	-0.08298	0.014371	0.993947	0.000867	-0.064251	0.019291	0.993947	9	9	---
total hip	rs78072741	15	8:72460114:G:T	8	72460114	G	T	2.64e-11	-0.0556763	0.0083531	1.04005	0.307811	3.85033	2.52e-09	-0.061993	0.010399	0.993224	0.00164	-0.044188	0.014024	0.993224	13	13	---
total hip	rs111652915	16	9:4855362:G:GTC	9	4855362	G	G	4.09e-11	-0.0663762	0.0100556	1.13172	0.287409	11.6389	2.86e-09	-0.074279	0.012502	0.920411	0.00218	-0.051896	0.016923	0.920411	1	1	---
total hip	rs372880560	16	9:4827731:A:AGTGT	9	4827731	A	A	7.72e-09	-0.0467289	0.00809231	1.20017	0.273287	16.6787	1.2e-07	-0.053267	0.010055	0.960279	0.0111	-0.034708	0.013634	0.960279	1	1	---
total hip	rs841968	16	9:4857662:C:T	9	4857662	C	T	8.83e-12	-0.070053	0.0102651	0.622214	0.430226	0	2.47e-09	-0.076009	0.012743	0.984475	0.000654	-0.059045	0.017324	0.984475	25	25	---
total hip	10:71118821_AAG_A	18	10:71118821:A:AAG	10	71118821	A	A	2.16e-08	-0.0958608	0.0171218	0.02222	0.881503	0	5.33e-06	-0.097795	0.021483	0.926484	0.00112	-0.092493	0.028348	0.926484	1	1	---
total hip	rs17476364	18	10:71094504:C:T	10	71094504	T	C	2.58e-13	-0.077583	0.0106066	0.0302868	0.861841	0	8.37e-09	-0.076208	0.013226	0.996797	6.52e-06	-0.080061	0.017755	0.996797	8	8	---
total hip	rs201220977	17	10:65065272:C:CCTCT	10	65065272	C	C	1.05e-09	0.0416052	0.00681881	1.52532	0.216816	34.44	1.71e-08	0.047823	0.008476	0.955402	0.00853	0.030199	0.01148	0.955402	17	17	+++
total hip	rs540089090	17	10:65214017:A:AT	10	65214017	A	A	5.23e-09	-0.0427428	0.00731953	0.89471	0.344204	0	1.43e-07	-0.047838	0.009088	0.935638	0.00695	-0.033335	0.012349	0.935638	1	1	---
total hip	rs7897379	17	10:65301725:C:T	10	65301725	T	C	4.05e-14	0.0501961	0.00664016	1.52093	0.217479	34.2506	1.06e-11	0.056288	0.008276	0.998959	0.000428	0.039188	0.011125	0.998959	199	188	+++
total hip	rs10219378	19	11:86339724:C:T	11	86339724	C	T	1.81e-09	-0.0511719	0.00850927	0.579262	0.446602	0	1.28e-07	-0.055966	0.010587	0.988089	0.00302	-0.042423	0.014302	0.988089	14	12	---
total hip	rs11234700	19	11:86293535:A:G	11	86293535	A	G	1.69e-10	-0.0442308	0.00692521	0.295341	0.586818	0	1.58e-06	-0.041435	0.008627	0.999216	2.2e-05	-0.049297	0.011613	0.999216	16	16	---
total hip	rs149934734	20	11:108315606:C:T	11	108315606	C	T	1.57e-09	-0.126045	0.02088	1.54962	0.213191	35.4681	2.3e-08	-0.145327	0.025998	0.988061	0.00942	-0.091007	0.035046	0.988061	5	4	---
total hip	rs6592302	19	11:86333434:A:T	11	86333434	A	T	3.98e-13	-0.0520652	0.00717522	1.27893	0.258098	21.8095	7.95e-11	-0.058081	0.008932	0.994978	0.000643	-0.04112	0.012048	0.994978	57	56	---
total hip	rs76154462	19	11:85993424:A:C	11	85993424	C	A	3.27e-08	0.0898249	0.0162532	0.371956	0.54194	0	1.87e-06	0.097359	0.020415	0.953484	0.00426	0.076783	0.02686	0.953484	2	2	+++
total hip	rs10843115	22	12:28307717:C:T	12	28307717	C	T	2.95e-08	-0.0413717	0.00746222	1.278	0.258271	21.7529	0.000157	-0.03512	0.009288	0.996011	2.57e-05	-0.052755	0.012533	0.996011	103	95	---
total hip	rs759344665	22	12:28012656:G:GA	12	28012656	G	G	1.23e-09	-0.0538097	0.00885565	0.9176	0.338106	0	1.81e-05	-0.047458	0.011063	0.988935	1.05e-05	-0.065139	0.014775	0.988935	17	15	---
total hip	rs76895963	21	12:4384844:G:T	12	4384844	T	G	4.84e-08	0.141994	0.0260206	0.800108	0.371061	0	1.13e-06	0.159889	0.032822	0.81209	0.00888	0.111721	0.042691	0.81209	1	1	+++
total hip	13:42884992_CA_C	23	13:42884992:C:CA	13	42884992	C	C	1.46e-09	-0.042267	0.00698835	0.660936	0.41623	0	9.35e-08	-0.046488	0.008706	0.943186	0.00314	-0.03462	0.011718	0.943186	26	24	---
total hip	rs116926994	23	13:43077245:A:G	13	43077245	A	G	1.36e-09	-0.131043	0.0216226	0.887717	0.346097	0	1.32e-05	-0.116327	0.026674	1	1.63e-05	-0.159246	0.036926	1	1	1	---
total hip	rs11840862	23	13:42956463:A:G	13	42956463	A	G	2.84e-13	0.05334	0.00730499	0.569039	0.450641	0	5.94e-08	0.049263	0.009087	0.998792	7.47e-07	0.060788	0.012282	0.998792	36	36	+++
total hip	rs138818878	23	13:43148546:C:G	13	43148546	C	G	1.18e-08	-0.113913	0.0199744	0.178012	0.673087	0	1.27e-06	-0.120093	0.02477	0.938629	0.00243	-0.102421	0.033776	0.938629	3	3	---
total hip	rs17457561	23	13:42964203:A:G	13	42964203	G	A	8.34e-09	0.0443914	0.00770504	0.344486	0.557251	0	1.82e-05	0.041056	0.009574	0.994557	9.95e-05	0.050523	0.012981	0.994557	2	2	+++
total hip	rs238257	23	13:42924883:C:G	13	42924883	C	G	2.23e-18	-0.0581887	0.006654	0.0310678	0.860089	0	4.41e-12	-0.057321	0.008277	0.994325	9.21e-08	-0.059774	0.011188	0.994325	3	3	---
total hip	rs238277	23	13:42936418:G:T	13	42936418	T	G	1.94e-14	-0.0536129	0.00700414	0.00287718	0.957223	0	9.8e-10	-0.053334	0.008723	0.980599	4.13e-06	-0.054119	0.011751	0.980599	29	27	---
total hip	rs238318	23	13:42834293:A:C	13	42834293	C	A	7.21e-09	0.0392773	0.00678841	0.321358	0.570793	0	6.11e-07	0.042125	0.008445	0.986229	0.00284	0.034077	0.011412	0.986229	28	28	+++
total hip	rs34001253	23	13:43083293:A:G	13	43083293	A	G	2.28e-11	-0.130004	0.0194414	0.988065	0.320216	0	1.33e-06	-0.116043	0.023984	0.962189	2.36e-06	-0.156754	0.033199	0.962189	72	69	---
total hip	rs34723116	23	13:42960625:C:T	13	42960625	T	C	2.02e-16	-0.0616274	0.00749639	0.95304	0.328947	0	5.88e-13	-0.066999	0.009299	0.998057	4.56e-05	-0.051657	0.012669	0.998057	54	51	---
total hip	rs400288	23	13:42861772:A:C	13	42861772	A	C	2.27e-08	0.0435013	0.00778174	0.000984451	0.97497	0	6.99e-06	0.043684	0.009719	0.994051	0.000889	0.043175	0.012989	0.994051	29	28	+++
total hip	rs536239342	23	13:42948155:C:CA	13	42948155	C	C	3.47e-09	0.0439003	0.00743088	0.147798	0.700649	0	5.85e-06	0.0418	0.009223	0.860596	0.000141	0.047786	0.012545	0.860596	1	1	+++
total hip	rs56343257	23	13:43050542:C:T	13	43050542	C	T	6.69e-11	0.0486368	0.0074512	0.733188	0.391852	0	8.61e-09	0.053356	0.009268	0.790958	0.00142	0.040011	0.01253	0.790958	1	1	+++
total hip	rs73172267	23	13:43050421:C:T	13	43050421	T	C	1.23e-13	0.0554154	0.00747445	1.2777	0.258326	21.7346	3.65e-11	0.061716	0.009324	0.97767	0.000423	0.044086	0.012503	0.97767	11	11	+++
total hip	rs758487200	23	13:43137799:C:CA	13	43137799	C	C	4.3e-09	-0.0454539	0.00774069	0.240707	0.623696	0	8.43e-06	-0.042683	0.009582	0.925087	0.000117	-0.050659	0.013133	0.925087	1	1	---
total hip	rs79344245	23	13:43050454:C:T	13	43050454	T	C	1.37e-12	0.0479515	0.00676591	1.52502	0.216861	34.4273	1.33e-10	0.054149	0.008424	0.988523	0.00126	0.036687	0.011357	0.988523	44	40	+++
total hip	rs7995775	23	13:42933413:A:G	13	42933413	G	A	1.23e-14	0.0540214	0.00700435	0.13548	0.712817	0	1.45e-10	0.055935	0.008723	0.98579	1.72e-05	0.050548	0.011752	0.98579	33	30	+++
total hip	rs9533089	23	13:42951012:A:T	13	42951012	T	A	2.93e-15	0.0531346	0.00673114	0.474942	0.490722	0	1.43e-11	0.056563	0.00837	0.993803	3.51e-05	0.046858	0.011325	0.993803	1	1	+++
total hip	rs9594736	23	13:42940207:C:T	13	42940207	C	T	1.01e-08	0.0386219	0.00674059	0.000678241	0.979223	0	3.86e-06	0.038752	0.008389	0.966105	0.000699	0.038385	0.011323	0.966105	12	12	+++
total hip	rs9594738	23	13:42952145:C:T	13	42952145	C	T	4.75e-29	0.0740263	0.00661751	0.24156	0.623082	0	1.58e-20	0.076427	0.008225	1	4.21e-10	0.06962	0.011143	1	45	40	+++
total hip	rs34163979	24	14:35452572:C:CTT	14	35452572	C	C	1.35e-08	0.0381036	0.0067093	0.0418985	0.837813	0	2.79e-06	0.03912	0.008347	0.999049	0.00133	0.036248	0.011278	0.999049	31	29	+++
total hip	rs11654422	25	17:44950237:A:G	17	44950237	G	A	7.96e-10	0.0454356	0.007393	0.00323955	0.954611	0	7.6e-07	0.045752	0.00925	0.979672	0.000265	0.044876	0.012301	0.979672	2	2	+++
total hip	rs60372268	25	17:44947756:A:G	17	44947756	A	G	1.99e-10	0.0466748	0.00733628	0.832408	0.361577	0	1.8e-08	0.051711	0.009181	1	0.00197	0.037779	0.012202	1	4	3	+++
total hip	rs7216991	25	17:45052253:A:G	17	45052253	G	A	6.94e-09	0.0386376	0.00667051	1.21733	0.269885	17.8532	1.09e-07	0.044074	0.008293	0.994555	0.0108	0.028674	0.011227	0.994555	132	116	+++
total hip	rs372733385	26	19:28687568:A:T	19	28687568	T	A	3.25e-08	0.131857	0.0238558	0.146574	0.701832	0	2.66e-05	0.125045	0.029761	0.929392	0.000305	0.144102	0.0399	0.929392	3	3	+++
Diaphysis (n=122)
diaphysis	rs12740961	2	1:196660733:C:T	1	196660733	C	T	3.1e-08	0.0536662	0.00969485	0.0025183	0.959977	0	9.55e-06	0.053308	0.012039	0.99515	0.000893	0.054327	0.016352	0.99515	121	115	+++
diaphysis	rs61309203	1	1:21118489:A:T	1	21118489	A	T	3.4e-08	0.0388999	0.00704754	0.700399	0.40265	0	7.67e-05	0.034571	0.008742	0.98305	8.15e-05	0.046936	0.011911	0.98305	434	416	+++
diaphysis	rs11128603	3	3:12385828:A:G	3	12385828	A	G	7.64e-25	0.107228	0.0104184	1.30346	0.253583	23.281	3.37e-19	0.116006	0.012948	0.998094	2.09e-07	0.09111	0.017546	0.998094	31	31	+++
diaphysis	rs1152001	3	3:12471862:A:G	3	12471862	G	A	1.83e-15	-0.0693299	0.00871793	0.382739	0.536141	0	1.44e-11	-0.073329	0.010853	0.946658	2.25e-05	-0.062056	0.014637	0.946658	1	1	---
diaphysis	rs11715261	3	3:12317232:C:G	3	12317232	G	C	5.08e-15	0.102324	0.0130766	0.368708	0.54371	0	2.08e-11	0.10805	0.016122	0.991098	4.43e-05	0.091313	0.022357	0.991098	81	78	+++
diaphysis	rs11719186	3	3:12352605:A:T	3	12352605	T	A	6.05e-09	0.0460548	0.0079196	1.35241	0.244857	26.058	8.33e-08	0.052901	0.009868	0.982724	0.0114	0.033665	0.013275	0.982724	91	89	+++
diaphysis	rs11923081	4	3:132439403:A:C	3	132439403	A	C	1.49e-08	0.0612632	0.0108188	0.247109	0.619118	0	2.04e-05	0.057295	0.013445	0.989756	0.00017	0.068552	0.018222	0.989756	93	85	+++
diaphysis	rs12636458	3	3:12589685:C:T	3	12589685	C	T	4.62e-09	0.068358	0.0116645	0.543528	0.460974	0	2.51e-07	0.074682	0.014479	0.949696	0.004	0.056664	0.019689	0.949696	2	2	+++
diaphysis	rs13077227	3	3:12241766:A:G	3	12241766	A	G	4.87e-11	0.0924283	0.0140577	0.00552802	0.940731	0	1.35e-07	0.091669	0.017376	0.995345	8.7e-05	0.093867	0.023917	0.995345	101	98	+++
diaphysis	rs139007959	3	3:12468710:A:ATTCCGTTTAGGCCCACTGTGATTCTGATGG	3	12468710	A	A	2.68e-10	-0.0464355	0.0073521	0.142462	0.705845	0	1.13e-07	-0.04848	0.009132	0.96	0.000577	-0.042669	0.012395	0.96	1	1	---
diaphysis	rs183181489	3	3:12329279:C:T	3	12329279	T	C	6.26e-11	0.0529837	0.00810464	0.129196	0.719267	0	4.17e-07	0.05085	0.010046	0.965046	3.29e-05	0.056961	0.013716	0.965046	1	1	+++
diaphysis	rs3856806	3	3:12475557:C:T	3	12475557	C	T	3.84e-12	0.0714758	0.0102946	1.2953	0.255074	22.7976	3.58e-10	0.080062	0.012763	1	0.00145	0.055488	0.017416	1	1	1	+++
diaphysis	rs545210244	3	3:12337753:C:CAAAAAAA	3	12337753	C	C	2.3e-10	0.0605498	0.00955084	0.546258	0.459851	0	3.32e-08	0.06581	0.011911	0.960438	0.00141	0.051077	0.015984	0.960438	1	1	+++
diaphysis	rs59101559	3	3:12274676:C:T	3	12274676	T	C	2.67e-09	0.0728616	0.012244	0.115462	0.73401	0	3.92e-06	0.069842	0.015129	0.992112	0.000165	0.078594	0.020845	0.992112	2	2	+++
diaphysis	rs77761150	4	3:132445904:A:C	3	132445904	C	A	2.75e-08	0.0533318	0.00959778	0.256013	0.612872	0	3.07e-05	0.049744	0.011933	0.96736	0.000209	0.059905	0.016152	0.96736	3	3	+++
diaphysis	rs895095	3	3:12437674:A:T	3	12437674	A	T	1.68e-11	0.0524507	0.00779237	0.669115	0.41336	0	3.49e-09	0.057136	0.009671	0.979437	0.000878	0.043779	0.013157	0.979437	2	2	+++
diaphysis	rs12207495	5	6:151870700:A:G	6	151870700	G	A	2.21e-13	0.065263	0.00889682	1.1778	0.277805	15.0957	1.45e-07	0.058147	0.011052	0.998286	1.76e-07	0.078364	0.014996	0.998286	7	5	+++
diaphysis	rs1871859	5	6:151898506:C:T	6	151898506	C	T	6.38e-09	0.0617139	0.0106285	0.106155	0.744565	0	7.28e-06	0.059169	0.01319	0.990118	0.000216	0.066426	0.017948	0.990118	36	36	+++
diaphysis	rs35082199	5	6:151863016:C:T	6	151863016	T	C	2.11e-12	-0.0523008	0.00744251	0.568854	0.450715	0	2.02e-07	-0.048144	0.009261	0.975419	1.71e-06	-0.059881	0.012506	0.975419	32	32	---
diaphysis	rs4869744	5	6:151908012:C:T	6	151908012	T	C	2.55e-21	0.0717979	0.00757387	2.76068	0.0966069	63.7771	3.71e-11	0.062444	0.009437	0.998104	2.83e-12	0.088728	0.012696	0.998104	19	11	+++
diaphysis	rs7740522	5	6:151876252:C:T	6	151876252	C	T	9.48e-19	-0.062028	0.0070159	0.795629	0.372403	0	5.25e-11	-0.057379	0.00874	0.995993	2.15e-09	-0.070452	0.011765	0.995993	39	39	---
diaphysis	rs80305379	5	6:151881028:A:G	6	151881028	A	G	1.68e-09	0.0651748	0.0108148	0.457948	0.498584	0	9.33e-06	0.059735	0.013475	0.99798	3.51e-05	0.075021	0.018129	0.99798	38	38	+++
diaphysis	rs9371528	5	6:151832668:A:G	6	151832668	G	A	7.47e-09	0.0585578	0.0101312	1.05731	0.303829	5.4206	5.93e-05	0.050779	0.012644	0.990767	1.87e-05	0.072509	0.016933	0.990767	35	27	+++
diaphysis	7:120970768_GAAAAAAA_G	7	7:120970768:G:GAAAAAAA	7	120970768	G	G	2.6e-11	-0.0493942	0.00740823	0.556582	0.455641	0	6.39e-09	-0.053474	0.009208	0.896183	0.000782	-0.041907	0.012474	0.896183	1	1	---
diaphysis	7:96126317_GTA_G	6	7:96126317:G:GTA	7	96126317	G	G	5.13e-09	-0.0479038	0.00819852	0.0919033	0.761771	0	5.91e-06	-0.046079	0.010171	0.846986	0.000215	-0.051289	0.013853	0.846986	1	1	---
diaphysis	7:96363297_ATTTT_A	6	7:96363297:A:ATTTT	7	96363297	A	A	4.89e-08	-0.0394232	0.00722643	0.00112865	0.9732	0	1.17e-05	-0.039605	0.009028	0.945125	0.0012	-0.039099	0.012056	0.945125	32	32	---
diaphysis	rs10281460	6	7:96115099:A:G	7	96115099	A	G	3.6e-08	-0.0453057	0.00822334	0.277629	0.598259	0	2.24e-06	-0.048535	0.010256	0.972493	0.00411	-0.039492	0.013761	0.972493	15	15	---
diaphysis	rs12539842	7	7:120921328:A:G	7	120921328	A	G	1.37e-09	-0.0859115	0.014178	1.81904	0.177427	45.026	4.47e-05	-0.071847	0.0176	1	2.93e-06	-0.11191	0.023929	1	1	1	---
diaphysis	rs142005327	7	7:120969969:G:GCT	7	120969969	G	G	2.26e-39	-0.102884	0.00783671	0.709348	0.39966	0	2.52e-28	-0.107782	0.009759	0.996336	8.95e-13	-0.09399	0.01315	0.996336	23	23	---
diaphysis	rs147514708	7	7:120935194:A:AACACACAC	7	120935194	A	A	6.25e-18	-0.0653904	0.00757893	0.62028	0.430943	0	8.62e-11	-0.061011	0.0094	0.948675	9.59e-09	-0.073526	0.012812	0.948675	26	26	---
diaphysis	rs17356657	7	7:120853581:C:T	7	120853581	C	T	1.65e-08	-0.0471669	0.00835527	0.12069	0.728288	0	2.09e-06	-0.049313	0.010391	1	0.0021	-0.043241	0.014054	1	1	1	---
diaphysis	rs17509082	7	7:120927706:A:C	7	120927706	C	A	2.56e-21	-0.0805436	0.0084969	0.0464171	0.829419	0	6.61e-14	-0.079192	0.010562	0.995466	6.53e-09	-0.083023	0.014305	0.995466	7	7	---
diaphysis	rs2536185	7	7:120984041:G:T	7	120984041	G	T	1.52e-28	-0.0763694	0.00689062	0.619791	0.431125	0	6.52e-21	-0.080373	0.008564	0.998591	2.74e-09	-0.069019	0.011604	0.998591	18	18	---
diaphysis	rs2707520	7	7:120951144:A:C	7	120951144	C	A	1.43e-11	-0.0465443	0.00689091	0.0518929	0.819802	0	1.21e-07	-0.045384	0.008569	0.989245	2.71e-05	-0.048668	0.011593	0.989245	3	3	---
diaphysis	rs2908007	7	7:120962164:A:G	7	120962164	A	G	1.47e-17	-0.0598025	0.00701113	0.126509	0.722079	0	1.76e-12	-0.061658	0.008739	1	1.55e-06	-0.056451	0.011745	1	8	8	---
diaphysis	rs35880308	6	7:96216395:T:TA	7	96216395	T	T	3.19e-14	0.0526176	0.00693205	0.441972	0.506172	0	8.81e-11	0.056045	0.008639	0.994231	6.44e-05	0.046421	0.011616	0.994231	36	36	+++
diaphysis	rs549349346	6	7:96216965:G:GT	7	96216965	G	G	2.14e-08	0.0400921	0.00715945	0.0881745	0.766511	0	2.81e-06	0.041657	0.00889	0.923329	0.00207	0.037204	0.012077	0.923329	1	1	+++
diaphysis	rs56219125	7	7:120972291:C:CGT	7	120972291	C	C	2.45e-09	-0.0436176	0.00731243	1.03578	0.308805	3.45435	6.37e-08	-0.049089	0.009076	0.898889	0.00667	-0.033495	0.012345	0.898889	1	1	---
diaphysis	rs6971293	6	7:96148577:C:T	7	96148577	T	C	3.46e-18	-0.0632541	0.00727449	0.920059	0.33746	0	4.79e-14	-0.068468	0.009081	0.992172	9.17e-06	-0.053916	0.012153	0.992172	26	25	---
diaphysis	rs79836318	6	7:96212308:A:T	7	96212308	A	T	1.59e-09	0.0448508	0.00743202	0.00882179	0.925169	0	1.53e-06	0.044338	0.009222	0.988399	0.000265	0.045801	0.012553	0.988399	141	138	+++
diaphysis	rs798902	7	7:120920258:A:G	7	120920258	G	A	1.19e-08	-0.041982	0.00736469	0.791928	0.373518	0	3.28e-07	-0.046847	0.009172	1	0.0073	-0.033153	0.012356	1	6	4	---
diaphysis	8:119933039_TAA_T	8	8:119933039:T:TAA	8	119933039	T	T	4.9e-18	-0.0609645	0.00704338	0.3919	0.531302	0	4.48e-11	-0.057706	0.008758	0.962392	1.65e-08	-0.066931	0.011851	0.962392	13	13	---
diaphysis	rs11295467	8	8:120022088:A:T	8	120022088	A	T	5.76e-11	0.0502718	0.0076753	0.00510128	0.943061	0	1.71e-07	0.049868	0.009533	0.868869	8.08e-05	0.051016	0.012941	0.868869	1	1	+++
diaphysis	rs11784196	8	8:119818018:A:G	8	119818018	A	G	5.1e-11	0.0834059	0.0126988	0.10044	0.751302	0	4.06e-07	0.080392	0.015865	0.993528	2.8e-05	0.08878	0.021185	0.993528	34	33	+++
diaphysis	rs11997782	8	8:119926553:A:C	8	119926553	A	C	1.39e-08	0.0521027	0.0091816	0.121652	0.72725	0	1.42e-05	0.049719	0.011446	0.988456	0.000245	0.056405	0.015377	0.988456	29	27	+++
diaphysis	rs12545372	8	8:119822573:A:T	8	119822573	T	A	2.23e-10	-0.0446017	0.00702961	0.162054	0.687272	0	1.18e-06	-0.042511	0.00874	0.971866	4.25e-05	-0.048432	0.01183	0.971866	10	10	---
diaphysis	rs12675599	8	8:119811295:C:T	8	119811295	C	T	1.58e-09	-0.0504698	0.00836193	0.02973	0.863104	0	1.91e-06	-0.049412	0.010371	0.999101	0.000209	-0.052435	0.014136	0.999101	33	32	---
diaphysis	rs13340559	8	8:119883396:C:T	8	119883396	T	C	4.55e-08	0.0467653	0.00855222	0.00521064	0.942455	0	8.92e-06	0.047221	0.01063	0.981631	0.00144	0.045929	0.0144	0.981631	20	20	+++
diaphysis	rs1485287	8	8:119950697:C:T	8	119950697	C	T	2.3e-20	0.0799668	0.00864756	0.0039663	0.949784	0	8.57e-14	0.080371	0.010769	0.988983	4.78e-08	0.079233	0.01451	0.988983	12	12	+++
diaphysis	rs1485300	8	8:120082253:C:G	8	120082253	G	C	2.32e-09	0.043802	0.00733216	0.0779182	0.780139	0	5.51e-07	0.045278	0.00904	0.974248	0.0011	0.040964	0.012535	0.974248	85	84	+++
diaphysis	rs1825512	8	8:119999531:A:G	8	119999531	A	G	1.16e-08	0.0405645	0.00710883	0.457802	0.498653	0	2.75e-05	0.037024	0.008827	0.993344	8.59e-05	0.047099	0.011992	0.993344	15	15	+++
diaphysis	rs2035977	8	8:119882287:C:G	8	119882287	C	G	1.51e-15	-0.0572969	0.00718324	0.111635	0.73829	0	3.63e-11	-0.059065	0.008922	0.984887	8.14e-06	-0.054039	0.012111	0.984887	26	26	---
diaphysis	rs3134036	8	8:119821860:A:G	8	119821860	A	G	1.07e-10	-0.0447276	0.00692713	0.443508	0.505434	0	1.62e-06	-0.04132	0.008612	0.979702	1.26e-05	-0.050973	0.011659	0.979702	9	9	---
diaphysis	rs3134057	8	8:119953468:A:G	8	119953468	A	G	2.71e-19	0.063599	0.00708221	0.836031	0.360534	0	2.41e-11	0.058817	0.008804	0.995443	1.31e-09	0.072368	0.011922	0.995443	21	21	+++
diaphysis	rs3134076	8	8:119832617:A:G	8	119832617	A	G	1.92e-10	-0.0469907	0.00737975	0.000375431	0.984541	0	2.97e-07	-0.046886	0.009146	0.991096	0.00016	-0.047186	0.012493	0.991096	16	16	---
diaphysis	rs35617243	8	8:119888121:C:T	8	119888121	T	C	4.08e-11	0.0495681	0.00750898	0.511418	0.474526	0	1.12e-06	0.045578	0.009355	0.979907	6.46e-06	0.056795	0.01259	0.979907	3	2	+++
diaphysis	rs36079622	8	8:119994235:C:CT	8	119994235	C	C	3.36e-11	0.0632348	0.0095376	0.0729972	0.787022	0	2.5e-07	0.061318	0.011887	0.958997	3e-05	0.066699	0.01598	0.958997	4	4	+++
diaphysis	rs386729216	8	8:120092000:C:CAGTTGTTT	8	120092000	C	C	6.98e-10	0.0628195	0.0101871	0.541195	0.461938	0	6.21e-06	0.057275	0.012672	0.968658	2.06e-05	0.072949	0.017128	0.968658	79	79	+++
diaphysis	rs4335155	8	8:120013469:A:C	8	120013469	A	C	8.75e-21	0.0645336	0.00690189	0.678076	0.41025	0	1.9e-12	0.060353	0.008568	0.99331	5.56e-10	0.07226	0.011648	0.99331	131	128	+++
diaphysis	rs4380972	8	8:120050081:C:T	8	120050081	T	C	7.21e-09	0.0605	0.0104563	0.979963	0.322208	0	4.21e-05	0.052969	0.012931	1	2.63e-05	0.074727	0.017773	1	1	1	+++
diaphysis	rs56232778	8	8:120062448:A:C	8	120062448	A	C	4.63e-10	-0.0516741	0.00829288	0.0737098	0.78601	0	1.1e-06	-0.050033	0.010262	0.931343	0.000101	-0.054763	0.014079	0.931343	2	2	---
diaphysis	rs572522011	8	8:119826775:A:AGG	8	119826775	A	A	1.5e-10	0.0961616	0.015013	0.0127617	0.910056	0	1.72e-07	0.097407	0.018626	0.873935	0.000217	0.093852	0.025365	0.873935	23	22	+++
diaphysis	rs60836898	8	8:119903422:A:G	8	119903422	G	A	2.82e-09	-0.0494286	0.00831852	0.0669087	0.795892	0	8.71e-07	-0.051032	0.010374	0.976256	0.00083	-0.046541	0.013922	0.976256	18	16	---
diaphysis	rs68051732	8	8:120098628:T:TG	8	120098628	T	T	3.71e-08	0.0695489	0.0126355	0.248046	0.618454	0	2.3e-06	0.074184	0.015693	0.93775	0.0042	0.061005	0.021306	0.93775	36	34	+++
diaphysis	rs7006553	8	8:119970779:C:T	8	119970779	C	T	6.3e-28	0.0756015	0.00690125	0.802335	0.370396	0	9.6e-17	0.071079	0.008551	0.997524	6.53e-13	0.084051	0.011688	0.997524	144	139	+++
diaphysis	rs71569777	8	8:119927181:T:TGCTCTCTCGCTCTCTCGCTCTCTC	8	119927181	T	T	4.07e-12	-0.0549515	0.00792409	0.32477	0.568755	0	1.58e-07	-0.051624	0.009843	0.934867	4.84e-06	-0.06108	0.013358	0.934867	1	1	---
diaphysis	rs71569784	8	8:120010922:C:CA	8	120010922	C	C	4.53e-16	0.0596225	0.00733957	0.404196	0.52493	0	7.25e-10	0.056183	0.009118	0.887366	9.77e-08	0.065953	0.01237	0.887366	6	6	+++
diaphysis	rs72682406	8	8:120030933:C:T	8	120030933	T	C	1.06e-09	0.0594901	0.00975214	9.22e-05	0.99234	0	9.46e-07	0.059421	0.012118	0.979647	0.000286	0.059617	0.016429	0.979647	8	6	+++
diaphysis	rs754555389	8	8:119946009:T:TTTAAAACA	8	119946009	T	T	4.11e-12	0.0714227	0.0103012	0.0105775	0.918084	0	1.86e-08	0.07221	0.012834	0.977204	5.07e-05	0.069997	0.017271	0.977204	56	48	+++
diaphysis	rs76984895	8	8:119997745:A:T	8	119997745	A	T	3.08e-14	0.117655	0.0154916	0.0211696	0.884318	0	6.7e-10	0.119336	0.019327	0.977906	9.7e-06	0.114633	0.025909	0.977906	4	4	+++
diaphysis	rs7839059	8	8:119976542:A:C	8	119976542	C	A	3.72e-26	0.0765602	0.00723678	0.000619147	0.980149	0	1.5e-17	0.076693	0.008991	0.995967	3.93e-10	0.076316	0.012195	0.995967	3	3	+++
diaphysis	rs80074088	8	8:119805578:G:T	8	119805578	T	G	1.03e-14	0.13368	0.0172812	0.0408333	0.83986	0	2.67e-10	0.136288	0.021568	0.988273	7.97e-06	0.129004	0.028882	0.988273	11	11	+++
diaphysis	rs10901208	9	9:133462640:C:T	9	133462640	T	C	4.94e-08	0.0393529	0.0072161	2.73689	0.0980555	63.4622	8.13e-08	0.048212	0.008986	0.999548	0.0547	0.023266	0.012109	0.999548	68	46	+++
diaphysis	rs17476364	10	10:71094504:C:T	10	71094504	T	C	2.2e-08	-0.0616339	0.0110144	0.328781	0.566378	0	3.31e-05	-0.056948	0.013715	0.996797	0.000148	-0.070146	0.018485	0.996797	8	8	---
diaphysis	rs4919420	11	10:101806252:A:G	10	101806252	A	G	1.86e-08	-0.0389813	0.00693086	0.245479	0.620277	0	2.23e-05	-0.036462	0.008596	0.998886	0.000195	-0.043662	0.011717	0.998886	34	33	---
diaphysis	rs4757390	12	11:16298532:A:T	11	16298532	A	T	6.44e-10	0.0434637	0.0070339	0.106726	0.743903	0	2.41e-07	0.045159	0.008741	0.993334	0.000661	0.040349	0.011848	0.993334	11	11	+++
diaphysis	rs11049256	13	12:28137473:A:G	12	28137473	G	A	4.89e-11	0.056457	0.0085875	0.104917	0.746007	0	4.16e-08	0.058506	0.010666	0.99653	0.000276	0.052681	0.014479	0.99653	15	15	+++
diaphysis	13:42884992_CA_C	14	13:42884992:C:CA	13	42884992	C	C	1.5e-08	-0.0409704	0.00723705	0.597561	0.43951	0	4.3e-05	-0.036832	0.009002	0.943186	6.66e-05	-0.048533	0.012169	0.943186	26	24	---
diaphysis	13:42959079_TA_T	14	13:42959079:T:TA	13	42959079	T	T	3.7e-08	-0.159587	0.0289921	0.0180271	0.893193	0	5.82e-06	-0.162413	0.035826	0.81404	0.00179	-0.154225	0.049351	0.81404	5	5	---
diaphysis	13:43153840_CTT_C	14	13:43153840:C:CTT	13	43153840	C	C	1.22e-09	-0.0617426	0.0101594	0.340961	0.559275	0	6.12e-06	-0.057319	0.012673	0.93353	4.13e-05	-0.069698	0.016995	0.93353	13	13	---
diaphysis	rs113468474	14	13:43391068:A:G	13	43391068	G	A	2.96e-13	-0.184539	0.0252925	1.18859	0.275615	15.8665	9.29e-08	-0.165148	0.03092	1	3.62e-07	-0.223751	0.04397	1	1	1	---
diaphysis	rs11617942	14	13:42973378:C:T	13	42973378	C	T	3.89e-19	0.359222	0.0401813	0.0057391	0.939613	0	5.27e-12	0.356757	0.051704	0.916146	1.34e-08	0.362981	0.063848	0.916146	4	4	+++
diaphysis	rs138818878	14	13:43148546:C:G	13	43148546	C	G	1.13e-21	-0.196834	0.0205806	0.422629	0.515628	0	4.91e-16	-0.206567	0.02545	0.938629	3.4e-07	-0.178442	0.034985	0.938629	3	3	---
diaphysis	rs17537539	14	13:43384048:G:T	13	43384048	G	T	7.55e-10	-0.0814727	0.0132388	0.755394	0.384774	0	3.89e-08	-0.089788	0.016334	0.982453	0.00374	-0.065551	0.022602	0.982453	4	4	---
diaphysis	rs238257	14	13:42924883:C:G	13	42924883	C	G	2.55e-13	-0.0504336	0.00689333	0.0134427	0.907698	0	2.53e-09	-0.051022	0.00856	0.994325	2.21e-05	-0.049348	0.011627	0.994325	3	3	---
diaphysis	rs238270	14	13:42932925:A:G	13	42932925	G	A	4.6e-12	-0.0500111	0.00722966	0.815916	0.366377	0	5.04e-07	-0.045183	0.008991	0.986841	1.33e-06	-0.058844	0.012161	0.986841	29	27	---
diaphysis	rs34076303	14	13:43185310:T:TG	13	43185310	T	T	1.75e-13	-0.0778043	0.0105621	0.623673	0.429686	0	5.36e-08	-0.071602	0.013162	0.985406	4.95e-07	-0.089022	0.017701	0.985406	16	16	---
diaphysis	rs34136735	14	13:43087742:C:T	13	43087742	C	T	8.19e-16	-0.140538	0.0174551	1.46645	0.225906	31.8083	6.07e-09	-0.12526	0.021537	0.963979	1.24e-08	-0.169783	0.029798	0.963979	73	4	---
diaphysis	rs34723116	14	13:42960625:C:T	13	42960625	T	C	1.49e-14	-0.0595795	0.00774902	0.121357	0.727567	0	1.45e-10	-0.061553	0.009599	0.998057	2.09e-05	-0.055887	0.01313	0.998057	54	51	---
diaphysis	rs35017585	15	13:111112222:A:AT	13	111112222	A	A	3.57e-13	-0.0509549	0.00700792	0.124727	0.723963	0	1.36e-09	-0.052778	0.008704	0.994701	5.63e-05	-0.047595	0.011816	0.994701	63	63	---
diaphysis	rs368531244	14	13:43189421:C:CT	13	43189421	C	C	5.87e-11	-0.047376	0.00723626	1.30951	0.252483	23.6356	4.74e-06	-0.041235	0.009009	0.921161	1.46e-06	-0.058542	0.012148	0.921161	6	6	---
diaphysis	rs3803233	15	13:111119146:A:T	13	111119146	A	T	5.87e-10	-0.0425271	0.00686613	0.00647649	0.935858	0	4.58e-07	-0.042932	0.008512	0.995253	0.000324	-0.041773	0.011617	0.995253	5	5	---
diaphysis	rs665632	14	13:43106514:C:T	13	43106514	T	C	1.78e-27	0.0963327	0.00887	0.963822	0.326226	0	1.18e-20	0.102751	0.011019	0.982551	1.59e-08	0.084518	0.01495	0.982551	54	54	+++
diaphysis	rs71429413	14	13:42933244:A:G	13	42933244	G	A	2.7e-10	-0.110114	0.0174373	1.82364	0.17688	45.1647	1.79e-05	-0.092831	0.02163	0.992205	1.42e-06	-0.142197	0.02947	0.992205	6	6	---
diaphysis	rs73174448	14	13:43170856:A:G	13	43170856	G	A	1.31e-08	-0.0727381	0.0127949	0.0507112	0.82183	0	7.49e-06	-0.070661	0.015773	1	0.000454	-0.076735	0.02188	1	5	5	---
diaphysis	rs7318403	15	13:111094302:G:T	13	111094302	T	G	2.02e-09	-0.0465554	0.00776381	0.0661852	0.796974	0	3.19e-06	-0.045071	0.009673	0.987408	0.000156	-0.049243	0.013016	0.987408	3	3	---
diaphysis	rs78322597	14	13:42852039:C:T	13	42852039	T	C	3.63e-08	-0.0647501	0.0117561	1.61402	0.203927	38.043	0.000221	-0.053824	0.014566	0.973431	1.91e-05	-0.085166	0.019911	0.973431	3	1	---
diaphysis	rs7992086	15	13:111114920:A:G	13	111114920	A	G	4.84e-10	-0.0501354	0.00805495	0.784448	0.375784	0	7.77e-06	-0.044845	0.010028	0.988786	9.95e-06	-0.059756	0.013523	0.988786	10	10	---
diaphysis	rs8001611	14	13:42965694:C:T	13	42965694	C	T	4.09e-12	-0.0475858	0.00686264	1.49725	0.221095	33.2108	2.81e-10	-0.05376	0.008518	0.998399	0.00182	-0.036165	0.011585	0.998399	44	9	---
diaphysis	rs931273	14	13:43178583:C:T	13	43178583	C	T	3.64e-08	0.0569863	0.010347	0.0364936	0.8485	0	5.65e-06	0.05845	0.012875	0.988226	0.0018	0.054317	0.017387	0.988226	15	15	+++
diaphysis	rs9521760	15	13:111091231:A:G	13	111091231	A	G	5.58e-10	-0.0478085	0.00770862	0.0800511	0.777228	0	2.59e-07	-0.049424	0.009593	0.997101	0.000533	-0.044864	0.012951	0.997101	3	3	---
diaphysis	rs9525643	14	13:43159516:C:T	13	43159516	T	C	8.99e-24	-0.0691245	0.0068766	0.840277	0.359318	0	4.06e-14	-0.064498	0.00853	0.998129	2.32e-11	-0.077713	0.011622	0.998129	52	46	---
diaphysis	rs9533141	14	13:43109557:A:C	13	43109557	C	A	2.26e-09	-0.0762697	0.0127585	1.64616	0.199483	39.2525	2.35e-08	-0.08821	0.015792	0.97369	0.0131	-0.053828	0.02165	0.97369	14	1	---
diaphysis	rs9533171	14	13:43185106:G:T	13	43185106	G	T	1.76e-17	-0.0783096	0.00920324	0.159209	0.689886	0	3.21e-11	-0.07563	0.011393	0.991616	9.45e-08	-0.083342	0.015613	0.991616	2	2	---
diaphysis	rs9533172	14	13:43185132:C:G	13	43185132	G	C	1.15e-16	-0.0676881	0.00816713	0.0655792	0.797886	0	6.86e-11	-0.06615	0.010138	0.987126	3.13e-07	-0.070532	0.013785	0.987126	54	54	---
diaphysis	rs5809704	16	14:75784922:G:GT	14	75784922	G	G	3.55e-10	0.0481338	0.00767357	1.97184	0.160253	49.2859	4.54e-09	0.056192	0.009582	0.961698	0.00849	0.033725	0.012813	0.961698	3	3	+++
diaphysis	rs62018159	17	15:40397421:A:G	15	40397421	G	A	1.11e-10	0.0544999	0.00844837	1.28572	0.256838	22.2225	4.18e-09	0.061495	0.010461	0.978883	0.00388	0.041381	0.014326	0.978883	13	13	+++
diaphysis	18:60029970_TA_T	18	18:60029970:T:TA	18	60029970	T	T	8.13e-12	-0.0498895	0.00729779	0.546341	0.459817	0	2.74e-09	-0.053848	0.009052	0.975546	0.000565	-0.042539	0.012335	0.975546	2	2	---
diaphysis	18:60043511_CT_C	18	18:60043511:C:CT	18	60043511	C	C	3.02e-10	-0.0561589	0.00891737	0.575685	0.448008	0	3.37e-08	-0.061137	0.011071	0.863147	0.00182	-0.046963	0.015047	0.863147	1	1	---
diaphysis	rs17070072	18	18:60205542:G:T	18	60205542	T	G	2.92e-08	-0.0403422	0.0072739	0.000771494	0.977841	0	7.05e-06	-0.04049	0.009012	0.993743	0.00117	-0.040066	0.012321	0.993743	2	2	---
diaphysis	rs2957150	18	18:60080311:A:G	18	60080311	A	G	5.54e-14	-0.053788	0.00715411	0.0500874	0.822911	0	6.46e-10	-0.054971	0.008895	0.997767	1.82e-05	-0.051621	0.012039	0.997767	6	6	---
diaphysis	rs3017360	18	18:60058547:A:G	18	60058547	A	G	7.86e-16	-0.0554108	0.00687788	0.573549	0.448852	0	4e-12	-0.059242	0.008538	0.995095	3.15e-05	-0.048329	0.011608	0.995095	23	23	---
diaphysis	rs386804044	18	18:60039226:G:GT	18	60039226	G	G	1.07e-08	-0.0394843	0.00690468	0.161138	0.688111	0	1.33e-05	-0.037435	0.008587	0.976459	0.000198	-0.043233	0.011614	0.976459	3	3	---
diaphysis	rs62098355	18	18:60026822:A:G	18	60026822	G	A	3.51e-11	0.055898	0.00843972	0.023011	0.879428	0	5.84e-08	0.05684	0.010478	0.991386	0.000144	0.054158	0.014241	0.991386	6	6	+++
diaphysis	rs624574	18	18:60107608:C:T	18	60107608	T	C	3.61e-08	-0.0858929	0.0155912	1.04999	0.305509	4.76113	4.8e-07	-0.097743	0.019412	0.949338	0.0141	-0.064354	0.026171	0.949338	4	4	---
diaphysis	rs7231672	18	18:60059026:C:T	18	60059026	T	C	2.14e-08	-0.0384604	0.00686729	0.513131	0.473787	0	8.36e-07	-0.042103	0.008545	0.995345	0.00584	-0.031817	0.01154	0.995345	16	16	---
diaphysis	rs8094884	18	18:60028128:A:G	18	60028128	G	A	4.51e-09	-0.0403008	0.00687205	0.293877	0.587747	0	4.29e-07	-0.04302	0.008508	0.991992	0.00254	-0.035197	0.011656	0.991992	3	3	---
diaphysis	rs884205	18	18:60054857:A:C	18	60054857	A	C	1.22e-17	-0.0678719	0.00793755	0.0100248	0.920246	0	1.08e-11	-0.06728	0.009897	0.981695	2.15e-07	-0.068939	0.013289	0.981695	1	1	---
diaphysis	rs9646629	18	18:60051199:C:G	18	60051199	C	G	1.82e-08	-0.040504	0.00719688	0.0102051	0.919534	0	4.77e-06	-0.041045	0.008971	0.9793	0.00105	-0.039527	0.012055	0.9793	2	2	---
diaphysis	rs6078002	19	20:10979010:A:C	20	10979010	C	A	8.97e-11	-0.0490435	0.00756455	1.26975	0.259814	21.2443	4.96e-06	-0.042807	0.009373	0.99918	2.18e-06	-0.060694	0.012811	0.99918	36	36	---
diaphysis	21:36926852_CT_C	20	21:36926852:C:CT	21	36926852	C	C	2.37e-11	-0.0460839	0.00689759	0.0580503	0.809605	0	1.61e-07	-0.044863	0.008559	0.987658	3.34e-05	-0.048346	0.01165	0.987658	80	80	---
diaphysis	rs990557	20	21:36914708:G:T	21	36914708	G	T	1.34e-08	-0.0406803	0.00716154	0.805241	0.369531	0	3.31e-07	-0.045413	0.008894	0.991898	0.00816	-0.031954	0.012077	0.991898	77	77	---
Spine (n=175)
spine	1:155358506_CT_C	4	1:155358506:C:CT	1	155358506	C	C	4.01e-08	0.0378152	0.00688735	0.89918	0.343002	0	6.93e-07	0.042702	0.008602	0.948765	0.0116	0.029087	0.011496	0.948765	142	67	+++
spine	1:155633160_CA_C	4	1:155633160:C:CA	1	155633160	C	C	7.91e-10	0.0442595	0.00720053	2.01328	0.155927	50.3299	8.08e-09	0.05193	0.009004	0.895045	0.0107	0.030651	0.011993	0.895045	101	28	+++
spine	1:155649972_CAA_C	4	1:155649972:C:CAA	1	155649972	C	C	4.71e-11	0.0464236	0.00705535	2.06527	0.150688	51.5802	9.08e-10	0.05403	0.00882	0.910333	0.00513	0.032908	0.011757	0.910333	154	72	+++
spine	1:155858362_AAAAG_A	4	1:155858362:A:AAAAG	1	155858362	A	A	1.62e-10	-0.0432521	0.00676538	0.010279	0.919245	0	4.25e-07	-0.042739	0.008449	0.984413	9.22e-05	-0.044169	0.011294	0.984413	91	89	---
spine	1:22681832_CT_C	1	1:22681832:C:CT	1	22681832	C	C	2.79e-08	-0.0439473	0.00791296	0.00362475	0.951992	0	7.41e-06	-0.044304	0.009885	0.949482	0.00104	-0.043311	0.013203	0.949482	3	3	---
spine	1:66091656_ACACT_A	3	1:66091656:A:ACACT	1	66091656	A	A	4.32e-09	-0.059386	0.0101146	2.83401	0.0922876	64.7143	1.1e-08	-0.072015	0.012593	0.890593	0.032	-0.036428	0.016979	0.890593	1	1	---
spine	rs12081192	4	1:155738044:A:G	1	155738044	A	G	4.34e-11	0.0456258	0.00692152	0.999718	0.317379	0	4.46e-09	0.050838	0.008665	0.995476	0.00155	0.036437	0.011505	0.995476	298	210	+++
spine	rs146441529	3	1:65916114:A:C	1	65916114	A	C	4.76e-09	0.03861	0.00659398	0.032843	0.85619	0	4.8e-06	0.037713	0.008245	0.990193	0.000253	0.040202	0.010984	0.990193	91	87	+++
spine	rs17448335	3	1:66195595:A:G	1	66195595	A	G	2.55e-09	0.0406403	0.00682097	2.24864	0.133732	55.5286	1.43e-08	0.048271	0.00851	0.974667	0.0184	0.02693	0.011407	0.974667	24	22	+++
spine	rs200531368	3	1:66100979:T:TA	1	66100979	T	T	3.29e-11	0.0608252	0.00916989	0.292406	0.588683	0	1.72e-08	0.064523	0.011439	0.933201	0.000414	0.054176	0.015339	0.933201	4	4	+++
spine	rs34200279	3	1:66013531:A:G	1	66013531	G	A	1.2e-08	0.0393087	0.00689678	0.0424085	0.836843	0	2.66e-06	0.040365	0.008595	0.863744	0.00124	0.037399	0.011557	0.863744	30	28	+++
spine	rs35751162	3	1:66054047:T:TA	1	66054047	T	T	2.89e-12	-0.0505716	0.00724234	2.53314	0.111478	60.5233	5.95e-11	-0.059185	0.009041	0.985065	0.00368	-0.035146	0.012099	0.985065	225	114	---
spine	rs369467162	4	1:155776882:C:CA	1	155776882	C	C	4.38e-11	-0.0445064	0.00675295	0.682232	0.408819	0	7.66e-09	-0.048666	0.008424	0.916893	0.00106	-0.037027	0.011296	0.916893	20	19	---
spine	rs3917932	2	1:36943916:C:G	1	36943916	C	G	2.77e-08	0.035715	0.00642871	0.0272583	0.868865	0	5.26e-06	0.036505	0.008014	0.993594	0.00146	0.034289	0.010767	0.993594	6	6	+++
spine	rs5005248	5	1:162160153:A:T	1	162160153	T	A	2.26e-08	0.0380264	0.00680114	0.968745	0.324993	0	4.22e-07	0.043061	0.00851	0.981414	0.0101	0.029126	0.011315	0.981414	55	53	+++
spine	rs535677978	4	1:155898742:C:CA	1	155898742	C	C	1.47e-08	0.0443437	0.00782762	0.323917	0.569263	0	1.14e-06	0.047693	0.009793	0.919618	0.0032	0.038418	0.013026	0.919618	23	23	+++
spine	rs56041441	3	1:66059556:C:CT	1	66059556	C	C	3.66e-09	-0.0378262	0.00641248	0.920666	0.3373	0	1.16e-07	-0.042411	0.007997	0.997459	0.00587	-0.029569	0.010732	0.997459	49	46	---
spine	rs6667615	3	1:66162630:A:G	1	66162630	A	G	4.82e-16	0.0666479	0.00821203	2.12502	0.144911	52.9416	1.65e-13	0.075575	0.010244	0.972205	0.000232	0.050595	0.013737	0.972205	145	15	+++
spine	rs6684375	1	1:22706434:C:T	1	22706434	C	T	2.64e-11	-0.0552834	0.00829393	0.314924	0.574674	0	5.62e-07	-0.051807	0.010352	0.99936	9.1e-06	-0.061515	0.01386	0.99936	38	38	---
spine	rs7521269	5	1:162142763:A:G	1	162142763	G	A	6.85e-10	0.0565621	0.00916801	1.27718	0.258423	21.7027	1.8e-08	0.064225	0.011403	0.996324	0.00579	0.042553	0.015418	0.996324	9	9	+++
spine	rs7521292	4	1:155941685:A:T	1	155941685	A	T	3.11e-08	0.0396995	0.0071723	0.222293	0.637298	0	2.48e-06	0.042237	0.008967	0.980554	0.00324	0.035193	0.01195	0.980554	49	49	+++
spine	rs9659701	3	1:66043564:A:G	1	66043564	G	A	2.34e-08	-0.0374104	0.00669891	2.66849	0.102353	62.5256	4.68e-08	-0.045479	0.008323	0.983997	0.0456	-0.022569	0.011288	0.983997	4	2	---
spine	rs7590479	6	2:101759938:C:T	2	101759938	C	T	2.99e-08	0.0365403	0.00659326	0.692303	0.405382	0	8.03e-07	0.040647	0.008236	1	0.00793	0.029212	0.011002	1	63	63	+++
spine	3:12310935_CT_C	7	3:12310935:C:CT	3	12310935	C	C	3.61e-10	-0.0420918	0.00671332	1.42064	0.233298	29.6093	9.41e-09	-0.048044	0.008367	0.959211	0.00535	-0.031335	0.011248	0.959211	14	14	---
spine	3:12382681_CA_C	7	3:12382681:C:CA	3	12382681	C	C	2.47e-11	-0.0473264	0.00709001	0.00867251	0.925803	0	1.11e-07	-0.046838	0.008819	0.951765	5.25e-05	-0.048219	0.011922	0.951765	1	1	---
spine	3:12396252_CAA_C	7	3:12396252:C:CAA	3	12396252	C	C	5.83e-10	-0.0430098	0.00694264	0.156971	0.69196	0	1.98e-07	-0.045062	0.008662	0.846691	0.000707	-0.039323	0.01161	0.846691	1	1	---
spine	3:12506918_CT_C	7	3:12506918:C:CT	3	12506918	C	C	1.99e-16	-0.0557132	0.00677551	0.908657	0.340471	0	7.47e-13	-0.060504	0.008436	0.868132	3.59e-05	-0.047006	0.011373	0.868132	1	1	---
spine	3:12578503_CA_C	7	3:12578503:C:CA	3	12578503	C	C	4.36e-23	-0.0639997	0.00646761	0.298222	0.584999	0	1.6e-16	-0.06664	0.008075	0.965364	4.1e-08	-0.059275	0.010802	0.965364	86	86	---
spine	3:12592693_TA_T	7	3:12592693:T:TA	3	12592693	T	T	8e-11	-0.0440971	0.00678347	0.027159	0.869101	0	1.15e-07	-0.044933	0.00847	0.919376	0.000171	-0.042602	0.011328	0.919376	15	15	---
spine	3:12634594_CT_C	7	3:12634594:C:CT	3	12634594	C	C	2.82e-16	-0.053714	0.00656575	0.0863407	0.768882	0	1.73e-11	-0.055155	0.008195	0.950308	3.17e-06	-0.051131	0.010972	0.950308	42	42	---
spine	3:12677994_CA_C	7	3:12677994:C:CA	3	12677994	C	C	2.03e-10	-0.0644279	0.0101314	0.0302473	0.86193	0	2e-07	-0.065743	0.012642	0.956988	0.000249	-0.062067	0.016939	0.956988	13	12	---
spine	3:12706966_CA_C	7	3:12706966:C:CA	3	12706966	C	C	3.65e-11	0.0481272	0.00727272	0.744241	0.388306	0	1.76e-06	0.043433	0.009083	0.803335	3.26e-06	0.056513	0.01214	0.803335	1	1	+++
spine	3:12725749_CT_C	7	3:12725749:C:CT	3	12725749	C	C	1.11e-08	0.039551	0.00692241	0.000856387	0.976654	0	5.32e-06	0.039399	0.008654	0.944677	0.000556	0.039821	0.011535	0.944677	2	2	+++
spine	3:12737066_GGTT_G	7	3:12737066:G:GGTT	3	12737066	G	G	8.78e-18	0.0568741	0.00662185	0.83031	0.362183	0	2.35e-10	0.052372	0.008262	0.922279	4.48e-09	0.064961	0.011073	0.922279	16	15	+++
spine	rs111973309	7	3:12561138:A:G	3	12561138	G	A	1.15e-10	-0.0678373	0.0105246	0.300728	0.583427	0	1.08e-06	-0.063619	0.013036	0.991158	2.19e-05	-0.075734	0.017836	0.991158	35	32	---
spine	rs11708733	8	3:128039895:A:G	3	128039895	G	A	1.89e-08	0.0849204	0.0151061	0.126624	0.721959	0	2.26e-06	0.088898	0.018792	0.982495	0.00224	0.077656	0.025396	0.982495	10	10	+++
spine	rs11710908	7	3:12584005:A:G	3	12584005	G	A	8.34e-09	-0.0517656	0.00898469	0.0290276	0.864715	0	2.17e-06	-0.052894	0.011162	0.995096	0.00104	-0.049689	0.015142	0.995096	13	13	---
spine	rs12636458	7	3:12589685:C:T	3	12589685	C	T	3.56e-12	0.0747646	0.0107516	0.353129	0.552347	0	1.75e-07	0.070016	0.013396	0.949696	3.76e-06	0.083361	0.018024	0.949696	2	2	+++
spine	rs12714874	7	3:12719928:C:T	3	12719928	C	T	2.38e-10	-0.0469744	0.0074157	0.35378	0.551981	0	2.58e-06	-0.043653	0.009283	0.998199	1.84e-05	-0.052832	0.012328	0.998199	38	38	---
spine	rs13076933	7	3:12327431:G:T	3	12327431	T	G	2.08e-08	-0.0408924	0.00729495	0.00453464	0.946311	0	6.47e-06	-0.041264	0.009147	0.986328	0.000875	-0.040243	0.012092	0.986328	7	5	---
spine	rs13078017	7	3:12297989:C:T	3	12297989	T	C	7.55e-12	-0.0448414	0.00654916	0.77371	0.379072	0	1.89e-09	-0.049151	0.008179	0.992265	0.000682	-0.037141	0.010933	0.992265	38	36	---
spine	rs145780812	7	3:12037472:G:GA	3	12037472	G	G	2.79e-09	-0.0904053	0.0152113	1.11394	0.291226	10.2289	4.48e-05	-0.078139	0.019143	0.941095	8.73e-06	-0.111418	0.025055	0.941095	139	131	---
spine	rs147070788	7	3:12489857:A:G	3	12489857	G	A	1.62e-08	0.0364664	0.00645569	0.620758	0.430766	0	5.38e-05	0.032638	0.00808	0.983792	5.68e-05	0.043224	0.010735	0.983792	11	11	+++
spine	rs151178256	7	3:12523396:A:ATGTGTG	3	12523396	A	A	1.05e-18	-0.057621	0.00652568	0.439169	0.507524	0	8.11e-14	-0.060851	0.008145	0.944449	2.01e-06	-0.051831	0.010905	0.944449	78	78	---
spine	rs1584063	7	3:12266855:A:G	3	12266855	G	A	1.51e-13	-0.0470923	0.00637584	0.446855	0.503832	0	2.62e-10	-0.050269	0.007952	0.996471	0.000106	-0.041374	0.010669	0.996471	15	15	---
spine	rs182569	7	3:12259813:A:G	3	12259813	A	G	4.07e-10	0.0456946	0.00730939	0.00904045	0.92425	0	6.7e-07	0.045181	0.009089	0.98605	0.00015	0.046635	0.012298	0.98605	2	2	+++
spine	rs1962515	7	3:12611269:C:T	3	12611269	T	C	8.16e-28	-0.0709845	0.00649366	0.245363	0.620359	0	2.54e-17	-0.068587	0.008099	0.996609	4.28e-12	-0.0753	0.010866	0.996609	58	58	---
spine	rs2249407	7	3:12494794:A:C	3	12494794	C	A	1.44e-10	0.04069	0.0063466	2.19928	0.138075	54.5307	2.36e-05	0.033602	0.007945	0.993853	4.64e-07	0.053188	0.01055	0.993853	3	3	+++
spine	rs2348194	7	3:12575590:A:T	3	12575590	A	T	1e-11	-0.0449289	0.00660126	0.149288	0.699217	0	1.41e-08	-0.046844	0.008255	0.98293	0.000159	-0.041532	0.010994	0.98293	35	31	---
spine	rs2648312	7	3:12547147:A:G	3	12547147	A	G	1.92e-30	-0.0737378	0.0064302	0.642591	0.422774	0	4.38e-22	-0.077588	0.008026	0.996865	5e-10	-0.066837	0.010745	0.996865	121	121	---
spine	rs2811477	8	3:127898783:C:T	3	127898783	C	T	1.94e-10	0.0700081	0.0109974	0.606727	0.436023	0	2.69e-08	0.076424	0.01374	0.991202	0.00142	0.058571	0.018345	0.991202	233	230	+++
spine	rs28595399	7	3:12500065:C:T	3	12500065	T	C	3.08e-15	0.0547627	0.00694287	0.130626	0.717784	0	9.95e-10	0.052895	0.008655	0.987459	5.77e-07	0.058134	0.011628	0.987459	11	11	+++
spine	rs2921193	7	3:12441507:A:G	3	12441507	G	A	9.2e-09	0.0365387	0.00636023	0.0167969	0.896881	0	2.77e-06	0.037151	0.007923	0.997378	0.000895	0.035429	0.010666	0.997378	25	25	+++
spine	rs2959273	7	3:12442731:A:G	3	12442731	A	G	1.02e-09	0.0401586	0.00657628	1.18777	0.27578	15.8085	3.21e-08	0.045566	0.008238	0.997397	0.00499	0.030659	0.010919	0.997397	54	52	+++
spine	rs2960421	7	3:12322628:A:G	3	12322628	A	G	4.46e-12	0.0559643	0.00808542	0.122172	0.726691	0	7.66e-09	0.05805	0.010049	0.989807	0.000131	0.052135	0.013616	0.989807	2	2	+++
spine	rs310749	7	3:12273768:G:T	3	12273768	G	T	7.08e-09	0.037048	0.00639982	1.04769	0.306041	4.55151	1.48e-07	0.041922	0.007977	0.992931	0.00843	0.028244	0.010721	0.992931	17	17	+++
spine	rs35282213	7	3:12637378:C:CT	3	12637378	C	C	3.48e-16	-0.0533326	0.00653959	0.0242381	0.876281	0	3.6e-11	-0.054095	0.00817	0.9611	1.92e-06	-0.051973	0.01091	0.9611	37	37	---
spine	rs3729931	7	3:12626516:A:G	3	12626516	G	A	4.51e-24	-0.0666688	0.00658791	0.385874	0.534476	0	1.03e-14	-0.063614	0.008221	1	5.77e-11	-0.072151	0.011013	1	33	33	---
spine	rs374121518	7	3:12620357:A:ATTTTTTTTTTT	3	12620357	A	A	1.3e-18	-0.0565838	0.00642565	0.320051	0.571577	0	1.92e-11	-0.053866	0.008023	0.97768	1.04e-08	-0.061446	0.010731	0.97768	39	39	---
spine	rs375074121	7	3:12693510:A:AAAATAAAT	3	12693510	A	A	2.32e-15	0.0573796	0.00724226	0.134958	0.713346	0	8.98e-10	0.055392	0.00904	0.922985	4.78e-07	0.060941	0.012101	0.922985	1	1	+++
spine	rs4256108	7	3:12503639:A:G	3	12503639	G	A	2.05e-18	-0.0580031	0.0066257	0.929392	0.335021	0	2.99e-14	-0.06275	0.008255	0.980964	8.69e-06	-0.049408	0.011108	0.980964	1	1	---
spine	rs4498025	7	3:12481375:C:T	3	12481375	C	T	1.23e-10	-0.0462231	0.00718204	0.201566	0.65346	0	5.84e-08	-0.048632	0.008965	1	0.00048	-0.041907	0.012	1	2	2	---
spine	rs4518111	7	3:12377344:A:C	3	12377344	A	C	1.71e-15	-0.051357	0.00645119	0.299329	0.584303	0	1.83e-11	-0.053973	0.00803	0.98637	1.72e-05	-0.046595	0.010834	0.98637	3	3	---
spine	rs553779357	7	3:12777648:A:AT	3	12777648	A	A	1.75e-08	-0.040738	0.0072299	0.102545	0.748797	0	2.58e-06	-0.042471	0.009031	0.868168	0.00182	-0.037645	0.012065	0.868168	1	1	---
spine	rs554518950	7	3:12677792:C:CA	3	12677792	C	C	1.64e-15	0.0587043	0.00736944	0.0452967	0.831459	0	7.07e-11	0.05987	0.009182	0.909958	4.65e-06	0.056594	0.012354	0.909958	1	1	+++
spine	rs569017049	7	3:12631292:G:GT	3	12631292	G	G	1.36e-08	-0.0428342	0.00754354	0.0968739	0.755614	0	2.05e-06	-0.044572	0.009385	0.861331	0.00178	-0.039662	0.01268	0.861331	1	1	---
spine	rs58691354	7	3:12497594:C:T	3	12497594	C	T	3.27e-13	0.0646665	0.00887928	0.250968	0.616394	0	2.84e-08	0.061369	0.011053	0.979106	2.16e-06	0.070667	0.01491	0.979106	1	1	+++
spine	rs59302336	7	3:12849031:C:CA	3	12849031	C	C	1.87e-09	-0.0394645	0.00656821	0.812519	0.367376	0	1.99e-05	-0.035026	0.008209	0.990611	1.53e-05	-0.047362	0.01095	0.990611	60	59	---
spine	rs60662154	7	3:12631442:A:G	3	12631442	A	G	1.24e-21	-0.0726107	0.00759918	0.011345	0.915175	0	2.62e-14	-0.072012	0.009452	0.99929	8.09e-09	-0.073705	0.012779	0.99929	65	65	---
spine	rs6763925	7	3:12515602:C:T	3	12515602	T	C	1.38e-23	-0.0697935	0.00697272	0.122187	0.726675	0	1.88e-16	-0.071611	0.008698	0.989759	1.2e-08	-0.066525	0.011664	0.989759	3	1	---
spine	rs6805582	8	3:128029008:A:G	3	128029008	G	A	3.07e-10	0.0627798	0.00997275	0.0498204	0.823376	0	2.48e-07	0.064459	0.012492	0.995411	0.000303	0.059829	0.01656	0.995411	244	237	+++
spine	rs709159	7	3:12481203:A:C	3	12481203	C	A	2.96e-10	-0.0470303	0.00746408	0.591584	0.441807	0	4.29e-06	-0.042762	0.009301	0.986963	1.23e-05	-0.054752	0.01251	0.986963	1	1	---
spine	rs709166	7	3:12511652:A:G	3	12511652	G	A	2.41e-16	-0.0521941	0.00636527	1.4589	0.227105	31.4553	3.11e-13	-0.057939	0.007946	0.992469	8.13e-05	-0.041905	0.010634	0.992469	40	38	---
spine	rs713178	7	3:12615984:C:T	3	12615984	T	C	5.58e-09	-0.042623	0.00731224	0.0706816	0.790347	0	6.51e-06	-0.04117	0.009129	1	0.000215	-0.045224	0.012214	1	2	2	---
spine	rs73029206	7	3:12494894:A:G	3	12494894	A	G	8.15e-11	-0.0567259	0.00872997	0.0669933	0.795766	0	9.11e-08	-0.058429	0.010932	0.990402	0.000213	-0.053728	0.014504	0.990402	2	2	---
spine	rs766504877	7	3:12097668:T:TG	3	12097668	T	T	5.45e-10	0.0538417	0.00867621	0.288859	0.590953	0	3.09e-06	0.050386	0.010799	0.982906	3.69e-05	0.060134	0.014572	0.982906	4	4	+++
spine	rs79260952	7	3:12508161:A:G	3	12508161	G	A	8.33e-16	-0.065735	0.00816656	1.78907	0.18104	44.1049	4.21e-13	-0.073889	0.010191	0.985343	0.000183	-0.051102	0.013652	0.985343	8	7	---
spine	rs796569209	7	3:12677942:T:TA	3	12677942	T	T	7.13e-09	0.0404076	0.00698135	0.0299289	0.862652	0	2.25e-06	0.041315	0.008732	0.851666	0.000844	0.0388	0.011623	0.851666	1	1	+++
spine	rs796821996	7	3:12280157:C:CT	3	12280157	C	C	8.02e-09	-0.0871759	0.0151138	0.0305121	0.861333	0	6.84e-06	-0.085184	0.018933	0.942452	0.000303	-0.090675	0.025094	0.942452	121	115	---
spine	rs9809905	7	3:12500651:G:T	3	12500651	T	G	1.68e-08	-0.0367817	0.00651867	0.56154	0.453641	0	4.8e-05	-0.033121	0.008146	0.986338	6.8e-05	-0.0433	0.01087	0.986338	15	15	---
spine	rs9824034	7	3:12589976:A:T	3	12589976	A	T	8.23e-21	-0.0606957	0.00648686	0.0152182	0.90182	0	3.48e-14	-0.061291	0.008085	0.961599	4.14e-08	-0.05962	0.010868	0.961599	86	86	---
spine	rs9855183	7	3:12618262:C:T	3	12618262	C	T	8.18e-10	-0.0652398	0.0106229	0.168657	0.681308	0	2.5e-07	-0.068514	0.013282	0.986466	0.000786	-0.059427	0.017697	0.986466	4	4	---
spine	rs9985266	7	3:12803162:C:T	3	12803162	T	C	2.52e-09	-0.0386011	0.00647649	0.000824143	0.977098	0	1.78e-06	-0.038741	0.008105	0.996993	0.000371	-0.038354	0.010772	0.996993	87	86	---
spine	rs555057884	9	4:171239226:C:T	4	171239226	C	T	3.69e-08	0.288244	0.0523584	0.70846	0.399955	0	7.87e-05	0.256049	0.064842	0.573144	8.61e-05	0.348569	0.088758	0.573144	5	1	+++
spine	5:36576474_TG_T	11	5:36576474:T:TG	5	36576474	T	T	1.81e-08	0.0483055	0.00858184	2.63722	0.104386	62.0813	0.000382	0.037968	0.010685	0.985879	3.21e-06	0.067094	0.014405	0.985879	17	7	+++
spine	rs11429307	12	5:55857025:G:GT	5	55857025	G	G	3.08e-09	0.0480453	0.00810601	2.74207	0.0977383	63.5312	0.000173	0.038021	0.010117	0.991838	1.12e-06	0.066019	0.013547	0.991838	19	1	+++
spine	rs157512	12	5:55809127:C:T	5	55809127	T	C	5.84e-11	0.0484451	0.00739868	0.0444819	0.83296	0	7.7e-08	0.049609	0.00923	0.998448	0.000182	0.046353	0.012375	0.998448	26	26	+++
spine	rs245143	12	5:55808149:A:G	5	55808149	A	G	4.46e-09	0.056275	0.00959332	1.0851	0.297558	7.84298	4.93e-05	0.04875	0.012009	0.998401	1.32e-05	0.069546	0.015948	0.998401	24	22	+++
spine	rs2468532	11	5:36482830:A:G	5	36482830	A	G	1.17e-17	0.0776903	0.00908066	2.21917	0.136306	54.9381	2.21e-09	0.067654	0.011307	0.988749	3.12e-10	0.095923	0.01524	0.988749	9	9	+++
spine	rs2562541	11	5:36540381:A:G	5	36540381	A	G	1.43e-08	0.061137	0.0107832	2.02126	0.155111	50.5259	0.000209	0.049777	0.013421	0.975106	6.27e-06	0.081826	0.018112	0.975106	22	3	+++
spine	rs34788729	11	5:36482865:A:C	5	36482865	C	A	1.85e-12	0.0756912	0.0107429	2.51036	0.1131	60.1651	2.31e-06	0.063118	0.013356	0.984831	4.77e-08	0.098734	0.018081	0.984831	50	42	+++
spine	rs4449583	10	5:1284135:C:T	5	1284135	C	T	2.06e-08	-0.0379604	0.00676986	0.0376087	0.846231	0	4.16e-06	-0.038944	0.008459	0.989849	0.00136	-0.036208	0.011291	0.989849	7	7	---
spine	rs455660	12	5:55816888:C:T	5	55816888	T	C	1.73e-09	-0.0487997	0.00810487	0.0739364	0.785689	0	3.47e-06	-0.047136	0.010155	0.992325	0.000123	-0.051719	0.013452	0.992325	21	19	---
spine	rs539416189	11	5:36530712:A:AT	5	36530712	A	A	2.23e-09	0.0571055	0.00954901	1.24761	0.264009	19.847	3.19e-05	0.049279	0.011844	0.977091	9.09e-06	0.071641	0.016141	0.977091	15	6	+++
spine	6:168260839_CTTTTTTTTTTTTT_C	15	6:168260839:C:CTTTTTTTTTTTTT	6	168260839	C	C	4.51e-10	-0.0409259	0.00656374	0.00529434	0.941995	0	7.41e-07	-0.040569	0.008194	0.932108	0.00015	-0.041565	0.010965	0.932108	1	1	---
spine	rs12195446	14	6:121893258:C:T	6	121893258	C	T	2.44e-08	-0.0502305	0.00900649	0.296278	0.586225	0	3.04e-05	-0.046626	0.011179	0.996472	0.000184	-0.056898	0.015204	0.996472	43	39	---
spine	rs16886293	15	6:168313366:A:G	6	168313366	G	A	3.2e-09	0.0402559	0.00679876	1.51553	0.218297	34.0165	4.54e-08	0.046563	0.008513	0.983721	0.00988	0.029149	0.011297	0.983721	91	87	+++
spine	rs2015545	15	6:168376866:C:T	6	168376866	T	C	5.48e-14	0.0537624	0.00714933	1.0742	0.299998	6.90762	7e-08	0.048201	0.008939	0.859061	9.19e-08	0.063635	0.01191	0.859061	31	31	+++
spine	rs2516605	15	6:168376908:C:T	6	168376908	T	C	2.4e-11	0.0557901	0.00835258	1.22536	0.26831	18.3916	2.99e-06	0.048833	0.010453	0.774448	9.59e-07	0.068078	0.013892	0.774448	1	1	+++
spine	rs28557115	14	6:121793599:A:T	6	121793599	T	A	1.13e-08	-0.0460754	0.0080684	0.226136	0.634404	0	1.64e-05	-0.043242	0.01003	0.991039	0.000161	-0.051271	0.013582	0.991039	35	32	---
spine	rs34297425	15	6:168376929:A:G	6	168376929	A	G	6.24e-14	0.0560398	0.00746901	0.00780894	0.929584	0	2.63e-09	0.055546	0.009328	0.829152	4.99e-06	0.056922	0.012468	0.829152	2	2	+++
spine	rs4708612	15	6:168342453:A:G	6	168342453	G	A	1.86e-22	0.0635591	0.00651937	0.0475125	0.82745	0	2.17e-15	0.064623	0.008144	0.998687	1.46e-08	0.061661	0.010878	0.998687	116	111	+++
spine	rs4959678	13	6:2503173:A:C	6	2503173	C	A	5.14e-10	-0.0394311	0.00634487	0.170364	0.679789	0	2.33e-06	-0.037467	0.007931	0.996905	4.94e-05	-0.042923	0.010575	0.996905	67	64	---
spine	rs524327	15	6:168199504:C:T	6	168199504	C	T	1.22e-10	0.0409387	0.00636029	2.3259	0.127237	57.0058	1.33e-09	0.048195	0.007943	0.989112	0.00843	0.027972	0.010618	0.989112	1	1	+++
spine	rs626844	15	6:168324377:C:T	6	168324377	T	C	3.24e-12	0.0453885	0.00651487	0.872497	0.350265	0	4.95e-07	0.040855	0.008124	0.996205	9.09e-07	0.053557	0.010905	0.996205	17	17	+++
spine	rs6929637	15	6:168351078:C:G	6	168351078	C	G	1.31e-13	0.0896221	0.0121031	1.81995	0.177319	45.0534	3e-07	0.077421	0.015109	0.976483	3.54e-08	0.111472	0.020219	0.976483	89	74	+++
spine	rs71709561	15	6:168246809:C:CA	6	168246809	C	C	2.56e-08	-0.0395585	0.00710301	0.880618	0.348032	0	9.57e-05	-0.034584	0.008863	0.973116	4.46e-05	-0.04849	0.011876	0.973116	15	15	---
spine	rs76543658	15	6:168377219:G:T	6	168377219	T	G	1.35e-08	0.0511148	0.00899928	0.0343799	0.852901	0	9.6e-06	0.049859	0.011263	0.770457	0.000367	0.053332	0.014966	0.770457	3	1	+++
spine	rs9355147	15	6:168376892:A:G	6	168376892	A	G	3.71e-10	0.048635	0.00776187	0.00550538	0.940853	0	6.94e-07	0.048202	0.009711	0.811464	0.000133	0.049401	0.012916	0.811464	1	1	+++
spine	rs9503213	13	6:2501628:C:T	6	2501628	C	T	3.07e-08	-0.0362203	0.00654104	1.57851	0.208976	36.649	0.00024	-0.030049	0.00818	1	1.5e-05	-0.047164	0.010893	1	4	3	---
spine	rs17145750	16	7:73026378:C:T	7	73026378	C	T	1.79e-08	-0.0486829	0.00864464	1.17741	0.277884	15.0677	2.37e-07	-0.055644	0.010765	1	0.0132	-0.036043	0.014506	1	94	72	---
spine	rs11775560	17	8:61660163:A:G	8	61660163	A	G	7.03e-15	-0.0633833	0.00814278	0.185073	0.667049	0	2.3e-09	-0.060765	0.010166	1	5.61e-07	-0.06807	0.013601	1	4	4	---
spine	rs2737265	18	8:116667634:A:G	8	116667634	A	G	1.95e-08	-0.0395185	0.00703665	1.16727	0.279963	14.3301	0.000111	-0.033885	0.008758	0.99448	2.54e-05	-0.049778	0.011819	0.99448	49	49	---
spine	rs35914442	17	8:61636887:A:G	8	61636887	A	G	3.66e-09	-0.0654359	0.011093	0.278275	0.597834	0	5.58e-07	-0.069911	0.013965	0.993915	0.00156	-0.057784	0.018261	0.993915	32	32	---
spine	rs1041608	20	9:137116205:C:T	9	137116205	C	T	3.37e-14	0.0491767	0.00648484	2.62929	0.104908	61.967	2.88e-07	0.041399	0.008066	0.981011	6.18e-09	0.063393	0.010905	0.981011	28	14	+++
spine	rs10780781	19	9:89308609:A:C	9	89308609	C	A	1.51e-08	-0.0360846	0.00637426	2.02414	0.154817	50.5963	7.28e-08	-0.04287	0.007961	0.991882	0.0244	-0.023964	0.01064	0.991882	14	14	---
spine	rs2378715	19	9:89331137:A:G	9	89331137	A	G	3.59e-11	0.0423684	0.00639982	2.31976	0.12774	56.892	4.99e-10	0.049621	0.007977	0.98876	0.00634	0.029268	0.010721	0.98876	43	43	+++
spine	rs556111667	19	9:89314400:T:TA	9	89314400	T	T	2.5e-08	0.0360741	0.00647285	0.626115	0.428784	0	7.59e-07	0.039877	0.008062	0.979475	0.00721	0.029176	0.010858	0.979475	19	19	+++
spine	rs60671871	20	9:137112898:A:G	9	137112898	A	G	1.17e-10	0.0441725	0.00685611	0.927744	0.33545	0	4.5e-06	0.039244	0.008555	0.985795	3.75e-06	0.053021	0.011463	0.985795	8	5	+++
spine	12:111720125_CA_C	25	12:111720125:C:CA	12	111720125	C	C	1.54e-14	-0.0508773	0.00662095	0.535331	0.464374	0	1.09e-08	-0.047259	0.008264	0.914453	2.19e-07	-0.057363	0.011064	0.914453	2	2	---
spine	12:111890233_AT_A	25	12:111890233:A:AT	12	111890233	A	A	1.18e-09	0.0441205	0.00725348	0.657198	0.417551	0	8.49e-08	0.048516	0.009056	0.902003	0.00278	0.036254	0.012115	0.902003	1	1	+++
spine	12:112828628_TA_T	25	12:112828628:T:TA	12	112828628	T	T	2.89e-10	-0.0438433	0.00695447	1.00808	0.315364	0.801303	1.67e-08	-0.04908	0.008693	0.933933	0.0029	-0.034533	0.011591	0.933933	1	1	---
spine	12:112866200_CT_C	25	12:112866200:C:CT	12	112866200	C	C	1e-09	0.0426476	0.00698057	0.715244	0.397708	0	6.45e-08	0.047039	0.0087	0.940797	0.003	0.034711	0.011696	0.940797	1	1	+++
spine	rs10744774	25	12:112090022:A:C	12	112090022	C	A	4.11e-11	-0.0565285	0.00856481	2.62043	0.105496	61.8383	4.27e-10	-0.066978	0.010725	0.983309	0.00737	-0.038133	0.01423	0.983309	8	7	---
spine	rs1265565	25	12:111715197:C:T	12	111715197	C	T	3.02e-12	-0.0455068	0.00652274	0.156293	0.692593	0	5.48e-09	-0.047426	0.008131	1	0.000121	-0.042042	0.010925	1	2	2	---
spine	rs3809272	25	12:111800258:A:G	12	111800258	G	A	6.36e-09	0.0401645	0.00691649	0.153389	0.695318	0	1.02e-06	0.042184	0.008627	1	0.00161	0.036531	0.011572	1	2	2	+++
spine	rs4763832	21	12:12622136:A:G	12	12622136	A	G	2.83e-08	0.0359365	0.0064734	0.125302	0.723354	0	2.22e-05	0.034232	0.008068	0.978003	0.000323	0.039017	0.010846	0.978003	29	29	+++
spine	rs4766897	25	12:112179471:C:T	12	112179471	T	C	7.22e-15	0.05214	0.00670131	0.878764	0.348541	0	1.18e-11	0.056852	0.008377	1	8.91e-05	0.043765	0.011168	1	10	10	+++
spine	rs565349424	25	12:112105502:C:CAAAA	12	112105502	C	C	5.91e-09	0.0378261	0.00650009	0.000320995	0.985706	0	2.94e-06	0.037913	0.008109	0.974334	0.000531	0.03767	0.010872	0.974334	4	4	+++
spine	rs570920196	25	12:112542639:C:CA	12	112542639	C	C	2e-15	-0.0507324	0.00638827	0.0151306	0.902102	0	3.81e-10	-0.050139	0.008005	0.97918	1.05e-06	-0.051773	0.010601	0.97918	16	13	---
spine	rs60906625	22	12:26430452:A:G	12	26430452	G	A	5.94e-10	0.0488478	0.00788882	0.852738	0.355779	0	3.4e-08	0.054262	0.009829	0.994558	0.00316	0.039046	0.013225	0.994558	7	1	+++
spine	rs6487672	24	12:28423346:G:T	12	28423346	G	T	1.05e-08	-0.043002	0.00751489	2.54021	0.11098	60.6331	3.13e-08	-0.051978	0.009391	0.993587	0.0311	-0.02702	0.012531	0.993587	117	106	---
spine	rs7137828	25	12:111932800:C:T	12	111932800	C	T	4.11e-22	0.0612631	0.00633654	0.0279243	0.867287	0	4.64e-15	0.062056	0.007916	0.997488	1.52e-08	0.059849	0.010572	0.997488	31	28	+++
spine	rs71445573	25	12:112829103:C:CAT	12	112829103	C	C	1.16e-11	-0.0445744	0.00656918	0.346253	0.556242	0	7.49e-09	-0.047475	0.008213	0.929424	0.000317	-0.039423	0.010945	0.929424	7	7	---
spine	rs78804134	24	12:28266382:A:G	12	28266382	A	G	7.74e-11	-0.0469782	0.00722133	1.89893	0.168198	47.3387	1.56e-09	-0.054394	0.009006	0.995232	0.0054	-0.033625	0.012085	0.995232	81	75	---
spine	rs7969023	23	12:26803949:C:T	12	26803949	T	C	6.01e-11	-0.0425215	0.00649839	0.966454	0.325566	0	2.97e-06	-0.037791	0.008086	0.986348	2.83e-06	-0.051149	0.01092	0.986348	11	8	---
spine	rs7975017	22	12:26428793:C:T	12	26428793	T	C	4.26e-09	-0.0447305	0.00761531	0.601836	0.437878	0	2.28e-07	-0.049121	0.009488	0.994257	0.00397	-0.036781	0.012767	0.994257	8	2	---
spine	rs145096717	26	13:28761592:A:G	13	28761592	G	A	4.45e-08	-0.165752	0.03029	0.430235	0.511873	0	7.46e-05	-0.150667	0.038032	0.84349	0.00013	-0.191919	0.050089	0.84349	1	1	---
spine	rs76428106	26	13:28604007:C:T	13	28604007	T	C	1.26e-11	-0.198351	0.0292838	0.00178062	0.966341	0	4.68e-08	-0.199268	0.036469	0.919702	6.26e-05	-0.196686	0.049133	0.919702	1	1	---
spine	rs2332462	27	14:25459482:C:T	14	25459482	T	C	1.59e-11	0.0438782	0.00651029	0.685103	0.407835	0	3.8e-09	0.047906	0.008128	0.995483	0.000746	0.036669	0.010874	0.995483	20	20	+++
spine	rs4641648	29	14:54643363:A:G	14	54643363	G	A	3.65e-08	0.0367103	0.00666605	0.479935	0.488452	0	1.35e-06	0.040135	0.008299	0.995535	0.00646	0.030483	0.011191	0.995535	53	51	+++
spine	rs61755579	28	14:50655307:C:T	14	50655307	C	T	1.34e-08	-0.104973	0.0184787	0.00897415	0.924528	0	6.27e-06	-0.103684	0.02295	1	0.000572	-0.10735	0.031159	1	4	4	---
spine	rs61979909	27	14:25575618:A:G	14	25575618	G	A	3.8e-08	0.0457275	0.00831422	0.14213	0.706173	0	2.98e-05	0.043379	0.010389	0.990092	0.00032	0.049911	0.013866	0.990092	54	50	+++
spine	15:42248515_CAGG_C	30	15:42248515:C:CAGG	15	42248515	C	C	1.03e-08	-0.0571243	0.00997564	0.311153	0.576974	0	8.49e-07	-0.061272	0.012442	0.979872	0.00294	-0.049659	0.016692	0.979872	45	43	---
spine	rs1271044	32	15:83512253:A:G	15	83512253	G	A	1.71e-08	-0.0359923	0.00638281	0.246225	0.619746	0	2.5e-05	-0.033619	0.007976	0.996636	0.000159	-0.040219	0.010644	0.996636	25	25	---
spine	rs17601876	31	15:51553909:A:G	15	51553909	A	G	2.49e-09	-0.0377596	0.00633357	0.000913854	0.975884	0	1.69e-06	-0.037903	0.007914	0.993852	0.000386	-0.037504	0.010563	0.993852	57	55	---
spine	rs12309	33	17:38175462:C:T	17	38175462	C	T	9.28e-09	0.038024	0.0066204	0.448393	0.503099	0	2.81e-05	0.034693	0.008281	0.987775	6.75e-05	0.043924	0.011021	0.987775	81	76	+++
spine	rs138887828	33	17:38177324:T:TCAAA	17	38177324	T	T	1.02e-09	0.0536405	0.00878429	0.562059	0.453432	0	9.55e-06	0.048683	0.010995	0.804929	1.95e-05	0.062389	0.014606	0.804929	1	1	+++
spine	rs2305482	33	17:38140927:A:C	17	38140927	A	C	2.38e-09	0.0379652	0.00635969	0.925631	0.336001	0	2.62e-05	0.03339	0.007941	0.997799	1.41e-05	0.046148	0.01062	0.997799	80	79	+++
spine	rs28496749	33	17:38133545:C:T	17	38133545	C	T	1.76e-11	-0.0451081	0.00670762	2.14787	0.142767	53.4423	6.76e-06	-0.037739	0.008383	0.902571	1.94e-07	-0.058222	0.011183	0.902571	10	10	---
spine	rs373861118	33	17:38118929:T:TCACACACACACA	17	38118929	T	T	2.14e-08	-0.0358581	0.00640324	0.874049	0.349837	0	8.65e-05	-0.031384	0.007994	0.987206	4.12e-05	-0.043868	0.010696	0.987206	40	35	---
spine	rs3907022	33	17:38134889:C:T	17	38134889	T	C	2.02e-12	-0.0446642	0.00635064	2.02858	0.154364	50.7045	1.86e-06	-0.037874	0.007941	0.995875	8.29e-08	-0.056713	0.010578	0.995875	85	77	---
spine	rs9303283	33	17:38192633:C:T	17	38192633	C	T	1.19e-08	0.036682	0.0064344	7.21e-06	0.997857	0	5.16e-06	0.036669	0.008043	0.994112	0.000621	0.036705	0.010724	0.994112	65	64	+++
spine	18:46387821_AGGAGGCCTCGAGGGAG_A	34	18:46387821:A:AGGAGGCCTCGAGGGAG	18	46387821	A	A	3.55e-11	0.137801	0.0208104	0.00517854	0.942632	0	1.98e-07	0.136648	0.026265	0.94835	4.2e-05	0.139746	0.03411	0.94835	6	6	+++
spine	rs72915617	34	18:46368276:C:G	18	46368276	C	G	2.42e-09	0.134646	0.0225651	0.427813	0.513064	0	3.07e-07	0.146062	0.028527	0.980233	0.00175	0.115564	0.036883	0.980233	3	3	+++
spine	rs72915668	34	18:46390047:G:T	18	46390047	T	G	2.31e-12	0.0922011	0.0131451	0.375086	0.540245	0	1.69e-07	0.086133	0.016461	0.982932	2.48e-06	0.102882	0.021839	0.982932	15	15	+++
spine	rs72966926	35	18:57328396:A:G	18	57328396	G	A	4.47e-08	-0.0516879	0.00944735	0.12255	0.726285	0	4.12e-06	-0.054136	0.011754	1	0.00295	-0.04722	0.015879	1	2	2	---
spine	19:1165747_TCTCAGAC_T	36	19:1165747:T:TCTCAGAC	19	1165747	T	T	2.23e-10	-0.0512063	0.00807115	0.100788	0.750886	0	1.35e-07	-0.053117	0.010068	0.831436	0.000404	-0.04777	0.013502	0.831436	1	1	---
spine	19:45765191_CA_C	37	19:45765191:C:CA	19	45765191	C	C	2.61e-13	-0.0498174	0.00681228	1.21908	0.269542	17.9706	2.27e-07	-0.044153	0.008528	0.969813	1.31e-07	-0.059805	0.011324	0.969813	2	2	---
spine	rs10402508	37	19:45733782:C:G	19	45733782	G	C	1.75e-09	-0.0403559	0.00670434	2.32317	0.12746	56.9553	9.71e-09	-0.047973	0.008362	0.959198	0.0177	-0.026647	0.011218	0.959198	1	1	---
spine	rs11667829	37	19:45739675:A:G	19	45739675	G	A	2.1e-08	-0.0378497	0.00675435	0.592019	0.44164	0	5.84e-05	-0.033948	0.008446	0.98767	6.91e-05	-0.044772	0.01125	0.98767	26	25	---
spine	rs344812	37	19:45791838:A:C	19	45791838	A	C	2.17e-10	-0.0438959	0.00691413	1.05327	0.304755	5.05751	8.16e-06	-0.03857	0.008645	0.985874	3.64e-06	-0.05335	0.011518	0.985874	35	34	---
spine	rs34639530	36	19:1186929:G:T	19	1186929	G	T	3.76e-09	-0.0446341	0.00757252	0.0115058	0.914579	0	1.73e-06	-0.045241	0.009453	0.993347	0.000578	-0.043547	0.012651	0.993347	6	6	---
spine	rs35500465	36	19:1158884:A:G	19	1158884	G	A	1.33e-08	-0.042692	0.00751326	1.24117	0.265245	19.4312	9.77e-05	-0.036473	0.00936	0.976977	1.86e-05	-0.053958	0.012598	0.976977	25	25	---
spine	rs4807624	36	19:1167158:A:G	19	1167158	A	G	7.75e-13	-0.046131	0.00643798	0.167296	0.682526	0	3.77e-08	-0.04417	0.008027	0.968108	4.09e-06	-0.049667	0.010779	0.968108	1	1	---
spine	rs4807632	36	19:1171020:A:G	19	1171020	A	G	1.45e-08	-0.0468158	0.00825992	0.936698	0.333129	0	3e-07	-0.052768	0.010298	0.982976	0.0091	-0.036079	0.013831	0.982976	9	9	---
spine	rs56207616	36	19:1149105:A:C	19	1149105	A	C	8.47e-10	-0.0411854	0.00671217	0.142182	0.706121	0	2.87e-07	-0.043086	0.008394	0.94998	0.000718	-0.037815	0.011178	0.94998	21	21	---
spine	rs6510596	36	19:1099506:G:T	19	1099506	G	T	4.2e-08	-0.0354542	0.00646688	0.242868	0.622142	0	4.16e-05	-0.033076	0.008069	0.988473	0.00024	-0.039725	0.010813	0.988473	3	3	---
spine	rs73036519	37	19:45748362:C:G	19	45748362	G	C	1.01e-18	-0.0612373	0.00693206	0.0584666	0.808936	0	4.87e-12	-0.059975	0.008678	0.986667	3.67e-08	-0.063463	0.011523	0.986667	30	29	---
spine	rs752508	36	19:1168753:A:G	19	1168753	G	A	3.34e-14	-0.0532535	0.00702146	0.00801377	0.928669	0	8.85e-10	-0.053723	0.008764	0.985893	7.95e-06	-0.052412	0.011733	0.985893	24	24	---
spine	rs892225	36	19:1152656:A:G	19	1152656	A	G	8.74e-09	-0.0379822	0.00660159	0.356255	0.550593	0	2.29e-05	-0.035014	0.008265	0.974207	8.21e-05	-0.043213	0.010972	0.974207	21	21	---
spine	rs2145943	38	20:38563245:A:G	20	38563245	A	G	4.62e-10	0.0403485	0.0064751	0.896621	0.343689	0	9.17e-06	0.035791	0.008068	0.988475	7.57e-06	0.048597	0.010854	0.988475	21	21	+++
spine	rs55837381	38	20:38556466:A:G	20	38556466	G	A	1.24e-09	0.0444912	0.0073243	0.113852	0.7358	0	3e-06	0.042652	0.00913	0.989751	9.74e-05	0.047812	0.012268	0.989751	18	18	+++
spine	rs6129460	38	20:38634831:C:T	20	38634831	C	T	1.58e-09	-0.0446779	0.00740221	0.174952	0.675748	0	3.84e-07	-0.047003	0.009257	0.993501	0.001	-0.040555	0.012327	0.993501	6	6	---
spine	rs71332410	38	20:38653003:G:GCATGAAAGTAAGTTTCA	20	38653003	G	G	5.45e-09	-0.0400984	0.0068748	0.792195	0.373437	0	1.96e-07	-0.044672	0.008583	0.974452	0.00545	-0.031912	0.011483	0.974452	30	30	---
