# Supplementary material for: Deep learning and genome-wide association meta-analyses of bone marrow adiposity in the UK Biobank
Source: Nat Commun. 2025 Jan 2;16:99. doi: 10.1038/s41467-024-55422-4 (PMC11697225; doi:10.1038/s41467-024-55422-4)
Supplement: Supplementary file 20 — Supplementary Data 17 [file 41467_2024_55422_MOESM20_ESM.xlsx]

## Sheet: Supplementary Table 17
Supplementary Table 17: Comparison of independent significant SNPs in meta-GWAS for the white unrelated sample (with/without BMI adjustment)
BMFF region	rsid	GenomicLocus	uniqID	chr	pos	allele_0	allele_1	P_value_meta.bmi	beta_meta.bmi	se_meta.bmi	Q_meta.bmi	P_heterogeneity_meta.bmi	I2_meta.bmi	cohort_1_p.bmi	cohort_1_beta.bmi	cohort_1_se.bmi	cohort_1_info.bmi	cohort_2_p.bmi	cohort_2_beta.bmi	cohort_2_se.bmi	cohort_2_info.bmi	direction.bmi	P_value_meta.nobmi	beta_meta.nobmi	se_meta.nobmi	Q_meta.nobmi	P_heterogeneity_meta.nobmi	I2_meta.nobmi	cohort_1_p.nobmi	cohort_1_beta.nobmi	cohort_1_se.nobmi	cohort_1_info.nobmi	cohort_2_p.nobmi	cohort_2_beta.nobmi	cohort_2_se.nobmi	cohort_2_info.nobmi	direction.nobmi	beta_diff			Genomic locus : Index of genomic rick loci.
Femoral head (n=54)																																									uniqID : Unique ID of SNPs consisting of chr:position:allele1:allele2 where alleles are alphabetically ordered.
femoral head	1:22681366_AT_A	1	1:22681366:A:AT	1	22681366	A	A	7.36e-10	-0.0478645	0.00777251	0.00378328	0.950954	0	5e-07	-0.04821	0.00959	0.855548	0.000376	-0.047203	0.013269	0.855548	---	2.09e-09	-0.0473222	0.00789929	0.0500591	0.82296	0	6.48e-07	-0.048607	0.009766	0.855548	0.000834	-0.044891	0.013434	0.855548	---	-0.0005423			rsID : rsID of the top lead SNP based on dbSNP build 146.
femoral head	1:22681832_CT_C	1	1:22681832:C:CT	1	22681832	C	C	6e-16	-0.0639395	0.0079042	0.141056	0.707233	0	2.56e-10	-0.061784	0.009768	0.949482	4.29e-07	-0.068028	0.013453	0.949482	---	3.85e-15	-0.0631407	0.00803335	0.11895	0.730176	0	8.13e-10	-0.061117	0.009948	0.949482	8.93e-07	-0.066934	0.01362	0.949482	---	-0.0007988			chr : chromosome of top lead SNP
femoral head	1:66069381_GT_G	2	1:66069381:G:GT	1	66069381	G	G	5.26e-09	0.041895	0.0071753	0.0383862	0.84467	0	4.16e-06	0.040871	0.008877	0.846555	0.000324	0.043825	0.012187	0.846555	+++	3.63e-08	0.0401667	0.00729264	0.00805728	0.928476	0	1.16e-05	0.039687	0.009041	0.846555	0.000876	0.04106	0.012338	0.846555	+++	0.0017283			pos : position of top lead SNP on hg19
femoral head	1:66142801_TA_T	2	1:66142801:T:TA	1	66142801	T	T	6.23e-10	0.0500827	0.00809825	0.611135	0.434361	0	4.68e-08	0.054677	0.010006	0.986209	0.00271	0.041359	0.013788	0.986209	+++	7.84e-09	0.0475067	0.00823088	0.637079	0.42477	0	2.88e-07	0.052303	0.010191	0.986209	0.00581	0.038508	0.013959	0.986209	+++	0.002576			allele_0: non-effect allele
femoral head	rs10789188	2	1:66053791:A:G	1	66053791	A	G	1.76e-11	0.0456372	0.00678676	0.784935	0.375636	0	2.27e-09	0.049953	0.008354	0.978935	0.00139	0.03726	0.011639	0.978935	+++	1.31e-10	0.0443222	0.0068978	0.814436	0.366812	0	9.66e-09	0.048817	0.008508	0.978935	0.00245	0.035701	0.011783	0.978935	+++	0.001315			allele_1: effect allele
femoral head	rs11208700	2	1:66133443:A:T	1	66133443	A	T	2.43e-08	0.0355618	0.00637486	0.0210335	0.884688	0	4.39e-06	0.036236	0.00789	0.98899	0.00153	0.034294	0.010819	0.98899	+++	2.39e-08	0.0361583	0.00647867	0.143229	0.705092	0	2.33e-06	0.037957	0.008035	0.98899	0.00275	0.032816	0.010953	0.98899	+++	-0.0005965			Two-sided association P values from inverse-variance -weighted fixed-effect model meta-analysis are given.
femoral head	rs11208717	2	1:66158994:C:T	1	66158994	T	C	7.51e-11	0.0428275	0.00657867	0.202816	0.652457	0	6.1e-07	0.040661	0.00815	0.995351	2.61e-05	0.046879	0.011145	0.995351	+++	4.96e-10	0.0415894	0.00668607	0.167445	0.682393	0	1.88e-06	0.039577	0.0083	0.995351	5.94e-05	0.045309	0.011284	0.995351	+++	0.0012381
femoral head	rs11417022	2	1:66073835:G:GT	1	66073835	G	G	6.89e-09	0.0398163	0.00687257	0.147421	0.701012	0	8.49e-06	0.03789	0.008509	0.897265	0.000195	0.043431	0.011656	0.897265	+++	3.45e-08	0.0385348	0.00698473	0.121064	0.727883	0	2.24e-05	0.03675	0.008666	0.897265	0.000392	0.041844	0.0118	0.897265	+++	0.0012815
femoral head	rs11800051	1	1:22695412:C:T	1	22695412	T	C	2.95e-10	-0.04025	0.00638729	0.035913	0.849695	0	5.51e-07	-0.039381	0.007863	0.992824	0.000131	-0.041936	0.010952	0.992824	---	2.74e-09	-0.0386032	0.00649192	0.0724702	0.787774	0	3.13e-06	-0.037341	0.008008	0.992824	0.000217	-0.041023	0.011088	0.992824	---	-0.0016468
femoral head	rs28552104	1	1:22726564:A:G	1	22726564	A	G	2.24e-14	-0.0695991	0.00911476	1.14042	0.285564	12.313	2.76e-08	-0.062548	0.011255	0.991185	9.11e-08	-0.083036	0.015537	0.991185	---	7.01e-14	-0.0693608	0.00926336	1.14297	0.285027	12.5083	5.93e-08	-0.062144	0.011462	0.991185	1.36e-07	-0.082951	0.015729	0.991185	---	-0.0002383
femoral head	rs3828036	2	1:66053804:A:T	1	66053804	A	T	3.81e-09	0.0377595	0.0064084	0.161877	0.687434	0	5.69e-07	0.039634	0.007923	0.976759	0.00171	0.034213	0.010898	0.976759	+++	2.95e-08	0.0361121	0.00651303	0.143892	0.704442	0	2.63e-06	0.037919	0.008069	0.976759	0.00301	0.032734	0.011033	0.976759	+++	0.0016474
femoral head	rs6660548	1	1:22680079:A:G	1	22680079	A	G	1.72e-09	-0.0562619	0.00934175	1.04478	0.306711	4.28643	1.96e-05	-0.049321	0.011549	0.968834	1.28e-05	-0.069398	0.015888	0.968834	---	9.03e-09	-0.054573	0.00949429	0.556287	0.45576	0	2.68e-05	-0.049396	0.011761	0.968834	6.49e-05	-0.064259	0.016087	0.968834	---	-0.0016889
femoral head	rs6684479	1	1:22706534:C:T	1	22706534	C	T	1.25e-17	-0.0831617	0.00972859	0.759374	0.383524	0	1.68e-10	-0.076973	0.012045	0.999334	9.31e-09	-0.094775	0.0165	0.999334	---	3.08e-17	-0.0834787	0.00988694	0.402664	0.525717	0	1.31e-10	-0.078872	0.012266	0.999334	3.64e-08	-0.092023	0.016705	0.999334	---	0.000317
femoral head	rs7534009	1	1:22728093:A:G	1	22728093	G	A	1.2e-09	-0.0735067	0.0120903	0.00519039	0.942567	0	1.11e-06	-0.072873	0.014951	1	0.000279	-0.074704	0.020552	1	---	2.04e-09	-0.0736535	0.0122867	0.00275001	0.958178	0	1.55e-06	-0.073182	0.015225	1	0.000341	-0.074534	0.020806	1	---	0.0001468
femoral head	rs7537281	1	1:22692078:A:T	1	22692078	A	T	3.28e-20	-0.0762626	0.00828108	1.29275	0.255542	22.6454	1.13e-11	-0.069445	0.010224	0.996222	2.61e-10	-0.089266	0.01412	0.996222	---	1.33e-19	-0.0762339	0.00841618	1.38371	0.23947	27.7305	3.41e-11	-0.069023	0.010412	0.996222	3.34e-10	-0.089826	0.014295	0.996222	---	-2.87e-05
femoral head	rs7543680	1	1:22731269:A:G	1	22731269	G	A	6.96e-16	-0.0621108	0.00769542	0.555223	0.456191	0	1.01e-09	-0.057974	0.009489	0.991927	1.01e-07	-0.070059	0.013153	0.991927	---	2.95e-15	-0.0617325	0.00782111	0.997519	0.317912	0	6.63e-09	-0.056063	0.009664	0.991927	5.22e-08	-0.072495	0.013315	0.991927	---	-0.0003783
femoral head	rs796821996	3	3:12280157:C:CT	3	12280157	C	C	2.39e-08	-0.0842279	0.0150913	0.128157	0.720351	0	2.47e-06	-0.088192	0.018718	0.942452	0.00259	-0.076865	0.02551	0.942452	---	1.21e-08	-0.0873869	0.0153363	0.23466	0.62809	0	1.12e-06	-0.09287	0.019061	0.942452	0.00277	-0.077321	0.025826	0.942452	---	0.003159
femoral head	rs2853677	5	5:1287194:A:G	5	1287194	G	A	1.73e-08	0.0362302	0.00642699	0.236258	0.626922	0	1.87e-05	0.033969	0.007934	1	0.000218	0.040546	0.010961	1	+++	4.84e-08	0.0356461	0.00653194	0.135557	0.712739	0	2.74e-05	0.033895	0.00808	1	0.000449	0.038949	0.011097	1	+++	0.0005841
femoral head	rs7705526	5	5:1285974:A:C	5	1285974	C	A	4.33e-09	-0.0401348	0.00683594	1.39076	0.238277	28.0967	5.1e-05	-0.034263	0.008457	0.970497	1.04e-05	-0.051203	0.011611	0.970497	---	7.16e-09	-0.0402038	0.00694711	1.09621	0.2951	8.77645	5.15e-05	-0.034875	0.008612	0.970497	2.01e-05	-0.050132	0.011755	0.970497	---	6.9e-05
femoral head	rs7734992	5	5:1280128:C:T	5	1280128	T	C	7.74e-09	-0.0376962	0.00652848	0.77018	0.380162	0	3.26e-05	-0.033533	0.00807	0.966726	4.07e-05	-0.045581	0.011106	0.966726	---	3.11e-09	-0.0393141	0.00663459	0.618244	0.431701	0	1.57e-05	-0.035501	0.008218	0.966726	3.61e-05	-0.046451	0.011243	0.966726	---	0.0016179
femoral head	6:133339485_GA_G	7	6:133339485:G:GA	6	133339485	G	G	1.52e-10	0.0433506	0.00677043	0.126249	0.722354	0	7.7e-08	0.045113	0.008393	0.989764	0.000471	0.040067	0.011456	0.989764	+++	2.74e-10	0.043436	0.00688081	0.0053523	0.941679	0	2.99e-07	0.043807	0.008548	0.989764	0.000229	0.042753	0.011597	0.989764	+++	-8.54e-05
femoral head	rs10624910	8	6:152057402:A:ATAAAC	6	152057402	A	A	4.6e-09	-0.0377148	0.00643473	1.06e-05	0.997406	0	2.1e-06	-0.03773	0.007952	0.972435	0.000581	-0.037686	0.010952	0.972435	---	2.09e-09	-0.0391731	0.00653939	0.0131599	0.90867	0	9.38e-07	-0.039721	0.008098	0.972435	0.000582	-0.038146	0.011087	0.972435	---	0.0014583
femoral head	rs17054385	8	6:151854094:C:T	6	151854094	C	T	3.74e-09	0.0580367	0.00984435	0.326506	0.567724	0	9.89e-06	0.05392	0.012199	0.988306	8.06e-05	0.065723	0.016669	0.988306	+++	2.53e-09	0.0596179	0.0100042	0.307899	0.578972	0	7.84e-06	0.055531	0.012423	0.988306	6.91e-05	0.067158	0.016874	0.988306	+++	-0.0015812
femoral head	rs1871859	8	6:151898506:C:T	6	151898506	C	T	2.37e-14	0.0749749	0.00982785	0.330439	0.565401	0	5.27e-09	0.07088	0.012138	0.990118	7.74e-07	0.082769	0.016746	0.990118	+++	2.61e-14	0.076071	0.00998794	0.357115	0.550113	0	6.59e-09	0.071719	0.012361	0.990118	6.72e-07	0.084257	0.016953	0.990118	+++	-0.0010961
femoral head	rs4869742	8	6:151907748:C:T	6	151907748	C	T	3.41e-18	0.0608867	0.00700097	0.0153975	0.901247	0	3.94e-12	0.06025	0.00868	1	1.61e-07	0.062072	0.011843	1	+++	1.21e-18	0.0627085	0.00711447	0.0126306	0.910517	0	2.14e-12	0.062119	0.008839	1	1.04e-07	0.063793	0.011989	1	+++	-0.0018218
femoral head	rs6597282	6	6:7711690:C:T	6	7711690	C	T	7.7e-09	0.0396403	0.00686416	0.0386873	0.844069	0	1.65e-06	0.040617	0.008472	0.98997	0.00128	0.037774	0.011711	0.98997	+++	2.13e-08	0.0390718	0.00697572	0.0778468	0.780237	0	2.71e-06	0.040488	0.008627	0.98997	0.00215	0.036397	0.011856	0.98997	+++	0.0005685
femoral head	8:72395582_AAGCCCT_A	9	8:72395582:A:AAGCCCT	8	72395582	A	A	4.08e-11	0.0795494	0.0120508	0.390514	0.53203	0	1.17e-08	0.085018	0.014893	0.982461	0.000744	0.069179	0.020509	0.982461	+++	4.72e-11	0.0805806	0.0122471	0.906627	0.341011	0	4.27e-09	0.089098	0.015166	0.982461	0.00187	0.064615	0.020764	0.982461	+++	-0.0010312
femoral head	rs10093418	9	8:72392687:A:G	8	72392687	A	G	2.3e-13	0.0764838	0.0104346	0.644087	0.422235	0	1.56e-10	0.082571	0.0129	0.976904	0.000252	0.064963	0.017747	0.976904	+++	3.96e-13	0.0769517	0.0106041	0.93141	0.334497	0	1.33e-10	0.084434	0.013136	0.976904	0.00046	0.062954	0.017967	0.976904	+++	-0.0004679
femoral head	rs10216347	9	8:72408502:C:T	8	72408502	C	T	3.43e-09	-0.0415387	0.00702895	0.0227215	0.880183	0	2.66e-06	-0.040771	0.00868	0.990617	0.000333	-0.043001	0.01198	0.990617	---	8.67e-09	-0.0411109	0.00714372	0.049026	0.824767	0	6.2e-06	-0.039958	0.00884	0.990617	0.00036	-0.043281	0.012128	0.990617	---	-0.0004278
femoral head	rs11573824	10	8:119959925:A:T	8	119959925	A	T	8.46e-09	0.0367842	0.0063872	0.000473545	0.982639	0	3.19e-06	0.036684	0.007874	0.993864	0.000711	0.036977	0.010922	0.993864	+++	2.7e-08	0.0360881	0.00649099	0.0195971	0.888668	0	4.6e-06	0.036747	0.008018	0.993864	0.00164	0.034835	0.011057	0.993864	+++	0.0006961
femoral head	rs1424874	9	8:72444094:A:G	8	72444094	G	A	1.53e-09	-0.049046	0.00811926	1.19784	0.273755	16.5162	3.42e-08	-0.055558	0.010066	0.995045	0.0072	-0.03692	0.013736	0.995045	---	1.49e-09	-0.0498775	0.00825063	1.04678	0.306251	4.46866	4.45e-08	-0.0561	0.01025	0.995045	0.00573	-0.038426	0.013905	0.995045	---	0.0008315
femoral head	rs4263799	9	8:72394991:C:T	8	72394991	C	T	3.72e-17	-0.0536342	0.00636891	0.330699	0.565248	0	8.17e-13	-0.056283	0.00786	0.993991	7.88e-06	-0.04857	0.010868	0.993991	---	1.69e-16	-0.0533507	0.00647294	0.16281	0.686582	0	5.2e-12	-0.055251	0.008005	0.993991	6.12e-06	-0.049761	0.011002	0.993991	---	-0.0002835
femoral head	rs74789792	9	8:72358665:G:GC	8	72358665	G	G	6.33e-10	-0.0679737	0.0109955	0.425818	0.514048	0	7.83e-08	-0.073233	0.013633	0.993947	0.00178	-0.058185	0.018599	0.993947	---	6.75e-10	-0.0689653	0.011174	0.497591	0.480561	0	7.23e-08	-0.074777	0.013883	0.993947	0.00197	-0.058275	0.018829	0.993947	---	0.0009916
femoral head	rs7823971	9	8:72471728:A:C	8	72471728	C	A	5.74e-12	0.0552055	0.00801712	0.0963862	0.75621	0	8.76e-09	0.057013	0.009908	0.990964	0.000148	0.051778	0.013644	0.990964	+++	5.14e-12	0.056233	0.00814773	0.432688	0.510673	0	2.52e-09	0.060148	0.01009	0.990964	0.000401	0.048896	0.013813	0.990964	+++	-0.0010275
femoral head	rs7839059	10	8:119976542:A:C	8	119976542	C	A	9.74e-09	0.038372	0.0066907	0.0258572	0.87225	0	5.4e-06	0.037592	0.008264	0.995967	0.000473	0.039856	0.011399	0.995967	+++	3.27e-08	0.0375775	0.00679979	0.103906	0.747192	0	1.92e-05	0.035979	0.008416	0.995967	0.000438	0.040583	0.01154	0.995967	+++	0.0007945
femoral head	rs7843475	9	8:72475748:C:G	8	72475748	C	G	1.17e-10	0.0470168	0.00729667	0.543961	0.460796	0	1.63e-08	0.050919	0.009013	0.991599	0.00145	0.039595	0.01243	0.991599	+++	7.81e-11	0.048228	0.00741496	1.21379	0.270582	17.6136	3.57e-09	0.054185	0.009177	0.991599	0.00327	0.037025	0.012585	0.991599	+++	-0.0012112
femoral head	rs1219399	11	11:121754634:C:T	11	121754634	T	C	2.4e-09	0.0704215	0.0117992	1.03547	0.308878	3.4252	6.32e-08	0.079254	0.014648	1	0.00659	0.0541	0.019912	1	+++	4.92e-09	0.0701489	0.0119914	0.992302	0.31918	0	1.22e-07	0.078989	0.014918	1	0.00738	0.054008	0.020158	1	+++	0.0002726
femoral head	rs765634	13	12:54432997:A:G	12	54432997	A	G	2.77e-08	-0.0371296	0.00668356	0.0132195	0.908464	0	5.16e-06	-0.037689	0.008267	0.9775	0.00149	-0.036074	0.011356	0.9775	---	2.14e-08	-0.0380391	0.00679233	0.00296584	0.956569	0	5.37e-06	-0.03831	0.008419	0.9775	0.00111	-0.037534	0.011496	0.9775	---	0.0009095
femoral head	rs238257	14	13:42924883:C:G	13	42924883	C	G	5.35e-11	-0.041762	0.00636528	2.85399	0.0911472	64.9614	1.55e-05	-0.033972	0.00786	0.994325	1.84e-07	-0.056606	0.01085	0.994325	---	2.46e-11	-0.0431853	0.00646874	2.18724	0.139159	54.2803	6.06e-06	-0.036214	0.008004	0.994325	2.96e-07	-0.056314	0.010984	0.994325	---	0.0014233
femoral head	rs238261	14	13:42927423:C:T	13	42927423	T	C	7.22e-09	-0.0386072	0.00667276	0.002472	0.960346	0	2.55e-06	-0.038849	0.008257	0.991183	0.000759	-0.038152	0.011329	0.991183	---	5.49e-09	-0.0395431	0.00678099	0.0101541	0.919735	0	1.93e-06	-0.040044	0.008408	0.991183	0.000762	-0.038611	0.011469	0.991183	---	0.0009359
femoral head	rs34001253	14	13:43083293:A:G	13	43083293	A	G	1.38e-09	-0.112159	0.0185164	0.19618	0.657822	0	2.73e-06	-0.106365	0.022671	0.962189	0.000117	-0.123768	0.032091	0.962189	---	2.3e-10	-0.119303	0.0188182	0.159811	0.68933	0	7.99e-07	-0.113957	0.023086	0.962189	6.39e-05	-0.129889	0.032486	0.962189	---	0.007144
femoral head	rs58973023	14	13:42959133:A:T	13	42959133	A	T	3.19e-17	0.0535348	0.00634344	0.173643	0.676894	0	1.41e-12	0.055444	0.007825	0.998446	4.17e-06	0.049875	0.010834	0.998446	+++	1.32e-17	0.055067	0.00644645	0.203195	0.652155	0	7.28e-13	0.057178	0.007968	0.998446	3.24e-06	0.051067	0.010968	0.998446	+++	-0.0015322
femoral head	rs758487200	14	13:43137799:C:CA	13	43137799	C	C	2.14e-08	-0.0414473	0.00740071	0.334316	0.563129	0	9.95e-07	-0.044504	0.009095	0.925087	0.00536	-0.035457	0.012732	0.925087	---	2.46e-08	-0.0419395	0.00752143	0.24139	0.623204	0	1.48e-06	-0.044595	0.009262	0.925087	0.00431	-0.036797	0.012889	0.925087	---	0.0004922
femoral head	rs77503567	14	13:43032039:A:C	13	43032039	A	C	1.08e-08	0.0379647	0.00664014	0.192625	0.66074	0	1.07e-06	0.040086	0.008213	0.917433	0.00262	0.033961	0.011283	0.917433	+++	1.08e-08	0.0385859	0.00674819	0.0728859	0.78718	0	1.83e-06	0.03992	0.008364	0.917433	0.00159	0.036098	0.011422	0.917433	+++	-0.0006212
femoral head	rs7995775	14	13:42933413:A:G	13	42933413	G	A	1.93e-09	0.040272	0.00670765	1.92537	0.165266	48.062	5.18e-05	0.033529	0.008283	0.98579	3.4e-06	0.053119	0.011433	0.98579	+++	6.67e-10	0.0420847	0.00681677	1.5709	0.210076	36.3423	2.14e-05	0.035858	0.008435	0.98579	3.35e-06	0.053808	0.011574	0.98579	+++	-0.0018127
femoral head	rs9533089	14	13:42951012:A:T	13	42951012	T	A	6.84e-10	0.0397426	0.0064416	1.37763	0.240505	27.4116	1.65e-05	0.03427	0.007952	0.993803	4.93e-06	0.050188	0.010986	0.993803	+++	2.11e-10	0.0415857	0.00654582	1.47322	0.224838	32.1216	9.84e-06	0.035801	0.008097	0.993803	2.37e-06	0.052498	0.011121	0.993803	+++	-0.0018431
femoral head	rs9652185	14	13:42981310:A:T	13	42981310	A	T	3.24e-09	0.0444307	0.00750643	0.810771	0.367892	0	2.2e-05	0.039484	0.009302	0.992171	2.43e-05	0.053666	0.01271	0.992171	+++	1.83e-09	0.0458646	0.00762854	0.981681	0.321784	0	2.11e-05	0.0403	0.009473	0.992171	1.31e-05	0.056131	0.012867	0.992171	+++	-0.0014339
femoral head	rs2543029	15	18:43098275:A:C	18	43098275	C	A	3.06e-10	-0.0525392	0.00834494	0.276881	0.598753	0	6.67e-08	-0.055734	0.01032	0.983693	0.00105	-0.046504	0.014184	0.983693	---	2.89e-09	-0.0503599	0.00848113	0.296878	0.585846	0	3.18e-07	-0.053742	0.01051	0.983693	0.00217	-0.044046	0.01436	0.983693	---	-0.0021793
femoral head	rs1810741	17	20:34109715:C:T	20	34109715	T	C	7.92e-09	0.0439035	0.0076086	2.01658	0.155589	50.411	0.000137	0.035995	0.009429	0.992827	5.28e-06	0.058665	0.012882	0.992827	+++	2.51e-08	0.0430899	0.00773259	1.38853	0.238653	27.9815	0.000152	0.036382	0.009602	0.992827	2.13e-05	0.055467	0.013043	0.992827	+++	0.0008136
femoral head	rs2254207	17	20:33857711:A:C	20	33857711	A	C	1.56e-08	0.0427161	0.00755357	0.121443	0.727475	0	1.76e-06	0.044627	0.009334	0.987354	0.00238	0.03909	0.012858	0.987354	+++	2.73e-08	0.0426642	0.00767654	0.311208	0.57694	0	1.46e-06	0.045791	0.009505	0.987354	0.00471	0.036799	0.013018	0.987354	+++	5.19e-05
femoral head	rs2425052	17	20:33880729:A:C	20	33880729	A	C	3.48e-09	0.0377328	0.00638772	0.000465293	0.98279	0	1.7e-06	0.037634	0.007859	1	0.000544	0.037925	0.010965	1	+++	1.07e-08	0.0371288	0.00649259	0.029809	0.862924	0	2.15e-06	0.037937	0.008004	1	0.00137	0.035574	0.011102	1	+++	0.000604
femoral head	rs532201406	17	20:34301588:C:CAAAAA	20	34301588	C	C	1.93e-11	0.0491498	0.00732334	1.13745	0.286191	12.0843	1.76e-06	0.043423	0.009081	0.954947	1.4e-06	0.059802	0.012385	0.954947	+++	1.99e-10	0.0473516	0.00744289	0.666029	0.414439	0	3.56e-06	0.042872	0.009248	0.954947	9.33e-06	0.055588	0.01254	0.954947	+++	0.0017982
femoral head	rs545858601	18	20:34689928:A:AAAAACAAAAC	20	34689928	A	A	3.07e-08	0.0855571	0.0154511	0.913308	0.339238	0	0.000102	0.07466	0.019203	0.934099	4.98e-05	0.105566	0.026021	0.934099	+++	4.01e-08	0.0862101	0.0157024	0.590083	0.442387	0	7.81e-05	0.077256	0.019556	0.934099	0.000101	0.102459	0.026344	0.934099	+++	-0.000653
femoral head	rs6119395	16	20:32244711:G:T	20	32244711	G	T	1.2e-10	-0.044153	0.0068571	0.0717466	0.788811	0	4.41e-07	-0.042818	0.008477	0.993095	6.29e-05	-0.04668	0.011663	0.993095	---	1.47e-10	-0.0446544	0.00696854	0.083319	0.772849	0	5.68e-07	-0.043184	0.008632	0.993095	5.96e-05	-0.047406	0.011808	0.993095	---	0.0005014
Total hip (n=103)
total hip	1:22681366_AT_A	1	1:22681366:A:AT	1	22681366	A	A	3.45e-13	-0.0567648	0.00780234	1.19409	0.274507	16.254	7.17e-11	-0.062996	0.009664	0.855548	0.000648	-0.045099	0.013223	0.855548	---	1.09e-11	-0.0551617	0.00811966	2.0296	0.154261	50.7292	2.76e-10	-0.063688	0.010087	0.855548	0.00393	-0.039468	0.013685	0.855548	---	-0.0016031
total hip	1:22681832_CT_C	1	1:22681832:C:CT	1	22681832	C	C	2.34e-20	-0.0733802	0.00793688	0.00237513	0.96113	0	7.39e-14	-0.073664	0.009844	0.949482	5.67e-08	-0.072853	0.013417	0.949482	---	6.34e-18	-0.0712546	0.00826018	0.0262532	0.871284	0	2.1e-12	-0.072245	0.010276	0.949482	5.73e-07	-0.069446	0.013886	0.949482	---	-0.0021256
total hip	1:66065422_GA_G	2	1:66065422:G:GA	1	66065422	G	G	1.02e-10	0.0428239	0.00662478	0.309418	0.578038	0	3.03e-08	0.045528	0.008217	0.984968	0.000737	0.037802	0.011198	0.984968	+++	4.5e-10	0.0429857	0.00689371	0.898387	0.343215	0	2.48e-08	0.047821	0.008576	0.984968	0.00321	0.034156	0.011589	0.984968	+++	-0.0001618
total hip	1:66069381_GT_G	2	1:66069381:G:GT	1	66069381	G	G	2.19e-10	0.0457213	0.00720284	2.1078	0.14655	52.5572	2.23e-05	0.037994	0.008956	0.846555	7.85e-07	0.059873	0.01212	0.846555	+++	7.57e-09	0.043307	0.00749557	1.37585	0.240809	27.3179	8.44e-05	0.036755	0.009348	0.846555	1.14e-05	0.055105	0.012544	0.846555	+++	0.0024143
total hip	1:66091656_ACACT_A	2	1:66091656:A:ACACT	1	66091656	A	A	4.02e-10	0.0634645	0.0101488	0.233526	0.628922	0	1.93e-06	0.059878	0.012573	0.890593	4.48e-05	0.070171	0.017193	0.890593	+++	3.81e-08	0.0580844	0.010562	0.0446112	0.832721	0	1.73e-05	0.056439	0.013124	0.890593	0.000595	0.061109	0.017794	0.890593	+++	0.0053801
total hip	1:66196998_GA_G	2	1:66196998:G:GA	1	66196998	G	G	1.13e-08	0.0406324	0.00711679	0.119167	0.729939	0	1.06e-05	0.038838	0.008813	0.82675	0.000267	0.043996	0.012066	0.82675	+++	4.32e-08	0.0405647	0.00740595	0.022782	0.880025	0	6.83e-06	0.041388	0.009198	0.82675	0.00178	0.039047	0.012488	0.82675	+++	6.77e-05
total hip	rs114403972	2	1:65924032:A:G	1	65924032	A	G	2.23e-09	-0.0520162	0.00869821	0.0734547	0.786372	0	6.21e-07	-0.053742	0.01078	0.948883	0.000922	-0.048796	0.014725	0.948883	---	4.09e-08	-0.0496654	0.00905188	0.544653	0.460511	0	1.25e-06	-0.054598	0.011252	0.948883	0.0077	-0.040618	0.015239	0.948883	---	-0.0023508
total hip	rs11800051	1	1:22695412:C:T	1	22695412	T	C	2.35e-11	-0.0428369	0.00641031	0.0165019	0.897785	0	9.76e-08	-0.042239	0.007922	0.992824	5.58e-05	-0.043971	0.01091	0.992824	---	3.2e-09	-0.0395012	0.00667128	0.0222165	0.881513	0	2.77e-06	-0.038773	0.008269	0.992824	0.000296	-0.040859	0.011291	0.992824	---	-0.0033357
total hip	rs12044944	4	1:240581653:C:T	1	240581653	C	T	1.41e-09	-0.0492853	0.00814003	0.00201765	0.964172	0	8.75e-07	-0.049552	0.010075	0.990654	0.000414	-0.048784	0.013814	0.990654	---	2.37e-08	-0.0472905	0.00847082	0.0248586	0.87472	0	1.08e-05	-0.046308	0.010516	0.990654	0.000593	-0.049106	0.014295	0.990654	---	-0.0019948
total hip	rs12120154	2	1:66109765:A:G	1	66109765	G	A	2.94e-14	0.0640266	0.00842355	0.0362096	0.849083	0	1.93e-09	0.062845	0.010465	0.983044	3.13e-06	0.066201	0.014196	0.983044	+++	3.29e-12	0.0610554	0.00876633	0.0263162	0.87113	0	3.98e-08	0.059998	0.010924	0.983044	1.84e-05	0.062968	0.014692	0.983044	+++	0.0029712
total hip	rs147501551	2	1:66037512:A:G	1	66037512	G	A	1.88e-13	-0.0571358	0.00776617	1.13207	0.287333	11.6665	5.83e-11	-0.063241	0.009656	0.929685	0.000439	-0.045952	0.013069	0.929685	---	2.51e-11	-0.0539265	0.00808173	1.91831	0.166043	47.8709	6.55e-10	-0.062268	0.010079	0.929685	0.00402	-0.038906	0.013525	0.929685	---	-0.0032093
total hip	rs28552104	1	1:22726564:A:G	1	22726564	A	G	4.36e-14	-0.0692097	0.0091673	0.0495411	0.823864	0	2.37e-09	-0.067724	0.01134	0.991185	3.79e-06	-0.072012	0.015574	0.991185	---	5.83e-13	-0.0687318	0.00954037	0.109331	0.740907	0	2.03e-08	-0.066415	0.011837	0.991185	5.88e-06	-0.073027	0.016117	0.991185	---	-0.0004779
total hip	rs370269699	2	1:66130992:A:ATG	1	66130992	A	A	6.71e-09	-0.0496354	0.00856092	0.543033	0.461179	0	2.2e-05	-0.045023	0.010605	0.73411	5.91e-05	-0.058264	0.014505	0.73411	---	3.09e-08	-0.049325	0.00890903	0.057925	0.809806	0	1.62e-05	-0.047744	0.011069	0.73411	0.000503	-0.052233	0.015012	0.73411	---	-0.0003104
total hip	rs3828036	2	1:66053804:A:T	1	66053804	A	T	2.66e-11	0.0429434	0.00644386	0.767346	0.381039	0	1.29e-06	0.038783	0.008005	0.976759	3.2e-06	0.050602	0.010861	0.976759	+++	3.27e-09	0.0396831	0.00670614	0.650988	0.41976	0	1.98e-05	0.035661	0.008356	0.976759	2.95e-05	0.046962	0.011241	0.976759	+++	0.0032603
total hip	rs4291477	2	1:66191075:A:G	1	66191075	G	A	8.14e-14	0.0478301	0.0064046	1.29357	0.25539	22.6948	9.06e-08	0.042479	0.007947	0.985622	9.46e-08	0.057746	0.010818	0.985622	+++	7.45e-13	0.0477908	0.00666451	0.566157	0.45179	0	1.09e-07	0.044076	0.008294	0.985622	1.12e-06	0.05456	0.011196	0.985622	+++	3.93e-05
total hip	rs4844990	3	1:210467875:C:T	1	210467875	C	T	1.4e-09	-0.0388745	0.00642002	1.578	0.209049	36.6287	3.47e-05	-0.032961	0.007961	0.997774	4.37e-06	-0.049873	0.010857	0.997774	---	4.83e-10	-0.0415809	0.0066803	1.29876	0.254439	23.0038	1.52e-05	-0.03595	0.008309	0.997774	3.9e-06	-0.051874	0.011234	0.997774	---	0.0027064
total hip	rs6660548	1	1:22680079:A:G	1	22680079	A	G	5.14e-10	-0.0582273	0.00936932	0.295723	0.586576	0	2.79e-06	-0.054486	0.011624	0.968834	3.86e-05	-0.065166	0.01583	0.968834	---	1.61e-08	-0.0550818	0.00975081	0.0208102	0.885297	0	8.46e-06	-0.05404	0.012134	0.968834	0.000506	-0.056981	0.016383	0.968834	---	-0.0031455
total hip	rs6684479	1	1:22706534:C:T	1	22706534	C	T	2.54e-20	-0.0902277	0.00976834	0.0344799	0.85269	0	2.19e-13	-0.088898	0.012112	0.999334	2.03e-08	-0.092702	0.016522	0.999334	---	4.11e-19	-0.0908179	0.0101654	0.0166268	0.897401	0	3.92e-13	-0.091787	0.012642	0.999334	1.93e-07	-0.089045	0.017099	0.999334	---	0.0005902
total hip	rs6695479	2	1:66193884:C:G	1	66193884	C	G	1.96e-11	-0.0458118	0.00682859	0.805638	0.369413	0	1.09e-06	-0.041314	0.00847	0.986131	2.71e-06	-0.054164	0.011542	0.986131	---	2.09e-10	-0.0451537	0.00710597	0.204291	0.65128	0	1.33e-06	-0.042777	0.00884	0.986131	3.43e-05	-0.049494	0.011946	0.986131	---	-0.0006581
total hip	rs7365526	2	1:66205662:C:T	1	66205662	C	T	7.39e-11	0.0467921	0.00718492	0.380492	0.53734	0	1.01e-06	0.043547	0.008905	0.994411	1.41e-05	0.052845	0.012162	0.994411	+++	2.54e-09	0.0445607	0.00747794	0.0962977	0.756319	0	4.05e-06	0.042847	0.009296	0.994411	0.000151	0.047703	0.012588	0.994411	+++	0.0022314
total hip	rs74733149	2	1:66075586:A:G	1	66075586	A	G	1.74e-10	-0.0775801	0.0121546	0.234097	0.628502	0	6.05e-08	-0.081933	0.015122	0.932384	0.000654	-0.069635	0.02043	0.932384	---	3.62e-08	-0.0696798	0.0126491	0.919594	0.337582	0	6.13e-07	-0.078735	0.015785	0.932384	0.0117	-0.053431	0.021145	0.932384	---	-0.0079003
total hip	rs7534009	1	1:22728093:A:G	1	22728093	G	A	5.44e-11	-0.0795205	0.0121252	0.0276747	0.867876	0	7.37e-08	-0.081003	0.015048	1	0.000179	-0.076776	0.020474	1	---	2.91e-10	-0.0795408	0.012618	0.0583852	0.809067	0	1.93e-07	-0.081801	0.015707	1	0.000372	-0.075428	0.021188	1	---	2.03e-05
total hip	rs7537281	1	1:22692078:A:T	1	22692078	A	T	4.02e-29	-0.0931296	0.00831424	0.0655139	0.797984	0	6.31e-19	-0.091573	0.010301	0.996222	9.27e-12	-0.096039	0.014083	0.996222	---	7.71e-27	-0.0928088	0.00865293	0.06768	0.794745	0	2.39e-17	-0.091148	0.010753	0.996222	4.86e-11	-0.09586	0.014575	0.996222	---	-0.0003208
total hip	rs7543680	1	1:22731269:A:G	1	22731269	G	A	4.93e-18	-0.066899	0.00772962	0.155125	0.693685	0	5.12e-13	-0.06912	0.009568	0.991927	1.75e-06	-0.062726	0.013115	0.991927	---	2.63e-16	-0.0658767	0.00804452	0.00504643	0.943367	0	5.69e-11	-0.065456	0.009989	0.991927	9.06e-07	-0.066653	0.01357	0.991927	---	-0.0010223
total hip	rs9436743	2	1:65901119:C:T	1	65901119	T	C	1.05e-10	-0.0448441	0.00694249	0.110874	0.739151	0	5.7e-07	-0.04314	0.008625	0.980137	4.13e-05	-0.04798	0.0117	0.980137	---	1.01e-09	-0.0441219	0.00722437	0.00101202	0.974622	0	1.06e-06	-0.043951	0.009002	0.980137	0.000244	-0.044431	0.012109	0.980137	---	-0.0007222
total hip	rs11884020	6	2:200634215:C:T	2	200634215	T	C	3.71e-10	-0.0861585	0.0137506	0.137384	0.710895	0	1.49e-07	-0.089935	0.017114	0.955652	0.000599	-0.07928	0.023097	0.955652	---	2.8e-09	-0.0850406	0.0143089	0.0276193	0.868007	0	1.2e-06	-0.086818	0.017864	0.955652	0.000616	-0.081859	0.023901	0.955652	---	-0.0011179
total hip	rs17529309	6	2:200603682:G:T	2	200603682	G	T	6.57e-12	-0.124006	0.0180593	0.0866082	0.768534	0	1.48e-08	-0.128003	0.022596	0.956047	9.96e-05	-0.116939	0.030047	0.956047	---	2.93e-11	-0.124964	0.0187912	0.279663	0.596922	0	1.95e-08	-0.132501	0.023585	0.956047	0.000323	-0.111862	0.031095	0.956047	---	0.000958
total hip	rs183119117	6	2:200741418:A:G	2	200741418	G	A	1.2e-08	-0.0963707	0.0169086	0.611737	0.434135	0	3.94e-05	-0.086559	0.021054	0.953478	5.73e-05	-0.114196	0.028378	0.953478	---	1.74e-08	-0.0991674	0.0175944	0.247462	0.618868	0	2.51e-05	-0.092618	0.021975	0.953478	0.000161	-0.110864	0.029367	0.953478	---	0.0027967
total hip	rs62178292	6	2:200666527:A:G	2	200666527	G	A	4.02e-10	-0.0687642	0.0109963	0.0281673	0.866716	0	8.36e-07	-0.067399	0.013678	0.985396	0.000119	-0.071259	0.01849	0.985396	---	1.9e-08	-0.0643253	0.0114434	0.0354311	0.850695	0	1.14e-05	-0.062718	0.014278	0.985396	0.000444	-0.067212	0.019135	0.985396	---	-0.0044389
total hip	rs74671843	6	2:200576450:C:T	2	200576450	C	T	7.99e-11	-0.105726	0.0162637	0.450356	0.502166	0	1.37e-06	-0.097673	0.020212	0.970957	1.1e-05	-0.120518	0.027392	0.970957	---	7.21e-10	-0.104276	0.0169241	0.446113	0.504187	0	5.54e-06	-0.095863	0.021097	0.970957	2.51e-05	-0.119464	0.028346	0.970957	---	-0.00145
total hip	rs75488568	6	2:200523358:A:G	2	200523358	G	A	3.12e-09	-0.137042	0.0231289	0.418436	0.517718	0	1.2e-05	-0.125996	0.02875	0.918368	5.36e-05	-0.157306	0.038939	0.918368	---	2.33e-08	-0.13443	0.024069	0.0325347	0.856859	0	1.26e-05	-0.131197	0.030009	0.918368	0.000501	-0.14026	0.0403	0.918368	---	-0.002612
total hip	3:12093806_CT_C	7	3:12093806:C:CT	3	12093806	C	C	1.15e-10	-0.0861899	0.0133708	1.21637	0.270074	17.7882	7.59e-06	-0.075041	0.016762	0.879398	1.89e-06	-0.105695	0.022171	0.879398	---	9.3e-10	-0.0851611	0.013913	0.631035	0.426976	0	1.18e-05	-0.076734	0.017496	0.879398	1.42e-05	-0.099656	0.022946	0.879398	---	-0.0010288
total hip	3:12296909_TAAAA_T	7	3:12296909:T:TAAAA	3	12296909	T	T	4.26e-10	0.0511381	0.00818961	0.000152348	0.990152	0	4.96e-07	0.051064	0.010154	0.987302	0.000216	0.051276	0.013853	0.987302	+++	2.9e-10	0.0537224	0.00852224	0.000253793	0.98729	0	4.23e-07	0.053622	0.010599	0.987302	0.000171	0.053906	0.014334	0.987302	+++	-0.0025843
total hip	rs11712037	7	3:12344730:C:G	3	12344730	C	G	2.59e-15	0.0773219	0.00977614	0.100226	0.751559	0	5.78e-11	0.079607	0.012152	0.99571	8.89e-06	0.07313	0.016459	0.99571	+++	1.43e-12	0.0720418	0.0101744	0.168913	0.681079	0	3.16e-09	0.075156	0.012686	0.99571	9.66e-05	0.066427	0.017034	0.99571	+++	0.0052801
total hip	rs307572	7	3:12126667:G:T	3	12126667	G	T	1.71e-11	0.0583861	0.00867745	0.0100188	0.92027	0	4.43e-08	0.059027	0.010784	0.994318	9.07e-05	0.057209	0.014615	0.994318	+++	4.49e-11	0.0594751	0.00902937	0.422601	0.515642	0	1.43e-08	0.063843	0.011255	0.994318	0.000649	0.051587	0.015125	0.994318	+++	-0.001089
total hip	rs2736100	8	5:1286516:A:C	5	1286516	C	A	1.6e-09	0.0384392	0.00637069	1.0429	0.307148	4.11357	2.08e-05	0.033658	0.007906	1	1.12e-05	0.047292	0.010758	1	+++	7.44e-09	0.0383229	0.00662943	0.984213	0.321161	0	5.06e-05	0.033448	0.008252	1	2.26e-05	0.047196	0.011133	1	+++	0.0001163
total hip	rs33961405	8	5:1277577:A:G	5	1277577	G	A	1.67e-09	0.0395558	0.00656332	0.0600646	0.806394	0	2.45e-06	0.038375	0.008142	0.932641	0.000169	0.041747	0.011091	0.932641	+++	3.4e-09	0.0403715	0.00682962	0.0110034	0.916458	0	2.77e-06	0.039841	0.008498	0.932641	0.000317	0.041339	0.011477	0.932641	+++	-0.0008157
total hip	rs7705526	8	5:1285974:A:C	5	1285974	C	A	2.59e-11	-0.0458988	0.00688352	1.33862	0.247277	25.2962	2.81e-06	-0.040039	0.008546	0.970497	1.05e-06	-0.056723	0.011615	0.970497	---	1.87e-10	-0.0456419	0.00716308	1.18311	0.276725	15.4767	7.89e-06	-0.03986	0.00892	0.970497	3.01e-06	-0.056141	0.01202	0.970497	---	-0.0002569
total hip	rs7734992	8	5:1280128:C:T	5	1280128	T	C	2.24e-11	-0.0438875	0.00656052	0.770264	0.380135	0	1.13e-06	-0.039657	0.008141	0.966726	3.05e-06	-0.051724	0.01108	0.966726	---	2.3e-11	-0.0456429	0.00682678	0.722077	0.395463	0	1.16e-06	-0.041344	0.008497	0.966726	3.12e-06	-0.053471	0.011466	0.966726	---	0.0017554
total hip	6:151854187_CTT_C	10	6:151854187:C:CTT	6	151854187	C	C	1.12e-19	-0.0590243	0.00650299	2.19218	0.138713	54.3833	1.43e-10	-0.051899	0.00809	0.976172	4.47e-11	-0.072035	0.010932	0.976172	---	7.9e-19	-0.0599683	0.0067674	2.57364	0.108657	61.1446	8.23e-10	-0.051864	0.008445	0.976172	4.55e-11	-0.074512	0.011313	0.976172	---	0.000944
total hip	6:151904121_CTTTTTTTTTTTT_C	10	6:151904121:C:CTTTTTTTTTTTT	6	151904121	C	C	2.73e-09	0.0522733	0.00878984	0.318731	0.572371	0	8.04e-06	0.04864	0.010894	0.883101	7.24e-05	0.059051	0.014879	0.883101	+++	1.1e-09	0.0557453	0.00914674	0.240123	0.624118	0	4.01e-06	0.052435	0.011371	0.883101	5.96e-05	0.061814	0.015396	0.883101	+++	-0.003472
total hip	rs1871859	10	6:151898506:C:T	6	151898506	C	T	1.25e-24	0.101084	0.00986662	0.877692	0.348835	0	1.43e-14	0.094284	0.012249	0.990118	8.86e-12	0.113649	0.01665	0.990118	+++	1.3e-23	0.102836	0.0102677	0.98044	0.32209	0	9.32e-14	0.095291	0.012786	0.990118	1.38e-11	0.116536	0.01723	0.990118	+++	-0.001752
total hip	rs201139341	10	6:151805999:G:GT	6	151805999	G	G	1.87e-09	0.0464369	0.00772849	0.681217	0.409168	0	1.36e-05	0.041752	0.009589	0.971663	2.43e-05	0.055122	0.013056	0.971663	+++	4.2e-09	0.0472582	0.00804235	0.99564	0.318368	0	3.68e-05	0.041313	0.010009	0.971663	1.73e-05	0.05809	0.01351	0.971663	+++	-0.0008213
total hip	rs2347638	10	6:152038156:G:T	6	152038156	T	G	8.93e-10	-0.0443232	0.00723365	0.307641	0.579131	0	3.76e-06	-0.0414	0.00895	0.968733	4.99e-05	-0.04983	0.012284	0.968733	---	3.14e-09	-0.0445957	0.00752803	0.129623	0.718823	0	5.12e-06	-0.042604	0.009342	0.968733	0.000147	-0.048284	0.012713	0.968733	---	0.0002725
total hip	rs2504069	10	6:152085517:C:T	6	152085517	C	T	7.96e-09	-0.0401143	0.00695305	0.185031	0.667085	0	1.05e-05	-0.037935	0.008603	1	0.000182	-0.044219	0.011807	1	---	9.79e-09	-0.0414908	0.00723551	0.0495697	0.823814	0	7.18e-06	-0.040307	0.008979	1	0.00035	-0.043683	0.012219	1	---	0.0013765
total hip	rs3020332	10	6:152008924:C:T	6	152008924	C	T	1.2e-16	-0.0528809	0.00638438	0.476845	0.489855	0	3.9e-10	-0.049634	0.007929	0.995312	4.57e-08	-0.058867	0.010766	0.995312	---	2.04e-16	-0.0546077	0.00664356	0.176219	0.674643	0	2.21e-10	-0.052536	0.008276	0.995312	1.64e-07	-0.058362	0.011141	0.995312	---	0.0017268
total hip	rs3734803	10	6:151869645:A:G	6	151869645	G	A	2.79e-11	0.0549824	0.00825895	0.976151	0.323151	0	1.77e-06	0.048988	0.010248	0.9967	2.18e-06	0.06609	0.01395	0.9967	+++	1.68e-11	0.0578551	0.0085944	1.20082	0.273159	16.7233	1.98e-06	0.050876	0.010697	0.9967	1.02e-06	0.070564	0.014435	0.9967	+++	-0.0028727
total hip	rs4455680	10	6:151863505:A:G	6	151863505	G	A	3.86e-09	-0.0471165	0.00799949	1.28058	0.257792	21.9103	5.03e-05	-0.040396	0.009963	0.908863	9.92e-06	-0.05931	0.01342	0.908863	---	6.44e-09	-0.0483203	0.00832409	1.11899	0.290137	10.6334	6.01e-05	-0.041727	0.010399	0.908863	1.52e-05	-0.06008	0.013888	0.908863	---	0.0012038
total hip	rs58164038	10	6:151956201:A:G	6	151956201	A	G	1.66e-10	0.0434525	0.00680045	2.47059	0.115994	59.5239	2.18e-05	0.035694	0.008403	0.986424	5.05e-07	0.058179	0.011577	0.986424	+++	6.06e-10	0.0438019	0.00707743	1.57405	0.209619	36.4698	2.12e-05	0.037302	0.008771	0.986424	3.05e-06	0.055932	0.011982	0.986424	+++	-0.0003494
total hip	rs6905582	10	6:152000454:A:G	6	152000454	G	A	7.74e-14	0.0637226	0.00852518	0.795488	0.372446	0	3.61e-08	0.058169	0.010557	0.979945	2.93e-07	0.074133	0.014454	0.979945	+++	3.38e-14	0.0672707	0.00887125	1.06299	0.302535	5.92554	3.96e-08	0.060532	0.011019	0.979945	9.97e-08	0.079685	0.014956	0.979945	+++	-0.0035481
total hip	rs6916386	10	6:151853773:C:G	6	151853773	G	C	3.87e-11	0.0665278	0.0100664	0.154549	0.694225	0	2.9e-08	0.069453	0.012518	0.994551	0.000304	0.061174	0.016935	0.994551	+++	1.09e-11	0.0711599	0.0104741	0.0877294	0.767084	0	1.89e-08	0.073473	0.013065	0.994551	0.000134	0.066999	0.017523	0.994551	+++	-0.0046321
total hip	rs71017507	10	6:152015930:C:CA	6	152015930	C	C	4.14e-12	-0.0465874	0.00672038	0.986462	0.320609	0	6.58e-07	-0.041632	0.00837	0.924903	8.27e-07	-0.055578	0.011274	0.924903	---	1.82e-11	-0.0469936	0.00699311	0.361846	0.547483	0	5.22e-07	-0.043844	0.008736	0.924903	6.53e-06	-0.052612	0.011668	0.924903	---	0.0004062
total hip	rs7740042	10	6:151971720:A:T	6	151971720	T	A	5.34e-13	0.0561793	0.00778511	0.164283	0.685244	0	2.18e-08	0.053886	0.009624	0.983021	4.89e-06	0.060521	0.013242	0.983021	+++	4.14e-13	0.0587439	0.00810143	0.0906324	0.763375	0	1.44e-08	0.056956	0.010045	0.983021	5.92e-06	0.062071	0.013703	0.983021	+++	-0.0025646
total hip	rs79983567	10	6:151969800:A:C	6	151969800	A	C	1.89e-08	-0.0659027	0.0117231	0.967635	0.325271	0	8.2e-05	-0.057392	0.01457	0.910031	3.65e-05	-0.081528	0.019742	0.910031	---	4.04e-08	-0.0669617	0.0121991	0.745873	0.387786	0	0.000102	-0.059119	0.015208	0.910031	7.19e-05	-0.081115	0.02043	0.910031	---	0.001059
total hip	rs851974	10	6:151971687:A:G	6	151971687	G	A	7.54e-12	0.0440856	0.00643863	0.0927594	0.760698	0	9.99e-08	0.042638	0.008003	0.987383	1.64e-05	0.046742	0.010841	0.987383	+++	4.88e-11	0.0440495	0.00669992	0.00110048	0.973536	0	1.5e-07	0.043884	0.008353	0.987383	7.73e-05	0.044348	0.011219	0.987383	+++	3.61e-05
total hip	rs851987	10	6:152007889:A:G	6	152007889	A	G	1.07e-09	-0.0438583	0.00719151	0.0812416	0.775622	0	2.02e-06	-0.042357	0.008914	0.913782	0.000129	-0.046657	0.012171	0.913782	---	4.54e-09	-0.0438799	0.00748409	0.310086	0.577627	0	1.18e-05	-0.040801	0.009305	0.913782	8.44e-05	-0.049521	0.012595	0.913782	---	2.16e-05
total hip	rs851993	10	6:152006011:A:G	6	152006011	G	A	4.96e-14	0.0490668	0.00651353	0.769315	0.380429	0	2.65e-08	0.044891	0.008068	0.988314	2.58e-07	0.056883	0.011038	0.988314	+++	1.06e-12	0.0482792	0.00677844	0.615567	0.432699	0	1.4e-07	0.044359	0.008421	0.988314	1.21e-06	0.055494	0.011424	0.988314	+++	0.0007876
total hip	rs9383901	10	6:151788059:A:T	6	151788059	T	A	4.42e-09	0.0619083	0.010551	0.907587	0.340756	0	3.11e-05	0.054529	0.013089	0.994145	2.25e-05	0.0756	0.017829	0.994145	+++	5.99e-10	0.0679636	0.0109784	1.38865	0.238632	27.9878	1.93e-05	0.058383	0.013661	0.994145	3.65e-06	0.085433	0.018447	0.994145	+++	-0.0060553
total hip	rs9479061	10	6:151854403:A:C	6	151854403	A	C	1.32e-08	-0.0539333	0.00948884	1.76124	0.18447	43.2217	0.000166	-0.044562	0.011828	0.964452	8.3e-06	-0.070855	0.015894	0.964452	---	3.04e-09	-0.0585403	0.00987276	2.49401	0.11428	59.904	0.000149	-0.046836	0.012345	0.964452	1.43e-06	-0.07931	0.016445	0.964452	---	0.004607
total hip	rs9479083	10	6:151932592:A:C	6	151932592	C	A	2e-10	0.0444299	0.00698469	0.872094	0.350376	0	4.7e-06	0.039649	0.00866	0.982622	6.39e-06	0.053329	0.011815	0.982622	+++	8.21e-10	0.0446344	0.00726848	0.930188	0.334814	0	1.3e-05	0.039452	0.009039	0.982622	9.62e-06	0.054117	0.012227	0.982622	+++	-0.0002045
total hip	7:28027811_GA_G	11	7:28027811:G:GA	7	28027811	G	G	3.1e-11	-0.0738153	0.0111137	0.00388968	0.95027	0	6.89e-08	-0.074323	0.013776	0.919418	0.000108	-0.072869	0.018808	0.919418	---	2.46e-10	-0.0732057	0.0115658	0.119759	0.729296	0	1.05e-06	-0.070248	0.014381	0.919418	5.36e-05	-0.078622	0.019461	0.919418	---	-0.0006096
total hip	7:96126317_GTA_G	12	7:96126317:G:GTA	7	96126317	G	G	8.14e-09	-0.0439343	0.00762003	0.8919	0.344963	0	1.89e-07	-0.049195	0.009439	0.846986	0.00829	-0.03409	0.012912	0.846986	---	3.09e-08	-0.0438993	0.00792941	0.573723	0.448783	0	9.38e-07	-0.048328	0.009852	0.846986	0.00745	-0.035754	0.013361	0.846986	---	-3.5e-05
total hip	rs10464592	12	7:96230686:A:G	7	96230686	G	A	9.36e-09	0.0369772	0.00643978	0.942066	0.331747	0	2.06e-07	0.041594	0.008006	0.993843	0.00852	0.028515	0.010839	0.993843	+++	4.52e-08	0.0366517	0.00670134	0.342774	0.558232	0	2.21e-06	0.039575	0.008357	0.993843	0.00514	0.031386	0.011216	0.993843	+++	0.0003255
total hip	rs10953178	12	7:96130638:C:T	7	96130638	C	T	4.09e-09	-0.0375798	0.00639053	0.371709	0.542074	0	1.24e-05	-0.034713	0.007934	0.998278	7.01e-05	-0.042875	0.010783	0.998278	---	2.9e-08	-0.0368901	0.00665026	1.03473	0.309051	3.35625	0.000122	-0.031869	0.008282	0.998278	3.75e-05	-0.046004	0.011158	0.998278	---	-0.0006897
total hip	rs11772470	13	7:99181096:A:G	7	99181096	G	A	3.84e-09	0.053226	0.00903513	1.46441	0.22623	31.7132	4.26e-08	0.061145	0.011156	0.991771	0.0135	0.03813	0.015403	0.991771	+++	1.75e-12	0.0663021	0.00940064	1.61069	0.204395	37.9149	1.2e-10	0.075018	0.011642	0.991771	0.00173	0.049971	0.015936	0.991771	+++	-0.0130761
total hip	rs849140	11	7:28183702:C:T	7	28183702	T	C	9.65e-11	0.0419089	0.00647503	0.000434647	0.983367	0	1.72e-07	0.042008	0.008032	1	0.000139	0.041725	0.010943	1	+++	1.88e-08	0.0378878	0.00673863	0.0716523	0.788946	0	2.91e-06	0.039223	0.008384	1	0.00177	0.035451	0.011326	1	+++	0.0040211
total hip	8:72359317_TTA_T	14	8:72359317:T:TTA	8	72359317	T	T	1.69e-09	-0.0407564	0.00676497	0.256815	0.612317	0	5.34e-06	-0.038233	0.0084	0.991068	6.92e-05	-0.045414	0.011412	0.991068	---	7.75e-09	-0.0406458	0.00703971	0.455807	0.49959	0	2.32e-05	-0.037117	0.008768	0.991068	6.79e-05	-0.047047	0.011809	0.991068	---	-0.0001106
total hip	rs10093418	14	8:72392687:A:G	8	72392687	A	G	1.88e-10	0.0665739	0.01045	1.86882	0.17161	46.4903	2.89e-09	0.077106	0.012983	0.976904	0.00736	0.047197	0.01761	0.976904	+++	6.15e-10	0.0672719	0.010874	2.05939	0.151271	51.442	5.9e-09	0.078876	0.013551	0.976904	0.0112	0.046287	0.018223	0.976904	+++	-0.000698
total hip	rs13252045	14	8:72417476:A:G	8	72417476	G	A	1.32e-12	-0.0451885	0.00637148	0.0316172	0.85887	0	5.74e-09	-0.046019	0.0079	0.997671	5.15e-05	-0.043643	0.010777	0.997671	---	1.08e-11	-0.0450554	0.00663032	0.0542017	0.815907	0	1.01e-07	-0.043914	0.008246	0.997671	2.38e-05	-0.047143	0.011152	0.997671	---	-0.0001331
total hip	rs4263799	14	8:72394991:C:T	8	72394991	C	T	2.19e-28	-0.070618	0.00639071	0.0368019	0.847869	0	1.93e-19	-0.071518	0.007928	0.993991	1.75e-10	-0.068948	0.010799	0.993991	---	7.99e-26	-0.069882	0.00665075	0.0213106	0.883936	0	6.63e-17	-0.069163	0.008276	0.993991	1.91e-10	-0.071193	0.011175	0.993991	---	-0.000736
total hip	rs74789792	14	8:72358665:G:GC	8	72358665	G	G	1.33e-11	-0.0749273	0.011075	0.53197	0.46578	0	4.25e-09	-0.080893	0.013768	0.993947	0.000598	-0.06399	0.018642	0.993947	---	3.59e-11	-0.0762957	0.0115246	0.606177	0.436231	0	7.78e-09	-0.08298	0.014371	0.993947	0.000867	-0.064251	0.019291	0.993947	---	0.0013684
total hip	rs111652915	16	9:4855362:G:GTC	9	4855362	G	G	1.07e-10	-0.0624022	0.00966396	0.236309	0.626885	0	3.9e-08	-0.065844	0.01198	0.920411	0.000618	-0.05599	0.016352	0.920411	---	4.09e-11	-0.0663762	0.0100556	1.13172	0.287409	11.6389	2.86e-09	-0.074279	0.012502	0.920411	0.00218	-0.051896	0.016923	0.920411	---	0.003974
total hip	rs372880560	16	9:4827731:A:AGTGT	9	4827731	A	A	1.97e-09	-0.0466596	0.00777669	0.547692	0.459262	0	1.32e-07	-0.050868	0.009634	0.960279	0.00325	-0.038789	0.013175	0.960279	---	7.72e-09	-0.0467289	0.00809231	1.20017	0.273287	16.6787	1.2e-07	-0.053267	0.010055	0.960279	0.0111	-0.034708	0.013634	0.960279	---	6.93e-05
total hip	rs841968	16	9:4857662:C:T	9	4857662	C	T	4.66e-11	-0.0649246	0.00986472	0.0611569	0.804677	0	4.71e-08	-0.066704	0.01221	0.984475	0.000236	-0.06158	0.01674	0.984475	---	8.83e-12	-0.070053	0.0102651	0.622214	0.430226	0	2.47e-09	-0.076009	0.012743	0.984475	0.000654	-0.059045	0.017324	0.984475	---	0.0051284
total hip	10:71118821_AAG_A	18	10:71118821:A:AAG	10	71118821	A	A	3.53e-08	-0.0907161	0.0164557	0.0932472	0.760089	0	2.42e-05	-0.08694	0.020584	0.926484	0.000378	-0.097403	0.027392	0.926484	---	2.16e-08	-0.0958608	0.0171218	0.02222	0.881503	0	5.33e-06	-0.097795	0.021483	0.926484	0.00112	-0.092493	0.028348	0.926484	---	0.0051447
total hip	rs17476364	18	10:71094504:C:T	10	71094504	T	C	1.49e-12	-0.0721281	0.0101937	0.186318	0.665999	0	5.5e-08	-0.068878	0.012673	0.996797	5.35e-06	-0.078085	0.017157	0.996797	---	2.58e-13	-0.077583	0.0106066	0.0302868	0.861841	0	8.37e-09	-0.076208	0.013226	0.996797	6.52e-06	-0.080061	0.017755	0.996797	---	0.0054549
total hip	rs201220977	17	10:65065272:C:CCTCT	10	65065272	C	C	7.92e-09	0.0378121	0.00655293	1.22306	0.268761	18.2379	1.12e-07	0.043117	0.008121	0.955402	0.0121	0.027912	0.011094	0.955402	+++	1.05e-09	0.0416052	0.00681881	1.52532	0.216816	34.44	1.71e-08	0.047823	0.008476	0.955402	0.00853	0.030199	0.01148	0.955402	+++	-0.0037931
total hip	rs540089090	17	10:65214017:A:AT	10	65214017	A	A	1.78e-08	-0.0396196	0.00703441	0.897028	0.34358	0	3.27e-07	-0.044481	0.008708	0.935638	0.0107	-0.030489	0.011934	0.935638	---	5.23e-09	-0.0427428	0.00731953	0.89471	0.344204	0	1.43e-07	-0.047838	0.009088	0.935638	0.00695	-0.033335	0.012349	0.935638	---	0.0031232
total hip	rs7897379	17	10:65301725:C:T	10	65301725	T	C	5.82e-13	0.0459778	0.00638176	1.42905	0.23192	30.0234	7.72e-11	0.051605	0.00793	0.998959	0.00092	0.035635	0.010751	0.998959	+++	4.05e-14	0.0501961	0.00664016	1.52093	0.217479	34.2506	1.06e-11	0.056288	0.008276	0.998959	0.000428	0.039188	0.011125	0.998959	+++	-0.0042183
total hip	rs10219378	19	11:86339724:C:T	11	86339724	C	T	1.31e-10	-0.0525473	0.00817701	0.292668	0.588516	0	3.8e-08	-0.055794	0.010143	0.988089	0.000763	-0.04652	0.01382	0.988089	---	1.81e-09	-0.0511719	0.00850927	0.579262	0.446602	0	1.28e-07	-0.055966	0.010587	0.988089	0.00302	-0.042423	0.014302	0.988089	---	-0.0013754
total hip	rs11234700	19	11:86293535:A:G	11	86293535	A	G	5.84e-11	-0.0435749	0.00665487	0.251684	0.615892	0	6.56e-07	-0.041116	0.008265	0.999216	1.83e-05	-0.048108	0.011222	0.999216	---	1.69e-10	-0.0442308	0.00692521	0.295341	0.586818	0	1.58e-06	-0.041435	0.008627	0.999216	2.2e-05	-0.049297	0.011613	0.999216	---	0.0006559
total hip	rs149934734	20	11:108315606:C:T	11	108315606	C	T	2.35e-08	-0.11206	0.020067	1.58016	0.208737	36.7154	1.59e-07	-0.130613	0.02491	0.988061	0.0218	-0.077763	0.033869	0.988061	---	1.57e-09	-0.126045	0.02088	1.54962	0.213191	35.4681	2.3e-08	-0.145327	0.025998	0.988061	0.00942	-0.091007	0.035046	0.988061	---	0.013985
total hip	rs10843115	22	12:28307717:C:T	12	28307717	C	T	9.24e-09	-0.0411893	0.0071707	1.69072	0.193506	40.8537	0.000116	-0.034339	0.008898	0.996011	8.65e-06	-0.05388	0.012111	0.996011	---	2.95e-08	-0.0413717	0.00746222	1.278	0.258271	21.7529	0.000157	-0.03512	0.009288	0.996011	2.57e-05	-0.052755	0.012533	0.996011	---	0.0001824
total hip	rs76895963	21	12:4384844:G:T	12	4384844	T	G	3.38e-09	0.14785	0.0250077	0.581255	0.445821	0	2.43e-07	0.162382	0.031444	0.81209	0.00291	0.122836	0.041253	0.81209	+++	4.84e-08	0.141994	0.0260206	0.800108	0.371061	0	1.13e-06	0.159889	0.032822	0.81209	0.00888	0.111721	0.042691	0.81209	+++	0.005856
total hip	13:42884992_CA_C	24	13:42884992:C:CA	13	42884992	C	C	2.34e-09	-0.0401082	0.00671561	0.211259	0.645783	0	3.78e-07	-0.042382	0.008341	0.943186	0.00152	-0.035918	0.011323	0.943186	---	1.46e-09	-0.042267	0.00698835	0.660936	0.41623	0	9.35e-08	-0.046488	0.008706	0.943186	0.00314	-0.03462	0.011718	0.943186	---	0.0021588
total hip	rs116926994	24	13:43077245:A:G	13	43077245	A	G	6.16e-09	-0.120769	0.0207781	0.984766	0.321025	0	3.37e-05	-0.106002	0.025557	1	2.79e-05	-0.14956	0.035686	1	---	1.36e-09	-0.131043	0.0216226	0.887717	0.346097	0	1.32e-05	-0.116327	0.026674	1	1.63e-05	-0.159246	0.036926	1	---	0.010274
total hip	rs11840862	24	13:42956463:A:G	13	42956463	A	G	4.9e-13	0.0507423	0.00702019	0.393835	0.53029	0	4.86e-08	0.047511	0.008706	0.998792	1.77e-06	0.056749	0.01187	0.998792	+++	2.84e-13	0.05334	0.00730499	0.569039	0.450641	0	5.94e-08	0.049263	0.009087	0.998792	7.47e-07	0.060788	0.012282	0.998792	+++	-0.0025977
total hip	rs17457561	24	13:42964203:A:G	13	42964203	G	A	2.64e-09	0.0440762	0.00740445	0.340647	0.559456	0	8.19e-06	0.040916	0.009173	0.994557	6.77e-05	0.049986	0.012544	0.994557	+++	8.34e-09	0.0443914	0.00770504	0.344486	0.557251	0	1.82e-05	0.041056	0.009574	0.994557	9.95e-05	0.050523	0.012981	0.994557	+++	-0.0003152
total hip	rs238257	24	13:42924883:C:G	13	42924883	C	G	7.61e-18	-0.0550291	0.00639477	0.143828	0.704504	0	1.92e-11	-0.05325	0.007931	0.994325	6.86e-08	-0.058335	0.010811	0.994325	---	2.23e-18	-0.0581887	0.006654	0.0310678	0.860089	0	4.41e-12	-0.057321	0.008277	0.994325	9.21e-08	-0.059774	0.011188	0.994325	---	0.0031596
total hip	rs238318	24	13:42834293:A:C	13	42834293	C	A	2.19e-08	0.0365066	0.00652355	0.229396	0.631972	0	1.64e-06	0.038799	0.008091	0.986229	0.00346	0.032248	0.011028	0.986229	+++	7.21e-09	0.0392773	0.00678841	0.321358	0.570793	0	6.11e-07	0.042125	0.008445	0.986229	0.00284	0.034077	0.011412	0.986229	+++	-0.0027707
total hip	rs34001253	24	13:43083293:A:G	13	43083293	A	G	9.83e-11	-0.120864	0.0186821	1.26238	0.2612	20.7848	4.13e-06	-0.105829	0.02298	0.962189	2.87e-06	-0.150169	0.032083	0.962189	---	2.28e-11	-0.130004	0.0194414	0.988065	0.320216	0	1.33e-06	-0.116043	0.023984	0.962189	2.36e-06	-0.156754	0.033199	0.962189	---	0.00914
total hip	rs34723116	24	13:42960625:C:T	13	42960625	T	C	7.19e-16	-0.0581165	0.00720395	0.340945	0.559284	0	6.66e-12	-0.061178	0.00891	0.998057	1.92e-05	-0.052337	0.012242	0.998057	---	2.02e-16	-0.0616274	0.00749639	0.95304	0.328947	0	5.88e-13	-0.066999	0.009299	0.998057	4.56e-05	-0.051657	0.012669	0.998057	---	0.0035109
total hip	rs536239342	24	13:42948155:C:CA	13	42948155	C	C	1.91e-09	0.0428789	0.00714059	0.0843939	0.771429	0	2.86e-06	0.041367	0.008836	0.860596	0.000164	0.045725	0.012123	0.860596	+++	3.47e-09	0.0439003	0.00743088	0.147798	0.700649	0	5.85e-06	0.0418	0.009223	0.860596	0.000141	0.047786	0.012545	0.860596	+++	-0.0010214
total hip	rs56343257	24	13:43050542:C:T	13	43050542	C	T	9.12e-11	0.0464039	0.00716013	0.669451	0.413243	0	1.16e-08	0.0507	0.008879	0.790958	0.00151	0.038415	0.012108	0.790958	+++	6.69e-11	0.0486368	0.0074512	0.733188	0.391852	0	8.61e-09	0.053356	0.009268	0.790958	0.00142	0.040011	0.01253	0.790958	+++	-0.0022329
total hip	rs73172267	24	13:43050421:C:T	13	43050421	T	C	3.4e-13	0.0522764	0.00718311	0.955707	0.328271	0	1.29e-10	0.057468	0.008933	0.97767	0.0004	0.042778	0.012083	0.97767	+++	1.23e-13	0.0554154	0.00747445	1.2777	0.258326	21.7346	3.65e-11	0.061716	0.009324	0.97767	0.000423	0.044086	0.012503	0.97767	+++	-0.003139
total hip	rs758487200	24	13:43137799:C:CA	13	43137799	C	C	8.18e-10	-0.0456798	0.00743806	0.186874	0.665531	0	2.34e-06	-0.043354	0.00918	0.925087	7.85e-05	-0.050125	0.012691	0.925087	---	4.3e-09	-0.0454539	0.00774069	0.240707	0.623696	0	8.43e-06	-0.042683	0.009582	0.925087	0.000117	-0.050659	0.013133	0.925087	---	-0.0002259
total hip	rs79344245	24	13:43050454:C:T	13	43050454	T	C	2.82e-13	0.0474795	0.00650156	1.53577	0.215248	34.8862	3.7e-11	0.053404	0.00807	0.988523	0.000876	0.036522	0.010975	0.988523	+++	1.37e-12	0.0479515	0.00676591	1.52502	0.216861	34.4273	1.33e-10	0.054149	0.008424	0.988523	0.00126	0.036687	0.011357	0.988523	+++	-0.000472
total hip	rs7995775	24	13:42933413:A:G	13	42933413	G	A	6.92e-14	0.0504157	0.00673158	0.0209091	0.885027	0	9.57e-10	0.051132	0.008358	0.98579	1.55e-05	0.049093	0.011357	0.98579	+++	1.23e-14	0.0540214	0.00700435	0.13548	0.712817	0	1.45e-10	0.055935	0.008723	0.98579	1.72e-05	0.050548	0.011752	0.98579	+++	-0.0036057
total hip	rs9533089	24	13:42951012:A:T	13	42951012	T	A	2.6e-14	0.04927	0.00646842	0.417643	0.518116	0	6.83e-11	0.052333	0.008019	0.993803	6.89e-05	0.043565	0.010944	0.993803	+++	2.93e-15	0.0531346	0.00673114	0.474942	0.490722	0	1.43e-11	0.056563	0.00837	0.993803	3.51e-05	0.046858	0.011325	0.993803	+++	-0.0038646
total hip	rs34163979	25	14:35452572:C:CTT	14	35452572	C	C	1.42e-09	0.0390246	0.00644706	0.120276	0.728735	0	3.69e-07	0.040665	0.007996	0.999049	0.000965	0.035977	0.010899	0.999049	+++	1.35e-08	0.0381036	0.0067093	0.0418985	0.837813	0	2.79e-06	0.03912	0.008347	0.999049	0.00133	0.036248	0.011278	0.999049	+++	0.000921
total hip	rs11654422	27	17:44950237:A:G	17	44950237	G	A	3.74e-09	0.0418898	0.00710558	0.0572192	0.810946	0	1.14e-06	0.043157	0.008863	0.979672	0.000863	0.03961	0.011888	0.979672	+++	7.96e-10	0.0454356	0.007393	0.00323955	0.954611	0	7.6e-07	0.045752	0.00925	0.979672	0.000265	0.044876	0.012301	0.979672	+++	-0.0035458
total hip	rs60372268	27	17:44947756:A:G	17	44947756	A	G	5.22e-10	0.0438013	0.00705055	1.04867	0.305813	4.64118	2.27e-08	0.049187	0.008796	1	0.00382	0.034122	0.011792	1	+++	1.99e-10	0.0466748	0.00733628	0.832408	0.361577	0	1.8e-08	0.051711	0.009181	1	0.00197	0.037779	0.012202	1	+++	-0.0028735
total hip	rs7216991	27	17:45052253:A:G	17	45052253	G	A	2.89e-08	0.0355679	0.0064107	1.62623	0.202225	38.5081	1.72e-07	0.041555	0.007946	0.994555	0.0245	0.024405	0.01085	0.994555	+++	6.94e-09	0.0386376	0.00667051	1.21733	0.269885	17.8532	1.09e-07	0.044074	0.008293	0.994555	0.0108	0.028674	0.011227	0.994555	+++	-0.0030697
Diaphysis (n=108)
diaphysis	rs61309203	1	1:21118489:A:T	1	21118489	A	T	4.11e-08	0.037934	0.00691451	0.644839	0.421964	0	7.73e-05	0.033871	0.008568	0.98305	0.000102	0.045522	0.011709	0.98305	+++	3.4e-08	0.0388999	0.00704754	0.700399	0.40265	0	7.67e-05	0.034571	0.008742	0.98305	8.15e-05	0.046936	0.011911	0.98305	+++	-0.0009659
diaphysis	rs11128603	2	3:12385828:A:G	3	12385828	A	G	6.77e-28	0.111893	0.0102201	1.32593	0.24953	24.5813	2.17e-21	0.120551	0.012688	0.998094	2.71e-08	0.095897	0.017246	0.998094	+++	7.64e-25	0.107228	0.0104184	1.30346	0.253583	23.281	3.37e-19	0.116006	0.012948	0.998094	2.09e-07	0.09111	0.017546	0.998094	+++	0.004665
diaphysis	rs1152001	2	3:12471862:A:G	3	12471862	G	A	5.03e-17	-0.0717269	0.00855313	0.432149	0.510936	0	9.89e-13	-0.075884	0.010637	0.946658	8.33e-06	-0.064122	0.014387	0.946658	---	1.83e-15	-0.0693299	0.00871793	0.382739	0.536141	0	1.44e-11	-0.073329	0.010853	0.946658	2.25e-05	-0.062056	0.014637	0.946658	---	-0.002397
diaphysis	rs11715261	2	3:12317232:C:G	3	12317232	G	C	1.99e-16	0.105487	0.0128287	0.61271	0.433769	0	9.93e-13	0.112706	0.0158	0.991098	3.13e-05	0.091519	0.021977	0.991098	+++	5.08e-15	0.102324	0.0130766	0.368708	0.54371	0	2.08e-11	0.10805	0.016122	0.991098	4.43e-05	0.091313	0.022357	0.991098	+++	0.003163
diaphysis	rs11719186	2	3:12352605:A:T	3	12352605	T	A	1.5e-09	0.0469703	0.00777049	1.37036	0.24175	27.0266	2.83e-08	0.053712	0.009672	0.982724	0.00785	0.034697	0.01305	0.982724	+++	6.05e-09	0.0460548	0.0079196	1.35241	0.244857	26.058	8.33e-08	0.052901	0.009868	0.982724	0.0114	0.033665	0.013275	0.982724	+++	0.0009155
diaphysis	rs11923081	4	3:132439403:A:C	3	132439403	A	C	4.64e-09	0.0622	0.0106148	0.43118	0.51141	0	1.49e-05	0.057072	0.013178	0.989756	6.31e-05	0.071674	0.017912	0.989756	+++	1.49e-08	0.0612632	0.0108188	0.247109	0.619118	0	2.04e-05	0.057295	0.013445	0.989756	0.00017	0.068552	0.018222	0.989756	+++	0.0009368
diaphysis	rs12636458	2	3:12589685:C:T	3	12589685	C	T	1.74e-08	0.0645087	0.0114453	0.190708	0.662328	0	1.57e-06	0.068174	0.014193	0.949696	0.00288	0.057693	0.019354	0.949696	+++	4.62e-09	0.068358	0.0116645	0.543528	0.460974	0	2.51e-07	0.074682	0.014479	0.949696	0.004	0.056664	0.019689	0.949696	+++	-0.0038493
diaphysis	rs139007959	2	3:12468710:A:ATTCCGTTTAGGCCCACTGTGATTCTGATGG	3	12468710	A	A	2.24e-10	-0.0457618	0.00721328	0.145098	0.703264	0	9.44e-08	-0.04778	0.00895	0.96	0.000564	-0.042021	0.012185	0.96	---	2.68e-10	-0.0464355	0.0073521	0.142462	0.705845	0	1.13e-07	-0.04848	0.009132	0.96	0.000577	-0.042669	0.012395	0.96	---	0.0006737
diaphysis	rs183181489	2	3:12329279:C:T	3	12329279	T	C	1.28e-12	0.0564252	0.0079508	0.0685556	0.793452	0	2.47e-08	0.054905	0.009845	0.965046	1.12e-05	0.059276	0.013482	0.965046	+++	6.26e-11	0.0529837	0.00810464	0.129196	0.719267	0	4.17e-07	0.05085	0.010046	0.965046	3.29e-05	0.056961	0.013716	0.965046	+++	0.0034415
diaphysis	rs3856806	2	3:12475557:C:T	3	12475557	C	T	3.47e-13	0.0734783	0.0101002	1.17504	0.278367	14.8969	7.41e-11	0.081478	0.012509	1	0.000635	0.058494	0.01712	1	+++	3.84e-12	0.0714758	0.0102946	1.2953	0.255074	22.7976	3.58e-10	0.080062	0.012763	1	0.00145	0.055488	0.017416	1	+++	0.0020025
diaphysis	rs545210244	2	3:12337753:C:CAAAAAAA	3	12337753	C	C	1.53e-11	0.0632026	0.0093706	0.369533	0.543259	0	7.68e-09	0.067435	0.011674	0.960438	0.000409	0.055536	0.015712	0.960438	+++	2.3e-10	0.0605498	0.00955084	0.546258	0.459851	0	3.32e-08	0.06581	0.011911	0.960438	0.00141	0.051077	0.015984	0.960438	+++	0.0026528
diaphysis	rs59101559	2	3:12274676:C:T	3	12274676	T	C	5.56e-10	0.0745081	0.0120127	0.0407203	0.840079	0	9.31e-07	0.072754	0.014828	0.992112	0.000146	0.077858	0.020491	0.992112	+++	2.67e-09	0.0728616	0.012244	0.115462	0.73401	0	3.92e-06	0.069842	0.015129	0.992112	0.000165	0.078594	0.020845	0.992112	+++	0.0016465
diaphysis	rs77761150	4	3:132445904:A:C	3	132445904	C	A	1.67e-08	0.0531341	0.00941653	0.656306	0.417867	0	4.87e-05	0.047514	0.011696	0.96736	6.37e-05	0.063489	0.015876	0.96736	+++	2.75e-08	0.0533318	0.00959778	0.256013	0.612872	0	3.07e-05	0.049744	0.011933	0.96736	0.000209	0.059905	0.016152	0.96736	+++	-0.0001977
diaphysis	rs895095	2	3:12437674:A:T	3	12437674	A	T	6.71e-13	0.0549296	0.00764485	0.69166	0.4056	0	3.27e-10	0.059589	0.009478	0.979437	0.000349	0.046254	0.012933	0.979437	+++	1.68e-11	0.0524507	0.00779237	0.669115	0.41336	0	3.49e-09	0.057136	0.009671	0.979437	0.000878	0.043779	0.013157	0.979437	+++	0.0024789
diaphysis	rs1871859	6	6:151898506:C:T	6	151898506	C	T	5.84e-09	0.0607048	0.0104281	0.0810771	0.775843	0	5.99e-06	0.058529	0.012928	0.990118	0.000243	0.064757	0.017643	0.990118	+++	6.38e-09	0.0617139	0.0106285	0.106155	0.744565	0	7.28e-06	0.059169	0.01319	0.990118	0.000216	0.066426	0.017948	0.990118	+++	-0.0010091
diaphysis	rs35082199	6	6:151863016:C:T	6	151863016	T	C	5.69e-13	-0.0526289	0.00730179	0.385507	0.534671	0	5.68e-08	-0.049282	0.009076	0.975419	1.77e-06	-0.05877	0.012294	0.975419	---	2.11e-12	-0.0523008	0.00744251	0.568854	0.450715	0	2.02e-07	-0.048144	0.009261	0.975419	1.71e-06	-0.059881	0.012506	0.975419	---	-0.0003281
diaphysis	rs7740522	6	6:151876252:C:T	6	151876252	C	T	4.6e-19	-0.0614132	0.00688367	0.601561	0.437983	0	2e-11	-0.057459	0.008566	0.995993	2.99e-09	-0.068622	0.011566	0.995993	---	9.48e-19	-0.062028	0.0070159	0.795629	0.372403	0	5.25e-11	-0.057379	0.00874	0.995993	2.15e-09	-0.070452	0.011765	0.995993	---	0.0006148
diaphysis	rs80305379	6	6:151881028:A:G	6	151881028	A	G	1.87e-09	0.0637579	0.0106113	0.393576	0.530425	0	8.46e-06	0.058824	0.013208	0.99798	4.48e-05	0.07274	0.017821	0.99798	+++	1.68e-09	0.0651748	0.0108148	0.457948	0.498584	0	9.33e-06	0.059735	0.013475	0.99798	3.51e-05	0.075021	0.018129	0.99798	+++	-0.0014169
diaphysis	rs9371528	6	6:151832668:A:G	6	151832668	G	A	3.08e-08	0.0550409	0.00994108	1.18662	0.276013	15.7268	0.000151	0.046978	0.012394	0.990767	2.92e-05	0.069585	0.016646	0.990767	+++	7.47e-09	0.0585578	0.0101312	1.05731	0.303829	5.4206	5.93e-05	0.050779	0.012644	0.990767	1.87e-05	0.072509	0.016933	0.990767	+++	-0.0035169
diaphysis	7:120970768_GAAAAAAA_G	8	7:120970768:G:GAAAAAAA	7	120970768	G	G	1.44e-11	-0.0490916	0.00726871	0.847737	0.357193	0	2.19e-09	-0.054017	0.009025	0.896183	0.00113	-0.039998	0.012263	0.896183	---	2.6e-11	-0.0493942	0.00740823	0.556582	0.455641	0	6.39e-09	-0.053474	0.009208	0.896183	0.000782	-0.041907	0.012474	0.896183	---	0.0003026
diaphysis	7:96126317_GTA_G	7	7:96126317:G:GTA	7	96126317	G	G	6.05e-09	-0.0467789	0.00804399	0.0584718	0.808928	0	5.4e-06	-0.045355	0.009969	0.846986	0.000284	-0.049436	0.013618	0.846986	---	5.13e-09	-0.0479038	0.00819852	0.0919033	0.761771	0	5.91e-06	-0.046079	0.010171	0.846986	0.000215	-0.051289	0.013853	0.846986	---	0.0011249
diaphysis	7:96363297_ATTTT_A	7	7:96363297:A:ATTTT	7	96363297	A	A	2.44e-08	-0.0395416	0.00708994	0.0429763	0.83577	0	4.39e-06	-0.040639	0.008848	0.945125	0.00153	-0.037573	0.011851	0.945125	---	4.89e-08	-0.0394232	0.00722643	0.00112865	0.9732	0	1.17e-05	-0.039605	0.009028	0.945125	0.0012	-0.039099	0.012056	0.945125	---	-0.0001184
diaphysis	rs10281460	7	7:96115099:A:G	7	96115099	A	G	6.88e-09	-0.0467427	0.0080677	0.917927	0.33802	0	1.79e-07	-0.052486	0.010051	0.972493	0.00723	-0.03634	0.013527	0.972493	---	3.6e-08	-0.0453057	0.00822334	0.277629	0.598259	0	2.24e-06	-0.048535	0.010256	0.972493	0.00411	-0.039492	0.013761	0.972493	---	-0.001437
diaphysis	rs12539842	8	7:120921328:A:G	7	120921328	A	G	8.02e-11	-0.0904166	0.0139099	2.16347	0.141325	53.778	1.26e-05	-0.075411	0.01725	1	4.92e-07	-0.118313	0.02352	1	---	1.37e-09	-0.0859115	0.014178	1.81904	0.177427	45.026	4.47e-05	-0.071847	0.0176	1	2.93e-06	-0.11191	0.023929	1	---	-0.0045051
diaphysis	rs147514708	8	7:120935194:A:AACACACAC	7	120935194	A	A	1.81e-18	-0.065197	0.00743556	0.77859	0.377573	0	5.6e-11	-0.060397	0.009213	0.948675	3.91e-09	-0.074165	0.012593	0.948675	---	6.25e-18	-0.0653904	0.00757893	0.62028	0.430943	0	8.62e-11	-0.061011	0.0094	0.948675	9.59e-09	-0.073526	0.012812	0.948675	---	0.0001934
diaphysis	rs17356657	8	7:120853581:C:T	7	120853581	C	T	2.34e-09	-0.048958	0.00819793	0.0661077	0.797091	0	7.09e-07	-0.050512	0.010185	1	0.000848	-0.046099	0.013815	1	---	1.65e-08	-0.0471669	0.00835527	0.12069	0.728288	0	2.09e-06	-0.049313	0.010391	1	0.0021	-0.043241	0.014054	1	---	-0.0017911
diaphysis	rs17509082	8	7:120927706:A:C	7	120927706	C	A	7.32e-23	-0.0820582	0.00833641	0.082625	0.773771	0	8.89e-15	-0.080294	0.010352	0.995466	1.33e-09	-0.085313	0.014061	0.995466	---	2.56e-21	-0.0805436	0.0084969	0.0464171	0.829419	0	6.61e-14	-0.079192	0.010562	0.995466	6.53e-09	-0.083023	0.014305	0.995466	---	-0.0015146
diaphysis	rs2707520	8	7:120951144:A:C	7	120951144	C	A	3.67e-12	-0.0469834	0.0067608	0.0131108	0.90884	0	3.29e-08	-0.046413	0.008398	0.989245	2.5e-05	-0.048034	0.011397	0.989245	---	1.43e-11	-0.0465443	0.00689091	0.0518929	0.819802	0	1.21e-07	-0.045384	0.008569	0.989245	2.71e-05	-0.048668	0.011593	0.989245	---	-0.0004391
diaphysis	rs2908007	8	7:120962164:A:G	7	120962164	A	G	7.21e-18	-0.0592385	0.00687893	0.216883	0.641425	0	6.38e-13	-0.061615	0.008565	1	1.98e-06	-0.05492	0.011546	1	---	1.47e-17	-0.0598025	0.00701113	0.126509	0.722079	0	1.76e-12	-0.061658	0.008739	1	1.55e-06	-0.056451	0.011745	1	---	0.000564
diaphysis	rs35880308	7	7:96216395:T:TA	7	96216395	T	T	7.45e-15	0.0528914	0.0068013	0.927418	0.335535	0	9.16e-12	0.057748	0.008467	0.994231	0.000116	0.044058	0.011419	0.994231	+++	3.19e-14	0.0526176	0.00693205	0.441972	0.506172	0	8.81e-11	0.056045	0.008639	0.994231	6.44e-05	0.046421	0.011616	0.994231	+++	0.0002738
diaphysis	rs549349346	7	7:96216965:G:GT	7	96216965	G	G	1.83e-09	0.0422328	0.00702427	0.285026	0.593425	0	2.44e-07	0.044985	0.008713	0.923329	0.00178	0.037123	0.011872	0.923329	+++	2.14e-08	0.0400921	0.00715945	0.0881745	0.766511	0	2.81e-06	0.041657	0.00889	0.923329	0.00207	0.037204	0.012077	0.923329	+++	0.0021407
diaphysis	rs56219125	8	7:120972291:C:CGT	7	120972291	C	C	2.55e-09	-0.0427484	0.00717431	1.52971	0.216156	34.6282	3.1e-08	-0.049252	0.008895	0.898889	0.0118	-0.030642	0.012136	0.898889	---	2.45e-09	-0.0436176	0.00731243	1.03578	0.308805	3.45435	6.37e-08	-0.049089	0.009076	0.898889	0.00667	-0.033495	0.012345	0.898889	---	0.0008692
diaphysis	rs79836318	7	7:96212308:A:T	7	96212308	A	T	5.16e-09	0.0426014	0.00729221	0.00953846	0.922198	0	1.85e-06	0.043123	0.009039	0.988399	0.000744	0.041629	0.012341	0.988399	+++	1.59e-09	0.0448508	0.00743202	0.00882179	0.925169	0	1.53e-06	0.044338	0.009222	0.988399	0.000265	0.045801	0.012553	0.988399	+++	-0.0022494
diaphysis	rs798902	8	7:120920258:A:G	7	120920258	G	A	1.65e-09	-0.0435592	0.00722546	0.659265	0.416819	0	9.94e-08	-0.047901	0.008989	1	0.00336	-0.035632	0.012146	1	---	1.19e-08	-0.041982	0.00736469	0.791928	0.373518	0	3.28e-07	-0.046847	0.009172	1	0.0073	-0.033153	0.012356	1	---	-0.0015772
diaphysis	8:119933039_TAA_T	9	8:119933039:T:TAA	8	119933039	T	T	6.03e-20	-0.0631833	0.00691003	0.821279	0.364807	0	9.02e-12	-0.058568	0.008584	0.962392	7.6e-10	-0.07168	0.011647	0.962392	---	4.9e-18	-0.0609645	0.00704338	0.3919	0.531302	0	4.48e-11	-0.057706	0.008758	0.962392	1.65e-08	-0.066931	0.011851	0.962392	---	-0.0022188
diaphysis	rs11295467	9	8:120022088:A:T	8	120022088	A	T	2.3e-11	0.0503472	0.00753074	0.000237017	0.987717	0	7.51e-08	0.050262	0.009344	0.868869	7.19e-05	0.050505	0.012721	0.868869	+++	5.76e-11	0.0502718	0.0076753	0.00510128	0.943061	0	1.71e-07	0.049868	0.009533	0.868869	8.08e-05	0.051016	0.012941	0.868869	+++	7.54e-05
diaphysis	rs11784196	9	8:119818018:A:G	8	119818018	A	G	8.64e-11	0.0808534	0.0124599	0.0390489	0.843352	0	3.77e-07	0.079015	0.01555	0.993528	5.34e-05	0.084151	0.020826	0.993528	+++	5.1e-11	0.0834059	0.0126988	0.10044	0.751302	0	4.06e-07	0.080392	0.015865	0.993528	2.8e-05	0.08878	0.021185	0.993528	+++	-0.0025525
diaphysis	rs11997782	9	8:119926553:A:C	8	119926553	A	C	9.88e-10	0.0550518	0.00900811	0.0853159	0.770219	0	2.23e-06	0.053099	0.011218	0.988456	0.000107	0.058597	0.015115	0.988456	+++	1.39e-08	0.0521027	0.0091816	0.121652	0.72725	0	1.42e-05	0.049719	0.011446	0.988456	0.000245	0.056405	0.015377	0.988456	+++	0.0029491
diaphysis	rs12545372	9	8:119822573:A:T	8	119822573	T	A	3.3e-11	-0.0457421	0.00689647	0.458699	0.498232	0	7.92e-07	-0.042301	0.008566	0.971866	7.51e-06	-0.052082	0.011627	0.971866	---	2.23e-10	-0.0446017	0.00702961	0.162054	0.687272	0	1.18e-06	-0.042511	0.00874	0.971866	4.25e-05	-0.048432	0.01183	0.971866	---	-0.0011404
diaphysis	rs12675599	9	8:119811295:C:T	8	119811295	C	T	6.18e-09	-0.0476824	0.00820446	0.00434545	0.947442	0	2.27e-06	-0.048078	0.010165	0.999101	0.000732	-0.046943	0.013897	0.999101	---	1.58e-09	-0.0504698	0.00836193	0.02973	0.863104	0	1.91e-06	-0.049412	0.010371	0.999101	0.000209	-0.052435	0.014136	0.999101	---	0.0027874
diaphysis	rs1485287	9	8:119950697:C:T	8	119950697	C	T	1.67e-21	0.0808027	0.00848413	0.0489801	0.824848	0	6.95e-15	0.082192	0.010554	0.988983	4.11e-08	0.078265	0.014264	0.988983	+++	2.3e-20	0.0799668	0.00864756	0.0039663	0.949784	0	8.57e-14	0.080371	0.010769	0.988983	4.78e-08	0.079233	0.01451	0.988983	+++	0.0008359
diaphysis	rs1485300	9	8:120082253:C:G	8	120082253	G	C	5.2e-11	0.0472246	0.00719327	0.113335	0.736378	0	3.29e-08	0.048966	0.00886	0.974248	0.000373	0.043857	0.012321	0.974248	+++	2.32e-09	0.043802	0.00733216	0.0779182	0.780139	0	5.51e-07	0.045278	0.00904	0.974248	0.0011	0.040964	0.012535	0.974248	+++	0.0034226
diaphysis	rs1825512	9	8:119999531:A:G	8	119999531	A	G	6e-10	0.0431731	0.00697418	0.625768	0.428912	0	6.13e-06	0.039124	0.008651	0.993344	1.72e-05	0.05069	0.011787	0.993344	+++	1.16e-08	0.0405645	0.00710883	0.457802	0.498653	0	2.75e-05	0.037024	0.008827	0.993344	8.59e-05	0.047099	0.011992	0.993344	+++	0.0026086
diaphysis	rs2035977	9	8:119882287:C:G	8	119882287	C	G	5.81e-17	-0.0589798	0.00704745	0.00674456	0.934547	0	1.13e-11	-0.059405	0.008745	0.984887	1.02e-06	-0.058192	0.011903	0.984887	---	1.51e-15	-0.0572969	0.00718324	0.111635	0.73829	0	3.63e-11	-0.059065	0.008922	0.984887	8.14e-06	-0.054039	0.012111	0.984887	---	-0.0016829
diaphysis	rs3134036	9	8:119821860:A:G	8	119821860	A	G	5.07e-12	-0.0469163	0.00679586	0.681687	0.409007	0	4.02e-07	-0.042784	0.00844	0.979702	1.96e-06	-0.054535	0.01146	0.979702	---	1.07e-10	-0.0447276	0.00692713	0.443508	0.505434	0	1.62e-06	-0.04132	0.008612	0.979702	1.26e-05	-0.050973	0.011659	0.979702	---	-0.0021887
diaphysis	rs3134057	9	8:119953468:A:G	8	119953468	A	G	1.99e-20	0.0643623	0.00694833	1.12965	0.287849	11.4773	8.68e-12	0.058924	0.008629	0.995443	2.2e-10	0.074391	0.011718	0.995443	+++	2.71e-19	0.063599	0.00708221	0.836031	0.360534	0	2.41e-11	0.058817	0.008804	0.995443	1.31e-09	0.072368	0.011922	0.995443	+++	0.0007633
diaphysis	rs3134076	9	8:119832617:A:G	8	119832617	A	G	5.92e-11	-0.0473943	0.00724054	0.117523	0.731736	0	3.71e-07	-0.045582	0.008965	0.991096	3.53e-05	-0.050794	0.012279	0.991096	---	1.92e-10	-0.0469907	0.00737975	0.000375431	0.984541	0	2.97e-07	-0.046886	0.009146	0.991096	0.00016	-0.047186	0.012493	0.991096	---	-0.0004036
diaphysis	rs35617243	9	8:119888121:C:T	8	119888121	T	C	3.86e-11	0.0486912	0.00736715	0.922648	0.336781	0	2.17e-06	0.043448	0.009169	0.979907	2.53e-06	0.058242	0.012375	0.979907	+++	4.08e-11	0.0495681	0.00750898	0.511418	0.474526	0	1.12e-06	0.045578	0.009355	0.979907	6.46e-06	0.056795	0.01259	0.979907	+++	-0.0008769
diaphysis	rs36079622	9	8:119994235:C:CT	8	119994235	C	C	6.26e-12	0.0643177	0.00935732	0.0886855	0.765855	0	9.17e-08	0.062251	0.01165	0.958997	1.47e-05	0.068075	0.015708	0.958997	+++	3.36e-11	0.0632348	0.0095376	0.0729972	0.787022	0	2.5e-07	0.061318	0.011887	0.958997	3e-05	0.066699	0.01598	0.958997	+++	0.0010829
diaphysis	rs386729216	9	8:120092000:C:CAGTTGTTT	8	120092000	C	C	8e-12	0.0683478	0.00999446	0.646324	0.42143	0	5.03e-07	0.06242	0.01242	0.968658	2.52e-06	0.079239	0.016835	0.968658	+++	6.98e-10	0.0628195	0.0101871	0.541195	0.461938	0	6.21e-06	0.057275	0.012672	0.968658	2.06e-05	0.072949	0.017128	0.968658	+++	0.0055283
diaphysis	rs4335155	9	8:120013469:A:C	8	120013469	A	C	2.68e-22	0.0657616	0.00677108	0.660036	0.416547	0	1.99e-13	0.061727	0.008397	0.99331	1.59e-10	0.073262	0.011449	0.99331	+++	8.75e-21	0.0645336	0.00690189	0.678076	0.41025	0	1.9e-12	0.060353	0.008568	0.99331	5.56e-10	0.07226	0.011648	0.99331	+++	0.001228
diaphysis	rs4380972	9	8:120050081:C:T	8	120050081	T	C	4.26e-09	0.0602582	0.0102589	1.14869	0.283824	12.9443	3.72e-05	0.052282	0.012674	1	1.6e-05	0.075415	0.017471	1	+++	7.21e-09	0.0605	0.0104563	0.979963	0.322208	0	4.21e-05	0.052969	0.012931	1	2.63e-05	0.074727	0.017773	1	+++	-0.0002418
diaphysis	rs56232778	9	8:120062448:A:C	8	120062448	A	C	5.1e-12	-0.0561579	0.00813542	0.12446	0.724246	0	7.63e-08	-0.054072	0.010057	0.931343	1.42e-05	-0.060107	0.013838	0.931343	---	4.63e-10	-0.0516741	0.00829288	0.0737098	0.78601	0	1.1e-06	-0.050033	0.010262	0.931343	0.000101	-0.054763	0.014079	0.931343	---	-0.0044838
diaphysis	rs572522011	9	8:119826775:A:AGG	8	119826775	A	A	5.76e-10	0.0912832	0.0147306	0.00441738	0.947009	0	4.7e-07	0.092	0.018257	0.873935	0.00031	0.089946	0.024935	0.873935	+++	1.5e-10	0.0961616	0.015013	0.0127617	0.910056	0	1.72e-07	0.097407	0.018626	0.873935	0.000217	0.093852	0.025365	0.873935	+++	-0.0048784
diaphysis	rs68051732	9	8:120098628:T:TG	8	120098628	T	T	1.01e-09	0.0757217	0.0123961	0.133738	0.714588	0	2.77e-07	0.079051	0.01538	0.93775	0.000898	0.069549	0.020942	0.93775	+++	3.71e-08	0.0695489	0.0126355	0.248046	0.618454	0	2.3e-06	0.074184	0.015693	0.93775	0.0042	0.061005	0.021306	0.93775	+++	0.0061728
diaphysis	rs71569777	9	8:119927181:T:TGCTCTCTCGCTCTCTCGCTCTCTC	8	119927181	T	T	2.06e-13	-0.0571027	0.00777421	0.403143	0.52547	0	2.98e-08	-0.053476	0.009647	0.934867	1.2e-06	-0.063821	0.01313	0.934867	---	4.07e-12	-0.0549515	0.00792409	0.32477	0.568755	0	1.58e-07	-0.051624	0.009843	0.934867	4.84e-06	-0.06108	0.013358	0.934867	---	-0.0021512
diaphysis	rs71569784	9	8:120010922:C:CA	8	120010922	C	C	6.01e-18	0.0621544	0.00720014	0.726933	0.393879	0	1.15e-10	0.057642	0.008936	0.887366	6.7e-09	0.070506	0.012157	0.887366	+++	4.53e-16	0.0596225	0.00733957	0.404196	0.52493	0	7.25e-10	0.056183	0.009118	0.887366	9.77e-08	0.065953	0.01237	0.887366	+++	0.0025319
diaphysis	rs72682406	9	8:120030933:C:T	8	120030933	T	C	6.52e-11	0.0624915	0.00956815	0.053433	0.817194	0	6.75e-08	0.064118	0.011877	0.979647	0.000232	0.059484	0.01615	0.979647	+++	1.06e-09	0.0594901	0.00975214	9.22e-05	0.99234	0	9.46e-07	0.059421	0.012118	0.979647	0.000286	0.059617	0.016429	0.979647	+++	0.0030014
diaphysis	rs754555389	9	8:119946009:T:TTTAAAACA	8	119946009	T	T	5.22e-12	0.0697345	0.0101074	0.0408527	0.839823	0	1.49e-08	0.071248	0.012579	0.977204	8e-05	0.066977	0.016979	0.977204	+++	4.11e-12	0.0714227	0.0103012	0.0105775	0.918084	0	1.86e-08	0.07221	0.012834	0.977204	5.07e-05	0.069997	0.017271	0.977204	+++	-0.0016882
diaphysis	rs76984895	9	8:119997745:A:T	8	119997745	A	T	1.21e-14	0.117276	0.0152003	0.00395022	0.949885	0	4.76e-10	0.117987	0.018944	0.977906	5.27e-06	0.115992	0.025469	0.977906	+++	3.08e-14	0.117655	0.0154916	0.0211696	0.884318	0	6.7e-10	0.119336	0.019327	0.977906	9.7e-06	0.114633	0.025909	0.977906	+++	-0.000379
diaphysis	rs7839059	9	8:119976542:A:C	8	119976542	C	A	2.25e-28	0.0784316	0.00709943	0.0523854	0.818963	0	1.67e-19	0.079626	0.008811	0.995967	2.06e-10	0.076221	0.011987	0.995967	+++	3.72e-26	0.0765602	0.00723678	0.000619147	0.980149	0	1.5e-17	0.076693	0.008991	0.995967	3.93e-10	0.076316	0.012195	0.995967	+++	0.0018714
diaphysis	rs80074088	9	8:119805578:G:T	8	119805578	T	G	2.91e-14	0.128907	0.0169565	0.13447	0.713842	0	2.7e-10	0.133536	0.02114	0.988273	2.19e-05	0.120555	0.028394	0.988273	+++	1.03e-14	0.13368	0.0172812	0.0408333	0.83986	0	2.67e-10	0.136288	0.021568	0.988273	7.97e-06	0.129004	0.028882	0.988273	+++	-0.004773
diaphysis	rs4757390	10	11:16298532:A:T	11	16298532	A	T	1.38e-10	0.0442893	0.00690116	0.259268	0.610623	0	4.49e-08	0.046874	0.008567	0.993334	0.000694	0.039512	0.011647	0.993334	+++	6.44e-10	0.0434637	0.0070339	0.106726	0.743903	0	2.41e-07	0.045159	0.008741	0.993334	0.000661	0.040349	0.011848	0.993334	+++	0.0008256
diaphysis	rs11049256	11	12:28137473:A:G	12	28137473	G	A	2.5e-10	0.0533107	0.00842624	0.224926	0.635312	0	7.49e-08	0.056246	0.010455	0.99653	0.000772	0.04787	0.014234	0.99653	+++	4.89e-11	0.056457	0.0085875	0.104917	0.746007	0	4.16e-08	0.058506	0.010666	0.99653	0.000276	0.052681	0.014479	0.99653	+++	-0.0031463
diaphysis	13:42884992_CA_C	12	13:42884992:C:CA	13	42884992	C	C	1.19e-08	-0.040478	0.0071008	0.924558	0.336281	0	5.92e-05	-0.035441	0.008824	0.943186	3.23e-05	-0.049733	0.011961	0.943186	---	1.5e-08	-0.0409704	0.00723705	0.597561	0.43951	0	4.3e-05	-0.036832	0.009002	0.943186	6.66e-05	-0.048533	0.012169	0.943186	---	0.0004924
diaphysis	13:43153840_CTT_C	12	13:43153840:C:CTT	13	43153840	C	C	2.6e-10	-0.0630077	0.00996779	0.325721	0.56819	0	2.24e-06	-0.058778	0.012421	0.93353	2.36e-05	-0.070659	0.016706	0.93353	---	1.22e-09	-0.0617426	0.0101594	0.340961	0.559275	0	6.12e-06	-0.057319	0.012673	0.93353	4.13e-05	-0.069698	0.016995	0.93353	---	-0.0012651
diaphysis	rs113468474	12	13:43391068:A:G	13	43391068	G	A	1.86e-14	-0.190063	0.0248131	1.35998	0.243541	26.4693	2.14e-08	-0.169773	0.030305	1	8.72e-08	-0.231331	0.04322	1	---	2.96e-13	-0.184539	0.0252925	1.18859	0.275615	15.8665	9.29e-08	-0.165148	0.03092	1	3.62e-07	-0.223751	0.04397	1	---	-0.005524
diaphysis	rs11617942	12	13:42973378:C:T	13	42973378	C	T	2.31e-19	0.354764	0.039429	0.00459446	0.945959	0	1.91e-12	0.356922	0.050676	0.916146	2.17e-08	0.351454	0.062766	0.916146	+++	3.89e-19	0.359222	0.0401813	0.0057391	0.939613	0	5.27e-12	0.356757	0.051704	0.916146	1.34e-08	0.362981	0.063848	0.916146	+++	-0.004458
diaphysis	rs138818878	12	13:43148546:C:G	13	43148546	C	G	1.39e-21	-0.192695	0.0201927	0.487952	0.484842	0	4.22e-16	-0.202926	0.024945	0.938629	4.74e-07	-0.173248	0.034392	0.938629	---	1.13e-21	-0.196834	0.0205806	0.422629	0.515628	0	4.91e-16	-0.206567	0.02545	0.938629	3.4e-07	-0.178442	0.034985	0.938629	---	0.004139
diaphysis	rs17537539	12	13:43384048:G:T	13	43384048	G	T	1.76e-10	-0.0828749	0.0129885	1.20845	0.271639	17.2494	5.94e-09	-0.093163	0.016009	0.982453	0.00454	-0.063059	0.022218	0.982453	---	7.55e-10	-0.0814727	0.0132388	0.755394	0.384774	0	3.89e-08	-0.089788	0.016334	0.982453	0.00374	-0.065551	0.022602	0.982453	---	-0.0014022
diaphysis	rs238257	12	13:42924883:C:G	13	42924883	C	G	3.48e-13	-0.0492011	0.00676348	0.000398379	0.984076	0	4.88e-09	-0.049102	0.00839	0.994325	1.57e-05	-0.049385	0.01143	0.994325	---	2.55e-13	-0.0504336	0.00689333	0.0134427	0.907698	0	2.53e-09	-0.051022	0.00856	0.994325	2.21e-05	-0.049348	0.011627	0.994325	---	0.0012325
diaphysis	rs238270	12	13:42932925:A:G	13	42932925	G	A	6.68e-12	-0.0486941	0.00709381	0.846757	0.357471	0	6.4e-07	-0.043882	0.008813	0.986841	1.49e-06	-0.057549	0.011955	0.986841	---	4.6e-12	-0.0500111	0.00722966	0.815916	0.366377	0	5.04e-07	-0.045183	0.008991	0.986841	1.33e-06	-0.058844	0.012161	0.986841	---	0.001317
diaphysis	rs34076303	12	13:43185310:T:TG	13	43185310	T	T	2.24e-14	-0.0791278	0.0103625	0.934931	0.333585	0	2.76e-08	-0.071699	0.0129	0.985406	1.02e-07	-0.092642	0.017399	0.985406	---	1.75e-13	-0.0778043	0.0105621	0.623673	0.429686	0	5.36e-08	-0.071602	0.013162	0.985406	4.95e-07	-0.089022	0.017701	0.985406	---	-0.0013235
diaphysis	rs34136735	12	13:43087742:C:T	13	43087742	C	T	1.1e-15	-0.137263	0.017126	1.52672	0.216605	34.5003	7.52e-09	-0.122013	0.02111	0.963979	1.31e-08	-0.166626	0.029292	0.963979	---	8.19e-16	-0.140538	0.0174551	1.46645	0.225906	31.8083	6.07e-09	-0.12526	0.021537	0.963979	1.24e-08	-0.169783	0.029798	0.963979	---	0.003275
diaphysis	rs34723116	12	13:42960625:C:T	13	42960625	T	C	2.02e-14	-0.0581619	0.0076032	0.0219981	0.882092	0	3.66e-10	-0.058984	0.009409	0.998057	1.18e-05	-0.056615	0.012907	0.998057	---	1.49e-14	-0.0595795	0.00774902	0.121357	0.727567	0	1.45e-10	-0.061553	0.009599	0.998057	2.09e-05	-0.055887	0.01313	0.998057	---	0.0014176
diaphysis	rs35017585	13	13:111112222:A:AT	13	111112222	A	A	1.11e-14	-0.0531162	0.00687515	0.580752	0.446018	0	2.45e-11	-0.056964	0.00853	0.994701	7.55e-05	-0.045982	0.011615	0.994701	---	3.57e-13	-0.0509549	0.00700792	0.124727	0.723963	0	1.36e-09	-0.052778	0.008704	0.994701	5.63e-05	-0.047595	0.011816	0.994701	---	-0.0021613
diaphysis	rs368531244	12	13:43189421:C:CT	13	43189421	C	C	1.87e-11	-0.0476816	0.00709994	0.838639	0.359786	0	1.23e-06	-0.042874	0.00883	0.921161	2.28e-06	-0.056475	0.011942	0.921161	---	5.87e-11	-0.047376	0.00723626	1.30951	0.252483	23.6356	4.74e-06	-0.041235	0.009009	0.921161	1.46e-06	-0.058542	0.012148	0.921161	---	-0.0003056
diaphysis	rs3803233	13	13:111119146:A:T	13	111119146	A	T	8.6e-11	-0.0437146	0.006736	0.0777825	0.780325	0	6.52e-08	-0.045087	0.008342	0.995253	0.000316	-0.041143	0.011419	0.995253	---	5.87e-10	-0.0425271	0.00686613	0.00647649	0.935858	0	4.58e-07	-0.042932	0.008512	0.995253	0.000324	-0.041773	0.011617	0.995253	---	-0.0011875
diaphysis	rs665632	12	13:43106514:C:T	13	43106514	T	C	2.67e-29	0.0977862	0.00870175	0.605865	0.436349	0	1.89e-21	0.102764	0.010799	0.982551	1.69e-09	0.08857	0.014694	0.982551	+++	1.78e-27	0.0963327	0.00887	0.963822	0.326226	0	1.18e-20	0.102751	0.011019	0.982551	1.59e-08	0.084518	0.01495	0.982551	+++	0.0014535
diaphysis	rs71429413	12	13:42933244:A:G	13	42933244	G	A	1.8e-10	-0.109104	0.0171084	1.75559	0.185176	43.0391	1.3e-05	-0.092516	0.0212	0.992205	1.35e-06	-0.140081	0.02897	0.992205	---	2.7e-10	-0.110114	0.0174373	1.82364	0.17688	45.1647	1.79e-05	-0.092831	0.02163	0.992205	1.42e-06	-0.142197	0.02947	0.992205	---	0.00101
diaphysis	rs73174448	12	13:43170856:A:G	13	43170856	G	A	4.07e-09	-0.0738292	0.0125533	0.0406858	0.840146	0	9.93e-07	-0.075649	0.015459	1	0.0011	-0.070306	0.02151	1	---	1.31e-08	-0.0727381	0.0127949	0.0507112	0.82183	0	7.49e-06	-0.070661	0.015773	1	0.000454	-0.076735	0.02188	1	---	-0.0010911
diaphysis	rs7318403	13	13:111094302:G:T	13	111094302	T	G	8.07e-10	-0.0467957	0.00761709	0.000194351	0.988877	0	8.35e-07	-0.046717	0.00948	0.987408	0.000245	-0.046939	0.012795	0.987408	---	2.02e-09	-0.0465554	0.00776381	0.0661852	0.796974	0	3.19e-06	-0.045071	0.009673	0.987408	0.000156	-0.049243	0.013016	0.987408	---	-0.0002403
diaphysis	rs78322597	12	13:42852039:C:T	13	42852039	T	C	8.92e-09	-0.0663198	0.0115338	1.52785	0.216436	34.5484	8.98e-05	-0.055921	0.014276	0.973431	1.17e-05	-0.085865	0.019572	0.973431	---	3.63e-08	-0.0647501	0.0117561	1.61402	0.203927	38.043	0.000221	-0.053824	0.014566	0.973431	1.91e-05	-0.085166	0.019911	0.973431	---	-0.0015697
diaphysis	rs7992086	13	13:111114920:A:G	13	111114920	A	G	2.41e-10	-0.0500481	0.00790308	0.146494	0.701909	0	1.17e-06	-0.047812	0.009828	0.988786	4.67e-05	-0.05414	0.013295	0.988786	---	4.84e-10	-0.0501354	0.00805495	0.784448	0.375784	0	7.77e-06	-0.044845	0.010028	0.988786	9.95e-06	-0.059756	0.013523	0.988786	---	8.73e-05
diaphysis	rs8001611	12	13:42965694:C:T	13	42965694	C	T	6.46e-12	-0.0462531	0.0067335	1.51911	0.217754	34.1721	3.69e-10	-0.052337	0.008349	0.998399	0.00217	-0.034932	0.011389	0.998399	---	4.09e-12	-0.0475858	0.00686264	1.49725	0.221095	33.2108	2.81e-10	-0.05376	0.008518	0.998399	0.00182	-0.036165	0.011585	0.998399	---	0.0013327
diaphysis	rs931273	12	13:43178583:C:T	13	43178583	C	T	2.04e-08	0.0569342	0.0101515	0.0156662	0.900393	0	9.14e-06	0.055996	0.012619	0.988226	0.0006	0.058655	0.01709	0.988226	+++	3.64e-08	0.0569863	0.010347	0.0364936	0.8485	0	5.65e-06	0.05845	0.012875	0.988226	0.0018	0.054317	0.017387	0.988226	+++	-5.21e-05
diaphysis	rs9521760	13	13:111091231:A:G	13	111091231	A	G	4.25e-10	-0.0472287	0.00756331	0.460295	0.497486	0	5.79e-08	-0.051018	0.009402	0.997101	0.00157	-0.04028	0.012732	0.997101	---	5.58e-10	-0.0478085	0.00770862	0.0800511	0.777228	0	2.59e-07	-0.049424	0.009593	0.997101	0.000533	-0.044864	0.012951	0.997101	---	0.0005798
diaphysis	rs9525643	12	13:43159516:C:T	13	43159516	T	C	6.95e-25	-0.0694983	0.0067465	0.775714	0.378455	0	6.67e-15	-0.06515	0.00836	0.998129	1.12e-11	-0.077618	0.011424	0.998129	---	8.99e-24	-0.0691245	0.0068766	0.840277	0.359318	0	4.06e-14	-0.064498	0.00853	0.998129	2.32e-11	-0.077713	0.011622	0.998129	---	-0.0003738
diaphysis	rs9533141	12	13:43109557:A:C	13	43109557	C	A	5.45e-10	-0.077678	0.0125174	1.49996	0.220678	33.3314	9.58e-09	-0.088828	0.015478	0.97369	0.00783	-0.0566	0.021281	0.97369	---	2.26e-09	-0.0762697	0.0127585	1.64616	0.199483	39.2525	2.35e-08	-0.08821	0.015792	0.97369	0.0131	-0.053828	0.02165	0.97369	---	-0.0014083
diaphysis	rs9533171	12	13:43185106:G:T	13	43185106	G	T	4.97e-18	-0.0781384	0.00902907	0.13971	0.70857	0	1.26e-11	-0.075683	0.011166	0.991616	6.94e-08	-0.082777	0.015347	0.991616	---	1.76e-17	-0.0783096	0.00920324	0.159209	0.689886	0	3.21e-11	-0.07563	0.011393	0.991616	9.45e-08	-0.083342	0.015613	0.991616	---	0.0001712
diaphysis	rs9533172	12	13:43185132:C:G	13	43185132	G	C	2.77e-17	-0.0677538	0.00801263	0.156824	0.692097	0	4.61e-11	-0.065427	0.009936	0.987126	1.05e-07	-0.072081	0.01355	0.987126	---	1.15e-16	-0.0676881	0.00816713	0.0655792	0.797886	0	6.86e-11	-0.06615	0.010138	0.987126	3.13e-07	-0.070532	0.013785	0.987126	---	-6.57e-05
diaphysis	rs5809704	14	14:75784922:G:GT	14	75784922	G	G	1.97e-09	0.0451813	0.00752956	2.7336	0.0982579	63.4181	6.73e-09	0.054463	0.009392	0.961698	0.0238	0.028484	0.012597	0.961698	+++	3.55e-10	0.0481338	0.00767357	1.97184	0.160253	49.2859	4.54e-09	0.056192	0.009582	0.961698	0.00849	0.033725	0.012813	0.961698	+++	-0.0029525
diaphysis	rs62018159	15	15:40397421:A:G	15	40397421	G	A	7.63e-11	0.0539448	0.00828947	0.97484	0.323476	0	5.19e-09	0.059904	0.010254	0.978883	0.00243	0.042704	0.014083	0.978883	+++	1.11e-10	0.0544999	0.00844837	1.28572	0.256838	22.2225	4.18e-09	0.061495	0.010461	0.978883	0.00388	0.041381	0.014326	0.978883	+++	-0.0005551
diaphysis	18:60029970_TA_T	16	18:60029970:T:TA	18	60029970	T	T	3.39e-12	-0.0498436	0.00716069	0.404978	0.52453	0	2.08e-09	-0.053178	0.008873	0.975546	0.000323	-0.043616	0.012126	0.975546	---	8.13e-12	-0.0498895	0.00729779	0.546341	0.459817	0	2.74e-09	-0.053848	0.009052	0.975546	0.000565	-0.042539	0.012335	0.975546	---	4.59e-05
diaphysis	18:60043511_CT_C	16	18:60043511:C:CT	18	60043511	C	C	1.85e-10	-0.0557602	0.0087493	0.747412	0.387297	0	1.63e-08	-0.061309	0.010851	0.863147	0.00213	-0.045449	0.014792	0.863147	---	3.02e-10	-0.0561589	0.00891737	0.575685	0.448008	0	3.37e-08	-0.061137	0.011071	0.863147	0.00182	-0.046963	0.015047	0.863147	---	0.0003987
diaphysis	rs17070072	16	18:60205542:G:T	18	60205542	T	G	5.77e-09	-0.0415593	0.00713676	0.0204743	0.88622	0	1.69e-06	-0.042304	0.008833	0.993743	0.000915	-0.040159	0.012112	0.993743	---	2.92e-08	-0.0403422	0.0072739	0.000771494	0.977841	0	7.05e-06	-0.04049	0.009012	0.993743	0.00117	-0.040066	0.012321	0.993743	---	-0.0012171
diaphysis	rs2957150	16	18:60080311:A:G	18	60080311	A	G	5.78e-15	-0.0548063	0.00701867	0.32271	0.569984	0	3.53e-11	-0.057743	0.008717	0.997767	3e-05	-0.049393	0.011835	0.997767	---	5.54e-14	-0.053788	0.00715411	0.0500874	0.822911	0	6.46e-10	-0.054971	0.008895	0.997767	1.82e-05	-0.051621	0.012039	0.997767	---	-0.0010183
diaphysis	rs3017360	16	18:60058547:A:G	18	60058547	A	G	5.92e-16	-0.0545981	0.00674802	0.805379	0.36949	0	1.76e-12	-0.059039	0.008368	0.995095	4.9e-05	-0.04634	0.011411	0.995095	---	7.86e-16	-0.0554108	0.00687788	0.573549	0.448852	0	4e-12	-0.059242	0.008538	0.995095	3.15e-05	-0.048329	0.011608	0.995095	---	0.0008127
diaphysis	rs386804044	16	18:60039226:G:GT	18	60039226	G	G	6.33e-09	-0.0393474	0.00677489	0.21769	0.640805	0	1.11e-05	-0.037017	0.008417	0.976459	0.000135	-0.043635	0.011417	0.976459	---	1.07e-08	-0.0394843	0.00690468	0.161138	0.688111	0	1.33e-05	-0.037435	0.008587	0.976459	0.000198	-0.043233	0.011614	0.976459	---	0.0001369
diaphysis	rs62098355	16	18:60026822:A:G	18	60026822	G	A	4.31e-12	0.0573555	0.00828063	0.0218256	0.882552	0	1.43e-08	0.058253	0.01027	0.991386	6.96e-05	0.055688	0.013999	0.991386	+++	3.51e-11	0.055898	0.00843972	0.023011	0.879428	0	5.84e-08	0.05684	0.010478	0.991386	0.000144	0.054158	0.014241	0.991386	+++	0.0014575
diaphysis	rs624574	16	18:60107608:C:T	18	60107608	T	C	4.42e-08	-0.0837295	0.0152976	0.850551	0.356396	0	7.49e-07	-0.094164	0.019027	0.949338	0.0122	-0.064654	0.025726	0.949338	---	3.61e-08	-0.0858929	0.0155912	1.04999	0.305509	4.76113	4.8e-07	-0.097743	0.019412	0.949338	0.0141	-0.064354	0.026171	0.949338	---	0.0021634
diaphysis	rs7231672	16	18:60059026:C:T	18	60059026	T	C	1.86e-08	-0.0378982	0.00673773	1.05192	0.305066	4.93546	2.85e-07	-0.043	0.008375	0.995345	0.0121	-0.028538	0.011344	0.995345	---	2.14e-08	-0.0384604	0.00686729	0.513131	0.473787	0	8.36e-07	-0.042103	0.008545	0.995345	0.00584	-0.031817	0.01154	0.995345	---	0.0005622
diaphysis	rs8094884	16	18:60028128:A:G	18	60028128	G	A	5.01e-09	-0.0394217	0.0067424	0.124487	0.724218	0	8.04e-07	-0.041153	0.008339	0.991992	0.00162	-0.036153	0.011458	0.991992	---	4.51e-09	-0.0403008	0.00687205	0.293877	0.587747	0	4.29e-07	-0.04302	0.008508	0.991992	0.00254	-0.035197	0.011656	0.991992	---	0.0008791
diaphysis	rs884205	16	18:60054857:A:C	18	60054857	A	C	1.19e-18	-0.0686534	0.00778753	0.00969531	0.921563	0	2.27e-12	-0.068084	0.0097	0.981695	9.62e-08	-0.069686	0.013062	0.981695	---	1.22e-17	-0.0678719	0.00793755	0.0100248	0.920246	0	1.08e-11	-0.06728	0.009897	0.981695	2.15e-07	-0.068939	0.013289	0.981695	---	-0.0007815
diaphysis	rs9646629	16	18:60051199:C:G	18	60051199	C	G	1.79e-08	-0.0397629	0.00706103	0.0765239	0.782065	0	2.79e-06	-0.041212	0.008792	0.9793	0.00175	-0.03713	0.011851	0.9793	---	1.82e-08	-0.040504	0.00719688	0.0102051	0.919534	0	4.77e-06	-0.041045	0.008971	0.9793	0.00105	-0.039527	0.012055	0.9793	---	0.0007411
diaphysis	rs6078002	17	20:10979010:A:C	20	10979010	C	A	9.32e-11	-0.0480753	0.00742176	0.809874	0.368158	0	2.58e-06	-0.043204	0.009186	0.99918	5.53e-06	-0.057233	0.012595	0.99918	---	8.97e-11	-0.0490435	0.00756455	1.26975	0.259814	21.2443	4.96e-06	-0.042807	0.009373	0.99918	2.18e-06	-0.060694	0.012811	0.99918	---	0.0009682
diaphysis	21:36926852_CT_C	18	21:36926852:C:CT	21	36926852	C	C	5.05e-13	-0.0488817	0.00676657	0.170802	0.6794	0	2.38e-08	-0.046833	0.008388	0.987658	4.19e-06	-0.052699	0.01145	0.987658	---	2.37e-11	-0.0460839	0.00689759	0.0580503	0.809605	0	1.61e-07	-0.044863	0.008559	0.987658	3.34e-05	-0.048346	0.01165	0.987658	---	-0.0027978
diaphysis	rs990557	18	21:36914708:G:T	21	36914708	G	T	9.26e-10	-0.0430126	0.00702636	0.827607	0.362965	0	4.45e-08	-0.047706	0.008717	0.991898	0.00386	-0.034307	0.011872	0.991898	---	1.34e-08	-0.0406803	0.00716154	0.805241	0.369531	0	3.31e-07	-0.045413	0.008894	0.991898	0.00816	-0.031954	0.012077	0.991898	---	-0.0023323
Spine (n=169)
spine	1:155358506_CT_C	4	1:155358506:C:CT	1	155358506	C	C	4e-08	0.0378136	0.0068867	0.897632	0.343417	0	6.95e-07	0.042697	0.008602	0.948765	0.0115	0.029096	0.011493	0.948765	+++	4.01e-08	0.0378152	0.00688735	0.89918	0.343002	0	6.93e-07	0.042702	0.008602	0.948765	0.0116	0.029087	0.011496	0.948765	+++	-1.6e-06
spine	1:155633160_CA_C	4	1:155633160:C:CA	1	155633160	C	C	7.08e-10	0.0443824	0.00719988	1.9445	0.163181	48.5729	8.13e-09	0.051922	0.009004	0.895045	0.00971	0.031013	0.01199	0.895045	+++	7.91e-10	0.0442595	0.00720053	2.01328	0.155927	50.3299	8.08e-09	0.05193	0.009004	0.895045	0.0107	0.030651	0.011993	0.895045	+++	0.0001229
spine	1:155649972_CAA_C	4	1:155649972:C:CAA	1	155649972	C	C	4.3e-11	0.0465144	0.0070547	2.00864	0.156405	50.2151	9.16e-10	0.054017	0.00882	0.910333	0.00475	0.03319	0.011754	0.910333	+++	4.71e-11	0.0464236	0.00705535	2.06527	0.150688	51.5802	9.08e-10	0.05403	0.00882	0.910333	0.00513	0.032908	0.011757	0.910333	+++	9.08e-05
spine	1:155858362_AAAAG_A	4	1:155858362:A:AAAAG	1	155858362	A	A	1.48e-10	-0.0433436	0.00676473	0.0143105	0.904779	0	4.25e-07	-0.042738	0.008449	0.984413	8.35e-05	-0.044425	0.011291	0.984413	---	1.62e-10	-0.0432521	0.00676538	0.010279	0.919245	0	4.25e-07	-0.042739	0.008449	0.984413	9.22e-05	-0.044169	0.011294	0.984413	---	-9.15e-05
spine	1:22681832_CT_C	1	1:22681832:C:CT	1	22681832	C	C	3e-08	-0.0438455	0.00791231	0.00601516	0.93818	0	7.41e-06	-0.044305	0.009885	0.949482	0.00113	-0.043026	0.0132	0.949482	---	2.79e-08	-0.0439473	0.00791296	0.00362475	0.951992	0	7.41e-06	-0.044304	0.009885	0.949482	0.00104	-0.043311	0.013203	0.949482	---	0.0001018
spine	1:66091656_ACACT_A	3	1:66091656:A:ACACT	1	66091656	A	A	3.75e-09	-0.0596181	0.0101138	2.73351	0.0982631	63.417	1.09e-08	-0.072023	0.012593	0.890593	0.029	-0.037078	0.016975	0.890593	---	4.32e-09	-0.059386	0.0101146	2.83401	0.0922876	64.7143	1.1e-08	-0.072015	0.012593	0.890593	0.032	-0.036428	0.016979	0.890593	---	-0.0002321
spine	rs12081192	4	1:155738044:A:G	1	155738044	A	G	4.06e-11	0.0456908	0.00692086	0.97233	0.3241	0	4.48e-09	0.050832	0.008665	0.995476	0.00146	0.036632	0.011502	0.995476	+++	4.34e-11	0.0456258	0.00692152	0.999718	0.317379	0	4.46e-09	0.050838	0.008665	0.995476	0.00155	0.036437	0.011505	0.995476	+++	6.5e-05
spine	rs146441529	3	1:65916114:A:C	1	65916114	A	C	3.62e-09	0.0389059	0.00659333	0.0571941	0.810987	0	4.78e-06	0.037722	0.008245	0.990193	0.00019	0.041006	0.010981	0.990193	+++	4.76e-09	0.03861	0.00659398	0.032843	0.85619	0	4.8e-06	0.037713	0.008245	0.990193	0.000253	0.040202	0.010984	0.990193	+++	0.0002959
spine	rs17448335	3	1:66195595:A:G	1	66195595	A	G	2.45e-09	0.0406807	0.00682054	2.22497	0.135795	55.0555	1.43e-08	0.048272	0.00851	0.974667	0.0179	0.027046	0.011405	0.974667	+++	2.55e-09	0.0406403	0.00682097	2.24864	0.133732	55.5286	1.43e-08	0.048271	0.00851	0.974667	0.0184	0.02693	0.011407	0.974667	+++	4.04e-05
spine	rs200531368	3	1:66100979:T:TA	1	66100979	T	T	2.7e-11	0.0610845	0.00916903	0.252739	0.615153	0	1.72e-08	0.064523	0.011439	0.933201	0.000344	0.054905	0.015335	0.933201	+++	3.29e-11	0.0608252	0.00916989	0.292406	0.588683	0	1.72e-08	0.064523	0.011439	0.933201	0.000414	0.054176	0.015339	0.933201	+++	0.0002593
spine	rs34200279	3	1:66013531:A:G	1	66013531	G	A	1.06e-08	0.0394564	0.00689615	0.0319254	0.858192	0	2.65e-06	0.040373	0.008595	0.863744	0.00108	0.0378	0.011554	0.863744	+++	1.2e-08	0.0393087	0.00689678	0.0424085	0.836843	0	2.66e-06	0.040365	0.008595	0.863744	0.00124	0.037399	0.011557	0.863744	+++	0.0001477
spine	rs35751162	3	1:66054047:T:TA	1	66054047	T	T	2.62e-12	-0.0506653	0.00724148	2.48073	0.115248	59.6894	5.92e-11	-0.059191	0.009041	0.985065	0.00343	-0.035407	0.012095	0.985065	---	2.89e-12	-0.0505716	0.00724234	2.53314	0.111478	60.5233	5.95e-11	-0.059185	0.009041	0.985065	0.00368	-0.035146	0.012099	0.985065	---	-9.37e-05
spine	rs369467162	4	1:155776882:C:CA	1	155776882	C	C	4.09e-11	-0.044571	0.00675231	0.660019	0.416553	0	7.67e-09	-0.048663	0.008424	0.916893	0.000984	-0.037217	0.011293	0.916893	---	4.38e-11	-0.0445064	0.00675295	0.682232	0.408819	0	7.66e-09	-0.048666	0.008424	0.916893	0.00106	-0.037027	0.011296	0.916893	---	-6.46e-05
spine	rs3917932	2	1:36943916:C:G	1	36943916	C	G	2.99e-08	0.0356248	0.00642807	0.0339048	0.853909	0	5.25e-06	0.036506	0.008014	0.993594	0.00158	0.034035	0.010764	0.993594	+++	2.77e-08	0.035715	0.00642871	0.0272583	0.868865	0	5.26e-06	0.036505	0.008014	0.993594	0.00146	0.034289	0.010767	0.993594	+++	-9.02e-05
spine	rs5005248	5	1:162160153:A:T	1	162160153	T	A	2.65e-08	0.0378328	0.00680049	1.04116	0.307552	3.95328	4.24e-07	0.043053	0.00851	0.981414	0.0116	0.028609	0.011312	0.981414	+++	2.26e-08	0.0380264	0.00680114	0.968745	0.324993	0	4.22e-07	0.043061	0.00851	0.981414	0.0101	0.029126	0.011315	0.981414	+++	-0.0001936
spine	rs535677978	4	1:155898742:C:CA	1	155898742	C	C	1.42e-08	0.0443893	0.00782697	0.315062	0.574591	0	1.14e-06	0.047693	0.009793	0.919618	0.00308	0.038547	0.013023	0.919618	+++	1.47e-08	0.0443437	0.00782762	0.323917	0.569263	0	1.14e-06	0.047693	0.009793	0.919618	0.0032	0.038418	0.013026	0.919618	+++	4.56e-05
spine	rs56041441	3	1:66059556:C:CT	1	66059556	C	C	3.53e-09	-0.0378619	0.00641184	0.904434	0.341596	0	1.17e-07	-0.042407	0.007997	0.997459	0.00567	-0.029681	0.010729	0.997459	---	3.66e-09	-0.0378262	0.00641248	0.920666	0.3373	0	1.16e-07	-0.042411	0.007997	0.997459	0.00587	-0.029569	0.010732	0.997459	---	-3.57e-05
spine	rs6667615	3	1:66162630:A:G	1	66162630	A	G	4.04e-16	0.0668193	0.00821139	2.04738	0.152468	51.1571	1.64e-13	0.075583	0.010244	0.972205	0.000201	0.051067	0.013734	0.972205	+++	4.82e-16	0.0666479	0.00821203	2.12502	0.144911	52.9416	1.65e-13	0.075575	0.010244	0.972205	0.000232	0.050595	0.013737	0.972205	+++	0.0001714
spine	rs6684375	1	1:22706434:C:T	1	22706434	C	T	2.64e-11	-0.055279	0.00829329	0.314039	0.575212	0	5.62e-07	-0.051807	0.010352	0.99936	9.09e-06	-0.0615	0.013857	0.99936	---	2.64e-11	-0.0552834	0.00829393	0.314924	0.574674	0	5.62e-07	-0.051807	0.010352	0.99936	9.1e-06	-0.061515	0.01386	0.99936	---	4.4e-06
spine	rs7521269	5	1:162142763:A:G	1	162142763	G	A	7.29e-10	0.0564663	0.00916716	1.31024	0.252351	23.6782	1.8e-08	0.064229	0.011403	0.996324	0.00609	0.042282	0.015414	0.996324	+++	6.85e-10	0.0565621	0.00916801	1.27718	0.258423	21.7027	1.8e-08	0.064225	0.011403	0.996324	0.00579	0.042553	0.015418	0.996324	+++	-9.58e-05
spine	rs7521292	4	1:155941685:A:T	1	155941685	A	T	2.96e-08	0.0397593	0.00717165	0.211699	0.645439	0	2.48e-06	0.042236	0.008967	0.980554	0.00308	0.035363	0.011947	0.980554	+++	3.11e-08	0.0396995	0.0071723	0.222293	0.637298	0	2.48e-06	0.042237	0.008967	0.980554	0.00324	0.035193	0.01195	0.980554	+++	5.98e-05
spine	rs9659701	3	1:66043564:A:G	1	66043564	G	A	2.24e-08	-0.0374596	0.0066985	2.63936	0.104246	62.112	4.66e-08	-0.045485	0.008323	0.983997	0.0443	-0.022703	0.011286	0.983997	---	2.34e-08	-0.0374104	0.00669891	2.66849	0.102353	62.5256	4.68e-08	-0.045479	0.008323	0.983997	0.0456	-0.022569	0.011288	0.983997	---	-4.92e-05
spine	rs7590479	6	2:101759938:C:T	2	101759938	C	T	2.62e-08	0.0366878	0.00659261	0.645526	0.421717	0	8e-07	0.040654	0.008236	1	0.0071	0.029614	0.010999	1	+++	2.99e-08	0.0365403	0.00659326	0.692303	0.405382	0	8.03e-07	0.040647	0.008236	1	0.00793	0.029212	0.011002	1	+++	0.0001475
spine	3:12382681_CA_C	7	3:12382681:C:CA	3	12382681	C	C	1.83e-11	-0.0476342	0.00708938	0.0221767	0.881618	0	1.1e-07	-0.046853	0.008819	0.951765	3.86e-05	-0.049061	0.011919	0.951765	---	2.47e-11	-0.0473264	0.00709001	0.00867251	0.925803	0	1.11e-07	-0.046838	0.008819	0.951765	5.25e-05	-0.048219	0.011922	0.951765	---	-0.0003078
spine	3:12396252_CAA_C	7	3:12396252:C:CAA	3	12396252	C	C	4.86e-10	-0.0432036	0.006942	0.128963	0.719509	0	1.98e-07	-0.045064	0.008662	0.846691	0.000594	-0.039863	0.011607	0.846691	---	5.83e-10	-0.0430098	0.00694264	0.156971	0.69196	0	1.98e-07	-0.045062	0.008662	0.846691	0.000707	-0.039323	0.01161	0.846691	---	-0.0001938
spine	3:12506918_CT_C	7	3:12506918:C:CT	3	12506918	C	C	2.1e-16	-0.0556651	0.00677509	0.929857	0.3349	0	7.42e-13	-0.060512	0.008436	0.868132	3.78e-05	-0.046859	0.011371	0.868132	---	1.99e-16	-0.0557132	0.00677551	0.908657	0.340471	0	7.47e-13	-0.060504	0.008436	0.868132	3.59e-05	-0.047006	0.011373	0.868132	---	4.81e-05
spine	3:12578503_CA_C	7	3:12578503:C:CA	3	12578503	C	C	4.27e-23	-0.0640068	0.00646696	0.300357	0.583659	0	1.57e-16	-0.066657	0.008075	0.965364	4.08e-08	-0.059267	0.010799	0.965364	---	4.36e-23	-0.0639997	0.00646761	0.298222	0.584999	0	1.6e-16	-0.06664	0.008075	0.965364	4.1e-08	-0.059275	0.010802	0.965364	---	-7.1e-06
spine	3:12592693_TA_T	7	3:12592693:T:TA	3	12592693	T	T	8.21e-11	-0.0440663	0.00678282	0.0302093	0.862016	0	1.14e-07	-0.044948	0.00847	0.919376	0.000177	-0.04249	0.011325	0.919376	---	8e-11	-0.0440971	0.00678347	0.027159	0.869101	0	1.15e-07	-0.044933	0.00847	0.919376	0.000171	-0.042602	0.011328	0.919376	---	3.08e-05
spine	3:12634594_CT_C	7	3:12634594:C:CT	3	12634594	C	C	3.07e-16	-0.0536405	0.00656511	0.0964812	0.756094	0	1.72e-11	-0.055164	0.008195	0.950308	3.47e-06	-0.050911	0.010969	0.950308	---	2.82e-16	-0.053714	0.00656575	0.0863407	0.768882	0	1.73e-11	-0.055155	0.008195	0.950308	3.17e-06	-0.051131	0.010972	0.950308	---	7.35e-05
spine	3:12677994_CA_C	7	3:12677994:C:CA	3	12677994	C	C	2.14e-10	-0.0643378	0.0101306	0.0354677	0.850619	0	1.98e-07	-0.065762	0.012642	0.956988	0.000265	-0.061782	0.016935	0.956988	---	2.03e-10	-0.0644279	0.0101314	0.0302473	0.86193	0	2e-07	-0.065743	0.012642	0.956988	0.000249	-0.062067	0.016939	0.956988	---	9.01e-05
spine	3:12706966_CA_C	7	3:12706966:C:CA	3	12706966	C	C	3.9e-11	0.0480519	0.00727208	0.717519	0.396959	0	1.75e-06	0.043442	0.009083	0.803335	3.54e-06	0.056283	0.012137	0.803335	+++	3.65e-11	0.0481272	0.00727272	0.744241	0.388306	0	1.76e-06	0.043433	0.009083	0.803335	3.26e-06	0.056513	0.01214	0.803335	+++	-7.53e-05
spine	3:12725749_CT_C	7	3:12725749:C:CT	3	12725749	C	C	1.13e-08	0.0395207	0.00692176	0.000504987	0.982072	0	5.3e-06	0.039404	0.008654	0.944677	0.000572	0.039728	0.011532	0.944677	+++	1.11e-08	0.039551	0.00692241	0.000856387	0.976654	0	5.32e-06	0.039399	0.008654	0.944677	0.000556	0.039821	0.011535	0.944677	+++	-3.03e-05
spine	3:12737066_GGTT_G	7	3:12737066:G:GGTT	3	12737066	G	G	9.74e-18	0.0567902	0.00662121	0.79755	0.371827	0	2.34e-10	0.052377	0.008262	0.922279	5.08e-09	0.064713	0.01107	0.922279	+++	8.78e-18	0.0568741	0.00662185	0.83031	0.362183	0	2.35e-10	0.052372	0.008262	0.922279	4.48e-09	0.064961	0.011073	0.922279	+++	-8.39e-05
spine	rs111973309	7	3:12561138:A:G	3	12561138	G	A	1.05e-10	-0.0679851	0.0105236	0.319545	0.571881	0	1.07e-06	-0.063636	0.013036	0.991158	1.97e-05	-0.076122	0.017831	0.991158	---	1.15e-10	-0.0678373	0.0105246	0.300728	0.583427	0	1.08e-06	-0.063619	0.013036	0.991158	2.19e-05	-0.075734	0.017836	0.991158	---	-0.0001478
spine	rs11708733	8	3:128039895:A:G	3	128039895	G	A	1.97e-08	0.084812	0.0151046	0.133381	0.714952	0	2.26e-06	0.088895	0.018792	0.982495	0.00233	0.077359	0.025389	0.982495	+++	1.89e-08	0.0849204	0.0151061	0.126624	0.721959	0	2.26e-06	0.088898	0.018792	0.982495	0.00224	0.077656	0.025396	0.982495	+++	-0.0001084
spine	rs11710908	7	3:12584005:A:G	3	12584005	G	A	8.14e-09	-0.0517973	0.00898385	0.0280139	0.867076	0	2.15e-06	-0.052906	0.011162	0.995096	0.00102	-0.049758	0.015138	0.995096	---	8.34e-09	-0.0517656	0.00898469	0.0290276	0.864715	0	2.17e-06	-0.052894	0.011162	0.995096	0.00104	-0.049689	0.015142	0.995096	---	-3.17e-05
spine	rs12636458	7	3:12589685:C:T	3	12589685	C	T	3.44e-12	0.0748077	0.0107508	0.355882	0.550802	0	1.73e-07	0.07004	0.013396	0.949696	3.67e-06	0.083435	0.01802	0.949696	+++	3.56e-12	0.0747646	0.0107516	0.353129	0.552347	0	1.75e-07	0.070016	0.013396	0.949696	3.76e-06	0.083361	0.018024	0.949696	+++	4.31e-05
spine	rs12714874	7	3:12719928:C:T	3	12719928	C	T	2.51e-10	-0.0469085	0.00741505	0.338335	0.560792	0	2.57e-06	-0.04366	0.009283	0.998199	1.96e-05	-0.052635	0.012325	0.998199	---	2.38e-10	-0.0469744	0.0074157	0.35378	0.551981	0	2.58e-06	-0.043653	0.009283	0.998199	1.84e-05	-0.052832	0.012328	0.998199	---	6.59e-05
spine	rs13076933	7	3:12327431:G:T	3	12327431	T	G	1.79e-08	-0.0410771	0.00729407	0.00120863	0.972267	0	6.45e-06	-0.041269	0.009147	0.986328	0.000751	-0.040742	0.012088	0.986328	---	2.08e-08	-0.0408924	0.00729495	0.00453464	0.946311	0	6.47e-06	-0.041264	0.009147	0.986328	0.000875	-0.040243	0.012092	0.986328	---	-0.0001847
spine	rs13078017	7	3:12297989:C:T	3	12297989	T	C	5.97e-12	-0.0450568	0.00654852	0.700786	0.40252	0	1.88e-09	-0.049159	0.008179	0.992265	0.000557	-0.037731	0.01093	0.992265	---	7.55e-12	-0.0448414	0.00654916	0.77371	0.379072	0	1.89e-09	-0.049151	0.008179	0.992265	0.000682	-0.037141	0.010933	0.992265	---	-0.0002154
spine	rs145780812	7	3:12037472:G:GA	3	12037472	G	G	3.09e-09	-0.0901442	0.0152099	1.066	0.301851	6.19117	4.47e-05	-0.078143	0.019143	0.941095	9.93e-06	-0.110693	0.025049	0.941095	---	2.79e-09	-0.0904053	0.0152113	1.11394	0.291226	10.2289	4.48e-05	-0.078139	0.019143	0.941095	8.73e-06	-0.111418	0.025055	0.941095	---	0.0002611
spine	rs147070788	7	3:12489857:A:G	3	12489857	G	A	1.47e-08	0.0365674	0.00645504	0.650056	0.420093	0	5.35e-05	0.032649	0.00808	0.983792	5.11e-05	0.04348	0.010732	0.983792	+++	1.62e-08	0.0364664	0.00645569	0.620758	0.430766	0	5.38e-05	0.032638	0.00808	0.983792	5.68e-05	0.043224	0.010735	0.983792	+++	0.000101
spine	rs151178256	7	3:12523396:A:ATGTGTG	3	12523396	A	A	9.99e-19	-0.0576502	0.00652504	0.433789	0.510136	0	8.03e-14	-0.060861	0.008145	0.944449	1.94e-06	-0.051898	0.010902	0.944449	---	1.05e-18	-0.057621	0.00652568	0.439169	0.507524	0	8.11e-14	-0.060851	0.008145	0.944449	2.01e-06	-0.051831	0.010905	0.944449	---	-2.92e-05
spine	rs1584063	7	3:12266855:A:G	3	12266855	G	A	1.23e-13	-0.0472615	0.0063752	0.403313	0.525383	0	2.6e-10	-0.05028	0.007952	0.996471	8.8e-05	-0.041831	0.010666	0.996471	---	1.51e-13	-0.0470923	0.00637584	0.446855	0.503832	0	2.62e-10	-0.050269	0.007952	0.996471	0.000106	-0.041374	0.010669	0.996471	---	-0.0001692
spine	rs182569	7	3:12259813:A:G	3	12259813	A	G	3.68e-10	0.0458033	0.00730876	0.0125081	0.910951	0	6.63e-07	0.045199	0.009089	0.98605	0.000138	0.046909	0.012295	0.98605	+++	4.07e-10	0.0456946	0.00730939	0.00904045	0.92425	0	6.7e-07	0.045181	0.009089	0.98605	0.00015	0.046635	0.012298	0.98605	+++	0.0001087
spine	rs1962515	7	3:12611269:C:T	3	12611269	T	C	8.69e-28	-0.0709428	0.00649323	0.233434	0.628989	0	2.5e-17	-0.068604	0.008099	0.996609	4.66e-12	-0.075151	0.010864	0.996609	---	8.16e-28	-0.0709845	0.00649366	0.245363	0.620359	0	2.54e-17	-0.068587	0.008099	0.996609	4.28e-12	-0.0753	0.010866	0.996609	---	4.17e-05
spine	rs2249407	7	3:12494794:A:C	3	12494794	C	A	1.39e-10	0.0407238	0.00634595	2.21764	0.136441	54.907	2.36e-05	0.033605	0.007945	0.993853	4.43e-07	0.053269	0.010547	0.993853	+++	1.44e-10	0.04069	0.0063466	2.19928	0.138075	54.5307	2.36e-05	0.033602	0.007945	0.993853	4.64e-07	0.053188	0.01055	0.993853	+++	3.38e-05
spine	rs2348194	7	3:12575590:A:T	3	12575590	A	T	1.04e-11	-0.0448861	0.00660061	0.157893	0.691104	0	1.4e-08	-0.046856	0.008255	0.98293	0.000168	-0.041394	0.010991	0.98293	---	1e-11	-0.0449289	0.00660126	0.149288	0.699217	0	1.41e-08	-0.046844	0.008255	0.98293	0.000159	-0.041532	0.010994	0.98293	---	4.28e-05
spine	rs2648312	7	3:12547147:A:G	3	12547147	A	G	1.87e-30	-0.0737461	0.00642955	0.642941	0.422648	0	4.33e-22	-0.077598	0.008026	0.996865	4.93e-10	-0.066846	0.010742	0.996865	---	1.92e-30	-0.0737378	0.0064302	0.642591	0.422774	0	4.38e-22	-0.077588	0.008026	0.996865	5e-10	-0.066837	0.010745	0.996865	---	-8.3e-06
spine	rs2811477	8	3:127898783:C:T	3	127898783	C	T	1.9e-10	0.0700419	0.0109963	0.599212	0.438879	0	2.69e-08	0.076419	0.01374	0.991202	0.00139	0.05868	0.01834	0.991202	+++	1.94e-10	0.0700081	0.0109974	0.606727	0.436023	0	2.69e-08	0.076424	0.01374	0.991202	0.00142	0.058571	0.018345	0.991202	+++	3.38e-05
spine	rs28595399	7	3:12500065:C:T	3	12500065	T	C	3.04e-15	0.0547699	0.00694223	0.13047	0.717945	0	9.9e-10	0.052903	0.008655	0.987459	5.72e-07	0.058138	0.011625	0.987459	+++	3.08e-15	0.0547627	0.00694287	0.130626	0.717784	0	9.95e-10	0.052895	0.008655	0.987459	5.77e-07	0.058134	0.011628	0.987459	+++	7.2e-06
spine	rs2921193	7	3:12441507:A:G	3	12441507	G	A	8.92e-09	0.036568	0.00635959	0.0149081	0.902821	0	2.78e-06	0.037145	0.007923	0.997378	0.000865	0.035523	0.010663	0.997378	+++	9.2e-09	0.0365387	0.00636023	0.0167969	0.896881	0	2.77e-06	0.037151	0.007923	0.997378	0.000895	0.035429	0.010666	0.997378	+++	2.93e-05
spine	rs2959273	7	3:12442731:A:G	3	12442731	A	G	8.92e-10	0.0402944	0.00657584	1.13291	0.287155	11.7319	3.19e-08	0.045576	0.008238	0.997397	0.00449	0.031019	0.010917	0.997397	+++	1.02e-09	0.0401586	0.00657628	1.18777	0.27578	15.8085	3.21e-08	0.045566	0.008238	0.997397	0.00499	0.030659	0.010919	0.997397	+++	0.0001358
spine	rs2960421	7	3:12322628:A:G	3	12322628	A	G	3.22e-12	0.0563339	0.00808479	0.0847221	0.770997	0	7.56e-09	0.058071	0.010049	0.989807	9.48e-05	0.053146	0.013613	0.989807	+++	4.46e-12	0.0559643	0.00808542	0.122172	0.726691	0	7.66e-09	0.05805	0.010049	0.989807	0.000131	0.052135	0.013616	0.989807	+++	0.0003696
spine	rs35282213	7	3:12637378:C:CT	3	12637378	C	C	3.79e-16	-0.0532615	0.00653916	0.0297335	0.863096	0	3.57e-11	-0.054106	0.00817	0.9611	2.1e-06	-0.051756	0.010908	0.9611	---	3.48e-16	-0.0533326	0.00653959	0.0242381	0.876281	0	3.6e-11	-0.054095	0.00817	0.9611	1.92e-06	-0.051973	0.01091	0.9611	---	7.11e-05
spine	rs3729931	7	3:12626516:A:G	3	12626516	G	A	5.12e-24	-0.0665826	0.00658748	0.362111	0.547336	0	1.02e-14	-0.063623	0.008221	1	6.68e-11	-0.071892	0.011011	1	---	4.51e-24	-0.0666688	0.00658791	0.385874	0.534476	0	1.03e-14	-0.063614	0.008221	1	5.77e-11	-0.072151	0.011013	1	---	8.62e-05
spine	rs374121518	7	3:12620357:A:ATTTTTTTTTTT	3	12620357	A	A	1.46e-18	-0.056491	0.00642501	0.297763	0.585288	0	1.92e-11	-0.053869	0.008023	0.97768	1.21e-08	-0.061179	0.010728	0.97768	---	1.3e-18	-0.0565838	0.00642565	0.320051	0.571577	0	1.92e-11	-0.053866	0.008023	0.97768	1.04e-08	-0.061446	0.010731	0.97768	---	9.28e-05
spine	rs375074121	7	3:12693510:A:AAAATAAAT	3	12693510	A	A	2.78e-15	0.057212	0.00724183	0.112022	0.737854	0	8.93e-10	0.055401	0.00904	0.922985	5.85e-07	0.060456	0.012099	0.922985	+++	2.32e-15	0.0573796	0.00724226	0.134958	0.713346	0	8.98e-10	0.055392	0.00904	0.922985	4.78e-07	0.060941	0.012101	0.922985	+++	-0.0001676
spine	rs4256108	7	3:12503639:A:G	3	12503639	G	A	2.41e-18	-0.0578794	0.00662527	0.981023	0.321946	0	2.97e-14	-0.062757	0.008255	0.980964	1e-05	-0.049051	0.011106	0.980964	---	2.05e-18	-0.0580031	0.0066257	0.929392	0.335021	0	2.99e-14	-0.06275	0.008255	0.980964	8.69e-06	-0.049408	0.011108	0.980964	---	0.0001237
spine	rs4498025	7	3:12481375:C:T	3	12481375	C	T	1.36e-10	-0.0461084	0.0071814	0.220962	0.638308	0	5.84e-08	-0.048631	0.008965	1	0.000528	-0.041591	0.011997	1	---	1.23e-10	-0.0462231	0.00718204	0.201566	0.65346	0	5.84e-08	-0.048632	0.008965	1	0.00048	-0.041907	0.012	1	---	0.0001147
spine	rs4518111	7	3:12377344:A:C	3	12377344	A	C	1.29e-15	-0.0515736	0.00645056	0.252341	0.615431	0	1.83e-11	-0.053976	0.00803	0.98637	1.34e-05	-0.047203	0.010831	0.98637	---	1.71e-15	-0.051357	0.00645119	0.299329	0.584303	0	1.83e-11	-0.053973	0.00803	0.98637	1.72e-05	-0.046595	0.010834	0.98637	---	-0.0002166
spine	rs553779357	7	3:12777648:A:AT	3	12777648	A	A	1.78e-08	-0.0407172	0.00722926	0.106309	0.744386	0	2.56e-06	-0.042482	0.009031	0.868168	0.00186	-0.037569	0.012062	0.868168	---	1.75e-08	-0.040738	0.0072299	0.102545	0.748797	0	2.58e-06	-0.042471	0.009031	0.868168	0.00182	-0.037645	0.012065	0.868168	---	2.08e-05
spine	rs554518950	7	3:12677792:C:CA	3	12677792	C	C	1.81e-15	0.0586117	0.0073688	0.0532673	0.817472	0	7.04e-11	0.059876	0.009182	0.909958	5.13e-06	0.056324	0.012351	0.909958	+++	1.64e-15	0.0587043	0.00736944	0.0452967	0.831459	0	7.07e-11	0.05987	0.009182	0.909958	4.65e-06	0.056594	0.012354	0.909958	+++	-9.26e-05
spine	rs569017049	7	3:12631292:G:GT	3	12631292	G	G	1.27e-08	-0.0429206	0.00754343	0.0891253	0.765292	0	2.04e-06	-0.044588	0.009386	0.861331	0.00167	-0.039879	0.012677	0.861331	---	1.36e-08	-0.0428342	0.00754354	0.0968739	0.755614	0	2.05e-06	-0.044572	0.009385	0.861331	0.00178	-0.039662	0.01268	0.861331	---	-8.64e-05
spine	rs58691354	7	3:12497594:C:T	3	12497594	C	T	3.08e-13	0.0647303	0.00887844	0.259276	0.610618	0	2.83e-08	0.061378	0.011053	0.979106	2.03e-06	0.070827	0.014906	0.979106	+++	3.27e-13	0.0646665	0.00887928	0.250968	0.616394	0	2.84e-08	0.061369	0.011053	0.979106	2.16e-06	0.070667	0.01491	0.979106	+++	6.38e-05
spine	rs59302336	7	3:12849031:C:CA	3	12849031	C	C	1.89e-09	-0.039454	0.00656756	0.803999	0.3699	0	1.98e-05	-0.035038	0.008209	0.990611	1.56e-05	-0.047307	0.010947	0.990611	---	1.87e-09	-0.0394645	0.00656821	0.812519	0.367376	0	1.99e-05	-0.035026	0.008209	0.990611	1.53e-05	-0.047362	0.01095	0.990611	---	1.05e-05
spine	rs60662154	7	3:12631442:A:G	3	12631442	A	G	1.26e-21	-0.072588	0.00759855	0.00974698	0.921355	0	2.57e-14	-0.072033	0.009452	0.99929	8.42e-09	-0.073602	0.012776	0.99929	---	1.24e-21	-0.0726107	0.00759918	0.011345	0.915175	0	2.62e-14	-0.072012	0.009452	0.99929	8.09e-09	-0.073705	0.012779	0.99929	---	2.27e-05
spine	rs6763925	7	3:12515602:C:T	3	12515602	T	C	1.45e-23	-0.0697558	0.00697208	0.129741	0.718701	0	1.85e-16	-0.071629	0.008698	0.989759	1.28e-08	-0.066389	0.011661	0.989759	---	1.38e-23	-0.0697935	0.00697272	0.122187	0.726675	0	1.88e-16	-0.071611	0.008698	0.989759	1.2e-08	-0.066525	0.011664	0.989759	---	3.77e-05
spine	rs709159	7	3:12481203:A:C	3	12481203	C	A	2.64e-10	-0.0471556	0.00746323	0.623435	0.429774	0	4.27e-06	-0.042773	0.009301	0.986963	1.08e-05	-0.055079	0.012506	0.986963	---	2.96e-10	-0.0470303	0.00746408	0.591584	0.441807	0	4.29e-06	-0.042762	0.009301	0.986963	1.23e-05	-0.054752	0.01251	0.986963	---	-0.0001253
spine	rs709166	7	3:12511652:A:G	3	12511652	G	A	2.47e-16	-0.0521679	0.00636462	1.47476	0.224596	32.1925	3.09e-13	-0.057945	0.007946	0.992469	8.35e-05	-0.041827	0.010631	0.992469	---	2.41e-16	-0.0521941	0.00636527	1.4589	0.227105	31.4553	3.11e-13	-0.057939	0.007946	0.992469	8.13e-05	-0.041905	0.010634	0.992469	---	2.62e-05
spine	rs713178	7	3:12615984:C:T	3	12615984	T	C	5.63e-09	-0.0426079	0.0073116	0.0681462	0.794055	0	6.47e-06	-0.041181	0.009129	1	0.000219	-0.045161	0.012211	1	---	5.58e-09	-0.042623	0.00731224	0.0706816	0.790347	0	6.51e-06	-0.04117	0.009129	1	0.000215	-0.045224	0.012214	1	---	1.51e-05
spine	rs73029206	7	3:12494894:A:G	3	12494894	A	G	8.73e-11	-0.0566317	0.00872932	0.0751709	0.783952	0	9.07e-08	-0.058436	0.010932	0.990402	0.000229	-0.053457	0.014501	0.990402	---	8.15e-11	-0.0567259	0.00872997	0.0669933	0.795766	0	9.11e-08	-0.058429	0.010932	0.990402	0.000213	-0.053728	0.014504	0.990402	---	9.42e-05
spine	rs766504877	7	3:12097668:T:TG	3	12097668	T	T	4.91e-10	0.0539785	0.00867537	0.31033	0.577478	0	3.08e-06	0.050396	0.010799	0.982906	3.3e-05	0.060498	0.014568	0.982906	+++	5.45e-10	0.0538417	0.00867621	0.288859	0.590953	0	3.09e-06	0.050386	0.010799	0.982906	3.69e-05	0.060134	0.014572	0.982906	+++	0.0001368
spine	rs79260952	7	3:12508161:A:G	3	12508161	G	A	8.91e-16	-0.0656621	0.00816592	1.82731	0.176446	45.2747	4.17e-13	-0.073904	0.010191	0.985343	0.000194	-0.050878	0.013649	0.985343	---	8.33e-16	-0.065735	0.00816656	1.78907	0.18104	44.1049	4.21e-13	-0.073889	0.010191	0.985343	0.000183	-0.051102	0.013652	0.985343	---	7.29e-05
spine	rs796569209	7	3:12677942:T:TA	3	12677942	T	T	7.48e-09	0.0403462	0.00698069	0.0345308	0.852582	0	2.24e-06	0.041321	0.008732	0.851666	0.00089	0.03862	0.01162	0.851666	+++	7.13e-09	0.0404076	0.00698135	0.0299289	0.862652	0	2.25e-06	0.041315	0.008732	0.851666	0.000844	0.0388	0.011623	0.851666	+++	-6.14e-05
spine	rs796821996	7	3:12280157:C:CT	3	12280157	C	C	7.8e-09	-0.0872416	0.0151125	0.032109	0.857789	0	6.82e-06	-0.085198	0.018933	0.942452	0.000295	-0.09083	0.025088	0.942452	---	8.02e-09	-0.0871759	0.0151138	0.0305121	0.861333	0	6.84e-06	-0.085184	0.018933	0.942452	0.000303	-0.090675	0.025094	0.942452	---	-6.57e-05
spine	rs9809905	7	3:12500651:G:T	3	12500651	T	G	1.94e-08	-0.0366121	0.00651802	0.511693	0.474407	0	4.81e-05	-0.033117	0.008146	0.986338	8.11e-05	-0.042832	0.010867	0.986338	---	1.68e-08	-0.0367817	0.00651867	0.56154	0.453641	0	4.8e-05	-0.033121	0.008146	0.986338	6.8e-05	-0.0433	0.01087	0.986338	---	0.0001696
spine	rs9824034	7	3:12589976:A:T	3	12589976	A	T	8.46e-21	-0.0606704	0.00648622	0.0174496	0.894908	0	3.43e-14	-0.061308	0.008085	0.961599	4.33e-08	-0.059519	0.010865	0.961599	---	8.23e-21	-0.0606957	0.00648686	0.0152182	0.90182	0	3.48e-14	-0.061291	0.008085	0.961599	4.14e-08	-0.05962	0.010868	0.961599	---	2.53e-05
spine	rs9855183	7	3:12618262:C:T	3	12618262	C	T	9.18e-10	-0.0650398	0.0106221	0.190929	0.662145	0	2.49e-07	-0.068524	0.013282	0.986466	0.00088	-0.058857	0.017693	0.986466	---	8.18e-10	-0.0652398	0.0106229	0.168657	0.681308	0	2.5e-07	-0.068514	0.013282	0.986466	0.000786	-0.059427	0.017697	0.986466	---	0.0002
spine	rs9985266	7	3:12803162:C:T	3	12803162	T	C	2.5e-09	-0.0386063	0.00647605	0.000943375	0.975497	0	1.76e-06	-0.038756	0.008105	0.996993	0.000372	-0.038342	0.01077	0.996993	---	2.52e-09	-0.0386011	0.00647649	0.000824143	0.977098	0	1.78e-06	-0.038741	0.008105	0.996993	0.000371	-0.038354	0.010772	0.996993	---	-5.2e-06
spine	rs555057884	9	4:171239226:C:T	4	171239226	C	T	3.64e-08	0.288334	0.0523538	0.712617	0.398576	0	7.87e-05	0.256039	0.064842	0.573144	8.47e-05	0.348815	0.088736	0.573144	+++	3.69e-08	0.288244	0.0523584	0.70846	0.399955	0	7.87e-05	0.256049	0.064842	0.573144	8.61e-05	0.348569	0.088758	0.573144	+++	9e-05
spine	5:36576474_TG_T	11	5:36576474:T:TG	5	36576474	T	T	1.74e-08	0.0483639	0.00858099	2.65795	0.103033	62.377	0.000379	0.037984	0.010685	0.985879	3.06e-06	0.067219	0.014401	0.985879	+++	1.81e-08	0.0483055	0.00858184	2.63722	0.104386	62.0813	0.000382	0.037968	0.010685	0.985879	3.21e-06	0.067094	0.014405	0.985879	+++	5.84e-05
spine	rs11429307	12	5:55857025:G:GT	5	55857025	G	G	2.77e-09	0.0481842	0.00810515	2.82026	0.0930814	64.5422	0.000173	0.038016	0.010117	0.991838	9.47e-07	0.066405	0.013543	0.991838	+++	3.08e-09	0.0480453	0.00810601	2.74207	0.0977383	63.5312	0.000173	0.038021	0.010117	0.991838	1.12e-06	0.066019	0.013547	0.991838	+++	0.0001389
spine	rs157512	12	5:55809127:C:T	5	55809127	T	C	5.85e-11	0.0484382	0.00739804	0.0447695	0.832428	0	7.71e-08	0.049606	0.00923	0.998448	0.000182	0.04634	0.012372	0.998448	+++	5.84e-11	0.0484451	0.00739868	0.0444819	0.83296	0	7.7e-08	0.049609	0.00923	0.998448	0.000182	0.046353	0.012375	0.998448	+++	-6.9e-06
spine	rs245143	12	5:55808149:A:G	5	55808149	A	G	4.26e-09	0.056342	0.00959245	1.10474	0.293227	9.48136	4.94e-05	0.048748	0.012009	0.998401	1.25e-05	0.069728	0.015944	0.998401	+++	4.46e-09	0.056275	0.00959332	1.0851	0.297558	7.84298	4.93e-05	0.04875	0.012009	0.998401	1.32e-05	0.069546	0.015948	0.998401	+++	6.7e-05
spine	rs2562541	11	5:36540381:A:G	5	36540381	A	G	1.39e-08	0.0611798	0.0107821	2.03474	0.15374	50.8538	0.000209	0.04978	0.013421	0.975106	6.06e-06	0.08193	0.018107	0.975106	+++	1.43e-08	0.061137	0.0107832	2.02126	0.155111	50.5259	0.000209	0.049777	0.013421	0.975106	6.27e-06	0.081826	0.018112	0.975106	+++	4.28e-05
spine	rs4449583	10	5:1284135:C:T	5	1284135	C	T	2.09e-08	-0.0379347	0.00676921	0.0394304	0.842599	0	4.17e-06	-0.038942	0.008459	0.989849	0.00138	-0.036141	0.011288	0.989849	---	2.06e-08	-0.0379604	0.00676986	0.0376087	0.846231	0	4.16e-06	-0.038944	0.008459	0.989849	0.00136	-0.036208	0.011291	0.989849	---	2.57e-05
spine	rs455660	12	5:55816888:C:T	5	55816888	T	C	1.88e-09	-0.0486873	0.00810422	0.0646825	0.799243	0	3.47e-06	-0.047131	0.010155	0.992325	0.000134	-0.051417	0.013449	0.992325	---	1.73e-09	-0.0487997	0.00810487	0.0739364	0.785689	0	3.47e-06	-0.047136	0.010155	0.992325	0.000123	-0.051719	0.013452	0.992325	---	0.0001124
spine	6:168260839_CTTTTTTTTTTTTT_C	15	6:168260839:C:CTTTTTTTTTTTTT	6	168260839	C	C	4.78e-10	-0.0408633	0.00656309	0.00347691	0.95298	0	7.38e-07	-0.040574	0.008194	0.932108	0.000161	-0.041381	0.010962	0.932108	---	4.51e-10	-0.0409259	0.00656374	0.00529434	0.941995	0	7.41e-07	-0.040569	0.008194	0.932108	0.00015	-0.041565	0.010965	0.932108	---	6.26e-05
spine	rs12195446	14	6:121893258:C:T	6	121893258	C	T	2.43e-08	-0.0502362	0.00900566	0.296783	0.585906	0	3.04e-05	-0.046628	0.011179	0.996472	0.000183	-0.056907	0.0152	0.996472	---	2.44e-08	-0.0502305	0.00900649	0.296278	0.586225	0	3.04e-05	-0.046626	0.011179	0.996472	0.000184	-0.056898	0.015204	0.996472	---	-5.7e-06
spine	rs16886293	15	6:168313366:A:G	6	168313366	G	A	3.27e-09	0.0402286	0.0067981	1.53105	0.215954	34.6855	4.52e-08	0.046569	0.008513	0.983721	0.0101	0.029069	0.011294	0.983721	+++	3.2e-09	0.0402559	0.00679876	1.51553	0.218297	34.0165	4.54e-08	0.046563	0.008513	0.983721	0.00988	0.029149	0.011297	0.983721	+++	-2.73e-05
spine	rs2015545	15	6:168376866:C:T	6	168376866	T	C	6.44e-14	0.053607	0.00714868	1.01091	0.314685	1.07921	6.96e-08	0.048211	0.008939	0.859061	1.14e-07	0.063181	0.011907	0.859061	+++	5.48e-14	0.0537624	0.00714933	1.0742	0.299998	6.90762	7e-08	0.048201	0.008939	0.859061	9.19e-08	0.063635	0.01191	0.859061	+++	-0.0001554
spine	rs2516605	15	6:168376908:C:T	6	168376908	T	C	2.61e-11	0.0556811	0.00835171	1.18301	0.276744	15.4699	2.98e-06	0.048844	0.010453	0.774448	1.09e-06	0.06775	0.013888	0.774448	+++	2.4e-11	0.0557901	0.00835258	1.22536	0.26831	18.3916	2.99e-06	0.048833	0.010453	0.774448	9.59e-07	0.068078	0.013892	0.774448	+++	-0.000109
spine	rs28557115	14	6:121793599:A:T	6	121793599	T	A	1.12e-08	-0.0460817	0.00806778	0.225806	0.634651	0	1.64e-05	-0.04325	0.01003	0.991039	0.000161	-0.051272	0.013579	0.991039	---	1.13e-08	-0.0460754	0.0080684	0.226136	0.634404	0	1.64e-05	-0.043242	0.01003	0.991039	0.000161	-0.051271	0.013582	0.991039	---	-6.3e-06
spine	rs34297425	15	6:168376929:A:G	6	168376929	A	G	7.2e-14	0.0558944	0.00746836	0.0036454	0.951855	0	2.61e-09	0.055557	0.009328	0.829152	5.84e-06	0.056497	0.012465	0.829152	+++	6.24e-14	0.0560398	0.00746901	0.00780894	0.929584	0	2.63e-09	0.055546	0.009328	0.829152	4.99e-06	0.056922	0.012468	0.829152	+++	-0.0001454
spine	rs4708612	15	6:168342453:A:G	6	168342453	G	A	1.77e-22	0.0635838	0.00651872	0.0458436	0.83046	0	2.15e-15	0.064629	0.008144	0.998687	1.41e-08	0.06172	0.010875	0.998687	+++	1.86e-22	0.0635591	0.00651937	0.0475125	0.82745	0	2.17e-15	0.064623	0.008144	0.998687	1.46e-08	0.061661	0.010878	0.998687	+++	2.47e-05
spine	rs4959678	13	6:2503173:A:C	6	2503173	C	A	5.6e-10	-0.0393432	0.00634422	0.155404	0.693424	0	2.33e-06	-0.037467	0.007931	0.996905	5.43e-05	-0.042677	0.010572	0.996905	---	5.14e-10	-0.0394311	0.00634487	0.170364	0.679789	0	2.33e-06	-0.037467	0.007931	0.996905	4.94e-05	-0.042923	0.010575	0.996905	---	8.79e-05
spine	rs524327	15	6:168199504:C:T	6	168199504	C	T	1.06e-10	0.0410669	0.00635964	2.24803	0.133785	55.5166	1.32e-09	0.048202	0.007943	0.989112	0.00763	0.028324	0.010615	0.989112	+++	1.22e-10	0.0409387	0.00636029	2.3259	0.127237	57.0058	1.33e-09	0.048195	0.007943	0.989112	0.00843	0.027972	0.010618	0.989112	+++	0.0001282
spine	rs626844	15	6:168324377:C:T	6	168324377	T	C	3.24e-12	0.0453855	0.00651444	0.866531	0.351918	0	4.91e-07	0.040867	0.008124	0.996205	9.18e-07	0.053524	0.010903	0.996205	+++	3.24e-12	0.0453885	0.00651487	0.872497	0.350265	0	4.95e-07	0.040855	0.008124	0.996205	9.09e-07	0.053557	0.010905	0.996205	+++	-3e-06
spine	rs6929637	15	6:168351078:C:G	6	168351078	C	G	1.28e-13	0.0896529	0.012102	1.82855	0.176298	45.312	3e-07	0.077421	0.015109	0.976483	3.44e-08	0.111547	0.020214	0.976483	+++	1.31e-13	0.0896221	0.0121031	1.81995	0.177319	45.0534	3e-07	0.077421	0.015109	0.976483	3.54e-08	0.111472	0.020219	0.976483	+++	3.08e-05
spine	rs71709561	15	6:168246809:C:CA	6	168246809	C	C	2.88e-08	-0.0394095	0.00710258	0.82301	0.364302	0	9.5e-05	-0.0346	0.008863	0.973116	5.22e-05	-0.048042	0.011874	0.973116	---	2.56e-08	-0.0395585	0.00710301	0.880618	0.348032	0	9.57e-05	-0.034584	0.008863	0.973116	4.46e-05	-0.04849	0.011876	0.973116	---	0.000149
spine	rs76543658	15	6:168377219:G:T	6	168377219	T	G	1.29e-08	0.0511798	0.00899841	0.0376749	0.846097	0	9.58e-06	0.049865	0.011263	0.770457	0.00035	0.0535	0.014962	0.770457	+++	1.35e-08	0.0511148	0.00899928	0.0343799	0.852901	0	9.6e-06	0.049859	0.011263	0.770457	0.000367	0.053332	0.014966	0.770457	+++	6.5e-05
spine	rs9355147	15	6:168376892:A:G	6	168376892	A	G	3.72e-10	0.0486261	0.00776122	0.00527976	0.942075	0	6.93e-07	0.048202	0.009711	0.811464	0.000134	0.049376	0.012913	0.811464	+++	3.71e-10	0.048635	0.00776187	0.00550538	0.940853	0	6.94e-07	0.048202	0.009711	0.811464	0.000133	0.049401	0.012916	0.811464	+++	-8.9e-06
spine	rs9503213	13	6:2501628:C:T	6	2501628	C	T	3.37e-08	-0.0361098	0.00654061	1.52111	0.217451	34.2587	0.00024	-0.030051	0.00818	1	1.71e-05	-0.04685	0.010891	1	---	3.07e-08	-0.0362203	0.00654104	1.57851	0.208976	36.649	0.00024	-0.030049	0.00818	1	1.5e-05	-0.047164	0.010893	1	---	0.0001105
spine	rs17145750	16	7:73026378:C:T	7	73026378	C	T	1.55e-08	-0.0488924	0.0086438	1.1095	0.29219	9.86961	2.37e-07	-0.055651	0.010765	1	0.0118	-0.036627	0.014502	1	---	1.79e-08	-0.0486829	0.00864464	1.17741	0.277884	15.0677	2.37e-07	-0.055644	0.010765	1	0.0132	-0.036043	0.014506	1	---	-0.0002095
spine	rs11775560	17	8:61660163:A:G	8	61660163	A	G	7.8e-15	-0.0632696	0.00814192	0.168745	0.68123	0	2.29e-09	-0.060769	0.010166	1	6.31e-07	-0.067743	0.013597	1	---	7.03e-15	-0.0633833	0.00814278	0.185073	0.667049	0	2.3e-09	-0.060765	0.010166	1	5.61e-07	-0.06807	0.013601	1	---	0.0001137
spine	rs2737265	18	8:116667634:A:G	8	116667634	A	G	1.75e-08	-0.0396495	0.00703601	1.22732	0.267929	18.5217	0.000112	-0.033872	0.008758	0.99448	2.2e-05	-0.050166	0.011816	0.99448	---	1.95e-08	-0.0395185	0.00703665	1.16727	0.279963	14.3301	0.000111	-0.033885	0.008758	0.99448	2.54e-05	-0.049778	0.011819	0.99448	---	-0.000131
spine	rs35914442	17	8:61636887:A:G	8	61636887	A	G	3.63e-09	-0.0654449	0.0110919	0.276446	0.59904	0	5.59e-07	-0.069906	0.013965	0.993915	0.00155	-0.057821	0.018256	0.993915	---	3.66e-09	-0.0654359	0.011093	0.278275	0.597834	0	5.58e-07	-0.069911	0.013965	0.993915	0.00156	-0.057784	0.018261	0.993915	---	-9e-06
spine	rs1041608	20	9:137116205:C:T	9	137116205	C	T	3.21e-14	0.0492133	0.00648442	2.65821	0.103016	62.3808	2.89e-07	0.041392	0.008066	0.981011	5.76e-09	0.063504	0.010903	0.981011	+++	3.37e-14	0.0491767	0.00648484	2.62929	0.104908	61.967	2.88e-07	0.041399	0.008066	0.981011	6.18e-09	0.063393	0.010905	0.981011	+++	3.66e-05
spine	rs10780781	19	9:89308609:A:C	9	89308609	C	A	1.54e-08	-0.0360533	0.00637361	2.0457	0.152637	51.117	7.25e-08	-0.042876	0.007961	0.991882	0.0248	-0.023873	0.010637	0.991882	---	1.51e-08	-0.0360846	0.00637426	2.02414	0.154817	50.5963	7.28e-08	-0.04287	0.007961	0.991882	0.0244	-0.023964	0.01064	0.991882	---	3.13e-05
spine	rs2378715	19	9:89331137:A:G	9	89331137	A	G	3.87e-11	0.0422923	0.00639918	2.37172	0.123551	57.8366	4.97e-10	0.049627	0.007977	0.98876	0.00673	0.029051	0.010718	0.98876	+++	3.59e-11	0.0423684	0.00639982	2.31976	0.12774	56.892	4.99e-10	0.049621	0.007977	0.98876	0.00634	0.029268	0.010721	0.98876	+++	-7.61e-05
spine	rs556111667	19	9:89314400:T:TA	9	89314400	T	T	2.71e-08	0.0359795	0.00647221	0.661467	0.416042	0	7.53e-07	0.039889	0.008062	0.979475	0.00778	0.028892	0.010855	0.979475	+++	2.5e-08	0.0360741	0.00647285	0.626115	0.428784	0	7.59e-07	0.039877	0.008062	0.979475	0.00721	0.029176	0.010858	0.979475	+++	-9.46e-05
spine	rs60671871	20	9:137112898:A:G	9	137112898	A	G	1.15e-10	0.0441882	0.00685547	0.931832	0.334387	0	4.49e-06	0.039248	0.008555	0.985795	3.68e-06	0.053053	0.01146	0.985795	+++	1.17e-10	0.0441725	0.00685611	0.927744	0.33545	0	4.5e-06	0.039244	0.008555	0.985795	3.75e-06	0.053021	0.011463	0.985795	+++	1.57e-05
spine	12:111720125_CA_C	25	12:111720125:C:CA	12	111720125	C	C	1.87e-14	-0.0507088	0.00662052	0.4868	0.485358	0	1.09e-08	-0.047258	0.008264	0.914453	2.72e-07	-0.056892	0.011062	0.914453	---	1.54e-14	-0.0508773	0.00662095	0.535331	0.464374	0	1.09e-08	-0.047259	0.008264	0.914453	2.19e-07	-0.057363	0.011064	0.914453	---	0.0001685
spine	12:111890233_AT_A	25	12:111890233:A:AT	12	111890233	A	A	1.29e-09	0.0440139	0.00725284	0.692607	0.405279	0	8.44e-08	0.048527	0.009056	0.902003	0.00301	0.035941	0.012112	0.902003	+++	1.18e-09	0.0441205	0.00725348	0.657198	0.417551	0	8.49e-08	0.048516	0.009056	0.902003	0.00278	0.036254	0.012115	0.902003	+++	-0.0001066
spine	12:112828628_TA_T	25	12:112828628:T:TA	12	112828628	T	T	3.42e-10	-0.0436581	0.00695382	1.08108	0.298457	7.49959	1.67e-08	-0.049082	0.008693	0.933933	0.00334	-0.03402	0.011588	0.933933	---	2.89e-10	-0.0438433	0.00695447	1.00808	0.315364	0.801303	1.67e-08	-0.04908	0.008693	0.933933	0.0029	-0.034533	0.011591	0.933933	---	0.0001852
spine	12:112866200_CT_C	25	12:112866200:C:CT	12	112866200	C	C	1.11e-09	0.0425221	0.00697993	0.753463	0.385382	0	6.48e-08	0.04703	0.0087	0.940797	0.00329	0.034379	0.011693	0.940797	+++	1e-09	0.0426476	0.00698057	0.715244	0.397708	0	6.45e-08	0.047039	0.0087	0.940797	0.003	0.034711	0.011696	0.940797	+++	-0.0001255
spine	rs10744774	25	12:112090022:A:C	12	112090022	C	A	4.46e-11	-0.0564173	0.00856394	2.6725	0.102095	62.5819	4.29e-10	-0.066972	0.010725	0.983309	0.00781	-0.037847	0.014226	0.983309	---	4.11e-11	-0.0565285	0.00856481	2.62043	0.105496	61.8383	4.27e-10	-0.066978	0.010725	0.983309	0.00737	-0.038133	0.01423	0.983309	---	0.0001112
spine	rs1265565	25	12:111715197:C:T	12	111715197	C	T	3.24e-12	-0.045441	0.00652231	0.16816	0.681752	0	5.46e-09	-0.047432	0.008131	1	0.00013	-0.041848	0.010923	1	---	3.02e-12	-0.0455068	0.00652274	0.156293	0.692593	0	5.48e-09	-0.047426	0.008131	1	0.000121	-0.042042	0.010925	1	---	6.58e-05
spine	rs3809272	25	12:111800258:A:G	12	111800258	G	A	6.75e-09	0.0400918	0.00691585	0.163479	0.685974	0	1.02e-06	0.042177	0.008627	1	0.0017	0.036342	0.011569	1	+++	6.36e-09	0.0401645	0.00691649	0.153389	0.695318	0	1.02e-06	0.042184	0.008627	1	0.00161	0.036531	0.011572	1	+++	-7.27e-05
spine	rs4763832	21	12:12622136:A:G	12	12622136	A	G	2.89e-08	0.0359116	0.00647276	0.12119	0.727747	0	2.22e-05	0.034235	0.008068	0.978003	0.00033	0.03894	0.010843	0.978003	+++	2.83e-08	0.0359365	0.0064734	0.125302	0.723354	0	2.22e-05	0.034232	0.008068	0.978003	0.000323	0.039017	0.010846	0.978003	+++	-2.49e-05
spine	rs4766897	25	12:112179471:C:T	12	112179471	T	C	7.86e-15	0.0520626	0.00670066	0.907913	0.340669	0	1.18e-11	0.056853	0.008377	1	9.61e-05	0.043553	0.011165	1	+++	7.22e-15	0.05214	0.00670131	0.878764	0.348541	0	1.18e-11	0.056852	0.008377	1	8.91e-05	0.043765	0.011168	1	+++	-7.74e-05
spine	rs565349424	25	12:112105502:C:CAAAA	12	112105502	C	C	6.74e-09	0.0376811	0.00649966	0.00215124	0.963006	0	2.95e-06	0.037906	0.008109	0.974334	0.000605	0.037277	0.01087	0.974334	+++	5.91e-09	0.0378261	0.00650009	0.000320995	0.985706	0	2.94e-06	0.037913	0.008109	0.974334	0.000531	0.03767	0.010872	0.974334	+++	-0.000145
spine	rs570920196	25	12:112542639:C:CA	12	112542639	C	C	2.32e-15	-0.0506094	0.00638762	0.00999778	0.920353	0	3.85e-10	-0.050127	0.008005	0.97918	1.23e-06	-0.051455	0.010598	0.97918	---	2e-15	-0.0507324	0.00638827	0.0151306	0.902102	0	3.81e-10	-0.050139	0.008005	0.97918	1.05e-06	-0.051773	0.010601	0.97918	---	0.000123
spine	rs60906625	22	12:26430452:A:G	12	26430452	G	A	6.16e-10	0.0487988	0.00788819	0.863558	0.352745	0	3.43e-08	0.054248	0.009829	0.994558	0.00324	0.038938	0.013222	0.994558	+++	5.94e-10	0.0488478	0.00788882	0.852738	0.355779	0	3.4e-08	0.054262	0.009829	0.994558	0.00316	0.039046	0.013225	0.994558	+++	-4.9e-05
spine	rs6487672	24	12:28423346:G:T	12	28423346	G	T	1.04e-08	-0.0430073	0.00751424	2.54038	0.110968	60.6357	3.12e-08	-0.051985	0.009391	0.993587	0.031	-0.02703	0.012528	0.993587	---	1.05e-08	-0.043002	0.00751489	2.54021	0.11098	60.6331	3.13e-08	-0.051978	0.009391	0.993587	0.0311	-0.02702	0.012531	0.993587	---	-5.3e-06
spine	rs7137828	25	12:111932800:C:T	12	111932800	C	T	5.12e-22	0.0611171	0.00633611	0.0387343	0.843976	0	4.66e-15	0.062051	0.007916	0.997488	1.88e-08	0.059452	0.01057	0.997488	+++	4.11e-22	0.0612631	0.00633654	0.0279243	0.867287	0	4.64e-15	0.062056	0.007916	0.997488	1.52e-08	0.059849	0.010572	0.997488	+++	-0.000146
spine	rs71445573	25	12:112829103:C:CAT	12	112829103	C	C	1.39e-11	-0.0443942	0.00656853	0.390454	0.532061	0	7.5e-09	-0.047475	0.008213	0.929424	0.000376	-0.038926	0.010942	0.929424	---	1.16e-11	-0.0445744	0.00656918	0.346253	0.556242	0	7.49e-09	-0.047475	0.008213	0.929424	0.000317	-0.039423	0.010945	0.929424	---	0.0001802
spine	rs78804134	24	12:28266382:A:G	12	28266382	A	G	6.75e-11	-0.0471231	0.00722069	1.82689	0.176495	45.2622	1.56e-09	-0.054398	0.009006	0.995232	0.00486	-0.03403	0.012082	0.995232	---	7.74e-11	-0.0469782	0.00722133	1.89893	0.168198	47.3387	1.56e-09	-0.054394	0.009006	0.995232	0.0054	-0.033625	0.012085	0.995232	---	-0.0001449
spine	rs7969023	23	12:26803949:C:T	12	26803949	T	C	5.85e-11	-0.0425446	0.00649775	0.979286	0.322375	0	2.98e-06	-0.037782	0.008086	0.986348	2.72e-06	-0.051226	0.010917	0.986348	---	6.01e-11	-0.0425215	0.00649839	0.966454	0.325566	0	2.97e-06	-0.037791	0.008086	0.986348	2.83e-06	-0.051149	0.01092	0.986348	---	-2.31e-05
spine	rs7975017	22	12:26428793:C:T	12	26428793	T	C	4.74e-09	-0.0445907	0.00761467	0.636352	0.425035	0	2.29e-07	-0.049106	0.009488	0.994257	0.00434	-0.036419	0.012764	0.994257	---	4.26e-09	-0.0447305	0.00761531	0.601836	0.437878	0	2.28e-07	-0.049121	0.009488	0.994257	0.00397	-0.036781	0.012767	0.994257	---	0.0001398
spine	rs145096717	26	13:28761592:A:G	13	28761592	G	A	4.08e-08	-0.166192	0.0302871	0.452094	0.501342	0	7.41e-05	-0.150725	0.038032	0.84349	0.000118	-0.193005	0.050076	0.84349	---	4.45e-08	-0.165752	0.03029	0.430235	0.511873	0	7.46e-05	-0.150667	0.038032	0.84349	0.00013	-0.191919	0.050089	0.84349	---	-0.00044
spine	rs76428106	26	13:28604007:C:T	13	28604007	T	C	1.13e-11	-0.198788	0.029281	0.000547891	0.981326	0	4.66e-08	-0.199297	0.036469	0.919702	5.63e-05	-0.197865	0.04912	0.919702	---	1.26e-11	-0.198351	0.0292838	0.00178062	0.966341	0	4.68e-08	-0.199268	0.036469	0.919702	6.26e-05	-0.196686	0.049133	0.919702	---	-0.000437
spine	rs2332462	27	14:25459482:C:T	14	25459482	T	C	1.31e-11	0.0440538	0.00650965	0.63132	0.426872	0	3.75e-09	0.047921	0.008128	0.995483	0.000636	0.037136	0.010871	0.995483	+++	1.59e-11	0.0438782	0.00651029	0.685103	0.407835	0	3.8e-09	0.047906	0.008128	0.995483	0.000746	0.036669	0.010874	0.995483	+++	0.0001756
spine	rs4641648	29	14:54643363:A:G	14	54643363	G	A	3.39e-08	0.0367956	0.00666563	0.458703	0.498231	0	1.34e-06	0.040144	0.008299	0.995535	0.00606	0.030709	0.011189	0.995535	+++	3.65e-08	0.0367103	0.00666605	0.479935	0.488452	0	1.35e-06	0.040135	0.008299	0.995535	0.00646	0.030483	0.011191	0.995535	+++	8.53e-05
spine	rs61755579	28	14:50655307:C:T	14	50655307	C	T	1.25e-08	-0.105194	0.018477	0.0126395	0.910486	0	6.29e-06	-0.103664	0.02295	1	0.000526	-0.108014	0.031151	1	---	1.34e-08	-0.104973	0.0184787	0.00897415	0.924528	0	6.27e-06	-0.103684	0.02295	1	0.000572	-0.10735	0.031159	1	---	-0.000221
spine	rs61979909	27	14:25575618:A:G	14	25575618	G	A	3.62e-08	0.0457952	0.00831336	0.148031	0.700424	0	2.96e-05	0.043398	0.010389	0.990092	0.000305	0.050063	0.013862	0.990092	+++	3.8e-08	0.0457275	0.00831422	0.14213	0.706173	0	2.98e-05	0.043379	0.010389	0.990092	0.00032	0.049911	0.013866	0.990092	+++	6.77e-05
spine	15:42248515_CAGG_C	30	15:42248515:C:CAGG	15	42248515	C	C	9.85e-09	-0.057189	0.00997479	0.301728	0.582801	0	8.48e-07	-0.061274	0.012442	0.979872	0.00283	-0.04984	0.016688	0.979872	---	1.03e-08	-0.0571243	0.00997564	0.311153	0.576974	0	8.49e-07	-0.061272	0.012442	0.979872	0.00294	-0.049659	0.016692	0.979872	---	-6.47e-05
spine	rs1271044	32	15:83512253:A:G	15	83512253	G	A	1.64e-08	-0.0360328	0.00638217	0.256494	0.612539	0	2.52e-05	-0.03361	0.007976	0.996636	0.00015	-0.040345	0.010641	0.996636	---	1.71e-08	-0.0359923	0.00638281	0.246225	0.619746	0	2.5e-05	-0.033619	0.007976	0.996636	0.000159	-0.040219	0.010644	0.996636	---	-4.05e-05
spine	rs17601876	31	15:51553909:A:G	15	51553909	A	G	2.4e-09	-0.037797	0.00633314	0.000576972	0.980836	0	1.69e-06	-0.037911	0.007914	0.993852	0.000372	-0.037594	0.010561	0.993852	---	2.49e-09	-0.0377596	0.00633357	0.000913854	0.975884	0	1.69e-06	-0.037903	0.007914	0.993852	0.000386	-0.037504	0.010563	0.993852	---	-3.74e-05
spine	rs12309	33	17:38175462:C:T	17	38175462	C	T	8.97e-09	0.0380573	0.00661975	0.456161	0.499424	0	2.8e-05	0.034697	0.008281	0.987775	6.51e-05	0.044006	0.011018	0.987775	+++	9.28e-09	0.038024	0.0066204	0.448393	0.503099	0	2.81e-05	0.034693	0.008281	0.987775	6.75e-05	0.043924	0.011021	0.987775	+++	3.33e-05
spine	rs138887828	33	17:38177324:T:TCAAA	17	38177324	T	T	9.12e-10	0.0537911	0.00878342	0.59606	0.440085	0	9.54e-06	0.048685	0.010995	0.804929	1.72e-05	0.062797	0.014602	0.804929	+++	1.02e-09	0.0536405	0.00878429	0.562059	0.453432	0	9.55e-06	0.048683	0.010995	0.804929	1.95e-05	0.062389	0.014606	0.804929	+++	0.0001506
spine	rs2305482	33	17:38140927:A:C	17	38140927	A	C	2.44e-09	0.0379348	0.00635926	0.913559	0.339172	0	2.63e-05	0.033389	0.007941	0.997799	1.45e-05	0.046062	0.010618	0.997799	+++	2.38e-09	0.0379652	0.00635969	0.925631	0.336001	0	2.62e-05	0.03339	0.007941	0.997799	1.41e-05	0.046148	0.01062	0.997799	+++	-3.04e-05
spine	rs28496749	33	17:38133545:C:T	17	38133545	C	T	1.99e-11	-0.0449806	0.00670698	2.07293	0.149934	51.759	6.75e-06	-0.03774	0.008383	0.902571	2.3e-07	-0.057859	0.01118	0.902571	---	1.76e-11	-0.0451081	0.00670762	2.14787	0.142767	53.4423	6.76e-06	-0.037739	0.008383	0.902571	1.94e-07	-0.058222	0.011183	0.902571	---	0.0001275
spine	rs373861118	33	17:38118929:T:TCACACACACACA	17	38118929	T	T	2.47e-08	-0.0356967	0.00640259	0.814086	0.366915	0	8.68e-05	-0.031378	0.007994	0.987206	4.9e-05	-0.043424	0.010693	0.987206	---	2.14e-08	-0.0358581	0.00640324	0.874049	0.349837	0	8.65e-05	-0.031384	0.007994	0.987206	4.12e-05	-0.043868	0.010696	0.987206	---	0.0001614
spine	rs3907022	33	17:38134889:C:T	17	38134889	T	C	2.29e-12	-0.0445489	0.00634999	1.96012	0.161501	48.9827	1.87e-06	-0.037873	0.007941	0.995875	9.76e-08	-0.056388	0.010575	0.995875	---	2.02e-12	-0.0446642	0.00635064	2.02858	0.154364	50.7045	1.86e-06	-0.037874	0.007941	0.995875	8.29e-08	-0.056713	0.010578	0.995875	---	0.0001153
spine	rs9303283	33	17:38192633:C:T	17	38192633	C	T	1.39e-08	0.0365108	0.00643397	0.00103401	0.974348	0	5.17e-06	0.036666	0.008043	0.994112	0.000727	0.036235	0.010722	0.994112	+++	1.19e-08	0.036682	0.0064344	7.21e-06	0.997857	0	5.16e-06	0.036669	0.008043	0.994112	0.000621	0.036705	0.010724	0.994112	+++	-0.0001712
spine	18:46387821_AGGAGGCCTCGAGGGAG_A	34	18:46387821:A:AGGAGGCCTCGAGGGAG	18	46387821	A	A	3.95e-11	0.137462	0.0208091	0.00249945	0.960127	0	1.97e-07	0.136661	0.026266	0.94835	4.7e-05	0.138813	0.034102	0.94835	+++	3.55e-11	0.137801	0.0208104	0.00517854	0.942632	0	1.98e-07	0.136648	0.026265	0.94835	4.2e-05	0.139746	0.03411	0.94835	+++	-0.000339
spine	rs72915617	34	18:46368276:C:G	18	46368276	C	G	2.41e-09	0.134638	0.0225631	0.427523	0.513207	0	3.07e-07	0.146051	0.028527	0.980233	0.00174	0.115568	0.036874	0.980233	+++	2.42e-09	0.134646	0.0225651	0.427813	0.513064	0	3.07e-07	0.146062	0.028527	0.980233	0.00175	0.115564	0.036883	0.980233	+++	-8e-06
spine	rs72915668	34	18:46390047:G:T	18	46390047	T	G	2.62e-12	0.0919656	0.0131441	0.345606	0.556611	0	1.69e-07	0.08614	0.016461	0.982932	2.86e-06	0.102215	0.021834	0.982932	+++	2.31e-12	0.0922011	0.0131451	0.375086	0.540245	0	1.69e-07	0.086133	0.016461	0.982932	2.48e-06	0.102882	0.021839	0.982932	+++	-0.0002355
spine	rs72966926	35	18:57328396:A:G	18	57328396	G	A	4.33e-08	-0.0517388	0.00944651	0.116879	0.732444	0	4.13e-06	-0.05413	0.011754	1	0.00285	-0.047377	0.015875	1	---	4.47e-08	-0.0516879	0.00944735	0.12255	0.726285	0	4.12e-06	-0.054136	0.011754	1	0.00295	-0.04722	0.015879	1	---	-5.09e-05
spine	19:1165747_TCTCAGAC_T	36	19:1165747:T:TCTCAGAC	19	1165747	T	T	2.39e-10	-0.0511198	0.00807051	0.110425	0.739661	0	1.34e-07	-0.05312	0.010068	0.831436	0.000432	-0.047524	0.013499	0.831436	---	2.23e-10	-0.0512063	0.00807115	0.100788	0.750886	0	1.35e-07	-0.053117	0.010068	0.831436	0.000404	-0.04777	0.013502	0.831436	---	8.65e-05
spine	19:45765191_CA_C	37	19:45765191:C:CA	19	45765191	C	C	2.28e-13	-0.0499364	0.00681163	1.26208	0.261257	20.7658	2.24e-07	-0.044172	0.008528	0.969813	1.13e-07	-0.060095	0.011321	0.969813	---	2.61e-13	-0.0498174	0.00681228	1.21908	0.269542	17.9706	2.27e-07	-0.044153	0.008528	0.969813	1.31e-07	-0.059805	0.011324	0.969813	---	-0.000119
spine	rs10402508	37	19:45733782:C:G	19	45733782	G	C	1.83e-09	-0.0403064	0.0067037	2.35875	0.124582	57.6046	9.65e-09	-0.047983	0.008362	0.959198	0.0183	-0.026498	0.011215	0.959198	---	1.75e-09	-0.0403559	0.00670434	2.32317	0.12746	56.9553	9.71e-09	-0.047973	0.008362	0.959198	0.0177	-0.026647	0.011218	0.959198	---	4.95e-05
spine	rs11667829	37	19:45739675:A:G	19	45739675	G	A	2.07e-08	-0.0378602	0.0067537	0.591674	0.441773	0	5.81e-05	-0.033959	0.008446	0.98767	6.86e-05	-0.044778	0.011247	0.98767	---	2.1e-08	-0.0378497	0.00675435	0.592019	0.44164	0	5.84e-05	-0.033948	0.008446	0.98767	6.91e-05	-0.044772	0.01125	0.98767	---	-1.05e-05
spine	rs344812	37	19:45791838:A:C	19	45791838	A	C	2e-10	-0.0439801	0.00691348	1.08045	0.298597	7.44599	8.09e-06	-0.038585	0.008645	0.985874	3.33e-06	-0.053552	0.011515	0.985874	---	2.17e-10	-0.0438959	0.00691413	1.05327	0.304755	5.05751	8.16e-06	-0.03857	0.008645	0.985874	3.64e-06	-0.05335	0.011518	0.985874	---	-8.42e-05
spine	rs34639530	36	19:1186929:G:T	19	1186929	G	T	3.75e-09	-0.0446362	0.00757187	0.0108268	0.917128	0	1.74e-06	-0.045225	0.009453	0.993347	0.00057	-0.043582	0.012648	0.993347	---	3.76e-09	-0.0446341	0.00757252	0.0115058	0.914579	0	1.73e-06	-0.045241	0.009453	0.993347	0.000578	-0.043547	0.012651	0.993347	---	-2.1e-06
spine	rs35500465	36	19:1158884:A:G	19	1158884	G	A	1.41e-08	-0.0426103	0.00751262	1.20841	0.271648	17.2464	9.77e-05	-0.036473	0.00936	0.976977	2e-05	-0.053723	0.012595	0.976977	---	1.33e-08	-0.042692	0.00751326	1.24117	0.265245	19.4312	9.77e-05	-0.036473	0.00936	0.976977	1.86e-05	-0.053958	0.012598	0.976977	---	8.17e-05
spine	rs4807624	36	19:1167158:A:G	19	1167158	A	G	9.18e-13	-0.0459786	0.00643755	0.142742	0.70557	0	3.77e-08	-0.044167	0.008027	0.968108	4.91e-06	-0.049244	0.010777	0.968108	---	7.75e-13	-0.046131	0.00643798	0.167296	0.682526	0	3.77e-08	-0.04417	0.008027	0.968108	4.09e-06	-0.049667	0.010779	0.968108	---	0.0001524
spine	rs4807632	36	19:1171020:A:G	19	1171020	A	G	1.43e-08	-0.0468268	0.00825928	0.930794	0.334657	0	3.01e-07	-0.052761	0.010298	0.982976	0.00899	-0.036127	0.013828	0.982976	---	1.45e-08	-0.0468158	0.00825992	0.936698	0.333129	0	3e-07	-0.052768	0.010298	0.982976	0.0091	-0.036079	0.013831	0.982976	---	-1.1e-05
spine	rs56207616	36	19:1149105:A:C	19	1149105	A	C	8.65e-10	-0.0411602	0.00671174	0.145635	0.702742	0	2.88e-07	-0.043084	0.008394	0.94998	0.000731	-0.03775	0.011176	0.94998	---	8.47e-10	-0.0411854	0.00671217	0.142182	0.706121	0	2.87e-07	-0.043086	0.008394	0.94998	0.000718	-0.037815	0.011178	0.94998	---	2.52e-05
spine	rs6510596	36	19:1099506:G:T	19	1099506	G	T	4.59e-08	-0.0353495	0.00646645	0.222477	0.637159	0	4.16e-05	-0.033073	0.008069	0.988473	0.000266	-0.039436	0.010811	0.988473	---	4.2e-08	-0.0354542	0.00646688	0.242868	0.622142	0	4.16e-05	-0.033076	0.008069	0.988473	0.00024	-0.039725	0.010813	0.988473	---	0.0001047
spine	rs73036519	37	19:45748362:C:G	19	45748362	G	C	1.02e-18	-0.0612248	0.00693163	0.0563861	0.812302	0	4.84e-12	-0.059985	0.008678	0.986667	3.74e-08	-0.06341	0.011521	0.986667	---	1.01e-18	-0.0612373	0.00693206	0.0584666	0.808936	0	4.87e-12	-0.059975	0.008678	0.986667	3.67e-08	-0.063463	0.011523	0.986667	---	1.25e-05
spine	rs752508	36	19:1168753:A:G	19	1168753	G	A	3.39e-14	-0.053234	0.00702081	0.00851304	0.926487	0	8.88e-10	-0.053718	0.008764	0.985893	8.06e-06	-0.052367	0.01173	0.985893	---	3.34e-14	-0.0532535	0.00702146	0.00801377	0.928669	0	8.85e-10	-0.053723	0.008764	0.985893	7.95e-06	-0.052412	0.011733	0.985893	---	1.95e-05
spine	rs892225	36	19:1152656:A:G	19	1152656	A	G	8.71e-09	-0.0379821	0.00660093	0.356119	0.55067	0	2.29e-05	-0.035014	0.008265	0.974207	8.19e-05	-0.04321	0.010969	0.974207	---	8.74e-09	-0.0379822	0.00660159	0.356255	0.550593	0	2.29e-05	-0.035014	0.008265	0.974207	8.21e-05	-0.043213	0.010972	0.974207	---	1e-07
spine	rs2145943	38	20:38563245:A:G	20	38563245	A	G	5.41e-10	0.0401861	0.00647446	0.83393	0.361139	0	9.18e-06	0.03579	0.008068	0.988475	9.18e-06	0.048138	0.010851	0.988475	+++	4.62e-10	0.0403485	0.0064751	0.896621	0.343689	0	9.17e-06	0.035791	0.008068	0.988475	7.57e-06	0.048597	0.010854	0.988475	+++	-0.0001624
spine	rs55837381	38	20:38556466:A:G	20	38556466	G	A	1.23e-09	0.044498	0.00732366	0.113051	0.736697	0	2.98e-06	0.042665	0.00913	0.989751	9.73e-05	0.047806	0.012265	0.989751	+++	1.24e-09	0.0444912	0.0073243	0.113852	0.7358	0	3e-06	0.042652	0.00913	0.989751	9.74e-05	0.047812	0.012268	0.989751	+++	6.8e-06
spine	rs6129460	38	20:38634831:C:T	20	38634831	C	T	1.64e-09	-0.0446306	0.00740156	0.183632	0.66827	0	3.82e-07	-0.047013	0.009257	0.993501	0.00105	-0.040408	0.012324	0.993501	---	1.58e-09	-0.0446779	0.00740221	0.174952	0.675748	0	3.84e-07	-0.047003	0.009257	0.993501	0.001	-0.040555	0.012327	0.993501	---	4.73e-05
spine	rs71332410	38	20:38653003:G:GCATGAAAGTAAGTTTCA	20	38653003	G	G	6.08e-09	-0.0399704	0.00687415	0.836148	0.360501	0	1.96e-07	-0.04467	0.008583	0.974452	0.00597	-0.031563	0.01148	0.974452	---	5.45e-09	-0.0400984	0.0068748	0.792195	0.373437	0	1.96e-07	-0.044672	0.008583	0.974452	0.00545	-0.031912	0.011483	0.974452	---	0.000128
