# Supplementary material for: Deep learning and genome-wide association meta-analyses of bone marrow adiposity in the UK Biobank
Source: Nat Commun. 2025 Jan 2;16:99. doi: 10.1038/s41467-024-55422-4 (PMC11697225; doi:10.1038/s41467-024-55422-4)
Supplement: Supplementary file 22 — Supplementary Data 19 [file 41467_2024_55422_MOESM22_ESM.xlsx]

## Sheet: Supplementary Table 19
Supplementary Table 19: Lead SNPs in meta-GWAS for the white unrelated sample (r2<0.3, p<5e-08)
BMFF region	rsid	GenomicLocus	uniqID	chr	pos	allele_0	allele_1	P_value_meta	beta_meta	se_meta	Q_meta	P_heterogeneity_meta	I2_meta	cohort_1_p	cohort_1_beta	cohort_1_se	cohort_1_info	cohort_2_p	cohort_2_beta	cohort_2_se	cohort_2_info	nIndSigSNPs	IndSigSNPs	direction			Genomic locus : Index of genomic rick loci.
Femoral head (n=23)																											uniqID : Unique ID of SNPs consisting of chr:position:allele1:allele2 where alleles are alphabetically ordered.
femoral head	rs10789188	2	1:66053791:A:G	1	66053791	A	G	1.76258e-11	0.0456372	0.00678676	0.784935	0.375636	0	2.27e-09	0.049953	0.008354	0.978935	0.00139	0.03726	0.011639	0.978935	3	rs10789188;rs11208717;rs7535897	+++			rsID : rsID of the top lead SNP based on dbSNP build 146.
femoral head	rs7537281	1	1:22692078:A:T	1	22692078	A	T	3.28393e-20	-0.0762626	0.00828108	1.29275	0.255542	22.6454	1.13e-11	-0.069445	0.010224	0.996222	2.61e-10	-0.089266	0.01412	0.996222	2	rs7537281;rs11800051	---			chr : chromosome of top lead SNP
femoral head	rs13081028	4	3:52555316:A:G	3	52555316	G	A	2.44074e-08	0.0356129	0.00638516	1.53373	0.215553	34.7996	1.62e-07	0.041355	0.007891	0.999105	0.023	0.024723	0.010867	0.999105	1	rs13081028	+++			pos : position of top lead SNP on hg19
femoral head	rs796821996	3	3:12280157:C:CT	3	12280157	C	C	2.38825e-08	-0.0842279	0.0150913	0.128157	0.720351	0	2.47e-06	-0.088192	0.018718	0.942452	0.00259	-0.076865	0.02551	0.942452	1	rs796821996	---			allele_0: non-effect allele
femoral head	rs7705526	5	5:1285974:A:C	5	1285974	C	A	4.32798e-09	-0.0401348	0.00683594	1.39076	0.238277	28.0967	5.1e-05	-0.034263	0.008457	0.970497	1.04e-05	-0.051203	0.011611	0.970497	2	rs7705526;rs2853677	---			allele_1: effect allele
femoral head	6:133339485_GA_G	7	6:133339485:G:GA	6	133339485	G	G	1.52427e-10	0.0433506	0.00677043	0.126249	0.722354	0	7.7e-08	0.045113	0.008393	0.989764	0.000471	0.040067	0.011456	0.989764	1	6:133339485_GA_G	+++			nIndSigSNPs : The number of the independent (at user defined r2) significant SNPs in the genomic locus.
femoral head	rs10624910	8	6:152057402:A:ATAAAC	6	152057402	A	A	4.59708e-09	-0.0377148	0.00643473	1.05688e-05	0.997406	0	2.1e-06	-0.03773	0.007952	0.972435	0.000581	-0.037686	0.010952	0.972435	1	rs10624910	---			IndSigSNPs : rsID of the independent significant SNPs in the genomic locus.
femoral head	rs4869742	8	6:151907748:C:T	6	151907748	C	T	3.41074e-18	0.0608867	0.00700097	0.0153975	0.901247	0	3.94e-12	0.06025	0.00868	1	1.61e-07	0.062072	0.011843	1	1	rs4869742	+++			Two-sided association P values from inverse-variance -weighted fixed-effect model meta-analysis are given.
femoral head	rs6597282	6	6:7711690:C:T	6	7711690	C	T	7.69692e-09	0.0396403	0.00686416	0.0386873	0.844069	0	1.65e-06	0.040617	0.008472	0.98997	0.00128	0.037774	0.011711	0.98997	1	rs6597282	+++
femoral head	rs10093418	9	8:72392687:A:G	8	72392687	A	G	2.30477e-13	0.0764838	0.0104346	0.644087	0.422235	0	1.56e-10	0.082571	0.0129	0.976904	0.000252	0.064963	0.017747	0.976904	2	rs10093418;rs7843475	+++
femoral head	rs11573824	10	8:119959925:A:T	8	119959925	A	T	8.45899e-09	0.0367842	0.0063872	0.000473545	0.982639	0	3.19e-06	0.036684	0.007874	0.993864	0.000711	0.036977	0.010922	0.993864	1	rs11573824	+++
femoral head	rs4263799	9	8:72394991:C:T	8	72394991	C	T	3.72489e-17	-0.0536342	0.00636891	0.330699	0.565248	0	8.17e-13	-0.056283	0.00786	0.993991	7.88e-06	-0.04857	0.010868	0.993991	2	rs4263799;rs62508470	---
femoral head	rs74789792	9	8:72358665:G:GC	8	72358665	G	G	6.33091e-10	-0.0679737	0.0109955	0.425818	0.514048	0	7.83e-08	-0.073233	0.013633	0.993947	0.00178	-0.058185	0.018599	0.993947	2	rs74789792;rs62508470	---
femoral head	rs1219399	11	11:121754634:C:T	11	121754634	T	C	2.39736e-09	0.0704215	0.0117992	1.03547	0.308878	3.4252	6.32e-08	0.079254	0.014648	1	0.00659	0.0541	0.019912	1	1	rs1219399	+++
femoral head	rs765634	13	12:54432997:A:G	12	54432997	A	G	2.77034e-08	-0.0371296	0.00668356	0.0132195	0.908464	0	5.16e-06	-0.037689	0.008267	0.9775	0.00149	-0.036074	0.011356	0.9775	1	rs765634	---
femoral head	rs76895963	12	12:4384844:G:T	12	4384844	T	G	4.29219e-08	0.135803	0.0247888	1.81813	0.177536	44.9984	2.23e-07	0.161122	0.031098	0.81209	0.0256	0.091678	0.041053	0.81209	1	rs76895963	+++
femoral head	rs34001253	14	13:43083293:A:G	13	43083293	A	G	1.38458e-09	-0.112159	0.0185164	0.19618	0.657822	0	2.73e-06	-0.106365	0.022671	0.962189	0.000117	-0.123768	0.032091	0.962189	1	rs34001253	---
femoral head	rs58973023	14	13:42959133:A:T	13	42959133	A	T	3.18984e-17	0.0535348	0.00634344	0.173643	0.676894	0	1.41e-12	0.055444	0.007825	0.998446	4.17e-06	0.049875	0.010834	0.998446	3	rs58973023;rs73172267;rs7995775	+++
femoral head	rs758487200	14	13:43137799:C:CA	13	43137799	C	C	2.13803e-08	-0.0414473	0.00740071	0.334316	0.563129	0	9.95e-07	-0.044504	0.009095	0.925087	0.00536	-0.035457	0.012732	0.925087	1	rs758487200	---
femoral head	rs2543029	15	18:43098275:A:C	18	43098275	C	A	3.05556e-10	-0.0525392	0.00834494	0.276881	0.598753	0	6.67e-08	-0.055734	0.01032	0.983693	0.00105	-0.046504	0.014184	0.983693	1	rs2543029	---
femoral head	rs143383	17	20:34025983:A:G	20	34025983	A	G	3.16739e-20	0.0605767	0.00657503	2.36632	0.123979	57.7403	6.08e-11	0.053213	0.008133	1	2.66e-11	0.074469	0.011171	1	4	rs143383;rs532201406;rs2254207;rs2425052	+++
femoral head	rs545858601	17	20:34689928:A:AAAAACAAAAC	20	34689928	A	A	3.07185e-08	0.0855571	0.0154511	0.913308	0.339238	0	0.000102	0.07466	0.019203	0.934099	4.98e-05	0.105566	0.026021	0.934099	1	rs545858601	+++
femoral head	rs6119395	16	20:32244711:G:T	20	32244711	G	T	1.20254e-10	-0.044153	0.0068571	0.0717466	0.788811	0	4.41e-07	-0.042818	0.008477	0.993095	6.29e-05	-0.04668	0.011663	0.993095	1	rs6119395	---
Total hip (n=46)
total hip	rs12044944	4	1:240581653:C:T	1	240581653	C	T	1.40693e-09	-0.0492853	0.00814003	0.00201765	0.964172	0	8.75e-07	-0.049552	0.010075	0.990654	0.000414	-0.048784	0.013814	0.990654	1	rs12044944	---
total hip	rs12120154	2	1:66109765:A:G	1	66109765	G	A	2.94064e-14	0.0640266	0.00842355	0.0362096	0.849083	0	1.93e-09	0.062845	0.010465	0.983044	3.13e-06	0.066201	0.014196	0.983044	4	rs12120154;rs12022410;rs3828036;rs10749754	+++
total hip	rs370269699	2	1:66130992:A:ATG	1	66130992	A	A	6.71495e-09	-0.0496354	0.00856092	0.543033	0.461179	0	2.2e-05	-0.045023	0.010605	0.73411	5.91e-05	-0.058264	0.014505	0.73411	2	rs370269699;rs12022410	---
total hip	rs6672768	3	1:210466384:A:C	1	210466384	A	C	4.71402e-10	0.0523993	0.00841305	0.954426	0.328595	0	8.23e-06	0.046413	0.010408	0.99576	8.35e-06	0.063684	0.01429	0.99576	2	rs6672768;rs4844990	+++
total hip	rs72683129	2	1:66069781:A:G	1	66069781	A	G	1.71554e-16	-0.0746226	0.00905563	0.249544	0.617396	0	4.08e-12	-0.077947	0.011238	0.970467	7.58e-06	-0.068467	0.015292	0.970467	5	rs72683129;rs12022410;rs7365526;rs3828036;rs10749754	---
total hip	rs7537281	1	1:22692078:A:T	1	22692078	A	T	4.02191e-29	-0.0931296	0.00831424	0.0655139	0.797984	0	6.31e-19	-0.091573	0.010301	0.996222	9.27e-12	-0.096039	0.014083	0.996222	3	rs7537281;rs11800051;rs77573867	---
total hip	rs11126989	5	2:85490112:A:T	2	85490112	T	A	1.03455e-08	0.0367733	0.00642332	0.373251	0.541237	0	2.07e-05	0.0339	0.007961	0.988599	0.000108	0.042133	0.010873	0.988599	1	rs11126989	+++
total hip	rs17529309	6	2:200603682:G:T	2	200603682	G	T	6.57369e-12	-0.124006	0.0180593	0.0866082	0.768534	0	1.48e-08	-0.128003	0.022596	0.956047	9.96e-05	-0.116939	0.030047	0.956047	3	rs17529309;rs62178292;rs75488568	---
total hip	rs6713670	6	2:200514957:A:G	2	200514957	A	G	3.55518e-08	0.0443449	0.00804569	0.0100774	0.920038	0	1.18e-05	0.043753	0.009975	0.993792	0.000842	0.045447	0.013611	0.993792	2	rs6713670;rs62178292	+++
total hip	rs11712037	7	3:12344730:C:G	3	12344730	C	G	2.58942e-15	0.0773219	0.00977614	0.100226	0.751559	0	5.78e-11	0.079607	0.012152	0.99571	8.89e-06	0.07313	0.016459	0.99571	3	rs11712037;rs1152001;rs11718525	+++
total hip	rs307572	7	3:12126667:G:T	3	12126667	G	T	1.71438e-11	0.0583861	0.00867745	0.0100188	0.92027	0	4.43e-08	0.059027	0.010784	0.994318	9.07e-05	0.057209	0.014615	0.994318	2	rs307572;rs114207624	+++
total hip	rs7734992	8	5:1280128:C:T	5	1280128	T	C	2.2371e-11	-0.0438875	0.00656052	0.770264	0.380135	0	1.13e-06	-0.039657	0.008141	0.966726	3.05e-06	-0.051724	0.01108	0.966726	2	rs7734992;rs2736099	---
total hip	rs1871859	10	6:151898506:C:T	6	151898506	C	T	1.2453e-24	0.101084	0.00986662	0.877692	0.348835	0	1.43e-14	0.094284	0.012249	0.990118	8.86e-12	0.113649	0.01665	0.990118	3	rs1871859;6:151854187_CTT_C;rs9479061	+++
total hip	rs201139341	10	6:151805999:G:GT	6	151805999	G	G	1.8721e-09	0.0464369	0.00772849	0.681217	0.409168	0	1.36e-05	0.041752	0.009589	0.971663	2.43e-05	0.055122	0.013056	0.971663	2	rs201139341;6:151854187_CTT_C	+++
total hip	rs2504069	10	6:152085517:C:T	6	152085517	C	T	7.95987e-09	-0.0401143	0.00695305	0.185031	0.667085	0	1.05e-05	-0.037935	0.008603	1	0.000182	-0.044219	0.011807	1	2	rs2504069;rs2347638	---
total hip	rs3020332	10	6:152008924:C:T	6	152008924	C	T	1.20248e-16	-0.0528809	0.00638438	0.476845	0.489855	0	3.9e-10	-0.049634	0.007929	0.995312	4.57e-08	-0.058867	0.010766	0.995312	3	rs3020332;rs2347638;rs851993	---
total hip	rs3734803	10	6:151869645:A:G	6	151869645	G	A	2.78879e-11	0.0549824	0.00825895	0.976151	0.323151	0	1.77e-06	0.048988	0.010248	0.9967	2.18e-06	0.06609	0.01395	0.9967	3	rs3734803;6:151904121_CTTTTTTTTTTTT_C;6:151854187_CTT_C	+++
total hip	rs4455680	10	6:151863505:A:G	6	151863505	G	A	3.86334e-09	-0.0471165	0.00799949	1.28058	0.257792	21.9103	5.03e-05	-0.040396	0.009963	0.908863	9.92e-06	-0.05931	0.01342	0.908863	2	rs4455680;6:151854187_CTT_C	---
total hip	rs6905582	10	6:152000454:A:G	6	152000454	G	A	7.74224e-14	0.0637226	0.00852518	0.795488	0.372446	0	3.61e-08	0.058169	0.010557	0.979945	2.93e-07	0.074133	0.014454	0.979945	4	rs6905582;rs851987;rs2347638;rs58164038	+++
total hip	rs79983567	10	6:151969800:A:C	6	151969800	A	C	1.89166e-08	-0.0659027	0.0117231	0.967635	0.325271	0	8.2e-05	-0.057392	0.01457	0.910031	3.65e-05	-0.081528	0.019742	0.910031	2	rs79983567;rs851993	---
total hip	rs9379084	9	6:7231843:A:G	6	7231843	G	A	2.34499e-08	0.0575137	0.010299	0.135536	0.71276	0	2.44e-06	0.060307	0.012792	0.938994	0.00257	0.052367	0.017364	0.938994	1	rs9379084	+++
total hip	7:28027811_GA_G	11	7:28027811:G:GA	7	28027811	G	G	3.09801e-11	-0.0738153	0.0111137	0.00388968	0.95027	0	6.89e-08	-0.074323	0.013776	0.919418	0.000108	-0.072869	0.018808	0.919418	1	7:28027811_GA_G	---
total hip	rs11772470	13	7:99181096:A:G	7	99181096	G	A	3.83844e-09	0.053226	0.00903513	1.46441	0.22623	31.7132	4.26e-08	0.061145	0.011156	0.991771	0.0135	0.03813	0.015403	0.991771	1	rs11772470	+++
total hip	rs4448201	12	7:96154912:C:G	7	96154912	G	C	6.3314e-13	-0.0485184	0.00674509	0.0355009	0.85055	0	1.56e-08	-0.047572	0.00841	0.993733	8.71e-06	-0.050225	0.011293	0.993733	1	rs4448201	---
total hip	rs849140	11	7:28183702:C:T	7	28183702	T	C	9.64659e-11	0.0419089	0.00647503	0.000434647	0.983367	0	1.72e-07	0.042008	0.008032	1	0.000139	0.041725	0.010943	1	1	rs849140	+++
total hip	rs10093418	14	8:72392687:A:G	8	72392687	A	G	1.88156e-10	0.0665739	0.01045	1.86882	0.17161	46.4903	2.89e-09	0.077106	0.012983	0.976904	0.00736	0.047197	0.01761	0.976904	1	rs10093418	+++
total hip	rs4263799	14	8:72394991:C:T	8	72394991	C	T	2.18996e-28	-0.070618	0.00639071	0.0368019	0.847869	0	1.93e-19	-0.071518	0.007928	0.993991	1.75e-10	-0.068948	0.010799	0.993991	2	rs4263799;rs73686205	---
total hip	rs6415470	15	8:119955111:A:G	8	119955111	G	A	2.88592e-09	0.0379753	0.00639535	0.316732	0.573578	0	8.04e-06	0.035348	0.007918	0.997749	7.65e-05	0.042906	0.010847	0.997749	1	rs6415470	+++
total hip	rs74789792	14	8:72358665:G:GC	8	72358665	G	G	1.32895e-11	-0.0749273	0.011075	0.53197	0.46578	0	4.25e-09	-0.080893	0.013768	0.993947	0.000598	-0.06399	0.018642	0.993947	2	rs74789792;rs73686205	---
total hip	rs841968	16	9:4857662:C:T	9	4857662	C	T	4.65735e-11	-0.0649246	0.00986472	0.0611569	0.804677	0	4.71e-08	-0.066704	0.01221	0.984475	0.000236	-0.06158	0.01674	0.984475	1	rs841968	---
total hip	rs17476364	18	10:71094504:C:T	10	71094504	T	C	1.48617e-12	-0.0721281	0.0101937	0.186318	0.665999	0	5.5e-08	-0.068878	0.012673	0.996797	5.35e-06	-0.078085	0.017157	0.996797	1	rs17476364	---
total hip	rs7897379	17	10:65301725:C:T	10	65301725	T	C	5.82288e-13	0.0459778	0.00638176	1.42905	0.23192	30.0234	7.72e-11	0.051605	0.00793	0.998959	0.00092	0.035635	0.010751	0.998959	1	rs7897379	+++
total hip	rs149934734	20	11:108315606:C:T	11	108315606	C	T	2.34617e-08	-0.11206	0.020067	1.58016	0.208737	36.7154	1.59e-07	-0.130613	0.02491	0.988061	0.0218	-0.077763	0.033869	0.988061	1	rs149934734	---
total hip	rs7120444	19	11:86335764:C:T	11	86335764	C	T	2.12633e-14	-0.0526775	0.00689249	1.24624	0.264272	19.7587	9.28e-12	-0.058333	0.008554	0.997134	0.000288	-0.042209	0.011638	0.997134	1	rs7120444	---
total hip	rs10843115	22	12:28307717:C:T	12	28307717	C	T	9.24051e-09	-0.0411893	0.0071707	1.69072	0.193506	40.8537	0.000116	-0.034339	0.008898	0.996011	8.65e-06	-0.05388	0.012111	0.996011	1	rs10843115	---
total hip	rs597808	23	12:111973358:A:G	12	111973358	A	G	2.82779e-09	0.0378676	0.00637362	0.746196	0.387683	0	1.93e-05	0.033818	0.007912	0.993732	2.49e-05	0.045353	0.010757	0.993732	1	rs597808	+++
total hip	rs76895963	21	12:4384844:G:T	12	4384844	T	G	3.37657e-09	0.14785	0.0250077	0.581255	0.445821	0	2.43e-07	0.162382	0.031444	0.81209	0.00291	0.122836	0.041253	0.81209	1	rs76895963	+++
total hip	rs7978874	22	12:28026023:G:T	12	28026023	G	T	2.35877e-10	-0.0535132	0.00844595	0.752747	0.385608	0	4.86e-06	-0.048076	0.010517	1	7.76e-06	-0.063389	0.014174	1	1	rs7978874	---
total hip	rs34001253	24	13:43083293:A:G	13	43083293	A	G	9.8325e-11	-0.120864	0.0186821	1.26238	0.2612	20.7848	4.13e-06	-0.105829	0.02298	0.962189	2.87e-06	-0.150169	0.032083	0.962189	1	rs34001253	---
total hip	rs758487200	24	13:43137799:C:CA	13	43137799	C	C	8.18157e-10	-0.0456798	0.00743806	0.186874	0.665531	0	2.34e-06	-0.043354	0.00918	0.925087	7.85e-05	-0.050125	0.012691	0.925087	1	rs758487200	---
total hip	rs8001611	24	13:42965694:C:T	13	42965694	C	T	8.41836e-29	-0.0708322	0.00636089	0.218869	0.639903	0	2.05e-20	-0.073009	0.007881	0.998399	5.82e-10	-0.066764	0.010774	0.998399	5	rs8001611;rs73172267;rs56343257;rs7995240;rs2875462	---
total hip	rs34163979	25	14:35452572:C:CTT	14	35452572	C	C	1.42088e-09	0.0390246	0.00644706	0.120276	0.728735	0	3.69e-07	0.040665	0.007996	0.999049	0.000965	0.035977	0.010899	0.999049	1	rs34163979	+++
total hip	rs56030650	26	17:38131187:A:C	17	38131187	C	A	3.90962e-08	-0.0349805	0.00636601	0.168916	0.681077	0	2.92e-05	-0.033053	0.007907	1	0.000332	-0.038532	0.010733	1	1	rs56030650	---
total hip	rs60372268	27	17:44947756:A:G	17	44947756	A	G	5.21591e-10	0.0438013	0.00705055	1.04867	0.305813	4.64118	2.27e-08	0.049187	0.008796	1	0.00382	0.034122	0.011792	1	2	rs60372268;rs7216991	+++
total hip	rs2957150	28	18:60080311:A:G	18	60080311	A	G	3.6151e-08	-0.0366014	0.0066443	0.511704	0.474402	0	1.17e-06	-0.04009	0.008242	0.997767	0.0073	-0.030126	0.011229	0.997767	1	rs2957150	---
total hip	rs143383	29	20:34025983:A:G	20	34025983	A	G	3.46259e-08	0.0364735	0.00661198	1.07607	0.299578	7.06939	0.000133	0.031418	0.008214	1	4e-05	0.045779	0.011144	1	1	rs143383	+++
Diaphysis (n=36)
diaphysis	rs61309203	1	1:21118489:A:T	1	21118489	A	T	4.10806e-08	0.037934	0.00691451	0.644839	0.421964	0	7.73e-05	0.033871	0.008568	0.98305	0.000102	0.045522	0.011709	0.98305	1	rs61309203	+++
diaphysis	rs11128603	2	3:12385828:A:G	3	12385828	A	G	6.76785e-28	0.111893	0.0102201	1.32593	0.24953	24.5813	2.17e-21	0.120551	0.012688	0.998094	2.71e-08	0.095897	0.017246	0.998094	4	rs11128603;rs1152001;rs6805092;rs143888770	+++
diaphysis	rs11923081	4	3:132439403:A:C	3	132439403	A	C	4.63549e-09	0.0622	0.0106148	0.43118	0.51141	0	1.49e-05	0.057072	0.013178	0.989756	6.31e-05	0.071674	0.017912	0.989756	1	rs11923081	+++
diaphysis	rs12636458	2	3:12589685:C:T	3	12589685	C	T	1.73779e-08	0.0645087	0.0114453	0.190708	0.662328	0	1.57e-06	0.068174	0.014193	0.949696	0.00288	0.057693	0.019354	0.949696	1	rs12636458	+++
diaphysis	rs1354034	3	3:56849749:C:T	3	56849749	T	C	3.16923e-08	0.0380738	0.00688268	0.26359	0.607664	0	3.39e-05	0.035466	0.008554	1	0.000219	0.042862	0.011591	1	1	rs1354034	+++
diaphysis	rs1932101	5	6:130459410:C:G	6	130459410	G	C	7.39196e-09	-0.0405773	0.00701815	0.0558536	0.813174	0	6.37e-06	-0.039355	0.008718	0.989863	0.000295	-0.042828	0.01183	0.989863	1	rs1932101	---
diaphysis	rs4870045	6	6:151908047:A:G	6	151908047	G	A	1.7076e-21	0.070755	0.00743111	2.8176	0.0932356	64.5088	2.97e-11	0.061509	0.00925	0.998288	2.29e-12	0.087583	0.012479	0.998288	4	rs4870045;rs9371528;rs35082199;rs80305379	+++
diaphysis	rs851970	6	6:151979157:C:T	6	151979157	C	T	4.72986e-08	0.0375209	0.00687048	0.157172	0.691773	0	3.2e-05	0.035512	0.008537	0.988477	0.000371	0.041214	0.011575	0.988477	1	rs851970	+++
diaphysis	rs2952565	8	7:121017812:C:T	7	121017812	T	C	3.03072e-08	-0.0493759	0.00891317	1.17029	0.279342	14.5509	3.65e-07	-0.056567	0.011119	0.967879	0.0146	-0.036447	0.014909	0.967879	3	rs2952565;rs2908008;rs56219125	---
diaphysis	rs3801382	8	7:120998277:G:T	7	120998277	T	G	5.37971e-41	-0.100574	0.0075007	0.441162	0.506562	0	4.85e-29	-0.104242	0.009314	0.999348	1.26e-13	-0.093807	0.012652	0.999348	6	rs3801382;rs17508777;rs12539842;rs2908008;7:120970768_GAAAAAAA_G;rs56219125	---
diaphysis	rs4448201	7	7:96154912:C:G	7	96154912	G	C	5.17055e-19	-0.063486	0.00712641	2.35354	0.124999	57.5109	7.95e-16	-0.071642	0.008891	0.993733	4.19e-05	-0.048831	0.011918	0.993733	3	rs4448201;rs79836318;7:96338255_TA_T	---
diaphysis	rs5000109	8	7:121217660:G:T	7	121217660	G	T	3.47859e-08	-0.0387278	0.00702168	2.34371	0.12579	57.3326	8.8e-08	-0.046628	0.008714	0.966275	0.0422	-0.024101	0.011857	0.966275	1	rs5000109	---
diaphysis	rs12675599	9	8:119811295:C:T	8	119811295	C	T	6.18167e-09	-0.0476824	0.00820446	0.00434545	0.947442	0	2.27e-06	-0.048078	0.010165	0.999101	0.000732	-0.046943	0.013897	0.999101	3	rs12675599;rs11784196;rs12545372	---
diaphysis	rs386729216	9	8:120092000:C:CAGTTGTTT	8	120092000	C	C	7.99905e-12	0.0683478	0.00999446	0.646324	0.42143	0	5.03e-07	0.06242	0.01242	0.968658	2.52e-06	0.079239	0.016835	0.968658	3	rs386729216;rs71569777;rs1485300	+++
diaphysis	rs4242592	9	8:119968975:G:T	8	119968975	T	G	6.91595e-31	0.0782273	0.00676964	1.14364	0.284885	12.5596	3.26e-18	0.072947	0.008379	0.997806	1.72e-14	0.088153	0.011488	0.997806	7	rs4242592;rs4380972;rs1485300;rs12545372;rs71569777;rs754555389;rs1485287	+++
diaphysis	rs759395146	9	8:119871321:G:GA	8	119871321	G	G	2.57932e-08	0.0609062	0.0109389	0.049221	0.824424	0	4.31e-06	0.062715	0.013643	0.894524	0.00165	0.05765	0.018305	0.894524	3	rs759395146;rs71569777;rs1485287	+++
diaphysis	rs76984895	9	8:119997745:A:T	8	119997745	A	T	1.20589e-14	0.117276	0.0152003	0.00395022	0.949885	0	4.76e-10	0.117987	0.018944	0.977906	5.27e-06	0.115992	0.025469	0.977906	4	rs76984895;rs11784196;rs754555389;rs1485287	+++
diaphysis	rs4757390	10	11:16298532:A:T	11	16298532	A	T	1.38382e-10	0.0442893	0.00690116	0.259268	0.610623	0	4.49e-08	0.046874	0.008567	0.993334	0.000694	0.039512	0.011647	0.993334	1	rs4757390	+++
diaphysis	rs11049256	11	12:28137473:A:G	12	28137473	G	A	2.50376e-10	0.0533107	0.00842624	0.224926	0.635312	0	7.49e-08	0.056246	0.010455	0.99653	0.000772	0.04787	0.014234	0.99653	1	rs11049256	+++
diaphysis	rs113468474	12	13:43391068:A:G	13	43391068	G	A	1.86245e-14	-0.190063	0.0248131	1.35998	0.243541	26.4693	2.14e-08	-0.169773	0.030305	1	8.72e-08	-0.231331	0.04322	1	2	rs113468474;rs17537539	---
diaphysis	rs11617942	12	13:42973378:C:T	13	42973378	C	T	2.30807e-19	0.354764	0.039429	0.00459446	0.945959	0	1.91e-12	0.356922	0.050676	0.916146	2.17e-08	0.351454	0.062766	0.916146	1	rs11617942	+++
diaphysis	rs138818878	12	13:43148546:C:G	13	43148546	C	G	1.39018e-21	-0.192695	0.0201927	0.487952	0.484842	0	4.22e-16	-0.202926	0.024945	0.938629	4.74e-07	-0.173248	0.034392	0.938629	2	rs138818878;rs117427451	---
diaphysis	rs238257	12	13:42924883:C:G	13	42924883	C	G	3.47646e-13	-0.0492011	0.00676348	0.000398379	0.984076	0	4.88e-09	-0.049102	0.00839	0.994325	1.57e-05	-0.049385	0.01143	0.994325	2	rs238257;rs34723116	---
diaphysis	rs34136735	12	13:43087742:C:T	13	43087742	C	T	1.10229e-15	-0.137263	0.017126	1.52672	0.216605	34.5003	7.52e-09	-0.122013	0.02111	0.963979	1.31e-08	-0.166626	0.029292	0.963979	2	rs34136735;rs34723116	---
diaphysis	rs35017585	13	13:111112222:A:AT	13	111112222	A	A	1.11128e-14	-0.0531162	0.00687515	0.580752	0.446018	0	2.45e-11	-0.056964	0.00853	0.994701	7.55e-05	-0.045982	0.011615	0.994701	2	rs35017585;rs79603296	---
diaphysis	rs665632	12	13:43106514:C:T	13	43106514	T	C	2.66755e-29	0.0977862	0.00870175	0.605865	0.436349	0	1.89e-21	0.102764	0.010799	0.982551	1.69e-09	0.08857	0.014694	0.982551	2	rs665632;rs9525643	+++
diaphysis	rs78322597	12	13:42852039:C:T	13	42852039	T	C	8.92186e-09	-0.0663198	0.0115338	1.52785	0.216436	34.5484	8.98e-05	-0.055921	0.014276	0.973431	1.17e-05	-0.085865	0.019572	0.973431	1	rs78322597	---
diaphysis	rs9567018	12	13:43256315:C:T	13	43256315	C	T	1.78954e-08	-0.0425682	0.00755935	0.0721333	0.788256	0	2.75e-06	-0.044067	0.009396	0.992575	0.00178	-0.039818	0.012728	0.992575	3	rs9567018;rs17537539;rs9525643	---
diaphysis	rs5809704	14	14:75784922:G:GT	14	75784922	G	G	1.96689e-09	0.0451813	0.00752956	2.7336	0.0982579	63.4181	6.73e-09	0.054463	0.009392	0.961698	0.0238	0.028484	0.012597	0.961698	1	rs5809704	+++
diaphysis	rs62018159	15	15:40397421:A:G	15	40397421	G	A	7.63488e-11	0.0539448	0.00828947	0.97484	0.323476	0	5.19e-09	0.059904	0.010254	0.978883	0.00243	0.042704	0.014083	0.978883	1	rs62018159	+++
diaphysis	18:60043511_CT_C	16	18:60043511:C:CT	18	60043511	C	C	1.85239e-10	-0.0557602	0.0087493	0.747412	0.387297	0	1.63e-08	-0.061309	0.010851	0.863147	0.00213	-0.045449	0.014792	0.863147	3	18:60043511_CT_C;18:60029970_TA_T;rs386804044	---
diaphysis	rs1515682	16	18:60191963:C:G	18	60191963	C	G	3.42215e-08	-0.0970964	0.0175952	1.0785	0.299033	7.27885	4.31e-07	-0.110594	0.021875	0.957666	0.0146	-0.072359	0.029614	0.957666	1	rs1515682	---
diaphysis	rs17070072	16	18:60205542:G:T	18	60205542	T	G	5.77066e-09	-0.0415593	0.00713676	0.0204743	0.88622	0	1.69e-06	-0.042304	0.008833	0.993743	0.000915	-0.040159	0.012112	0.993743	3	rs17070072;rs3017360;rs34938752	---
diaphysis	rs884205	16	18:60054857:A:C	18	60054857	A	C	1.18815e-18	-0.0686534	0.00778753	0.00969531	0.921563	0	2.27e-12	-0.068084	0.0097	0.981695	9.62e-08	-0.069686	0.013062	0.981695	4	rs884205;rs3017360;18:60029970_TA_T;rs386804044	---
diaphysis	rs6078002	17	20:10979010:A:C	20	10979010	C	A	9.31826e-11	-0.0480753	0.00742176	0.809874	0.368158	0	2.58e-06	-0.043204	0.009186	0.99918	5.53e-06	-0.057233	0.012595	0.99918	1	rs6078002	---
diaphysis	21:36926852_CT_C	18	21:36926852:C:CT	21	36926852	C	C	5.04818e-13	-0.0488817	0.00676657	0.170802	0.6794	0	2.38e-08	-0.046833	0.008388	0.987658	4.19e-06	-0.052699	0.01145	0.987658	1	21:36926852_CT_C	---
Spine (n=49)
spine	rs12081192	4	1:155738044:A:G	1	155738044	A	G	4.05933e-11	0.0456908	0.00692086	0.97233	0.3241	0	4.48e-09	0.050832	0.008665	0.995476	0.00146	0.036632	0.011502	0.995476	1	rs12081192	+++
spine	rs200531368	3	1:66100979:T:TA	1	66100979	T	T	2.7004e-11	0.0610845	0.00916903	0.252739	0.615153	0	1.72e-08	0.064523	0.011439	0.933201	0.000344	0.054905	0.015335	0.933201	3	rs200531368;rs61408107;rs56041441	+++
spine	rs3917932	2	1:36943916:C:G	1	36943916	C	G	2.98931e-08	0.0356248	0.00642807	0.0339048	0.853909	0	5.25e-06	0.036506	0.008014	0.993594	0.00158	0.034035	0.010764	0.993594	1	rs3917932	+++
spine	rs6667615	3	1:66162630:A:G	1	66162630	A	G	4.03879e-16	0.0668193	0.00821139	2.04738	0.152468	51.1571	1.64e-13	0.075583	0.010244	0.972205	0.000201	0.051067	0.013734	0.972205	3	rs6667615;rs61408107;rs56041441	+++
spine	rs6684375	1	1:22706434:C:T	1	22706434	C	T	2.63762e-11	-0.055279	0.00829329	0.314039	0.575212	0	5.62e-07	-0.051807	0.010352	0.99936	9.09e-06	-0.0615	0.013857	0.99936	1	rs6684375	---
spine	rs7521269	5	1:162142763:A:G	1	162142763	G	A	7.29187e-10	0.0564663	0.00916716	1.31024	0.252351	23.6782	1.8e-08	0.064229	0.011403	0.996324	0.00609	0.042282	0.015414	0.996324	1	rs7521269	+++
spine	rs7590479	6	2:101759938:C:T	2	101759938	C	T	2.62176e-08	0.0366878	0.00659261	0.645526	0.421717	0	8e-07	0.040654	0.008236	1	0.0071	0.029614	0.010999	1	1	rs7590479	+++
spine	rs111973309	7	3:12561138:A:G	3	12561138	G	A	1.04514e-10	-0.0679851	0.0105236	0.319545	0.571881	0	1.07e-06	-0.063636	0.013036	0.991158	1.97e-05	-0.076122	0.017831	0.991158	1	rs111973309	---
spine	rs12636458	7	3:12589685:C:T	3	12589685	C	T	3.44271e-12	0.0748077	0.0107508	0.355882	0.550802	0	1.73e-07	0.07004	0.013396	0.949696	3.67e-06	0.083435	0.01802	0.949696	2	rs12636458;rs28595399	+++
spine	rs145780812	7	3:12037472:G:GA	3	12037472	G	G	3.0915e-09	-0.0901442	0.0152099	1.066	0.301851	6.19117	4.47e-05	-0.078143	0.019143	0.941095	9.93e-06	-0.110693	0.025049	0.941095	1	rs145780812	---
spine	rs2648312	7	3:12547147:A:G	3	12547147	A	G	1.86965e-30	-0.0737461	0.00642955	0.642941	0.422648	0	4.33e-22	-0.077598	0.008026	0.996865	4.93e-10	-0.066846	0.010742	0.996865	10	rs2648312;3:12592693_TA_T;rs374121518;3:12706966_CA_C;3:12737066_GGTT_G;rs709159;rs4498025;rs28595399;3:12506918_CT_C;rs79260952	---
spine	rs2811477	8	3:127898783:C:T	3	127898783	C	T	1.8955e-10	0.0700419	0.0109963	0.599212	0.438879	0	2.69e-08	0.076419	0.01374	0.991202	0.00139	0.05868	0.01834	0.991202	1	rs2811477	+++
spine	rs3729931	7	3:12626516:A:G	3	12626516	G	A	5.11999e-24	-0.0665826	0.00658748	0.362111	0.547336	0	1.02e-14	-0.063623	0.008221	1	6.68e-11	-0.071892	0.011011	1	5	rs3729931;rs569017049;3:12706966_CA_C;rs79260952;rs374121518	---
spine	rs4518111	7	3:12377344:A:C	3	12377344	A	C	1.29343e-15	-0.0515736	0.00645056	0.252341	0.615431	0	1.83e-11	-0.053976	0.00803	0.98637	1.34e-05	-0.047203	0.010831	0.98637	4	rs4518111;rs2938388;rs709159;3:12310935_CT_C	---
spine	rs553779357	7	3:12777648:A:AT	3	12777648	A	A	1.77842e-08	-0.0407172	0.00722926	0.106309	0.744386	0	2.56e-06	-0.042482	0.009031	0.868168	0.00186	-0.037569	0.012062	0.868168	1	rs553779357	---
spine	rs59302336	7	3:12849031:C:CA	3	12849031	C	C	1.88519e-09	-0.039454	0.00656756	0.803999	0.3699	0	1.98e-05	-0.035038	0.008209	0.990611	1.56e-05	-0.047307	0.010947	0.990611	2	rs59302336;3:12737066_GGTT_G	---
spine	rs766504877	7	3:12097668:T:TG	3	12097668	T	T	4.90733e-10	0.0539785	0.00867537	0.31033	0.577478	0	3.08e-06	0.050396	0.010799	0.982906	3.3e-05	0.060498	0.014568	0.982906	2	rs766504877;3:12310935_CT_C	+++
spine	rs555057884	9	4:171239226:C:T	4	171239226	C	T	3.64162e-08	0.288334	0.0523538	0.712617	0.398576	0	7.87e-05	0.256039	0.064842	0.573144	8.47e-05	0.348815	0.088736	0.573144	1	rs555057884	+++
spine	rs11429307	12	5:55857025:G:GT	5	55857025	G	G	2.76654e-09	0.0481842	0.00810515	2.82026	0.0930814	64.5422	0.000173	0.038016	0.010117	0.991838	9.47e-07	0.066405	0.013543	0.991838	1	rs11429307	+++
spine	rs157512	12	5:55809127:C:T	5	55809127	T	C	5.85332e-11	0.0484382	0.00739804	0.0447695	0.832428	0	7.71e-08	0.049606	0.00923	0.998448	0.000182	0.04634	0.012372	0.998448	2	rs157512;rs2448427	+++
spine	rs4449583	10	5:1284135:C:T	5	1284135	C	T	2.09455e-08	-0.0379347	0.00676921	0.0394304	0.842599	0	4.17e-06	-0.038942	0.008459	0.989849	0.00138	-0.036141	0.011288	0.989849	1	rs4449583	---
spine	rs4484459	11	5:36492502:A:T	5	36492502	A	T	1.07858e-17	0.0828632	0.00967437	2.32861	0.127015	57.056	2.47e-09	0.071893	0.012053	0.993948	2.42e-10	0.10273	0.01622	0.993948	2	rs4484459;5:36576474_TG_T	+++
spine	rs28557115	14	6:121793599:A:T	6	121793599	T	A	1.11769e-08	-0.0460817	0.00806778	0.225806	0.634651	0	1.64e-05	-0.04325	0.01003	0.991039	0.000161	-0.051272	0.013579	0.991039	1	rs28557115	---
spine	rs4708612	15	6:168342453:A:G	6	168342453	G	A	1.77299e-22	0.0635838	0.00651872	0.0458436	0.83046	0	2.15e-15	0.064629	0.008144	0.998687	1.41e-08	0.06172	0.010875	0.998687	3	rs4708612;rs6929637;rs639094	+++
spine	rs4959678	13	6:2503173:A:C	6	2503173	C	A	5.59555e-10	-0.0393432	0.00634422	0.155404	0.693424	0	2.33e-06	-0.037467	0.007931	0.996905	5.43e-05	-0.042677	0.010572	0.996905	1	rs4959678	---
spine	rs17145750	16	7:73026378:C:T	7	73026378	C	T	1.54616e-08	-0.0488924	0.0086438	1.1095	0.29219	9.86961	2.37e-07	-0.055651	0.010765	1	0.0118	-0.036627	0.014502	1	1	rs17145750	---
spine	rs11775560	17	8:61660163:A:G	8	61660163	A	G	7.79601e-15	-0.0632696	0.00814192	0.168745	0.68123	0	2.29e-09	-0.060769	0.010166	1	6.31e-07	-0.067743	0.013597	1	1	rs11775560	---
spine	rs2737265	18	8:116667634:A:G	8	116667634	A	G	1.74832e-08	-0.0396495	0.00703601	1.22732	0.267929	18.5217	0.000112	-0.033872	0.008758	0.99448	2.2e-05	-0.050166	0.011816	0.99448	1	rs2737265	---
spine	rs1041608	20	9:137116205:C:T	9	137116205	C	T	3.21226e-14	0.0492133	0.00648442	2.65821	0.103016	62.3808	2.89e-07	0.041392	0.008066	0.981011	5.76e-09	0.063504	0.010903	0.981011	2	rs1041608;rs13295671	+++
spine	rs2378715	19	9:89331137:A:G	9	89331137	A	G	3.8688e-11	0.0422923	0.00639918	2.37172	0.123551	57.8366	4.97e-10	0.049627	0.007977	0.98876	0.00673	0.029051	0.010718	0.98876	1	rs2378715	+++
spine	rs4763832	21	12:12622136:A:G	12	12622136	A	G	2.88764e-08	0.0359116	0.00647276	0.12119	0.727747	0	2.22e-05	0.034235	0.008068	0.978003	0.00033	0.03894	0.010843	0.978003	1	rs4763832	+++
spine	rs60906625	22	12:26430452:A:G	12	26430452	G	A	6.15886e-10	0.0487988	0.00788819	0.863558	0.352745	0	3.43e-08	0.054248	0.009829	0.994558	0.00324	0.038938	0.013222	0.994558	1	rs60906625	+++
spine	rs7137828	25	12:111932800:C:T	12	111932800	C	T	5.11888e-22	0.0611171	0.00633611	0.0387343	0.843976	0	4.66e-15	0.062051	0.007916	0.997488	1.88e-08	0.059452	0.01057	0.997488	6	rs7137828;rs10744774;rs11066272;12:112866200_CT_C;rs3809272;12:111890233_AT_A	+++
spine	rs78804134	24	12:28266382:A:G	12	28266382	A	G	6.74957e-11	-0.0471231	0.00722069	1.82689	0.176495	45.2622	1.56e-09	-0.054398	0.009006	0.995232	0.00486	-0.03403	0.012082	0.995232	1	rs78804134	---
spine	rs7969023	23	12:26803949:C:T	12	26803949	T	C	5.84717e-11	-0.0425446	0.00649775	0.979286	0.322375	0	2.98e-06	-0.037782	0.008086	0.986348	2.72e-06	-0.051226	0.010917	0.986348	1	rs7969023	---
spine	rs76428106	26	13:28604007:C:T	13	28604007	T	C	1.12931e-11	-0.198788	0.029281	0.000547891	0.981326	0	4.66e-08	-0.199297	0.036469	0.919702	5.63e-05	-0.197865	0.04912	0.919702	1	rs76428106	---
spine	rs2332462	27	14:25459482:C:T	14	25459482	T	C	1.31062e-11	0.0440538	0.00650965	0.63132	0.426872	0	3.75e-09	0.047921	0.008128	0.995483	0.000636	0.037136	0.010871	0.995483	1	rs2332462	+++
spine	rs4641648	29	14:54643363:A:G	14	54643363	G	A	3.38623e-08	0.0367956	0.00666563	0.458703	0.498231	0	1.34e-06	0.040144	0.008299	0.995535	0.00606	0.030709	0.011189	0.995535	1	rs4641648	+++
spine	rs61755579	28	14:50655307:C:T	14	50655307	C	T	1.24631e-08	-0.105194	0.018477	0.0126395	0.910486	0	6.29e-06	-0.103664	0.02295	1	0.000526	-0.108014	0.031151	1	1	rs61755579	---
spine	15:42248515_CAGG_C	30	15:42248515:C:CAGG	15	42248515	C	C	9.8467e-09	-0.057189	0.00997479	0.301728	0.582801	0	8.48e-07	-0.061274	0.012442	0.979872	0.00283	-0.04984	0.016688	0.979872	1	15:42248515_CAGG_C	---
spine	rs1271044	32	15:83512253:A:G	15	83512253	G	A	1.64368e-08	-0.0360328	0.00638217	0.256494	0.612539	0	2.52e-05	-0.03361	0.007976	0.996636	0.00015	-0.040345	0.010641	0.996636	1	rs1271044	---
spine	rs17601876	31	15:51553909:A:G	15	51553909	A	G	2.39991e-09	-0.037797	0.00633314	0.000576972	0.980836	0	1.69e-06	-0.037911	0.007914	0.993852	0.000372	-0.037594	0.010561	0.993852	1	rs17601876	---
spine	rs3907022	33	17:38134889:C:T	17	38134889	T	C	2.28989e-12	-0.0445489	0.00634999	1.96012	0.161501	48.9827	1.87e-06	-0.037873	0.007941	0.995875	9.76e-08	-0.056388	0.010575	0.995875	3	rs3907022;rs138887828;rs28496749	---
spine	rs72915668	34	18:46390047:G:T	18	46390047	T	G	2.61971e-12	0.0919656	0.0131441	0.345606	0.556611	0	1.69e-07	0.08614	0.016461	0.982932	2.86e-06	0.102215	0.021834	0.982932	2	rs72915668;18:46387821_AGGAGGCCTCGAGGGAG_A	+++
spine	rs72966926	35	18:57328396:A:G	18	57328396	G	A	4.3252e-08	-0.0517388	0.00944651	0.116879	0.732444	0	4.13e-06	-0.05413	0.011754	1	0.00285	-0.047377	0.015875	1	1	rs72966926	---
spine	rs73036519	37	19:45748362:C:G	19	45748362	G	C	1.02204e-18	-0.0612248	0.00693163	0.0563861	0.812302	0	4.84e-12	-0.059985	0.008678	0.986667	3.74e-08	-0.06341	0.011521	0.986667	2	rs73036519;rs10402508	---
spine	rs752508	36	19:1168753:A:G	19	1168753	G	A	3.39443e-14	-0.053234	0.00702081	0.00851304	0.926487	0	8.88e-10	-0.053718	0.008764	0.985893	8.06e-06	-0.052367	0.01173	0.985893	4	rs752508;rs34639530;rs6510596;19:1165747_TCTCAGAC_T	---
spine	rs2145943	38	20:38563245:A:G	20	38563245	A	G	5.40548e-10	0.0401861	0.00647446	0.83393	0.361139	0	9.18e-06	0.03579	0.008068	0.988475	9.18e-06	0.048138	0.010851	0.988475	1	rs2145943	+++
spine	rs6129460	38	20:38634831:C:T	20	38634831	C	T	1.64073e-09	-0.0446306	0.00740156	0.183632	0.66827	0	3.82e-07	-0.047013	0.009257	0.993501	0.00105	-0.040408	0.012324	0.993501	1	rs6129460	---
