# Supplementary material for: Deep learning and genome-wide association meta-analyses of bone marrow adiposity in the UK Biobank
Source: Nat Commun. 2025 Jan 2;16:99. doi: 10.1038/s41467-024-55422-4 (PMC11697225; doi:10.1038/s41467-024-55422-4)
Supplement: Supplementary file 26 — Supplementary Data 23 [file 41467_2024_55422_MOESM26_ESM.xlsx]

## Sheet: Supplementary Table 23
Supplementary Table 23: Summary of lead and independent significant SNPs using two thresholds in meta-GWAS for the white population
r2 threshold compare
p<5e-08	Femoral head			Total hip			Diaphysis			Spine
n.	r2<0.6	r2<0.3	overlap	r2<0.6	r2<0.3	overlap	r2<0.6	r2<0.3	overlap	r2<0.6	r2<0.3	overlap
Lead SNPs	23	23	22	48	46	45	37	36	35	51	49	49
Independent significant SNPs	67	34	33	147	72	66	134	65	61	174	80	73
p and r2 threshold compare
r2<0.6: p<5e-08/ r2<0.3: p<1e-08	Femoral head			Total hip			Diaphysis			Spine
n.	r2<0.6: p<5e-08	r2<0.3: p<1e-08	overlap	r2<0.6: p<5e-08	r2<0.3: p<1e-08	overlap	r2<0.6: p<5e-08	r2<0.3: p<1e-08	overlap	r2<0.6: p<5e-08	r2<0.3: p<1e-08	overlap
Lead SNPs	23	17	16	48	38	38	37	27	27	51	36	36
Independent significant SNPs	67	25	25	147	58	54	134	52	51	174	62	57
