# Supplementary material for: Deep learning and genome-wide association meta-analyses of bone marrow adiposity in the UK Biobank
Source: Nat Commun. 2025 Jan 2;16:99. doi: 10.1038/s41467-024-55422-4 (PMC11697225; doi:10.1038/s41467-024-55422-4)
Supplement: Supplementary file 27 — Supplementary Data 24 [file 41467_2024_55422_MOESM27_ESM.xlsx]

## Sheet: Supplementary Table 24
Supplementary Table 24: MAGMA tissue expression analysis in meta-GWAS in white unrelated sample (54 tissues in GTEx database v8 )
BMFF REGION	TISSUE	TYPE	NGENES	BETA	BETA_STD	SE	P
Femoral head	Colon_Sigmoid	COVAR	17362	0.039098	0.076517	0.013292	0.0016357
Femoral head	Bladder	COVAR	17362	0.034383	0.067048	0.013813	0.0064062
Femoral head	Cervix_Endocervix	COVAR	17362	0.028404	0.056257	0.012121	0.0095615
Femoral head	Uterus	COVAR	17362	0.026504	0.054019	0.011461	0.010383
Femoral head	Artery_Tibial	COVAR	17362	0.023916	0.049252	0.010522	0.011517
Femoral head	Prostate	COVAR	17362	0.02689	0.051042	0.012579	0.01628
Femoral head	Colon_Transverse	COVAR	17362	0.025718	0.047307	0.012143	0.017098
Femoral head	Adipose_Subcutaneous	COVAR	17362	0.023174	0.046266	0.011318	0.020314
Femoral head	Esophagus_Gastroesophageal_Junction	COVAR	17362	0.026992	0.053154	0.013613	0.023701
Femoral head	Artery_Aorta	COVAR	17362	0.019014	0.038813	0.010733	0.038243
Femoral head	Small_Intestine_Terminal_Ileum	COVAR	17362	0.017553	0.032295	0.010097	0.041081
Femoral head	Esophagus_Muscularis	COVAR	17362	0.0225	0.044396	0.013161	0.043682
Femoral head	Fallopian_Tube	COVAR	17362	0.020408	0.039613	0.012455	0.050671
Femoral head	Ovary	COVAR	17362	0.015865	0.032171	0.010199	0.059926
Femoral head	Adrenal_Gland	COVAR	17362	0.016237	0.031351	0.010511	0.061209
Femoral head	Stomach	COVAR	17362	0.019011	0.034553	0.012624	0.066058
Femoral head	Cervix_Ectocervix	COVAR	17362	0.018825	0.036915	0.012726	0.069542
Femoral head	Thyroid	COVAR	17362	0.014984	0.029684	0.010173	0.070399
Femoral head	Breast_Mammary_Tissue	COVAR	17362	0.017984	0.034599	0.013275	0.087755
Femoral head	Nerve_Tibial	COVAR	17362	0.014314	0.028822	0.010637	0.08922
Femoral head	Adipose_Visceral_Omentum	COVAR	17362	0.015563	0.03024	0.011763	0.092917
Femoral head	Artery_Coronary	COVAR	17362	0.016056	0.031974	0.012512	0.099708
Femoral head	Cells_Cultured_fibroblasts	COVAR	17362	0.0077271	0.01656	0.0068502	0.12967
Femoral head	Vagina	COVAR	17362	0.01112	0.021276	0.01159	0.16867
Femoral head	Lung	COVAR	17362	0.0088303	0.017081	0.0096978	0.18127
Femoral head	Pancreas	COVAR	17362	0.0070714	0.011826	0.0087404	0.20925
Femoral head	Kidney_Cortex	COVAR	17362	0.0070454	0.012385	0.0094089	0.227
Femoral head	Skin_Sun_Exposed_Lower_leg	COVAR	17362	0.004513	0.008762	0.0081514	0.28991
Femoral head	Heart_Left_Ventricle	COVAR	17362	0.0024798	0.0041402	0.0094997	0.39703
Femoral head	Skin_Not_Sun_Exposed_Suprapubic	COVAR	17362	0.0020608	0.0039765	0.00813	0.39995
Femoral head	Minor_Salivary_Gland	COVAR	17362	0.0016804	0.0031289	0.01002	0.43341
Femoral head	Muscle_Skeletal	COVAR	17362	0.001192	0.0022548	0.0072354	0.43457
Femoral head	Kidney_Medulla	COVAR	17362	0.0010752	0.0019892	0.009751	0.4561
Femoral head	Whole_Blood	COVAR	17362	0.00028476	0.00051462	0.005919	0.48081
Femoral head	Brain_Spinal_cord_cervical_c-1	COVAR	17362	-0.0005107	-0.00091829	0.0090683	0.52246
Femoral head	Liver	COVAR	17362	-0.0012434	-0.0022393	0.0066058	0.57465
Femoral head	Heart_Atrial_Appendage	COVAR	17362	-0.0029653	-0.0053254	0.010012	0.61645
Femoral head	Spleen	COVAR	17362	-0.004078	-0.0080851	0.0077612	0.70036
Femoral head	Pituitary	COVAR	17362	-0.0050627	-0.0094418	0.0094166	0.70458
Femoral head	Cells_EBV-transformed_lymphocytes	COVAR	17362	-0.004724	-0.010308	0.0051316	0.82135
Femoral head	Esophagus_Mucosa	COVAR	17362	-0.0078681	-0.015217	0.007985	0.83777
Femoral head	Brain_Substantia_nigra	COVAR	17362	-0.0091069	-0.015681	0.0090089	0.84395
Femoral head	Testis	COVAR	17362	-0.0078093	-0.013489	0.0058635	0.90854
Femoral head	Brain_Putamen_basal_ganglia	COVAR	17362	-0.015478	-0.026345	0.0083032	0.96884
Femoral head	Brain_Caudate_basal_ganglia	COVAR	17362	-0.015444	-0.026685	0.008243	0.96949
Femoral head	Brain_Hypothalamus	COVAR	17362	-0.016719	-0.028789	0.0085053	0.97533
Femoral head	Brain_Amygdala	COVAR	17362	-0.017208	-0.029324	0.008227	0.98176
Femoral head	Brain_Hippocampus	COVAR	17362	-0.017913	-0.030344	0.0083828	0.98369
Femoral head	Brain_Cerebellum	COVAR	17362	-0.014287	-0.028366	0.0066071	0.9847
Femoral head	Brain_Nucleus_accumbens_basal_ganglia	COVAR	17362	-0.018572	-0.032233	0.0079567	0.9902
Femoral head	Brain_Cerebellar_Hemisphere	COVAR	17362	-0.015214	-0.030534	0.0064073	0.99121
Femoral head	Brain_Anterior_cingulate_cortex_BA24	COVAR	17362	-0.019146	-0.03383	0.0075826	0.99421
Femoral head	Brain_Cortex	COVAR	17362	-0.019915	-0.036329	0.0075033	0.99602
Femoral head	Brain_Frontal_Cortex_BA9	COVAR	17362	-0.021158	-0.038998	0.0072395	0.99826
Total hip	Artery_Tibial	COVAR	17361	0.039733	0.081827	0.010799	0.00011737
Total hip	Artery_Aorta	COVAR	17361	0.035996	0.073482	0.011043	0.00055908
Total hip	Artery_Coronary	COVAR	17361	0.039281	0.078227	0.012806	0.0010813
Total hip	Adipose_Subcutaneous	COVAR	17361	0.032428	0.064743	0.011555	0.0025087
Total hip	Cells_Cultured_fibroblasts	COVAR	17361	0.015418	0.033044	0.0070077	0.013905
Total hip	Breast_Mammary_Tissue	COVAR	17361	0.028714	0.055245	0.013603	0.017401
Total hip	Vagina	COVAR	17361	0.021034	0.040248	0.011818	0.037559
Total hip	Adipose_Visceral_Omentum	COVAR	17361	0.020988	0.040783	0.012025	0.040466
Total hip	Uterus	COVAR	17361	0.019363	0.039468	0.011633	0.048023
Total hip	Bladder	COVAR	17361	0.020832	0.040626	0.014066	0.069308
Total hip	Thyroid	COVAR	17361	0.013543	0.026834	0.010425	0.096962
Total hip	Cervix_Ectocervix	COVAR	17361	0.015349	0.030102	0.01295	0.11797
Total hip	Esophagus_Gastroesophageal_Junction	COVAR	17361	0.015263	0.030056	0.013812	0.13458
Total hip	Fallopian_Tube	COVAR	17361	0.013794	0.026777	0.012637	0.13753
Total hip	Whole_Blood	COVAR	17361	0.006219	0.011239	0.0060212	0.15084
Total hip	Colon_Sigmoid	COVAR	17361	0.013843	0.027092	0.013477	0.15219
Total hip	Skin_Sun_Exposed_Lower_leg	COVAR	17361	0.0084641	0.016433	0.0083226	0.15458
Total hip	Ovary	COVAR	17361	0.010052	0.020384	0.010358	0.16592
Total hip	Cervix_Endocervix	COVAR	17361	0.011765	0.023304	0.012329	0.16998
Total hip	Liver	COVAR	17361	0.0061715	0.011113	0.0067874	0.18161
Total hip	Prostate	COVAR	17361	0.0093548	0.017759	0.012865	0.23358
Total hip	Esophagus_Muscularis	COVAR	17361	0.0094155	0.018579	0.013372	0.24069
Total hip	Lung	COVAR	17361	0.0068818	0.013313	0.0098694	0.24282
Total hip	Small_Intestine_Terminal_Ileum	COVAR	17361	0.0068073	0.012526	0.010244	0.25319
Total hip	Skin_Not_Sun_Exposed_Suprapubic	COVAR	17361	0.0052401	0.010111	0.008306	0.26406
Total hip	Cells_EBV-transformed_lymphocytes	COVAR	17361	0.0029331	0.0064005	0.0052396	0.28781
Total hip	Nerve_Tibial	COVAR	17361	0.0052087	0.01049	0.010852	0.31563
Total hip	Stomach	COVAR	17361	0.0054294	0.0098683	0.012837	0.33617
Total hip	Muscle_Skeletal	COVAR	17361	0.0029406	0.0055624	0.0073956	0.34546
Total hip	Heart_Left_Ventricle	COVAR	17361	0.002814	0.0046977	0.0097695	0.38666
Total hip	Colon_Transverse	COVAR	17361	0.0032007	0.0058882	0.01236	0.39784
Total hip	Esophagus_Mucosa	COVAR	17361	0.0013445	0.0026003	0.0081881	0.43479
Total hip	Heart_Atrial_Appendage	COVAR	17361	0.0013834	0.0024843	0.010247	0.44631
Total hip	Minor_Salivary_Gland	COVAR	17361	0.0010691	0.0019907	0.010274	0.45856
Total hip	Spleen	COVAR	17361	0.00069757	0.0013832	0.0078839	0.46475
Total hip	Testis	COVAR	17361	-4.7253e-05	-8.1615e-05	0.0059718	0.50316
Total hip	Adrenal_Gland	COVAR	17361	-0.0043524	-0.0084042	0.010709	0.65778
Total hip	Brain_Spinal_cord_cervical_c-1	COVAR	17361	-0.0074105	-0.013325	0.0092366	0.7888
Total hip	Kidney_Medulla	COVAR	17361	-0.010543	-0.019505	0.0099091	0.85632
Total hip	Pituitary	COVAR	17361	-0.012157	-0.022676	0.0095633	0.89817
Total hip	Brain_Cerebellum	COVAR	17361	-0.0090732	-0.018017	0.0067636	0.91011
Total hip	Kidney_Cortex	COVAR	17361	-0.014409	-0.025328	0.0095976	0.93335
Total hip	Brain_Substantia_nigra	COVAR	17361	-0.014064	-0.024216	0.0091894	0.93704
Total hip	Brain_Cerebellar_Hemisphere	COVAR	17361	-0.010319	-0.020712	0.0065634	0.94204
Total hip	Brain_Putamen_basal_ganglia	COVAR	17361	-0.013576	-0.023105	0.0084977	0.94492
Total hip	Pancreas	COVAR	17361	-0.014417	-0.024107	0.0089101	0.94716
Total hip	Brain_Caudate_basal_ganglia	COVAR	17361	-0.014737	-0.025463	0.0084318	0.95974
Total hip	Brain_Hypothalamus	COVAR	17361	-0.015385	-0.02649	0.0086924	0.96162
Total hip	Brain_Nucleus_accumbens_basal_ganglia	COVAR	17361	-0.016932	-0.029386	0.0081546	0.98107
Total hip	Brain_Amygdala	COVAR	17361	-0.020191	-0.034405	0.0084062	0.99184
Total hip	Brain_Hippocampus	COVAR	17361	-0.020703	-0.035067	0.0085599	0.9922
Total hip	Brain_Cortex	COVAR	17361	-0.019682	-0.035905	0.0076469	0.99497
Total hip	Brain_Anterior_cingulate_cortex_BA24	COVAR	17361	-0.022419	-0.039611	0.0077417	0.99811
Total hip	Brain_Frontal_Cortex_BA9	COVAR	17361	-0.0224	-0.041287	0.0073812	0.99879
Diaphysis	Breast_Mammary_Tissue	COVAR	17360	0.040845	0.078584	0.013625	0.0013613
Diaphysis	Uterus	COVAR	17360	0.033392	0.068061	0.011678	0.002125
Diaphysis	Adipose_Subcutaneous	COVAR	17360	0.032993	0.065871	0.011583	0.0022001
Diaphysis	Thyroid	COVAR	17360	0.027912	0.055303	0.010405	0.003657
Diaphysis	Cervix_Ectocervix	COVAR	17360	0.031016	0.060825	0.012969	0.0083927
Diaphysis	Cervix_Endocervix	COVAR	17360	0.029177	0.05779	0.012367	0.0091643
Diaphysis	Fallopian_Tube	COVAR	17360	0.027113	0.052633	0.012672	0.016199
Diaphysis	Adipose_Visceral_Omentum	COVAR	17360	0.024823	0.048238	0.011988	0.019204
Diaphysis	Nerve_Tibial	COVAR	17360	0.020461	0.041202	0.010891	0.030148
Diaphysis	Artery_Tibial	COVAR	17360	0.014711	0.030296	0.010794	0.086477
Diaphysis	Vagina	COVAR	17360	0.015065	0.028826	0.011827	0.10138
Diaphysis	Artery_Aorta	COVAR	17360	0.013924	0.028425	0.011082	0.10447
Diaphysis	Artery_Coronary	COVAR	17360	0.016086	0.032034	0.012816	0.10473
Diaphysis	Bladder	COVAR	17360	0.017734	0.034586	0.014138	0.10486
Diaphysis	Lung	COVAR	17360	0.011362	0.02198	0.0098836	0.12516
Diaphysis	Ovary	COVAR	17360	0.011699	0.023726	0.010458	0.13166
Diaphysis	Kidney_Cortex	COVAR	17360	0.010636	0.018698	0.009619	0.13444
Diaphysis	Kidney_Medulla	COVAR	17360	0.010866	0.020105	0.0099149	0.13655
Diaphysis	Prostate	COVAR	17360	0.013134	0.024933	0.012806	0.15255
Diaphysis	Small_Intestine_Terminal_Ileum	COVAR	17360	0.0099105	0.018236	0.010345	0.16905
Diaphysis	Pancreas	COVAR	17360	0.0072189	0.012074	0.0089746	0.2106
Diaphysis	Cells_Cultured_fibroblasts	COVAR	17360	0.0054108	0.011596	0.0070015	0.21982
Diaphysis	Adrenal_Gland	COVAR	17360	0.0082057	0.015846	0.010754	0.22273
Diaphysis	Skin_Sun_Exposed_Lower_leg	COVAR	17360	0.0056933	0.011054	0.008339	0.24739
Diaphysis	Liver	COVAR	17360	0.0029773	0.0053623	0.006811	0.33101
Diaphysis	Minor_Salivary_Gland	COVAR	17360	0.0044189	0.0082286	0.010345	0.33464
Diaphysis	Muscle_Skeletal	COVAR	17360	0.0020146	0.003811	0.0074337	0.39319
Diaphysis	Skin_Not_Sun_Exposed_Suprapubic	COVAR	17360	0.0016672	0.0032172	0.0083265	0.42065
Diaphysis	Esophagus_Gastroesophageal_Junction	COVAR	17360	0.0014728	0.0029006	0.013821	0.45757
Diaphysis	Stomach	COVAR	17360	0.000882	0.0016032	0.012921	0.47279
Diaphysis	Colon_Sigmoid	COVAR	17360	-0.00034646	-0.0006781	0.013541	0.51021
Diaphysis	Cells_EBV-transformed_lymphocytes	COVAR	17360	-0.00023552	-0.00051397	0.0052417	0.51792
Diaphysis	Colon_Transverse	COVAR	17360	-0.0010698	-0.0019681	0.012458	0.53421
Diaphysis	Whole_Blood	COVAR	17360	-0.0008503	-0.0015369	0.0060404	0.55597
Diaphysis	Heart_Atrial_Appendage	COVAR	17360	-0.0014991	-0.0026924	0.010174	0.55857
Diaphysis	Esophagus_Muscularis	COVAR	17360	-0.0040566	-0.0080049	0.013399	0.61896
Diaphysis	Spleen	COVAR	17360	-0.0030623	-0.0060721	0.0079439	0.65006
Diaphysis	Heart_Left_Ventricle	COVAR	17360	-0.0049705	-0.0082989	0.0097281	0.6953
Diaphysis	Testis	COVAR	17360	-0.0033083	-0.0057146	0.0059707	0.71024
Diaphysis	Esophagus_Mucosa	COVAR	17360	-0.0081024	-0.015671	0.0082052	0.83829
Diaphysis	Pituitary	COVAR	17360	-0.011803	-0.022015	0.0096319	0.88978
Diaphysis	Brain_Spinal_cord_cervical_c-1	COVAR	17360	-0.01519	-0.027318	0.0092739	0.94928
Diaphysis	Brain_Cortex	COVAR	17360	-0.013126	-0.023947	0.0076814	0.95625
Diaphysis	Brain_Substantia_nigra	COVAR	17360	-0.015976	-0.027513	0.0092155	0.9585
Diaphysis	Brain_Hippocampus	COVAR	17360	-0.014885	-0.025218	0.0085646	0.95889
Diaphysis	Brain_Amygdala	COVAR	17360	-0.015039	-0.025629	0.0084158	0.96302
Diaphysis	Brain_Cerebellum	COVAR	17360	-0.012206	-0.024238	0.0067583	0.96454
Diaphysis	Brain_Putamen_basal_ganglia	COVAR	17360	-0.015503	-0.026389	0.0085045	0.96584
Diaphysis	Brain_Nucleus_accumbens_basal_ganglia	COVAR	17360	-0.014995	-0.026027	0.0081513	0.96708
Diaphysis	Brain_Caudate_basal_ganglia	COVAR	17360	-0.015788	-0.027281	0.008444	0.96923
Diaphysis	Brain_Cerebellar_Hemisphere	COVAR	17360	-0.012832	-0.025756	0.0065551	0.97485
Diaphysis	Brain_Anterior_cingulate_cortex_BA24	COVAR	17360	-0.015734	-0.027802	0.0077584	0.97871
Diaphysis	Brain_Frontal_Cortex_BA9	COVAR	17360	-0.015147	-0.02792	0.0074022	0.97962
Diaphysis	Brain_Hypothalamus	COVAR	17360	-0.019568	-0.033697	0.0087065	0.98769
Spine	Thyroid	COVAR	17357	0.023221	0.046003	0.010585	0.014135
Spine	Breast_Mammary_Tissue	COVAR	17357	0.027923	0.053716	0.013773	0.021322
Spine	Lung	COVAR	17357	0.019029	0.036807	0.010002	0.028565
Spine	Stomach	COVAR	17357	0.024734	0.044956	0.013109	0.029605
Spine	Colon_Transverse	COVAR	17357	0.022594	0.041561	0.012613	0.036628
Spine	Adipose_Subcutaneous	COVAR	17357	0.018634	0.0372	0.011688	0.055445
Spine	Adipose_Visceral_Omentum	COVAR	17357	0.017821	0.034626	0.012142	0.071091
Spine	Uterus	COVAR	17357	0.01522	0.031021	0.011893	0.10032
Spine	Pancreas	COVAR	17357	0.011645	0.019475	0.0091437	0.10143
Spine	Small_Intestine_Terminal_Ileum	COVAR	17357	0.012703	0.023371	0.010461	0.11233
Spine	Colon_Sigmoid	COVAR	17357	0.016502	0.032295	0.013722	0.11458
Spine	Liver	COVAR	17357	0.006703	0.012071	0.0069403	0.16708
Spine	Kidney_Medulla	COVAR	17357	0.0096976	0.017941	0.010167	0.17008
Spine	Testis	COVAR	17357	0.0057055	0.0098546	0.0060616	0.17329
Spine	Brain_Cerebellum	COVAR	17357	0.0058323	0.011581	0.0068433	0.19704
Spine	Spleen	COVAR	17357	0.0051442	0.010199	0.0080051	0.26024
Spine	Fallopian_Tube	COVAR	17357	0.0081191	0.015759	0.012936	0.26512
Spine	Kidney_Cortex	COVAR	17357	0.0060823	0.010692	0.0098836	0.26915
Spine	Cells_Cultured_fibroblasts	COVAR	17357	0.0043643	0.0093529	0.0071298	0.27023
Spine	Heart_Left_Ventricle	COVAR	17357	0.0054343	0.0090733	0.0099486	0.29246
Spine	Brain_Cerebellar_Hemisphere	COVAR	17357	0.0036044	0.0072345	0.006631	0.29337
Spine	Cervix_Endocervix	COVAR	17357	0.0060822	0.012046	0.012593	0.31456
Spine	Muscle_Skeletal	COVAR	17357	0.0031455	0.0059503	0.0075219	0.33791
Spine	Bladder	COVAR	17357	0.0049685	0.0096884	0.014371	0.36477
Spine	Artery_Coronary	COVAR	17357	0.0032422	0.0064564	0.012957	0.40121
Spine	Cervix_Ectocervix	COVAR	17357	0.0025699	0.0050395	0.01318	0.4227
Spine	Cells_EBV-transformed_lymphocytes	COVAR	17357	0.00074219	0.0016196	0.0053565	0.4449
Spine	Whole_Blood	COVAR	17357	0.00042402	0.00076643	0.0061276	0.47242
Spine	Prostate	COVAR	17357	0.00051904	0.00098523	0.01307	0.48416
Spine	Heart_Atrial_Appendage	COVAR	17357	0.00011474	0.00020606	0.010414	0.4956
Spine	Artery_Aorta	COVAR	17357	-0.00020835	-0.00042531	0.011103	0.50749
Spine	Esophagus_Muscularis	COVAR	17357	-0.0019056	-0.0037599	0.013612	0.55567
Spine	Esophagus_Mucosa	COVAR	17357	-0.0015517	-0.0030013	0.0082826	0.5743
Spine	Esophagus_Gastroesophageal_Junction	COVAR	17357	-0.003528	-0.0069473	0.014064	0.59903
Spine	Ovary	COVAR	17357	-0.0028391	-0.0057568	0.010585	0.60574
Spine	Artery_Tibial	COVAR	17357	-0.0033114	-0.0068193	0.010869	0.61969
Spine	Vagina	COVAR	17357	-0.0043355	-0.0082955	0.011995	0.64112
Spine	Nerve_Tibial	COVAR	17357	-0.0079292	-0.015966	0.01101	0.7643
Spine	Skin_Not_Sun_Exposed_Suprapubic	COVAR	17357	-0.0062912	-0.01214	0.0083778	0.77365
Spine	Pituitary	COVAR	17357	-0.0075646	-0.014109	0.0097694	0.78062
Spine	Skin_Sun_Exposed_Lower_leg	COVAR	17357	-0.0074511	-0.014467	0.0084017	0.81242
Spine	Adrenal_Gland	COVAR	17357	-0.010108	-0.019518	0.011009	0.82073
Spine	Brain_Cortex	COVAR	17357	-0.0080287	-0.014647	0.0077863	0.84875
Spine	Brain_Putamen_basal_ganglia	COVAR	17357	-0.012113	-0.020617	0.0086413	0.9195
Spine	Brain_Caudate_basal_ganglia	COVAR	17357	-0.012421	-0.021463	0.0085733	0.9263
Spine	Brain_Anterior_cingulate_cortex_BA24	COVAR	17357	-0.011422	-0.020183	0.0078729	0.92657
Spine	Brain_Amygdala	COVAR	17357	-0.012774	-0.02177	0.0085547	0.93231
Spine	Brain_Frontal_Cortex_BA9	COVAR	17357	-0.01138	-0.020978	0.0075072	0.93522
Spine	Brain_Spinal_cord_cervical_c-1	COVAR	17357	-0.014252	-0.025628	0.0093991	0.93528
Spine	Minor_Salivary_Gland	COVAR	17357	-0.016153	-0.030079	0.010471	0.93853
Spine	Brain_Substantia_nigra	COVAR	17357	-0.014657	-0.025239	0.0093624	0.94126
Spine	Brain_Nucleus_accumbens_basal_ganglia	COVAR	17357	-0.0132	-0.02291	0.0082715	0.94473
Spine	Brain_Hippocampus	COVAR	17357	-0.014922	-0.025279	0.008717	0.95653
Spine	Brain_Hypothalamus	COVAR	17357	-0.01635	-0.028155	0.0088305	0.96794
MAGMA tissue expression analysis was performed using GTEx v8’s 54 tissue type gene expression profiles in FUMA. Tissue expression analyses were Bonferroni corrected.
