# Supplementary material for: Deep learning and genome-wide association meta-analyses of bone marrow adiposity in the UK Biobank
Source: Nat Commun. 2025 Jan 2;16:99. doi: 10.1038/s41467-024-55422-4 (PMC11697225; doi:10.1038/s41467-024-55422-4)
Supplement: Supplementary file 28 — Supplementary Data 25 [file 41467_2024_55422_MOESM28_ESM.xlsx]

## Sheet: Supplementary Table 25
Supplementary Table 25: MAGMA Cell-type-specific gene set analysis in meta-GWAS in white unrelated sample (mouse-derived bone marrow types )
BMFF Region	CELL	TYPE	NGENES	BETA	BETA_STD	SE	P
Femoral head	Bone_Marrow_Mesenchyme.Fibroblasts	COVAR	14753	0.30293	0.043375	0.080662	8.6818e-05
Femoral head	Bone_Marrow_Mesenchyme.Stromal_cell_Col1a2_high	COVAR	14753	0.26613	0.038124	0.08568	0.00094968
Femoral head	Bone_Marrow_Mesenchyme.Stromal_cell_Col10a1_high	COVAR	14753	0.17034	0.029444	0.064802	0.0042907
Femoral head	Bone_Marrow_Mesenchyme.Stromal_cell_Cnmd_high	COVAR	14753	0.16444	0.027494	0.072222	0.011404
Femoral head	Bone_Marrow_c_kit.Neutrophil_Retnlg_high	COVAR	14753	0.18385	0.021728	0.089403	0.019881
Femoral head	Bone_Marrow_Mesenchyme.Endothelial_cells_Ly6c1_high	COVAR	14753	0.18264	0.021286	0.11795	0.060767
Femoral head	Bone_Marrow_Mesenchyme.Osteoblasts	COVAR	14753	0.13209	0.017882	0.090827	0.072949
Femoral head	Bone_Marrow_Mesenchyme.MSC	COVAR	14753	0.11032	0.014365	0.092995	0.11776
Femoral head	Bone_Marrow_Mesenchyme.CXCL12.abundant_reticular_cell	COVAR	14753	0.083528	0.013256	0.075438	0.1341
Femoral head	Bone_Marrow_c_kit.Eosinophil_progenitor_cell	COVAR	14753	0.095461	0.012822	0.099848	0.16953
Femoral head	Bone_Marrow_c_kit.Macrophage_C1qc_high	COVAR	14753	0.080016	0.010139	0.091011	0.18966
Femoral head	Bone_Marrow_Mesenchyme.Neutrophil_	COVAR	14753	0.11606	0.01684	0.13738	0.19913
Femoral head	Bone_Marrow_c_kit.Neutrophil_Ighg1_high	COVAR	14753	0.11105	0.011864	0.14528	0.22234
Femoral head	Bone_Marrow_Mesenchyme.Basophils	COVAR	14753	0.10425	0.014705	0.14739	0.23969
Femoral head	Bone_Marrow.B_cell_Igkc_high	COVAR	14753	0.047705	0.0066151	0.069715	0.2469
Femoral head	Bone_Marrow_Mesenchyme.Granulocyte_monocyte_progenitors	COVAR	14753	0.052797	0.0088583	0.078134	0.24962
Femoral head	Bone_Marrow.Neutrophil_Mmp8_high	COVAR	14753	0.040233	0.0052153	0.074278	0.29404
Femoral head	Bone_Marrow.Macrophage_Ms4a6c_high	COVAR	14753	0.02999	0.0069719	0.05679	0.29872
Femoral head	Bone_Marrow.Neutrophil_Ngp_high	COVAR	14753	0.027093	0.0037524	0.073403	0.35603
Femoral head	Bone_Marrow_Mesenchyme.Eosinophils	COVAR	14753	0.013708	0.001798	0.104	0.44757
Femoral head	Bone_Marrow_Mesenchyme.Myoblast	COVAR	14753	-0.00048414	-7.1311e-05	0.080988	0.50238
Femoral head	Bone_Marrow_c_kit.Neutrophil_Ltf_high	COVAR	14753	-0.001024	-0.00013015	0.10229	0.50399
Femoral head	Bone_Marrow.Macrophage_S100a4_high	COVAR	14753	-0.0018301	-0.00029413	0.051216	0.51425
Femoral head	Bone_Marrow_c_kit.Neutrophil_Ngp_high	COVAR	14753	-0.023944	-0.0023933	0.10472	0.59043
Femoral head	Bone_Marrow.Hematopoietic_stem_progenitor_cell	COVAR	14753	-0.01618	-0.0033269	0.060792	0.60494
Femoral head	Bone_Marrow_c_kit.Monocyte_progenitor	COVAR	14753	-0.043736	-0.0077101	0.13446	0.62751
Femoral head	Bone_Marrow.Neutrophil_progenitor	COVAR	14753	-0.027164	-0.0029623	0.083224	0.62793
Femoral head	Bone_Marrow_c_kit.Erythrocyte_progenitor_Hba.a1_high	COVAR	14753	-0.02522	-0.0053774	0.064137	0.65292
Femoral head	Bone_Marrow_c_kit.B_cell	COVAR	14753	-0.04768	-0.0063075	0.12078	0.65349
Femoral head	Bone_Marrow_c_kit.Multipotent_progenitor_Ctla2a_high	COVAR	14753	-0.077238	-0.011959	0.15216	0.69413
Femoral head	Bone_Marrow_c_kit.Macrophage_S100a4_high	COVAR	14753	-0.039966	-0.0065121	0.075032	0.70286
Femoral head	Bone_Marrow_Mesenchyme.Endothelial_cells	COVAR	14753	-0.053189	-0.0082587	0.092506	0.71734
Femoral head	Bone_Marrow_c_kit.Basophil	COVAR	14753	-0.074737	-0.011266	0.12967	0.71781
Femoral head	Bone_Marrow.Neutrophil_Fcnb_high	COVAR	14753	-0.032278	-0.006049	0.054339	0.72375
Femoral head	Bone_Marrow_c_kit.Neutrophil_Lcn2_high	COVAR	14753	-0.11989	-0.012306	0.18153	0.74551
Femoral head	Bone_Marrow.Neutrophil_Cebpe_high	COVAR	14753	-0.037021	-0.0074878	0.049243	0.77391
Femoral head	Bone_Marrow_c_kit.Neutrophil_Fcnb_high	COVAR	14753	-0.10445	-0.014138	0.12773	0.79324
Femoral head	Bone_Marrow_c_kit.Monocyte_progenitor_cell_Prtn3_high	COVAR	14753	-0.12873	-0.019117	0.14798	0.80782
Femoral head	Bone_Marrow_Mesenchyme.Erythrocytes	COVAR	14753	-0.097383	-0.016464	0.084662	0.87497
Femoral head	Bone_Marrow_Mesenchyme.B_cell	COVAR	14753	-0.14859	-0.020169	0.12887	0.87553
Femoral head	Bone_Marrow.Erythroblast	COVAR	14753	-0.045944	-0.013314	0.0393	0.8788
Femoral head	Bone_Marrow_c_kit.Monocyte_progenitor_cell_Ctsg_high	COVAR	14753	-0.12583	-0.026939	0.1076	0.87887
Femoral head	Bone_Marrow_c_kit.Macrophage_Cd74_high	COVAR	14753	-0.11248	-0.0163	0.094743	0.88242
Femoral head	Bone_Marrow_c_kit.Erythrocyte_progenitor_Car1_high	COVAR	14753	-0.10407	-0.020641	0.08309	0.8948
Femoral head	Bone_Marrow.Pre.pro_B_cell	COVAR	14753	-0.12225	-0.016094	0.096426	0.89755
Femoral head	Bone_Marrow.Dendritic_cell_Siglech_high	COVAR	14753	-0.085163	-0.013607	0.058911	0.92585
Femoral head	Bone_Marrow_Mesenchyme.Proerythrocytes	COVAR	14753	-0.12346	-0.023987	0.081332	0.93549
Femoral head	Bone_Marrow_c_kit.Megakaryocyte_progenitor_cell	COVAR	14753	-0.1815	-0.028447	0.10439	0.95895
Femoral head	Bone_Marrow.Monocyte_Prtn3_high	COVAR	14753	-0.054016	-0.021269	0.030876	0.95988
Femoral head	Bone_Marrow.T_cell_Ms4a4b_high	COVAR	14753	-0.20327	-0.020542	0.10751	0.97066
Femoral head	Bone_Marrow_Mesenchyme.Megakaryocyte	COVAR	14753	-0.11312	-0.023634	0.058822	0.97275
Femoral head	Bone_Marrow_Mesenchyme.Erythroblast	COVAR	14753	-0.21664	-0.030211	0.10401	0.98135
Total hip	Bone_Marrow_c_kit.Macrophage_C1qc_high	COVAR	14746	0.21379	0.027049	0.093277	0.01096
Total hip	Bone_Marrow_Mesenchyme.Stromal_cell_Col1a2_high	COVAR	14746	0.19315	0.027634	0.088394	0.014448
Total hip	Bone_Marrow_Mesenchyme.Basophils	COVAR	14746	0.32036	0.045113	0.15127	0.017102
Total hip	Bone_Marrow_Mesenchyme.Fibroblasts	COVAR	14746	0.15752	0.022534	0.083064	0.028971
Total hip	Bone_Marrow_Mesenchyme.CXCL12.abundant_reticular_cell	COVAR	14746	0.13335	0.021122	0.078148	0.043974
Total hip	Bone_Marrow_Mesenchyme.Endothelial_cells_Ly6c1_high	COVAR	14746	0.19957	0.023232	0.12217	0.051183
Total hip	Bone_Marrow_c_kit.Multipotent_progenitor_Ctla2a_high	COVAR	14746	0.25592	0.039575	0.158	0.052655
Total hip	Bone_Marrow_Mesenchyme.Stromal_cell_Col10a1_high	COVAR	14746	0.10361	0.017888	0.066523	0.059682
Total hip	Bone_Marrow_c_kit.Monocyte_progenitor	COVAR	14746	0.20998	0.036969	0.1425	0.07031
Total hip	Bone_Marrow_c_kit.Macrophage_S100a4_high	COVAR	14746	0.10834	0.01763	0.078058	0.082587
Total hip	Bone_Marrow.B_cell_Igkc_high	COVAR	14746	0.093559	0.012946	0.071944	0.096737
Total hip	Bone_Marrow_c_kit.Neutrophil_Lcn2_high	COVAR	14746	0.23656	0.024232	0.18708	0.10304
Total hip	Bone_Marrow_Mesenchyme.Endothelial_cells	COVAR	14746	0.11259	0.017454	0.095206	0.11849
Total hip	Bone_Marrow_c_kit.Neutrophil_Retnlg_high	COVAR	14746	0.085285	0.010058	0.092709	0.17881
Total hip	Bone_Marrow_Mesenchyme.Neutrophil_	COVAR	14746	0.10461	0.015146	0.14136	0.22966
Total hip	Bone_Marrow.Neutrophil_Ngp_high	COVAR	14746	0.054741	0.0075773	0.076405	0.23686
Total hip	Bone_Marrow_Mesenchyme.Eosinophils	COVAR	14746	0.073063	0.009568	0.10728	0.24793
Total hip	Bone_Marrow_c_kit.Monocyte_progenitor_cell_Prtn3_high	COVAR	14746	0.092111	0.013664	0.15319	0.27383
Total hip	Bone_Marrow_c_kit.Eosinophil_progenitor_cell	COVAR	14746	0.061841	0.0082924	0.1033	0.27471
Total hip	Bone_Marrow_Mesenchyme.Osteoblasts	COVAR	14746	0.055865	0.0075534	0.093364	0.27481
Total hip	Bone_Marrow_c_kit.Megakaryocyte_progenitor_cell	COVAR	14746	0.060256	0.0094389	0.10834	0.28905
Total hip	Bone_Marrow_Mesenchyme.Myoblast	COVAR	14746	0.046252	0.0068079	0.083793	0.29049
Total hip	Bone_Marrow_Mesenchyme.B_cell	COVAR	14746	0.062223	0.0084285	0.13395	0.32114
Total hip	Bone_Marrow_c_kit.Basophil	COVAR	14746	0.059621	0.008973	0.13358	0.32769
Total hip	Bone_Marrow_Mesenchyme.MSC	COVAR	14746	0.030127	0.0039168	0.096448	0.37738
Total hip	Bone_Marrow_Mesenchyme.Megakaryocyte	COVAR	14746	0.0050376	0.0010507	0.060099	0.4666
Total hip	Bone_Marrow_c_kit.B_cell	COVAR	14746	0.0069888	0.00092299	0.12565	0.47782
Total hip	Bone_Marrow_Mesenchyme.Stromal_cell_Cnmd_high	COVAR	14746	-0.0037299	-0.00062304	0.073945	0.52011
Total hip	Bone_Marrow_c_kit.Monocyte_progenitor_cell_Ctsg_high	COVAR	14746	-0.009308	-0.0019898	0.11078	0.53348
Total hip	Bone_Marrow.Macrophage_Ms4a6c_high	COVAR	14746	-0.0099404	-0.0023102	0.058972	0.56693
Total hip	Bone_Marrow_c_kit.Neutrophil_Fcnb_high	COVAR	14746	-0.023139	-0.0031268	0.13162	0.56977
Total hip	Bone_Marrow_c_kit.Erythrocyte_progenitor_Car1_high	COVAR	14746	-0.015809	-0.0031301	0.086537	0.57248
Total hip	Bone_Marrow_c_kit.Erythrocyte_progenitor_Hba.a1_high	COVAR	14746	-0.012646	-0.002692	0.06634	0.57559
Total hip	Bone_Marrow_Mesenchyme.Proerythrocytes	COVAR	14746	-0.021632	-0.0041952	0.08411	0.60148
Total hip	Bone_Marrow_Mesenchyme.Granulocyte_monocyte_progenitors	COVAR	14746	-0.02229	-0.0037328	0.081058	0.60833
Total hip	Bone_Marrow.Neutrophil_progenitor	COVAR	14746	-0.032654	-0.0035525	0.086738	0.64671
Total hip	Bone_Marrow_Mesenchyme.Erythrocytes	COVAR	14746	-0.033057	-0.005577	0.086565	0.64872
Total hip	Bone_Marrow.Neutrophil_Mmp8_high	COVAR	14746	-0.034857	-0.004509	0.076775	0.67509
Total hip	Bone_Marrow.Hematopoietic_stem_progenitor_cell	COVAR	14746	-0.029328	-0.0060217	0.062637	0.68018
Total hip	Bone_Marrow.Neutrophil_Fcnb_high	COVAR	14746	-0.027492	-0.0051433	0.056104	0.68794
Total hip	Bone_Marrow.Erythroblast	COVAR	14746	-0.020892	-0.006044	0.040543	0.69682
Total hip	Bone_Marrow_c_kit.Neutrophil_Ltf_high	COVAR	14746	-0.063112	-0.0080062	0.10686	0.72261
Total hip	Bone_Marrow.Dendritic_cell_Siglech_high	COVAR	14746	-0.044244	-0.007065	0.061272	0.76488
Total hip	Bone_Marrow_c_kit.Neutrophil_Ngp_high	COVAR	14746	-0.077944	-0.0077812	0.10765	0.76547
Total hip	Bone_Marrow.Macrophage_S100a4_high	COVAR	14746	-0.038984	-0.0062651	0.053523	0.76679
Total hip	Bone_Marrow.Neutrophil_Cebpe_high	COVAR	14746	-0.058961	-0.011904	0.051442	0.87413
Total hip	Bone_Marrow_c_kit.Neutrophil_Ighg1_high	COVAR	14746	-0.19303	-0.020585	0.14855	0.90309
Total hip	Bone_Marrow_Mesenchyme.Erythroblast	COVAR	14746	-0.1585	-0.022066	0.10627	0.93208
Total hip	Bone_Marrow.Pre.pro_B_cell	COVAR	14746	-0.16032	-0.021079	0.098882	0.94751
Total hip	Bone_Marrow_c_kit.Macrophage_Cd74_high	COVAR	14746	-0.16952	-0.024554	0.099279	0.95612
Total hip	Bone_Marrow.T_cell_Ms4a4b_high	COVAR	14746	-0.21988	-0.022194	0.11179	0.9754
Total hip	Bone_Marrow.Monocyte_Prtn3_high	COVAR	14746	-0.075616	-0.029745	0.032005	0.99092
Diaphysis	Bone_Marrow_c_kit.Eosinophil_progenitor_cell	COVAR	14751	0.24034	0.032283	0.10233	0.009429
Diaphysis	Bone_Marrow.Neutrophil_Ngp_high	COVAR	14751	0.12822	0.01776	0.074757	0.043172
Diaphysis	Bone_Marrow_Mesenchyme.Eosinophils	COVAR	14751	0.17692	0.023208	0.10551	0.0468
Diaphysis	Bone_Marrow.Neutrophil_Fcnb_high	COVAR	14751	0.087731	0.016442	0.055714	0.057678
Diaphysis	Bone_Marrow_Mesenchyme.Endothelial_cells_Ly6c1_high	COVAR	14751	0.19037	0.022189	0.12094	0.057756
Diaphysis	Bone_Marrow_Mesenchyme.Stromal_cell_Col10a1_high	COVAR	14751	0.098	0.016941	0.065678	0.067843
Diaphysis	Bone_Marrow_Mesenchyme.Fibroblasts	COVAR	14751	0.097267	0.013929	0.081896	0.11749
Diaphysis	Bone_Marrow.Neutrophil_progenitor	COVAR	14751	0.10156	0.011077	0.085626	0.1178
Diaphysis	Bone_Marrow_c_kit.Basophil	COVAR	14751	0.14161	0.021348	0.13182	0.14137
Diaphysis	Bone_Marrow_c_kit.Macrophage_C1qc_high	COVAR	14751	0.09158	0.011605	0.09355	0.16381
Diaphysis	Bone_Marrow.B_cell_Igkc_high	COVAR	14751	0.069686	0.0096638	0.071907	0.16625
Diaphysis	Bone_Marrow.Neutrophil_Mmp8_high	COVAR	14751	0.067047	0.008692	0.076172	0.18938
Diaphysis	Bone_Marrow_Mesenchyme.Stromal_cell_Cnmd_high	COVAR	14751	0.063356	0.010594	0.073069	0.19296
Diaphysis	Bone_Marrow_Mesenchyme.Endothelial_cells	COVAR	14751	0.080927	0.012567	0.094187	0.19512
Diaphysis	Bone_Marrow_Mesenchyme.Stromal_cell_Col1a2_high	COVAR	14751	0.070702	0.010129	0.087303	0.20902
Diaphysis	Bone_Marrow_Mesenchyme.Basophils	COVAR	14751	0.11924	0.016821	0.14811	0.21038
Diaphysis	Bone_Marrow_c_kit.Macrophage_Cd74_high	COVAR	14751	0.07129	0.010331	0.098337	0.23424
Diaphysis	Bone_Marrow.Macrophage_S100a4_high	COVAR	14751	0.035264	0.005668	0.053449	0.25471
Diaphysis	Bone_Marrow_c_kit.Neutrophil_Retnlg_high	COVAR	14751	0.053477	0.0063207	0.09261	0.28183
Diaphysis	Bone_Marrow_c_kit.Multipotent_progenitor_Ctla2a_high	COVAR	14751	0.081618	0.012639	0.15664	0.30117
Diaphysis	Bone_Marrow_Mesenchyme.Osteoblasts	COVAR	14751	0.037599	0.0050908	0.091435	0.34046
Diaphysis	Bone_Marrow_c_kit.Monocyte_progenitor_cell_Prtn3_high	COVAR	14751	0.054901	0.008154	0.15174	0.35875
Diaphysis	Bone_Marrow.Hematopoietic_stem_progenitor_cell	COVAR	14751	0.017483	0.003595	0.062323	0.38954
Diaphysis	Bone_Marrow_c_kit.Neutrophil_Ltf_high	COVAR	14751	0.026539	0.0033733	0.10611	0.40125
Diaphysis	Bone_Marrow.T_cell_Ms4a4b_high	COVAR	14751	0.026928	0.0027214	0.11114	0.40428
Diaphysis	Bone_Marrow_c_kit.Neutrophil_Ngp_high	COVAR	14751	0.023751	0.0023741	0.10586	0.41124
Diaphysis	Bone_Marrow.Dendritic_cell_Siglech_high	COVAR	14751	0.011256	0.0017987	0.061855	0.4278
Diaphysis	Bone_Marrow.Pre.pro_B_cell	COVAR	14751	0.015294	0.0020136	0.098807	0.4385
Diaphysis	Bone_Marrow_Mesenchyme.MSC	COVAR	14751	0.0021017	0.00027367	0.09421	0.4911
Diaphysis	Bone_Marrow_Mesenchyme.Neutrophil_	COVAR	14751	-0.0048678	-0.00070639	0.13855	0.51401
Diaphysis	Bone_Marrow_c_kit.Megakaryocyte_progenitor_cell	COVAR	14751	-0.0086482	-0.0013556	0.10637	0.5324
Diaphysis	Bone_Marrow_c_kit.Neutrophil_Fcnb_high	COVAR	14751	-0.021847	-0.0029574	0.13065	0.5664
Diaphysis	Bone_Marrow_c_kit.Monocyte_progenitor_cell_Ctsg_high	COVAR	14751	-0.027477	-0.0058831	0.10981	0.59879
Diaphysis	Bone_Marrow_Mesenchyme.Megakaryocyte	COVAR	14751	-0.016878	-0.0035267	0.059945	0.61086
Diaphysis	Bone_Marrow.Erythroblast	COVAR	14751	-0.01396	-0.0040457	0.040038	0.63632
Diaphysis	Bone_Marrow_Mesenchyme.CXCL12.abundant_reticular_cell	COVAR	14751	-0.029275	-0.0046464	0.076956	0.64818
Diaphysis	Bone_Marrow_Mesenchyme.Myoblast	COVAR	14751	-0.062143	-0.0091541	0.08312	0.77265
Diaphysis	Bone_Marrow_c_kit.Macrophage_S100a4_high	COVAR	14751	-0.059063	-0.0096244	0.077285	0.77762
Diaphysis	Bone_Marrow_c_kit.Erythrocyte_progenitor_Car1_high	COVAR	14751	-0.064032	-0.012701	0.08363	0.77805
Diaphysis	Bone_Marrow_c_kit.Monocyte_progenitor	COVAR	14751	-0.10754	-0.01896	0.13973	0.77924
Diaphysis	Bone_Marrow_Mesenchyme.Granulocyte_monocyte_progenitors	COVAR	14751	-0.063819	-0.010709	0.080366	0.78643
Diaphysis	Bone_Marrow.Macrophage_Ms4a6c_high	COVAR	14751	-0.051089	-0.011878	0.058707	0.80791
Diaphysis	Bone_Marrow_c_kit.Neutrophil_Ighg1_high	COVAR	14751	-0.13719	-0.014659	0.14842	0.82235
Diaphysis	Bone_Marrow_c_kit.Erythrocyte_progenitor_Hba.a1_high	COVAR	14751	-0.066602	-0.014202	0.064826	0.84787
Diaphysis	Bone_Marrow_c_kit.Neutrophil_Lcn2_high	COVAR	14751	-0.21606	-0.02218	0.18536	0.8781
Diaphysis	Bone_Marrow.Neutrophil_Cebpe_high	COVAR	14751	-0.062208	-0.012583	0.05149	0.88649
Diaphysis	Bone_Marrow_Mesenchyme.Proerythrocytes	COVAR	14751	-0.10692	-0.020774	0.081696	0.90468
Diaphysis	Bone_Marrow.Monocyte_Prtn3_high	COVAR	14751	-0.042963	-0.016918	0.032018	0.91016
Diaphysis	Bone_Marrow_Mesenchyme.B_cell	COVAR	14751	-0.17822	-0.024193	0.13102	0.91311
Diaphysis	Bone_Marrow_Mesenchyme.Erythroblast	COVAR	14751	-0.16216	-0.022616	0.10474	0.93921
Diaphysis	Bone_Marrow_Mesenchyme.Erythrocytes	COVAR	14751	-0.14103	-0.023844	0.084626	0.95218
Diaphysis	Bone_Marrow_c_kit.B_cell	COVAR	14751	-0.22915	-0.030316	0.12522	0.96636
Spine	Bone_Marrow_Mesenchyme.Endothelial_cells_Ly6c1_high	COVAR	14755	0.25303	0.02948	0.13398	0.029481
Spine	Bone_Marrow.Pre.pro_B_cell	COVAR	14755	0.16856	0.022189	0.10762	0.058664
Spine	Bone_Marrow_Mesenchyme.Stromal_cell_Col10a1_high	COVAR	14755	0.10642	0.018393	0.072128	0.070051
Spine	Bone_Marrow_Mesenchyme.B_cell	COVAR	14755	0.20979	0.028464	0.14431	0.073018
Spine	Bone_Marrow_c_kit.Basophil	COVAR	14755	0.18676	0.028148	0.14553	0.0997
Spine	Bone_Marrow_Mesenchyme.Fibroblasts	COVAR	14755	0.11242	0.016094	0.0923	0.11163
Spine	Bone_Marrow_Mesenchyme.Stromal_cell_Col1a2_high	COVAR	14755	0.097058	0.0139	0.098043	0.16111
Spine	Bone_Marrow_Mesenchyme.Osteoblasts	COVAR	14755	0.08951	0.012115	0.10209	0.19031
Spine	Bone_Marrow.Dendritic_cell_Siglech_high	COVAR	14755	0.054674	0.0087352	0.066822	0.20663
Spine	Bone_Marrow_Mesenchyme.Megakaryocyte	COVAR	14755	0.053193	0.011114	0.065562	0.20859
Spine	Bone_Marrow_Mesenchyme.Basophils	COVAR	14755	0.13284	0.01873	0.16798	0.21454
Spine	Bone_Marrow_Mesenchyme.Stromal_cell_Cnmd_high	COVAR	14755	0.048256	0.0080659	0.080171	0.27362
Spine	Bone_Marrow_Mesenchyme.CXCL12.abundant_reticular_cell	COVAR	14755	0.047284	0.0075029	0.0855	0.29013
Spine	Bone_Marrow_Mesenchyme.Erythroblast	COVAR	14755	0.060529	0.0084369	0.1137	0.29724
Spine	Bone_Marrow_c_kit.B_cell	COVAR	14755	0.057025	0.0075426	0.1363	0.33783
Spine	Bone_Marrow_Mesenchyme.Neutrophil_	COVAR	14755	0.04119	0.0059751	0.15523	0.39537
Spine	Bone_Marrow.Hematopoietic_stem_progenitor_cell	COVAR	14755	0.010152	0.0020877	0.068037	0.44069
Spine	Bone_Marrow.Macrophage_S100a4_high	COVAR	14755	0.007457	0.0011984	0.057809	0.44868
Spine	Bone_Marrow_Mesenchyme.Endothelial_cells	COVAR	14755	0.01318	0.002046	0.10314	0.44916
Spine	Bone_Marrow_c_kit.Megakaryocyte_progenitor_cell	COVAR	14755	0.014546	0.0022795	0.11749	0.45073
Spine	Bone_Marrow_Mesenchyme.Erythrocytes	COVAR	14755	0.010661	0.0018019	0.094721	0.4552
Spine	Bone_Marrow.Monocyte_Prtn3_high	COVAR	14755	0.0033842	0.0013323	0.034823	0.46129
Spine	Bone_Marrow.Neutrophil_Cebpe_high	COVAR	14755	0.0036175	0.00073156	0.055121	0.47384
Spine	Bone_Marrow.Macrophage_Ms4a6c_high	COVAR	14755	0.00289	0.00067178	0.063814	0.48194
Spine	Bone_Marrow_c_kit.Neutrophil_Ighg1_high	COVAR	14755	0.0069463	0.00074204	0.16209	0.48291
Spine	Bone_Marrow.Neutrophil_progenitor	COVAR	14755	0.0019654	0.00021431	0.095031	0.49175
Spine	Bone_Marrow_c_kit.Macrophage_S100a4_high	COVAR	14755	-0.0080413	-0.0013106	0.084294	0.538
Spine	Bone_Marrow_Mesenchyme.Proerythrocytes	COVAR	14755	-0.0091235	-0.0017718	0.090016	0.54036
Spine	Bone_Marrow.Erythroblast	COVAR	14755	-0.0058058	-0.0016821	0.044345	0.55208
Spine	Bone_Marrow_Mesenchyme.Myoblast	COVAR	14755	-0.018442	-0.0027156	0.090697	0.58056
Spine	Bone_Marrow_Mesenchyme.Eosinophils	COVAR	14755	-0.025779	-0.0033809	0.11589	0.58802
Spine	Bone_Marrow_c_kit.Erythrocyte_progenitor_Car1_high	COVAR	14755	-0.02898	-0.0057459	0.092496	0.62297
Spine	Bone_Marrow.B_cell_Igkc_high	COVAR	14755	-0.031547	-0.0043742	0.077	0.65899
Spine	Bone_Marrow.Neutrophil_Fcnb_high	COVAR	14755	-0.029244	-0.0054798	0.060622	0.68523
Spine	Bone_Marrow_c_kit.Erythrocyte_progenitor_Hba.a1_high	COVAR	14755	-0.037136	-0.0079153	0.07132	0.69871
Spine	Bone_Marrow.T_cell_Ms4a4b_high	COVAR	14755	-0.069395	-0.0070116	0.12039	0.71784
Spine	Bone_Marrow_c_kit.Macrophage_C1qc_high	COVAR	14755	-0.064835	-0.0082166	0.10248	0.73652
Spine	Bone_Marrow_Mesenchyme.MSC	COVAR	14755	-0.073623	-0.0095855	0.10366	0.76122
Spine	Bone_Marrow_c_kit.Eosinophil_progenitor_cell	COVAR	14755	-0.093055	-0.012497	0.11084	0.7994
Spine	Bone_Marrow_Mesenchyme.Granulocyte_monocyte_progenitors	COVAR	14755	-0.090801	-0.015234	0.087773	0.84954
Spine	Bone_Marrow_c_kit.Multipotent_progenitor_Ctla2a_high	COVAR	14755	-0.19488	-0.030168	0.17272	0.87039
Spine	Bone_Marrow_c_kit.Neutrophil_Fcnb_high	COVAR	14755	-0.16447	-0.022259	0.14374	0.87372
Spine	Bone_Marrow_c_kit.Neutrophil_Ltf_high	COVAR	14755	-0.14674	-0.018649	0.11715	0.89482
Spine	Bone_Marrow_c_kit.Neutrophil_Ngp_high	COVAR	14755	-0.15487	-0.015478	0.11859	0.90419
Spine	Bone_Marrow_c_kit.Macrophage_Cd74_high	COVAR	14755	-0.14161	-0.020511	0.10644	0.90829
Spine	Bone_Marrow.Neutrophil_Ngp_high	COVAR	14755	-0.11536	-0.015977	0.081882	0.92056
Spine	Bone_Marrow.Neutrophil_Mmp8_high	COVAR	14755	-0.1193	-0.015463	0.083784	0.92275
Spine	Bone_Marrow_c_kit.Neutrophil_Retnlg_high	COVAR	14755	-0.17088	-0.020192	0.1017	0.95354
Spine	Bone_Marrow_c_kit.Monocyte_progenitor_cell_Prtn3_high	COVAR	14755	-0.34399	-0.051077	0.16583	0.98097
Spine	Bone_Marrow_c_kit.Monocyte_progenitor_cell_Ctsg_high	COVAR	14755	-0.30605	-0.065503	0.1201	0.99458
Spine	Bone_Marrow_c_kit.Monocyte_progenitor	COVAR	14755	-0.39786	-0.07012	0.15139	0.9957
Spine	Bone_Marrow_c_kit.Neutrophil_Lcn2_high	COVAR	14755	-0.55769	-0.057234	0.2037	0.9969
MAGMA gene-property analysis was performed to calculate associations between gene-wise P values from the Meta-GWAS and cell-type-specific gene expression in FUMA. MAGMA Cell-type-specific gene set analysis were Bonferroni corrected.
