# Supplementary material for: Deep learning and genome-wide association meta-analyses of bone marrow adiposity in the UK Biobank
Source: Nat Commun. 2025 Jan 2;16:99. doi: 10.1038/s41467-024-55422-4 (PMC11697225; doi:10.1038/s41467-024-55422-4)
Supplement: Supplementary file 29 — Supplementary Data 26 [file 41467_2024_55422_MOESM29_ESM.xlsx]

## Sheet: Supplementary Table 26
Supplementary Table 26: TWAS associations between gene expression and BMFF based on meta-GWAS-white for femoral head (subcutaneous adipose tissue; visceral-omentum adipose tissue; muscle skeleton tissue in GTEx database v8)
GENE	ENSG	PANEL	FILE	CHR	P0	P1	HSQ	BEST.GWAS.ID	BEST.GWAS.Z	EQTL.ID	EQTL.R2	EQTL.Z	EQTL.GWAS.Z	NSNP	NWGT	MODEL	MODELCV.R2	MODELCV.PV	TWAS.Z	TWAS.P	Significant after Bonferroni Correction		GENE	gene_name
UQCC1	ENSG00000101019.21	GTExv8.EUR.Adipose_Subcutaneous	./WEIGHTS//GTExv8.EUR.Adipose_Subcutaneous/ENSG00000101019.21.wgt.RDat	20	35412140	35412141	0.1787	rs143384	9.38	rs4911494	0.147	-8.43	8.811	331	1	top1	0.15	2e-18	-8.811	1.24e-18	Yes		P0	gene starts position
EYA1	ENSG00000104313.17	GTExv8.EUR.Adipose_Subcutaneous	./WEIGHTS//GTExv8.EUR.Adipose_Subcutaneous/ENSG00000104313.17.wgt.RDat	8	71362231	71362232	0.2002	rs4263799	8.42	rs10104380	0.13617	8.34	4.821	546	7	lasso	0.15	2.4e-18	6.06962	1.28e-09	Yes		P1	gene ends position
CBFA2T2	ENSG00000078699.21	GTExv8.EUR.Adipose_Subcutaneous	./WEIGHTS//GTExv8.EUR.Adipose_Subcutaneous/ENSG00000078699.21.wgt.RDat	20	33490074	33490075	0.0732	rs3213183	-6.41	rs2065703	0.0131	-4.59	-4.628	346	346	susie	0.028	0.00015	5.53929	3.04e-08	Yes		HSQ	Heritability of the gene
PXMP4	ENSG00000101417.11	GTExv8.EUR.Adipose_Subcutaneous	./WEIGHTS//GTExv8.EUR.Adipose_Subcutaneous/ENSG00000101417.11.wgt.RDat	20	33720318	33720319	0.0701	rs3213183	-6.41	rs7274811	0.0535	-5.88	-5.217	269	1	top1	0.053	1.9e-07	5.217	1.82e-07	Yes		BEST.GWAS.ID	rsID of the most significant GWAS SNP in locus
NT5DC2	ENSG00000168268.10	GTExv8.EUR.Adipose_Subcutaneous	./WEIGHTS//GTExv8.EUR.Adipose_Subcutaneous/ENSG00000168268.10.wgt.RDat	3	52535053	52535054	0.132	rs13081028	-5.58	rs6778735	0.0505	5.82	-5.322	370	2	lasso	0.068	4e-09	-5.19028	2.1e-07	Yes		BEST.GWAS.Z	Z-score of the most significant GWAS SNP in locus
RP4-614O4.13	ENSG00000279253.1	GTExv8.EUR.Adipose_Subcutaneous	./WEIGHTS//GTExv8.EUR.Adipose_Subcutaneous/ENSG00000279253.1.wgt.RDat	20	35264186	35264187	0.214	rs143384	9.38	rs6058224	0.138	-8.36	5.013	350	350	susie	0.14	1e-17	-5.00035	5.72e-07	Yes		EQTL.ID	rsID of the best eQTL in the locus
EIF6	ENSG00000242372.6	GTExv8.EUR.Adipose_Subcutaneous	./WEIGHTS//GTExv8.EUR.Adipose_Subcutaneous/ENSG00000242372.6.wgt.RDat	20	35284984	35284985	0.2991	rs143384	9.38	rs2425044	0.0256	6.38	4.767	344	344	susie	0.058	5.2e-08	4.87043	1.11e-06	Yes		EQTL.R2	cross-validation R2 of the best eQTL in the locus
CCDC170	ENSG00000120262.9	GTExv8.EUR.Adipose_Subcutaneous	./WEIGHTS//GTExv8.EUR.Adipose_Subcutaneous/ENSG00000120262.9.wgt.RDat	6	151494029	151494030	0.2159	rs4869742	8.7	rs953767	0.0472	-5.35	-0.34	567	567	susie	0.068	4.3e-09	4.74359	2.1e-06	Yes		EQTL.Z	Z-score of the best eQTL in the locus
MMP24-AS1	ENSG00000126005.16	GTExv8.EUR.Adipose_Subcutaneous	./WEIGHTS//GTExv8.EUR.Adipose_Subcutaneous/ENSG00000126005.16.wgt.RDat	20	35278130	35278131	0.1659	rs143384	9.38	rs6060341	0.117	-7.62	4.557	345	1	top1	0.12	7.3e-15	-4.557	5.19e-06	No		EQTL.GWAS.Z	GWAS Z-score for this eQTL
GDF5	ENSG00000125965.8	GTExv8.EUR.Adipose_Subcutaneous	./WEIGHTS//GTExv8.EUR.Adipose_Subcutaneous/ENSG00000125965.8.wgt.RDat	20	35454745	35454746	0.0697	rs143384	9.38	rs224320	0.0636	5.83	4.483	328	1	top1	0.064	1.3e-08	4.483	7.36e-06	No		NSNP	Number of SNPs in the locus
CISD3	ENSG00000277972.1	GTExv8.EUR.Adipose_Subcutaneous	./WEIGHTS//GTExv8.EUR.Adipose_Subcutaneous/ENSG00000277972.1.wgt.RDat	17	38730234	38730235	0.1059	rs1043515	-4.51	rs2019203	0.03737	-5.3	4.142	340	14	enet	0.084	6.8e-11	-4.44532	8.78e-06	No		MODEL	Best performing model
GLYCTK-AS1	ENSG00000242797.3	GTExv8.EUR.Adipose_Subcutaneous	./WEIGHTS//GTExv8.EUR.Adipose_Subcutaneous/ENSG00000242797.3.wgt.RDat	3	52299023	52299024	0.0341	rs13081028	-5.58	rs648514	0.00705	3.44	-4.441	349	1	top1	0.007	0.037	-4.441	8.95e-06	No		MODELCV.R2	cross-validation R2 of the best performing model
HOXC-AS1	ENSG00000250451.5	GTExv8.EUR.Adipose_Subcutaneous	./WEIGHTS//GTExv8.EUR.Adipose_Subcutaneous/ENSG00000250451.5.wgt.RDat	12	54000009	54000010	0.259	rs765634	-5.55	rs4759316	0.137	8.25	4.125	409	23	enet	0.14	2.7e-17	4.43618	9.16e-06	No		MODELCV.PV	cross-validation P-value of the best performing model
RIMKLBP2	ENSG00000225920.2	GTExv8.EUR.Adipose_Subcutaneous	./WEIGHTS//GTExv8.EUR.Adipose_Subcutaneous/ENSG00000225920.2.wgt.RDat	1	219200566	219200567	0.0489	rs2494196	-4.38	rs2494196	0.0269	-4.32	-4.381	483	1	top1	0.027	0.00018	4.381	1.18e-05	No		TWAS.Z	TWAS Z-score (our primary statistic of interest)
DLGAP4	ENSG00000080845.17	GTExv8.EUR.Adipose_Subcutaneous	./WEIGHTS//GTExv8.EUR.Adipose_Subcutaneous/ENSG00000080845.17.wgt.RDat	20	36306335	36306336	0.0503	rs6058388	5.37	rs16986188	-0.00171	3.28	0.524	208	208	susie	0.0028	0.13	-4.31033	1.63e-05	No		TWAS.P	TWAS P-value
TACC3	ENSG00000013810.18	GTExv8.EUR.Adipose_Subcutaneous	./WEIGHTS//GTExv8.EUR.Adipose_Subcutaneous/ENSG00000013810.18.wgt.RDat	4	1721489	1721490	0.1693	rs798726	-4.86	rs3099555	0.0917	7.06	-4.218	271	271	susie	0.1	8.2e-13	-4.2855	1.82e-05	No
AKAP11	ENSG00000023516.8	GTExv8.EUR.Adipose_Subcutaneous	./WEIGHTS//GTExv8.EUR.Adipose_Subcutaneous/ENSG00000023516.8.wgt.RDat	13	42272152	42272153	0.1298	rs9594738	8.39	rs2122242	0.119	-7.61	4.283	514	1	top1	0.12	4.6e-15	-4.283	1.84e-05	No
CSPG4	ENSG00000173546.7	GTExv8.EUR.Adipose_Subcutaneous	./WEIGHTS//GTExv8.EUR.Adipose_Subcutaneous/ENSG00000173546.7.wgt.RDat	15	75712847	75712848	0.0386	rs8609	-4.28	rs4886456	0.00725	4.13	-2.7	250	8	enet	0.023	0.00049	-4.23642	2.27e-05	No
SERTAD4	ENSG00000082497.11	GTExv8.EUR.Adipose_Subcutaneous	./WEIGHTS//GTExv8.EUR.Adipose_Subcutaneous/ENSG00000082497.11.wgt.RDat	1	210232972	210232973	0.0652	rs635084	4.15	rs845451	0.00353	-4.88	-3.494	550	14	enet	0.014	0.0051	4.18754	2.82e-05	No
NLRP6	ENSG00000174885.12	GTExv8.EUR.Adipose_Subcutaneous	./WEIGHTS//GTExv8.EUR.Adipose_Subcutaneous/ENSG00000174885.12.wgt.RDat	11	278364	278365	0.1378	rs17655730	-4.18	rs6541	0.0604	-5.68	-4.176	313	1	top1	0.06	3e-08	4.176	2.97e-05	No
IMP3	ENSG00000177971.8	GTExv8.EUR.Adipose_Subcutaneous	./WEIGHTS//GTExv8.EUR.Adipose_Subcutaneous/ENSG00000177971.8.wgt.RDat	15	75647904	75647905	0.0367	rs8609	-4.28	rs8028182	0.0265	-4.35	3.318	228	6	enet	0.033	3.7e-05	-4.13004	3.63e-05	No
SNUPN	ENSG00000169371.13	GTExv8.EUR.Adipose_Subcutaneous	./WEIGHTS//GTExv8.EUR.Adipose_Subcutaneous/ENSG00000169371.13.wgt.RDat	15	75626468	75626469	0.1518	rs8609	-4.28	rs8025681	0.0947	-7.18	-3.498	220	220	susie	0.11	3.6e-14	4.10393	4.06e-05	No
WDR35	ENSG00000118965.14	GTExv8.EUR.Adipose_Subcutaneous	./WEIGHTS//GTExv8.EUR.Adipose_Subcutaneous/ENSG00000118965.14.wgt.RDat	2	19990130	19990131	0.1217	rs12986437	4.052	rs11694716	0.056756	6.54	-2.548	603	18	enet	0.089	1.7e-11	-4.00626	6.17e-05	No
PRTFDC1	ENSG00000099256.18	GTExv8.EUR.Adipose_Subcutaneous	./WEIGHTS//GTExv8.EUR.Adipose_Subcutaneous/ENSG00000099256.18.wgt.RDat	10	24952603	24952604	0.1406	rs10828725	4.02	rs10828722	0.0858	-6.58	3.99	413	1	top1	0.086	3.7e-11	-3.99	6.61e-05	No
IFT74	ENSG00000096872.15	GTExv8.EUR.Adipose_Subcutaneous	./WEIGHTS//GTExv8.EUR.Adipose_Subcutaneous/ENSG00000096872.15.wgt.RDat	9	26956372	26956373	0.2103	rs4978076	4.452	rs10967611	0.177	9.24	3.914	625	1	top1	0.18	3.5e-22	3.914	9.08e-05	No
POMT1	ENSG00000130714.15	GTExv8.EUR.Adipose_Subcutaneous	./WEIGHTS//GTExv8.EUR.Adipose_Subcutaneous/ENSG00000130714.15.wgt.RDat	9	131502901	131502902	0.1339	rs10751482	4.288	rs3887873	0.112	-7.65	3.914	463	1	top1	0.11	3e-14	-3.914	9.08e-05	No
NUDT8	ENSG00000167799.9	GTExv8.EUR.Adipose_Subcutaneous	./WEIGHTS//GTExv8.EUR.Adipose_Subcutaneous/ENSG00000167799.9.wgt.RDat	11	67629929	67629930	0.0714	rs3765088	-3.84	rs3765088	0.0272	5.01	-3.842	256	1	top1	0.027	0.00017	-3.842	0.000122	No
RP11-179B2.2	ENSG00000272572.1	GTExv8.EUR.Adipose_Subcutaneous	./WEIGHTS//GTExv8.EUR.Adipose_Subcutaneous/ENSG00000272572.1.wgt.RDat	10	100912567	100912568	0.1816	rs752974	5.22	rs2273654	0.179	9.54	4.491	422	422	susie	0.21	8e-26	3.8319	0.000127	No
CPNE1	ENSG00000214078.12	GTExv8.EUR.Adipose_Subcutaneous	./WEIGHTS//GTExv8.EUR.Adipose_Subcutaneous/ENSG00000214078.12.wgt.RDat	20	35664758	35664759	0.494	rs143384	9.38	rs11696527	0.638	-17.55	3.727	300	10	lasso	0.64	2.2e-108	-3.83023	0.000128	No
RPS13	ENSG00000110700.6	GTExv8.EUR.Adipose_Subcutaneous	./WEIGHTS//GTExv8.EUR.Adipose_Subcutaneous/ENSG00000110700.6.wgt.RDat	11	17077728	17077729	0.2738	rs16933837	-3.87	rs11826763	0.176	9.44	-3.743	490	490	susie	0.18	9.5e-23	-3.8103	0.000139	No
FGFR3	ENSG00000068078.17	GTExv8.EUR.Adipose_Subcutaneous	./WEIGHTS//GTExv8.EUR.Adipose_Subcutaneous/ENSG00000068078.17.wgt.RDat	4	1793306	1793307	0.3286	rs798726	-4.86	rs3135848	0.181	9.91	-2.384	280	21	enet	0.26	6.4e-33	-3.7925	0.000149	No
RP3-522J7.6	ENSG00000260613.1	GTExv8.EUR.Adipose_Subcutaneous	./WEIGHTS//GTExv8.EUR.Adipose_Subcutaneous/ENSG00000260613.1.wgt.RDat	22	49837785	49837786	0.076	rs9616770	4.05	rs138872	0.0395	-5.67	3.775	510	510	susie	0.053	2.2e-07	-3.7912	0.00015	No
METTL15P1	ENSG00000174912.7	GTExv8.EUR.Adipose_Subcutaneous	./WEIGHTS//GTExv8.EUR.Adipose_Subcutaneous/ENSG00000174912.7.wgt.RDat	3	156714927	156714928	0.1257	rs7616633	4.35	rs9818684	0.123	7.83	3.785	426	1	top1	0.12	1.5e-15	3.785	0.000154	No
LRCH4	ENSG00000077454.15	GTExv8.EUR.Adipose_Subcutaneous	./WEIGHTS//GTExv8.EUR.Adipose_Subcutaneous/ENSG00000077454.15.wgt.RDat	7	100586152	100586153	0.2534	rs34440977	3.91	rs11977607	0.103	7.09	3.792	305	305	susie	0.11	1.7e-14	3.74629	0.000179	No
S100A1	ENSG00000160678.11	GTExv8.EUR.Adipose_Subcutaneous	./WEIGHTS//GTExv8.EUR.Adipose_Subcutaneous/ENSG00000160678.11.wgt.RDat	1	153627925	153627926	0.4905	rs9662664	4.09	rs3818632	0.499	15.47	-3.513	407	21	enet	0.51	2.8e-75	-3.73113	0.000191	No
FER1L4	ENSG00000088340.15	GTExv8.EUR.Adipose_Subcutaneous	./WEIGHTS//GTExv8.EUR.Adipose_Subcutaneous/ENSG00000088340.15.wgt.RDat	20	35607561	35607562	0.0781	rs143384	9.38	rs11696527	0.0911	-6.9	3.727	311	1	top1	0.091	9e-12	-3.727	0.000194	No
LINC00886	ENSG00000240875.5	GTExv8.EUR.Adipose_Subcutaneous	./WEIGHTS//GTExv8.EUR.Adipose_Subcutaneous/ENSG00000240875.5.wgt.RDat	3	156817061	156817062	0.6371	rs7616633	4.35	rs1430410	0.493	15.38	4.155	445	29	enet	0.55	1.6e-85	3.65842	0.000254	No
DNAJC13	ENSG00000138246.15	GTExv8.EUR.Adipose_Subcutaneous	./WEIGHTS//GTExv8.EUR.Adipose_Subcutaneous/ENSG00000138246.15.wgt.RDat	3	132417525	132417526	0.148	rs2369801	4.74	rs17413620	0.0858	-6.83	4.309	465	48	enet	0.095	3e-12	-3.64634	0.000266	No
SAP25	ENSG00000205307.11	GTExv8.EUR.Adipose_Subcutaneous	./WEIGHTS//GTExv8.EUR.Adipose_Subcutaneous/ENSG00000205307.11.wgt.RDat	7	100573819	100573820	0.3887	rs34440977	3.91	rs2406243	0.192	9.76	3.8	307	307	susie	0.22	9.3e-28	3.62583	0.000288	No
CTD-2026K11.4	ENSG00000275454.1	GTExv8.EUR.Adipose_Subcutaneous	./WEIGHTS//GTExv8.EUR.Adipose_Subcutaneous/ENSG00000275454.1.wgt.RDat	15	75640323	75640324	0.0461	rs8609	-4.28	rs4886726	0.0215	4.44	-3.626	221	1	top1	0.021	0.00076	-3.626	0.000288	No
WNT4	ENSG00000162552.14	GTExv8.EUR.Adipose_Subcutaneous	./WEIGHTS//GTExv8.EUR.Adipose_Subcutaneous/ENSG00000162552.14.wgt.RDat	1	22143968	22143969	0.0479	rs12568930	-9.19	rs7526484	-0.000585	3.74	-1.835	480	4	lasso	0.0095	0.018	-3.61583	0.000299	No
CFHR3	ENSG00000116785.13	GTExv8.EUR.Adipose_Subcutaneous	./WEIGHTS//GTExv8.EUR.Adipose_Subcutaneous/ENSG00000116785.13.wgt.RDat	1	196774794	196774795	0.3852	rs7542235	4.47	rs16840607	0.207	-10.5	2.079	229	4	lasso	0.25	1.7e-32	-3.57406	0.000351	No
YWHAE	ENSG00000108953.16	GTExv8.EUR.Adipose_Subcutaneous	./WEIGHTS//GTExv8.EUR.Adipose_Subcutaneous/ENSG00000108953.16.wgt.RDat	17	1400377	1400378	0.1067	rs16957565	-2.99	rs11655548	0.039328	-4.82	-2.431	448	31	enet	0.042	3.9e-06	3.56342	0.000366	No
ADAMTS18	ENSG00000140873.15	GTExv8.EUR.Adipose_Subcutaneous	./WEIGHTS//GTExv8.EUR.Adipose_Subcutaneous/ENSG00000140873.15.wgt.RDat	16	77435113	77435114	0.0966	rs1597295	4.04	rs17622522	0.0313	5.15	3.521	848	1	top1	0.031	5.8e-05	3.521	0.00043	No
S100A13	ENSG00000189171.14	GTExv8.EUR.Adipose_Subcutaneous	./WEIGHTS//GTExv8.EUR.Adipose_Subcutaneous/ENSG00000189171.14.wgt.RDat	1	153631359	153631360	0.3497	rs9662664	4.09	rs3818632	0.28	11.67	-3.513	405	1	top1	0.28	3.3e-36	-3.513	0.000443	No
ALG12	ENSG00000182858.13	GTExv8.EUR.Adipose_Subcutaneous	./WEIGHTS//GTExv8.EUR.Adipose_Subcutaneous/ENSG00000182858.13.wgt.RDat	22	49918457	49918458	0.0699	rs9616770	4.05	rs4073387	0.037	5.64	2.7	441	441	susie	0.04	6.2e-06	3.502	0.000462	No
RNF114	ENSG00000124226.10	GTExv8.EUR.Adipose_Subcutaneous	./WEIGHTS//GTExv8.EUR.Adipose_Subcutaneous/ENSG00000124226.10.wgt.RDat	20	49936335	49936336	0.1205	rs13038647	3.68	rs8121969	0.032	5.46	3.523	465	465	susie	0.051	3.5e-07	3.48302	0.000496	No
MDK	ENSG00000110492.15	GTExv8.EUR.Adipose_Subcutaneous	./WEIGHTS//GTExv8.EUR.Adipose_Subcutaneous/ENSG00000110492.15.wgt.RDat	11	46380755	46380756	0.0519	rs7127254	-3.97	rs876701	0.0534	-5.5	-3.481	241	1	top1	0.053	1.9e-07	3.481	0.0005	No
FAM162A	ENSG00000114023.15	GTExv8.EUR.Adipose_Subcutaneous	./WEIGHTS//GTExv8.EUR.Adipose_Subcutaneous/ENSG00000114023.15.wgt.RDat	3	122384175	122384176	0.0731	rs10222633	4.03	rs3749209	0.0714	6.35	3.477	473	1	top1	0.071	1.7e-09	3.477	0.000507	No
HMG20A	ENSG00000140382.14	GTExv8.EUR.Adipose_Subcutaneous	./WEIGHTS//GTExv8.EUR.Adipose_Subcutaneous/ENSG00000140382.14.wgt.RDat	15	77420411	77420412	0.2124	rs11632999	3.3	rs11632999	0.148	8.48	3.297	326	326	susie	0.15	6.1e-19	3.47699	0.000507	No
RP1-178F15.4	ENSG00000272030.1	GTExv8.EUR.Adipose_Subcutaneous	./WEIGHTS//GTExv8.EUR.Adipose_Subcutaneous/ENSG00000272030.1.wgt.RDat	1	153634396	153634397	0.4301	rs9662664	4.09	rs28380060	0.525	15.9	-3.475	404	1	top1	0.53	1.9e-79	-3.475	0.000511	No
NDUFV1	ENSG00000167792.11	GTExv8.EUR.Adipose_Subcutaneous	./WEIGHTS//GTExv8.EUR.Adipose_Subcutaneous/ENSG00000167792.11.wgt.RDat	11	67606851	67606852	0.1425	rs3765088	-3.84	rs4024254	0.129	8.51	-3.55	257	9	lasso	0.13	8.5e-17	-3.46877	0.000523	No
RP11-758H9.2	ENSG00000273702.1	GTExv8.EUR.Adipose_Subcutaneous	./WEIGHTS//GTExv8.EUR.Adipose_Subcutaneous/ENSG00000273702.1.wgt.RDat	17	59619687	59619688	0.0332	rs1881441	3.46	rs1881441	0.016551	3.84	3.465	313	1	top1	0.017	0.0028	3.465	0.00053	No
CRELD2	ENSG00000184164.14	GTExv8.EUR.Adipose_Subcutaneous	./WEIGHTS//GTExv8.EUR.Adipose_Subcutaneous/ENSG00000184164.14.wgt.RDat	22	49918166	49918167	0.1157	rs9616770	4.05	rs9616380	0.0906	6.74	3.463	442	1	top1	0.091	1.1e-11	3.463	0.000534	No
RP5-1157M23.2	ENSG00000243224.1	GTExv8.EUR.Adipose_Subcutaneous	./WEIGHTS//GTExv8.EUR.Adipose_Subcutaneous/ENSG00000243224.1.wgt.RDat	3	52239260	52239261	0.0865	rs13081028	-5.58	rs11708581	0.0291	-5.47	1.976	323	17	enet	0.044	2.2e-06	-3.45687	0.000546	No
GNL3	ENSG00000163938.16	GTExv8.EUR.Adipose_Subcutaneous	./WEIGHTS//GTExv8.EUR.Adipose_Subcutaneous/ENSG00000163938.16.wgt.RDat	3	52681155	52681156	0.0376	rs13081028	-5.58	rs12635140	0.0502	-5.47	3.382	386	386	susie	0.058	5.7e-08	-3.45586	0.000549	No
STX19	ENSG00000178750.2	GTExv8.EUR.Adipose_Subcutaneous	./WEIGHTS//GTExv8.EUR.Adipose_Subcutaneous/ENSG00000178750.2.wgt.RDat	3	94028609	94028610	0.0721	rs10511148	-4.13	rs7432837	0.045	5.28	-3.455	185	1	top1	0.045	1.7e-06	-3.455	0.00055	No
RERE	ENSG00000142599.17	GTExv8.EUR.Adipose_Subcutaneous	./WEIGHTS//GTExv8.EUR.Adipose_Subcutaneous/ENSG00000142599.17.wgt.RDat	1	8817642	8817643	0.2631	rs10864368	4.58	rs3765971	0.271	11.48	3.393	374	13	enet	0.27	3.2e-35	3.44403	0.000573	No
RPL36P4	ENSG00000224497.1	GTExv8.EUR.Adipose_Subcutaneous	./WEIGHTS//GTExv8.EUR.Adipose_Subcutaneous/ENSG00000224497.1.wgt.RDat	20	35544746	35544747	0.6166	rs143384	9.38	rs2104417	0.493	15.5	3.637	316	6	lasso	0.5	2.9e-73	3.43815	0.000586	No
CDO1	ENSG00000129596.4	GTExv8.EUR.Adipose_Subcutaneous	./WEIGHTS//GTExv8.EUR.Adipose_Subcutaneous/ENSG00000129596.4.wgt.RDat	5	115816953	115816954	0.2978	rs152395	-3.01	rs10478248	0.155188	-9.26	2.757	536	21	enet	0.18	3.4e-22	-3.43755	0.000587	No
NEK4	ENSG00000114904.12	GTExv8.EUR.Adipose_Subcutaneous	./WEIGHTS//GTExv8.EUR.Adipose_Subcutaneous/ENSG00000114904.12.wgt.RDat	3	52770948	52770949	0.0715	rs13081028	-5.58	rs3755798	0.0692	-6.18	3.427	394	1	top1	0.069	3e-09	-3.427	0.00061	No
GMPPB	ENSG00000173540.12	GTExv8.EUR.Adipose_Subcutaneous	./WEIGHTS//GTExv8.EUR.Adipose_Subcutaneous/ENSG00000173540.12.wgt.RDat	3	49723950	49723951	0.2862	rs12489386	-3.62	rs6809879	0.296	12.07	3.278	315	16	enet	0.3	1.7e-39	3.40721	0.000656	No
EXOSC10	ENSG00000171824.13	GTExv8.EUR.Adipose_Subcutaneous	./WEIGHTS//GTExv8.EUR.Adipose_Subcutaneous/ENSG00000171824.13.wgt.RDat	1	11098155	11098156	0.0667	rs1057079	3.66	rs2486920	0.0288	4.52	3.403	357	1	top1	0.029	0.00011	3.403	0.000667	No
SAMD12	ENSG00000177570.13	GTExv8.EUR.Adipose_Subcutaneous	./WEIGHTS//GTExv8.EUR.Adipose_Subcutaneous/ENSG00000177570.13.wgt.RDat	8	118621994	118621995	0.1487	rs11573829	-5.68	rs2460970	0.140264	8.24	-3.397	548	1	top1	0.14	1.3e-17	-3.397	0.000681	No
MTOR	ENSG00000198793.12	GTExv8.EUR.Adipose_Subcutaneous	./WEIGHTS//GTExv8.EUR.Adipose_Subcutaneous/ENSG00000198793.12.wgt.RDat	1	11262506	11262507	0.0464	rs1057079	3.66	rs2791653	0.0132	3.86	3.391	377	1	top1	0.013	0.0068	3.391	0.000696	No
RP4-635E18.7	ENSG00000226849.1	GTExv8.EUR.Adipose_Subcutaneous	./WEIGHTS//GTExv8.EUR.Adipose_Subcutaneous/ENSG00000226849.1.wgt.RDat	1	11068470	11068471	0.1008	rs1057079	3.66	rs2791653	0.137	-8.37	3.391	362	1	top1	0.14	2.8e-17	-3.391	0.000696	No
MAN2C1	ENSG00000140400.16	GTExv8.EUR.Adipose_Subcutaneous	./WEIGHTS//GTExv8.EUR.Adipose_Subcutaneous/ENSG00000140400.16.wgt.RDat	15	75368153	75368154	0.559	rs8609	-4.28	rs4886443	0.662	17.97	3.394	231	231	susie	0.67	2.4e-116	3.38864	0.000702	No
TAX1BP1	ENSG00000106052.13	GTExv8.EUR.Adipose_Subcutaneous	./WEIGHTS//GTExv8.EUR.Adipose_Subcutaneous/ENSG00000106052.13.wgt.RDat	7	27739330	27739331	0.0478	rs198	5.27	rs1009253	0.00229	3.94	2.842	481	481	susie	0.011	0.014	3.38796	0.000704	No
ABALON	ENSG00000281376.1	GTExv8.EUR.Adipose_Subcutaneous	./WEIGHTS//GTExv8.EUR.Adipose_Subcutaneous/ENSG00000281376.1.wgt.RDat	20	31721506	31721507	0.0362	rs6058088	3.48	rs6060952	0.0359	4.58	3.382	309	1	top1	0.036	1.8e-05	3.382	0.00072	No
TRMT61A	ENSG00000166166.12	GTExv8.EUR.Adipose_Subcutaneous	./WEIGHTS//GTExv8.EUR.Adipose_Subcutaneous/ENSG00000166166.12.wgt.RDat	14	103529183	103529184	0.0818	rs2246490	-4.94	rs2010281	0.039895	5.92	3.824	353	15	enet	0.086	3.3e-11	3.37874	0.000728	No
CPSF4	ENSG00000160917.14	GTExv8.EUR.Adipose_Subcutaneous	./WEIGHTS//GTExv8.EUR.Adipose_Subcutaneous/ENSG00000160917.14.wgt.RDat	7	99438921	99438922	0.0283	rs4646450	3.85	rs10271049	0.0064	-3.69	3.487	320	320	susie	0.015	0.0042	-3.328	0.000875	No
TAF4B	ENSG00000141384.12	GTExv8.EUR.Adipose_Subcutaneous	./WEIGHTS//GTExv8.EUR.Adipose_Subcutaneous/ENSG00000141384.12.wgt.RDat	18	26225935	26225936	0.0673	rs8099064	3.3	rs12964982	-0.002054	3.64	2.441	449	28	enet	0.019	0.0014	3.32635	0.00088	No
HM13	ENSG00000101294.16	GTExv8.EUR.Adipose_Subcutaneous	./WEIGHTS//GTExv8.EUR.Adipose_Subcutaneous/ENSG00000101294.16.wgt.RDat	20	31514427	31514428	0.0424	rs6058088	3.48	rs6058110	0.0259	4.85	3.314	245	1	top1	0.026	0.00024	3.314	0.00092	No
DCN	ENSG00000011465.16	GTExv8.EUR.Adipose_Subcutaneous	./WEIGHTS//GTExv8.EUR.Adipose_Subcutaneous/ENSG00000011465.16.wgt.RDat	12	91183122	91183123	0.0377	rs7299092	-3.72	rs7954702	0.000597	-3.88	-3.228	387	4	lasso	0.0041	0.086	3.31229	0.000925	No
CKB	ENSG00000166165.12	GTExv8.EUR.Adipose_Subcutaneous	./WEIGHTS//GTExv8.EUR.Adipose_Subcutaneous/ENSG00000166165.12.wgt.RDat	14	103523110	103523111	0.0283	rs2246490	-4.94	rs9324063	0.001315	-3.84	-3.854	356	3	lasso	0.0017	0.18	3.30756	0.000941	No
FAM174B	ENSG00000185442.12	GTExv8.EUR.Adipose_Subcutaneous	./WEIGHTS//GTExv8.EUR.Adipose_Subcutaneous/ENSG00000185442.12.wgt.RDat	15	92809883	92809884	0.1703	rs11074094	-3.47	rs2387916	0.0813	-7.14	-1.428	658	12	enet	0.13	6.2e-17	3.30634	0.000945	No
PPP2CA	ENSG00000113575.9	GTExv8.EUR.Adipose_Subcutaneous	./WEIGHTS//GTExv8.EUR.Adipose_Subcutaneous/ENSG00000113575.9.wgt.RDat	5	134226141	134226142	0.0316	rs4958228	-4.05	rs2300066	0.014565	-3.88	-3.717	397	397	susie	0.02	0.0011	3.26796	0.001083	No
TIPARP	ENSG00000163659.12	GTExv8.EUR.Adipose_Subcutaneous	./WEIGHTS//GTExv8.EUR.Adipose_Subcutaneous/ENSG00000163659.12.wgt.RDat	3	156673234	156673235	0.2293	rs7616633	4.35	rs9877642	0.00409	-4.41	-0.647	430	430	susie	0.062	2.2e-08	3.2647	0.0011	No
RELT	ENSG00000054967.12	GTExv8.EUR.Adipose_Subcutaneous	./WEIGHTS//GTExv8.EUR.Adipose_Subcutaneous/ENSG00000054967.12.wgt.RDat	11	73376263	73376264	0.0547	rs10898925	-4.02	rs3741152	0.0683	5.84	-3.258	308	1	top1	0.068	3.8e-09	-3.258	0.00112	No
FAM53A	ENSG00000174137.12	GTExv8.EUR.Adipose_Subcutaneous	./WEIGHTS//GTExv8.EUR.Adipose_Subcutaneous/ENSG00000174137.12.wgt.RDat	4	1684301	1684302	0.2377	rs798726	-4.86	rs798726	0.0995	7.3	-4.863	272	272	susie	0.16	1.6e-19	-3.2523	0.00114	No
C15orf61	ENSG00000189227.5	GTExv8.EUR.Adipose_Subcutaneous	./WEIGHTS//GTExv8.EUR.Adipose_Subcutaneous/ENSG00000189227.5.wgt.RDat	15	67521067	67521068	0.0526	rs11071951	-4.39	rs3784706	0.0244	-4.14	2.416	419	419	susie	0.031	6.7e-05	-3.25315	0.00114	No
GLYCTK	ENSG00000168237.17	GTExv8.EUR.Adipose_Subcutaneous	./WEIGHTS//GTExv8.EUR.Adipose_Subcutaneous/ENSG00000168237.17.wgt.RDat	3	52287088	52287089	0.0973	rs13081028	-5.58	rs4082828	0.0563	-6.14	2.255	337	21	enet	0.076	5.2e-10	-3.24093	0.00119	No
USP34	ENSG00000115464.14	GTExv8.EUR.Adipose_Subcutaneous	./WEIGHTS//GTExv8.EUR.Adipose_Subcutaneous/ENSG00000115464.14.wgt.RDat	2	61470768	61470769	0.0422	rs10496091	-4.05	rs34223071	0.001692	4.05	-2.22	299	10	enet	0.0097	0.018	-3.23908	0.0012	No
PRKD3	ENSG00000115825.9	GTExv8.EUR.Adipose_Subcutaneous	./WEIGHTS//GTExv8.EUR.Adipose_Subcutaneous/ENSG00000115825.9.wgt.RDat	2	37324807	37324808	0.1469	rs12622740	3.259	rs12622740	0.103334	7.16	3.259	471	471	susie	0.1	2.4e-13	3.23468	0.00122	No
RP3-522J7.7	ENSG00000279345.1	GTExv8.EUR.Adipose_Subcutaneous	./WEIGHTS//GTExv8.EUR.Adipose_Subcutaneous/ENSG00000279345.1.wgt.RDat	22	49805451	49805452	0.1061	rs9616770	4.05	rs2301407	-0.00135	-3.73	-0.901	538	538	susie	0.011	0.012	3.2171	0.001295	No
MIER1	ENSG00000198160.14	GTExv8.EUR.Adipose_Subcutaneous	./WEIGHTS//GTExv8.EUR.Adipose_Subcutaneous/ENSG00000198160.14.wgt.RDat	1	66924894	66924895	0.144	rs17497947	-3.63	rs1118392	0.117	7.57	-3.217	547	1	top1	0.12	9.1e-15	-3.217	0.0013	No
RP3-473L9.4	ENSG00000257595.2	GTExv8.EUR.Adipose_Subcutaneous	./WEIGHTS//GTExv8.EUR.Adipose_Subcutaneous/ENSG00000257595.2.wgt.RDat	12	111369281	111369282	0.0489	rs3184504	-4.24	rs7398343	0.0279	4.36	3.215	233	1	top1	0.028	0.00014	3.215	0.0013	No
RP11-578O24.2	ENSG00000254352.1	GTExv8.EUR.Adipose_Subcutaneous	./WEIGHTS//GTExv8.EUR.Adipose_Subcutaneous/ENSG00000254352.1.wgt.RDat	8	78724135	78724136	0.3012	rs1021156	-3.4	rs3736169	0.324559	-12.51	-3.333	320	18	enet	0.33	3.2e-44	3.21214	0.00132	No
SKP1	ENSG00000113558.18	GTExv8.EUR.Adipose_Subcutaneous	./WEIGHTS//GTExv8.EUR.Adipose_Subcutaneous/ENSG00000113558.18.wgt.RDat	5	134177037	134177038	0.1367	rs4958228	-4.05	rs13356194	0.086465	7.17	-3.209	437	1	top1	0.086	3.1e-11	-3.209	0.001332	No
ULK4	ENSG00000168038.10	GTExv8.EUR.Adipose_Subcutaneous	./WEIGHTS//GTExv8.EUR.Adipose_Subcutaneous/ENSG00000168038.10.wgt.RDat	3	41962429	41962430	0.1539	rs1716975	-3.3	rs6796210	0.256	11.15	-3.208	386	1	top1	0.26	8.7e-33	-3.208	0.00134	No
ECI1	ENSG00000167969.12	GTExv8.EUR.Adipose_Subcutaneous	./WEIGHTS//GTExv8.EUR.Adipose_Subcutaneous/ENSG00000167969.12.wgt.RDat	16	2252299	2252300	0.0888	rs2516735	3.31	rs11645942	0.0501	-5.68	-3.19	340	1	top1	0.05	4.4e-07	3.19	0.00142	No
SYT17	ENSG00000103528.16	GTExv8.EUR.Adipose_Subcutaneous	./WEIGHTS//GTExv8.EUR.Adipose_Subcutaneous/ENSG00000103528.16.wgt.RDat	16	19167970	19167971	0.0932	rs7187735	-3.3	rs7188203	0.0555	-5.31	-3.177	436	1	top1	0.056	1.1e-07	3.177	0.00149	No
SULF1	ENSG00000137573.13	GTExv8.EUR.Adipose_Subcutaneous	./WEIGHTS//GTExv8.EUR.Adipose_Subcutaneous/ENSG00000137573.13.wgt.RDat	8	69466623	69466624	0.1216	rs7829527	3.06	rs4737961	0.042132	-4.7	2.932	499	3	lasso	0.042	3.4e-06	-3.17182	0.00151	No
GPRC5B	ENSG00000167191.11	GTExv8.EUR.Adipose_Subcutaneous	./WEIGHTS//GTExv8.EUR.Adipose_Subcutaneous/ENSG00000167191.11.wgt.RDat	16	19886166	19886167	0.1454	rs4782291	4.18	rs227760	0.0714	6.01	-2.454	428	7	lasso	0.075	6.6e-10	-3.16817	0.00153	No
GSDMA	ENSG00000167914.11	GTExv8.EUR.Adipose_Subcutaneous	./WEIGHTS//GTExv8.EUR.Adipose_Subcutaneous/ENSG00000167914.11.wgt.RDat	17	39953262	39953263	0.544	rs903507	-3.35	rs3859192	0.529046	-15.92	-3.162	298	298	susie	0.56	3.9e-86	3.16245	0.00156	No
SAP30L	ENSG00000164576.11	GTExv8.EUR.Adipose_Subcutaneous	./WEIGHTS//GTExv8.EUR.Adipose_Subcutaneous/ENSG00000164576.11.wgt.RDat	5	154445956	154445957	0.3091	rs283446	-3.19	rs6884266	0.188452	-9.6	-2.214	464	19	enet	0.19	3.1e-24	3.16009	0.001577	No
GS1-259H13.2	ENSG00000244219.6	GTExv8.EUR.Adipose_Subcutaneous	./WEIGHTS//GTExv8.EUR.Adipose_Subcutaneous/ENSG00000244219.6.wgt.RDat	7	99598065	99598066	0.1004	rs4646450	3.85	rs11973801	0.0948	-7.04	3.158	311	1	top1	0.095	3.4e-12	-3.158	0.001589	No
SERTAD4-AS1	ENSG00000203706.8	GTExv8.EUR.Adipose_Subcutaneous	./WEIGHTS//GTExv8.EUR.Adipose_Subcutaneous/ENSG00000203706.8.wgt.RDat	1	210234046	210234047	0.0999	rs635084	4.15	rs654523	0.0971	7.22	-3.151	550	1	top1	0.097	1.8e-12	-3.151	0.00163	No
MARK3	ENSG00000075413.17	GTExv8.EUR.Adipose_Subcutaneous	./WEIGHTS//GTExv8.EUR.Adipose_Subcutaneous/ENSG00000075413.17.wgt.RDat	14	103385391	103385392	0.157	rs2246490	-4.94	rs11622835	0.075206	6.7	2.149	358	16	enet	0.11	5.2e-14	3.14609	0.001655	No
SCAMP5	ENSG00000198794.11	GTExv8.EUR.Adipose_Subcutaneous	./WEIGHTS//GTExv8.EUR.Adipose_Subcutaneous/ENSG00000198794.11.wgt.RDat	15	74957464	74957465	0.3854	rs7175852	3.88	rs7163390	0.112	8.11	1.877	265	45	enet	0.19	2e-23	3.13697	0.00171	No
EXOC6	ENSG00000138190.16	GTExv8.EUR.Adipose_Subcutaneous	./WEIGHTS//GTExv8.EUR.Adipose_Subcutaneous/ENSG00000138190.16.wgt.RDat	10	92834712	92834713	0.0562	rs17108224	3.57	rs10748583	0.00521	4.77	3.107	456	5	lasso	0.026	0.00022	3.1265	0.00177	No
LINC01422	ENSG00000223704.1	GTExv8.EUR.Adipose_Subcutaneous	./WEIGHTS//GTExv8.EUR.Adipose_Subcutaneous/ENSG00000223704.1.wgt.RDat	22	26858633	26858634	0.3026	rs2017722	3.65	rs136535	0.133	-8.04	2.412	865	865	susie	0.21	7e-26	-3.1057	0.001898	No
RP11-950C14.10	ENSG00000279594.1	GTExv8.EUR.Adipose_Subcutaneous	./WEIGHTS//GTExv8.EUR.Adipose_Subcutaneous/ENSG00000279594.1.wgt.RDat	14	75012850	75012851	0.0786	rs8006587	3.5	rs175045	0.080174	-6.5	3.063	415	415	susie	0.083	7.8e-11	-3.10013	0.001934	No
SCRN2	ENSG00000141295.13	GTExv8.EUR.Adipose_Subcutaneous	./WEIGHTS//GTExv8.EUR.Adipose_Subcutaneous/ENSG00000141295.13.wgt.RDat	17	47841332	47841333	0.5961	rs7212099	-3.33	rs2010952	0.28609	-12.12	-3.126	386	19	enet	0.44	1.8e-61	3.08548	0.00203	No
EPHB6	ENSG00000106123.11	GTExv8.EUR.Adipose_Subcutaneous	./WEIGHTS//GTExv8.EUR.Adipose_Subcutaneous/ENSG00000106123.11.wgt.RDat	7	142855060	142855061	0.1651	rs4252402	3.52	rs8177107	0.0789	-6.34	3.076	375	1	top1	0.079	2.3e-10	-3.076	0.002098	No
CCDC74A	ENSG00000163040.14	GTExv8.EUR.Adipose_Subcutaneous	./WEIGHTS//GTExv8.EUR.Adipose_Subcutaneous/ENSG00000163040.14.wgt.RDat	2	131527832	131527833	0.0617	rs7565546	3.146	rs7565546	0.064775	-5.78	3.146	155	4	lasso	0.067	5.7e-09	-3.0763	0.0021	No
RP5-1115A15.1	ENSG00000232912.5	GTExv8.EUR.Adipose_Subcutaneous	./WEIGHTS//GTExv8.EUR.Adipose_Subcutaneous/ENSG00000232912.5.wgt.RDat	1	8424644	8424645	0.1078	rs10864368	4.58	rs301805	0.0932	-7.79	-2.212	303	13	enet	0.12	5.2e-15	3.07599	0.0021	No
RP11-178C3.2	ENSG00000267302.5	GTExv8.EUR.Adipose_Subcutaneous	./WEIGHTS//GTExv8.EUR.Adipose_Subcutaneous/ENSG00000267302.5.wgt.RDat	17	59964831	59964832	0.0768	rs1881441	3.46	rs8078987	0.050879	5.43	3.272	244	12	lasso	0.06	3.6e-08	3.07361	0.00211	No
RAET1E-AS1	ENSG00000268592.3	GTExv8.EUR.Adipose_Subcutaneous	./WEIGHTS//GTExv8.EUR.Adipose_Subcutaneous/ENSG00000268592.3.wgt.RDat	6	149864026	149864027	0.0771	rs1999632	-3.24	rs4458704	0.0473	5.29	-3.173	479	479	susie	0.049	5.8e-07	-3.06945	0.00214	No
NEK9	ENSG00000119638.12	GTExv8.EUR.Adipose_Subcutaneous	./WEIGHTS//GTExv8.EUR.Adipose_Subcutaneous/ENSG00000119638.12.wgt.RDat	14	75127151	75127152	0.0504	rs8006587	3.5	rs175479	0.021681	-4.36	3.068	418	1	top1	0.022	0.00072	-3.068	0.002155	No
AC002519.8	ENSG00000259810.2	GTExv8.EUR.Adipose_Subcutaneous	./WEIGHTS//GTExv8.EUR.Adipose_Subcutaneous/ENSG00000259810.2.wgt.RDat	16	31788201	31788202	0.0987	rs9929832	-2.85	rs6565285	0.046	-5.86	2.565	193	193	susie	0.1	4e-13	-3.06263	0.00219	No
DEFB124	ENSG00000180383.3	GTExv8.EUR.Adipose_Subcutaneous	./WEIGHTS//GTExv8.EUR.Adipose_Subcutaneous/ENSG00000180383.3.wgt.RDat	20	31473037	31473038	0.0946	rs6058088	3.48	rs6057912	0.0907	7.71	2.885	226	10	enet	0.12	4e-15	3.06163	0.0022	No
FOXO6	ENSG00000204060.6	GTExv8.EUR.Adipose_Subcutaneous	./WEIGHTS//GTExv8.EUR.Adipose_Subcutaneous/ENSG00000204060.6.wgt.RDat	1	41361921	41361922	0.0932	rs11210509	3.76	rs12022978	0.0653	5.99	3.093	434	434	susie	0.072	1.4e-09	3.06208	0.0022	No
KIAA0391	ENSG00000100890.15	GTExv8.EUR.Adipose_Subcutaneous	./WEIGHTS//GTExv8.EUR.Adipose_Subcutaneous/ENSG00000100890.15.wgt.RDat	14	35121845	35121846	0.2826	rs7147346	3.62	rs11156875	0.231074	10.61	2.574	367	21	enet	0.24	1.8e-30	3.05212	0.002272	No
MRPL35P2	ENSG00000232075.1	GTExv8.EUR.Adipose_Subcutaneous	./WEIGHTS//GTExv8.EUR.Adipose_Subcutaneous/ENSG00000232075.1.wgt.RDat	10	63634826	63634827	0.2434	rs7897379	5.32	rs2565186	0.156	8.75	-1.656	369	369	susie	0.21	6.8e-26	-3.0494	0.00229	No
MAP2K4	ENSG00000065559.14	GTExv8.EUR.Adipose_Subcutaneous	./WEIGHTS//GTExv8.EUR.Adipose_Subcutaneous/ENSG00000065559.14.wgt.RDat	17	12020823	12020824	0.1094	rs2534733	3.67	rs1468501	0.095143	6.93	3.044	455	1	top1	0.095	3.1e-12	3.044	0.00233	No
SLC4A11	ENSG00000088836.12	GTExv8.EUR.Adipose_Subcutaneous	./WEIGHTS//GTExv8.EUR.Adipose_Subcutaneous/ENSG00000088836.12.wgt.RDat	20	3239189	3239190	0.12	rs6037597	-3.58	rs4507156	0.0444	5.26	-3.043	432	1	top1	0.044	2e-06	-3.043	0.00234	No
RP11-350J20.9	ENSG00000216906.2	GTExv8.EUR.Adipose_Subcutaneous	./WEIGHTS//GTExv8.EUR.Adipose_Subcutaneous/ENSG00000216906.2.wgt.RDat	6	149904242	149904243	0.2457	rs1999632	-3.24	rs7742993	0.198	10.03	-2.981	510	510	susie	0.2	8.5e-26	-3.04365	0.00234	No
SRR	ENSG00000167720.12	GTExv8.EUR.Adipose_Subcutaneous	./WEIGHTS//GTExv8.EUR.Adipose_Subcutaneous/ENSG00000167720.12.wgt.RDat	17	2303382	2303383	0.3757	rs216195	3.82	rs12450028	0.397302	-13.86	-3.129	406	4	lasso	0.4	3.8e-55	3.03861	0.00238	No
CMSS1	ENSG00000184220.11	GTExv8.EUR.Adipose_Subcutaneous	./WEIGHTS//GTExv8.EUR.Adipose_Subcutaneous/ENSG00000184220.11.wgt.RDat	3	99817833	99817834	0.076	rs4577503	4.69	rs4244712	0.00466	-4.5	-2.73	414	22	enet	0.036	1.9e-05	3.03541	0.0024	No
CRISPLD2	ENSG00000103196.11	GTExv8.EUR.Adipose_Subcutaneous	./WEIGHTS//GTExv8.EUR.Adipose_Subcutaneous/ENSG00000103196.11.wgt.RDat	16	84819983	84819984	0.1148	rs2086829	-3.44	rs17111	0.0873	6.88	-2.75	779	779	susie	0.091	9.3e-12	-3.02589	0.00248	No
LATS1	ENSG00000131023.12	GTExv8.EUR.Adipose_Subcutaneous	./WEIGHTS//GTExv8.EUR.Adipose_Subcutaneous/ENSG00000131023.12.wgt.RDat	6	149716424	149716425	0.0519	rs1999632	-3.24	rs1999633	0.0185	4.24	-3.104	458	2	lasso	0.033	4.3e-05	-3.02195	0.00251	No
GFRA2	ENSG00000168546.10	GTExv8.EUR.Adipose_Subcutaneous	./WEIGHTS//GTExv8.EUR.Adipose_Subcutaneous/ENSG00000168546.10.wgt.RDat	8	21812356	21812357	0.0892	rs7821707	-2.97	rs4443656	0.002641	4.07	-2.114	531	531	susie	0.014	0.0056	-3.01588	0.00256	No
CEP120	ENSG00000168944.15	GTExv8.EUR.Adipose_Subcutaneous	./WEIGHTS//GTExv8.EUR.Adipose_Subcutaneous/ENSG00000168944.15.wgt.RDat	5	123423591	123423592	0.0794	rs10037930	3.88	rs1047484	0.037974	5.29	3.014	476	1	top1	0.038	1e-05	3.014	0.002578	No
NUDT3	ENSG00000272325.1	GTExv8.EUR.Adipose_Subcutaneous	./WEIGHTS//GTExv8.EUR.Adipose_Subcutaneous/ENSG00000272325.1.wgt.RDat	6	34392673	34392674	0.0473	rs1150777	4.17	rs16883475	0.0163	4.23	3.005	381	1	top1	0.016	0.003	3.005	0.00266	No
WDR5B	ENSG00000196981.3	GTExv8.EUR.Adipose_Subcutaneous	./WEIGHTS//GTExv8.EUR.Adipose_Subcutaneous/ENSG00000196981.3.wgt.RDat	3	122416050	122416051	0.2348	rs10222633	4.03	rs4678190	0.225	-10.93	3.2	461	24	enet	0.27	2.4e-35	-3.00281	0.00268	No
TMEM116	ENSG00000198270.12	GTExv8.EUR.Adipose_Subcutaneous	./WEIGHTS//GTExv8.EUR.Adipose_Subcutaneous/ENSG00000198270.12.wgt.RDat	12	112013184	112013185	0.1843	rs653178	-4.19	rs7959011	0.216	10.34	3.086	196	196	susie	0.22	6.5e-28	3.00243	0.00268	No
TMEM9B-AS1	ENSG00000254860.5	GTExv8.EUR.Adipose_Subcutaneous	./WEIGHTS//GTExv8.EUR.Adipose_Subcutaneous/ENSG00000254860.5.wgt.RDat	11	8964773	8964774	0.6323	rs11042106	3.73	rs3815991	0.465	14.98	2.705	360	360	susie	0.52	4.9e-79	2.97441	0.00294	No
ANO10	ENSG00000160746.12	GTExv8.EUR.Adipose_Subcutaneous	./WEIGHTS//GTExv8.EUR.Adipose_Subcutaneous/ENSG00000160746.12.wgt.RDat	3	43691593	43691594	0.0414	rs17407870	-3.19	rs9852783	0.022	-4.07	-2.973	363	1	top1	0.022	0.00066	2.973	0.00295	No
RPL9	ENSG00000163682.15	GTExv8.EUR.Adipose_Subcutaneous	./WEIGHTS//GTExv8.EUR.Adipose_Subcutaneous/ENSG00000163682.15.wgt.RDat	4	39458585	39458586	0.777	rs17510142	3.3	rs2249563	0.711	18.45	2.973	374	374	susie	0.71	5.1e-131	2.973	0.00295	No
TRBV26OR9-2	ENSG00000231165.3	GTExv8.EUR.Adipose_Subcutaneous	./WEIGHTS//GTExv8.EUR.Adipose_Subcutaneous/ENSG00000231165.3.wgt.RDat	9	33695766	33695767	0.084	rs2769710	-3.795	rs16933401	0.0748	6.04	2.953	323	323	susie	0.075	6.5e-10	2.97272	0.00295	No
OTOF	ENSG00000115155.16	GTExv8.EUR.Adipose_Subcutaneous	./WEIGHTS//GTExv8.EUR.Adipose_Subcutaneous/ENSG00000115155.16.wgt.RDat	2	26558697	26558698	0.0691	rs10207722	-2.764	rs7601607	0.010423	-3.98	2.19	359	5	lasso	0.011	0.012	-2.96432	0.00303	No
ZMYND19P1	ENSG00000258917.1	GTExv8.EUR.Adipose_Subcutaneous	./WEIGHTS//GTExv8.EUR.Adipose_Subcutaneous/ENSG00000258917.1.wgt.RDat	14	77696590	77696591	0.052	rs2111830	-3.63	rs11846215	0.021543	-4.49	2.96	633	1	top1	0.022	0.00074	-2.96	0.003076	No
CTC-281F24.1	ENSG00000261996.1	GTExv8.EUR.Adipose_Subcutaneous	./WEIGHTS//GTExv8.EUR.Adipose_Subcutaneous/ENSG00000261996.1.wgt.RDat	17	6655008	6655009	0.1276	rs218663	-3.38	rs4796532	0.090422	6.73	-2.958	564	1	top1	0.09	1.1e-11	-2.958	0.0031	No
MAFTRR	ENSG00000261390.5	GTExv8.EUR.Adipose_Subcutaneous	./WEIGHTS//GTExv8.EUR.Adipose_Subcutaneous/ENSG00000261390.5.wgt.RDat	16	79770562	79770563	0.4569	rs7189133	3.29	rs17767281	0.396	-13.92	-2.929	783	783	susie	0.4	1.1e-55	2.95151	0.00316	No
NPAT	ENSG00000149308.16	GTExv8.EUR.Adipose_Subcutaneous	./WEIGHTS//GTExv8.EUR.Adipose_Subcutaneous/ENSG00000149308.16.wgt.RDat	11	108208583	108208584	0.0926	rs7943203	-3.68	rs2070661	0.11	-7.38	2.937	356	1	top1	0.11	5.5e-14	-2.937	0.00331	No
ZNF506	ENSG00000081665.13	GTExv8.EUR.Adipose_Subcutaneous	./WEIGHTS//GTExv8.EUR.Adipose_Subcutaneous/ENSG00000081665.13.wgt.RDat	19	19821750	19821751	0.111	rs2304128	-3.23	rs4808993	0.127	7.87	-2.936	299	1	top1	0.13	4.9e-16	-2.936	0.00332	No
AP2B1	ENSG00000006125.17	GTExv8.EUR.Adipose_Subcutaneous	./WEIGHTS//GTExv8.EUR.Adipose_Subcutaneous/ENSG00000006125.17.wgt.RDat	17	35586898	35586899	0.0478	rs4796098	-3.22	rs17638867	0.044399	4.94	-2.929	424	1	top1	0.044	2e-06	-2.929	0.0034	No
REEP2	ENSG00000132563.15	GTExv8.EUR.Adipose_Subcutaneous	./WEIGHTS//GTExv8.EUR.Adipose_Subcutaneous/ENSG00000132563.15.wgt.RDat	5	138439016	138439017	0.1583	rs10900851	-4.49	rs10055995	0.071066	6.31	-3.482	294	294	susie	0.096	2.4e-12	-2.9273	0.003419	No
RP11-864N7.4	ENSG00000279353.1	GTExv8.EUR.Adipose_Subcutaneous	./WEIGHTS//GTExv8.EUR.Adipose_Subcutaneous/ENSG00000279353.1.wgt.RDat	11	74699657	74699658	0.0943	rs2186955	3.27	rs10899021	0.0597	5.6	2.917	450	1	top1	0.06	3.7e-08	2.917	0.00353	No
EPHB2	ENSG00000133216.16	GTExv8.EUR.Adipose_Subcutaneous	./WEIGHTS//GTExv8.EUR.Adipose_Subcutaneous/ENSG00000133216.16.wgt.RDat	1	22710838	22710839	0.0518	rs12568930	-9.19	rs6658894	0.00185	-3.53	1.733	454	454	susie	0.018	0.0017	-2.91674	0.00354	No
NINJ1	ENSG00000131669.9	GTExv8.EUR.Adipose_Subcutaneous	./WEIGHTS//GTExv8.EUR.Adipose_Subcutaneous/ENSG00000131669.9.wgt.RDat	9	93134287	93134288	0.2533	rs10821077	-3.044	rs12235416	0.0981	-7.37	2.614	430	430	susie	0.12	1.2e-14	-2.90608	0.00366	No
NOSTRIN	ENSG00000163072.15	GTExv8.EUR.Adipose_Subcutaneous	./WEIGHTS//GTExv8.EUR.Adipose_Subcutaneous/ENSG00000163072.15.wgt.RDat	2	168786538	168786539	0.1071	rs17267869	3.175	rs17265949	0.078474	-6.96	-1.684	574	21	enet	0.11	2.1e-14	2.89805	0.00375	No
GOSR2	ENSG00000108433.16	GTExv8.EUR.Adipose_Subcutaneous	./WEIGHTS//GTExv8.EUR.Adipose_Subcutaneous/ENSG00000108433.16.wgt.RDat	17	46923074	46923075	0.0789	rs12453279	-4.18	rs1052586	0.054743	-5.48	2.708	286	286	susie	0.063	1.7e-08	-2.89788	0.00376	No
GTSF1	ENSG00000170627.10	GTExv8.EUR.Adipose_Subcutaneous	./WEIGHTS//GTExv8.EUR.Adipose_Subcutaneous/ENSG00000170627.10.wgt.RDat	12	54473598	54473599	0.1538	rs765634	-5.55	rs12312272	0.104	7.21	-2.893	408	1	top1	0.1	2.7e-13	-2.893	0.00382	No
NDFIP1	ENSG00000131507.10	GTExv8.EUR.Adipose_Subcutaneous	./WEIGHTS//GTExv8.EUR.Adipose_Subcutaneous/ENSG00000131507.10.wgt.RDat	5	142108504	142108505	0.0859	rs17208670	-3.49	rs4912800	0.000287	4.58	1.633	579	51	enet	0.016	0.003	2.89033	0.003848	No
MGMT	ENSG00000170430.9	GTExv8.EUR.Adipose_Subcutaneous	./WEIGHTS//GTExv8.EUR.Adipose_Subcutaneous/ENSG00000170430.9.wgt.RDat	10	129467183	129467184	0.555	rs579325	4.28	rs1008982	0.45	-14.68	-1.886	594	46	enet	0.52	1.1e-77	2.8901	0.00385	No
USP39	ENSG00000168883.19	GTExv8.EUR.Adipose_Subcutaneous	./WEIGHTS//GTExv8.EUR.Adipose_Subcutaneous/ENSG00000168883.19.wgt.RDat	2	85602855	85602856	0.1068	rs6719501	3.764	rs2040349	0.023219	-4.82	2.369	475	6	lasso	0.033	3.6e-05	-2.88928	0.00386	No
MAPKAPK5	ENSG00000089022.13	GTExv8.EUR.Adipose_Subcutaneous	./WEIGHTS//GTExv8.EUR.Adipose_Subcutaneous/ENSG00000089022.13.wgt.RDat	12	111843102	111843103	0.1519	rs3184504	-4.24	rs1980364	0.107	-7.48	2.884	204	1	top1	0.11	1.1e-13	-2.884	0.00393	No
NEK3	ENSG00000136098.16	GTExv8.EUR.Adipose_Subcutaneous	./WEIGHTS//GTExv8.EUR.Adipose_Subcutaneous/ENSG00000136098.16.wgt.RDat	13	52159860	52159861	0.2835	rs4941716	4.13	rs4941727	0.285	-12.17	2.814	336	7	lasso	0.31	5.3e-41	-2.88391	0.00393	No
SNX27	ENSG00000143376.12	GTExv8.EUR.Adipose_Subcutaneous	./WEIGHTS//GTExv8.EUR.Adipose_Subcutaneous/ENSG00000143376.12.wgt.RDat	1	151612399	151612400	0.2422	rs1568485	-3.36	rs6702842	0.263	11.31	-2.865	333	3	lasso	0.27	2.4e-34	-2.88101	0.00396	No
LITAF	ENSG00000189067.12	GTExv8.EUR.Adipose_Subcutaneous	./WEIGHTS//GTExv8.EUR.Adipose_Subcutaneous/ENSG00000189067.12.wgt.RDat	16	11636380	11636381	0.4972	rs7198919	3.42	rs3784924	0.278	-11.64	-2.858	469	6	lasso	0.29	1.1e-37	2.8748	0.00404	No
C2orf61	ENSG00000239605.9	GTExv8.EUR.Adipose_Subcutaneous	./WEIGHTS//GTExv8.EUR.Adipose_Subcutaneous/ENSG00000239605.9.wgt.RDat	2	47129939	47129940	0.1366	rs12472103	-3.09	rs13400315	-0.001865	3.43	-1.791	559	8	lasso	-0.00075	0.42	-2.87534	0.00404	No
ATP13A1	ENSG00000105726.16	GTExv8.EUR.Adipose_Subcutaneous	./WEIGHTS//GTExv8.EUR.Adipose_Subcutaneous/ENSG00000105726.16.wgt.RDat	19	19663692	19663693	0.0994	rs10401969	-3.48	rs2304130	0.0623	6.22	-3.196	333	333	susie	0.08	1.6e-10	-2.8687	0.00412	No
NBPF3	ENSG00000142794.18	GTExv8.EUR.Adipose_Subcutaneous	./WEIGHTS//GTExv8.EUR.Adipose_Subcutaneous/ENSG00000142794.18.wgt.RDat	1	21440127	21440128	0.829	rs4654748	4.54	rs1827293	0.591	16.82	-2.971	383	14	enet	0.69	5.4e-123	-2.86429	0.00418	No
CTA-29F11.1	ENSG00000260708.1	GTExv8.EUR.Adipose_Subcutaneous	./WEIGHTS//GTExv8.EUR.Adipose_Subcutaneous/ENSG00000260708.1.wgt.RDat	22	46762562	46762563	0.6924	rs12389	2.91	rs12389	0.625	-17.38	2.906	569	569	susie	0.63	1.8e-105	-2.8639	0.004185	No
ABO	ENSG00000175164.13	GTExv8.EUR.Adipose_Subcutaneous	./WEIGHTS//GTExv8.EUR.Adipose_Subcutaneous/ENSG00000175164.13.wgt.RDat	9	133275213	133275214	0.5241	rs13288485	-3.612	rs651007	0.14	9.55	-2.105	566	34	enet	0.41	1.5e-57	-2.85888	0.00425	No
SSR1	ENSG00000124783.12	GTExv8.EUR.Adipose_Subcutaneous	./WEIGHTS//GTExv8.EUR.Adipose_Subcutaneous/ENSG00000124783.12.wgt.RDat	6	7347445	7347446	0.1764	rs6909130	-5.73	rs41337347	-0.00209	-3.69	-0.474	609	54	enet	0.026	0.00024	2.85783	0.00427	No
SRP54	ENSG00000100883.11	GTExv8.EUR.Adipose_Subcutaneous	./WEIGHTS//GTExv8.EUR.Adipose_Subcutaneous/ENSG00000100883.11.wgt.RDat	14	34981956	34981957	0.0803	rs7147346	3.62	rs8009854	0.061835	-5.77	2.663	378	13	enet	0.073	1.3e-09	-2.85448	0.004311	No
RECQL5	ENSG00000108469.14	GTExv8.EUR.Adipose_Subcutaneous	./WEIGHTS//GTExv8.EUR.Adipose_Subcutaneous/ENSG00000108469.14.wgt.RDat	17	75667114	75667115	0.1964	rs1868826	-3.56	rs8071553	0.041554	5.91	1.532	345	31	enet	0.12	9.7e-15	2.85378	0.00432	No
RP11-366M4.11	ENSG00000248632.1	GTExv8.EUR.Adipose_Subcutaneous	./WEIGHTS//GTExv8.EUR.Adipose_Subcutaneous/ENSG00000248632.1.wgt.RDat	4	164969476	164969477	0.1454	rs6536849	2.98	rs11942693	0.0138	4.77	-1.769	457	19	enet	0.041	4.9e-06	-2.8521	0.00434	No
RPRML	ENSG00000179673.4	GTExv8.EUR.Adipose_Subcutaneous	./WEIGHTS//GTExv8.EUR.Adipose_Subcutaneous/ENSG00000179673.4.wgt.RDat	17	46979247	46979248	0.3159	rs12453279	-4.18	rs7214920	0.05398	7.17	1.308	294	8	lasso	0.18	5.9e-22	2.84859	0.00439	No
CYP4F34P	ENSG00000244155.1	GTExv8.EUR.Adipose_Subcutaneous	./WEIGHTS//GTExv8.EUR.Adipose_Subcutaneous/ENSG00000244155.1.wgt.RDat	13	18742717	18742718	0.2906	rs3098951	-2.92	rs3098951	0.114	7.56	-2.922	222	222	susie	0.14	7.8e-18	-2.84889	0.00439	No
EIF2B2	ENSG00000119718.10	GTExv8.EUR.Adipose_Subcutaneous	./WEIGHTS//GTExv8.EUR.Adipose_Subcutaneous/ENSG00000119718.10.wgt.RDat	14	75002910	75002911	0.2611	rs8006587	3.5	rs175040	0.339738	-12.91	2.873	415	415	susie	0.34	1.1e-45	-2.84722	0.00441	No
LRP11	ENSG00000120256.9	GTExv8.EUR.Adipose_Subcutaneous	./WEIGHTS//GTExv8.EUR.Adipose_Subcutaneous/ENSG00000120256.9.wgt.RDat	6	149863492	149863493	0.2025	rs1999632	-3.24	rs9371223	0.185	-9.54	-3.009	479	15	enet	0.19	9.2e-24	2.84509	0.00444	No
PIK3R3	ENSG00000117461.14	GTExv8.EUR.Adipose_Subcutaneous	./WEIGHTS//GTExv8.EUR.Adipose_Subcutaneous/ENSG00000117461.14.wgt.RDat	1	46133035	46133036	0.0287	rs946527	3.19	rs953823	0.00352	3.57	1.338	319	319	susie	0.014	0.0049	2.83995	0.00451	No
LILRB4	ENSG00000186818.12	GTExv8.EUR.Adipose_Subcutaneous	./WEIGHTS//GTExv8.EUR.Adipose_Subcutaneous/ENSG00000186818.12.wgt.RDat	19	54643888	54643889	0.1641	rs6509859	3.42	rs6509859	0.0284	4.42	3.422	478	7	lasso	0.042	3.8e-06	2.83727	0.00455	No
SHQ1	ENSG00000144736.13	GTExv8.EUR.Adipose_Subcutaneous	./WEIGHTS//GTExv8.EUR.Adipose_Subcutaneous/ENSG00000144736.13.wgt.RDat	3	72861913	72861914	0.0761	rs1490508	-3.09	rs6779684	0.0279	4.38	2.831	434	1	top1	0.028	0.00014	2.831	0.00464	No
RP1-79C4.4	ENSG00000271811.1	GTExv8.EUR.Adipose_Subcutaneous	./WEIGHTS//GTExv8.EUR.Adipose_Subcutaneous/ENSG00000271811.1.wgt.RDat	1	170667380	170667381	0.369	rs10919449	-3.16	rs10919449	0.267	11.41	-3.162	450	450	susie	0.33	1e-43	-2.82592	0.00471	No
ZBTB41	ENSG00000177888.7	GTExv8.EUR.Adipose_Subcutaneous	./WEIGHTS//GTExv8.EUR.Adipose_Subcutaneous/ENSG00000177888.7.wgt.RDat	1	197200541	197200542	0.0532	rs7542235	4.47	rs1764629	0.054	-5.57	2.824	255	1	top1	0.054	1.6e-07	-2.824	0.00474	No
EXOC3-AS1	ENSG00000221990.4	GTExv8.EUR.Adipose_Subcutaneous	./WEIGHTS//GTExv8.EUR.Adipose_Subcutaneous/ENSG00000221990.4.wgt.RDat	5	443156	443157	0.397	rs2434389	-2.77	rs12188164	0.238832	10.84	2.433	313	313	susie	0.26	2.4e-33	2.82334	0.004753	No
BRWD1-AS2	ENSG00000255568.3	GTExv8.EUR.Adipose_Subcutaneous	./WEIGHTS//GTExv8.EUR.Adipose_Subcutaneous/ENSG00000255568.3.wgt.RDat	21	39313934	39313935	0.1089	rs2836789	-3.77	rs3171465	0.04094	-5.75	-2.88	675	675	susie	0.048	7.7e-07	2.82181	0.00478	No
SPC25	ENSG00000152253.8	GTExv8.EUR.Adipose_Subcutaneous	./WEIGHTS//GTExv8.EUR.Adipose_Subcutaneous/ENSG00000152253.8.wgt.RDat	2	168913370	168913371	0.5211	rs17267869	3.175	rs580507	0.403795	13.96	-2.896	569	569	susie	0.48	7e-70	-2.8215	0.00478	No
TMEM129	ENSG00000168936.10	GTExv8.EUR.Adipose_Subcutaneous	./WEIGHTS//GTExv8.EUR.Adipose_Subcutaneous/ENSG00000168936.10.wgt.RDat	4	1721357	1721358	0.2301	rs798726	-4.86	rs1374468	0.169	-9.21	2.83	271	271	susie	0.17	2.4e-21	-2.8203	0.0048	No
CLUHP3	ENSG00000131797.12	GTExv8.EUR.Adipose_Subcutaneous	./WEIGHTS//GTExv8.EUR.Adipose_Subcutaneous/ENSG00000131797.12.wgt.RDat	16	31700589	31700590	0.1723	rs9929832	-2.85	rs17839518	0.104	-7.14	-1.97	211	211	susie	0.14	3.6e-17	2.81496	0.00488	No
CAPN9	ENSG00000135773.12	GTExv8.EUR.Adipose_Subcutaneous	./WEIGHTS//GTExv8.EUR.Adipose_Subcutaneous/ENSG00000135773.12.wgt.RDat	1	230747383	230747384	0.0681	rs270853	-3.28	rs12059555	0.0403	4.84	-2.813	689	1	top1	0.04	5.6e-06	-2.813	0.00491	No
COX4I2	ENSG00000131055.4	GTExv8.EUR.Adipose_Subcutaneous	./WEIGHTS//GTExv8.EUR.Adipose_Subcutaneous/ENSG00000131055.4.wgt.RDat	20	31637887	31637888	0.1096	rs6058088	3.48	rs6060446	0.122	7.89	2.809	284	1	top1	0.12	2e-15	2.809	0.00497	No
ADORA3	ENSG00000282608.1	GTExv8.EUR.Adipose_Subcutaneous	./WEIGHTS//GTExv8.EUR.Adipose_Subcutaneous/ENSG00000282608.1.wgt.RDat	1	111503759	111503760	0.0666	rs2095731	-2.81	rs17027867	0.00392	-4.25	-2.147	646	646	susie	0.0061	0.048	2.80449	0.00504	No
FLJ37453	ENSG00000179743.4	GTExv8.EUR.Adipose_Subcutaneous	./WEIGHTS//GTExv8.EUR.Adipose_Subcutaneous/ENSG00000179743.4.wgt.RDat	1	15836905	15836906	0.18	rs4661663	-2.88	rs4661661	0.12	7.74	-2.871	423	423	susie	0.12	3.3e-15	-2.79721	0.00515	No
LRPAP1	ENSG00000163956.10	GTExv8.EUR.Adipose_Subcutaneous	./WEIGHTS//GTExv8.EUR.Adipose_Subcutaneous/ENSG00000163956.10.wgt.RDat	4	3532558	3532559	0.1247	rs13146709	2.65	rs6850908	0.0733	-6.5	2.3	330	8	enet	0.083	8.8e-11	-2.7941	0.0052	No
SAXO1	ENSG00000155875.13	GTExv8.EUR.Adipose_Subcutaneous	./WEIGHTS//GTExv8.EUR.Adipose_Subcutaneous/ENSG00000155875.13.wgt.RDat	9	19049353	19049354	0.1345	rs16936961	3.79	rs10123400	0.0655	-6.88	2.372	627	21	enet	0.091	9e-12	-2.7914	0.00525	No
VSIG8	ENSG00000243284.1	GTExv8.EUR.Adipose_Subcutaneous	./WEIGHTS//GTExv8.EUR.Adipose_Subcutaneous/ENSG00000243284.1.wgt.RDat	1	159862656	159862657	0.0993	rs4313394	-3.53	rs4656858	0.0685	5.97	-2.791	512	1	top1	0.068	3.7e-09	-2.791	0.00525	No
ENTPD6	ENSG00000197586.12	GTExv8.EUR.Adipose_Subcutaneous	./WEIGHTS//GTExv8.EUR.Adipose_Subcutaneous/ENSG00000197586.12.wgt.RDat	20	25195692	25195693	0.2165	rs6076315	-2.77	rs6115193	0.0401	-6.11	1.785	438	14	lasso	0.098	1.6e-12	-2.78995	0.00527	No
CTD-2380F24.1	ENSG00000261195.1	GTExv8.EUR.Adipose_Subcutaneous	./WEIGHTS//GTExv8.EUR.Adipose_Subcutaneous/ENSG00000261195.1.wgt.RDat	16	19766098	19766099	0.0761	rs4782291	4.18	rs950928	0.0586	-5.66	2.789	449	1	top1	0.059	4.9e-08	-2.789	0.00529	No
NFYC	ENSG00000066136.20	GTExv8.EUR.Adipose_Subcutaneous	./WEIGHTS//GTExv8.EUR.Adipose_Subcutaneous/ENSG00000066136.20.wgt.RDat	1	40692066	40692067	0.081	rs2744805	-3.33	rs545218	0.0458	-5.95	-2.838	423	423	susie	0.053	1.9e-07	2.78438	0.00536	No
SEC22A	ENSG00000121542.11	GTExv8.EUR.Adipose_Subcutaneous	./WEIGHTS//GTExv8.EUR.Adipose_Subcutaneous/ENSG00000121542.11.wgt.RDat	3	123201926	123201927	0.2635	rs2877709	2.85	rs4678001	0.195	10.05	-2.567	435	435	susie	0.2	4.9e-25	-2.78201	0.0054	No
LEPR	ENSG00000116678.19	GTExv8.EUR.Adipose_Subcutaneous	./WEIGHTS//GTExv8.EUR.Adipose_Subcutaneous/ENSG00000116678.19.wgt.RDat	1	65525688	65525689	0.1881	rs2211651	6.42	rs2025805	0.0646	-6.75	-2.873	458	458	susie	0.081	1.4e-10	2.77917	0.00545	No
BECN1	ENSG00000126581.12	GTExv8.EUR.Adipose_Subcutaneous	./WEIGHTS//GTExv8.EUR.Adipose_Subcutaneous/ENSG00000126581.12.wgt.RDat	17	42833140	42833141	0.0849	rs8176173	-3.01	rs324079	0.002678	4.08	-1.682	233	27	enet	0.02	0.0012	-2.77052	0.0056	No
ALDH2	ENSG00000111275.12	GTExv8.EUR.Adipose_Subcutaneous	./WEIGHTS//GTExv8.EUR.Adipose_Subcutaneous/ENSG00000111275.12.wgt.RDat	12	111766886	111766887	0.1043	rs3184504	-4.24	rs653178	0.0113	4.21	-4.191	222	16	enet	0.036	1.6e-05	-2.7697	0.00561	No
FAM57A	ENSG00000167695.14	GTExv8.EUR.Adipose_Subcutaneous	./WEIGHTS//GTExv8.EUR.Adipose_Subcutaneous/ENSG00000167695.14.wgt.RDat	17	732411	732412	0.1378	rs16957565	-2.99	rs2657621	0.11812	7.72	-2.598	439	8	enet	0.12	3.8e-15	-2.76778	0.00564	No
UGT2B4	ENSG00000156096.13	GTExv8.EUR.Adipose_Subcutaneous	./WEIGHTS//GTExv8.EUR.Adipose_Subcutaneous/ENSG00000156096.13.wgt.RDat	4	69526013	69526014	0.1546	rs11728546	2.87	rs10461367	0.117	8.28	-2.231	445	6	lasso	0.17	1.1e-20	-2.764	0.00571	No
UEVLD	ENSG00000151116.16	GTExv8.EUR.Adipose_Subcutaneous	./WEIGHTS//GTExv8.EUR.Adipose_Subcutaneous/ENSG00000151116.16.wgt.RDat	11	18588746	18588747	0.1392	rs11024574	2.77	rs7942526	0.000113	-3.98	-0.542	464	44	enet	0.014	0.005	-2.75493	0.00587	No
RAB11B-AS1	ENSG00000269386.5	GTExv8.EUR.Adipose_Subcutaneous	./WEIGHTS//GTExv8.EUR.Adipose_Subcutaneous/ENSG00000269386.5.wgt.RDat	19	8390684	8390685	0.1015	rs2042920	3.03	rs2967614	0.0219	4.4	1.582	371	32	enet	0.071	1.9e-09	2.75436	0.00588	No
TSTD3	ENSG00000228439.5	GTExv8.EUR.Adipose_Subcutaneous	./WEIGHTS//GTExv8.EUR.Adipose_Subcutaneous/ENSG00000228439.5.wgt.RDat	6	99520692	99520693	0.0519	rs12216503	3.68	rs12193060	-5.74e-05	-4.02	3.154	465	13	enet	0.0027	0.13	-2.75379	0.00589	No
SLC22A5	ENSG00000197375.12	GTExv8.EUR.Adipose_Subcutaneous	./WEIGHTS//GTExv8.EUR.Adipose_Subcutaneous/ENSG00000197375.12.wgt.RDat	5	132369751	132369752	0.0945	rs2631360	2.79	rs4705938	0.085665	-7.39	2.737	422	21	enet	0.1	3.6e-13	-2.75125	0.005937	No
MARCHF2	ENSG00000099785.10	GTExv8.EUR.Adipose_Subcutaneous	./WEIGHTS//GTExv8.EUR.Adipose_Subcutaneous/ENSG00000099785.10.wgt.RDat	19	8413269	8413270	0.4583	rs2042920	3.03	rs17160520	0.451	14.72	2.766	368	368	susie	0.46	1.7e-65	2.75053	0.00595	No
MARCHF6	ENSG00000225234.1	GTExv8.EUR.Adipose_Subcutaneous	./WEIGHTS//GTExv8.EUR.Adipose_Subcutaneous/ENSG00000225234.1.wgt.RDat	2	3482408	3482409	0.3196	rs11688647	-3.717	rs4641971	0.304973	-12.36	-2.782	579	22	enet	0.31	3.1e-41	2.74957	0.00597	No
MARCHF8	ENSG00000259138.1	GTExv8.EUR.Adipose_Subcutaneous	./WEIGHTS//GTExv8.EUR.Adipose_Subcutaneous/ENSG00000259138.1.wgt.RDat	14	75127344	75127345	0.0798	rs8006587	3.5	rs4384542	0.099828	-7.22	3.205	418	12	enet	0.11	8.7e-14	-2.74848	0.005987	No
SEPTIN5	ENSG00000084207.15	GTExv8.EUR.Adipose_Subcutaneous	./WEIGHTS//GTExv8.EUR.Adipose_Subcutaneous/ENSG00000084207.15.wgt.RDat	11	67583594	67583595	0.0707	rs3765088	-3.84	rs7941395	0.0466	-5.98	-1.835	254	6	lasso	0.059	4.3e-08	2.7483	0.00599	No
SEPTIN2	ENSG00000169047.5	GTExv8.EUR.Adipose_Subcutaneous	./WEIGHTS//GTExv8.EUR.Adipose_Subcutaneous/ENSG00000169047.5.wgt.RDat	2	226799758	226799759	0.1583	rs13425767	-3.612	rs2713552	0.107627	7.72	2.728	458	458	susie	0.11	3.3e-14	2.74719	0.00601	No
SEPTIN10	ENSG00000271947.1	GTExv8.EUR.Adipose_Subcutaneous	./WEIGHTS//GTExv8.EUR.Adipose_Subcutaneous/ENSG00000271947.1.wgt.RDat	2	6906300	6906301	0.1679	rs12617815	-3.191	rs10153810	0.130703	8.05	-2.743	608	1	top1	0.13	1.9e-16	-2.743	0.00609	No
MARCHF7	ENSG00000169230.9	GTExv8.EUR.Adipose_Subcutaneous	./WEIGHTS//GTExv8.EUR.Adipose_Subcutaneous/ENSG00000169230.9.wgt.RDat	5	177303773	177303774	0.081	rs478253	3.37	rs6885410	0.046648	-5.6	-2.74	315	1	top1	0.047	1.1e-06	2.74	0.006144	No
SEPTIN1	ENSG00000167264.17	GTExv8.EUR.Adipose_Subcutaneous	./WEIGHTS//GTExv8.EUR.Adipose_Subcutaneous/ENSG00000167264.17.wgt.RDat	16	67987760	67987761	0.062	rs918787	4.55	rs1073632	0.000947	4.07	-0.327	241	241	susie	0.019	0.0015	2.73852	0.00617	No
MARCHF2	ENSG00000108342.12	GTExv8.EUR.Adipose_Subcutaneous	./WEIGHTS//GTExv8.EUR.Adipose_Subcutaneous/ENSG00000108342.12.wgt.RDat	17	40015360	40015361	0.0528	rs903507	-3.35	rs12453682	0.052345	5.11	-2.736	310	1	top1	0.052	2.5e-07	-2.736	0.00622	No
MARCHF6	ENSG00000115084.13	GTExv8.EUR.Adipose_Subcutaneous	./WEIGHTS//GTExv8.EUR.Adipose_Subcutaneous/ENSG00000115084.13.wgt.RDat	2	113756822	113756823	0.1741	rs3748905	2.865	rs3748905	0.145901	-8.47	2.865	318	3	lasso	0.16	5.6e-20	-2.73579	0.00622	No
SEPTIN4	ENSG00000188388.10	GTExv8.EUR.Adipose_Subcutaneous	./WEIGHTS//GTExv8.EUR.Adipose_Subcutaneous/ENSG00000188388.10.wgt.RDat	15	85240471	85240472	0.3715	rs11631660	2.73	rs17600128	0.16	8.98	2.324	531	531	susie	0.19	1.7e-24	2.73462	0.00625	No
MARCHF8	ENSG00000135297.15	GTExv8.EUR.Adipose_Subcutaneous	./WEIGHTS//GTExv8.EUR.Adipose_Subcutaneous/ENSG00000135297.15.wgt.RDat	6	73461577	73461578	0.2166	rs3757105	3.39	rs9352005	0.154	-8.8	2.829	376	376	susie	0.16	3.6e-20	-2.73232	0.00629	No
SEPTIN9	ENSG00000171928.13	GTExv8.EUR.Adipose_Subcutaneous	./WEIGHTS//GTExv8.EUR.Adipose_Subcutaneous/ENSG00000171928.13.wgt.RDat	17	18780994	18780995	0.5775	rs16941466	-2.97	rs4123417	0.54239	-16.11	2.64	164	18	enet	0.56	4.4e-87	-2.73098	0.00631	No
MARCHF5	ENSG00000104974.11	GTExv8.EUR.Adipose_Subcutaneous	./WEIGHTS//GTExv8.EUR.Adipose_Subcutaneous/ENSG00000104974.11.wgt.RDat	19	54593581	54593582	0.0657	rs6509859	3.42	rs7245551	0.0314	-4.96	-2.685	493	493	susie	0.035	2.2e-05	2.72922	0.00635	No
MTARC2	ENSG00000136044.11	GTExv8.EUR.Adipose_Subcutaneous	./WEIGHTS//GTExv8.EUR.Adipose_Subcutaneous/ENSG00000136044.11.wgt.RDat	12	105236237	105236238	0.0631	rs11112347	-3.38	rs1196751	0.0195	-4.07	-2.178	547	547	susie	0.02	0.0012	2.72821	0.00637	No
SEPTIN5	ENSG00000092964.17	GTExv8.EUR.Adipose_Subcutaneous	./WEIGHTS//GTExv8.EUR.Adipose_Subcutaneous/ENSG00000092964.17.wgt.RDat	8	26514092	26514093	0.0691	rs1842646	-3.19	rs13277175	0.056782	5.7	2.727	670	1	top1	0.057	7.8e-08	2.727	0.00639	No
SEPTIN3	ENSG00000099991.17	GTExv8.EUR.Adipose_Subcutaneous	./WEIGHTS//GTExv8.EUR.Adipose_Subcutaneous/ENSG00000099991.17.wgt.RDat	22	24011191	24011192	0.3142	rs8138536	2.43	rs34516619	0.0651	6.84	-2.337	413	49	enet	0.18	1e-22	-2.7255	0.006421	No
SEPTIN2	ENSG00000175664.9	GTExv8.EUR.Adipose_Subcutaneous	./WEIGHTS//GTExv8.EUR.Adipose_Subcutaneous/ENSG00000175664.9.wgt.RDat	13	30932702	30932703	0.0821	rs7331243	2.96	rs12857479	0.0938	-6.89	2.741	586	586	susie	0.095	2.9e-12	-2.71954	0.00654	No
SEPTIN10	ENSG00000259673.5	GTExv8.EUR.Adipose_Subcutaneous	./WEIGHTS//GTExv8.EUR.Adipose_Subcutaneous/ENSG00000259673.5.wgt.RDat	15	67521683	67521684	0.2361	rs11071951	-4.39	rs4776952	0.206	10.38	-1.181	419	37	enet	0.24	8e-30	-2.71538	0.00662	No
SEPTIN1	ENSG00000108590.10	GTExv8.EUR.Adipose_Subcutaneous	./WEIGHTS//GTExv8.EUR.Adipose_Subcutaneous/ENSG00000108590.10.wgt.RDat	17	6651633	6651634	0.1142	rs218663	-3.38	rs17804092	0.004707	3.99	-3.187	566	8	lasso	0.014	0.0061	-2.71349	0.00666	No
MARCHF2	ENSG00000143622.10	GTExv8.EUR.Adipose_Subcutaneous	./WEIGHTS//GTExv8.EUR.Adipose_Subcutaneous/ENSG00000143622.10.wgt.RDat	1	155911403	155911404	0.1896	rs1749405	3.17	rs490498	0.183	-9.5	2.713	282	1	top1	0.18	6.8e-23	-2.713	0.00667	No
SEPTIN11	ENSG00000144843.11	GTExv8.EUR.Adipose_Subcutaneous	./WEIGHTS//GTExv8.EUR.Adipose_Subcutaneous/ENSG00000144843.11.wgt.RDat	3	119579650	119579651	0.4585	rs1485331	-2.06	rs1485331	0.0406	-5.64	-2.06	514	90	enet	0.16	2.6e-20	2.7112	0.0067	No
MARCHF6	ENSG00000144559.10	GTExv8.EUR.Adipose_Subcutaneous	./WEIGHTS//GTExv8.EUR.Adipose_Subcutaneous/ENSG00000144559.10.wgt.RDat	3	11846918	11846919	0.4628	rs17035943	-5.3	rs9876026	0.329	-12.64	-2.462	492	492	susie	0.43	1e-60	2.71031	0.00672	No
MARCHF8	ENSG00000078237.6	GTExv8.EUR.Adipose_Subcutaneous	./WEIGHTS//GTExv8.EUR.Adipose_Subcutaneous/ENSG00000078237.6.wgt.RDat	12	4307762	4307763	0.2019	rs16931391	-4.28	rs10437827	0.0308	5.59	1.423	580	50	enet	0.098	1.3e-12	2.70519	0.00683	No
MTARC1	ENSG00000189334.8	GTExv8.EUR.Adipose_Subcutaneous	./WEIGHTS//GTExv8.EUR.Adipose_Subcutaneous/ENSG00000189334.8.wgt.RDat	1	153616985	153616986	0.0644	rs9662664	4.09	rs7518712	-0.00202	3.35	-0.498	408	408	susie	0.011	0.013	-2.7047	0.00684	No
SEPTIN9	ENSG00000235358.1	GTExv8.EUR.Adipose_Subcutaneous	./WEIGHTS//GTExv8.EUR.Adipose_Subcutaneous/ENSG00000235358.1.wgt.RDat	1	41242372	41242373	0.2036	rs11210509	3.76	rs10524	0.121	7.74	2.867	428	428	susie	0.13	4.6e-16	2.70115	0.00691	No
SEPTIN10	ENSG00000114742.13	GTExv8.EUR.Adipose_Subcutaneous	./WEIGHTS//GTExv8.EUR.Adipose_Subcutaneous/ENSG00000114742.13.wgt.RDat	3	39051997	39051998	0.1268	rs7622284	-3.08	rs7615849	0.113	7.62	-2.7	498	1	top1	0.11	2.4e-14	-2.7	0.00693	No
SEPTIN2	ENSG00000186501.14	GTExv8.EUR.Adipose_Subcutaneous	./WEIGHTS//GTExv8.EUR.Adipose_Subcutaneous/ENSG00000186501.14.wgt.RDat	1	27322144	27322145	0.241	rs4075401	-3.54	rs7521203	0.105	7.28	-2.555	236	236	susie	0.11	3.9e-14	-2.69923	0.00695	No
MARCHF5	ENSG00000171953.15	GTExv8.EUR.Adipose_Subcutaneous	./WEIGHTS//GTExv8.EUR.Adipose_Subcutaneous/ENSG00000171953.15.wgt.RDat	17	18039208	18039209	0.0726	rs11652819	-2.86	rs11656629	0.02796	-4.11	-2.696	338	1	top1	0.028	0.00014	2.696	0.00702	No
MARCHF3	ENSG00000008735.13	GTExv8.EUR.Adipose_Subcutaneous	./WEIGHTS//GTExv8.EUR.Adipose_Subcutaneous/ENSG00000008735.13.wgt.RDat	22	50600684	50600685	0.201	rs35662666	-3.17	rs131715	0.0479	-5.63	1.362	285	285	susie	0.11	8.7e-14	-2.6953	0.007033	No
SEPTIN4	ENSG00000258181.1	GTExv8.EUR.Adipose_Subcutaneous	./WEIGHTS//GTExv8.EUR.Adipose_Subcutaneous/ENSG00000258181.1.wgt.RDat	12	47248123	47248124	0.3065	rs855146	3.42	rs855176	0.276	11.63	2.496	469	469	susie	0.28	2.4e-36	2.69328	0.00708	No
MARCHF7	ENSG00000120733.13	GTExv8.EUR.Adipose_Subcutaneous	./WEIGHTS//GTExv8.EUR.Adipose_Subcutaneous/ENSG00000120733.13.wgt.RDat	5	138352595	138352596	0.1433	rs10900851	-4.49	rs4835682	0.054758	-5.38	-2.693	294	1	top1	0.055	1.3e-07	2.693	0.007081	No
SEPTIN8	ENSG00000010803.16	GTExv8.EUR.Adipose_Subcutaneous	./WEIGHTS//GTExv8.EUR.Adipose_Subcutaneous/ENSG00000010803.16.wgt.RDat	1	41242115	41242116	0.1123	rs11210509	3.76	rs11579485	0.0451	5.4	-2.69	428	1	top1	0.045	1.6e-06	-2.69	0.00715	No
SEPTIN1	ENSG00000244301.6	GTExv8.EUR.Adipose_Subcutaneous	./WEIGHTS//GTExv8.EUR.Adipose_Subcutaneous/ENSG00000244301.6.wgt.RDat	2	200678232	200678233	0.1418	rs2347758	-4.091	rs7563682	0.111962	-7.6	-2.607	473	7	enet	0.13	2.5e-16	2.68262	0.0073	No
RP5-997D16.2	ENSG00000230163.1	GTExv8.EUR.Adipose_Subcutaneous	./WEIGHTS//GTExv8.EUR.Adipose_Subcutaneous/ENSG00000230163.1.wgt.RDat	1	34850693	34850694	0.2074	rs6703979	2.68	rs6703979	0.12	-7.71	2.677	355	355	susie	0.12	2.4e-15	-2.6819	0.00732	No
FSIP2	ENSG00000188738.14	GTExv8.EUR.Adipose_Subcutaneous	./WEIGHTS//GTExv8.EUR.Adipose_Subcutaneous/ENSG00000188738.14.wgt.RDat	2	185738894	185738895	0.1693	rs17403547	2.362	rs4667046	0.039455	-5.76	-1.323	289	25	enet	0.089	1.4e-11	2.67743	0.00742	No
PDE1A	ENSG00000115252.18	GTExv8.EUR.Adipose_Subcutaneous	./WEIGHTS//GTExv8.EUR.Adipose_Subcutaneous/ENSG00000115252.18.wgt.RDat	2	182523191	182523192	0.0482	rs17366198	-3.06	rs6740889	0.011639	3.87	1.93	426	13	enet	0.016	0.0032	2.67687	0.00743	No
CCDC50	ENSG00000152492.13	GTExv8.EUR.Adipose_Subcutaneous	./WEIGHTS//GTExv8.EUR.Adipose_Subcutaneous/ENSG00000152492.13.wgt.RDat	3	191329076	191329077	0.3808	rs3959143	-3.86	rs9827142	0.231	-10.75	-3.263	467	43	enet	0.25	1.6e-32	2.67529	0.00747	No
RP4-635E18.8	ENSG00000271895.2	GTExv8.EUR.Adipose_Subcutaneous	./WEIGHTS//GTExv8.EUR.Adipose_Subcutaneous/ENSG00000271895.2.wgt.RDat	1	11029658	11029659	0.1144	rs1057079	3.66	rs2273348	0.105	7.38	2.668	375	1	top1	0.1	2.2e-13	2.668	0.00763	No
PITPNM3	ENSG00000091622.15	GTExv8.EUR.Adipose_Subcutaneous	./WEIGHTS//GTExv8.EUR.Adipose_Subcutaneous/ENSG00000091622.15.wgt.RDat	17	6556493	6556494	0.0658	rs218663	-3.38	rs12604075	-0.001778	3.64	1.373	580	580	susie	0.00015	0.3	2.66626	0.00767	No
ZNF101	ENSG00000181896.11	GTExv8.EUR.Adipose_Subcutaneous	./WEIGHTS//GTExv8.EUR.Adipose_Subcutaneous/ENSG00000181896.11.wgt.RDat	19	19668795	19668796	0.0419	rs10401969	-3.48	rs3819578	0.0136	3.9	-2.666	332	1	top1	0.014	0.006	-2.666	0.00768	No
TMIGD3	ENSG00000121933.18	GTExv8.EUR.Adipose_Subcutaneous	./WEIGHTS//GTExv8.EUR.Adipose_Subcutaneous/ENSG00000121933.18.wgt.RDat	1	111563961	111563962	0.2694	rs2095731	-2.81	rs3393	0.193	9.7	-2.644	678	18	enet	0.2	3.6e-25	-2.6623	0.00776	No
LLPH-AS1	ENSG00000239335.4	GTExv8.EUR.Adipose_Subcutaneous	./WEIGHTS//GTExv8.EUR.Adipose_Subcutaneous/ENSG00000239335.4.wgt.RDat	12	66130768	66130769	0.4501	rs1797404	2.72	rs11176060	0.448	-14.79	2.286	478	478	susie	0.5	2.8e-73	-2.66163	0.00778	No
TMEM150C	ENSG00000249242.7	GTExv8.EUR.Adipose_Subcutaneous	./WEIGHTS//GTExv8.EUR.Adipose_Subcutaneous/ENSG00000249242.7.wgt.RDat	4	82562356	82562357	0.0796	rs13139428	3.55	rs3733229	-0.002	-3.57	0.995	430	430	susie	0.019	0.0013	-2.6572	0.00788	No
ATG13	ENSG00000175224.16	GTExv8.EUR.Adipose_Subcutaneous	./WEIGHTS//GTExv8.EUR.Adipose_Subcutaneous/ENSG00000175224.16.wgt.RDat	11	46617526	46617527	0.0651	rs7127254	-3.97	rs3809047	0.0477	-4.98	-2.655	235	1	top1	0.048	8.3e-07	2.655	0.00793	No
THAP9-AS1	ENSG00000251022.6	GTExv8.EUR.Adipose_Subcutaneous	./WEIGHTS//GTExv8.EUR.Adipose_Subcutaneous/ENSG00000251022.6.wgt.RDat	4	82900959	82900960	0.1095	rs13139428	3.55	rs6830422	0.114	-8.02	-2.413	468	17	enet	0.13	1.5e-16	2.6454	0.00816	No
CAMLG	ENSG00000164615.4	GTExv8.EUR.Adipose_Subcutaneous	./WEIGHTS//GTExv8.EUR.Adipose_Subcutaneous/ENSG00000164615.4.wgt.RDat	5	134738500	134738501	0.2673	rs4958228	-4.05	rs17167632	0.283315	11.64	2.306	303	29	enet	0.29	3.3e-38	2.64438	0.008184	No
ZNF117	ENSG00000152926.14	GTExv8.EUR.Adipose_Subcutaneous	./WEIGHTS//GTExv8.EUR.Adipose_Subcutaneous/ENSG00000152926.14.wgt.RDat	7	64990807	64990808	0.2295	rs2863987	-2.4	rs17139526	0.11	-7.49	1.405	257	257	susie	0.18	3.3e-23	-2.64262	0.008227	No
FBXL20	ENSG00000108306.11	GTExv8.EUR.Adipose_Subcutaneous	./WEIGHTS//GTExv8.EUR.Adipose_Subcutaneous/ENSG00000108306.11.wgt.RDat	17	39402522	39402523	0.0472	rs903507	-3.35	rs8070695	0.062596	-6.21	-2.645	330	330	susie	0.073	1e-09	2.64268	0.00823	No
ATP1B2	ENSG00000129244.8	GTExv8.EUR.Adipose_Subcutaneous	./WEIGHTS//GTExv8.EUR.Adipose_Subcutaneous/ENSG00000129244.8.wgt.RDat	17	7646626	7646627	0.0526	rs1050541	3.1	rs1642796	0.062431	5.59	-2.638	497	1	top1	0.062	1.8e-08	-2.638	0.00834	No
OCEL1	ENSG00000099330.8	GTExv8.EUR.Adipose_Subcutaneous	./WEIGHTS//GTExv8.EUR.Adipose_Subcutaneous/ENSG00000099330.8.wgt.RDat	19	17226203	17226204	0.1906	rs10409801	2.96	rs3745164	0.111	-7.54	1.948	412	412	susie	0.19	3.2e-24	-2.63257	0.00847	No
RP11-499O7.7	ENSG00000224251.6	GTExv8.EUR.Adipose_Subcutaneous	./WEIGHTS//GTExv8.EUR.Adipose_Subcutaneous/ENSG00000224251.6.wgt.RDat	10	4995487	4995488	0.3554	rs7083583	4.54	rs2801885	0.202	-9.89	2.476	639	13	enet	0.22	1.1e-27	-2.6291	0.00856	No
NUP50-AS1	ENSG00000226328.6	GTExv8.EUR.Adipose_Subcutaneous	./WEIGHTS//GTExv8.EUR.Adipose_Subcutaneous/ENSG00000226328.6.wgt.RDat	22	45163780	45163781	0.2217	rs9614734	3.63	rs13054435	0.129	-7.95	0.432	659	42	enet	0.21	1.5e-26	-2.6272	0.008608	No
CASC3	ENSG00000108349.16	GTExv8.EUR.Adipose_Subcutaneous	./WEIGHTS//GTExv8.EUR.Adipose_Subcutaneous/ENSG00000108349.16.wgt.RDat	17	40140322	40140323	0.3655	rs584438	-3.32	rs9894845	0.094771	-6.94	1.918	309	8	lasso	0.15	8.4e-19	-2.6255	0.00865	No
EXOC3	ENSG00000180104.15	GTExv8.EUR.Adipose_Subcutaneous	./WEIGHTS//GTExv8.EUR.Adipose_Subcutaneous/ENSG00000180104.15.wgt.RDat	5	443160	443161	0.3238	rs2434389	-2.77	rs11739543	0.179686	-9.49	2.722	313	23	enet	0.2	1.2e-24	-2.62232	0.008733	No
RP11-218F10.3	ENSG00000273449.1	GTExv8.EUR.Adipose_Subcutaneous	./WEIGHTS//GTExv8.EUR.Adipose_Subcutaneous/ENSG00000273449.1.wgt.RDat	4	163529770	163529771	0.3842	rs13105536	-3.8	rs12500221	0.388	13.93	-2.635	396	4	lasso	0.39	1.5e-53	-2.6208	0.00877	No
ZNF93	ENSG00000184635.14	GTExv8.EUR.Adipose_Subcutaneous	./WEIGHTS//GTExv8.EUR.Adipose_Subcutaneous/ENSG00000184635.14.wgt.RDat	19	19900912	19900913	0.0807	rs2304128	-3.23	rs28590063	0.0519	5.39	-2.303	299	9	lasso	0.058	5.9e-08	-2.61888	0.00882	No
NRP2	ENSG00000118257.16	GTExv8.EUR.Adipose_Subcutaneous	./WEIGHTS//GTExv8.EUR.Adipose_Subcutaneous/ENSG00000118257.16.wgt.RDat	2	205681989	205681990	0.0768	rs7594443	2.902	rs3806577	0.002643	-3.66	-0.384	494	494	susie	0.01	0.014	2.61858	0.00883	No
TALDO1	ENSG00000177156.10	GTExv8.EUR.Adipose_Subcutaneous	./WEIGHTS//GTExv8.EUR.Adipose_Subcutaneous/ENSG00000177156.10.wgt.RDat	11	747328	747329	0.1042	rs17655730	-4.18	rs7478765	0.0381	4.89	2.617	456	1	top1	0.038	1e-05	2.617	0.00887	No
PDDC1	ENSG00000177225.16	GTExv8.EUR.Adipose_Subcutaneous	./WEIGHTS//GTExv8.EUR.Adipose_Subcutaneous/ENSG00000177225.16.wgt.RDat	11	777487	777488	0.0733	rs11246327	-3.11	rs7478765	0.0849	6.46	2.617	431	1	top1	0.085	4.8e-11	2.617	0.00887	No
RP11-767N6.2	ENSG00000234329.1	GTExv8.EUR.Adipose_Subcutaneous	./WEIGHTS//GTExv8.EUR.Adipose_Subcutaneous/ENSG00000234329.1.wgt.RDat	1	45651825	45651826	0.0416	rs946527	3.19	rs11211145	0.0602	5.7	2.305	287	287	susie	0.063	1.4e-08	2.6169	0.00887	No
RP11-973N13.4	ENSG00000259116.1	GTExv8.EUR.Adipose_Subcutaneous	./WEIGHTS//GTExv8.EUR.Adipose_Subcutaneous/ENSG00000259116.1.wgt.RDat	14	64540367	64540368	0.079	rs17180350	3.59	rs1542313	0.066654	5.89	2.616	499	1	top1	0.067	5.9e-09	2.616	0.008897	No
USP35	ENSG00000118369.12	GTExv8.EUR.Adipose_Subcutaneous	./WEIGHTS//GTExv8.EUR.Adipose_Subcutaneous/ENSG00000118369.12.wgt.RDat	11	78188822	78188823	0.0637	rs10899488	3.24	rs4492844	0.0113	3.82	2.686	349	349	susie	0.016	0.0032	2.61442	0.00894	No
RP11-159N11.4	ENSG00000270179.1	GTExv8.EUR.Adipose_Subcutaneous	./WEIGHTS//GTExv8.EUR.Adipose_Subcutaneous/ENSG00000270179.1.wgt.RDat	11	113368576	113368577	0.3408	rs11214493	2.88	rs10891537	0.0606	-7	2.367	512	512	susie	0.21	4.2e-27	-2.61047	0.00904	No
RP1-102E24.8	ENSG00000256433.2	GTExv8.EUR.Adipose_Subcutaneous	./WEIGHTS//GTExv8.EUR.Adipose_Subcutaneous/ENSG00000256433.2.wgt.RDat	12	6393904	6393905	0.1546	rs2886271	-2.66	rs2364482	0.157	8.81	2.502	447	12	enet	0.2	1.6e-25	2.60585	0.00916	No
SHISA4	ENSG00000198892.6	GTExv8.EUR.Adipose_Subcutaneous	./WEIGHTS//GTExv8.EUR.Adipose_Subcutaneous/ENSG00000198892.6.wgt.RDat	1	201888679	201888680	0.1032	rs6671391	-2.89	rs2047264	0.0582	5.86	-2.532	508	508	susie	0.06	3.8e-08	-2.60292	0.00924	No
ZNF333	ENSG00000160961.11	GTExv8.EUR.Adipose_Subcutaneous	./WEIGHTS//GTExv8.EUR.Adipose_Subcutaneous/ENSG00000160961.11.wgt.RDat	19	14690048	14690049	0.2049	rs13344883	2.85	rs13344883	0.1	8.05	2.845	457	10	enet	0.14	1e-17	2.60226	0.00926	No
ABHD12	ENSG00000100997.18	GTExv8.EUR.Adipose_Subcutaneous	./WEIGHTS//GTExv8.EUR.Adipose_Subcutaneous/ENSG00000100997.18.wgt.RDat	20	25390982	25390983	0.1043	rs6076315	-2.77	rs6107015	0.0508	6.55	1.919	357	30	enet	0.099	1e-12	2.60117	0.00929	No
KNOP1	ENSG00000103550.13	GTExv8.EUR.Adipose_Subcutaneous	./WEIGHTS//GTExv8.EUR.Adipose_Subcutaneous/ENSG00000103550.13.wgt.RDat	16	19717693	19717694	0.3878	rs4782291	4.18	rs720176	0.476	15.18	2.6	445	1	top1	0.48	4.4e-69	2.6	0.00932	No
RP11-505P4.7	ENSG00000229862.5	GTExv8.EUR.Adipose_Subcutaneous	./WEIGHTS//GTExv8.EUR.Adipose_Subcutaneous/ENSG00000229862.5.wgt.RDat	6	73523797	73523798	0.1589	rs3757105	3.39	rs3822960	0.124	-8.34	2.499	389	389	susie	0.14	3.2e-17	-2.59747	0.00939	No
ZNF26	ENSG00000198393.7	GTExv8.EUR.Adipose_Subcutaneous	./WEIGHTS//GTExv8.EUR.Adipose_Subcutaneous/ENSG00000198393.7.wgt.RDat	12	132986364	132986365	0.1049	rs11147281	-2.5	rs710945	0.0276	5.18	1.91	200	21	enet	0.039	7.2e-06	2.59449	0.00947	No
PIH1D2	ENSG00000150773.10	GTExv8.EUR.Adipose_Subcutaneous	./WEIGHTS//GTExv8.EUR.Adipose_Subcutaneous/ENSG00000150773.10.wgt.RDat	11	112074084	112074085	0.0319	rs2068619	3.2	rs10502145	0.0129	-4	1.927	348	8	enet	0.017	0.0023	-2.59436	0.00948	No
THADA	ENSG00000115970.18	GTExv8.EUR.Adipose_Subcutaneous	./WEIGHTS//GTExv8.EUR.Adipose_Subcutaneous/ENSG00000115970.18.wgt.RDat	2	43596045	43596046	0.0715	rs12469695	-2.717	rs7576643	0.008823	-3.85	-2.642	477	4	enet	0.022	0.00067	2.5894	0.00961	No
ARHGAP1	ENSG00000175220.11	GTExv8.EUR.Adipose_Subcutaneous	./WEIGHTS//GTExv8.EUR.Adipose_Subcutaneous/ENSG00000175220.11.wgt.RDat	11	46700598	46700599	0.1104	rs7127254	-3.97	rs10769205	0.121	-7.7	-2.589	238	1	top1	0.12	3.1e-15	2.589	0.00963	No
F2	ENSG00000180210.14	GTExv8.EUR.Adipose_Subcutaneous	./WEIGHTS//GTExv8.EUR.Adipose_Subcutaneous/ENSG00000180210.14.wgt.RDat	11	46719179	46719180	0.0349	rs7127254	-3.97	rs10769205	0.0356	-4.28	-2.589	239	1	top1	0.036	1.9e-05	2.589	0.00963	No
RP11-295H24.3	ENSG00000259531.2	GTExv8.EUR.Adipose_Subcutaneous	./WEIGHTS//GTExv8.EUR.Adipose_Subcutaneous/ENSG00000259531.2.wgt.RDat	15	49366684	49366685	0.1293	rs2413958	-4.31	rs17396612	0.112	7.55	-2.588	334	1	top1	0.11	3.4e-14	-2.588	0.00965	No
FBXW2	ENSG00000119402.16	GTExv8.EUR.Adipose_Subcutaneous	./WEIGHTS//GTExv8.EUR.Adipose_Subcutaneous/ENSG00000119402.16.wgt.RDat	9	120793411	120793412	0.0843	rs1468673	2.911	rs7026635	0.0455	5.17	2.586	340	1	top1	0.045	1.5e-06	2.586	0.00971	No
RP11-392O17.1	ENSG00000228536.2	GTExv8.EUR.Adipose_Subcutaneous	./WEIGHTS//GTExv8.EUR.Adipose_Subcutaneous/ENSG00000228536.2.wgt.RDat	1	219459368	219459369	0.082	rs2494196	-4.38	rs2605098	0.0272	4.54	-2.585	462	1	top1	0.027	0.00017	-2.585	0.00974	No
NUB1	ENSG00000013374.15	GTExv8.EUR.Adipose_Subcutaneous	./WEIGHTS//GTExv8.EUR.Adipose_Subcutaneous/ENSG00000013374.15.wgt.RDat	7	151341698	151341699	0.1392	rs6977081	3.21	rs446079	0.0536	-5.33	2.391	540	540	susie	0.056	9.6e-08	-2.58084	0.009856	No
PARVA	ENSG00000197702.11	GTExv8.EUR.Adipose_Subcutaneous	./WEIGHTS//GTExv8.EUR.Adipose_Subcutaneous/ENSG00000197702.11.wgt.RDat	11	12377184	12377185	0.0862	rs2241857	-4.18	rs11022509	0.00311	-3.84	-2.362	664	664	susie	0.019	0.0016	2.57853	0.00992	No
VEGFB	ENSG00000173511.9	GTExv8.EUR.Adipose_Subcutaneous	./WEIGHTS//GTExv8.EUR.Adipose_Subcutaneous/ENSG00000173511.9.wgt.RDat	11	64234537	64234538	0.3233	rs224170	3.46	rs2845885	0.111	-8.67	-2.552	342	21	enet	0.15	5e-19	2.57808	0.00994	No
LINC00930	ENSG00000258647.5	GTExv8.EUR.Adipose_Subcutaneous	./WEIGHTS//GTExv8.EUR.Adipose_Subcutaneous/ENSG00000258647.5.wgt.RDat	15	92572041	92572042	0.0948	rs11074094	-3.47	rs11074094	0.0146	-4.91	-3.466	664	13	enet	0.047	1.1e-06	2.57781	0.00994	No
SOX6	ENSG00000110693.17	GTExv8.EUR.Adipose_Subcutaneous	./WEIGHTS//GTExv8.EUR.Adipose_Subcutaneous/ENSG00000110693.17.wgt.RDat	11	16739590	16739591	0.05	rs16933837	-3.87	rs12801635	0.00766	-4.48	-2.02	355	15	enet	0.021	0.00097	2.57485	0.01	No
SLC10A7	ENSG00000120519.14	GTExv8.EUR.Adipose_Subcutaneous	./WEIGHTS//GTExv8.EUR.Adipose_Subcutaneous/ENSG00000120519.14.wgt.RDat	4	146521963	146521964	0.0922	rs13142208	3.16	rs1057560	0.022	4.2	1.575	339	3	lasso	0.026	0.00021	2.5734	0.0101	No
STAT3	ENSG00000168610.14	GTExv8.EUR.Adipose_Subcutaneous	./WEIGHTS//GTExv8.EUR.Adipose_Subcutaneous/ENSG00000168610.14.wgt.RDat	17	42388567	42388568	0.0322	rs6503679	-3	rs963987	0.011529	-4.26	-2.571	259	1	top1	0.012	0.011	2.571	0.0101	No
SCD	ENSG00000099194.5	GTExv8.EUR.Adipose_Subcutaneous	./WEIGHTS//GTExv8.EUR.Adipose_Subcutaneous/ENSG00000099194.5.wgt.RDat	10	100347123	100347124	0.0885	rs2489012	3.02	rs603424	0.0437	-4.88	2.57	406	1	top1	0.044	2.3e-06	-2.57	0.0102	No
NUDT14	ENSG00000183828.14	GTExv8.EUR.Adipose_Subcutaneous	./WEIGHTS//GTExv8.EUR.Adipose_Subcutaneous/ENSG00000183828.14.wgt.RDat	14	105181311	105181312	0.0818	rs11620688	-2.88	rs3825761	0.068714	-6.09	2.568	259	1	top1	0.069	3.4e-09	-2.568	0.010229	No
TTC21A	ENSG00000168026.18	GTExv8.EUR.Adipose_Subcutaneous	./WEIGHTS//GTExv8.EUR.Adipose_Subcutaneous/ENSG00000168026.18.wgt.RDat	3	39109084	39109085	0.1161	rs7622284	-3.08	rs7615849	0.127	8.08	-2.7	472	4	lasso	0.13	4.7e-16	-2.56625	0.0103	No
HAPLN4	ENSG00000187664.8	GTExv8.EUR.Adipose_Subcutaneous	./WEIGHTS//GTExv8.EUR.Adipose_Subcutaneous/ENSG00000187664.8.wgt.RDat	19	19262795	19262796	0.1046	rs10401969	-3.48	rs2074303	0.119	8.1	-2.182	353	353	susie	0.12	3.3e-15	-2.5564	0.01058	No
ZNF367	ENSG00000165244.6	GTExv8.EUR.Adipose_Subcutaneous	./WEIGHTS//GTExv8.EUR.Adipose_Subcutaneous/ENSG00000165244.6.wgt.RDat	9	96418328	96418329	0.0517	rs1570641	3.08	rs6477495	0.0198	4.2	2.306	375	375	susie	0.027	0.00019	2.55525	0.0106	No
TUBG2	ENSG00000037042.8	GTExv8.EUR.Adipose_Subcutaneous	./WEIGHTS//GTExv8.EUR.Adipose_Subcutaneous/ENSG00000037042.8.wgt.RDat	17	42659304	42659305	0.1668	rs8176173	-3.01	rs12603358	0.255311	11.2	2.269	258	25	enet	0.27	8.6e-35	2.55332	0.0107	No
CEBPZ	ENSG00000115816.14	GTExv8.EUR.Adipose_Subcutaneous	./WEIGHTS//GTExv8.EUR.Adipose_Subcutaneous/ENSG00000115816.14.wgt.RDat	2	37231629	37231630	0.3089	rs12622740	3.259	rs3213745	0.226674	-10.54	-2.453	479	479	susie	0.23	3.6e-29	2.55334	0.0107	No
SNAPC1	ENSG00000023608.4	GTExv8.EUR.Adipose_Subcutaneous	./WEIGHTS//GTExv8.EUR.Adipose_Subcutaneous/ENSG00000023608.4.wgt.RDat	14	61762356	61762357	0.1278	rs1088680	-3.35	rs7145164	0.079929	-6.73	-2.526	525	525	susie	0.089	1.7e-11	2.55181	0.010716	No
EBAG9P1	ENSG00000233690.1	GTExv8.EUR.Adipose_Subcutaneous	./WEIGHTS//GTExv8.EUR.Adipose_Subcutaneous/ENSG00000233690.1.wgt.RDat	10	99697948	99697949	0.1145	rs11190245	-2.48	rs3740078	0.0733	6.23	-2.268	450	450	susie	0.075	7.3e-10	-2.542	0.011	No
RETSAT	ENSG00000042445.13	GTExv8.EUR.Adipose_Subcutaneous	./WEIGHTS//GTExv8.EUR.Adipose_Subcutaneous/ENSG00000042445.13.wgt.RDat	2	85354392	85354393	0.1225	rs6719501	3.764	rs11678606	0.055829	-5.63	-2.011	449	449	susie	0.056	8.7e-08	2.53886	0.0111	No
OTUD4	ENSG00000164164.15	GTExv8.EUR.Adipose_Subcutaneous	./WEIGHTS//GTExv8.EUR.Adipose_Subcutaneous/ENSG00000164164.15.wgt.RDat	4	145180160	145180161	0.0313	rs12502033	-3.84	rs7692915	0.0283	-4.25	2.538	252	1	top1	0.028	0.00013	-2.538	0.0111	No
HSD17B4	ENSG00000133835.14	GTExv8.EUR.Adipose_Subcutaneous	./WEIGHTS//GTExv8.EUR.Adipose_Subcutaneous/ENSG00000133835.14.wgt.RDat	5	119452442	119452443	0.163	rs17385858	3.25	rs1901402	0.079364	6.79	-2.802	353	33	enet	0.098	1.6e-12	-2.53797	0.01115	No
CELF2	ENSG00000048740.18	GTExv8.EUR.Adipose_Subcutaneous	./WEIGHTS//GTExv8.EUR.Adipose_Subcutaneous/ENSG00000048740.18.wgt.RDat	10	10798396	10798397	0.0836	rs4750039	-3.84	rs1291816	0.0337	5.22	-2.535	646	1	top1	0.034	3.2e-05	-2.535	0.0112	No
ADAMTS13	ENSG00000160323.18	GTExv8.EUR.Adipose_Subcutaneous	./WEIGHTS//GTExv8.EUR.Adipose_Subcutaneous/ENSG00000160323.18.wgt.RDat	9	133414357	133414358	0.2856	rs13288485	-3.612	rs3124768	0.0984	-7.95	1.704	576	49	enet	0.16	2.1e-20	-2.53725	0.0112	No
CNPY4	ENSG00000166997.7	GTExv8.EUR.Adipose_Subcutaneous	./WEIGHTS//GTExv8.EUR.Adipose_Subcutaneous/ENSG00000166997.7.wgt.RDat	7	100119612	100119613	0.2491	rs34440977	3.91	rs941289	0.0702	-6.92	1.55	280	22	enet	0.14	5.7e-18	-2.53592	0.011215	No
ACOX2	ENSG00000168306.12	GTExv8.EUR.Adipose_Subcutaneous	./WEIGHTS//GTExv8.EUR.Adipose_Subcutaneous/ENSG00000168306.12.wgt.RDat	3	58537318	58537319	0.1465	rs4387990	2.52	rs4387990	0.136	-8.25	2.525	415	415	susie	0.14	1.5e-17	-2.53438	0.0113	No
L3MBTL3	ENSG00000198945.7	GTExv8.EUR.Adipose_Subcutaneous	./WEIGHTS//GTExv8.EUR.Adipose_Subcutaneous/ENSG00000198945.7.wgt.RDat	6	130013698	130013699	0.3877	rs1415701	-3.25	rs6569648	0.234	11.11	1.603	561	48	enet	0.26	4.3e-33	2.52706	0.0115	No
PPM1A	ENSG00000100614.17	GTExv8.EUR.Adipose_Subcutaneous	./WEIGHTS//GTExv8.EUR.Adipose_Subcutaneous/ENSG00000100614.17.wgt.RDat	14	60245751	60245752	0.2595	rs4901977	4.17	rs10151922	0.153891	8.93	-2.507	281	281	susie	0.16	6.9e-20	-2.52674	0.011513	No
OAS1	ENSG00000089127.12	GTExv8.EUR.Adipose_Subcutaneous	./WEIGHTS//GTExv8.EUR.Adipose_Subcutaneous/ENSG00000089127.12.wgt.RDat	12	112906776	112906777	0.0758	rs11066308	3.5	rs4766662	0.0289	5.3	1.104	413	25	enet	0.042	3.2e-06	2.51958	0.0117	No
DNAJB14	ENSG00000164031.16	GTExv8.EUR.Adipose_Subcutaneous	./WEIGHTS//GTExv8.EUR.Adipose_Subcutaneous/ENSG00000164031.16.wgt.RDat	4	99946725	99946726	0.1982	rs919132	-3.33	rs10516459	0.0635	7.06	-1.614	414	414	susie	0.12	6.9e-15	-2.5213	0.0117	No
RP13-401N8.1	ENSG00000226465.1	GTExv8.EUR.Adipose_Subcutaneous	./WEIGHTS//GTExv8.EUR.Adipose_Subcutaneous/ENSG00000226465.1.wgt.RDat	20	25751217	25751218	0.0512	rs2210052	-2.65	rs6076347	0.00943	4	-2.364	218	218	susie	0.017	0.0024	-2.51969	0.0117	No
PPP1R13B	ENSG00000088808.16	GTExv8.EUR.Adipose_Subcutaneous	./WEIGHTS//GTExv8.EUR.Adipose_Subcutaneous/ENSG00000088808.16.wgt.RDat	14	103847589	103847590	0.0392	rs2246490	-4.94	rs11847468	0.012222	-4.6	-2.235	327	327	susie	0.024	0.00039	2.51681	0.011842	No
ARPC1A	ENSG00000241685.9	GTExv8.EUR.Adipose_Subcutaneous	./WEIGHTS//GTExv8.EUR.Adipose_Subcutaneous/ENSG00000241685.9.wgt.RDat	7	99325909	99325910	0.0368	rs4646450	3.85	rs11972017	0.00275	3.54	0.415	300	300	susie	0.004	0.087	2.51638	0.011857	No
ARF3	ENSG00000134287.9	GTExv8.EUR.Adipose_Subcutaneous	./WEIGHTS//GTExv8.EUR.Adipose_Subcutaneous/ENSG00000134287.9.wgt.RDat	12	48957550	48957551	0.0916	rs17238458	-2.99	rs7981004	0.0502	-5.07	-2.047	337	33	enet	0.067	5.3e-09	2.51519	0.0119	No
CEBPZOS	ENSG00000218739.9	GTExv8.EUR.Adipose_Subcutaneous	./WEIGHTS//GTExv8.EUR.Adipose_Subcutaneous/ENSG00000218739.9.wgt.RDat	2	37196487	37196488	0.1284	rs12622740	3.259	rs2110965	0.03725	5.99	2.355	505	6	lasso	0.059	4.9e-08	2.5164	0.0119	No
RBMS1P1	ENSG00000225422.4	GTExv8.EUR.Adipose_Subcutaneous	./WEIGHTS//GTExv8.EUR.Adipose_Subcutaneous/ENSG00000225422.4.wgt.RDat	12	66235233	66235234	0.069	rs1797404	2.72	rs2576188	0.0137	-3.73	-2.515	496	1	top1	0.014	0.0059	2.515	0.0119	No
ZIK1	ENSG00000171649.11	GTExv8.EUR.Adipose_Subcutaneous	./WEIGHTS//GTExv8.EUR.Adipose_Subcutaneous/ENSG00000171649.11.wgt.RDat	19	57578455	57578456	0.1506	rs7249430	-4.4	rs10405036	0.0854	-6.52	-2.513	478	1	top1	0.085	4.1e-11	2.513	0.01197	No
ENO1	ENSG00000074800.13	GTExv8.EUR.Adipose_Subcutaneous	./WEIGHTS//GTExv8.EUR.Adipose_Subcutaneous/ENSG00000074800.13.wgt.RDat	1	8879248	8879249	0.1036	rs10864368	4.58	rs1325920	0.0477	5.54	1.808	397	397	susie	0.053	2.1e-07	2.51105	0.012	No
FAM85B	ENSG00000253893.2	GTExv8.EUR.Adipose_Subcutaneous	./WEIGHTS//GTExv8.EUR.Adipose_Subcutaneous/ENSG00000253893.2.wgt.RDat	8	8226613	8226614	0.0703	rs1522838	3.4	rs2948286	0.065624	-6.88	-2.493	322	322	susie	0.066	6.2e-09	2.51344	0.012	No
GPR85	ENSG00000164604.12	GTExv8.EUR.Adipose_Subcutaneous	./WEIGHTS//GTExv8.EUR.Adipose_Subcutaneous/ENSG00000164604.12.wgt.RDat	7	113087777	113087778	0.1118	rs1614000	-2.59	rs2248897	0.0149	4.47	1.868	315	7	lasso	0.026	0.00025	2.51091	0.012042	No
CTD-2349P21.3	ENSG00000280069.1	GTExv8.EUR.Adipose_Subcutaneous	./WEIGHTS//GTExv8.EUR.Adipose_Subcutaneous/ENSG00000280069.1.wgt.RDat	17	30738181	30738182	0.0804	rs7208441	2.59	rs11652631	0.075661	-6.25	2.545	284	284	susie	0.078	2.9e-10	-2.50799	0.0121	No
U3	ENSG00000212195.2	GTExv8.EUR.Adipose_Subcutaneous	./WEIGHTS//GTExv8.EUR.Adipose_Subcutaneous/ENSG00000212195.2.wgt.RDat	17	58631835	58631836	0.0439	rs1267543	-2.91	rs9652856	0.01922	4.27	-2.39	320	320	susie	0.022	0.0007	-2.50641	0.0122	No
SSSCA1-AS1	ENSG00000260233.3	GTExv8.EUR.Adipose_Subcutaneous	./WEIGHTS//GTExv8.EUR.Adipose_Subcutaneous/ENSG00000260233.3.wgt.RDat	11	65570422	65570423	0.0608	rs1787663	-2.89	rs1194076	0.0828	6.45	-2.507	357	1	top1	0.083	8.3e-11	-2.507	0.0122	No
RXRG	ENSG00000143171.12	GTExv8.EUR.Adipose_Subcutaneous	./WEIGHTS//GTExv8.EUR.Adipose_Subcutaneous/ENSG00000143171.12.wgt.RDat	1	165445354	165445355	0.0975	rs1123944	-3.02	rs10918179	0.0526	5.12	-2.504	639	1	top1	0.053	2.3e-07	-2.504	0.0123	No
PTPRJ	ENSG00000149177.12	GTExv8.EUR.Adipose_Subcutaneous	./WEIGHTS//GTExv8.EUR.Adipose_Subcutaneous/ENSG00000149177.12.wgt.RDat	11	47980557	47980558	0.0822	rs6485806	2.97	rs10769312	0.0345	5.94	2.548	237	237	susie	0.047	1.1e-06	2.50225	0.0123	No
PDPN	ENSG00000162493.16	GTExv8.EUR.Adipose_Subcutaneous	./WEIGHTS//GTExv8.EUR.Adipose_Subcutaneous/ENSG00000162493.16.wgt.RDat	1	13583464	13583465	0.1748	rs11806865	2.89	rs1412838	0.0597	-5.62	2.186	437	33	enet	0.069	3.2e-09	-2.50439	0.0123	No
RP11-593F23.1	ENSG00000259422.1	GTExv8.EUR.Adipose_Subcutaneous	./WEIGHTS//GTExv8.EUR.Adipose_Subcutaneous/ENSG00000259422.1.wgt.RDat	15	76181485	76181486	0.1432	rs10851883	-3.14	rs2469548	0.14	-9.23	-2.431	276	17	enet	0.15	7.5e-19	2.50338	0.0123	No
LINC01028	ENSG00000267603.1	GTExv8.EUR.Adipose_Subcutaneous	./WEIGHTS//GTExv8.EUR.Adipose_Subcutaneous/ENSG00000267603.1.wgt.RDat	17	70051276	70051277	0.0951	rs4141161	2.5	rs16974335	0.002811	3.62	-1.999	399	27	enet	0.0049	0.068	-2.50482	0.0123	No
NEPRO	ENSG00000163608.14	GTExv8.EUR.Adipose_Subcutaneous	./WEIGHTS//GTExv8.EUR.Adipose_Subcutaneous/ENSG00000163608.14.wgt.RDat	3	113019860	113019861	0.137	rs3912626	-2.38	rs3732814	0.0569	5.96	-2.042	463	12	enet	0.074	7.5e-10	-2.49933	0.0124	No
THNSL1	ENSG00000185875.12	GTExv8.EUR.Adipose_Subcutaneous	./WEIGHTS//GTExv8.EUR.Adipose_Subcutaneous/ENSG00000185875.12.wgt.RDat	10	25016657	25016658	0.0522	rs10828725	4.02	rs11014382	0.00977	4.28	-2.203	411	4	lasso	0.015	0.0046	-2.5018	0.0124	No
NUDT17	ENSG00000186364.11	GTExv8.EUR.Adipose_Subcutaneous	./WEIGHTS//GTExv8.EUR.Adipose_Subcutaneous/ENSG00000186364.11.wgt.RDat	1	145845628	145845629	0.0857	rs17352281	3.27	rs2318299	0.0682	5.99	2.487	108	108	susie	0.072	1.6e-09	2.49939	0.0124	No
RP11-692D12.1	ENSG00000250220.1	GTExv8.EUR.Adipose_Subcutaneous	./WEIGHTS//GTExv8.EUR.Adipose_Subcutaneous/ENSG00000250220.1.wgt.RDat	4	73259208	73259209	0.0486	rs1895855	2.81	rs1996057	0.00816	3.74	1.173	311	17	enet	0.014	0.0048	2.501	0.0124	No
RP11-538I12.3	ENSG00000260922.1	GTExv8.EUR.Adipose_Subcutaneous	./WEIGHTS//GTExv8.EUR.Adipose_Subcutaneous/ENSG00000260922.1.wgt.RDat	16	77234876	77234877	0.0585	rs1597295	4.04	rs2562125	0.00478	-4.17	-1.154	756	17	enet	0.0075	0.032	2.49793	0.01249	No
GAL	ENSG00000069482.6	GTExv8.EUR.Adipose_Subcutaneous	./WEIGHTS//GTExv8.EUR.Adipose_Subcutaneous/ENSG00000069482.6.wgt.RDat	11	68683778	68683779	0.0267	rs2508836	-3.25	rs12283755	0.0222	-4.65	-2.497	399	1	top1	0.022	0.00062	2.497	0.0125	No
ZNF827	ENSG00000151612.15	GTExv8.EUR.Adipose_Subcutaneous	./WEIGHTS//GTExv8.EUR.Adipose_Subcutaneous/ENSG00000151612.15.wgt.RDat	4	145938634	145938635	0.115	rs13142208	3.16	rs6537382	0.0682	5.88	2.125	365	4	lasso	0.068	3.8e-09	2.4972	0.0125	No
TMEM9B	ENSG00000175348.10	GTExv8.EUR.Adipose_Subcutaneous	./WEIGHTS//GTExv8.EUR.Adipose_Subcutaneous/ENSG00000175348.10.wgt.RDat	11	8964673	8964674	0.2812	rs11042106	3.73	rs16906256	0.0877	-7.03	2.147	361	37	enet	0.12	5.7e-15	-2.49554	0.0126	No
SIRT3	ENSG00000142082.14	GTExv8.EUR.Adipose_Subcutaneous	./WEIGHTS//GTExv8.EUR.Adipose_Subcutaneous/ENSG00000142082.14.wgt.RDat	11	236430	236431	0.2671	rs17655730	-4.18	rs4758633	0.227	-10.52	2.414	295	20	enet	0.26	8e-33	-2.48784	0.0129	No
C1orf50	ENSG00000164008.14	GTExv8.EUR.Adipose_Subcutaneous	./WEIGHTS//GTExv8.EUR.Adipose_Subcutaneous/ENSG00000164008.14.wgt.RDat	1	42767268	42767269	0.0885	rs12129168	3.21	rs11210712	0.0274	-4.82	2.731	415	415	susie	0.035	2.5e-05	-2.48624	0.0129	No
SYNRG	ENSG00000275066.4	GTExv8.EUR.Adipose_Subcutaneous	./WEIGHTS//GTExv8.EUR.Adipose_Subcutaneous/ENSG00000275066.4.wgt.RDat	17	37609495	37609496	0.3206	rs4074770	2.99	rs2158235	0.305466	12.12	-2.131	304	15	enet	0.31	4.3e-41	-2.48664	0.0129	No
MCM8	ENSG00000125885.13	GTExv8.EUR.Adipose_Subcutaneous	./WEIGHTS//GTExv8.EUR.Adipose_Subcutaneous/ENSG00000125885.13.wgt.RDat	20	5950651	5950652	0.3933	rs805772	-3.36	rs236106	0.223	-10.71	2.205	602	22	enet	0.34	1.9e-44	-2.4809	0.0131	No
RP11-365P13.5	ENSG00000277767.1	GTExv8.EUR.Adipose_Subcutaneous	./WEIGHTS//GTExv8.EUR.Adipose_Subcutaneous/ENSG00000277767.1.wgt.RDat	13	110916003	110916004	0.2767	rs1983931	4.17	rs9559902	0.22	-10.38	1.661	640	19	enet	0.27	3.1e-34	-2.47401	0.0134	No
RP11-797A18.6	ENSG00000269951.1	GTExv8.EUR.Adipose_Subcutaneous	./WEIGHTS//GTExv8.EUR.Adipose_Subcutaneous/ENSG00000269951.1.wgt.RDat	15	77068324	77068325	0.0406	rs11632999	3.3	rs33940778	0.0547	5.29	2.472	251	3	lasso	0.055	1.3e-07	2.46943	0.0135	No
DUSP14	ENSG00000276023.4	GTExv8.EUR.Adipose_Subcutaneous	./WEIGHTS//GTExv8.EUR.Adipose_Subcutaneous/ENSG00000276023.4.wgt.RDat	17	37489830	37489831	0.1209	rs4074770	2.99	rs11867736	0.04051	-4.94	2.47	334	1	top1	0.041	5.4e-06	-2.47	0.0135	No
LINC00323	ENSG00000226496.2	GTExv8.EUR.Adipose_Subcutaneous	./WEIGHTS//GTExv8.EUR.Adipose_Subcutaneous/ENSG00000226496.2.wgt.RDat	21	41148132	41148133	0.258	rs4818245	2.44	rs2007397	0.16168	-8.91	-2.363	629	5	lasso	0.17	7.7e-21	2.46427	0.01373	No
LIPA	ENSG00000107798.17	GTExv8.EUR.Adipose_Subcutaneous	./WEIGHTS//GTExv8.EUR.Adipose_Subcutaneous/ENSG00000107798.17.wgt.RDat	10	89414556	89414557	0.1028	rs1960574	3.21	rs12415827	0.033	5.65	-2.628	560	11	enet	0.067	5.4e-09	-2.4633	0.0138	No
BBS4	ENSG00000140463.13	GTExv8.EUR.Adipose_Subcutaneous	./WEIGHTS//GTExv8.EUR.Adipose_Subcutaneous/ENSG00000140463.13.wgt.RDat	15	72686178	72686179	0.0464	rs4570800	2.5	rs11637927	-0.00198	3.8	1.553	278	5	lasso	0.0044	0.078	2.46133	0.0138	No
NDUFAF6	ENSG00000156170.12	GTExv8.EUR.Adipose_Subcutaneous	./WEIGHTS//GTExv8.EUR.Adipose_Subcutaneous/ENSG00000156170.12.wgt.RDat	8	94895766	94895767	0.0912	rs4734301	-2.75	rs1453377	0.047669	-5.72	1.922	456	36	enet	0.067	5.8e-09	-2.46289	0.0138	No
RP11-564A8.8	ENSG00000271680.1	GTExv8.EUR.Adipose_Subcutaneous	./WEIGHTS//GTExv8.EUR.Adipose_Subcutaneous/ENSG00000271680.1.wgt.RDat	1	206905927	206905928	0.0532	rs4571969	-3.13	rs291083	0.0558	5.44	2.462	450	1	top1	0.056	1e-07	2.462	0.0138	No
USP53	ENSG00000145390.11	GTExv8.EUR.Adipose_Subcutaneous	./WEIGHTS//GTExv8.EUR.Adipose_Subcutaneous/ENSG00000145390.11.wgt.RDat	4	119212644	119212645	0.2228	rs11732628	2.74	rs6534125	0.0939	7.17	2.133	447	29	enet	0.098	1.3e-12	2.4603	0.0139	No
TNFRSF10C	ENSG00000173535.13	GTExv8.EUR.Adipose_Subcutaneous	./WEIGHTS//GTExv8.EUR.Adipose_Subcutaneous/ENSG00000173535.13.wgt.RDat	8	23084354	23084355	0.2153	rs4077341	-3.12	rs11135696	0.108706	-7.59	2.461	622	1	top1	0.11	7.9e-14	-2.461	0.0139	No
STAP2	ENSG00000178078.11	GTExv8.EUR.Adipose_Subcutaneous	./WEIGHTS//GTExv8.EUR.Adipose_Subcutaneous/ENSG00000178078.11.wgt.RDat	19	4342785	4342786	0.1088	rs11880023	-3.96	rs34302459	0.0525	5.43	2.716	370	7	lasso	0.073	1e-09	2.4583	0.01396	No
ULK3	ENSG00000140474.12	GTExv8.EUR.Adipose_Subcutaneous	./WEIGHTS//GTExv8.EUR.Adipose_Subcutaneous/ENSG00000140474.12.wgt.RDat	15	74843196	74843197	0.2225	rs4886595	-3.29	rs4886615	0.115	8.27	-2.057	290	290	susie	0.13	7.1e-17	-2.45656	0.014	No
CD101	ENSG00000134256.12	GTExv8.EUR.Adipose_Subcutaneous	./WEIGHTS//GTExv8.EUR.Adipose_Subcutaneous/ENSG00000134256.12.wgt.RDat	1	117001749	117001750	0.0748	rs12118726	2.89	rs13951	-0.00141	-3.43	1.918	414	414	susie	0.014	0.0062	-2.45365	0.0141	No
SH3BP5-AS1	ENSG00000224660.1	GTExv8.EUR.Adipose_Subcutaneous	./WEIGHTS//GTExv8.EUR.Adipose_Subcutaneous/ENSG00000224660.1.wgt.RDat	3	15254183	15254184	0.354	rs6793635	-3.07	rs1318937	0.203	10.09	2.289	444	11	lasso	0.22	9.6e-28	2.4554	0.0141	No
IPO8	ENSG00000133704.9	GTExv8.EUR.Adipose_Subcutaneous	./WEIGHTS//GTExv8.EUR.Adipose_Subcutaneous/ENSG00000133704.9.wgt.RDat	12	30695985	30695986	0.2253	rs354113	-3.22	rs2278558	0.157	-8.86	-2.446	573	1	top1	0.16	1.3e-19	2.446	0.0144	No
SNAPC5	ENSG00000174446.12	GTExv8.EUR.Adipose_Subcutaneous	./WEIGHTS//GTExv8.EUR.Adipose_Subcutaneous/ENSG00000174446.12.wgt.RDat	15	66497812	66497813	0.1558	rs1549854	-3.38	rs1432442	0.0729	-6.97	2.446	562	1	top1	0.073	1.1e-09	-2.446	0.0144	No
DSCAML1	ENSG00000177103.13	GTExv8.EUR.Adipose_Subcutaneous	./WEIGHTS//GTExv8.EUR.Adipose_Subcutaneous/ENSG00000177103.13.wgt.RDat	11	117817524	117817525	0.4383	rs4938478	3.35	rs10488782	0.134	8.8	2.283	678	20	enet	0.29	2.8e-37	2.44649	0.0144	No
TMEM232	ENSG00000186952.14	GTExv8.EUR.Adipose_Subcutaneous	./WEIGHTS//GTExv8.EUR.Adipose_Subcutaneous/ENSG00000186952.14.wgt.RDat	5	110738955	110738956	0.1364	rs1457113	-2.98	rs7721004	0.124039	8.13	-1.591	333	19	enet	0.13	2.7e-16	-2.44692	0.014408	No
HMGN1P3	ENSG00000258967.1	GTExv8.EUR.Adipose_Subcutaneous	./WEIGHTS//GTExv8.EUR.Adipose_Subcutaneous/ENSG00000258967.1.wgt.RDat	14	68888083	68888084	0.0572	rs8003722	3.93	rs17836099	0.004115	-3.82	2.569	632	8	lasso	0.005	0.065	-2.44502	0.014485	No
MAP9	ENSG00000164114.18	GTExv8.EUR.Adipose_Subcutaneous	./WEIGHTS//GTExv8.EUR.Adipose_Subcutaneous/ENSG00000164114.18.wgt.RDat	4	155376969	155376970	0.1527	rs7656217	-2.86	rs13123971	0.157	-8.9	-2.425	447	6	lasso	0.16	4.6e-20	2.4456	0.0145	No
ARHGAP15	ENSG00000075884.13	GTExv8.EUR.Adipose_Subcutaneous	./WEIGHTS//GTExv8.EUR.Adipose_Subcutaneous/ENSG00000075884.13.wgt.RDat	2	143091361	143091362	0.0755	rs7561228	3.43	rs7607734	0.00834	-3.63	1.5	374	374	susie	0.014	0.0058	-2.43855	0.0147	No
ANXA5	ENSG00000164111.14	GTExv8.EUR.Adipose_Subcutaneous	./WEIGHTS//GTExv8.EUR.Adipose_Subcutaneous/ENSG00000164111.14.wgt.RDat	4	121697112	121697113	0.2836	rs4833728	-3.89	rs2306420	0.219	-10.35	3.212	443	20	enet	0.23	1.3e-28	-2.4406	0.0147	No
LINC01695	ENSG00000236532.5	GTExv8.EUR.Adipose_Subcutaneous	./WEIGHTS//GTExv8.EUR.Adipose_Subcutaneous/ENSG00000236532.5.wgt.RDat	21	28228666	28228667	0.1531	rs2831548	2.49	rs2831543	0.09136	-7.11	2.442	435	16	enet	0.11	8e-14	-2.43857	0.01475	No
FOXO3B	ENSG00000240445.3	GTExv8.EUR.Adipose_Subcutaneous	./WEIGHTS//GTExv8.EUR.Adipose_Subcutaneous/ENSG00000240445.3.wgt.RDat	17	18672791	18672792	0.1745	rs16941466	-2.97	rs4449005	0.112033	-7.41	-2.438	212	1	top1	0.11	3.2e-14	2.438	0.0148	No
SUZ12P1	ENSG00000264538.6	GTExv8.EUR.Adipose_Subcutaneous	./WEIGHTS//GTExv8.EUR.Adipose_Subcutaneous/ENSG00000264538.6.wgt.RDat	17	30709298	30709299	0.3283	rs7208441	2.59	rs11656419	0.358596	-13.16	2.538	289	289	susie	0.36	7.2e-49	-2.43773	0.0148	No
RP11-815I9.4	ENSG00000264885.1	GTExv8.EUR.Adipose_Subcutaneous	./WEIGHTS//GTExv8.EUR.Adipose_Subcutaneous/ENSG00000264885.1.wgt.RDat	17	18669460	18669461	0.1238	rs16941466	-2.97	rs4449005	0.098634	-6.96	-2.438	213	1	top1	0.099	1.2e-12	2.438	0.0148	No
TXNL4B	ENSG00000140830.8	GTExv8.EUR.Adipose_Subcutaneous	./WEIGHTS//GTExv8.EUR.Adipose_Subcutaneous/ENSG00000140830.8.wgt.RDat	16	72094395	72094396	0.0808	rs4788606	-2.79	rs1820248	0.0232	5.04	1.976	349	16	enet	0.028	0.00016	2.43694	0.01481	No
PDZRN3	ENSG00000121440.14	GTExv8.EUR.Adipose_Subcutaneous	./WEIGHTS//GTExv8.EUR.Adipose_Subcutaneous/ENSG00000121440.14.wgt.RDat	3	73624408	73624409	0.1509	rs4677299	-2.92	rs11926413	0.00392	-5.01	-1.672	587	26	enet	0.046	1.4e-06	2.43407	0.0149	No
DAPP1	ENSG00000070190.12	GTExv8.EUR.Adipose_Subcutaneous	./WEIGHTS//GTExv8.EUR.Adipose_Subcutaneous/ENSG00000070190.12.wgt.RDat	4	99816832	99816833	0.0632	rs919132	-3.33	rs7684872	0.0287	-5.44	-2.436	459	459	susie	0.037	1.5e-05	2.4328	0.015	No
RP11-304L19.3	ENSG00000261123.1	GTExv8.EUR.Adipose_Subcutaneous	./WEIGHTS//GTExv8.EUR.Adipose_Subcutaneous/ENSG00000261123.1.wgt.RDat	16	2097025	2097026	0.0911	rs2516735	3.31	rs13337626	0.0935	6.83	-2.432	369	1	top1	0.093	4.8e-12	-2.432	0.01502	No
PGP	ENSG00000184207.8	GTExv8.EUR.Adipose_Subcutaneous	./WEIGHTS//GTExv8.EUR.Adipose_Subcutaneous/ENSG00000184207.8.wgt.RDat	16	2214806	2214807	0.0898	rs2516735	3.31	rs27345	0.067	-5.8	1.574	348	348	susie	0.073	1.2e-09	-2.42908	0.01514	No
CTD-2270P14.5	ENSG00000276791.1	GTExv8.EUR.Adipose_Subcutaneous	./WEIGHTS//GTExv8.EUR.Adipose_Subcutaneous/ENSG00000276791.1.wgt.RDat	16	2777318	2777319	0.5679	rs2074363	3.37	rs9925824	0.364	-13.25	-2.428	305	1	top1	0.36	5.1e-49	2.428	0.01518	No
ACAT1	ENSG00000075239.13	GTExv8.EUR.Adipose_Subcutaneous	./WEIGHTS//GTExv8.EUR.Adipose_Subcutaneous/ENSG00000075239.13.wgt.RDat	11	108121750	108121751	0.0554	rs7943203	-3.68	rs4754298	-0.00198	3.84	2.482	366	3	lasso	0.0078	0.03	2.42728	0.0152	No
NSUN4	ENSG00000117481.10	GTExv8.EUR.Adipose_Subcutaneous	./WEIGHTS//GTExv8.EUR.Adipose_Subcutaneous/ENSG00000117481.10.wgt.RDat	1	46340176	46340177	0.0873	rs946527	3.19	rs17357621	0.0536	-5.33	-2.145	349	349	susie	0.054	1.8e-07	2.4266	0.0152	No
ZNF7	ENSG00000147789.15	GTExv8.EUR.Adipose_Subcutaneous	./WEIGHTS//GTExv8.EUR.Adipose_Subcutaneous/ENSG00000147789.15.wgt.RDat	8	144827463	144827464	0.0578	rs4925813	3.44	rs1735169	0.068004	-6.05	2.137	200	4	lasso	0.069	3.3e-09	-2.42707	0.0152	No
CTD-2517M22.14	ENSG00000255182.2	GTExv8.EUR.Adipose_Subcutaneous	./WEIGHTS//GTExv8.EUR.Adipose_Subcutaneous/ENSG00000255182.2.wgt.RDat	8	144504996	144504997	0.0464	rs4925813	3.44	rs13254911	0.030298	4.84	2.428	225	1	top1	0.03	7.6e-05	2.428	0.0152	No
GS1-166A23.2	ENSG00000272361.2	GTExv8.EUR.Adipose_Subcutaneous	./WEIGHTS//GTExv8.EUR.Adipose_Subcutaneous/ENSG00000272361.2.wgt.RDat	7	16594223	16594224	0.1851	rs818800	-2.67	rs7802116	0.019	-5.72	1.642	631	631	susie	0.12	1.5e-15	-2.42591	0.01527	No
TRIM23	ENSG00000113595.14	GTExv8.EUR.Adipose_Subcutaneous	./WEIGHTS//GTExv8.EUR.Adipose_Subcutaneous/ENSG00000113595.14.wgt.RDat	5	65625974	65625975	0.1798	rs6449794	3.71	rs460262	0.105388	7.23	2.421	388	1	top1	0.11	1.9e-13	2.421	0.015478	No
LRRC37A5P	ENSG00000204173.10	GTExv8.EUR.Adipose_Subcutaneous	./WEIGHTS//GTExv8.EUR.Adipose_Subcutaneous/ENSG00000204173.10.wgt.RDat	9	111631288	111631289	0.253	rs4979079	-3.17	rs2093458	0.0847	-7.46	2.134	502	502	susie	0.18	5.4e-22	-2.4197	0.0155	No
RP5-1142J19.1	ENSG00000229660.1	GTExv8.EUR.Adipose_Subcutaneous	./WEIGHTS//GTExv8.EUR.Adipose_Subcutaneous/ENSG00000229660.1.wgt.RDat	7	157282685	157282686	0.115	rs1182392	3.87	rs1182388	0.0367	-5.23	3.033	440	14	enet	0.052	2.7e-07	-2.41706	0.015646	No
AC093838.4	ENSG00000152117.17	GTExv8.EUR.Adipose_Subcutaneous	./WEIGHTS//GTExv8.EUR.Adipose_Subcutaneous/ENSG00000152117.17.wgt.RDat	2	131492812	131492813	0.4728	rs7565546	3.146	rs12469056	0.46439	-14.98	1.647	164	9	lasso	0.51	1.4e-76	-2.41337	0.0158	No
ZNF721	ENSG00000182903.15	GTExv8.EUR.Adipose_Subcutaneous	./WEIGHTS//GTExv8.EUR.Adipose_Subcutaneous/ENSG00000182903.15.wgt.RDat	4	499155	499156	0.1425	rs6843423	-2.71	rs6838825	0.0784	-6.45	2.351	321	321	susie	0.08	1.9e-10	-2.4125	0.0158	No
RABGEF1	ENSG00000154710.16	GTExv8.EUR.Adipose_Subcutaneous	./WEIGHTS//GTExv8.EUR.Adipose_Subcutaneous/ENSG00000154710.16.wgt.RDat	7	66682163	66682164	0.0313	rs3846973	-2.68	rs10950050	0.0179	-3.98	-2.571	230	230	susie	0.025	0.00032	2.41278	0.015831	No
RP11-446E9.1	ENSG00000236814.1	GTExv8.EUR.Adipose_Subcutaneous	./WEIGHTS//GTExv8.EUR.Adipose_Subcutaneous/ENSG00000236814.1.wgt.RDat	8	56051206	56051207	0.0789	rs36112366	-4.59	rs3106348	0.01106	-4.33	-1.867	366	39	enet	0.029	0.0001	2.41098	0.0159	No
TXNDC15	ENSG00000113621.14	GTExv8.EUR.Adipose_Subcutaneous	./WEIGHTS//GTExv8.EUR.Adipose_Subcutaneous/ENSG00000113621.14.wgt.RDat	5	134873802	134873803	0.0956	rs729800	-3.81	rs319600	0.051847	5.42	1.869	351	351	susie	0.059	4.3e-08	2.40934	0.015981	No
GINM1	ENSG00000055211.12	GTExv8.EUR.Adipose_Subcutaneous	./WEIGHTS//GTExv8.EUR.Adipose_Subcutaneous/ENSG00000055211.12.wgt.RDat	6	149566293	149566294	0.1064	rs12208739	-3.55	rs9322193	0.111	-7.98	-2.409	426	1	top1	0.11	4.2e-14	2.409	0.016	No
DTD2	ENSG00000129480.12	GTExv8.EUR.Adipose_Subcutaneous	./WEIGHTS//GTExv8.EUR.Adipose_Subcutaneous/ENSG00000129480.12.wgt.RDat	14	31457509	31457510	0.141	rs1278918	-3.09	rs11850273	0.059203	6.38	2.011	322	15	enet	0.1	3.4e-13	2.40797	0.016041	No
BPIFB2	ENSG00000078898.6	GTExv8.EUR.Adipose_Subcutaneous	./WEIGHTS//GTExv8.EUR.Adipose_Subcutaneous/ENSG00000078898.6.wgt.RDat	20	33007599	33007600	0.0448	rs6141400	-6.35	rs2093067	0.00389	3.53	-1.906	420	420	susie	0.021	0.0009	-2.40553	0.0161	No
BRI3	ENSG00000164713.9	GTExv8.EUR.Adipose_Subcutaneous	./WEIGHTS//GTExv8.EUR.Adipose_Subcutaneous/ENSG00000164713.9.wgt.RDat	7	98252378	98252379	0.1151	rs2625400	2.89	rs12704983	0.127	7.98	-2.1	351	351	susie	0.15	2.9e-18	-2.40536	0.016157	No
AC062029.1	ENSG00000234028.3	GTExv8.EUR.Adipose_Subcutaneous	./WEIGHTS//GTExv8.EUR.Adipose_Subcutaneous/ENSG00000234028.3.wgt.RDat	2	88627576	88627577	0.1803	rs6734592	-4.1	rs1805165	0.121762	8.23	2.159	227	21	enet	0.13	2.5e-16	2.40418	0.0162	No
RP1-142L7.5	ENSG00000237234.7	GTExv8.EUR.Adipose_Subcutaneous	./WEIGHTS//GTExv8.EUR.Adipose_Subcutaneous/ENSG00000237234.7.wgt.RDat	6	112154764	112154765	0.0837	rs1515333	3.53	rs4947178	0.0593	-5.74	-2.308	486	486	susie	0.061	2.7e-08	2.40503	0.0162	No
CTC-507E2.2	ENSG00000267592.1	GTExv8.EUR.Adipose_Subcutaneous	./WEIGHTS//GTExv8.EUR.Adipose_Subcutaneous/ENSG00000267592.1.wgt.RDat	17	35597127	35597128	0.1489	rs4796098	-3.22	rs225303	0.025484	-4.91	-3.137	427	427	susie	0.054	1.7e-07	2.40503	0.0162	No
CSK	ENSG00000103653.16	GTExv8.EUR.Adipose_Subcutaneous	./WEIGHTS//GTExv8.EUR.Adipose_Subcutaneous/ENSG00000103653.16.wgt.RDat	15	74782056	74782057	0.1052	rs4886595	-3.29	rs8033381	0.0605	6.05	-2.513	325	325	susie	0.068	4.2e-09	-2.39689	0.0165	No
BMPR1A	ENSG00000107779.13	GTExv8.EUR.Adipose_Subcutaneous	./WEIGHTS//GTExv8.EUR.Adipose_Subcutaneous/ENSG00000107779.13.wgt.RDat	10	86756600	86756601	0.3	rs4934279	-2.63	rs2883420	0.265	-11.34	-2.565	339	6	lasso	0.28	1.6e-35	2.3981	0.0165	No
PPWD1	ENSG00000113593.11	GTExv8.EUR.Adipose_Subcutaneous	./WEIGHTS//GTExv8.EUR.Adipose_Subcutaneous/ENSG00000113593.11.wgt.RDat	5	65563238	65563239	0.2085	rs6449794	3.71	rs154861	0.285721	11.89	2.396	415	5	lasso	0.29	3.4e-37	2.39742	0.016511	No
GUSB	ENSG00000169919.16	GTExv8.EUR.Adipose_Subcutaneous	./WEIGHTS//GTExv8.EUR.Adipose_Subcutaneous/ENSG00000169919.16.wgt.RDat	7	65982313	65982314	0.0805	rs6952182	-2.61	rs9530	0.0561	-5.43	2.397	182	1	top1	0.056	9.3e-08	-2.397	0.01653	No
RPL23AP32	ENSG00000237887.1	GTExv8.EUR.Adipose_Subcutaneous	./WEIGHTS//GTExv8.EUR.Adipose_Subcutaneous/ENSG00000237887.1.wgt.RDat	2	54529342	54529343	0.0653	rs7605221	3.219	rs6761398	0.0055	4.62	2.711	548	15	enet	0.023	0.00056	2.39571	0.0166	No
RP11-45P15.4	ENSG00000259775.1	GTExv8.EUR.Adipose_Subcutaneous	./WEIGHTS//GTExv8.EUR.Adipose_Subcutaneous/ENSG00000259775.1.wgt.RDat	14	103332366	103332367	0.2136	rs2246490	-4.94	rs2281824	0.182308	9.49	1.809	355	6	lasso	0.21	2.8e-26	2.38896	0.016896	No
GLDN	ENSG00000186417.13	GTExv8.EUR.Adipose_Subcutaneous	./WEIGHTS//GTExv8.EUR.Adipose_Subcutaneous/ENSG00000186417.13.wgt.RDat	15	51341628	51341629	0.2493	rs7167343	-3.01	rs6493495	0.0946	7.41	-1.557	471	471	susie	0.2	1.3e-24	-2.38921	0.0169	No
COL4A2-AS2	ENSG00000224821.5	GTExv8.EUR.Adipose_Subcutaneous	./WEIGHTS//GTExv8.EUR.Adipose_Subcutaneous/ENSG00000224821.5.wgt.RDat	13	110463286	110463287	0.1116	rs1983931	4.17	rs7995370	0.0382	5.58	2.796	704	4	lasso	0.054	1.5e-07	2.38662	0.017	No
ITPR1-AS1	ENSG00000231249.1	GTExv8.EUR.Adipose_Subcutaneous	./WEIGHTS//GTExv8.EUR.Adipose_Subcutaneous/ENSG00000231249.1.wgt.RDat	3	4493162	4493163	0.111	rs10510295	-2.48	rs2307068	0.098	6.99	-2.386	631	1	top1	0.098	1.4e-12	-2.386	0.017	No
TESC	ENSG00000088992.17	GTExv8.EUR.Adipose_Subcutaneous	./WEIGHTS//GTExv8.EUR.Adipose_Subcutaneous/ENSG00000088992.17.wgt.RDat	12	117099478	117099479	0.0704	rs9658281	3.74	rs12301568	0.0512	5.15	-2.48	529	4	lasso	0.056	9e-08	-2.38488	0.0171	No
RP4-756H11.3	ENSG00000226824.6	GTExv8.EUR.Adipose_Subcutaneous	./WEIGHTS//GTExv8.EUR.Adipose_Subcutaneous/ENSG00000226824.6.wgt.RDat	7	66654537	66654538	0.6088	rs3846973	-2.68	rs6958520	0.618	17.2	2.237	232	232	susie	0.63	2.4e-104	2.38428	0.017112	No
N4BP2	ENSG00000078177.13	GTExv8.EUR.Adipose_Subcutaneous	./WEIGHTS//GTExv8.EUR.Adipose_Subcutaneous/ENSG00000078177.13.wgt.RDat	4	40056825	40056826	0.1446	rs794016	-3.85	rs793999	0.0684	-6.36	-1.614	421	22	enet	0.077	4.1e-10	2.3822	0.0172	No
GTPBP4	ENSG00000107937.18	GTExv8.EUR.Adipose_Subcutaneous	./WEIGHTS//GTExv8.EUR.Adipose_Subcutaneous/ENSG00000107937.18.wgt.RDat	10	988018	988019	0.0922	rs7899518	3.32	rs11253560	0.0528	-5.84	2.08	498	21	enet	0.056	1e-07	-2.3801	0.0173	No
AC007036.4	ENSG00000230751.1	GTExv8.EUR.Adipose_Subcutaneous	./WEIGHTS//GTExv8.EUR.Adipose_Subcutaneous/ENSG00000230751.1.wgt.RDat	7	30140869	30140870	0.06	rs11553502	2.27	rs12701008	-0.000725	4.09	-1.318	390	21	enet	0.0046	0.074	-2.37667	0.01747	No
NHEJ1	ENSG00000187736.12	GTExv8.EUR.Adipose_Subcutaneous	./WEIGHTS//GTExv8.EUR.Adipose_Subcutaneous/ENSG00000187736.12.wgt.RDat	2	219160864	219160865	0.0485	rs6741247	-2.399	rs2272019	0.031191	4.48	-2.376	379	1	top1	0.031	6e-05	-2.376	0.0175	No
LACTB2	ENSG00000147592.8	GTExv8.EUR.Adipose_Subcutaneous	./WEIGHTS//GTExv8.EUR.Adipose_Subcutaneous/ENSG00000147592.8.wgt.RDat	8	70669173	70669174	0.0415	rs16937456	3.52	rs7814274	0.028453	-4.17	-2.373	309	1	top1	0.028	0.00012	2.373	0.0176	No
LACC1	ENSG00000179630.10	GTExv8.EUR.Adipose_Subcutaneous	./WEIGHTS//GTExv8.EUR.Adipose_Subcutaneous/ENSG00000179630.10.wgt.RDat	13	43879283	43879284	0.1166	rs9594979	-3.47	rs12874590	0.0298	-6	0.693	526	19	enet	0.082	1.1e-10	-2.37303	0.0176	No
PLEKHA1	ENSG00000107679.14	GTExv8.EUR.Adipose_Subcutaneous	./WEIGHTS//GTExv8.EUR.Adipose_Subcutaneous/ENSG00000107679.14.wgt.RDat	10	122374695	122374696	0.1464	rs10082476	-3.16	rs2421016	0.0426	-5.66	1.848	614	614	susie	0.072	1.5e-09	-2.3715	0.0177	No
LINC01703	ENSG00000225518.2	GTExv8.EUR.Adipose_Subcutaneous	./WEIGHTS//GTExv8.EUR.Adipose_Subcutaneous/ENSG00000225518.2.wgt.RDat	1	226083638	226083639	0.1122	rs1877160	-2.65	rs10915928	0.042	-5.58	2.344	390	15	enet	0.053	2.1e-07	-2.36903	0.0178	No
ZNF8	ENSG00000278129.1	GTExv8.EUR.Adipose_Subcutaneous	./WEIGHTS//GTExv8.EUR.Adipose_Subcutaneous/ENSG00000278129.1.wgt.RDat	19	58278950	58278951	0.1623	rs6510128	2.73	rs11672773	0.175	9.41	2.076	348	3	lasso	0.18	5.1e-23	2.36963	0.01781	No
NLRC3	ENSG00000167984.17	GTExv8.EUR.Adipose_Subcutaneous	./WEIGHTS//GTExv8.EUR.Adipose_Subcutaneous/ENSG00000167984.17.wgt.RDat	16	3577399	3577400	0.4472	rs8046065	-3.06	rs12933120	0.167	-10	-0.95	359	38	enet	0.26	1.5e-33	2.36937	0.01782	No
DHRS3	ENSG00000162496.8	GTExv8.EUR.Adipose_Subcutaneous	./WEIGHTS//GTExv8.EUR.Adipose_Subcutaneous/ENSG00000162496.8.wgt.RDat	1	12617730	12617731	0.0411	rs235237	2.61	rs11540058	0.000237	3.35	2.115	279	279	susie	0.015	0.0044	2.36698	0.0179	No
ADCY5	ENSG00000173175.14	GTExv8.EUR.Adipose_Subcutaneous	./WEIGHTS//GTExv8.EUR.Adipose_Subcutaneous/ENSG00000173175.14.wgt.RDat	3	123449757	123449758	0.0327	rs2877709	2.85	rs12496583	0.0358	-4.56	2.368	395	1	top1	0.036	1.8e-05	-2.368	0.0179	No
FLJ12825	ENSG00000248265.1	GTExv8.EUR.Adipose_Subcutaneous	./WEIGHTS//GTExv8.EUR.Adipose_Subcutaneous/ENSG00000248265.1.wgt.RDat	12	54058253	54058254	0.6351	rs765634	-5.55	rs7137107	0.554	16.31	-2.548	420	420	susie	0.57	5.1e-89	-2.36775	0.0179	No
GS1-124K5.4	ENSG00000237310.1	GTExv8.EUR.Adipose_Subcutaneous	./WEIGHTS//GTExv8.EUR.Adipose_Subcutaneous/ENSG00000237310.1.wgt.RDat	7	66493705	66493706	0.1968	rs3846973	-2.68	rs2707851	0.24	11.42	-1.933	239	23	enet	0.27	4.1e-35	-2.36723	0.017922	No
ADAD2	ENSG00000140955.10	GTExv8.EUR.Adipose_Subcutaneous	./WEIGHTS//GTExv8.EUR.Adipose_Subcutaneous/ENSG00000140955.10.wgt.RDat	16	84191137	84191138	0.3568	rs432666	2.93	rs3743642	0.0764	-6.52	-1.329	966	10	lasso	0.17	1.8e-21	2.36614	0.01797	No
GDI2	ENSG00000057608.16	GTExv8.EUR.Adipose_Subcutaneous	./WEIGHTS//GTExv8.EUR.Adipose_Subcutaneous/ENSG00000057608.16.wgt.RDat	10	5842131	5842132	0.2665	rs2185691	-3.08	rs2275774	0.235	-10.94	-2.376	700	3	lasso	0.24	4.6e-30	2.3656	0.018	No
GDPD5	ENSG00000158555.14	GTExv8.EUR.Adipose_Subcutaneous	./WEIGHTS//GTExv8.EUR.Adipose_Subcutaneous/ENSG00000158555.14.wgt.RDat	11	75525902	75525903	0.1822	rs1790154	3.44	rs12277421	0.023	-4.54	-0.291	439	54	enet	0.055	1.3e-07	2.36606	0.018	No
PEX6	ENSG00000124587.13	GTExv8.EUR.Adipose_Subcutaneous	./WEIGHTS//GTExv8.EUR.Adipose_Subcutaneous/ENSG00000124587.13.wgt.RDat	6	42979219	42979220	0.7209	rs9381242	-3.73	rs10948059	0.618	17.62	3.012	371	13	enet	0.7	5.7e-128	2.36398	0.0181	No
ADAM1B	ENSG00000226469.1	GTExv8.EUR.Adipose_Subcutaneous	./WEIGHTS//GTExv8.EUR.Adipose_Subcutaneous/ENSG00000226469.1.wgt.RDat	12	111927017	111927018	0.0677	rs3184504	-4.24	rs11066118	0.0387	5.63	3.066	191	48	enet	0.063	1.5e-08	2.36311	0.0181	No
RP11-227G15.11	ENSG00000278668.1	GTExv8.EUR.Adipose_Subcutaneous	./WEIGHTS//GTExv8.EUR.Adipose_Subcutaneous/ENSG00000278668.1.wgt.RDat	17	32410158	32410159	0.0589	rs11655031	-3.26	rs8078837	0.048325	5.02	-2.364	249	1	top1	0.048	7.1e-07	-2.364	0.0181	No
GPX2	ENSG00000176153.11	GTExv8.EUR.Adipose_Subcutaneous	./WEIGHTS//GTExv8.EUR.Adipose_Subcutaneous/ENSG00000176153.11.wgt.RDat	14	64942904	64942905	0.1277	rs17180350	3.59	rs3742599	0.028983	-4.86	2.618	485	485	susie	0.044	2.3e-06	-2.36289	0.018133	No
C6orf106	ENSG00000196821.9	GTExv8.EUR.Adipose_Subcutaneous	./WEIGHTS//GTExv8.EUR.Adipose_Subcutaneous/ENSG00000196821.9.wgt.RDat	6	34696858	34696859	0.1139	rs1150777	4.17	rs2744972	0.0706	6.11	2.534	339	339	susie	0.072	1.4e-09	2.35963	0.0183	No
XRCC3	ENSG00000126215.13	GTExv8.EUR.Adipose_Subcutaneous	./WEIGHTS//GTExv8.EUR.Adipose_Subcutaneous/ENSG00000126215.13.wgt.RDat	14	103715503	103715504	0.1881	rs2246490	-4.94	rs12884809	0.150786	8.99	-3.209	345	49	enet	0.17	3.7e-21	-2.358	0.018373	No
KERA	ENSG00000139330.5	GTExv8.EUR.Adipose_Subcutaneous	./WEIGHTS//GTExv8.EUR.Adipose_Subcutaneous/ENSG00000139330.5.wgt.RDat	12	91057982	91057983	0.0765	rs17018718	-3.7	rs1920732	0.1	7.12	-1.814	386	386	susie	0.1	5.5e-13	-2.35718	0.0184	No
FAM86B3P	ENSG00000173295.7	GTExv8.EUR.Adipose_Subcutaneous	./WEIGHTS//GTExv8.EUR.Adipose_Subcutaneous/ENSG00000173295.7.wgt.RDat	8	8228594	8228595	0.143	rs1522838	3.4	rs2945251	0.129736	8.03	-2.357	326	1	top1	0.13	2.4e-16	-2.357	0.0184	No
AP000695.4	ENSG00000233818.1	GTExv8.EUR.Adipose_Subcutaneous	./WEIGHTS//GTExv8.EUR.Adipose_Subcutaneous/ENSG00000233818.1.wgt.RDat	21	36445730	36445731	0.0893	rs16994508	-2.65	rs218628	0.01098	-4.12	1.436	531	28	enet	0.038	1.1e-05	-2.35419	0.01856	No
UGGT1	ENSG00000136731.12	GTExv8.EUR.Adipose_Subcutaneous	./WEIGHTS//GTExv8.EUR.Adipose_Subcutaneous/ENSG00000136731.12.wgt.RDat	2	128091199	128091200	0.1385	rs11676911	-4.15	rs11687190	0.06739	-5.93	2.354	376	1	top1	0.067	4.9e-09	-2.354	0.0186	No
PUS10	ENSG00000162927.13	GTExv8.EUR.Adipose_Subcutaneous	./WEIGHTS//GTExv8.EUR.Adipose_Subcutaneous/ENSG00000162927.13.wgt.RDat	2	61018160	61018161	0.1544	rs10496091	-4.05	rs10496090	0.1237	8.19	-2.351	324	11	enet	0.14	3.1e-17	-2.35369	0.0186	No
RHOBTB3	ENSG00000164292.12	GTExv8.EUR.Adipose_Subcutaneous	./WEIGHTS//GTExv8.EUR.Adipose_Subcutaneous/ENSG00000164292.12.wgt.RDat	5	95713521	95713522	0.2749	rs4561	-2.63	rs2545638	0.127643	8.44	-2.172	403	403	susie	0.14	2.1e-17	-2.35137	0.018705	No
UBXN6	ENSG00000167671.11	GTExv8.EUR.Adipose_Subcutaneous	./WEIGHTS//GTExv8.EUR.Adipose_Subcutaneous/ENSG00000167671.11.wgt.RDat	19	4457821	4457822	0.1607	rs11880023	-3.96	rs8104459	0.0662	6.66	-2.373	393	30	enet	0.12	2.3e-15	-2.34997	0.01877	No
C5	ENSG00000106804.7	GTExv8.EUR.Adipose_Subcutaneous	./WEIGHTS//GTExv8.EUR.Adipose_Subcutaneous/ENSG00000106804.7.wgt.RDat	9	121050275	121050276	0.2205	rs1468673	2.911	rs7042135	0.21	10.68	-2.867	370	13	enet	0.23	7e-29	-2.34941	0.0188	No
ARHGEF25	ENSG00000240771.6	GTExv8.EUR.Adipose_Subcutaneous	./WEIGHTS//GTExv8.EUR.Adipose_Subcutaneous/ENSG00000240771.6.wgt.RDat	12	57610179	57610180	0.4005	rs812315	-2.85	rs812315	0.105	7.9	-2.845	334	42	enet	0.16	1.3e-20	-2.34863	0.0188	No
LILRA2	ENSG00000239998.5	GTExv8.EUR.Adipose_Subcutaneous	./WEIGHTS//GTExv8.EUR.Adipose_Subcutaneous/ENSG00000239998.5.wgt.RDat	19	54572919	54572920	0.1996	rs6509859	3.42	rs8106636	0.185	-9.94	-2.343	486	486	susie	0.2	6e-25	2.34612	0.01897	No
RP11-350J20.5	ENSG00000231760.4	GTExv8.EUR.Adipose_Subcutaneous	./WEIGHTS//GTExv8.EUR.Adipose_Subcutaneous/ENSG00000231760.4.wgt.RDat	6	149799149	149799150	0.4034	rs1999632	-3.24	rs9479810	0.575	16.67	-2.306	464	464	susie	0.58	1.7e-91	-2.34561	0.019	No
TRPC4AP	ENSG00000100991.11	GTExv8.EUR.Adipose_Subcutaneous	./WEIGHTS//GTExv8.EUR.Adipose_Subcutaneous/ENSG00000100991.11.wgt.RDat	20	35092870	35092871	0.0846	rs143384	9.38	rs6088667	0.0199	-4.85	0.762	342	342	susie	0.034	3.1e-05	-2.34441	0.0191	No
CMB9-14B22.1	ENSG00000275598.1	GTExv8.EUR.Adipose_Subcutaneous	./WEIGHTS//GTExv8.EUR.Adipose_Subcutaneous/ENSG00000275598.1.wgt.RDat	11	63469375	63469376	0.0966	rs224170	3.46	rs4963271	0.0107	-4.19	2.837	303	29	enet	0.033	4.1e-05	-2.3434	0.0191	No
TADA2A	ENSG00000276234.4	GTExv8.EUR.Adipose_Subcutaneous	./WEIGHTS//GTExv8.EUR.Adipose_Subcutaneous/ENSG00000276234.4.wgt.RDat	17	37406873	37406874	0.391	rs4074770	2.99	rs7501983	0.358634	13.18	-2.354	357	357	susie	0.37	2.8e-49	-2.34353	0.0191	No
SEC62	ENSG00000008952.16	GTExv8.EUR.Adipose_Subcutaneous	./WEIGHTS//GTExv8.EUR.Adipose_Subcutaneous/ENSG00000008952.16.wgt.RDat	3	169966734	169966735	0.0351	rs4955705	3.18	rs9868633	0.0392	4.52	2.341	393	1	top1	0.039	7.5e-06	2.341	0.0192	No
CCDC17	ENSG00000159588.14	GTExv8.EUR.Adipose_Subcutaneous	./WEIGHTS//GTExv8.EUR.Adipose_Subcutaneous/ENSG00000159588.14.wgt.RDat	1	45624056	45624057	0.1053	rs946527	3.19	rs2275085	0.0413	-5.75	2.182	287	287	susie	0.057	6.8e-08	-2.34188	0.0192	No
TRIM68	ENSG00000167333.12	GTExv8.EUR.Adipose_Subcutaneous	./WEIGHTS//GTExv8.EUR.Adipose_Subcutaneous/ENSG00000167333.12.wgt.RDat	11	4608258	4608259	0.2131	rs7952595	3.23	rs7108599	0.117	-7.71	-2.708	695	695	susie	0.14	4.7e-18	2.34158	0.0192	No
GPR160	ENSG00000173890.16	GTExv8.EUR.Adipose_Subcutaneous	./WEIGHTS//GTExv8.EUR.Adipose_Subcutaneous/ENSG00000173890.16.wgt.RDat	3	170037928	170037929	0.0656	rs4955705	3.18	rs17200223	0.0451	5.66	2.536	388	388	susie	0.055	1.2e-07	2.34141	0.0192	No
RN7SL145P	ENSG00000244357.3	GTExv8.EUR.Adipose_Subcutaneous	./WEIGHTS//GTExv8.EUR.Adipose_Subcutaneous/ENSG00000244357.3.wgt.RDat	3	45742674	45742675	0.0688	rs2742408	3.97	rs2742395	0.0319	-4.12	-2.342	465	1	top1	0.032	5e-05	2.342	0.0192	No
FES	ENSG00000182511.11	GTExv8.EUR.Adipose_Subcutaneous	./WEIGHTS//GTExv8.EUR.Adipose_Subcutaneous/ENSG00000182511.11.wgt.RDat	15	90883694	90883695	0.104	rs8034551	-2.7	rs1029420	0.0743	6.2	-2.338	487	1	top1	0.074	7.9e-10	-2.338	0.0194	No
GUK1	ENSG00000143774.16	GTExv8.EUR.Adipose_Subcutaneous	./WEIGHTS//GTExv8.EUR.Adipose_Subcutaneous/ENSG00000143774.16.wgt.RDat	1	228139961	228139962	0.0566	rs12728302	2.94	rs1059778	0.0505	-5.05	2.335	328	1	top1	0.05	4e-07	-2.335	0.0195	No
C1orf145	ENSG00000162913.9	GTExv8.EUR.Adipose_Subcutaneous	./WEIGHTS//GTExv8.EUR.Adipose_Subcutaneous/ENSG00000162913.9.wgt.RDat	1	228213439	228213440	0.0546	rs12728302	2.94	rs1059778	0.0619	-5.96	2.335	328	1	top1	0.062	2.1e-08	-2.335	0.0195	No
ADH6	ENSG00000172955.17	GTExv8.EUR.Adipose_Subcutaneous	./WEIGHTS//GTExv8.EUR.Adipose_Subcutaneous/ENSG00000172955.17.wgt.RDat	4	99219536	99219537	0.2747	rs7685402	-2.82	rs3857224	0.0817	-6.97	1.925	491	38	enet	0.15	2e-19	-2.3362	0.0195	No
TJAP1	ENSG00000137221.14	GTExv8.EUR.Adipose_Subcutaneous	./WEIGHTS//GTExv8.EUR.Adipose_Subcutaneous/ENSG00000137221.14.wgt.RDat	6	43477522	43477523	0.114	rs9381242	-3.73	rs17287935	0.0598	6.17	2.307	423	423	susie	0.071	2.1e-09	2.33477	0.0196	No
AOX2P	ENSG00000243478.9	GTExv8.EUR.Adipose_Subcutaneous	./WEIGHTS//GTExv8.EUR.Adipose_Subcutaneous/ENSG00000243478.9.wgt.RDat	2	200738607	200738608	0.3318	rs2347758	-4.091	rs2540051	0.137972	-8.54	-1.333	471	32	enet	0.16	1.2e-20	2.33471	0.0196	No
CYB5D2	ENSG00000167740.9	GTExv8.EUR.Adipose_Subcutaneous	./WEIGHTS//GTExv8.EUR.Adipose_Subcutaneous/ENSG00000167740.9.wgt.RDat	17	4143167	4143168	0.1407	rs4239047	2.86	rs1049523	0.126219	8.41	2.02	469	12	enet	0.14	1.2e-17	2.33209	0.0197	No
RP3-355L5.4	ENSG00000231628.1	GTExv8.EUR.Adipose_Subcutaneous	./WEIGHTS//GTExv8.EUR.Adipose_Subcutaneous/ENSG00000231628.1.wgt.RDat	6	105279015	105279016	0.1062	rs454568	3.83	rs7759938	0.00635	-3.55	3.27	392	392	susie	0.028	0.00014	-2.33202	0.0197	No
TIMM10	ENSG00000134809.8	GTExv8.EUR.Adipose_Subcutaneous	./WEIGHTS//GTExv8.EUR.Adipose_Subcutaneous/ENSG00000134809.8.wgt.RDat	11	57530802	57530803	0.4686	rs3886951	3.36	rs2729371	0.357	13.15	2.012	378	378	susie	0.4	9.7e-55	2.32992	0.0198	No
MRPL9	ENSG00000143436.10	GTExv8.EUR.Adipose_Subcutaneous	./WEIGHTS//GTExv8.EUR.Adipose_Subcutaneous/ENSG00000143436.10.wgt.RDat	1	151763382	151763383	0.049	rs1568485	-3.36	rs12066445	-0.000226	3.89	-2.328	338	1	top1	-0.00023	0.35	-2.328	0.0199	No
HERPUD1	ENSG00000051108.14	GTExv8.EUR.Adipose_Subcutaneous	./WEIGHTS//GTExv8.EUR.Adipose_Subcutaneous/ENSG00000051108.14.wgt.RDat	16	56932047	56932048	0.1482	rs247617	-4.87	rs9921780	0.0609	5.56	2.42	526	10	lasso	0.082	9.7e-11	2.32716	0.01996	No
NEDD4	ENSG00000069869.15	GTExv8.EUR.Adipose_Subcutaneous	./WEIGHTS//GTExv8.EUR.Adipose_Subcutaneous/ENSG00000069869.15.wgt.RDat	15	55993745	55993746	0.1311	rs2271289	-2.75	rs9920283	0.0735	6.07	2.093	371	21	enet	0.075	7.1e-10	2.3255	0.02	No
TRIM6	ENSG00000121236.20	GTExv8.EUR.Adipose_Subcutaneous	./WEIGHTS//GTExv8.EUR.Adipose_Subcutaneous/ENSG00000121236.20.wgt.RDat	11	5596108	5596109	0.3008	rs12099036	3.74	rs10838406	0.156	-8.86	-2.09	836	42	enet	0.18	1.1e-22	2.32715	0.02	No
RP11-624M8.1	ENSG00000237742.6	GTExv8.EUR.Adipose_Subcutaneous	./WEIGHTS//GTExv8.EUR.Adipose_Subcutaneous/ENSG00000237742.6.wgt.RDat	6	125749189	125749190	0.1304	rs9398792	-3.15	rs1343116	0.156	8.73	2.326	331	1	top1	0.16	1.5e-19	2.326	0.02	No
DDX54	ENSG00000123064.12	GTExv8.EUR.Adipose_Subcutaneous	./WEIGHTS//GTExv8.EUR.Adipose_Subcutaneous/ENSG00000123064.12.wgt.RDat	12	113185478	113185479	0.0677	rs3803062	-2.84	rs2232514	0.0225	4.27	1.292	482	11	enet	0.045	1.5e-06	2.32525	0.0201	No
XKR9	ENSG00000221947.7	GTExv8.EUR.Adipose_Subcutaneous	./WEIGHTS//GTExv8.EUR.Adipose_Subcutaneous/ENSG00000221947.7.wgt.RDat	8	70669364	70669365	0.3809	rs16937456	3.52	rs12675271	0.642486	-17.61	-2.316	309	309	susie	0.64	4e-109	2.32292	0.0202	No
OLR1	ENSG00000173391.8	GTExv8.EUR.Adipose_Subcutaneous	./WEIGHTS//GTExv8.EUR.Adipose_Subcutaneous/ENSG00000173391.8.wgt.RDat	12	10172137	10172138	0.0421	rs7958778	-3.27	rs2742115	0.0432	-5.49	-1.942	436	436	susie	0.046	1.3e-06	2.32067	0.0203	No
GALM	ENSG00000143891.16	GTExv8.EUR.Adipose_Subcutaneous	./WEIGHTS//GTExv8.EUR.Adipose_Subcutaneous/ENSG00000143891.16.wgt.RDat	2	38665909	38665910	0.0475	rs10173894	2.873	rs2037875	0.02478	-4.19	-2.446	365	4	lasso	0.026	0.00024	2.31923	0.0204	No
H3F3A	ENSG00000163041.9	GTExv8.EUR.Adipose_Subcutaneous	./WEIGHTS//GTExv8.EUR.Adipose_Subcutaneous/ENSG00000163041.9.wgt.RDat	1	226061876	226061877	0.3874	rs1877160	-2.65	rs3768543	0.424	14.28	-2.372	385	385	susie	0.42	2.1e-59	-2.31771	0.0205	No
AC073150.6	ENSG00000235574.1	GTExv8.EUR.Adipose_Subcutaneous	./WEIGHTS//GTExv8.EUR.Adipose_Subcutaneous/ENSG00000235574.1.wgt.RDat	7	27492764	27492765	0.09	rs198	5.27	rs12540276	0.0236	5.15	3.258	454	9	enet	0.048	7.8e-07	2.31624	0.020545	No
LEPROTL1	ENSG00000104660.17	GTExv8.EUR.Adipose_Subcutaneous	./WEIGHTS//GTExv8.EUR.Adipose_Subcutaneous/ENSG00000104660.17.wgt.RDat	8	30095397	30095398	0.0799	rs11985437	3.1	rs12386822	0.025156	5.15	2.795	378	6	lasso	0.042	3.4e-06	2.31469	0.0206	No
FTCDNL1	ENSG00000226124.6	GTExv8.EUR.Adipose_Subcutaneous	./WEIGHTS//GTExv8.EUR.Adipose_Subcutaneous/ENSG00000226124.6.wgt.RDat	2	199851172	199851173	0.479	rs17529642	-4.631	rs6759018	0.284034	11.97	-2.05	310	310	susie	0.33	1.2e-43	-2.31571	0.0206	No
RP11-817O13.8	ENSG00000260274.1	GTExv8.EUR.Adipose_Subcutaneous	./WEIGHTS//GTExv8.EUR.Adipose_Subcutaneous/ENSG00000260274.1.wgt.RDat	15	75368198	75368199	0.2208	rs8609	-4.28	rs4886443	0.283	11.96	3.394	231	28	enet	0.34	1.4e-44	2.31517	0.0206	No
RP11-513O13.1	ENSG00000279881.1	GTExv8.EUR.Adipose_Subcutaneous	./WEIGHTS//GTExv8.EUR.Adipose_Subcutaneous/ENSG00000279881.1.wgt.RDat	8	48431040	48431041	0.0659	rs1912568	3.59	rs7014106	0.082163	-6.85	2.342	249	249	susie	0.089	1.5e-11	-2.31553	0.0206	No
VGLL4	ENSG00000144560.14	GTExv8.EUR.Adipose_Subcutaneous	./WEIGHTS//GTExv8.EUR.Adipose_Subcutaneous/ENSG00000144560.14.wgt.RDat	3	11771349	11771350	0.0328	rs17035943	-5.3	rs1046593	0.0207	4.29	-2.453	451	451	susie	0.023	0.00054	-2.31131	0.0208	No
RP5-956O18.2	ENSG00000227006.1	GTExv8.EUR.Adipose_Subcutaneous	./WEIGHTS//GTExv8.EUR.Adipose_Subcutaneous/ENSG00000227006.1.wgt.RDat	1	230268482	230268483	0.0727	rs270853	-3.28	rs10746509	0.0192	-4.43	-2.319	592	592	susie	0.03	7.6e-05	2.30859	0.021	No
RP11-690I21.1	ENSG00000237641.1	GTExv8.EUR.Adipose_Subcutaneous	./WEIGHTS//GTExv8.EUR.Adipose_Subcutaneous/ENSG00000237641.1.wgt.RDat	2	231789886	231789887	0.0481	rs838457	-3.711	rs17271824	0.023781	-4.59	-1.596	349	18	enet	0.031	6.7e-05	2.30752	0.021	No
CDYL2	ENSG00000166446.14	GTExv8.EUR.Adipose_Subcutaneous	./WEIGHTS//GTExv8.EUR.Adipose_Subcutaneous/ENSG00000166446.14.wgt.RDat	16	80804328	80804329	0.1407	rs12149186	-2.88	rs2549722	0.0186	-5.16	0.043	669	26	enet	0.043	2.8e-06	-2.30621	0.0211	No
FAM103A1	ENSG00000169612.3	GTExv8.EUR.Adipose_Subcutaneous	./WEIGHTS//GTExv8.EUR.Adipose_Subcutaneous/ENSG00000169612.3.wgt.RDat	15	82986206	82986207	0.2128	rs10520578	-2.89	rs8031595	0.075	-6.22	-2.284	306	306	susie	0.076	5.1e-10	2.30612	0.0211	No
RP11-676J12.4	ENSG00000262228.2	GTExv8.EUR.Adipose_Subcutaneous	./WEIGHTS//GTExv8.EUR.Adipose_Subcutaneous/ENSG00000262228.2.wgt.RDat	17	765318	765319	0.0609	rs16957565	-2.99	rs2295479	0.014028	-4.27	-2.814	416	9	enet	0.017	0.0026	2.3067	0.0211	No
TDRD3	ENSG00000083544.13	GTExv8.EUR.Adipose_Subcutaneous	./WEIGHTS//GTExv8.EUR.Adipose_Subcutaneous/ENSG00000083544.13.wgt.RDat	13	60396456	60396457	0.1166	rs9538694	3.11	rs9528136	0.106	7.78	-2.272	457	457	susie	0.11	8.4e-14	-2.30356	0.0212	No
MATN3	ENSG00000132031.12	GTExv8.EUR.Adipose_Subcutaneous	./WEIGHTS//GTExv8.EUR.Adipose_Subcutaneous/ENSG00000132031.12.wgt.RDat	2	20012693	20012694	0.2642	rs12986437	4.05	rs11694716	0.178343	9.34	-2.548	603	603	susie	0.22	2.3e-27	-2.30449	0.0212	No
ABCA11P	ENSG00000251595.7	GTExv8.EUR.Adipose_Subcutaneous	./WEIGHTS//GTExv8.EUR.Adipose_Subcutaneous/ENSG00000251595.7.wgt.RDat	4	427881	427882	0.1426	rs6843423	-2.71	rs11947207	0.0394	-4.72	2.398	284	284	susie	0.04	5.9e-06	-2.3036	0.0212	No
NAA40	ENSG00000110583.12	GTExv8.EUR.Adipose_Subcutaneous	./WEIGHTS//GTExv8.EUR.Adipose_Subcutaneous/ENSG00000110583.12.wgt.RDat	11	63938993	63938994	0.0828	rs224170	3.46	rs7938498	0.0466	6.29	1.985	328	11	enet	0.07	2.4e-09	2.29986	0.0215	No
CTD-2516F10.2	ENSG00000251364.6	GTExv8.EUR.Adipose_Subcutaneous	./WEIGHTS//GTExv8.EUR.Adipose_Subcutaneous/ENSG00000251364.6.wgt.RDat	11	7512514	7512515	0.4262	rs7104683	3.56	rs7943470	0.226	10.46	2.59	660	34	enet	0.32	3.1e-42	2.29917	0.0215	No
TYMP	ENSG00000025708.13	GTExv8.EUR.Adipose_Subcutaneous	./WEIGHTS//GTExv8.EUR.Adipose_Subcutaneous/ENSG00000025708.13.wgt.RDat	22	50530055	50530056	0.304	rs35662666	-3.17	rs3091397	0.201	-9.92	-2.327	319	26	enet	0.23	1.1e-28	2.297	0.02162	No
MAPKAPK5-AS1	ENSG00000234608.7	GTExv8.EUR.Adipose_Subcutaneous	./WEIGHTS//GTExv8.EUR.Adipose_Subcutaneous/ENSG00000234608.7.wgt.RDat	12	111842901	111842902	0.0492	rs3184504	-4.24	rs847895	0.0367	5.34	2.141	204	204	susie	0.037	1.3e-05	2.29557	0.0217	No
SCO2	ENSG00000130489.14	GTExv8.EUR.Adipose_Subcutaneous	./WEIGHTS//GTExv8.EUR.Adipose_Subcutaneous/ENSG00000130489.14.wgt.RDat	22	50525605	50525606	0.2193	rs35662666	-3.17	rs3091397	0.14	8.28	-2.327	321	321	susie	0.17	6.4e-21	-2.2943	0.021775	No
ZNF575	ENSG00000176472.10	GTExv8.EUR.Adipose_Subcutaneous	./WEIGHTS//GTExv8.EUR.Adipose_Subcutaneous/ENSG00000176472.10.wgt.RDat	19	43525496	43525497	0.4296	rs12427	-2.73	rs2682562	0.41	14.04	2.286	375	18	enet	0.46	3.3e-66	2.29294	0.02185	No
DNAH1	ENSG00000114841.17	GTExv8.EUR.Adipose_Subcutaneous	./WEIGHTS//GTExv8.EUR.Adipose_Subcutaneous/ENSG00000114841.17.wgt.RDat	3	52316318	52316319	0.0704	rs13081028	-5.58	rs17052054	0.0545	-5.21	2.289	354	1	top1	0.054	1.4e-07	-2.289	0.0221	No
DDX52	ENSG00000278053.4	GTExv8.EUR.Adipose_Subcutaneous	./WEIGHTS//GTExv8.EUR.Adipose_Subcutaneous/ENSG00000278053.4.wgt.RDat	17	37642307	37642308	0.0865	rs4074770	2.99	rs3813912	0.035926	-4.75	2.285	288	1	top1	0.036	1.8e-05	-2.285	0.0223	No
ZFP90	ENSG00000184939.15	GTExv8.EUR.Adipose_Subcutaneous	./WEIGHTS//GTExv8.EUR.Adipose_Subcutaneous/ENSG00000184939.15.wgt.RDat	16	68530089	68530090	0.0441	rs918787	4.55	rs12925177	0.00612	-4.89	2.049	308	3	lasso	0.016	0.0031	-2.28435	0.02235	No
INTS1	ENSG00000164880.15	GTExv8.EUR.Adipose_Subcutaneous	./WEIGHTS//GTExv8.EUR.Adipose_Subcutaneous/ENSG00000164880.15.wgt.RDat	7	1504366	1504367	0.5473	rs4724104	-2.55	rs6463854	0.39	-13.74	1.833	372	30	enet	0.45	3.1e-64	-2.28409	0.022366	No
TPSG1	ENSG00000116176.6	GTExv8.EUR.Adipose_Subcutaneous	./WEIGHTS//GTExv8.EUR.Adipose_Subcutaneous/ENSG00000116176.6.wgt.RDat	16	1225256	1225257	0.2593	rs13336428	2.73	rs2738893	0.122	8.05	-2.435	445	445	susie	0.13	3.5e-16	-2.28319	0.02242	No
SNAPC4	ENSG00000165684.4	GTExv8.EUR.Adipose_Subcutaneous	./WEIGHTS//GTExv8.EUR.Adipose_Subcutaneous/ENSG00000165684.4.wgt.RDat	9	136400167	136400168	0.4026	rs35007939	3.642	rs12684275	0.124	8.37	1.719	365	7	lasso	0.17	6.8e-21	2.28232	0.0225	No
TMEM80	ENSG00000177042.14	GTExv8.EUR.Adipose_Subcutaneous	./WEIGHTS//GTExv8.EUR.Adipose_Subcutaneous/ENSG00000177042.14.wgt.RDat	11	695532	695533	0.6822	rs17655730	-4.18	rs11246262	0.458	-14.81	2.754	480	24	enet	0.55	6.5e-84	-2.28134	0.0225	No
MCOLN2	ENSG00000153898.12	GTExv8.EUR.Adipose_Subcutaneous	./WEIGHTS//GTExv8.EUR.Adipose_Subcutaneous/ENSG00000153898.12.wgt.RDat	1	84997112	84997113	0.244	rs12062882	2.99	rs7522851	0.228	-10.5	2.058	581	4	lasso	0.23	3.3e-29	-2.27892	0.0227	No
C15orf65	ENSG00000261652.2	GTExv8.EUR.Adipose_Subcutaneous	./WEIGHTS//GTExv8.EUR.Adipose_Subcutaneous/ENSG00000261652.2.wgt.RDat	15	55408547	55408548	0.1017	rs11635978	-2.65	rs11732	0.0625	5.87	-2.277	424	424	susie	0.063	1.4e-08	-2.27779	0.0227	No
LRRC37A17P	ENSG00000263142.5	GTExv8.EUR.Adipose_Subcutaneous	./WEIGHTS//GTExv8.EUR.Adipose_Subcutaneous/ENSG00000263142.5.wgt.RDat	17	47017192	47017193	0.0568	rs12453279	-4.18	rs867859	0.012868	-4.14	2.276	296	1	top1	0.013	0.0074	-2.276	0.0228	No
CTAGE5	ENSG00000150527.16	GTExv8.EUR.Adipose_Subcutaneous	./WEIGHTS//GTExv8.EUR.Adipose_Subcutaneous/ENSG00000150527.16.wgt.RDat	14	39265283	39265284	0.0661	rs12882375	-2.68	rs6571921	0.036992	-4.77	2.275	375	1	top1	0.037	1.3e-05	-2.275	0.022906	No
SPCS2	ENSG00000118363.11	GTExv8.EUR.Adipose_Subcutaneous	./WEIGHTS//GTExv8.EUR.Adipose_Subcutaneous/ENSG00000118363.11.wgt.RDat	11	74949246	74949247	0.0766	rs2186955	3.27	rs11604806	0.0242	-5.08	2.071	456	456	susie	0.052	2.7e-07	-2.27379	0.023	No
TNNI3K	ENSG00000116783.14	GTExv8.EUR.Adipose_Subcutaneous	./WEIGHTS//GTExv8.EUR.Adipose_Subcutaneous/ENSG00000116783.14.wgt.RDat	1	74235400	74235401	0.3966	rs274576	2.46	rs12046751	0.255	11.63	-1.843	359	21	enet	0.44	5.6e-62	-2.26954	0.0232	No
ALG1L13P	ENSG00000253981.5	GTExv8.EUR.Adipose_Subcutaneous	./WEIGHTS//GTExv8.EUR.Adipose_Subcutaneous/ENSG00000253981.5.wgt.RDat	8	8244039	8244040	0.0683	rs1522838	3.4	rs2980436	0.06322	5.99	-2.265	342	1	top1	0.063	1.5e-08	-2.265	0.0235	No
LINC01436	ENSG00000231106.2	GTExv8.EUR.Adipose_Subcutaneous	./WEIGHTS//GTExv8.EUR.Adipose_Subcutaneous/ENSG00000231106.2.wgt.RDat	21	36005337	36005338	0.5001	rs1627997	-2.63	rs11701590	0.42844	14.44	1.97	511	34	enet	0.48	3e-69	2.26447	0.02355	No
RP11-283G6.3	ENSG00000256894.1	GTExv8.EUR.Adipose_Subcutaneous	./WEIGHTS//GTExv8.EUR.Adipose_Subcutaneous/ENSG00000256894.1.wgt.RDat	12	26126616	26126617	0.0972	rs10771251	-2.99	rs12827659	0.0213	-4.43	2.263	572	1	top1	0.021	0.00079	-2.263	0.0236	No
C1QTNF2	ENSG00000145861.7	GTExv8.EUR.Adipose_Subcutaneous	./WEIGHTS//GTExv8.EUR.Adipose_Subcutaneous/ENSG00000145861.7.wgt.RDat	5	160370640	160370641	0.0913	rs1421949	-3.02	rs4921132	0.053456	5.72	-1.416	470	470	susie	0.062	2.2e-08	-2.26262	0.023659	No
IQCB1	ENSG00000173226.16	GTExv8.EUR.Adipose_Subcutaneous	./WEIGHTS//GTExv8.EUR.Adipose_Subcutaneous/ENSG00000173226.16.wgt.RDat	3	121835078	121835079	0.5748	rs10222633	4.03	rs10934559	0.284	12.51	-1.823	420	420	susie	0.46	2.2e-66	-2.26121	0.0237	No
PGAP3	ENSG00000161395.13	GTExv8.EUR.Adipose_Subcutaneous	./WEIGHTS//GTExv8.EUR.Adipose_Subcutaneous/ENSG00000161395.13.wgt.RDat	17	39696796	39696797	0.1036	rs903507	-3.35	rs2517955	0.071079	6.09	-2.26	319	1	top1	0.071	1.8e-09	-2.26	0.0238	No
PITPNM1	ENSG00000110697.12	GTExv8.EUR.Adipose_Subcutaneous	./WEIGHTS//GTExv8.EUR.Adipose_Subcutaneous/ENSG00000110697.12.wgt.RDat	11	67506262	67506263	0.0377	rs3765088	-3.84	rs2276118	0.0283	-4.1	-2.258	239	1	top1	0.028	0.00013	2.258	0.0239	No
MGA	ENSG00000174197.16	GTExv8.EUR.Adipose_Subcutaneous	./WEIGHTS//GTExv8.EUR.Adipose_Subcutaneous/ENSG00000174197.16.wgt.RDat	15	41621223	41621224	0.0604	rs2277537	3	rs2277537	0.00588	-4.37	2.996	411	11	enet	0.012	0.0085	-2.25758	0.024	No
TMPRSS9	ENSG00000178297.12	GTExv8.EUR.Adipose_Subcutaneous	./WEIGHTS//GTExv8.EUR.Adipose_Subcutaneous/ENSG00000178297.12.wgt.RDat	19	2389785	2389786	0.0976	rs12980348	4.25	rs12610522	0.0596	6.4	-2.304	430	4	lasso	0.076	5.1e-10	-2.25678	0.02402	No
RP11-327F22.1	ENSG00000261644.2	GTExv8.EUR.Adipose_Subcutaneous	./WEIGHTS//GTExv8.EUR.Adipose_Subcutaneous/ENSG00000261644.2.wgt.RDat	16	50742758	50742759	0.1803	rs9935378	3.59	rs11859674	0.162	8.82	2.255	432	1	top1	0.16	2.9e-20	2.255	0.02413	No
RRAS2	ENSG00000133818.13	GTExv8.EUR.Adipose_Subcutaneous	./WEIGHTS//GTExv8.EUR.Adipose_Subcutaneous/ENSG00000133818.13.wgt.RDat	11	14364505	14364506	0.0995	rs12795982	3.2	rs11023178	0.0797	-7.09	1.808	377	377	susie	0.091	9.5e-12	-2.25447	0.0242	No
ZNF385C	ENSG00000187595.15	GTExv8.EUR.Adipose_Subcutaneous	./WEIGHTS//GTExv8.EUR.Adipose_Subcutaneous/ENSG00000187595.15.wgt.RDat	17	42098478	42098479	0.0877	rs9907244	3.35	rs6503679	0.011779	-4.62	-3.002	320	22	enet	0.046	1.3e-06	2.2525	0.0243	No
H1FX-AS1	ENSG00000206417.8	GTExv8.EUR.Adipose_Subcutaneous	./WEIGHTS//GTExv8.EUR.Adipose_Subcutaneous/ENSG00000206417.8.wgt.RDat	3	129317153	129317154	0.0471	rs7623849	2.31	rs6439173	0.0391	4.48	2.251	287	1	top1	0.039	7.8e-06	2.251	0.0244	No
ZXDC	ENSG00000070476.14	GTExv8.EUR.Adipose_Subcutaneous	./WEIGHTS//GTExv8.EUR.Adipose_Subcutaneous/ENSG00000070476.14.wgt.RDat	3	126475918	126475919	0.2893	rs951179	3.47	rs1043803	0.28	-11.66	2.337	535	3	lasso	0.29	4.4e-37	-2.24676	0.0247	No
SNX15	ENSG00000110025.12	GTExv8.EUR.Adipose_Subcutaneous	./WEIGHTS//GTExv8.EUR.Adipose_Subcutaneous/ENSG00000110025.12.wgt.RDat	11	65027407	65027408	0.077	rs489192	3.36	rs664226	0.0319	-5.8	-0.748	331	331	susie	0.039	8.5e-06	2.24583	0.0247	No
RP11-147L13.14	ENSG00000278740.1	GTExv8.EUR.Adipose_Subcutaneous	./WEIGHTS//GTExv8.EUR.Adipose_Subcutaneous/ENSG00000278740.1.wgt.RDat	17	68188546	68188547	0.3969	rs7224186	2.72	rs1541445	0.270666	11.41	1.724	341	341	susie	0.35	6.3e-47	2.24516	0.0248	No
HEBP1	ENSG00000013583.8	GTExv8.EUR.Adipose_Subcutaneous	./WEIGHTS//GTExv8.EUR.Adipose_Subcutaneous/ENSG00000013583.8.wgt.RDat	12	13000272	13000273	0.1361	rs10845764	3.26	rs3962606	0.0254	-4.79	-2.241	600	1	top1	0.025	0.00027	2.241	0.025	No
ZNF517	ENSG00000197363.9	GTExv8.EUR.Adipose_Subcutaneous	./WEIGHTS//GTExv8.EUR.Adipose_Subcutaneous/ENSG00000197363.9.wgt.RDat	8	144798875	144798876	0.0952	rs4925813	3.44	rs2242651	0.095117	7.78	2.331	202	202	susie	0.11	7.9e-14	2.24138	0.025	No
VTI1B	ENSG00000100568.10	GTExv8.EUR.Adipose_Subcutaneous	./WEIGHTS//GTExv8.EUR.Adipose_Subcutaneous/ENSG00000100568.10.wgt.RDat	14	67674830	67674831	0.1716	rs2319843	2.52	rs7149221	0.082229	7.03	-2.373	361	361	susie	0.085	4.3e-11	-2.23914	0.025147	No
AC073316.1	ENSG00000236708.1	GTExv8.EUR.Adipose_Subcutaneous	./WEIGHTS//GTExv8.EUR.Adipose_Subcutaneous/ENSG00000236708.1.wgt.RDat	7	3302451	3302452	0.0504	rs1882426	-3.26	rs4506106	0.0306	5.04	-2.153	569	569	susie	0.035	2.1e-05	-2.23694	0.02529	No
SPATA25	ENSG00000149634.4	GTExv8.EUR.Adipose_Subcutaneous	./WEIGHTS//GTExv8.EUR.Adipose_Subcutaneous/ENSG00000149634.4.wgt.RDat	20	45887634	45887635	0.1095	rs754317	2.56	rs7270354	-0.00208	3.99	0.562	514	20	enet	0.022	0.00068	2.23589	0.0254	No
CTNNB1	ENSG00000168036.16	GTExv8.EUR.Adipose_Subcutaneous	./WEIGHTS//GTExv8.EUR.Adipose_Subcutaneous/ENSG00000168036.16.wgt.RDat	3	41194836	41194837	0.0517	rs384934	3.51	rs9814976	0.0114	4.25	-2.422	378	378	susie	0.018	0.0018	-2.23379	0.0255	No
ARL17A	ENSG00000185829.17	GTExv8.EUR.Adipose_Subcutaneous	./WEIGHTS//GTExv8.EUR.Adipose_Subcutaneous/ENSG00000185829.17.wgt.RDat	17	46579681	46579682	0.3958	rs12453279	-4.18	rs17692129	0.189148	-9.56	-1.456	142	142	susie	0.25	3.9e-32	2.23403	0.0255	No
FNDC1	ENSG00000164694.16	GTExv8.EUR.Adipose_Subcutaneous	./WEIGHTS//GTExv8.EUR.Adipose_Subcutaneous/ENSG00000164694.16.wgt.RDat	6	159169396	159169397	0.0898	rs294879	3.03	rs538056	0.00687	-4.25	-1.744	569	15	enet	0.03	8.1e-05	2.23213	0.0256	No
STX7	ENSG00000079950.13	GTExv8.EUR.Adipose_Subcutaneous	./WEIGHTS//GTExv8.EUR.Adipose_Subcutaneous/ENSG00000079950.13.wgt.RDat	6	132513197	132513198	0.2513	rs4053080	-6.05	rs3813356	0.0997	-7.88	-2.392	537	7	lasso	0.14	7.5e-18	2.23015	0.0257	No
ACCS	ENSG00000110455.13	GTExv8.EUR.Adipose_Subcutaneous	./WEIGHTS//GTExv8.EUR.Adipose_Subcutaneous/ENSG00000110455.13.wgt.RDat	11	44065924	44065925	0.7709	rs12275640	-3.95	rs7127924	0.271	12.76	-0.559	526	526	susie	0.63	3.4e-106	-2.23041	0.0257	No
RP1-266L20.9	ENSG00000266896.1	GTExv8.EUR.Adipose_Subcutaneous	./WEIGHTS//GTExv8.EUR.Adipose_Subcutaneous/ENSG00000266896.1.wgt.RDat	6	169770412	169770413	0.0879	rs6456182	3.72	rs6931721	0.0196	-4.33	2.23	429	1	top1	0.02	0.0013	-2.23	0.0257	No
TAS2R4	ENSG00000127364.3	GTExv8.EUR.Adipose_Subcutaneous	./WEIGHTS//GTExv8.EUR.Adipose_Subcutaneous/ENSG00000127364.3.wgt.RDat	7	141778441	141778442	0.2014	rs10276017	-3.4	rs917197	0.34	12.79	-2.233	482	5	lasso	0.34	2.5e-45	-2.22942	0.025786	No
FGD5-AS1	ENSG00000225733.5	GTExv8.EUR.Adipose_Subcutaneous	./WEIGHTS//GTExv8.EUR.Adipose_Subcutaneous/ENSG00000225733.5.wgt.RDat	3	14948423	14948424	0.1389	rs11928756	3.43	rs11716145	0.0526	5.4	2.545	535	535	susie	0.06	3.2e-08	2.22932	0.0258	No
ITGB3	ENSG00000259207.7	GTExv8.EUR.Adipose_Subcutaneous	./WEIGHTS//GTExv8.EUR.Adipose_Subcutaneous/ENSG00000259207.7.wgt.RDat	17	47253845	47253846	0.1321	rs12453279	-4.18	rs11655536	0.079461	-6.32	-1.735	330	6	lasso	0.093	4.9e-12	2.22851	0.0258	No
PSMB3	ENSG00000277791.4	GTExv8.EUR.Adipose_Subcutaneous	./WEIGHTS//GTExv8.EUR.Adipose_Subcutaneous/ENSG00000277791.4.wgt.RDat	17	38752735	38752736	0.098	rs1043515	-4.51	rs228285	0.063858	6.5	-1.747	348	26	enet	0.083	7.5e-11	-2.227	0.0259	No
DLX6-AS1	ENSG00000231764.8	GTExv8.EUR.Adipose_Subcutaneous	./WEIGHTS//GTExv8.EUR.Adipose_Subcutaneous/ENSG00000231764.8.wgt.RDat	7	97012302	97012303	0.0673	rs4296976	-3.89	rs6465535	0.00263	4.03	-1.971	392	15	enet	0.017	0.0024	-2.22616	0.026004	No
MTHFSD	ENSG00000103248.18	GTExv8.EUR.Adipose_Subcutaneous	./WEIGHTS//GTExv8.EUR.Adipose_Subcutaneous/ENSG00000103248.18.wgt.RDat	16	86555234	86555235	0.3716	rs299944	3.88	rs8047645	0.208	-10.02	-1.885	924	26	enet	0.25	5.4e-32	2.22612	0.02601	No
LINC00662	ENSG00000261824.6	GTExv8.EUR.Adipose_Subcutaneous	./WEIGHTS//GTExv8.EUR.Adipose_Subcutaneous/ENSG00000261824.6.wgt.RDat	19	27793893	27793894	0.1098	rs4589673	3.72	rs17687918	0.049	6.75	0.608	289	10	lasso	0.086	4e-11	2.22608	0.02601	No
MYRF	ENSG00000124920.13	GTExv8.EUR.Adipose_Subcutaneous	./WEIGHTS//GTExv8.EUR.Adipose_Subcutaneous/ENSG00000124920.13.wgt.RDat	11	61752648	61752649	0.0662	rs10897207	2.9	rs198462	0.0616	-5.78	2.225	401	1	top1	0.062	2.2e-08	-2.225	0.0261	No
STON2	ENSG00000140022.9	GTExv8.EUR.Adipose_Subcutaneous	./WEIGHTS//GTExv8.EUR.Adipose_Subcutaneous/ENSG00000140022.9.wgt.RDat	14	81436464	81436465	0.0794	rs2284734	-3.5	rs8014043	0.086902	6.76	2.222	446	446	susie	0.088	2e-11	2.22458	0.026109	No
NME4	ENSG00000103202.12	GTExv8.EUR.Adipose_Subcutaneous	./WEIGHTS//GTExv8.EUR.Adipose_Subcutaneous/ENSG00000103202.12.wgt.RDat	16	396724	396725	0.2755	rs2541593	-3.22	rs5841	0.187	-9.56	2.222	382	1	top1	0.19	1.6e-23	-2.222	0.02628	No
CNTNAP1	ENSG00000108797.11	GTExv8.EUR.Adipose_Subcutaneous	./WEIGHTS//GTExv8.EUR.Adipose_Subcutaneous/ENSG00000108797.11.wgt.RDat	17	42683917	42683918	0.0408	rs8176173	-3.01	rs3817331	0.040586	-4.78	2.222	266	1	top1	0.041	5.3e-06	-2.222	0.0263	No
AC007566.10	ENSG00000244055.1	GTExv8.EUR.Adipose_Subcutaneous	./WEIGHTS//GTExv8.EUR.Adipose_Subcutaneous/ENSG00000244055.1.wgt.RDat	7	92461318	92461319	0.1342	rs10269774	3.36	rs17164683	0.0271	-4.37	3.347	303	10	lasso	0.032	4.7e-05	-2.22113	0.026342	No
C1orf147	ENSG00000162888.4	GTExv8.EUR.Adipose_Subcutaneous	./WEIGHTS//GTExv8.EUR.Adipose_Subcutaneous/ENSG00000162888.4.wgt.RDat	1	206497727	206497728	0.0632	rs28410805	-2.77	rs3748022	-0.00112	-4.04	-2.515	346	15	enet	-0.00026	0.35	2.22084	0.0264	No
SKOR1	ENSG00000188779.10	GTExv8.EUR.Adipose_Subcutaneous	./WEIGHTS//GTExv8.EUR.Adipose_Subcutaneous/ENSG00000188779.10.wgt.RDat	15	67819703	67819704	0.1863	rs11071951	-4.39	rs4776361	0.168	-9.11	-1.912	350	15	enet	0.19	1.1e-23	2.21741	0.0266	No
THCAT158	ENSG00000263293.2	GTExv8.EUR.Adipose_Subcutaneous	./WEIGHTS//GTExv8.EUR.Adipose_Subcutaneous/ENSG00000263293.2.wgt.RDat	17	47318619	47318620	0.0436	rs12453279	-4.18	rs3809863	0.030536	4.62	2.218	345	1	top1	0.031	7.1e-05	2.218	0.0266	No
RP11-307C18.1	ENSG00000272950.1	GTExv8.EUR.Adipose_Subcutaneous	./WEIGHTS//GTExv8.EUR.Adipose_Subcutaneous/ENSG00000272950.1.wgt.RDat	7	98322852	98322853	0.3642	rs2625400	2.89	rs2291750	0.318	-13.09	1.734	335	335	susie	0.46	6.7e-66	-2.21547	0.026728	No
KIF3C	ENSG00000084731.14	GTExv8.EUR.Adipose_Subcutaneous	./WEIGHTS//GTExv8.EUR.Adipose_Subcutaneous/ENSG00000084731.14.wgt.RDat	2	25982748	25982749	0.0728	rs6719890	-3.209	rs2138390	0.006879	3.79	0.221	282	282	susie	0.043	2.5e-06	-2.21435	0.0268	No
TEX14	ENSG00000121101.15	GTExv8.EUR.Adipose_Subcutaneous	./WEIGHTS//GTExv8.EUR.Adipose_Subcutaneous/ENSG00000121101.15.wgt.RDat	17	58692054	58692055	0.1399	rs1267543	-2.91	rs302858	0.097906	7.38	-2.23	303	303	susie	0.11	1.8e-13	-2.21439	0.0268	No
RP11-463O9.9	ENSG00000270020.1	GTExv8.EUR.Adipose_Subcutaneous	./WEIGHTS//GTExv8.EUR.Adipose_Subcutaneous/ENSG00000270020.1.wgt.RDat	16	86523896	86523897	0.3831	rs299944	3.88	rs8047645	0.183	9.98	-1.885	927	23	enet	0.31	5.6e-41	-2.21344	0.02687	No
ITPA	ENSG00000125877.12	GTExv8.EUR.Adipose_Subcutaneous	./WEIGHTS//GTExv8.EUR.Adipose_Subcutaneous/ENSG00000125877.12.wgt.RDat	20	3208867	3208868	0.3954	rs6037597	-3.58	rs7270101	0.37	-13.32	-2.335	432	432	susie	0.41	5.5e-56	2.2129	0.0269	No
MTIF3	ENSG00000122033.14	GTExv8.EUR.Adipose_Subcutaneous	./WEIGHTS//GTExv8.EUR.Adipose_Subcutaneous/ENSG00000122033.14.wgt.RDat	13	27450590	27450591	0.3273	rs9512645	4.57	rs7988222	0.324	-12.71	-2.128	558	558	susie	0.33	4.3e-44	2.21073	0.0271	No
AC093110.3	ENSG00000238018.2	GTExv8.EUR.Adipose_Subcutaneous	./WEIGHTS//GTExv8.EUR.Adipose_Subcutaneous/ENSG00000238018.2.wgt.RDat	2	54680044	54680045	0.1528	rs6545469	-3.34	rs17046097	0.107754	7.31	-1.242	578	27	enet	0.13	3e-16	-2.21059	0.0271	No
PLA2G4C	ENSG00000105499.13	GTExv8.EUR.Adipose_Subcutaneous	./WEIGHTS//GTExv8.EUR.Adipose_Subcutaneous/ENSG00000105499.13.wgt.RDat	19	48110816	48110817	0.5681	rs2972619	-3.18	rs156641	0.138	-9.75	2.537	515	37	enet	0.4	2.2e-55	-2.20967	0.02713	No
RP11-350N15.5	ENSG00000272092.1	GTExv8.EUR.Adipose_Subcutaneous	./WEIGHTS//GTExv8.EUR.Adipose_Subcutaneous/ENSG00000272092.1.wgt.RDat	8	38382363	38382364	0.0362	rs7812866	-3.14	rs11783967	0.020677	-4.13	-1.831	269	269	susie	0.021	0.00089	2.20583	0.0274	No
GTPBP10	ENSG00000105793.15	GTExv8.EUR.Adipose_Subcutaneous	./WEIGHTS//GTExv8.EUR.Adipose_Subcutaneous/ENSG00000105793.15.wgt.RDat	7	90335222	90335223	0.3367	rs11563427	-2.7	rs917660	0.27	-11.42	1.456	462	462	susie	0.3	2.8e-39	-2.20413	0.027515	No
WEE2	ENSG00000214102.7	GTExv8.EUR.Adipose_Subcutaneous	./WEIGHTS//GTExv8.EUR.Adipose_Subcutaneous/ENSG00000214102.7.wgt.RDat	7	141708352	141708353	0.0711	rs10276017	-3.4	rs2234012	0.0934	7.12	-2.204	453	453	susie	0.097	2.1e-12	-2.20385	0.027535	No
PLD2	ENSG00000129219.13	GTExv8.EUR.Adipose_Subcutaneous	./WEIGHTS//GTExv8.EUR.Adipose_Subcutaneous/ENSG00000129219.13.wgt.RDat	17	4807095	4807096	0.2843	rs2304969	3.37	rs2286670	0.140687	9.19	-2.364	436	29	enet	0.22	3.1e-27	-2.20273	0.0276	No
RP11-983P16.4	ENSG00000257337.6	GTExv8.EUR.Adipose_Subcutaneous	./WEIGHTS//GTExv8.EUR.Adipose_Subcutaneous/ENSG00000257337.6.wgt.RDat	12	53053573	53053574	0.2676	rs2229774	3.33	rs10747658	0.157	9.15	2.203	551	1	top1	0.16	1.1e-19	2.203	0.0276	No
RP11-384P7.7	ENSG00000260947.1	GTExv8.EUR.Adipose_Subcutaneous	./WEIGHTS//GTExv8.EUR.Adipose_Subcutaneous/ENSG00000260947.1.wgt.RDat	9	33697458	33697459	0.6498	rs2769710	-3.795	rs16933401	0.148	8.58	2.953	324	324	susie	0.34	1.2e-45	2.20362	0.0276	No
ANKRD44	ENSG00000065413.18	GTExv8.EUR.Adipose_Subcutaneous	./WEIGHTS//GTExv8.EUR.Adipose_Subcutaneous/ENSG00000065413.18.wgt.RDat	2	197311172	197311173	0.1486	rs1065953	2.59	rs13033821	0.04337	6.15	1.978	340	340	susie	0.097	2e-12	2.20182	0.0277	No
RGS22	ENSG00000132554.19	GTExv8.EUR.Adipose_Subcutaneous	./WEIGHTS//GTExv8.EUR.Adipose_Subcutaneous/ENSG00000132554.19.wgt.RDat	8	100131267	100131268	0.112	rs10107200	-2.58	rs3133692	0.046824	-5.43	2.103	364	364	susie	0.053	2e-07	-2.20115	0.0277	No
SMG1	ENSG00000157106.16	GTExv8.EUR.Adipose_Subcutaneous	./WEIGHTS//GTExv8.EUR.Adipose_Subcutaneous/ENSG00000157106.16.wgt.RDat	16	18926453	18926454	0.1257	rs7187735	-3.3	rs2606545	0.0417	5.34	2.143	308	20	enet	0.051	3.6e-07	2.20081	0.02775	No
RP11-486L19.2	ENSG00000250685.7	GTExv8.EUR.Adipose_Subcutaneous	./WEIGHTS//GTExv8.EUR.Adipose_Subcutaneous/ENSG00000250685.7.wgt.RDat	16	84195264	84195265	0.2628	rs432666	2.93	rs3743642	0.0728	-6.25	-1.329	961	37	enet	0.15	5.9e-19	2.19959	0.02784	No
RP11-1334A24.6	ENSG00000248996.1	GTExv8.EUR.Adipose_Subcutaneous	./WEIGHTS//GTExv8.EUR.Adipose_Subcutaneous/ENSG00000248996.1.wgt.RDat	5	177494994	177494995	0.0743	rs6885410	-2.74	rs335445	0.047589	5	-2.199	263	1	top1	0.048	8.5e-07	-2.199	0.027878	No
C11orf49	ENSG00000149179.13	GTExv8.EUR.Adipose_Subcutaneous	./WEIGHTS//GTExv8.EUR.Adipose_Subcutaneous/ENSG00000149179.13.wgt.RDat	11	46936688	46936689	0.1191	rs12573978	-3.66	rs1352307	0.0636	-6.49	-2.08	281	281	susie	0.069	3.2e-09	2.19826	0.0279	No
RMI1	ENSG00000178966.16	GTExv8.EUR.Adipose_Subcutaneous	./WEIGHTS//GTExv8.EUR.Adipose_Subcutaneous/ENSG00000178966.16.wgt.RDat	9	83980710	83980711	0.0842	rs11140471	-4.094	rs4877815	0.0602	6.09	-2.199	526	1	top1	0.06	3.2e-08	-2.199	0.0279	No
ZNF10	ENSG00000256223.5	GTExv8.EUR.Adipose_Subcutaneous	./WEIGHTS//GTExv8.EUR.Adipose_Subcutaneous/ENSG00000256223.5.wgt.RDat	12	133130574	133130575	0.1871	rs11147281	-2.5	rs7953302	0.184	9.67	2.136	163	163	susie	0.19	3.3e-23	2.1984	0.0279	No
SERINC5	ENSG00000164300.16	GTExv8.EUR.Adipose_Subcutaneous	./WEIGHTS//GTExv8.EUR.Adipose_Subcutaneous/ENSG00000164300.16.wgt.RDat	5	80256078	80256079	0.2519	rs12519047	2.5	rs13186313	0.084921	7.36	0.925	508	29	enet	0.15	1.2e-18	2.19816	0.027938	No
AL133243.2	ENSG00000276517.1	GTExv8.EUR.Adipose_Subcutaneous	./WEIGHTS//GTExv8.EUR.Adipose_Subcutaneous/ENSG00000276517.1.wgt.RDat	2	32526503	32526504	0.0492	rs4952336	3.58	rs6723226	0.021449	5.12	-2.193	380	380	susie	0.036	1.7e-05	-2.1966	0.028	No
TRGV4	ENSG00000211698.2	GTExv8.EUR.Adipose_Subcutaneous	./WEIGHTS//GTExv8.EUR.Adipose_Subcutaneous/ENSG00000211698.2.wgt.RDat	7	38354516	38354517	0.4798	rs4720265	-3.02	rs2072505	0.18	-10.23	-2.318	630	39	enet	0.28	5.4e-36	2.19557	0.028123	No
SAR1B	ENSG00000152700.13	GTExv8.EUR.Adipose_Subcutaneous	./WEIGHTS//GTExv8.EUR.Adipose_Subcutaneous/ENSG00000152700.13.wgt.RDat	5	134649270	134649271	0.1202	rs4958228	-4.05	rs11948613	0.061705	5.97	2.264	285	285	susie	0.068	4.6e-09	2.19544	0.028132	No
PSMD5-AS1	ENSG00000226752.9	GTExv8.EUR.Adipose_Subcutaneous	./WEIGHTS//GTExv8.EUR.Adipose_Subcutaneous/ENSG00000226752.9.wgt.RDat	9	120824827	120824828	0.8875	rs1468673	2.911	rs12343516	0.769	19.17	1.965	349	349	susie	0.81	1.9e-173	2.19514	0.0282	No
LAMA4	ENSG00000112769.18	GTExv8.EUR.Adipose_Subcutaneous	./WEIGHTS//GTExv8.EUR.Adipose_Subcutaneous/ENSG00000112769.18.wgt.RDat	6	112254938	112254939	0.1694	rs1515333	3.53	rs4947178	0.122	-8.13	-2.308	450	450	susie	0.12	1.1e-15	2.19289	0.0283	No
VPS11	ENSG00000160695.14	GTExv8.EUR.Adipose_Subcutaneous	./WEIGHTS//GTExv8.EUR.Adipose_Subcutaneous/ENSG00000160695.14.wgt.RDat	11	119067698	119067699	0.2818	rs12363277	-2.88	rs11217129	0.213	10.37	2.24	379	379	susie	0.26	5.8e-33	2.1933	0.0283	No
TMEM74	ENSG00000164841.4	GTExv8.EUR.Adipose_Subcutaneous	./WEIGHTS//GTExv8.EUR.Adipose_Subcutaneous/ENSG00000164841.4.wgt.RDat	8	108787614	108787615	0.1449	rs4735085	3.34	rs12677646	0.032539	-5.39	2.912	347	10	lasso	0.049	5.3e-07	-2.19343	0.0283	No
COLEC11	ENSG00000118004.17	GTExv8.EUR.Adipose_Subcutaneous	./WEIGHTS//GTExv8.EUR.Adipose_Subcutaneous/ENSG00000118004.17.wgt.RDat	2	3594831	3594832	0.0749	rs11688647	-3.713	rs4850068	0.052676	5.38	-0.853	580	8	enet	0.059	4.9e-08	-2.19203	0.0284	No
RASL11A	ENSG00000122035.6	GTExv8.EUR.Adipose_Subcutaneous	./WEIGHTS//GTExv8.EUR.Adipose_Subcutaneous/ENSG00000122035.6.wgt.RDat	13	27270326	27270327	0.1603	rs9512645	4.57	rs9512603	0.0492	-6.31	-2.146	597	597	susie	0.069	3.4e-09	2.19155	0.0284	No
POMC	ENSG00000115138.10	GTExv8.EUR.Adipose_Subcutaneous	./WEIGHTS//GTExv8.EUR.Adipose_Subcutaneous/ENSG00000115138.10.wgt.RDat	2	25168902	25168903	0.0541	rs522806	3.86	rs17046887	0.029248	4.52	0.221	339	3	lasso	0.042	3.9e-06	2.19041	0.0285	No
ANKRD22	ENSG00000152766.5	GTExv8.EUR.Adipose_Subcutaneous	./WEIGHTS//GTExv8.EUR.Adipose_Subcutaneous/ENSG00000152766.5.wgt.RDat	10	88851817	88851818	0.0778	rs1960574	3.21	rs1147601	0.0177	-4.27	-2.19	554	1	top1	0.018	0.002	2.19	0.0285	No
DACT1	ENSG00000165617.14	GTExv8.EUR.Adipose_Subcutaneous	./WEIGHTS//GTExv8.EUR.Adipose_Subcutaneous/ENSG00000165617.14.wgt.RDat	14	58633966	58633967	0.065	rs221327	3.15	rs6573215	0.046818	5.27	2.19	483	1	top1	0.047	1e-06	2.19	0.028524	No
DMPK	ENSG00000104936.17	GTExv8.EUR.Adipose_Subcutaneous	./WEIGHTS//GTExv8.EUR.Adipose_Subcutaneous/ENSG00000104936.17.wgt.RDat	19	45782551	45782552	0.0785	rs7260463	-2.86	rs9807819	0.08	-6.43	2.188	390	1	top1	0.08	1.8e-10	-2.188	0.02867	No
PHIP	ENSG00000146247.13	GTExv8.EUR.Adipose_Subcutaneous	./WEIGHTS//GTExv8.EUR.Adipose_Subcutaneous/ENSG00000146247.13.wgt.RDat	6	79078235	79078236	0.0571	rs9448607	-3.34	rs2275290	0.0439	-4.86	-2.185	410	1	top1	0.044	2.2e-06	2.185	0.0289	No
LRWD1	ENSG00000161036.12	GTExv8.EUR.Adipose_Subcutaneous	./WEIGHTS//GTExv8.EUR.Adipose_Subcutaneous/ENSG00000161036.12.wgt.RDat	7	102464928	102464929	0.2313	rs2734605	-2.99	rs4543479	0.171	9.24	-1.689	242	242	susie	0.18	7.4e-23	-2.1802	0.029243	No
PINLYP	ENSG00000234465.10	GTExv8.EUR.Adipose_Subcutaneous	./WEIGHTS//GTExv8.EUR.Adipose_Subcutaneous/ENSG00000234465.10.wgt.RDat	19	43576799	43576800	0.2201	rs12427	-2.73	rs939460	0.0845	-7.39	2.324	386	386	susie	0.15	1.8e-18	-2.1777	0.02943	No
NQO2	ENSG00000124588.19	GTExv8.EUR.Adipose_Subcutaneous	./WEIGHTS//GTExv8.EUR.Adipose_Subcutaneous/ENSG00000124588.19.wgt.RDat	6	2993930	2993931	0.6684	rs1773013	3.01	rs4149360	0.288	-12.84	-1.685	679	36	enet	0.53	5.6e-80	2.17525	0.0296	No
ANKRD20A21P	ENSG00000277112.3	GTExv8.EUR.Adipose_Subcutaneous	./WEIGHTS//GTExv8.EUR.Adipose_Subcutaneous/ENSG00000277112.3.wgt.RDat	20	30723931	30723932	0.0987	rs1811868	1.97	rs1811868	0.0667	5.81	1.965	7	5	enet	0.067	5e-09	2.17531	0.0296	No
SYT11	ENSG00000132718.8	GTExv8.EUR.Adipose_Subcutaneous	./WEIGHTS//GTExv8.EUR.Adipose_Subcutaneous/ENSG00000132718.8.wgt.RDat	1	155859508	155859509	0.0329	rs1749405	3.17	rs17381047	0.00852	-3.94	2.108	260	260	susie	0.02	0.0012	-2.17344	0.0297	No
ADRA1B	ENSG00000170214.3	GTExv8.EUR.Adipose_Subcutaneous	./WEIGHTS//GTExv8.EUR.Adipose_Subcutaneous/ENSG00000170214.3.wgt.RDat	5	159916782	159916783	0.0849	rs10866717	2.95	rs6885791	0.018442	4.36	-2.174	435	1	top1	0.018	0.0017	-2.174	0.029705	No
ADCY3	ENSG00000138031.14	GTExv8.EUR.Adipose_Subcutaneous	./WEIGHTS//GTExv8.EUR.Adipose_Subcutaneous/ENSG00000138031.14.wgt.RDat	2	24919838	24919839	0.1773	rs522806	3.86	rs1865689	0.102483	8.4	-2.291	319	10	lasso	0.12	1.8e-15	-2.17086	0.0299	No
MPI	ENSG00000178802.17	GTExv8.EUR.Adipose_Subcutaneous	./WEIGHTS//GTExv8.EUR.Adipose_Subcutaneous/ENSG00000178802.17.wgt.RDat	15	74890004	74890005	0.0532	rs872263	3.12	rs6495126	0.0505	-5.47	-2.171	275	1	top1	0.05	4e-07	2.171	0.0299	No
DGCR9	ENSG00000273032.1	GTExv8.EUR.Adipose_Subcutaneous	./WEIGHTS//GTExv8.EUR.Adipose_Subcutaneous/ENSG00000273032.1.wgt.RDat	22	19017833	19017834	0.0935	rs10483099	2.95	rs2238743	0.142	-8.35	1.891	308	4	lasso	0.14	4.6e-18	-2.1703	0.029986	No
AGO1	ENSG00000092847.11	GTExv8.EUR.Adipose_Subcutaneous	./WEIGHTS//GTExv8.EUR.Adipose_Subcutaneous/ENSG00000092847.11.wgt.RDat	1	35869807	35869808	0.0234	rs12044203	-3.12	rs582845	0.00436	4.49	-2.175	255	255	susie	0.017	0.0027	-2.17005	0.03	No
SNRPA	ENSG00000077312.8	GTExv8.EUR.Adipose_Subcutaneous	./WEIGHTS//GTExv8.EUR.Adipose_Subcutaneous/ENSG00000077312.8.wgt.RDat	19	40750636	40750637	0.0591	rs1709138	3.88	rs2242131	-0.00173	3.45	0.158	431	431	susie	0.0066	0.042	2.16991	0.03001	No
TRAPPC12	ENSG00000171853.15	GTExv8.EUR.Adipose_Subcutaneous	./WEIGHTS//GTExv8.EUR.Adipose_Subcutaneous/ENSG00000171853.15.wgt.RDat	2	3379674	3379675	0.1829	rs11688647	-3.684	rs2324567	0.195074	-10.01	2.085	602	602	susie	0.2	7.5e-25	-2.1674	0.0302	No
ZFAND3	ENSG00000156639.11	GTExv8.EUR.Adipose_Subcutaneous	./WEIGHTS//GTExv8.EUR.Adipose_Subcutaneous/ENSG00000156639.11.wgt.RDat	6	37819498	37819499	0.0673	rs1891611	-3.56	rs10485030	0.0313	-4.31	-2.166	471	1	top1	0.031	5.8e-05	2.166	0.0303	No
NUP43	ENSG00000120253.13	GTExv8.EUR.Adipose_Subcutaneous	./WEIGHTS//GTExv8.EUR.Adipose_Subcutaneous/ENSG00000120253.13.wgt.RDat	6	149749441	149749442	0.0971	rs1999632	-3.24	rs12528279	0.141	-8.44	-2.164	452	1	top1	0.14	1.1e-17	2.164	0.0305	No
PTENP1-AS	ENSG00000281128.1	GTExv8.EUR.Adipose_Subcutaneous	./WEIGHTS//GTExv8.EUR.Adipose_Subcutaneous/ENSG00000281128.1.wgt.RDat	9	33677499	33677500	0.2512	rs2769710	-3.795	rs16933401	0.0802	6.38	2.953	333	333	susie	0.15	7.7e-19	2.16207	0.0306	No
GABRR2	ENSG00000111886.10	GTExv8.EUR.Adipose_Subcutaneous	./WEIGHTS//GTExv8.EUR.Adipose_Subcutaneous/ENSG00000111886.10.wgt.RDat	6	89315298	89315299	0.2267	rs7762714	2.78	rs7744352	0.0971	7.6	-2.158	444	444	susie	0.1	9e-13	-2.16054	0.0307	No
GMPS	ENSG00000163655.15	GTExv8.EUR.Adipose_Subcutaneous	./WEIGHTS//GTExv8.EUR.Adipose_Subcutaneous/ENSG00000163655.15.wgt.RDat	3	155870535	155870536	0.0755	rs9870819	2.81	rs819855	0.0388	4.97	2.161	335	1	top1	0.039	8.3e-06	2.161	0.0307	No
MIR570	ENSG00000207650.1	GTExv8.EUR.Adipose_Subcutaneous	./WEIGHTS//GTExv8.EUR.Adipose_Subcutaneous/ENSG00000207650.1.wgt.RDat	3	195699400	195699401	0.2015	rs6798243	-2.69	rs4927848	0.0392	-5.5	2.239	289	15	enet	0.11	1.6e-14	-2.15967	0.0308	No
CH25H	ENSG00000138135.6	GTExv8.EUR.Adipose_Subcutaneous	./WEIGHTS//GTExv8.EUR.Adipose_Subcutaneous/ENSG00000138135.6.wgt.RDat	10	89207313	89207314	0.187	rs1960574	3.21	rs1892337	0.087	6.97	-0.779	597	12	enet	0.098	1.6e-12	-2.1583	0.0309	No
SCNN1D	ENSG00000162572.20	GTExv8.EUR.Adipose_Subcutaneous	./WEIGHTS//GTExv8.EUR.Adipose_Subcutaneous/ENSG00000162572.20.wgt.RDat	1	1280435	1280436	0.1627	rs1312568	2.72	rs34054191	0.0363	4.91	-1.125	245	18	enet	0.043	2.7e-06	-2.15782	0.0309	No
FAHD1	ENSG00000180185.11	GTExv8.EUR.Adipose_Subcutaneous	./WEIGHTS//GTExv8.EUR.Adipose_Subcutaneous/ENSG00000180185.11.wgt.RDat	16	1827194	1827195	0.4158	rs2516735	3.31	rs3813760	0.507	15.58	1.808	466	36	enet	0.52	7.6e-79	2.15706	0.031	No
DNAH6	ENSG00000115423.18	GTExv8.EUR.Adipose_Subcutaneous	./WEIGHTS//GTExv8.EUR.Adipose_Subcutaneous/ENSG00000115423.18.wgt.RDat	2	84516454	84516455	0.598	rs12992812	3.153	rs7581224	0.44735	-14.71	2.251	344	344	susie	0.47	9.3e-69	-2.15281	0.0313	No
RAVER2	ENSG00000162437.14	GTExv8.EUR.Adipose_Subcutaneous	./WEIGHTS//GTExv8.EUR.Adipose_Subcutaneous/ENSG00000162437.14.wgt.RDat	1	64745094	64745095	0.1231	rs11208484	-3.4	rs12038159	0.00735	-4.5	-0.366	452	46	enet	0.037	1.4e-05	2.15226	0.0314	No
HECTD4	ENSG00000173064.12	GTExv8.EUR.Adipose_Subcutaneous	./WEIGHTS//GTExv8.EUR.Adipose_Subcutaneous/ENSG00000173064.12.wgt.RDat	12	112382438	112382439	0.0632	rs11066188	-3.88	rs1981517	0.0311	-4.75	2.351	278	278	susie	0.038	9.8e-06	-2.15185	0.0314	No
TM6SF2	ENSG00000213996.12	GTExv8.EUR.Adipose_Subcutaneous	./WEIGHTS//GTExv8.EUR.Adipose_Subcutaneous/ENSG00000213996.12.wgt.RDat	19	19273390	19273391	0.0953	rs10401969	-3.48	rs2074303	0.102	7.56	-2.182	357	357	susie	0.11	7.6e-14	-2.15142	0.03144	No
RP11-359I18.5	ENSG00000272360.1	GTExv8.EUR.Adipose_Subcutaneous	./WEIGHTS//GTExv8.EUR.Adipose_Subcutaneous/ENSG00000272360.1.wgt.RDat	3	58491290	58491291	0.2075	rs4387990	2.52	rs4681686	0.14	-8.26	2.019	420	5	lasso	0.14	5.7e-18	-2.15103	0.0315	No
ASB13	ENSG00000196372.12	GTExv8.EUR.Adipose_Subcutaneous	./WEIGHTS//GTExv8.EUR.Adipose_Subcutaneous/ENSG00000196372.12.wgt.RDat	10	5666594	5666595	0.0869	rs9423407	2.85	rs2386660	0.0433	-5.8	2.017	671	5	lasso	0.064	1.2e-08	-2.1481	0.0317	No
RP11-244O19.1	ENSG00000261534.1	GTExv8.EUR.Adipose_Subcutaneous	./WEIGHTS//GTExv8.EUR.Adipose_Subcutaneous/ENSG00000261534.1.wgt.RDat	9	121819451	121819452	0.1721	rs7038781	2.786	rs6478555	0.105	7.96	2.425	466	9	lasso	0.12	2.3e-15	2.14824	0.0317	No
HEATR3	ENSG00000155393.12	GTExv8.EUR.Adipose_Subcutaneous	./WEIGHTS//GTExv8.EUR.Adipose_Subcutaneous/ENSG00000155393.12.wgt.RDat	16	50065940	50065941	0.3936	rs9937905	3.47	rs2287197	0.49	-15.37	2.172	374	374	susie	0.49	8e-73	-2.146	0.03187	No
RSPH4A	ENSG00000111834.12	GTExv8.EUR.Adipose_Subcutaneous	./WEIGHTS//GTExv8.EUR.Adipose_Subcutaneous/ENSG00000111834.12.wgt.RDat	6	116616478	116616479	0.3808	rs884855	-2.79	rs2637660	0.213	-10.68	2.206	356	356	susie	0.23	1.4e-29	-2.14621	0.0319	No
COLCA1	ENSG00000196167.9	GTExv8.EUR.Adipose_Subcutaneous	./WEIGHTS//GTExv8.EUR.Adipose_Subcutaneous/ENSG00000196167.9.wgt.RDat	11	111305044	111305045	0.2705	rs11213707	2.8	rs7944798	0.132	-8.1	1.368	447	23	enet	0.17	7.9e-21	-2.14583	0.0319	No
CCDC114	ENSG00000105479.15	GTExv8.EUR.Adipose_Subcutaneous	./WEIGHTS//GTExv8.EUR.Adipose_Subcutaneous/ENSG00000105479.15.wgt.RDat	19	48320810	48320811	0.2391	rs2972619	-3.18	rs2380123	0.169	-9.46	2.262	509	5	enet	0.18	4.3e-22	-2.1451	0.03194	No
PABPC4	ENSG00000090621.13	GTExv8.EUR.Adipose_Subcutaneous	./WEIGHTS//GTExv8.EUR.Adipose_Subcutaneous/ENSG00000090621.13.wgt.RDat	1	39576789	39576790	0.2395	rs12037222	2.78	rs4660293	0.151	-8.85	2.16	383	9	lasso	0.15	2.9e-19	-2.14479	0.032	No
RP11-121E16.1	ENSG00000258100.1	GTExv8.EUR.Adipose_Subcutaneous	./WEIGHTS//GTExv8.EUR.Adipose_Subcutaneous/ENSG00000258100.1.wgt.RDat	12	91362195	91362196	0.0945	rs7299092	-3.72	rs826764	0.0546	-5.87	-2.145	370	1	top1	0.055	1.4e-07	2.145	0.032	No
ZBTB1	ENSG00000126804.13	GTExv8.EUR.Adipose_Subcutaneous	./WEIGHTS//GTExv8.EUR.Adipose_Subcutaneous/ENSG00000126804.13.wgt.RDat	14	64503845	64503846	0.148	rs17180350	3.59	rs10873174	0.083142	7.12	1.951	492	492	susie	0.1	4.2e-13	2.14399	0.032034	No
MFSD11	ENSG00000092931.11	GTExv8.EUR.Adipose_Subcutaneous	./WEIGHTS//GTExv8.EUR.Adipose_Subcutaneous/ENSG00000092931.11.wgt.RDat	17	76736548	76736549	0.1972	rs544748	-3.02	rs685441	0.153772	-8.75	2.143	530	1	top1	0.15	2.8e-19	-2.143	0.0321	No
CDH12	ENSG00000154162.14	GTExv8.EUR.Adipose_Subcutaneous	./WEIGHTS//GTExv8.EUR.Adipose_Subcutaneous/ENSG00000154162.14.wgt.RDat	5	22853621	22853622	0.0567	rs6452088	2.28	rs7727355	0.033339	5.05	2.04	455	455	susie	0.042	4.1e-06	2.14019	0.032339	No
CAMP	ENSG00000164047.4	GTExv8.EUR.Adipose_Subcutaneous	./WEIGHTS//GTExv8.EUR.Adipose_Subcutaneous/ENSG00000164047.4.wgt.RDat	3	48223346	48223347	0.0369	rs35452137	-3.26	rs7619865	0.0448	5.02	2.139	244	1	top1	0.045	1.8e-06	2.139	0.0324	No
ENPP6	ENSG00000164303.10	GTExv8.EUR.Adipose_Subcutaneous	./WEIGHTS//GTExv8.EUR.Adipose_Subcutaneous/ENSG00000164303.10.wgt.RDat	4	184221229	184221230	0.0937	rs12510921	2.82	rs17679120	0.0413	-5.19	2.14	524	1	top1	0.041	4.4e-06	-2.14	0.0324	No
ATAD3C	ENSG00000215915.9	GTExv8.EUR.Adipose_Subcutaneous	./WEIGHTS//GTExv8.EUR.Adipose_Subcutaneous/ENSG00000215915.9.wgt.RDat	1	1449688	1449689	0.2022	rs1312568	2.72	rs873927	0.145	-8.4	1.735	288	7	lasso	0.15	2.3e-18	-2.13935	0.0324	No
RP5-1021I20.2	ENSG00000258586.1	GTExv8.EUR.Adipose_Subcutaneous	./WEIGHTS//GTExv8.EUR.Adipose_Subcutaneous/ENSG00000258586.1.wgt.RDat	14	73830134	73830135	0.136	rs887506	2.63	rs17182607	0.157533	9.22	2.148	386	386	susie	0.16	2.3e-20	2.13917	0.032422	No
SDK1	ENSG00000146555.18	GTExv8.EUR.Adipose_Subcutaneous	./WEIGHTS//GTExv8.EUR.Adipose_Subcutaneous/ENSG00000146555.18.wgt.RDat	7	3301447	3301448	0.2283	rs1882426	-3.26	rs10257982	0.224	10.75	-1.893	569	26	enet	0.29	1.3e-37	-2.13707	0.032592	No
COMMD5	ENSG00000170619.9	GTExv8.EUR.Adipose_Subcutaneous	./WEIGHTS//GTExv8.EUR.Adipose_Subcutaneous/ENSG00000170619.9.wgt.RDat	8	144853735	144853736	0.0913	rs4925813	3.44	rs1735169	0.095277	7.05	2.137	193	1	top1	0.095	3e-12	2.137	0.0326	No
SNN	ENSG00000184602.5	GTExv8.EUR.Adipose_Subcutaneous	./WEIGHTS//GTExv8.EUR.Adipose_Subcutaneous/ENSG00000184602.5.wgt.RDat	16	11668413	11668414	0.137	rs7198919	3.42	rs12595973	0.00978	-4.47	-2.713	479	22	enet	0.03	9.3e-05	2.13586	0.03269	No
CYP4V2	ENSG00000145476.15	GTExv8.EUR.Adipose_Subcutaneous	./WEIGHTS//GTExv8.EUR.Adipose_Subcutaneous/ENSG00000145476.15.wgt.RDat	4	186191519	186191520	0.489	rs12505796	3.26	rs3736455	0.284	11.74	-2.007	584	584	susie	0.39	1.3e-52	-2.1362	0.0327	No
PACSIN3	ENSG00000165912.15	GTExv8.EUR.Adipose_Subcutaneous	./WEIGHTS//GTExv8.EUR.Adipose_Subcutaneous/ENSG00000165912.15.wgt.RDat	11	47186442	47186443	0.1688	rs11038993	-3.05	rs17790336	0.0804	7.01	-2.001	293	293	susie	0.092	8.2e-12	-2.13565	0.0327	No
PPCDC	ENSG00000138621.11	GTExv8.EUR.Adipose_Subcutaneous	./WEIGHTS//GTExv8.EUR.Adipose_Subcutaneous/ENSG00000138621.11.wgt.RDat	15	75023554	75023555	0.2712	rs7175852	3.88	rs6495135	0.241	10.91	1.833	270	12	lasso	0.27	1.6e-34	2.13458	0.0328	No
SVBP	ENSG00000177868.11	GTExv8.EUR.Adipose_Subcutaneous	./WEIGHTS//GTExv8.EUR.Adipose_Subcutaneous/ENSG00000177868.11.wgt.RDat	1	42816803	42816804	0.3076	rs12129168	3.21	rs323720	0.203	10.32	1.39	430	7	lasso	0.22	9.1e-28	2.13301	0.0329	No
RP1-152L7.5	ENSG00000216775.2	GTExv8.EUR.Adipose_Subcutaneous	./WEIGHTS//GTExv8.EUR.Adipose_Subcutaneous/ENSG00000216775.2.wgt.RDat	6	52665273	52665274	0.1245	rs7746685	3.38	rs7762854	0.0744	6.2	-2.133	580	1	top1	0.074	7.7e-10	-2.133	0.0329	No
CASC1	ENSG00000118307.18	GTExv8.EUR.Adipose_Subcutaneous	./WEIGHTS//GTExv8.EUR.Adipose_Subcutaneous/ENSG00000118307.18.wgt.RDat	12	25195161	25195162	0.2547	rs4963589	3.15	rs1979522	0.0947	7.22	2.656	574	18	enet	0.12	5.2e-15	2.13159	0.033	No
GALNT5	ENSG00000136542.8	GTExv8.EUR.Adipose_Subcutaneous	./WEIGHTS//GTExv8.EUR.Adipose_Subcutaneous/ENSG00000136542.8.wgt.RDat	2	157257597	157257598	0.0722	rs1600754	-2.564	rs16841345	0.00407	5.01	-2.088	269	269	susie	0.0078	0.03	-2.13086	0.0331	No
TTC12	ENSG00000149292.16	GTExv8.EUR.Adipose_Subcutaneous	./WEIGHTS//GTExv8.EUR.Adipose_Subcutaneous/ENSG00000149292.16.wgt.RDat	11	113314528	113314529	0.7753	rs11214493	2.88	rs10891537	0.458	-14.89	2.367	522	41	enet	0.66	4.7e-113	-2.13141	0.0331	No
AAED1	ENSG00000158122.11	GTExv8.EUR.Adipose_Subcutaneous	./WEIGHTS//GTExv8.EUR.Adipose_Subcutaneous/ENSG00000158122.11.wgt.RDat	9	96655302	96655303	0.042	rs1570641	3.08	rs10820507	0.0298	4.45	2.13	302	1	top1	0.03	8.7e-05	2.13	0.0332	No
STON1-GTF2A1L	ENSG00000068781.21	GTExv8.EUR.Adipose_Subcutaneous	./WEIGHTS//GTExv8.EUR.Adipose_Subcutaneous/ENSG00000068781.21.wgt.RDat	2	48768953	48768954	0.6006	rs4953616	3.517	rs2140551	0.362281	-13.2	1.545	548	38	enet	0.41	1.8e-56	-2.12889	0.0333	No
CDH6	ENSG00000113361.12	GTExv8.EUR.Adipose_Subcutaneous	./WEIGHTS//GTExv8.EUR.Adipose_Subcutaneous/ENSG00000113361.12.wgt.RDat	5	31193749	31193750	0.5825	rs12697252	-3.37	rs13170907	0.398424	13.92	2.149	613	613	susie	0.43	1.9e-60	2.12835	0.033308	No
BCO2	ENSG00000197580.11	GTExv8.EUR.Adipose_Subcutaneous	./WEIGHTS//GTExv8.EUR.Adipose_Subcutaneous/ENSG00000197580.11.wgt.RDat	11	112175466	112175467	0.2486	rs2068619	3.2	rs7106524	0.182	9.45	2.126	384	1	top1	0.18	8.7e-23	2.126	0.0335	No
ROCK1P1	ENSG00000263006.6	GTExv8.EUR.Adipose_Subcutaneous	./WEIGHTS//GTExv8.EUR.Adipose_Subcutaneous/ENSG00000263006.6.wgt.RDat	18	109064	109065	0.6624	rs2186831	-3.66	rs4797876	0.377745	13.52	2.646	310	31	enet	0.51	2.1e-76	2.12584	0.03352	No
NTN4	ENSG00000074527.11	GTExv8.EUR.Adipose_Subcutaneous	./WEIGHTS//GTExv8.EUR.Adipose_Subcutaneous/ENSG00000074527.11.wgt.RDat	12	95791151	95791152	0.0952	rs10735330	4.09	rs1362970	0.0265	4.39	-1.588	606	18	enet	0.049	6.5e-07	-2.12307	0.0337	No
AL133243.1	ENSG00000276334.1	GTExv8.EUR.Adipose_Subcutaneous	./WEIGHTS//GTExv8.EUR.Adipose_Subcutaneous/ENSG00000276334.1.wgt.RDat	2	32521926	32521927	0.0685	rs219186	2.887	rs2710625	0.059178	5.71	2.124	376	1	top1	0.059	4.2e-08	2.124	0.0337	No
DTNB	ENSG00000138101.18	GTExv8.EUR.Adipose_Subcutaneous	./WEIGHTS//GTExv8.EUR.Adipose_Subcutaneous/ENSG00000138101.18.wgt.RDat	2	25673646	25673647	0.0614	rs11887120	3.859	rs11684087	0.033104	-4.42	-2.123	278	1	top1	0.033	3.7e-05	2.123	0.0338	No
AJ006998.2	ENSG00000229425.2	GTExv8.EUR.Adipose_Subcutaneous	./WEIGHTS//GTExv8.EUR.Adipose_Subcutaneous/ENSG00000229425.2.wgt.RDat	21	15627341	15627342	0.1046	rs17209757	3.24	rs909423	0.03177	-5.53	2.118	381	1	top1	0.032	5.2e-05	-2.118	0.03418	No
NCEH1	ENSG00000144959.9	GTExv8.EUR.Adipose_Subcutaneous	./WEIGHTS//GTExv8.EUR.Adipose_Subcutaneous/ENSG00000144959.9.wgt.RDat	3	172711217	172711218	0.0661	rs509035	4.31	rs10936730	0.0257	-4.39	-2.115	480	1	top1	0.026	0.00025	2.115	0.0344	No
RP11-93H24.3	ENSG00000273723.1	GTExv8.EUR.Adipose_Subcutaneous	./WEIGHTS//GTExv8.EUR.Adipose_Subcutaneous/ENSG00000273723.1.wgt.RDat	13	52652278	52652279	0.0562	rs2094354	3.05	rs9568732	8.39e-06	-3.6	1.596	402	402	susie	0.022	0.00062	-2.11566	0.0344	No
MFSD13A	ENSG00000138111.14	GTExv8.EUR.Adipose_Subcutaneous	./WEIGHTS//GTExv8.EUR.Adipose_Subcutaneous/ENSG00000138111.14.wgt.RDat	10	102461394	102461395	0.3345	rs17115171	-2.71	rs11593526	0.308	12.21	1.828	338	338	susie	0.31	1.3e-40	2.1142	0.0345	No
SACM1L	ENSG00000211456.10	GTExv8.EUR.Adipose_Subcutaneous	./WEIGHTS//GTExv8.EUR.Adipose_Subcutaneous/ENSG00000211456.10.wgt.RDat	3	45689185	45689186	0.0728	rs2742408	3.97	rs2742417	0.0158	4.4	-2.193	473	473	susie	0.024	0.00042	-2.114	0.0345	No
AC093323.3	ENSG00000170846.16	GTExv8.EUR.Adipose_Subcutaneous	./WEIGHTS//GTExv8.EUR.Adipose_Subcutaneous/ENSG00000170846.16.wgt.RDat	4	6673450	6673451	0.1289	rs17718958	-3.2	rs2301787	0.0631	-5.76	-2.113	546	1	top1	0.063	1.5e-08	2.113	0.0346	No
RP11-420A23.1	ENSG00000251432.6	GTExv8.EUR.Adipose_Subcutaneous	./WEIGHTS//GTExv8.EUR.Adipose_Subcutaneous/ENSG00000251432.6.wgt.RDat	4	128292750	128292751	0.1954	rs6858471	2.44	rs3853107	0.209	10.42	1.64	290	19	enet	0.23	1.2e-29	2.1116	0.0347	No
PON3	ENSG00000105852.10	GTExv8.EUR.Adipose_Subcutaneous	./WEIGHTS//GTExv8.EUR.Adipose_Subcutaneous/ENSG00000105852.10.wgt.RDat	7	95396362	95396363	0.0585	rs6972278	3.15	rs13223537	0.0465	-5.09	-2.109	455	1	top1	0.047	1.1e-06	2.109	0.034945	No
RAB13	ENSG00000143545.8	GTExv8.EUR.Adipose_Subcutaneous	./WEIGHTS//GTExv8.EUR.Adipose_Subcutaneous/ENSG00000143545.8.wgt.RDat	1	153986357	153986358	0.0391	rs9662664	4.09	rs4521985	0.0178	4.19	-2.994	330	330	susie	0.024	0.00043	-2.10852	0.035	No
RP11-190A12.8	ENSG00000272668.1	GTExv8.EUR.Adipose_Subcutaneous	./WEIGHTS//GTExv8.EUR.Adipose_Subcutaneous/ENSG00000272668.1.wgt.RDat	1	159866953	159866954	0.7024	rs4313394	-3.53	rs4133290	0.329	13.74	-1.502	513	47	enet	0.5	5.1e-75	-2.10823	0.035	No
ZNF251	ENSG00000198169.8	GTExv8.EUR.Adipose_Subcutaneous	./WEIGHTS//GTExv8.EUR.Adipose_Subcutaneous/ENSG00000198169.8.wgt.RDat	8	144755604	144755605	0.1527	rs4925813	3.44	rs2958483	0.094627	-7.22	2.118	211	211	susie	0.098	1.4e-12	-2.10708	0.0351	No
RP11-218E20.3	ENSG00000258711.2	GTExv8.EUR.Adipose_Subcutaneous	./WEIGHTS//GTExv8.EUR.Adipose_Subcutaneous/ENSG00000258711.2.wgt.RDat	14	50962001	50962002	0.1526	rs12898086	2.46	rs17092860	0.017016	4.05	1.431	529	529	susie	0.06	3.8e-08	2.10681	0.035134	No
PHF20L1	ENSG00000129292.20	GTExv8.EUR.Adipose_Subcutaneous	./WEIGHTS//GTExv8.EUR.Adipose_Subcutaneous/ENSG00000129292.20.wgt.RDat	8	132775357	132775358	0.1022	rs1902819	-2.65	rs180193	0.034581	-5.35	-1.075	651	23	enet	0.073	9.9e-10	2.10597	0.0352	No
RNASET2	ENSG00000026297.15	GTExv8.EUR.Adipose_Subcutaneous	./WEIGHTS//GTExv8.EUR.Adipose_Subcutaneous/ENSG00000026297.15.wgt.RDat	6	166957183	166957184	0.1465	rs12661820	2.87	rs9366076	0.0701	7.46	2.236	684	14	enet	0.11	1.8e-13	2.10458	0.0353	No
RNASEK	ENSG00000219200.11	GTExv8.EUR.Adipose_Subcutaneous	./WEIGHTS//GTExv8.EUR.Adipose_Subcutaneous/ENSG00000219200.11.wgt.RDat	17	7012416	7012417	0.1653	rs218663	-3.38	rs7338	0.099291	-7.25	2.105	500	1	top1	0.099	1e-12	-2.105	0.0353	No
KRT8P46	ENSG00000248971.2	GTExv8.EUR.Adipose_Subcutaneous	./WEIGHTS//GTExv8.EUR.Adipose_Subcutaneous/ENSG00000248971.2.wgt.RDat	4	102730170	102730171	0.1408	rs17214910	-3.73	rs223490	0.117	-8.29	-2.036	348	3	lasso	0.14	4.6e-17	2.1052	0.0353	No
RP11-452F19.3	ENSG00000228106.5	GTExv8.EUR.Adipose_Subcutaneous	./WEIGHTS//GTExv8.EUR.Adipose_Subcutaneous/ENSG00000228106.5.wgt.RDat	1	222815021	222815022	0.2394	rs11487812	-2.6	rs28362013	0.116	7.52	-2.104	354	1	top1	0.12	1.1e-14	-2.104	0.0354	No
SEPHS1P6	ENSG00000213938.3	GTExv8.EUR.Adipose_Subcutaneous	./WEIGHTS//GTExv8.EUR.Adipose_Subcutaneous/ENSG00000213938.3.wgt.RDat	2	199659550	199659551	0.0666	rs17529642	-4.631	rs11695675	0.010526	-4.17	-1.55	278	14	enet	0.013	0.0068	2.10209	0.0355	No
RPL23AP3	ENSG00000214914.3	GTExv8.EUR.Adipose_Subcutaneous	./WEIGHTS//GTExv8.EUR.Adipose_Subcutaneous/ENSG00000214914.3.wgt.RDat	21	36016545	36016546	0.2732	rs1627997	-2.63	rs11701590	0.21973	10.35	1.97	511	511	susie	0.22	3.6e-28	2.10183	0.03557	No
C11orf1	ENSG00000137720.7	GTExv8.EUR.Adipose_Subcutaneous	./WEIGHTS//GTExv8.EUR.Adipose_Subcutaneous/ENSG00000137720.7.wgt.RDat	11	111878934	111878935	0.0443	rs12364474	2.75	rs11821811	0.0401	-4.93	-2.036	341	341	susie	0.042	3.5e-06	2.10142	0.0356	No
RP11-355B11.2	ENSG00000270820.5	GTExv8.EUR.Adipose_Subcutaneous	./WEIGHTS//GTExv8.EUR.Adipose_Subcutaneous/ENSG00000270820.5.wgt.RDat	2	61471187	61471188	0.1514	rs10496091	-4.05	rs11889702	0.036168	5.26	-2.877	299	38	enet	0.054	1.8e-07	-2.10154	0.0356	No
RNGTT	ENSG00000111880.15	GTExv8.EUR.Adipose_Subcutaneous	./WEIGHTS//GTExv8.EUR.Adipose_Subcutaneous/ENSG00000111880.15.wgt.RDat	6	88963720	88963721	0.1989	rs3778172	-3.7	rs10944414	0.0506	5.93	-2.466	451	4	lasso	0.055	1.2e-07	-2.10013	0.0357	No
ARV1	ENSG00000173409.13	GTExv8.EUR.Adipose_Subcutaneous	./WEIGHTS//GTExv8.EUR.Adipose_Subcutaneous/ENSG00000173409.13.wgt.RDat	1	230978980	230978981	0.1299	rs12405479	3.27	rs7417590	0.0694	-6.3	2.116	623	623	susie	0.079	2.4e-10	-2.09982	0.0357	No
RP11-73M18.8	ENSG00000269958.1	GTExv8.EUR.Adipose_Subcutaneous	./WEIGHTS//GTExv8.EUR.Adipose_Subcutaneous/ENSG00000269958.1.wgt.RDat	14	103696352	103696353	0.3058	rs2246490	-4.94	rs12884809	0.201921	10.26	-3.209	352	25	enet	0.22	9.6e-28	-2.09965	0.03576	No
NUDT2	ENSG00000164978.17	GTExv8.EUR.Adipose_Subcutaneous	./WEIGHTS//GTExv8.EUR.Adipose_Subcutaneous/ENSG00000164978.17.wgt.RDat	9	34329505	34329506	0.7661	rs2381117	-4.186	rs10971957	0.395	-14.37	-2.559	341	36	enet	0.67	1.2e-116	2.09891	0.0358	No
LINC01909	ENSG00000266258.1	GTExv8.EUR.Adipose_Subcutaneous	./WEIGHTS//GTExv8.EUR.Adipose_Subcutaneous/ENSG00000266258.1.wgt.RDat	18	70335438	70335439	0.0917	rs2581720	2.95	rs2231563	0.010725	-4.31	-2.097	407	21	enet	0.011	0.013	2.09841	0.03587	No
LGALS9	ENSG00000168961.16	GTExv8.EUR.Adipose_Subcutaneous	./WEIGHTS//GTExv8.EUR.Adipose_Subcutaneous/ENSG00000168961.16.wgt.RDat	17	27629797	27629798	0.1521	rs4794991	-2.32	rs9905566	0.11253	-7.9	-2.024	316	7	lasso	0.13	1.4e-16	2.09434	0.0362	No
FAM161B	ENSG00000156050.8	GTExv8.EUR.Adipose_Subcutaneous	./WEIGHTS//GTExv8.EUR.Adipose_Subcutaneous/ENSG00000156050.8.wgt.RDat	14	73950250	73950251	0.0482	rs887506	2.63	rs12890967	0.026319	-4.08	1.987	408	408	susie	0.027	0.00016	-2.09401	0.036259	No
RBM43	ENSG00000184898.6	GTExv8.EUR.Adipose_Subcutaneous	./WEIGHTS//GTExv8.EUR.Adipose_Subcutaneous/ENSG00000184898.6.wgt.RDat	2	151261878	151261879	0.0465	rs1019035	2.351	rs2218880	0.043121	-5.16	-2.094	454	1	top1	0.043	2.7e-06	2.094	0.0363	No
SMIM12	ENSG00000163866.8	GTExv8.EUR.Adipose_Subcutaneous	./WEIGHTS//GTExv8.EUR.Adipose_Subcutaneous/ENSG00000163866.8.wgt.RDat	1	34859815	34859816	0.1109	rs6703979	2.68	rs6703979	0.0612	5.51	2.677	348	348	susie	0.07	2.6e-09	2.09257	0.0364	No
VPREB3	ENSG00000128218.7	GTExv8.EUR.Adipose_Subcutaneous	./WEIGHTS//GTExv8.EUR.Adipose_Subcutaneous/ENSG00000128218.7.wgt.RDat	22	23754467	23754468	0.1989	rs8138536	2.43	rs2070453	0.0953	6.88	-1.74	479	18	enet	0.11	1.7e-13	-2.0913	0.036499	No
FLRT1	ENSG00000126500.3	GTExv8.EUR.Adipose_Subcutaneous	./WEIGHTS//GTExv8.EUR.Adipose_Subcutaneous/ENSG00000126500.3.wgt.RDat	11	64103187	64103188	0.1189	rs224170	3.46	rs663889	0.0681	-6.09	-2.091	317	4	lasso	0.075	6.8e-10	2.09105	0.0365	No
MUTYH	ENSG00000132781.17	GTExv8.EUR.Adipose_Subcutaneous	./WEIGHTS//GTExv8.EUR.Adipose_Subcutaneous/ENSG00000132781.17.wgt.RDat	1	45338655	45338656	0.0543	rs6672115	3.09	rs12139364	0.0214	-4.43	1.341	284	4	lasso	0.031	6.9e-05	-2.09169	0.0365	No
CTD-2349P21.5	ENSG00000263603.1	GTExv8.EUR.Adipose_Subcutaneous	./WEIGHTS//GTExv8.EUR.Adipose_Subcutaneous/ENSG00000263603.1.wgt.RDat	17	30729468	30729469	0.0327	rs7208441	2.59	rs216462	0.021306	-4.25	1.681	283	283	susie	0.021	0.00077	-2.09077	0.0365	No
DRAM1	ENSG00000136048.13	GTExv8.EUR.Adipose_Subcutaneous	./WEIGHTS//GTExv8.EUR.Adipose_Subcutaneous/ENSG00000136048.13.wgt.RDat	12	101877350	101877351	0.2027	rs17032239	-2.7	rs10492087	0.0573	6.38	0.359	444	8	lasso	0.15	2.8e-18	2.09017	0.0366	No
TM2D1	ENSG00000162604.12	GTExv8.EUR.Adipose_Subcutaneous	./WEIGHTS//GTExv8.EUR.Adipose_Subcutaneous/ENSG00000162604.12.wgt.RDat	1	61725422	61725423	0.1175	rs17122796	3.2	rs17312971	0.126	7.88	2.09	485	1	top1	0.13	7.4e-16	2.09	0.0366	No
RP11-950C14.3	ENSG00000258646.1	GTExv8.EUR.Adipose_Subcutaneous	./WEIGHTS//GTExv8.EUR.Adipose_Subcutaneous/ENSG00000258646.1.wgt.RDat	14	75008480	75008481	0.0782	rs8006587	3.5	rs1569328	-0.002093	-3.3	0.349	415	415	susie	0.012	0.009	-2.08972	0.036643	No
RP1-20C7.6	ENSG00000272223.1	GTExv8.EUR.Adipose_Subcutaneous	./WEIGHTS//GTExv8.EUR.Adipose_Subcutaneous/ENSG00000272223.1.wgt.RDat	6	43034404	43034405	0.092	rs9381242	-3.73	rs869069	0.00895	-4.48	-0.634	369	26	enet	0.027	0.00018	2.08909	0.0367	No
SNRNP25	ENSG00000161981.10	GTExv8.EUR.Adipose_Subcutaneous	./WEIGHTS//GTExv8.EUR.Adipose_Subcutaneous/ENSG00000161981.10.wgt.RDat	16	53009	53010	0.4835	rs2541593	-3.22	rs216590	0.172	9.18	-2.683	231	231	susie	0.28	9.3e-37	-2.08695	0.03689	No
DOK3	ENSG00000146094.13	GTExv8.EUR.Adipose_Subcutaneous	./WEIGHTS//GTExv8.EUR.Adipose_Subcutaneous/ENSG00000146094.13.wgt.RDat	5	177511273	177511274	0.2079	rs6885410	-2.74	rs335445	0.135612	8.19	-2.199	260	24	enet	0.15	2.2e-18	-2.08606	0.036973	No
ATP9A	ENSG00000054793.13	GTExv8.EUR.Adipose_Subcutaneous	./WEIGHTS//GTExv8.EUR.Adipose_Subcutaneous/ENSG00000054793.13.wgt.RDat	20	51768633	51768634	0.068	rs7274765	2.78	rs2255358	0.0304	4.94	2.085	535	1	top1	0.03	7.5e-05	2.085	0.0371	No
PROS1	ENSG00000184500.14	GTExv8.EUR.Adipose_Subcutaneous	./WEIGHTS//GTExv8.EUR.Adipose_Subcutaneous/ENSG00000184500.14.wgt.RDat	3	93974065	93974066	0.228	rs10511148	-4.13	rs12488200	0.0498	-5.94	2.007	166	166	susie	0.056	9.7e-08	-2.08419	0.0371	No
PDZD8	ENSG00000165650.11	GTExv8.EUR.Adipose_Subcutaneous	./WEIGHTS//GTExv8.EUR.Adipose_Subcutaneous/ENSG00000165650.11.wgt.RDat	10	117375466	117375467	0.4517	rs11198112	2.89	rs181440	0.4	-13.96	2.37	538	538	susie	0.44	1.9e-62	-2.0834	0.0372	No
RP11-285J16.1	ENSG00000271993.1	GTExv8.EUR.Adipose_Subcutaneous	./WEIGHTS//GTExv8.EUR.Adipose_Subcutaneous/ENSG00000271993.1.wgt.RDat	3	37182106	37182107	0.0288	rs1008070	-2.78	rs11714248	0.0146	-4.02	1.798	426	426	susie	0.018	0.0019	-2.08354	0.0372	No
AC131056.3	ENSG00000274767.1	GTExv8.EUR.Adipose_Subcutaneous	./WEIGHTS//GTExv8.EUR.Adipose_Subcutaneous/ENSG00000274767.1.wgt.RDat	17	36183234	36183235	0.3863	rs4795086	-3.08	rs8064426	0.057394	-6.33	2.253	303	27	enet	0.13	1.3e-16	-2.08336	0.0372	No
TRABD	ENSG00000170638.9	GTExv8.EUR.Adipose_Subcutaneous	./WEIGHTS//GTExv8.EUR.Adipose_Subcutaneous/ENSG00000170638.9.wgt.RDat	22	50185914	50185915	0.2204	rs9616770	4.05	rs1555050	0.0858	-8.02	-1.009	428	19	enet	0.11	6.9e-14	2.0826	0.037291	No
WRAP73	ENSG00000116213.15	GTExv8.EUR.Adipose_Subcutaneous	./WEIGHTS//GTExv8.EUR.Adipose_Subcutaneous/ENSG00000116213.15.wgt.RDat	1	3652760	3652761	0.6099	rs6688969	-3.37	rs4364818	0.206	11.52	-1.628	545	33	enet	0.45	8.3e-65	-2.0826	0.0373	No
FRA10AC1	ENSG00000148690.11	GTExv8.EUR.Adipose_Subcutaneous	./WEIGHTS//GTExv8.EUR.Adipose_Subcutaneous/ENSG00000148690.11.wgt.RDat	10	93702571	93702572	0.2714	rs2689707	-3.56	rs10882326	0.169	9.1	1.572	531	26	enet	0.22	1.5e-27	2.0821	0.0373	No
ZNF608	ENSG00000168916.15	GTExv8.EUR.Adipose_Subcutaneous	./WEIGHTS//GTExv8.EUR.Adipose_Subcutaneous/ENSG00000168916.15.wgt.RDat	5	124748806	124748807	0.1145	rs1439594	3.38	rs3924161	0.054407	5.54	-2.082	511	1	top1	0.054	1.5e-07	-2.082	0.037342	No
FEM1A	ENSG00000141965.4	GTExv8.EUR.Adipose_Subcutaneous	./WEIGHTS//GTExv8.EUR.Adipose_Subcutaneous/ENSG00000141965.4.wgt.RDat	19	4791680	4791681	0.2032	rs732716	3.12	rs1044409	0.105	-7.8	1.832	427	22	enet	0.12	2.3e-15	-2.08167	0.03737	No
WNT16	ENSG00000002745.12	GTExv8.EUR.Adipose_Subcutaneous	./WEIGHTS//GTExv8.EUR.Adipose_Subcutaneous/ENSG00000002745.12.wgt.RDat	7	121325366	121325367	0.1122	rs3779381	-3.05	rs10276111	0.106	7.5	-2.111	360	360	susie	0.11	7.2e-14	-2.08137	0.0374	No
NEU4	ENSG00000204099.11	GTExv8.EUR.Adipose_Subcutaneous	./WEIGHTS//GTExv8.EUR.Adipose_Subcutaneous/ENSG00000204099.11.wgt.RDat	2	241809806	241809807	0.6425	rs4675807	2.982	rs35399295	0.191845	-10.24	1.861	191	20	enet	0.37	2.6e-50	-2.08088	0.0374	No
RP11-292E2.1	ENSG00000241220.1	GTExv8.EUR.Adipose_Subcutaneous	./WEIGHTS//GTExv8.EUR.Adipose_Subcutaneous/ENSG00000241220.1.wgt.RDat	3	153357106	153357107	0.1373	rs1997390	3.52	rs2174748	0.127	7.88	2.081	423	1	top1	0.13	4.7e-16	2.081	0.0374	No
WDFY4	ENSG00000128815.19	GTExv8.EUR.Adipose_Subcutaneous	./WEIGHTS//GTExv8.EUR.Adipose_Subcutaneous/ENSG00000128815.19.wgt.RDat	10	48684875	48684876	0.134	rs7895641	2.96	rs17699451	0.0542	5.78	-2.154	627	627	susie	0.06	3e-08	-2.0798	0.0375	No
CAV1	ENSG00000105974.11	GTExv8.EUR.Adipose_Subcutaneous	./WEIGHTS//GTExv8.EUR.Adipose_Subcutaneous/ENSG00000105974.11.wgt.RDat	7	116524784	116524785	0.1029	rs12706100	-2.79	rs9920	0.0301	-5.13	1.719	346	346	susie	0.049	6.2e-07	-2.07969	0.037554	No
CTC-523E23.11	ENSG00000271109.1	GTExv8.EUR.Adipose_Subcutaneous	./WEIGHTS//GTExv8.EUR.Adipose_Subcutaneous/ENSG00000271109.1.wgt.RDat	19	34860575	34860576	0.1338	rs1633920	2.53	rs749981	0.0818	6.75	1.927	460	6	lasso	0.096	2.7e-12	2.07934	0.03759	No
CAPS	ENSG00000105519.15	GTExv8.EUR.Adipose_Subcutaneous	./WEIGHTS//GTExv8.EUR.Adipose_Subcutaneous/ENSG00000105519.15.wgt.RDat	19	5911768	5911769	0.1903	rs11085142	-4.11	rs8108064	0.131	-8.16	-2.795	384	11	enet	0.14	1.2e-17	2.07808	0.0377	No
ZNF663P	ENSG00000215452.4	GTExv8.EUR.Adipose_Subcutaneous	./WEIGHTS//GTExv8.EUR.Adipose_Subcutaneous/ENSG00000215452.4.wgt.RDat	20	46459275	46459276	0.3519	rs3091587	-3.25	rs6066002	0.286	12.23	-1.967	549	6	lasso	0.31	1.8e-40	-2.07719	0.0378	No
FAM83F	ENSG00000133477.16	GTExv8.EUR.Adipose_Subcutaneous	./WEIGHTS//GTExv8.EUR.Adipose_Subcutaneous/ENSG00000133477.16.wgt.RDat	22	39994948	39994949	0.137	rs17001508	-2.59	rs7285507	0.114	7.52	2.076	301	1	top1	0.11	1.8e-14	2.076	0.037894	No
KPNA6	ENSG00000025800.13	GTExv8.EUR.Adipose_Subcutaneous	./WEIGHTS//GTExv8.EUR.Adipose_Subcutaneous/ENSG00000025800.13.wgt.RDat	1	32108037	32108038	0.0713	rs2228552	-2.85	rs2281385	0.0235	5.3	1.94	246	246	susie	0.047	1e-06	2.07566	0.0379	No
LARP4	ENSG00000161813.21	GTExv8.EUR.Adipose_Subcutaneous	./WEIGHTS//GTExv8.EUR.Adipose_Subcutaneous/ENSG00000161813.21.wgt.RDat	12	50392382	50392383	0.0966	rs6580767	2.46	rs7310279	0.0679	6.25	2.076	308	1	top1	0.068	4.3e-09	2.076	0.0379	No
KIF1B	ENSG00000054523.17	GTExv8.EUR.Adipose_Subcutaneous	./WEIGHTS//GTExv8.EUR.Adipose_Subcutaneous/ENSG00000054523.17.wgt.RDat	1	10210804	10210805	0.2566	rs2273298	2.93	rs6659436	0.0398	-6.02	2.087	351	28	enet	0.08	1.8e-10	-2.07402	0.0381	No
ZSWIM5	ENSG00000162415.6	GTExv8.EUR.Adipose_Subcutaneous	./WEIGHTS//GTExv8.EUR.Adipose_Subcutaneous/ENSG00000162415.6.wgt.RDat	1	45306208	45306209	0.2207	rs4390216	3.06	rs346707	0.143	8.45	-2.073	288	1	top1	0.14	6.1e-18	-2.073	0.0382	No
NUP50	ENSG00000093000.18	GTExv8.EUR.Adipose_Subcutaneous	./WEIGHTS//GTExv8.EUR.Adipose_Subcutaneous/ENSG00000093000.18.wgt.RDat	22	45163840	45163841	0.2966	rs9614734	3.63	rs973703	0.142	8.44	-0.768	659	21	enet	0.2	1.2e-25	-2.0722	0.038244	No
AGT	ENSG00000135744.7	GTExv8.EUR.Adipose_Subcutaneous	./WEIGHTS//GTExv8.EUR.Adipose_Subcutaneous/ENSG00000135744.7.wgt.RDat	1	230714296	230714297	0.4799	rs270853	-3.28	rs5050	0.376	13.43	1.869	685	19	enet	0.38	6.4e-52	2.07209	0.0383	No
ABHD18	ENSG00000164074.14	GTExv8.EUR.Adipose_Subcutaneous	./WEIGHTS//GTExv8.EUR.Adipose_Subcutaneous/ENSG00000164074.14.wgt.RDat	4	127965482	127965483	0.0563	rs12505574	2.15	rs12500061	0.0475	-5.06	2.072	262	1	top1	0.048	8.7e-07	-2.072	0.0383	No
LMCD1-AS1	ENSG00000227110.6	GTExv8.EUR.Adipose_Subcutaneous	./WEIGHTS//GTExv8.EUR.Adipose_Subcutaneous/ENSG00000227110.6.wgt.RDat	3	8611923	8611924	0.139	rs715709	3.95	rs2324625	0.102	-7.27	-2.072	718	1	top1	0.1	4.4e-13	2.072	0.0383	No
MPZL3	ENSG00000160588.9	GTExv8.EUR.Adipose_Subcutaneous	./WEIGHTS//GTExv8.EUR.Adipose_Subcutaneous/ENSG00000160588.9.wgt.RDat	11	118252349	118252350	0.094	rs4938478	3.35	rs951657	0.0477	-5.49	-2.183	539	539	susie	0.051	3.8e-07	2.07026	0.0384	No
CLCN6	ENSG00000011021.21	GTExv8.EUR.Adipose_Subcutaneous	./WEIGHTS//GTExv8.EUR.Adipose_Subcutaneous/ENSG00000011021.21.wgt.RDat	1	11807130	11807131	0.1209	rs3010223	3.15	rs7553194	0.0695	6.37	1.932	480	480	susie	0.077	4.4e-10	2.06972	0.0385	No
HYAL3	ENSG00000186792.16	GTExv8.EUR.Adipose_Subcutaneous	./WEIGHTS//GTExv8.EUR.Adipose_Subcutaneous/ENSG00000186792.16.wgt.RDat	3	50299467	50299468	0.3754	rs12489386	-3.62	rs13100173	0.263	-11.45	1.87	304	5	enet	0.28	1.4e-35	-2.07	0.0385	No
SMAD3	ENSG00000166949.15	GTExv8.EUR.Adipose_Subcutaneous	./WEIGHTS//GTExv8.EUR.Adipose_Subcutaneous/ENSG00000166949.15.wgt.RDat	15	67065844	67065845	0.1233	rs11071951	-4.39	rs7181556	0.0351	5.77	-1.605	558	15	enet	0.076	5.2e-10	-2.06772	0.0387	No
ATAD3A	ENSG00000197785.13	GTExv8.EUR.Adipose_Subcutaneous	./WEIGHTS//GTExv8.EUR.Adipose_Subcutaneous/ENSG00000197785.13.wgt.RDat	1	1512150	1512151	0.0905	rs1312568	2.72	rs3820075	0.0193	-4.81	1.896	279	8	enet	0.026	0.00026	-2.06674	0.0388	No
RNF157-AS1	ENSG00000267128.1	GTExv8.EUR.Adipose_Subcutaneous	./WEIGHTS//GTExv8.EUR.Adipose_Subcutaneous/ENSG00000267128.1.wgt.RDat	17	76140564	76140565	0.0705	rs1868826	-3.56	rs3859180	0.041479	5.01	2.064	388	1	top1	0.041	4.2e-06	2.064	0.039	No
IER2	ENSG00000160888.6	GTExv8.EUR.Adipose_Subcutaneous	./WEIGHTS//GTExv8.EUR.Adipose_Subcutaneous/ENSG00000160888.6.wgt.RDat	19	13150414	13150415	0.0699	rs10407711	2.9	rs12981904	0.024	4.46	-2.064	358	1	top1	0.024	0.00039	-2.064	0.03902	No
SCAND2P	ENSG00000176700.19	GTExv8.EUR.Adipose_Subcutaneous	./WEIGHTS//GTExv8.EUR.Adipose_Subcutaneous/ENSG00000176700.19.wgt.RDat	15	84632278	84632279	0.4027	rs3748374	2.58	rs17600128	0.196	9.92	2.324	337	337	susie	0.25	4.8e-32	2.06157	0.0392	No
LYSMD4	ENSG00000183060.15	GTExv8.EUR.Adipose_Subcutaneous	./WEIGHTS//GTExv8.EUR.Adipose_Subcutaneous/ENSG00000183060.15.wgt.RDat	15	99733560	99733561	0.5098	rs1600677	-3.17	rs6598265	0.288	11.82	-2.821	506	506	susie	0.43	2.1e-60	-2.06253	0.0392	No
TMEM86B	ENSG00000180089.5	GTExv8.EUR.Adipose_Subcutaneous	./WEIGHTS//GTExv8.EUR.Adipose_Subcutaneous/ENSG00000180089.5.wgt.RDat	19	55229263	55229264	0.1922	rs12610863	3.16	rs3745919	0.171	-9.17	-2.061	442	1	top1	0.17	1.7e-21	2.061	0.0393	No
STAB2	ENSG00000136011.14	GTExv8.EUR.Adipose_Subcutaneous	./WEIGHTS//GTExv8.EUR.Adipose_Subcutaneous/ENSG00000136011.14.wgt.RDat	12	103587272	103587273	0.1416	rs4540923	3.03	rs1991436	0.00212	4.31	-1.81	621	621	susie	0.039	7e-06	-2.0613	0.0393	No
UBE2N	ENSG00000177889.9	GTExv8.EUR.Adipose_Subcutaneous	./WEIGHTS//GTExv8.EUR.Adipose_Subcutaneous/ENSG00000177889.9.wgt.RDat	12	93442261	93442262	0.1105	rs7310512	3.94	rs7976441	0.0229	-5.41	-1.933	438	10	enet	0.038	1.1e-05	2.06076	0.0393	No
MRPS18AP1	ENSG00000229759.1	GTExv8.EUR.Adipose_Subcutaneous	./WEIGHTS//GTExv8.EUR.Adipose_Subcutaneous/ENSG00000229759.1.wgt.RDat	3	48256585	48256586	0.4917	rs35452137	-3.26	rs6787500	0.518	15.76	2.061	249	1	top1	0.52	7.5e-78	2.061	0.0393	No
RASL10B	ENSG00000270885.1	GTExv8.EUR.Adipose_Subcutaneous	./WEIGHTS//GTExv8.EUR.Adipose_Subcutaneous/ENSG00000270885.1.wgt.RDat	17	35731648	35731649	0.0676	rs4796098	-3.22	rs226421	0.039902	5.07	-1.721	391	3	lasso	0.04	5.5e-06	-2.06074	0.0393	No
ZNF446	ENSG00000083838.15	GTExv8.EUR.Adipose_Subcutaneous	./WEIGHTS//GTExv8.EUR.Adipose_Subcutaneous/ENSG00000083838.15.wgt.RDat	19	58475763	58475764	0.0535	rs6510128	2.73	rs3794971	0.0482	-5.24	2.059	279	1	top1	0.048	7.2e-07	-2.059	0.03949	No
CLIP4	ENSG00000115295.19	GTExv8.EUR.Adipose_Subcutaneous	./WEIGHTS//GTExv8.EUR.Adipose_Subcutaneous/ENSG00000115295.19.wgt.RDat	2	29097704	29097705	0.0872	rs4280415	-2.369	rs17744052	0.000773	-4.1	1.444	627	26	enet	0.031	6.9e-05	-2.05917	0.0395	No
LINC00648	ENSG00000259129.5	GTExv8.EUR.Adipose_Subcutaneous	./WEIGHTS//GTExv8.EUR.Adipose_Subcutaneous/ENSG00000259129.5.wgt.RDat	14	47795091	47795092	0.1145	rs8015615	2.88	rs17760091	-0.00203	3.73	-0.841	449	449	susie	0.016	0.0032	-2.05815	0.039575	No
ZNF652	ENSG00000198740.8	GTExv8.EUR.Adipose_Subcutaneous	./WEIGHTS//GTExv8.EUR.Adipose_Subcutaneous/ENSG00000198740.8.wgt.RDat	17	49362115	49362116	0.0778	rs9807031	3.21	rs16948048	0.022933	-5.55	-2.261	347	5	lasso	0.037	1.2e-05	2.05743	0.0396	No
ELP6	ENSG00000163832.15	GTExv8.EUR.Adipose_Subcutaneous	./WEIGHTS//GTExv8.EUR.Adipose_Subcutaneous/ENSG00000163832.15.wgt.RDat	3	47513760	47513761	0.0824	rs11713101	2.72	rs1564760	0.0505	5.16	2.057	150	1	top1	0.05	4e-07	2.057	0.0397	No
MYO6	ENSG00000196586.13	GTExv8.EUR.Adipose_Subcutaneous	./WEIGHTS//GTExv8.EUR.Adipose_Subcutaneous/ENSG00000196586.13.wgt.RDat	6	75749191	75749192	0.0742	rs2274348	2.5	rs276695	0.064	5.78	2.057	323	1	top1	0.064	1.2e-08	2.057	0.0397	No
SF3B1	ENSG00000115524.15	GTExv8.EUR.Adipose_Subcutaneous	./WEIGHTS//GTExv8.EUR.Adipose_Subcutaneous/ENSG00000115524.15.wgt.RDat	2	197435090	197435091	0.0539	rs1065953	2.59	rs6719483	0.055286	5.87	1.943	327	327	susie	0.06	3e-08	2.05596	0.0398	No
WEE2-AS1	ENSG00000228775.7	GTExv8.EUR.Adipose_Subcutaneous	./WEIGHTS//GTExv8.EUR.Adipose_Subcutaneous/ENSG00000228775.7.wgt.RDat	7	141738319	141738320	0.3693	rs10276017	-3.4	rs12540335	0.567	16.61	-2.234	440	19	enet	0.57	2.1e-90	-2.0519	0.040179	No
ENTPD5	ENSG00000187097.12	GTExv8.EUR.Adipose_Subcutaneous	./WEIGHTS//GTExv8.EUR.Adipose_Subcutaneous/ENSG00000187097.12.wgt.RDat	14	74019351	74019352	0.1468	rs887506	2.63	rs11159071	0.045145	5.56	-1.278	394	16	enet	0.082	1e-10	-2.05064	0.040302	No
DTWD1	ENSG00000104047.14	GTExv8.EUR.Adipose_Subcutaneous	./WEIGHTS//GTExv8.EUR.Adipose_Subcutaneous/ENSG00000104047.14.wgt.RDat	15	49620979	49620980	0.0358	rs2413958	-4.31	rs7176306	0.0476	4.93	2.05	365	1	top1	0.048	8.5e-07	2.05	0.0404	No
SLC12A7	ENSG00000113504.20	GTExv8.EUR.Adipose_Subcutaneous	./WEIGHTS//GTExv8.EUR.Adipose_Subcutaneous/ENSG00000113504.20.wgt.RDat	5	1112034	1112035	0.3287	rs2853677	-5.64	rs4535497	0.271798	11.45	-1.761	375	15	enet	0.27	2.4e-35	-2.04945	0.040418	No
RP11-479O9.4	ENSG00000272693.3	GTExv8.EUR.Adipose_Subcutaneous	./WEIGHTS//GTExv8.EUR.Adipose_Subcutaneous/ENSG00000272693.3.wgt.RDat	7	65770809	65770810	0.0437	rs6952182	-2.61	rs6460259	0.0373	-4.61	-2.049	202	1	top1	0.037	1.2e-05	2.049	0.040462	No
C20orf203	ENSG00000198547.8	GTExv8.EUR.Adipose_Subcutaneous	./WEIGHTS//GTExv8.EUR.Adipose_Subcutaneous/ENSG00000198547.8.wgt.RDat	20	32673940	32673941	0.2538	rs7266642	3.06	rs4911249	0.0764	6.85	-1.785	401	401	susie	0.087	2.9e-11	-2.04856	0.0405	No
RP11-283I3.6	ENSG00000261799.1	GTExv8.EUR.Adipose_Subcutaneous	./WEIGHTS//GTExv8.EUR.Adipose_Subcutaneous/ENSG00000261799.1.wgt.RDat	12	277122	277123	0.0852	rs10849141	-3.07	rs7310504	0.00153	-3.39	-1.645	340	33	enet	0.01	0.015	2.04816	0.0405	No
ALDH1L1-AS2	ENSG00000246022.2	GTExv8.EUR.Adipose_Subcutaneous	./WEIGHTS//GTExv8.EUR.Adipose_Subcutaneous/ENSG00000246022.2.wgt.RDat	3	126180064	126180065	0.091	rs951179	3.47	rs1868123	0.0258	4.71	-2.171	469	469	susie	0.041	4.3e-06	-2.04734	0.0406	No
ALDH6A1	ENSG00000119711.12	GTExv8.EUR.Adipose_Subcutaneous	./WEIGHTS//GTExv8.EUR.Adipose_Subcutaneous/ENSG00000119711.12.wgt.RDat	14	74084492	74084493	0.0531	rs887506	2.63	rs34076068	0.021397	4.64	1.956	417	417	susie	0.034	2.7e-05	2.04652	0.040705	No
UBE2CP2	ENSG00000265939.1	GTExv8.EUR.Adipose_Subcutaneous	./WEIGHTS//GTExv8.EUR.Adipose_Subcutaneous/ENSG00000265939.1.wgt.RDat	18	22900994	22900995	0.0448	rs7227562	-2.92	rs12960915	0.030947	-4.86	-2.045	351	1	top1	0.031	6.4e-05	2.045	0.04085	No
TRIO	ENSG00000038382.18	GTExv8.EUR.Adipose_Subcutaneous	./WEIGHTS//GTExv8.EUR.Adipose_Subcutaneous/ENSG00000038382.18.wgt.RDat	5	14143701	14143702	0.0926	rs6898464	-3.35	rs354312	0.001471	-3.83	-1.918	590	590	susie	0.021	0.00081	2.04488	0.040866	No
KYAT3	ENSG00000137944.17	GTExv8.EUR.Adipose_Subcutaneous	./WEIGHTS//GTExv8.EUR.Adipose_Subcutaneous/ENSG00000137944.17.wgt.RDat	1	88988354	88988355	0.3404	rs10922530	-2.79	rs4655890	0.251	-10.99	-1.562	353	353	susie	0.3	4.9e-39	2.04442	0.0409	No
ZNF34	ENSG00000196378.11	GTExv8.EUR.Adipose_Subcutaneous	./WEIGHTS//GTExv8.EUR.Adipose_Subcutaneous/ENSG00000196378.11.wgt.RDat	8	144787344	144787345	0.1785	rs4925813	3.44	rs11784860	0.229353	-10.51	1.907	207	21	enet	0.23	3.9e-29	-2.04459	0.0409	No
CTD-2541M15.3	ENSG00000271743.1	GTExv8.EUR.Adipose_Subcutaneous	./WEIGHTS//GTExv8.EUR.Adipose_Subcutaneous/ENSG00000271743.1.wgt.RDat	8	6617197	6617198	0.1277	rs2570689	2.8	rs13279216	0.011163	-4.46	-1.138	894	894	susie	0.059	4e-08	2.04488	0.0409	No
CPNE3	ENSG00000085719.12	GTExv8.EUR.Adipose_Subcutaneous	./WEIGHTS//GTExv8.EUR.Adipose_Subcutaneous/ENSG00000085719.12.wgt.RDat	8	86514426	86514427	0.1609	rs10504825	3.36	rs2304787	0.078873	-6.86	-0.813	440	440	susie	0.12	1.2e-15	2.04257	0.0411	No
GKAP1	ENSG00000165113.12	GTExv8.EUR.Adipose_Subcutaneous	./WEIGHTS//GTExv8.EUR.Adipose_Subcutaneous/ENSG00000165113.12.wgt.RDat	9	83829515	83829516	0.0566	rs11140471	-4.094	rs11140247	0.00417	-3.97	1.501	549	11	enet	0.0072	0.035	-2.04271	0.0411	No
HRAS	ENSG00000174775.16	GTExv8.EUR.Adipose_Subcutaneous	./WEIGHTS//GTExv8.EUR.Adipose_Subcutaneous/ENSG00000174775.16.wgt.RDat	11	537286	537287	0.1266	rs17655730	-4.18	rs12628	0.115	-7.58	-1.979	432	5	lasso	0.12	3.2e-15	2.04114	0.0412	No
RNF115	ENSG00000265491.4	GTExv8.EUR.Adipose_Subcutaneous	./WEIGHTS//GTExv8.EUR.Adipose_Subcutaneous/ENSG00000265491.4.wgt.RDat	1	145824076	145824077	0.0478	rs17352281	3.27	rs2018027	0.0228	4.15	2.536	108	108	susie	0.033	3.4e-05	2.04178	0.0412	No
USP36	ENSG00000055483.19	GTExv8.EUR.Adipose_Subcutaneous	./WEIGHTS//GTExv8.EUR.Adipose_Subcutaneous/ENSG00000055483.19.wgt.RDat	17	78841440	78841441	0.0508	rs4789956	3.64	rs3744802	0.030984	-5.19	2.041	624	1	top1	0.031	6.3e-05	-2.041	0.0413	No
KANK3	ENSG00000186994.11	GTExv8.EUR.Adipose_Subcutaneous	./WEIGHTS//GTExv8.EUR.Adipose_Subcutaneous/ENSG00000186994.11.wgt.RDat	19	8343261	8343262	0.1601	rs2042920	3.03	rs2913959	0.0506	5.71	-2.04	376	1	top1	0.051	3.9e-07	-2.04	0.04135	No
ETFDH	ENSG00000171503.11	GTExv8.EUR.Adipose_Subcutaneous	./WEIGHTS//GTExv8.EUR.Adipose_Subcutaneous/ENSG00000171503.11.wgt.RDat	4	158672255	158672256	0.2906	rs2053345	-4.18	rs11559290	0.218	-10.52	1.653	269	269	susie	0.24	5.7e-30	-2.0375	0.0416	No
GAK	ENSG00000178950.16	GTExv8.EUR.Adipose_Subcutaneous	./WEIGHTS//GTExv8.EUR.Adipose_Subcutaneous/ENSG00000178950.16.wgt.RDat	4	932372	932373	0.1362	rs6814476	2.84	rs17781378	0.04	5.63	2.454	418	13	enet	0.091	1.1e-11	2.0376	0.0416	No
PSMB7	ENSG00000136930.12	GTExv8.EUR.Adipose_Subcutaneous	./WEIGHTS//GTExv8.EUR.Adipose_Subcutaneous/ENSG00000136930.12.wgt.RDat	9	124415443	124415444	0.0845	rs10118855	-3.023	rs13300918	0.0898	-6.92	-2.067	400	400	susie	0.09	1.1e-11	2.03678	0.0417	No
PTPRF	ENSG00000142949.16	GTExv8.EUR.Adipose_Subcutaneous	./WEIGHTS//GTExv8.EUR.Adipose_Subcutaneous/ENSG00000142949.16.wgt.RDat	1	43525186	43525187	0.0515	rs3828151	-4.04	rs34550543	-0.000588	4.1	-3.08	444	11	enet	0.0063	0.045	-2.03556	0.0418	No
CHAF1A	ENSG00000167670.15	GTExv8.EUR.Adipose_Subcutaneous	./WEIGHTS//GTExv8.EUR.Adipose_Subcutaneous/ENSG00000167670.15.wgt.RDat	19	4402661	4402662	0.5204	rs11880023	-3.96	rs11085074	0.368	-13.33	2.873	380	380	susie	0.49	3.1e-72	-2.03474	0.04188	No
SPAG7	ENSG00000091640.7	GTExv8.EUR.Adipose_Subcutaneous	./WEIGHTS//GTExv8.EUR.Adipose_Subcutaneous/ENSG00000091640.7.wgt.RDat	17	4967871	4967872	0.3403	rs2304969	3.37	rs3786044	0.214505	10.52	2.148	440	20	enet	0.23	1.8e-29	2.03359	0.042	No
SLC25A32	ENSG00000164933.11	GTExv8.EUR.Adipose_Subcutaneous	./WEIGHTS//GTExv8.EUR.Adipose_Subcutaneous/ENSG00000164933.11.wgt.RDat	8	103407783	103407784	0.091	rs13277869	-3.22	rs16870364	0.029318	5.63	2.283	413	413	susie	0.063	1.4e-08	2.03334	0.042	No
CYP26B1	ENSG00000003137.8	GTExv8.EUR.Adipose_Subcutaneous	./WEIGHTS//GTExv8.EUR.Adipose_Subcutaneous/ENSG00000003137.8.wgt.RDat	2	72148037	72148038	0.0645	rs7601186	-2.643	rs10209307	0.034305	-4.66	-2.032	344	1	top1	0.034	2.7e-05	2.032	0.0422	No
STAMBP	ENSG00000124356.15	GTExv8.EUR.Adipose_Subcutaneous	./WEIGHTS//GTExv8.EUR.Adipose_Subcutaneous/ENSG00000124356.15.wgt.RDat	2	73828915	73828916	0.1501	rs2689774	3.093	rs11126419	0.024591	5.76	-2.245	368	7	lasso	0.04	6.4e-06	-2.03163	0.0422	No
EAF2	ENSG00000145088.8	GTExv8.EUR.Adipose_Subcutaneous	./WEIGHTS//GTExv8.EUR.Adipose_Subcutaneous/ENSG00000145088.8.wgt.RDat	3	121835182	121835183	0.0623	rs10222633	4.03	rs4582090	0.0292	-4.5	2.031	421	1	top1	0.029	0.0001	-2.031	0.0423	No
RP11-69E11.4	ENSG00000182109.7	GTExv8.EUR.Adipose_Subcutaneous	./WEIGHTS//GTExv8.EUR.Adipose_Subcutaneous/ENSG00000182109.7.wgt.RDat	1	39546186	39546187	0.2201	rs12037222	2.78	rs722357	0.0347	6.09	1.491	377	377	susie	0.15	4.2e-19	2.03091	0.0423	No
LINC00663	ENSG00000266904.5	GTExv8.EUR.Adipose_Subcutaneous	./WEIGHTS//GTExv8.EUR.Adipose_Subcutaneous/ENSG00000266904.5.wgt.RDat	19	19776422	19776423	0.5679	rs10401969	-3.48	rs1560189	0.197	-9.83	1.858	301	301	susie	0.24	5.8e-31	-2.02998	0.04236	No
SLC22A23	ENSG00000137266.14	GTExv8.EUR.Adipose_Subcutaneous	./WEIGHTS//GTExv8.EUR.Adipose_Subcutaneous/ENSG00000137266.14.wgt.RDat	6	3457021	3457022	0.0697	rs9503565	-2.89	rs9328183	0.00223	-3.36	0.089	595	595	susie	0.011	0.013	-2.0296	0.0424	No
SSU72	ENSG00000160075.11	GTExv8.EUR.Adipose_Subcutaneous	./WEIGHTS//GTExv8.EUR.Adipose_Subcutaneous/ENSG00000160075.11.wgt.RDat	1	1574868	1574869	0.1939	rs3128317	2.8	rs7519837	0.175	9.26	2.03	281	1	top1	0.18	5.9e-22	2.03	0.0424	No
RP11-69E11.8	ENSG00000228060.1	GTExv8.EUR.Adipose_Subcutaneous	./WEIGHTS//GTExv8.EUR.Adipose_Subcutaneous/ENSG00000228060.1.wgt.RDat	1	39570479	39570480	0.0536	rs12037222	2.78	rs12037222	0.0109	-3.89	2.78	383	383	susie	0.014	0.0053	-2.02724	0.0426	No
DECR2	ENSG00000242612.6	GTExv8.EUR.Adipose_Subcutaneous	./WEIGHTS//GTExv8.EUR.Adipose_Subcutaneous/ENSG00000242612.6.wgt.RDat	16	401825	401826	0.49	rs2541593	-3.22	rs1204504	0.352	13.03	2.522	385	385	susie	0.42	1.9e-59	2.02728	0.04263	No
UTP23	ENSG00000147679.11	GTExv8.EUR.Adipose_Subcutaneous	./WEIGHTS//GTExv8.EUR.Adipose_Subcutaneous/ENSG00000147679.11.wgt.RDat	8	116766502	116766503	0.0785	rs35905748	-3.51	rs12542425	0.031625	-4.94	-2.343	428	19	enet	0.051	3.7e-07	2.02669	0.0427	No
DMWD	ENSG00000185800.11	GTExv8.EUR.Adipose_Subcutaneous	./WEIGHTS//GTExv8.EUR.Adipose_Subcutaneous/ENSG00000185800.11.wgt.RDat	19	45792801	45792802	0.0882	rs7260463	-2.86	rs12463359	0.0531	6.27	-1.223	398	7	lasso	0.063	1.6e-08	-2.0263	0.04273	No
ZNF45	ENSG00000124459.11	GTExv8.EUR.Adipose_Subcutaneous	./WEIGHTS//GTExv8.EUR.Adipose_Subcutaneous/ENSG00000124459.11.wgt.RDat	19	43935277	43935278	0.1468	rs12427	-2.73	rs381872	0.0997	7.31	1.864	469	469	susie	0.1	6.1e-13	2.02567	0.0428	No
FAM149A	ENSG00000109794.13	GTExv8.EUR.Adipose_Subcutaneous	./WEIGHTS//GTExv8.EUR.Adipose_Subcutaneous/ENSG00000109794.13.wgt.RDat	4	186104418	186104419	0.3112	rs12505796	3.26	rs6816903	0.156	-8.83	1.104	594	594	susie	0.22	3.3e-27	-2.025	0.0429	No
NAIP	ENSG00000249437.7	GTExv8.EUR.Adipose_Subcutaneous	./WEIGHTS//GTExv8.EUR.Adipose_Subcutaneous/ENSG00000249437.7.wgt.RDat	5	71025113	71025114	0.0588	rs279322	2.33	rs6453406	0.028286	-4.12	-2.022	37	1	top1	0.028	0.00013	2.022	0.043176	No
RTN4IP1	ENSG00000130347.12	GTExv8.EUR.Adipose_Subcutaneous	./WEIGHTS//GTExv8.EUR.Adipose_Subcutaneous/ENSG00000130347.12.wgt.RDat	6	106629486	106629487	0.131	rs9480707	-3.61	rs2054365	0.0175	5.48	-1.943	506	30	enet	0.058	6.4e-08	-2.02214	0.0432	No
RALY-AS1	ENSG00000228265.5	GTExv8.EUR.Adipose_Subcutaneous	./WEIGHTS//GTExv8.EUR.Adipose_Subcutaneous/ENSG00000228265.5.wgt.RDat	20	33994356	33994357	0.0603	rs3213183	-6.41	rs2747568	0.00754	-3.77	-1.583	242	242	susie	0.0081	0.028	2.02151	0.0432	No
EI24	ENSG00000149547.14	GTExv8.EUR.Adipose_Subcutaneous	./WEIGHTS//GTExv8.EUR.Adipose_Subcutaneous/ENSG00000149547.14.wgt.RDat	11	125569215	125569216	0.0901	rs2272104	-2.78	rs2701999	0.0401	-4.7	-2.021	546	1	top1	0.04	6e-06	2.021	0.0433	No
SASS6	ENSG00000156876.9	GTExv8.EUR.Adipose_Subcutaneous	./WEIGHTS//GTExv8.EUR.Adipose_Subcutaneous/ENSG00000156876.9.wgt.RDat	1	100132954	100132955	0.1488	rs12724515	-2.91	rs11166410	0.0806	6.52	-1.778	451	451	susie	0.081	1.2e-10	-2.01993	0.0434	No
RP11-539L10.3	ENSG00000251580.1	GTExv8.EUR.Adipose_Subcutaneous	./WEIGHTS//GTExv8.EUR.Adipose_Subcutaneous/ENSG00000251580.1.wgt.RDat	4	6670998	6670999	0.4843	rs17718958	-3.2	rs2301787	0.325	-12.97	-2.113	544	544	susie	0.36	1.7e-48	2.02	0.0434	No
EIF4B	ENSG00000063046.17	GTExv8.EUR.Adipose_Subcutaneous	./WEIGHTS//GTExv8.EUR.Adipose_Subcutaneous/ENSG00000063046.17.wgt.RDat	12	53006157	53006158	0.265	rs2229774	3.33	rs7485642	0.16	9.44	2.019	594	6	lasso	0.21	3.7e-26	2.01887	0.0435	No
UNC45A	ENSG00000140553.17	GTExv8.EUR.Adipose_Subcutaneous	./WEIGHTS//GTExv8.EUR.Adipose_Subcutaneous/ENSG00000140553.17.wgt.RDat	15	90933976	90933977	0.1984	rs8034551	-2.7	rs12911432	0.116	7.85	-2.019	481	1	top1	0.12	9.7e-15	-2.019	0.0435	No
CFHR1	ENSG00000244414.6	GTExv8.EUR.Adipose_Subcutaneous	./WEIGHTS//GTExv8.EUR.Adipose_Subcutaneous/ENSG00000244414.6.wgt.RDat	1	196819756	196819757	0.2199	rs7542235	4.47	rs16840607	0.208	-10.14	2.079	237	237	susie	0.21	2.3e-26	-2.0189	0.0435	No
SULT2B1	ENSG00000088002.11	GTExv8.EUR.Adipose_Subcutaneous	./WEIGHTS//GTExv8.EUR.Adipose_Subcutaneous/ENSG00000088002.11.wgt.RDat	19	48552074	48552075	0.0777	rs3730849	2.79	rs8109054	0.00265	-3.42	0.724	487	487	susie	0.015	0.0039	-2.01813	0.04358	No
CTC-444N24.11	ENSG00000268205.1	GTExv8.EUR.Adipose_Subcutaneous	./WEIGHTS//GTExv8.EUR.Adipose_Subcutaneous/ENSG00000268205.1.wgt.RDat	19	57304304	57304305	0.0985	rs7249430	-4.4	rs763585	0.0629	-5.69	-2.018	504	1	top1	0.063	1.6e-08	2.018	0.04359	No
NT5C3B	ENSG00000141698.16	GTExv8.EUR.Adipose_Subcutaneous	./WEIGHTS//GTExv8.EUR.Adipose_Subcutaneous/ENSG00000141698.16.wgt.RDat	17	41836262	41836263	0.4615	rs9907244	3.35	rs9896766	0.549187	16.22	-2.018	410	1	top1	0.55	9e-85	-2.018	0.0436	No
AEN	ENSG00000181026.14	GTExv8.EUR.Adipose_Subcutaneous	./WEIGHTS//GTExv8.EUR.Adipose_Subcutaneous/ENSG00000181026.14.wgt.RDat	15	88621295	88621296	0.1115	rs10438429	3.34	rs6496512	0.0275	4.91	0.71	465	25	enet	0.041	4.6e-06	2.01815	0.0436	No
SUSD1	ENSG00000106868.16	GTExv8.EUR.Adipose_Subcutaneous	./WEIGHTS//GTExv8.EUR.Adipose_Subcutaneous/ENSG00000106868.16.wgt.RDat	9	112175407	112175408	0.4008	rs4979079	-3.17	rs7020062	0.396	-13.91	1.991	487	6	lasso	0.41	2.6e-56	-2.01645	0.0438	No
GCNT2	ENSG00000111846.16	GTExv8.EUR.Adipose_Subcutaneous	./WEIGHTS//GTExv8.EUR.Adipose_Subcutaneous/ENSG00000111846.16.wgt.RDat	6	10492222	10492223	0.1169	rs1333667	3.12	rs504117	0.0545	-5.35	2.016	525	1	top1	0.054	1.4e-07	-2.016	0.0438	No
FBXO7	ENSG00000100225.17	GTExv8.EUR.Adipose_Subcutaneous	./WEIGHTS//GTExv8.EUR.Adipose_Subcutaneous/ENSG00000100225.17.wgt.RDat	22	32474675	32474676	0.2959	rs5754158	2.91	rs715542	0.103	-7.97	1.585	640	49	enet	0.15	1.2e-18	-2.0152	0.043879	No
RP11-73M7.6	ENSG00000235790.7	GTExv8.EUR.Adipose_Subcutaneous	./WEIGHTS//GTExv8.EUR.Adipose_Subcutaneous/ENSG00000235790.7.wgt.RDat	1	31644048	31644049	0.099	rs7532845	3.4	rs3766823	0.0576	-5.53	1.96	351	351	susie	0.058	5.4e-08	-2.01468	0.0439	No
EIF3L	ENSG00000100129.17	GTExv8.EUR.Adipose_Subcutaneous	./WEIGHTS//GTExv8.EUR.Adipose_Subcutaneous/ENSG00000100129.17.wgt.RDat	22	37849327	37849328	0.0918	rs1047326	2.88	rs11913731	0.0652	5.86	2.014	406	1	top1	0.065	8.6e-09	2.014	0.04401	No
LPAL2	ENSG00000213071.11	GTExv8.EUR.Adipose_Subcutaneous	./WEIGHTS//GTExv8.EUR.Adipose_Subcutaneous/ENSG00000213071.11.wgt.RDat	6	160520268	160520269	0.0665	rs2064712	-3.16	rs1962358	0.00234	3.89	0.803	552	20	enet	0.036	1.8e-05	2.01033	0.0444	No
AC025165.8	ENSG00000224713.4	GTExv8.EUR.Adipose_Subcutaneous	./WEIGHTS//GTExv8.EUR.Adipose_Subcutaneous/ENSG00000224713.4.wgt.RDat	12	57618170	57618171	0.3568	rs812315	-2.85	rs4760158	0.171	9.21	-2.513	333	14	enet	0.2	7.8e-25	-2.00988	0.0444	No
C1orf115	ENSG00000162817.6	GTExv8.EUR.Adipose_Subcutaneous	./WEIGHTS//GTExv8.EUR.Adipose_Subcutaneous/ENSG00000162817.6.wgt.RDat	1	220689844	220689845	0.0565	rs12144630	3.05	rs337170	0.0356	5.09	-2.009	404	1	top1	0.036	1.9e-05	-2.009	0.0445	No
RP1L1	ENSG00000183638.5	GTExv8.EUR.Adipose_Subcutaneous	./WEIGHTS//GTExv8.EUR.Adipose_Subcutaneous/ENSG00000183638.5.wgt.RDat	8	10712186	10712187	0.1411	rs2409654	3.52	rs13277080	0.104642	7.37	-2.009	685	1	top1	0.1	2.4e-13	-2.009	0.0445	No
FBL	ENSG00000105202.8	GTExv8.EUR.Adipose_Subcutaneous	./WEIGHTS//GTExv8.EUR.Adipose_Subcutaneous/ENSG00000105202.8.wgt.RDat	19	39846413	39846414	0.0685	rs16973403	-2.92	rs17709688	0.0517	-5.69	-2.067	409	409	susie	0.059	4.3e-08	2.00853	0.04459	No
PLTP	ENSG00000100979.14	GTExv8.EUR.Adipose_Subcutaneous	./WEIGHTS//GTExv8.EUR.Adipose_Subcutaneous/ENSG00000100979.14.wgt.RDat	20	45912154	45912155	0.2181	rs754317	2.56	rs4810479	0.148	-8.52	-1.741	515	29	enet	0.17	1.5e-21	2.00825	0.0446	No
DAP3P2	ENSG00000228507.1	GTExv8.EUR.Adipose_Subcutaneous	./WEIGHTS//GTExv8.EUR.Adipose_Subcutaneous/ENSG00000228507.1.wgt.RDat	2	171491421	171491422	0.057	rs1399956	-2.487	rs2160849	0.005914	-3.77	1.797	356	20	enet	0.017	0.0024	-2.00878	0.0446	No
PPID	ENSG00000171497.4	GTExv8.EUR.Adipose_Subcutaneous	./WEIGHTS//GTExv8.EUR.Adipose_Subcutaneous/ENSG00000171497.4.wgt.RDat	4	158723395	158723396	0.2788	rs2053345	-4.18	rs12505475	0.186	-9.51	-2.007	265	1	top1	0.19	2.5e-23	2.007	0.0447	No
BTBD19	ENSG00000222009.8	GTExv8.EUR.Adipose_Subcutaneous	./WEIGHTS//GTExv8.EUR.Adipose_Subcutaneous/ENSG00000222009.8.wgt.RDat	1	44808481	44808482	0.0623	rs346703	-2.98	rs16832301	0.0534	-5.62	-1.748	338	338	susie	0.059	4.2e-08	2.00707	0.0447	No
MANF	ENSG00000145050.15	GTExv8.EUR.Adipose_Subcutaneous	./WEIGHTS//GTExv8.EUR.Adipose_Subcutaneous/ENSG00000145050.15.wgt.RDat	3	51385046	51385047	0.0561	rs6806509	2.94	rs6800949	0.0229	4.91	1.914	248	248	susie	0.033	3.7e-05	2.00698	0.0448	No
CFAP36	ENSG00000163001.11	GTExv8.EUR.Adipose_Subcutaneous	./WEIGHTS//GTExv8.EUR.Adipose_Subcutaneous/ENSG00000163001.11.wgt.RDat	2	55519603	55519604	0.1409	rs6545469	-3.34	rs12993624	0.05898	-5.96	1.278	430	25	enet	0.083	8.6e-11	-2.00606	0.0448	No
RP13-254B10.1	ENSG00000236529.1	GTExv8.EUR.Adipose_Subcutaneous	./WEIGHTS//GTExv8.EUR.Adipose_Subcutaneous/ENSG00000236529.1.wgt.RDat	7	65840211	65840212	0.152	rs6952182	-2.61	rs420880	0.0622	6.41	-1.012	203	12	enet	0.067	4.7e-09	-2.00576	0.044882	No
C6orf62	ENSG00000112308.12	GTExv8.EUR.Adipose_Subcutaneous	./WEIGHTS//GTExv8.EUR.Adipose_Subcutaneous/ENSG00000112308.12.wgt.RDat	6	24720835	24720836	0.3084	rs3756814	2.73	rs3813687	0.253	11.12	2.005	610	1	top1	0.25	2.4e-32	2.005	0.045	No
EHBP1L1	ENSG00000173442.12	GTExv8.EUR.Adipose_Subcutaneous	./WEIGHTS//GTExv8.EUR.Adipose_Subcutaneous/ENSG00000173442.12.wgt.RDat	11	65576037	65576038	0.0766	rs1787663	-2.89	rs6591182	0.00903	4.44	-2.005	352	1	top1	0.009	0.021	-2.005	0.045	No
C17orf97	ENSG00000187624.8	GTExv8.EUR.Adipose_Subcutaneous	./WEIGHTS//GTExv8.EUR.Adipose_Subcutaneous/ENSG00000187624.8.wgt.RDat	17	410326	410327	0.7421	rs2295479	-2.81	rs11150882	0.612634	17.15	1.986	331	4	lasso	0.62	3.4e-101	2.00325	0.0452	No
MPPE1	ENSG00000154889.16	GTExv8.EUR.Adipose_Subcutaneous	./WEIGHTS//GTExv8.EUR.Adipose_Subcutaneous/ENSG00000154889.16.wgt.RDat	18	11908710	11908711	0.3451	rs2851915	2.77	rs8097892	0.129702	-8.17	-0.674	450	450	susie	0.22	9.7e-28	2.00181	0.0453	No
RP11-177B4.1	ENSG00000248375.1	GTExv8.EUR.Adipose_Subcutaneous	./WEIGHTS//GTExv8.EUR.Adipose_Subcutaneous/ENSG00000248375.1.wgt.RDat	4	52720830	52720831	0.0789	rs10517281	3.26	rs17051666	0.0587	-5.9	-1.511	289	22	enet	0.061	2.9e-08	2.0001	0.0455	No
RHBDL3	ENSG00000141314.12	GTExv8.EUR.Adipose_Subcutaneous	./WEIGHTS//GTExv8.EUR.Adipose_Subcutaneous/ENSG00000141314.12.wgt.RDat	17	32266175	32266176	0.1053	rs11655031	-3.26	rs9907164	0.055296	5.43	1.999	271	1	top1	0.055	1.2e-07	1.999	0.0456	No
CLIC6	ENSG00000159212.12	GTExv8.EUR.Adipose_Subcutaneous	./WEIGHTS//GTExv8.EUR.Adipose_Subcutaneous/ENSG00000159212.12.wgt.RDat	21	34669388	34669389	0.3547	rs6517254	2.87	rs2834578	0.25051	11.02	-1.964	512	512	susie	0.26	2.6e-33	-1.99897	0.04561	No
KIAA0556	ENSG00000047578.12	GTExv8.EUR.Adipose_Subcutaneous	./WEIGHTS//GTExv8.EUR.Adipose_Subcutaneous/ENSG00000047578.12.wgt.RDat	16	27550151	27550152	0.0416	rs1878091	4.2	rs963999	0.00724	-3.83	-0.538	495	495	susie	0.017	0.0026	1.99875	0.04564	No
NR2C1	ENSG00000120798.16	GTExv8.EUR.Adipose_Subcutaneous	./WEIGHTS//GTExv8.EUR.Adipose_Subcutaneous/ENSG00000120798.16.wgt.RDat	12	95073702	95073703	0.1467	rs10735330	4.09	rs7298631	0.0367	-4.77	-1.998	610	1	top1	0.037	1.5e-05	1.998	0.0457	No
AQR	ENSG00000021776.10	GTExv8.EUR.Adipose_Subcutaneous	./WEIGHTS//GTExv8.EUR.Adipose_Subcutaneous/ENSG00000021776.10.wgt.RDat	15	34969838	34969839	0.1047	rs1836972	2.62	rs6495724	0.0682	-6.83	1.961	395	395	susie	0.074	8.1e-10	-1.99744	0.0458	No
ARHGAP42	ENSG00000165895.17	GTExv8.EUR.Adipose_Subcutaneous	./WEIGHTS//GTExv8.EUR.Adipose_Subcutaneous/ENSG00000165895.17.wgt.RDat	11	100738442	100738443	0.0658	rs11224294	-2.73	rs4312035	0.0276	4.64	2.379	527	7	enet	0.028	0.00013	1.99698	0.0458	No
CCNB1IP1	ENSG00000100814.17	GTExv8.EUR.Adipose_Subcutaneous	./WEIGHTS//GTExv8.EUR.Adipose_Subcutaneous/ENSG00000100814.17.wgt.RDat	14	20333311	20333312	0.1145	rs1270408	4.22	rs2297732	0.067072	-6.15	2.835	614	11	enet	0.084	6.8e-11	-1.99522	0.046019	No
FAM216A	ENSG00000204856.11	GTExv8.EUR.Adipose_Subcutaneous	./WEIGHTS//GTExv8.EUR.Adipose_Subcutaneous/ENSG00000204856.11.wgt.RDat	12	110468375	110468376	0.069	rs4630352	2.93	rs11612727	0.0139	-4.65	2.635	249	18	enet	0.04	6e-06	-1.99453	0.0461	No
ORMDL3	ENSG00000172057.9	GTExv8.EUR.Adipose_Subcutaneous	./WEIGHTS//GTExv8.EUR.Adipose_Subcutaneous/ENSG00000172057.9.wgt.RDat	17	39927600	39927601	0.0922	rs903507	-3.35	rs2305480	0.039308	5.36	2.236	293	293	susie	0.052	3e-07	1.99315	0.0462	No
EPHX1	ENSG00000143819.12	GTExv8.EUR.Adipose_Subcutaneous	./WEIGHTS//GTExv8.EUR.Adipose_Subcutaneous/ENSG00000143819.12.wgt.RDat	1	225810091	225810092	0.0777	rs1877160	-2.65	rs868966	0.00235	-4.24	-1.572	408	8	enet	0.032	4.5e-05	1.99256	0.0463	No
RP11-80H8.4	ENSG00000241679.2	GTExv8.EUR.Adipose_Subcutaneous	./WEIGHTS//GTExv8.EUR.Adipose_Subcutaneous/ENSG00000241679.2.wgt.RDat	3	143131273	143131274	0.1018	rs4839630	-3.33	rs7611217	0.0734	7.21	-1.273	540	8	enet	0.11	9.7e-14	-1.99262	0.0463	No
MTCO1P28	ENSG00000262118.1	GTExv8.EUR.Adipose_Subcutaneous	./WEIGHTS//GTExv8.EUR.Adipose_Subcutaneous/ENSG00000262118.1.wgt.RDat	16	3369245	3369246	0.0425	rs2074363	3.37	rs190081	0.00258	3.92	-1.608	364	9	enet	0.0091	0.02	-1.99179	0.04639	No
GOLGB1	ENSG00000173230.15	GTExv8.EUR.Adipose_Subcutaneous	./WEIGHTS//GTExv8.EUR.Adipose_Subcutaneous/ENSG00000173230.15.wgt.RDat	3	121749766	121749767	0.0389	rs4676737	-3.02	rs4285028	0.0315	4.37	1.991	372	1	top1	0.032	5.5e-05	1.991	0.0465	No
CTD-3064M3.7	ENSG00000271959.1	GTExv8.EUR.Adipose_Subcutaneous	./WEIGHTS//GTExv8.EUR.Adipose_Subcutaneous/ENSG00000271959.1.wgt.RDat	8	141434544	141434545	0.1247	rs6578190	-3.71	rs1137665	0.077586	6.37	1.991	488	1	top1	0.078	3.3e-10	1.991	0.0465	No
ADAM19	ENSG00000135074.15	GTExv8.EUR.Adipose_Subcutaneous	./WEIGHTS//GTExv8.EUR.Adipose_Subcutaneous/ENSG00000135074.15.wgt.RDat	5	157575774	157575775	0.2881	rs4461616	4.06	rs2277027	0.292887	11.91	-1.346	527	24	enet	0.31	4e-41	-1.98987	0.046605	No
C19orf54	ENSG00000188493.14	GTExv8.EUR.Adipose_Subcutaneous	./WEIGHTS//GTExv8.EUR.Adipose_Subcutaneous/ENSG00000188493.14.wgt.RDat	19	40751552	40751553	0.1317	rs1709138	3.88	rs2369302	0.105	7.19	-1.989	432	1	top1	0.1	2.2e-13	-1.989	0.0467	No
SFTPD	ENSG00000133661.15	GTExv8.EUR.Adipose_Subcutaneous	./WEIGHTS//GTExv8.EUR.Adipose_Subcutaneous/ENSG00000133661.15.wgt.RDat	10	79982613	79982614	0.6106	rs4933327	-2.61	rs1885553	0.431	14.39	-2.073	305	305	susie	0.44	1.8e-61	-1.9889	0.0467	No
RP4-800G7.3	ENSG00000271664.1	GTExv8.EUR.Adipose_Subcutaneous	./WEIGHTS//GTExv8.EUR.Adipose_Subcutaneous/ENSG00000271664.1.wgt.RDat	7	149277991	149277992	0.0773	rs1110130	-2.47	rs7779475	0.0167	4.2	0.743	384	30	enet	0.039	8.5e-06	1.9884	0.046767	No
CYLD	ENSG00000083799.17	GTExv8.EUR.Adipose_Subcutaneous	./WEIGHTS//GTExv8.EUR.Adipose_Subcutaneous/ENSG00000083799.17.wgt.RDat	16	50742049	50742050	0.0566	rs9935378	3.59	rs4785224	0.0444	-5.24	-1.701	432	432	susie	0.049	6.5e-07	1.98814	0.0468	No
KRTAP5-AS1	ENSG00000233930.3	GTExv8.EUR.Adipose_Subcutaneous	./WEIGHTS//GTExv8.EUR.Adipose_Subcutaneous/ENSG00000233930.3.wgt.RDat	11	1571352	1571353	0.1	rs1989591	-3.11	rs7930888	0.0245	4.61	-1.988	358	1	top1	0.025	0.00034	-1.988	0.0468	No
DUOXA1	ENSG00000140254.12	GTExv8.EUR.Adipose_Subcutaneous	./WEIGHTS//GTExv8.EUR.Adipose_Subcutaneous/ENSG00000140254.12.wgt.RDat	15	45129931	45129932	0.1351	rs6493156	-3.14	rs2271435	0.0127	-4.06	-0.618	298	14	enet	0.043	3e-06	1.9865	0.047	No
MCCC1-AS1	ENSG00000243368.2	GTExv8.EUR.Adipose_Subcutaneous	./WEIGHTS//GTExv8.EUR.Adipose_Subcutaneous/ENSG00000243368.2.wgt.RDat	3	183016254	183016255	0.0422	rs1393586	3.26	rs506385	0.00352	3.79	1.237	415	415	susie	0.0044	0.078	1.98468	0.0472	No
DUOX1	ENSG00000137857.17	GTExv8.EUR.Adipose_Subcutaneous	./WEIGHTS//GTExv8.EUR.Adipose_Subcutaneous/ENSG00000137857.17.wgt.RDat	15	45129938	45129939	0.1864	rs6493156	-3.14	rs11070458	0.0202	-4.3	-0.693	298	29	enet	0.053	2.1e-07	1.9837	0.0473	No
MYOF	ENSG00000138119.16	GTExv8.EUR.Adipose_Subcutaneous	./WEIGHTS//GTExv8.EUR.Adipose_Subcutaneous/ENSG00000138119.16.wgt.RDat	10	93482316	93482317	0.4706	rs17108224	3.57	rs882873	0.195	9.72	1.659	572	572	susie	0.39	1.3e-52	1.9818	0.0475	No
SLC22A31	ENSG00000259803.6	GTExv8.EUR.Adipose_Subcutaneous	./WEIGHTS//GTExv8.EUR.Adipose_Subcutaneous/ENSG00000259803.6.wgt.RDat	16	89201663	89201664	0.1016	rs1466539	3.22	rs4530136	0.0219	5.19	1.43	415	5	lasso	0.062	2.2e-08	1.98173	0.04751	No
ARHGEF26	ENSG00000114790.12	GTExv8.EUR.Adipose_Subcutaneous	./WEIGHTS//GTExv8.EUR.Adipose_Subcutaneous/ENSG00000114790.12.wgt.RDat	3	154121002	154121003	0.142	rs10935959	-3.56	rs1713845	0.149	-8.75	-1.981	392	1	top1	0.15	9.8e-19	1.981	0.0476	No
FKBP15	ENSG00000119321.8	GTExv8.EUR.Adipose_Subcutaneous	./WEIGHTS//GTExv8.EUR.Adipose_Subcutaneous/ENSG00000119321.8.wgt.RDat	9	113221360	113221361	0.1295	rs8177812	2.834	rs10817451	0.0153	-5.09	1.622	584	16	enet	0.028	0.00012	-1.98091	0.0476	No
AL163953.3	ENSG00000237356.5	GTExv8.EUR.Adipose_Subcutaneous	./WEIGHTS//GTExv8.EUR.Adipose_Subcutaneous/ENSG00000237356.5.wgt.RDat	14	53169053	53169054	0.106	rs17126540	2.68	rs6572885	0.095742	6.93	1.584	400	19	enet	0.099	9.7e-13	1.98024	0.047677	No
HSPA2	ENSG00000126803.9	GTExv8.EUR.Adipose_Subcutaneous	./WEIGHTS//GTExv8.EUR.Adipose_Subcutaneous/ENSG00000126803.9.wgt.RDat	14	64535904	64535905	0.0555	rs17180350	3.59	rs11158552	-0.000626	3.5	-0.225	498	498	susie	0.0072	0.035	-1.98016	0.047686	No
HAUS6	ENSG00000147874.10	GTExv8.EUR.Adipose_Subcutaneous	./WEIGHTS//GTExv8.EUR.Adipose_Subcutaneous/ENSG00000147874.10.wgt.RDat	9	19103118	19103119	0.16	rs16936961	3.79	rs4977492	0.118	-7.61	1.979	647	1	top1	0.12	5.4e-15	-1.979	0.0478	No
PGBD4	ENSG00000182405.5	GTExv8.EUR.Adipose_Subcutaneous	./WEIGHTS//GTExv8.EUR.Adipose_Subcutaneous/ENSG00000182405.5.wgt.RDat	15	34102072	34102073	0.0685	rs4779660	-3.59	rs9806373	0.0203	5.14	-2.242	480	480	susie	0.027	0.00017	-1.97955	0.0478	No
EPDR1	ENSG00000086289.11	GTExv8.EUR.Adipose_Subcutaneous	./WEIGHTS//GTExv8.EUR.Adipose_Subcutaneous/ENSG00000086289.11.wgt.RDat	7	37920560	37920561	0.2428	rs4720265	-3.02	rs2044831	0.141	8.61	1.483	576	24	enet	0.15	3.5e-19	1.97823	0.047903	No
TTC14	ENSG00000163728.10	GTExv8.EUR.Adipose_Subcutaneous	./WEIGHTS//GTExv8.EUR.Adipose_Subcutaneous/ENSG00000163728.10.wgt.RDat	3	180602129	180602130	0.2218	rs1353679	2.43	rs9290705	0.143	8.34	1.977	238	1	top1	0.14	6.5e-18	1.977	0.048	No
RP5-1125A11.7	ENSG00000276073.1	GTExv8.EUR.Adipose_Subcutaneous	./WEIGHTS//GTExv8.EUR.Adipose_Subcutaneous/ENSG00000276073.1.wgt.RDat	20	33988988	33988989	0.1766	rs3213183	-6.41	rs10485503	0.207	10.18	2.017	240	240	susie	0.21	1.7e-26	1.97774	0.048	No
RP1-15D23.2	ENSG00000224228.2	GTExv8.EUR.Adipose_Subcutaneous	./WEIGHTS//GTExv8.EUR.Adipose_Subcutaneous/ENSG00000224228.2.wgt.RDat	1	172775904	172775905	0.3209	rs7546619	-3.09	rs1476423	0.199	9.98	1.464	389	67	enet	0.21	1.2e-26	1.97543	0.0482	No
FBLIM1	ENSG00000162458.12	GTExv8.EUR.Adipose_Subcutaneous	./WEIGHTS//GTExv8.EUR.Adipose_Subcutaneous/ENSG00000162458.12.wgt.RDat	1	15756606	15756607	0.0742	rs4661663	-2.88	rs10927848	0.06	5.48	1.799	439	4	lasso	0.061	2.3e-08	1.97435	0.0483	No
PABPC1P4	ENSG00000255642.1	GTExv8.EUR.Adipose_Subcutaneous	./WEIGHTS//GTExv8.EUR.Adipose_Subcutaneous/ENSG00000255642.1.wgt.RDat	12	63822156	63822157	0.0966	rs35143986	-3.02	rs10506464	0.0806	-6.49	-1.975	291	1	top1	0.081	1.5e-10	1.975	0.0483	No
ZNF589	ENSG00000164048.13	GTExv8.EUR.Adipose_Subcutaneous	./WEIGHTS//GTExv8.EUR.Adipose_Subcutaneous/ENSG00000164048.13.wgt.RDat	3	48241099	48241100	0.4283	rs35452137	-3.26	rs6787500	0.468	15.17	2.061	245	27	enet	0.48	5.5e-70	1.97286	0.0485	No
AC093495.4	ENSG00000228242.6	GTExv8.EUR.Adipose_Subcutaneous	./WEIGHTS//GTExv8.EUR.Adipose_Subcutaneous/ENSG00000228242.6.wgt.RDat	3	14144636	14144637	0.0752	rs1600824	4.83	rs2733537	0.0605	5.64	1.973	565	1	top1	0.06	3e-08	1.973	0.0485	No
RP11-10L12.4	ENSG00000246560.2	GTExv8.EUR.Adipose_Subcutaneous	./WEIGHTS//GTExv8.EUR.Adipose_Subcutaneous/ENSG00000246560.2.wgt.RDat	4	102828159	102828160	0.0265	rs17214910	-3.73	rs227375	0.00999	3.82	-1.145	319	319	susie	0.017	0.0024	-1.9731	0.0485	No
RP11-177H2.1	ENSG00000280294.1	GTExv8.EUR.Adipose_Subcutaneous	./WEIGHTS//GTExv8.EUR.Adipose_Subcutaneous/ENSG00000280294.1.wgt.RDat	8	10859435	10859436	0.0454	rs2409654	3.52	rs13278953	0.000456	4.28	-1.813	632	5	lasso	0.0047	0.072	-1.97202	0.0486	No
AP000688.29	ENSG00000233393.1	GTExv8.EUR.Adipose_Subcutaneous	./WEIGHTS//GTExv8.EUR.Adipose_Subcutaneous/ENSG00000233393.1.wgt.RDat	21	36104880	36104881	0.1553	rs11088335	2.33	rs9984212	0.0911	6.85	-1.656	503	503	susie	0.12	4.9e-15	-1.97185	0.04863	No
DLX6	ENSG00000006377.10	GTExv8.EUR.Adipose_Subcutaneous	./WEIGHTS//GTExv8.EUR.Adipose_Subcutaneous/ENSG00000006377.10.wgt.RDat	7	97005547	97005548	0.0728	rs4342521	4.7	rs6465535	0.0593	5.53	-1.971	392	1	top1	0.059	4e-08	-1.971	0.048724	No
MB21D1	ENSG00000164430.15	GTExv8.EUR.Adipose_Subcutaneous	./WEIGHTS//GTExv8.EUR.Adipose_Subcutaneous/ENSG00000164430.15.wgt.RDat	6	73452275	73452276	0.0868	rs3757105	3.39	rs6907936	0.0655	6.02	1.97	376	1	top1	0.065	8e-09	1.97	0.0488	No
RP5-1068E13.7	ENSG00000273148.1	GTExv8.EUR.Adipose_Subcutaneous	./WEIGHTS//GTExv8.EUR.Adipose_Subcutaneous/ENSG00000273148.1.wgt.RDat	20	18794528	18794529	0.2112	rs16979624	3.02	rs7262320	0.19	9.67	-1.745	514	4	lasso	0.19	4.2e-24	-1.97022	0.0488	No
ANTXRL	ENSG00000274209.4	GTExv8.EUR.Adipose_Subcutaneous	./WEIGHTS//GTExv8.EUR.Adipose_Subcutaneous/ENSG00000274209.4.wgt.RDat	10	46286344	46286345	0.5033	rs12781108	-2.37	rs7475977	0.395	13.8	-1.969	98	1	top1	0.39	3.6e-54	-1.969	0.049	No
CD59	ENSG00000085063.14	GTExv8.EUR.Adipose_Subcutaneous	./WEIGHTS//GTExv8.EUR.Adipose_Subcutaneous/ENSG00000085063.14.wgt.RDat	11	33736444	33736445	0.2578	rs7930105	-3.27	rs831629	0.119	9.43	1.517	441	441	susie	0.24	5.6e-30	1.96755	0.0491	No
RFX7	ENSG00000181827.14	GTExv8.EUR.Adipose_Subcutaneous	./WEIGHTS//GTExv8.EUR.Adipose_Subcutaneous/ENSG00000181827.14.wgt.RDat	15	56243265	56243266	0.3823	rs2271289	-2.75	rs7496025	0.451	-14.72	-1.968	356	1	top1	0.45	2.6e-64	1.968	0.0491	No
CLDN23	ENSG00000253958.1	GTExv8.EUR.Adipose_Subcutaneous	./WEIGHTS//GTExv8.EUR.Adipose_Subcutaneous/ENSG00000253958.1.wgt.RDat	8	8701937	8701938	0.2762	rs17697237	3.72	rs559534	0.050571	-6.08	-0.059	627	45	enet	0.15	2.7e-18	-1.96671	0.0492	No
BPIFB4	ENSG00000186191.7	GTExv8.EUR.Adipose_Subcutaneous	./WEIGHTS//GTExv8.EUR.Adipose_Subcutaneous/ENSG00000186191.7.wgt.RDat	20	33079643	33079644	0.2522	rs6141400	-6.35	rs13044428	0.198	10.2	-1.997	401	401	susie	0.21	6.2e-26	-1.96584	0.0493	No
FRG1BP	ENSG00000149531.15	GTExv8.EUR.Adipose_Subcutaneous	./WEIGHTS//GTExv8.EUR.Adipose_Subcutaneous/ENSG00000149531.15.wgt.RDat	20	30377371	30377372	0.2076	rs1811868	1.97	rs1811868	0.109	7.3	1.965	7	1	top1	0.11	8e-14	1.965	0.0494	No
LINC01597	ENSG00000205611.4	GTExv8.EUR.Adipose_Subcutaneous	./WEIGHTS//GTExv8.EUR.Adipose_Subcutaneous/ENSG00000205611.4.wgt.RDat	20	30288478	30288479	0.068	rs1811868	1.97	rs1811868	0.0586	5.57	1.965	7	1	top1	0.059	4.9e-08	1.965	0.0494	No
PTGES3P2	ENSG00000217643.1	GTExv8.EUR.Adipose_Subcutaneous	./WEIGHTS//GTExv8.EUR.Adipose_Subcutaneous/ENSG00000217643.1.wgt.RDat	2	25822468	25822469	0.0702	rs6719890	-3.209	rs13405775	0.049732	-5.03	-1.964	278	1	top1	0.05	4.9e-07	1.964	0.0495	No
ANAPC4	ENSG00000053900.10	GTExv8.EUR.Adipose_Subcutaneous	./WEIGHTS//GTExv8.EUR.Adipose_Subcutaneous/ENSG00000053900.10.wgt.RDat	4	25377212	25377213	0.4483	rs7692656	3.24	rs7684466	0.548	16.23	-1.942	541	8	lasso	0.55	5.6e-86	-1.9632	0.0496	No
CENPO	ENSG00000138092.10	GTExv8.EUR.Adipose_Subcutaneous	./WEIGHTS//GTExv8.EUR.Adipose_Subcutaneous/ENSG00000138092.10.wgt.RDat	2	24793382	24793383	0.1003	rs522806	3.86	rs12986610	0.068198	6.72	-1.526	311	7	lasso	0.072	1.6e-09	-1.96294	0.0497	No
ZNF641	ENSG00000167528.12	GTExv8.EUR.Adipose_Subcutaneous	./WEIGHTS//GTExv8.EUR.Adipose_Subcutaneous/ENSG00000167528.12.wgt.RDat	12	48351413	48351414	0.251	rs17238458	-2.99	rs2732480	0.167	-9.75	-1.431	474	474	susie	0.25	2.5e-32	1.96273	0.0497	No
TP73-AS1	ENSG00000227372.11	GTExv8.EUR.Adipose_Subcutaneous	./WEIGHTS//GTExv8.EUR.Adipose_Subcutaneous/ENSG00000227372.11.wgt.RDat	1	3747335	3747336	0.1294	rs6688969	-3.37	rs2298222	0.0907	6.77	-1.961	544	1	top1	0.091	1e-11	-1.961	0.0499	No
TMEM269	ENSG00000274386.5	GTExv8.EUR.Adipose_Subcutaneous	./WEIGHTS//GTExv8.EUR.Adipose_Subcutaneous/ENSG00000274386.5.wgt.RDat	1	42785006	42785007	0.0768	rs12129168	3.21	rs323720	0.0132	-4.2	1.39	421	4	lasso	0.015	0.0045	-1.96092	0.0499	No
KLF5	ENSG00000102554.13	GTExv8.EUR.Adipose_Subcutaneous	./WEIGHTS//GTExv8.EUR.Adipose_Subcutaneous/ENSG00000102554.13.wgt.RDat	13	73054975	73054976	0.122	rs1887646	-2.99	rs4885062	0.0232	5.26	0.567	509	27	enet	0.064	1.2e-08	1.95954	0.05	No
SHOX2	ENSG00000168779.19	GTExv8.EUR.Adipose_Subcutaneous	./WEIGHTS//GTExv8.EUR.Adipose_Subcutaneous/ENSG00000168779.19.wgt.RDat	3	158106502	158106503	0.1062	rs3845980	-2.78	rs17681602	0.0621	5.71	-1.96	319	1	top1	0.062	2e-08	-1.96	0.05	No
RP11-435O5.5	ENSG00000271155.1	GTExv8.EUR.Adipose_Subcutaneous	./WEIGHTS//GTExv8.EUR.Adipose_Subcutaneous/ENSG00000271155.1.wgt.RDat	9	95506234	95506235	0.0691	rs357539	-2.523	rs10512248	0.0286	-4.6	1.96	413	1	top1	0.029	0.00012	-1.96	0.05	No
PRR14L	ENSG00000183530.13	GTExv8.EUR.Adipose_Subcutaneous	./WEIGHTS//GTExv8.EUR.Adipose_Subcutaneous/ENSG00000183530.13.wgt.RDat	22	31750139	31750140	0.0845	rs5994443	3.01	rs9606839	0.0197	-4.44	-0.659	371	18	enet	0.047	1e-06	1.9598	0.050023	No
LSR	ENSG00000105699.16	GTExv8.EUR.Adipose_Subcutaneous	./WEIGHTS//GTExv8.EUR.Adipose_Subcutaneous/ENSG00000105699.16.wgt.RDat	19	35248329	35248330	0.4618	rs7259244	-3.31	rs10153449	0.331	12.64	-1.709	491	7	lasso	0.4	8.7e-56	-1.95957	0.05005	No
EEF1B2P6	ENSG00000213261.3	GTExv8.EUR.Adipose_Subcutaneous	./WEIGHTS//GTExv8.EUR.Adipose_Subcutaneous/ENSG00000213261.3.wgt.RDat	7	131662623	131662624	0.1243	rs1477250	-3.42	rs10248455	0.0386	-4.82	1.486	498	17	enet	0.039	7.9e-06	-1.95934	0.050074	No
C6orf226	ENSG00000221821.3	GTExv8.EUR.Adipose_Subcutaneous	./WEIGHTS//GTExv8.EUR.Adipose_Subcutaneous/ENSG00000221821.3.wgt.RDat	6	42890815	42890816	0.0663	rs3997653	3.15	rs9471938	0.0637	-5.59	-1.959	357	1	top1	0.064	1.3e-08	1.959	0.0501	No
NIPSNAP1	ENSG00000184117.11	GTExv8.EUR.Adipose_Subcutaneous	./WEIGHTS//GTExv8.EUR.Adipose_Subcutaneous/ENSG00000184117.11.wgt.RDat	22	29581336	29581337	0.061	rs1009148	2.8	rs2245185	0.0339	5.31	1.907	386	8	lasso	0.044	1.9e-06	1.9585	0.050177	No
ACOT4	ENSG00000177465.4	GTExv8.EUR.Adipose_Subcutaneous	./WEIGHTS//GTExv8.EUR.Adipose_Subcutaneous/ENSG00000177465.4.wgt.RDat	14	73591705	73591706	0.1235	rs1047849	2.67	rs2010070	0.046089	-5.65	-0.91	375	11	enet	0.06	3.6e-08	1.95742	0.050299	No
IRAK1BP1	ENSG00000146243.13	GTExv8.EUR.Adipose_Subcutaneous	./WEIGHTS//GTExv8.EUR.Adipose_Subcutaneous/ENSG00000146243.13.wgt.RDat	6	78867471	78867472	0.1589	rs9448607	-3.34	rs1890229	0.179	10.25	2.692	375	24	enet	0.22	2.8e-28	1.95781	0.0503	No
EVL	ENSG00000196405.12	GTExv8.EUR.Adipose_Subcutaneous	./WEIGHTS//GTExv8.EUR.Adipose_Subcutaneous/ENSG00000196405.12.wgt.RDat	14	99971448	99971449	0.319	rs976451	2.89	rs7149272	0.150485	8.63	-2.059	415	415	susie	0.17	5.5e-21	-1.95585	0.050483	No
CPOX	ENSG00000080819.6	GTExv8.EUR.Adipose_Subcutaneous	./WEIGHTS//GTExv8.EUR.Adipose_Subcutaneous/ENSG00000080819.6.wgt.RDat	3	98593722	98593723	0.0907	rs6797035	-3.21	rs4558798	0.0258	-4.68	0.345	412	10	enet	0.046	1.4e-06	-1.95474	0.0506	No
QRSL1	ENSG00000130348.11	GTExv8.EUR.Adipose_Subcutaneous	./WEIGHTS//GTExv8.EUR.Adipose_Subcutaneous/ENSG00000130348.11.wgt.RDat	6	106629577	106629578	0.4386	rs9480707	-3.61	rs2054365	0.436	-14.46	-1.943	506	506	susie	0.44	7.1e-62	1.95524	0.0506	No
SUCLA2	ENSG00000136143.14	GTExv8.EUR.Adipose_Subcutaneous	./WEIGHTS//GTExv8.EUR.Adipose_Subcutaneous/ENSG00000136143.14.wgt.RDat	13	48001353	48001354	0.1335	rs2804082	-3.11	rs9567986	0.0608	6.08	0.389	366	19	enet	0.11	1.6e-13	1.95384	0.0507	No
RP11-1C8.6	ENSG00000266289.1	GTExv8.EUR.Adipose_Subcutaneous	./WEIGHTS//GTExv8.EUR.Adipose_Subcutaneous/ENSG00000266289.1.wgt.RDat	8	103383853	103383854	0.0632	rs13277869	-3.22	rs13259545	0.000231	4	1.614	410	410	susie	0.013	0.0073	1.95333	0.0508	No
PDE2A	ENSG00000186642.15	GTExv8.EUR.Adipose_Subcutaneous	./WEIGHTS//GTExv8.EUR.Adipose_Subcutaneous/ENSG00000186642.15.wgt.RDat	11	72674590	72674591	0.0746	rs341065	3.16	rs459309	0.0387	-4.62	1.951	314	1	top1	0.039	8.5e-06	-1.951	0.0511	No
TSEN2	ENSG00000154743.17	GTExv8.EUR.Adipose_Subcutaneous	./WEIGHTS//GTExv8.EUR.Adipose_Subcutaneous/ENSG00000154743.17.wgt.RDat	3	12484431	12484432	0.1803	rs17035943	-5.3	rs1466835	0.0478	-5.82	0.119	451	451	susie	0.11	9.9e-14	-1.94999	0.0512	No
DNAJC3	ENSG00000102580.14	GTExv8.EUR.Adipose_Subcutaneous	./WEIGHTS//GTExv8.EUR.Adipose_Subcutaneous/ENSG00000102580.14.wgt.RDat	13	95677138	95677139	0.1735	rs16951415	3.44	rs9561969	0.136	-8.45	1.949	499	1	top1	0.14	4.3e-17	-1.949	0.0513	No
BAK1P1	ENSG00000175730.8	GTExv8.EUR.Adipose_Subcutaneous	./WEIGHTS//GTExv8.EUR.Adipose_Subcutaneous/ENSG00000175730.8.wgt.RDat	20	32690814	32690815	0.1281	rs7266642	3.06	rs17293048	0.0444	-5.6	-1.387	398	398	susie	0.084	6.3e-11	1.94579	0.0517	No
PDP2	ENSG00000172840.6	GTExv8.EUR.Adipose_Subcutaneous	./WEIGHTS//GTExv8.EUR.Adipose_Subcutaneous/ENSG00000172840.6.wgt.RDat	16	66878588	66878589	0.0861	rs7404629	2.79	rs7188181	0.0354	4.98	1.945	329	1	top1	0.035	2e-05	1.945	0.05177	No
RWDD1	ENSG00000111832.12	GTExv8.EUR.Adipose_Subcutaneous	./WEIGHTS//GTExv8.EUR.Adipose_Subcutaneous/ENSG00000111832.12.wgt.RDat	6	116571366	116571367	0.3079	rs9400897	-2.56	rs2637660	0.111	7.58	2.206	368	20	enet	0.14	6.4e-18	1.94407	0.0519	No
ITIH5	ENSG00000123243.14	GTExv8.EUR.Adipose_Subcutaneous	./WEIGHTS//GTExv8.EUR.Adipose_Subcutaneous/ENSG00000123243.14.wgt.RDat	10	7666997	7666998	0.1045	rs11591777	3.04	rs17142759	0.00393	3.42	-0.063	600	40	enet	0.018	0.0017	-1.9431	0.052	No
RSPH3	ENSG00000130363.11	GTExv8.EUR.Adipose_Subcutaneous	./WEIGHTS//GTExv8.EUR.Adipose_Subcutaneous/ENSG00000130363.11.wgt.RDat	6	159000186	159000187	0.3617	rs6455585	-4.05	rs10455840	0.175	-9.49	-1.595	543	543	susie	0.22	3.4e-27	1.94305	0.052	No
CRCP	ENSG00000241258.6	GTExv8.EUR.Adipose_Subcutaneous	./WEIGHTS//GTExv8.EUR.Adipose_Subcutaneous/ENSG00000241258.6.wgt.RDat	7	66114603	66114604	0.1834	rs801191	-2.65	rs17138154	0.0235	-4.68	-1.025	194	194	susie	0.057	7.6e-08	1.94305	0.05201	No
LRRC34	ENSG00000171757.15	GTExv8.EUR.Adipose_Subcutaneous	./WEIGHTS//GTExv8.EUR.Adipose_Subcutaneous/ENSG00000171757.15.wgt.RDat	3	169812985	169812986	0.1392	rs4955705	3.18	rs6793160	0.0539	-6.67	1.858	409	409	susie	0.076	4.9e-10	-1.94257	0.0521	No
CTB-78O21.1	ENSG00000249363.1	GTExv8.EUR.Adipose_Subcutaneous	./WEIGHTS//GTExv8.EUR.Adipose_Subcutaneous/ENSG00000249363.1.wgt.RDat	5	145729348	145729349	0.0426	rs17479816	-2.89	rs4305683	0.026434	4.71	-1.628	382	382	susie	0.033	4.1e-05	-1.94216	0.052118	No
PRKD2	ENSG00000105287.12	GTExv8.EUR.Adipose_Subcutaneous	./WEIGHTS//GTExv8.EUR.Adipose_Subcutaneous/ENSG00000105287.12.wgt.RDat	19	46717126	46717127	0.0877	rs10412340	-2.86	rs425105	0.0407	5.43	1.884	351	351	susie	0.041	4.7e-06	1.94101	0.05226	No
DDHD1	ENSG00000100523.14	GTExv8.EUR.Adipose_Subcutaneous	./WEIGHTS//GTExv8.EUR.Adipose_Subcutaneous/ENSG00000100523.14.wgt.RDat	14	53153281	53153282	0.0832	rs17126540	2.68	rs944453	0.032593	-4.88	-2.029	399	5	lasso	0.034	3.3e-05	1.9408	0.052282	No
PAXBP1	ENSG00000159086.14	GTExv8.EUR.Adipose_Subcutaneous	./WEIGHTS//GTExv8.EUR.Adipose_Subcutaneous/ENSG00000159086.14.wgt.RDat	21	32771857	32771858	0.1116	rs10427546	2.96	rs2833950	0.03617	-4.43	-1.94	485	1	top1	0.036	1.7e-05	1.94	0.05238	No
C5orf64	ENSG00000178722.12	GTExv8.EUR.Adipose_Subcutaneous	./WEIGHTS//GTExv8.EUR.Adipose_Subcutaneous/ENSG00000178722.12.wgt.RDat	5	61637707	61637708	0.0647	rs1664960	-3.07	rs153380	0.046788	-5.05	-1.939	422	1	top1	0.047	1.1e-06	1.939	0.052501	No
MAN2B1	ENSG00000104774.12	GTExv8.EUR.Adipose_Subcutaneous	./WEIGHTS//GTExv8.EUR.Adipose_Subcutaneous/ENSG00000104774.12.wgt.RDat	19	12666741	12666742	0.1475	rs11667458	2.77	rs10469365	0.0533	-6.25	1.722	299	16	enet	0.094	3.7e-12	-1.93516	0.05297	No
UPF3A	ENSG00000169062.14	GTExv8.EUR.Adipose_Subcutaneous	./WEIGHTS//GTExv8.EUR.Adipose_Subcutaneous/ENSG00000169062.14.wgt.RDat	13	114281583	114281584	0.4109	rs7317994	-2.12	rs7320104	0.171	9.93	0.774	218	218	susie	0.4	1.8e-55	1.9349	0.053	No
RP5-890E16.2	ENSG00000263412.1	GTExv8.EUR.Adipose_Subcutaneous	./WEIGHTS//GTExv8.EUR.Adipose_Subcutaneous/ENSG00000263412.1.wgt.RDat	17	48048072	48048073	0.0663	rs7212099	-3.33	rs8067470	0.024401	-4.6	1.885	417	417	susie	0.026	0.00021	-1.93526	0.053	No
ARSA	ENSG00000100299.17	GTExv8.EUR.Adipose_Subcutaneous	./WEIGHTS//GTExv8.EUR.Adipose_Subcutaneous/ENSG00000100299.17.wgt.RDat	22	50628172	50628173	0.515	rs35662666	-3.17	rs6151429	0.316	-12.34	-1.626	260	260	susie	0.37	2e-49	1.9343	0.053077	No
NEK11	ENSG00000114670.13	GTExv8.EUR.Adipose_Subcutaneous	./WEIGHTS//GTExv8.EUR.Adipose_Subcutaneous/ENSG00000114670.13.wgt.RDat	3	131026854	131026855	0.2011	rs9289384	-2.28	rs9830112	0.227	10.65	1.642	339	28	enet	0.26	1.4e-33	1.93356	0.0532	No
FAM13A	ENSG00000138640.14	GTExv8.EUR.Adipose_Subcutaneous	./WEIGHTS//GTExv8.EUR.Adipose_Subcutaneous/ENSG00000138640.14.wgt.RDat	4	89111397	89111398	0.1279	rs10516830	-2.87	rs9991328	0.0643	5.75	1.933	465	1	top1	0.064	1.1e-08	1.933	0.0532	No
CYP2A6	ENSG00000255974.7	GTExv8.EUR.Adipose_Subcutaneous	./WEIGHTS//GTExv8.EUR.Adipose_Subcutaneous/ENSG00000255974.7.wgt.RDat	19	40850446	40850447	0.0689	rs1709138	3.88	rs3852872	0.000951	-3.76	0.647	426	6	lasso	0.0082	0.026	-1.9325	0.0533	No
RP11-326C3.11	ENSG00000251661.3	GTExv8.EUR.Adipose_Subcutaneous	./WEIGHTS//GTExv8.EUR.Adipose_Subcutaneous/ENSG00000251661.3.wgt.RDat	11	318639	318640	0.611	rs17655730	-4.18	rs7944394	0.288	-12.11	-1.106	330	27	enet	0.41	2.9e-56	1.9323	0.0533	No
RP11-2E11.9	ENSG00000270953.1	GTExv8.EUR.Adipose_Subcutaneous	./WEIGHTS//GTExv8.EUR.Adipose_Subcutaneous/ENSG00000270953.1.wgt.RDat	7	130507659	130507660	0.1535	rs2242487	-3.33	rs17164872	0.0161	4.96	-2.121	432	432	susie	0.023	0.00056	-1.93236	0.053315	No
EFCAB8	ENSG00000215529.12	GTExv8.EUR.Adipose_Subcutaneous	./WEIGHTS//GTExv8.EUR.Adipose_Subcutaneous/ENSG00000215529.12.wgt.RDat	20	32858922	32858923	0.0952	rs293726	-5.45	rs6141803	0.0225	-4.27	1.918	435	435	susie	0.027	0.00019	-1.93202	0.0534	No
HMBS	ENSG00000256269.7	GTExv8.EUR.Adipose_Subcutaneous	./WEIGHTS//GTExv8.EUR.Adipose_Subcutaneous/ENSG00000256269.7.wgt.RDat	11	119084865	119084866	0.3176	rs12363277	-2.88	rs1799993	0.277	11.63	-1.932	375	1	top1	0.28	1e-35	-1.932	0.0534	No
NET1	ENSG00000173848.18	GTExv8.EUR.Adipose_Subcutaneous	./WEIGHTS//GTExv8.EUR.Adipose_Subcutaneous/ENSG00000173848.18.wgt.RDat	10	5412550	5412551	0.0686	rs7083583	4.54	rs2386636	0.000786	-3.96	1.404	628	628	susie	0.0097	0.018	-1.9305	0.0535	No
NUBPL	ENSG00000151413.16	GTExv8.EUR.Adipose_Subcutaneous	./WEIGHTS//GTExv8.EUR.Adipose_Subcutaneous/ENSG00000151413.16.wgt.RDat	14	31489955	31489956	0.0642	rs1278918	-3.09	rs12897964	0.006864	4.12	1.999	337	337	susie	0.018	0.0018	1.93041	0.053556	No
DSCC1	ENSG00000136982.5	GTExv8.EUR.Adipose_Subcutaneous	./WEIGHTS//GTExv8.EUR.Adipose_Subcutaneous/ENSG00000136982.5.wgt.RDat	8	119856009	119856010	0.5199	rs6469845	2.9	rs7815122	0.414549	-14.09	2.095	454	7	lasso	0.42	1.7e-58	-1.9298	0.0536	No
ORAI1	ENSG00000276045.2	GTExv8.EUR.Adipose_Subcutaneous	./WEIGHTS//GTExv8.EUR.Adipose_Subcutaneous/ENSG00000276045.2.wgt.RDat	12	121626549	121626550	0.0795	rs2857589	-2.64	rs2720028	0.0102	-3.94	1.93	375	1	top1	0.01	0.015	-1.93	0.0536	No
SC5D	ENSG00000109929.9	GTExv8.EUR.Adipose_Subcutaneous	./WEIGHTS//GTExv8.EUR.Adipose_Subcutaneous/ENSG00000109929.9.wgt.RDat	11	121292452	121292453	0.0764	rs1560407	-2.88	rs2115923	0.0468	5.54	-1.929	523	1	top1	0.047	1e-06	-1.929	0.0537	No
RP11-159F24.6	ENSG00000248554.1	GTExv8.EUR.Adipose_Subcutaneous	./WEIGHTS//GTExv8.EUR.Adipose_Subcutaneous/ENSG00000248554.1.wgt.RDat	5	43511057	43511058	0.069	rs12152958	-2.5	rs7716564	0.006511	3.79	-1.014	257	22	enet	0.033	3.6e-05	-1.92899	0.053733	No
COX16	ENSG00000133983.14	GTExv8.EUR.Adipose_Subcutaneous	./WEIGHTS//GTExv8.EUR.Adipose_Subcutaneous/ENSG00000133983.14.wgt.RDat	14	70359730	70359731	0.1878	rs3759774	-3.43	rs4749	0.103085	-8.07	-2.488	568	12	enet	0.15	1.8e-18	1.92883	0.053752	No
RP11-651P23.4	ENSG00000224831.3	GTExv8.EUR.Adipose_Subcutaneous	./WEIGHTS//GTExv8.EUR.Adipose_Subcutaneous/ENSG00000224831.3.wgt.RDat	3	149983307	149983308	0.1414	rs1522242	-3.27	rs6768054	0.123	-8.04	-1.927	435	1	top1	0.12	1.8e-15	1.927	0.054	No
RP11-63E9.1	ENSG00000259828.1	GTExv8.EUR.Adipose_Subcutaneous	./WEIGHTS//GTExv8.EUR.Adipose_Subcutaneous/ENSG00000259828.1.wgt.RDat	6	141447010	141447011	0.1156	rs12209540	-3.11	rs10081087	0.0295	4.72	1.437	271	271	susie	0.033	3.4e-05	1.92577	0.0541	No
ADI1	ENSG00000182551.13	GTExv8.EUR.Adipose_Subcutaneous	./WEIGHTS//GTExv8.EUR.Adipose_Subcutaneous/ENSG00000182551.13.wgt.RDat	2	3517746	3517747	0.1442	rs11688647	-3.723	rs6422709	0.08421	6.54	-1.408	573	19	enet	0.089	1.4e-11	-1.92523	0.0542	No
FAM214B	ENSG00000005238.19	GTExv8.EUR.Adipose_Subcutaneous	./WEIGHTS//GTExv8.EUR.Adipose_Subcutaneous/ENSG00000005238.19.wgt.RDat	9	35116340	35116341	0.0417	rs1061758	2.345	rs10972326	0.0293	4.4	-1.902	343	343	susie	0.032	5.1e-05	-1.92475	0.0543	No
CTAGE8	ENSG00000244693.1	GTExv8.EUR.Adipose_Subcutaneous	./WEIGHTS//GTExv8.EUR.Adipose_Subcutaneous/ENSG00000244693.1.wgt.RDat	7	144269287	144269288	0.1269	rs17164583	-3.33	rs1731353	0.0798	-6.46	1.308	318	32	enet	0.09	1.1e-11	-1.92367	0.054396	No
VAMP8	ENSG00000118640.10	GTExv8.EUR.Adipose_Subcutaneous	./WEIGHTS//GTExv8.EUR.Adipose_Subcutaneous/ENSG00000118640.10.wgt.RDat	2	85561561	85561562	0.0943	rs6719501	3.764	rs2121397	0.071137	5.93	1.924	473	1	top1	0.071	1.8e-09	1.924	0.0544	No
RP11-686D22.10	ENSG00000267554.1	GTExv8.EUR.Adipose_Subcutaneous	./WEIGHTS//GTExv8.EUR.Adipose_Subcutaneous/ENSG00000267554.1.wgt.RDat	17	35470627	35470628	0.1036	rs4796098	-3.22	rs9894813	0.05372	5.31	-1.924	384	1	top1	0.054	1.7e-07	-1.924	0.0544	No
KLHL24	ENSG00000114796.15	GTExv8.EUR.Adipose_Subcutaneous	./WEIGHTS//GTExv8.EUR.Adipose_Subcutaneous/ENSG00000114796.15.wgt.RDat	3	183635567	183635568	0.085	rs1393586	3.26	rs2313450	0.056	-6.1	1.945	470	470	susie	0.065	9.7e-09	-1.92256	0.0545	No
ERICH6-AS1	ENSG00000240137.5	GTExv8.EUR.Adipose_Subcutaneous	./WEIGHTS//GTExv8.EUR.Adipose_Subcutaneous/ENSG00000240137.5.wgt.RDat	3	150704042	150704043	0.1484	rs4680090	-2.4	rs13074670	0.12	-7.72	-1.923	409	1	top1	0.12	3.8e-15	1.923	0.0545	No
GS1-124K5.2	ENSG00000230189.7	GTExv8.EUR.Adipose_Subcutaneous	./WEIGHTS//GTExv8.EUR.Adipose_Subcutaneous/ENSG00000230189.7.wgt.RDat	7	66453633	66453634	0.0669	rs3846973	-2.68	rs12530898	0.03	4.28	1.16	242	20	enet	0.036	1.7e-05	1.92157	0.05466	No
PPAT	ENSG00000128059.8	GTExv8.EUR.Adipose_Subcutaneous	./WEIGHTS//GTExv8.EUR.Adipose_Subcutaneous/ENSG00000128059.8.wgt.RDat	4	56435614	56435615	0.1136	rs3796529	3.42	rs1401904	0.016	-4.8	-2.04	437	437	susie	0.028	0.00015	1.9212	0.0547	No
IL17RC	ENSG00000163702.18	GTExv8.EUR.Adipose_Subcutaneous	./WEIGHTS//GTExv8.EUR.Adipose_Subcutaneous/ENSG00000163702.18.wgt.RDat	3	9917073	9917074	0.0887	rs17050518	3.63	rs8883	0.0532	-5.23	1.921	478	1	top1	0.053	2e-07	-1.921	0.0547	No
ALG11	ENSG00000253710.2	GTExv8.EUR.Adipose_Subcutaneous	./WEIGHTS//GTExv8.EUR.Adipose_Subcutaneous/ENSG00000253710.2.wgt.RDat	13	52012397	52012398	0.1551	rs4941716	4.13	rs9535832	0.146	9.11	1.77	351	8	lasso	0.17	4.8e-21	1.9215	0.0547	No
MTUS1	ENSG00000129422.14	GTExv8.EUR.Adipose_Subcutaneous	./WEIGHTS//GTExv8.EUR.Adipose_Subcutaneous/ENSG00000129422.14.wgt.RDat	8	17800916	17800917	0.1458	rs404553	3.98	rs454100	0.049943	5.64	1.958	877	28	enet	0.063	1.4e-08	1.92026	0.0548	No
INTS8	ENSG00000164941.13	GTExv8.EUR.Adipose_Subcutaneous	./WEIGHTS//GTExv8.EUR.Adipose_Subcutaneous/ENSG00000164941.13.wgt.RDat	8	94813310	94813311	0.152	rs4734301	-2.75	rs2956217	0.087503	6.77	-1.315	440	30	enet	0.093	4.9e-12	-1.91952	0.0549	No
GVINP1	ENSG00000254838.5	GTExv8.EUR.Adipose_Subcutaneous	./WEIGHTS//GTExv8.EUR.Adipose_Subcutaneous/ENSG00000254838.5.wgt.RDat	11	6746438	6746439	0.1343	rs7104683	3.56	rs11040996	0.0674	-6.72	-1.635	627	627	susie	0.11	6e-14	1.91911	0.055	No
CTD-2006K23.1	ENSG00000261222.2	GTExv8.EUR.Adipose_Subcutaneous	./WEIGHTS//GTExv8.EUR.Adipose_Subcutaneous/ENSG00000261222.2.wgt.RDat	17	74599839	74599840	0.1397	rs9905663	3.84	rs905710	0.067188	-6.21	-1.79	482	482	susie	0.073	1.2e-09	1.91868	0.055	No
MLXIPL	ENSG00000009950.15	GTExv8.EUR.Adipose_Subcutaneous	./WEIGHTS//GTExv8.EUR.Adipose_Subcutaneous/ENSG00000009950.15.wgt.RDat	7	73624542	73624543	0.2425	rs714052	2.74	rs1051921	0.173	9.39	1.892	248	248	susie	0.18	5.7e-22	1.91758	0.055165	No
TSG101	ENSG00000074319.12	GTExv8.EUR.Adipose_Subcutaneous	./WEIGHTS//GTExv8.EUR.Adipose_Subcutaneous/ENSG00000074319.12.wgt.RDat	11	18527231	18527232	0.0527	rs11024574	2.77	rs2468812	-0.00175	-3.54	1.535	443	443	susie	-0.0011	0.5	-1.91743	0.0552	No
CTD-2007L18.5	ENSG00000260808.1	GTExv8.EUR.Adipose_Subcutaneous	./WEIGHTS//GTExv8.EUR.Adipose_Subcutaneous/ENSG00000260808.1.wgt.RDat	11	68616710	68616711	0.0402	rs2508836	-3.25	rs630225	0.000519	-3.5	-2.357	387	18	enet	0.0022	0.15	1.91546	0.0554	No
RP11-517C16.2	ENSG00000261286.1	GTExv8.EUR.Adipose_Subcutaneous	./WEIGHTS//GTExv8.EUR.Adipose_Subcutaneous/ENSG00000261286.1.wgt.RDat	16	84467360	84467361	0.3681	rs1874014	-2.99	rs445001	0.152	8.69	0.827	892	892	susie	0.2	9.5e-26	1.91495	0.0555	No
RP11-134O21.1	ENSG00000254319.5	GTExv8.EUR.Adipose_Subcutaneous	./WEIGHTS//GTExv8.EUR.Adipose_Subcutaneous/ENSG00000254319.5.wgt.RDat	8	2728450	2728451	0.1891	rs1993480	-3.54	rs7836236	0.055281	-6.14	2.048	602	27	enet	0.094	4.4e-12	-1.91409	0.0556	No
VWA8	ENSG00000102763.17	GTExv8.EUR.Adipose_Subcutaneous	./WEIGHTS//GTExv8.EUR.Adipose_Subcutaneous/ENSG00000102763.17.wgt.RDat	13	41961119	41961120	0.1697	rs9594738	8.39	rs1343869	0.0439	-6.13	1.491	512	9	enet	0.061	2.4e-08	-1.91291	0.0558	No
CKS2	ENSG00000123975.4	GTExv8.EUR.Adipose_Subcutaneous	./WEIGHTS//GTExv8.EUR.Adipose_Subcutaneous/ENSG00000123975.4.wgt.RDat	9	89311197	89311198	0.2036	rs6559314	3.176	rs3211663	0.125	-7.92	1.478	498	498	susie	0.14	4.6e-18	-1.91279	0.0558	No
ZNF334	ENSG00000198185.11	GTExv8.EUR.Adipose_Subcutaneous	./WEIGHTS//GTExv8.EUR.Adipose_Subcutaneous/ENSG00000198185.11.wgt.RDat	20	46513558	46513559	0.6467	rs3091587	-3.25	rs847052	0.597	16.97	-1.951	558	558	susie	0.6	1e-97	-1.91156	0.0559	No
LRRC37A15P	ENSG00000230069.3	GTExv8.EUR.Adipose_Subcutaneous	./WEIGHTS//GTExv8.EUR.Adipose_Subcutaneous/ENSG00000230069.3.wgt.RDat	4	102730720	102730721	0.1738	rs17214910	-3.73	rs223490	0.225	-10.47	-2.036	345	6	lasso	0.23	2.5e-29	1.9122	0.0559	No
RP5-1057I20.5	ENSG00000276691.1	GTExv8.EUR.Adipose_Subcutaneous	./WEIGHTS//GTExv8.EUR.Adipose_Subcutaneous/ENSG00000276691.1.wgt.RDat	12	47788425	47788426	0.4857	rs1232965	2.77	rs7959510	0.189	10.51	1.467	540	30	enet	0.26	5e-33	1.91017	0.0561	No
RTN4	ENSG00000115310.17	GTExv8.EUR.Adipose_Subcutaneous	./WEIGHTS//GTExv8.EUR.Adipose_Subcutaneous/ENSG00000115310.17.wgt.RDat	2	55112620	55112621	0.1186	rs6545469	-3.34	rs2968821	0.076656	7.11	1.909	514	1	top1	0.077	4.2e-10	1.909	0.0563	No
GRIP2	ENSG00000144596.12	GTExv8.EUR.Adipose_Subcutaneous	./WEIGHTS//GTExv8.EUR.Adipose_Subcutaneous/ENSG00000144596.12.wgt.RDat	3	14556074	14556075	0.1273	rs1600824	4.83	rs17317288	0.0861	6.51	-1.908	628	1	top1	0.086	3.5e-11	-1.908	0.0564	No
RPL8	ENSG00000161016.17	GTExv8.EUR.Adipose_Subcutaneous	./WEIGHTS//GTExv8.EUR.Adipose_Subcutaneous/ENSG00000161016.17.wgt.RDat	8	144792586	144792587	0.3865	rs4925813	3.44	rs11784860	0.437538	14.57	1.907	204	204	susie	0.44	7.1e-62	1.90733	0.0565	No
BTBD6	ENSG00000184887.13	GTExv8.EUR.Adipose_Subcutaneous	./WEIGHTS//GTExv8.EUR.Adipose_Subcutaneous/ENSG00000184887.13.wgt.RDat	14	105248911	105248912	0.1596	rs11620688	-2.88	rs2735819	0.089597	-6.85	-1.983	220	7	lasso	0.094	4.3e-12	1.90676	0.056552	No
ERICH4	ENSG00000204978.2	GTExv8.EUR.Adipose_Subcutaneous	./WEIGHTS//GTExv8.EUR.Adipose_Subcutaneous/ENSG00000204978.2.wgt.RDat	19	41443157	41443158	0.1109	rs1709138	3.88	rs2231940	0.0979	-7.15	-1.906	365	1	top1	0.098	1.5e-12	1.906	0.05665	No
CTD-2008E3.1	ENSG00000279923.1	GTExv8.EUR.Adipose_Subcutaneous	./WEIGHTS//GTExv8.EUR.Adipose_Subcutaneous/ENSG00000279923.1.wgt.RDat	5	31558572	31558573	0.1354	rs12697252	-3.37	rs10041313	0.076955	-6.67	-1.906	668	1	top1	0.077	3.9e-10	1.906	0.05665	No
FXYD5	ENSG00000089327.14	GTExv8.EUR.Adipose_Subcutaneous	./WEIGHTS//GTExv8.EUR.Adipose_Subcutaneous/ENSG00000089327.14.wgt.RDat	19	35154729	35154730	0.3114	rs7259244	-3.31	rs1046294	0.162	-9.28	-1.488	486	56	enet	0.17	1.8e-21	1.90552	0.05671	No
ZNF704	ENSG00000164684.13	GTExv8.EUR.Adipose_Subcutaneous	./WEIGHTS//GTExv8.EUR.Adipose_Subcutaneous/ENSG00000164684.13.wgt.RDat	8	80874780	80874781	0.0555	rs11777950	3.49	rs17474841	0.026507	-4.8	-1.954	384	384	susie	0.028	0.00013	1.90449	0.0568	No
TRIM14	ENSG00000106785.14	GTExv8.EUR.Adipose_Subcutaneous	./WEIGHTS//GTExv8.EUR.Adipose_Subcutaneous/ENSG00000106785.14.wgt.RDat	9	98119211	98119212	0.1024	rs7045158	2.652	rs2417729	0.0618	-6.11	-1.985	575	10	enet	0.095	2.8e-12	1.90439	0.0569	No
SAT2	ENSG00000141504.11	GTExv8.EUR.Adipose_Subcutaneous	./WEIGHTS//GTExv8.EUR.Adipose_Subcutaneous/ENSG00000141504.11.wgt.RDat	17	7627875	7627876	0.1143	rs1050541	3.1	rs1641510	0.020792	4.51	1.903	498	1	top1	0.021	0.00091	1.903	0.057	No
ACOT11	ENSG00000162390.17	GTExv8.EUR.Adipose_Subcutaneous	./WEIGHTS//GTExv8.EUR.Adipose_Subcutaneous/ENSG00000162390.17.wgt.RDat	1	54542256	54542257	0.1085	rs12063509	3.32	rs300280	0.015	4.43	-2.049	569	24	enet	0.044	2.4e-06	-1.90225	0.0571	No
RP11-696N14.1	ENSG00000246090.6	GTExv8.EUR.Adipose_Subcutaneous	./WEIGHTS//GTExv8.EUR.Adipose_Subcutaneous/ENSG00000246090.6.wgt.RDat	4	99088856	99088857	0.4915	rs7685402	-2.82	rs1800759	0.14	-9.48	0.324	500	72	enet	0.34	6.8e-46	-1.9008	0.0573	No
EVI5	ENSG00000067208.14	GTExv8.EUR.Adipose_Subcutaneous	./WEIGHTS//GTExv8.EUR.Adipose_Subcutaneous/ENSG00000067208.14.wgt.RDat	1	92792403	92792404	0.0327	rs11164838	3.38	rs2031494	0.0233	4.94	-1.873	273	273	susie	0.026	0.00024	-1.89974	0.0575	No
KIAA1549L	ENSG00000110427.14	GTExv8.EUR.Adipose_Subcutaneous	./WEIGHTS//GTExv8.EUR.Adipose_Subcutaneous/ENSG00000110427.14.wgt.RDat	11	33542071	33542072	0.1773	rs7930105	-3.27	rs2615934	0.0705	6.66	0.871	437	23	enet	0.13	1.9e-16	1.89818	0.0577	No
RNF157	ENSG00000141576.14	GTExv8.EUR.Adipose_Subcutaneous	./WEIGHTS//GTExv8.EUR.Adipose_Subcutaneous/ENSG00000141576.14.wgt.RDat	17	76240372	76240373	0.2698	rs1868826	-3.56	rs10512605	0.101782	-8.2	-1.028	421	421	susie	0.2	3.1e-25	1.89827	0.0577	No
RP11-18H21.1	ENSG00000245954.6	GTExv8.EUR.Adipose_Subcutaneous	./WEIGHTS//GTExv8.EUR.Adipose_Subcutaneous/ENSG00000245954.6.wgt.RDat	4	152100753	152100754	0.4252	rs361210	-3.79	rs13140099	0.283	-11.75	1.354	383	383	susie	0.35	3e-47	-1.8979	0.0577	No
SDAD1P1	ENSG00000228451.3	GTExv8.EUR.Adipose_Subcutaneous	./WEIGHTS//GTExv8.EUR.Adipose_Subcutaneous/ENSG00000228451.3.wgt.RDat	8	26382896	26382897	0.4408	rs4570167	3.42	rs3758098	0.212423	-10.97	-1.546	663	663	susie	0.38	1.4e-51	1.89752	0.0578	No
DGCR11	ENSG00000273311.1	GTExv8.EUR.Adipose_Subcutaneous	./WEIGHTS//GTExv8.EUR.Adipose_Subcutaneous/ENSG00000273311.1.wgt.RDat	22	19048374	19048375	0.2614	rs10483099	2.95	rs5993488	0.272	11.7	2.084	321	12	lasso	0.28	1e-36	1.8968	0.057849	No
ANO5	ENSG00000171714.10	GTExv8.EUR.Adipose_Subcutaneous	./WEIGHTS//GTExv8.EUR.Adipose_Subcutaneous/ENSG00000171714.10.wgt.RDat	11	22193175	22193176	0.1991	rs10500923	-2.36	rs7102678	0.186	9.57	2.052	373	6	lasso	0.19	1.3e-23	1.8964	0.0579	No
TBCK	ENSG00000145348.16	GTExv8.EUR.Adipose_Subcutaneous	./WEIGHTS//GTExv8.EUR.Adipose_Subcutaneous/ENSG00000145348.16.wgt.RDat	4	106321494	106321495	0.0439	rs727618	-4.01	rs2949644	0.0521	5.27	-1.362	311	5	lasso	0.054	1.5e-07	-1.8959	0.058	No
SLC17A5	ENSG00000119899.12	GTExv8.EUR.Adipose_Subcutaneous	./WEIGHTS//GTExv8.EUR.Adipose_Subcutaneous/ENSG00000119899.12.wgt.RDat	6	73654154	73654155	0.1646	rs3757105	3.39	rs3757108	0.12	7.82	2.057	382	382	susie	0.14	8.1e-18	1.895	0.0581	No
ADH5	ENSG00000197894.10	GTExv8.EUR.Adipose_Subcutaneous	./WEIGHTS//GTExv8.EUR.Adipose_Subcutaneous/ENSG00000197894.10.wgt.RDat	4	99088800	99088801	0.2128	rs7685402	-2.82	rs2602884	0.0464	-5.72	0.624	500	39	enet	0.1	2.7e-13	-1.8948	0.0581	No
ZKSCAN5	ENSG00000196652.11	GTExv8.EUR.Adipose_Subcutaneous	./WEIGHTS//GTExv8.EUR.Adipose_Subcutaneous/ENSG00000196652.11.wgt.RDat	7	99504650	99504651	0.056	rs4646450	3.85	rs1581492	0.0539	-5.27	3.088	315	8	enet	0.056	9.3e-08	-1.89344	0.0583	No
RP11-176H8.1	ENSG00000203546.7	GTExv8.EUR.Adipose_Subcutaneous	./WEIGHTS//GTExv8.EUR.Adipose_Subcutaneous/ENSG00000203546.7.wgt.RDat	14	31428187	31428188	0.0804	rs1278876	-2.48	rs1888576	0.055541	6.02	1.892	309	1	top1	0.056	1.1e-07	1.892	0.058491	No
PFN1P8	ENSG00000244371.2	GTExv8.EUR.Adipose_Subcutaneous	./WEIGHTS//GTExv8.EUR.Adipose_Subcutaneous/ENSG00000244371.2.wgt.RDat	1	146957658	146957659	0.2513	rs11576360	-3.41	rs1853782	0.0499	-5.44	-1.83	257	6	enet	0.089	1.5e-11	1.89227	0.0585	No
RP11-359E3.4	ENSG00000272631.1	GTExv8.EUR.Adipose_Subcutaneous	./WEIGHTS//GTExv8.EUR.Adipose_Subcutaneous/ENSG00000272631.1.wgt.RDat	10	86756297	86756298	0.0565	rs4934279	-2.63	rs4934258	0.0496	-5.38	-1.892	339	1	top1	0.05	5.1e-07	1.892	0.0585	No
LINC00294	ENSG00000280798.1	GTExv8.EUR.Adipose_Subcutaneous	./WEIGHTS//GTExv8.EUR.Adipose_Subcutaneous/ENSG00000280798.1.wgt.RDat	11	33076460	33076461	0.2723	rs11603947	-2.79	rs1033716	0.174	-9.31	-1.891	306	1	top1	0.17	8.2e-22	1.891	0.0586	No
PITX1	ENSG00000069011.15	GTExv8.EUR.Adipose_Subcutaneous	./WEIGHTS//GTExv8.EUR.Adipose_Subcutaneous/ENSG00000069011.15.wgt.RDat	5	135034519	135034520	0.1177	rs1039596	-3.12	rs2112186	0.080108	-6.71	1.964	393	393	susie	0.088	2.2e-11	-1.89118	0.058601	No
FUT8	ENSG00000033170.16	GTExv8.EUR.Adipose_Subcutaneous	./WEIGHTS//GTExv8.EUR.Adipose_Subcutaneous/ENSG00000033170.16.wgt.RDat	14	65410591	65410592	0.059	rs10132229	-3.17	rs17102450	0.055499	5.33	-1.891	372	1	top1	0.055	1.1e-07	-1.891	0.058624	No
DDX31	ENSG00000125485.17	GTExv8.EUR.Adipose_Subcutaneous	./WEIGHTS//GTExv8.EUR.Adipose_Subcutaneous/ENSG00000125485.17.wgt.RDat	9	132670033	132670034	0.453	rs10751490	-3.275	rs3739905	0.368	13.28	-1.991	536	536	susie	0.37	2.4e-50	-1.89035	0.0587	No
EFCAB13	ENSG00000178852.15	GTExv8.EUR.Adipose_Subcutaneous	./WEIGHTS//GTExv8.EUR.Adipose_Subcutaneous/ENSG00000178852.15.wgt.RDat	17	47323289	47323290	0.3523	rs12453279	-4.18	rs3809863	0.154778	8.74	2.218	346	49	enet	0.22	2.7e-27	1.88952	0.0588	No
SLC20A2	ENSG00000168575.9	GTExv8.EUR.Adipose_Subcutaneous	./WEIGHTS//GTExv8.EUR.Adipose_Subcutaneous/ENSG00000168575.9.wgt.RDat	8	42541596	42541597	0.1188	rs10958734	-2.63	rs9643888	0.067364	6.67	1.867	264	264	susie	0.088	1.9e-11	1.88911	0.0589	No
PARP10	ENSG00000178685.13	GTExv8.EUR.Adipose_Subcutaneous	./WEIGHTS//GTExv8.EUR.Adipose_Subcutaneous/ENSG00000178685.13.wgt.RDat	8	144012771	144012772	0.0407	rs13255110	-3.08	rs4073455	0.030553	4.98	-1.941	283	283	susie	0.038	9.9e-06	-1.88874	0.0589	No
CCL3L3	ENSG00000276085.1	GTExv8.EUR.Adipose_Subcutaneous	./WEIGHTS//GTExv8.EUR.Adipose_Subcutaneous/ENSG00000276085.1.wgt.RDat	17	36196757	36196758	0.267	rs4795086	-3.08	rs8064426	0.086616	-6.58	2.253	306	4	lasso	0.13	1.6e-16	-1.88927	0.0589	No
SEL1L3	ENSG00000091490.10	GTExv8.EUR.Adipose_Subcutaneous	./WEIGHTS//GTExv8.EUR.Adipose_Subcutaneous/ENSG00000091490.10.wgt.RDat	4	25863759	25863760	0.0788	rs6828696	-3.49	rs878552	0.046	-5.82	-1.888	468	1	top1	0.046	1.3e-06	1.888	0.059	No
RP11-13P5.2	ENSG00000233682.3	GTExv8.EUR.Adipose_Subcutaneous	./WEIGHTS//GTExv8.EUR.Adipose_Subcutaneous/ENSG00000233682.3.wgt.RDat	6	159170006	159170007	0.0688	rs294879	3.03	rs211578	-0.00205	-3.39	-2.238	569	569	susie	0.01	0.015	1.88803	0.059	No
ITGA4	ENSG00000115232.13	GTExv8.EUR.Adipose_Subcutaneous	./WEIGHTS//GTExv8.EUR.Adipose_Subcutaneous/ENSG00000115232.13.wgt.RDat	2	181457206	181457207	0.1424	rs8192556	2.729	rs1449263	0.013512	4.5	0.866	364	43	enet	0.02	0.0011	1.8871	0.0591	No
SMG1P7	ENSG00000261556.9	GTExv8.EUR.Adipose_Subcutaneous	./WEIGHTS//GTExv8.EUR.Adipose_Subcutaneous/ENSG00000261556.9.wgt.RDat	16	70246609	70246610	0.6076	rs4985556	-2.28	rs4985407	0.483	15.22	-1.881	198	4	lasso	0.48	6.3e-71	-1.88691	0.05917	No
CCDC30	ENSG00000186409.14	GTExv8.EUR.Adipose_Subcutaneous	./WEIGHTS//GTExv8.EUR.Adipose_Subcutaneous/ENSG00000186409.14.wgt.RDat	1	42463329	42463330	0.1993	rs12129168	3.21	rs10493108	0.127	7.99	-1.689	340	12	lasso	0.13	3.9e-16	-1.88454	0.0595	No
ARL3	ENSG00000138175.8	GTExv8.EUR.Adipose_Subcutaneous	./WEIGHTS//GTExv8.EUR.Adipose_Subcutaneous/ENSG00000138175.8.wgt.RDat	10	102714406	102714407	0.1406	rs17115171	-2.71	rs11191375	0.0787	-6.5	2.078	365	7	lasso	0.12	6.1e-15	-1.8839	0.0596	No
TTLL12	ENSG00000100304.12	GTExv8.EUR.Adipose_Subcutaneous	./WEIGHTS//GTExv8.EUR.Adipose_Subcutaneous/ENSG00000100304.12.wgt.RDat	22	43187132	43187133	0.4613	rs8137393	2.51	rs2071724	0.214	-10.33	-1.848	559	559	susie	0.27	1.1e-34	1.8837	0.059612	No
RP3-414A15.2	ENSG00000258695.2	GTExv8.EUR.Adipose_Subcutaneous	./WEIGHTS//GTExv8.EUR.Adipose_Subcutaneous/ENSG00000258695.2.wgt.RDat	14	73530151	73530152	0.3201	rs1047849	2.67	rs2010070	0.065865	7.13	-0.91	354	354	susie	0.21	7.6e-26	-1.88332	0.059656	No
DAP	ENSG00000112977.15	GTExv8.EUR.Adipose_Subcutaneous	./WEIGHTS//GTExv8.EUR.Adipose_Subcutaneous/ENSG00000112977.15.wgt.RDat	5	10761271	10761272	0.3737	rs591142	-3.01	rs1531842	0.211957	-10.79	-0.876	628	30	enet	0.31	4.1e-40	1.88325	0.059666	No
RGCC	ENSG00000102760.12	GTExv8.EUR.Adipose_Subcutaneous	./WEIGHTS//GTExv8.EUR.Adipose_Subcutaneous/ENSG00000102760.12.wgt.RDat	13	41457558	41457559	0.2591	rs7997427	-3.75	rs4942068	0.242	10.8	1.808	339	2	lasso	0.24	7.2e-31	1.88211	0.0598	No
MZT2A	ENSG00000173272.15	GTExv8.EUR.Adipose_Subcutaneous	./WEIGHTS//GTExv8.EUR.Adipose_Subcutaneous/ENSG00000173272.15.wgt.RDat	2	131492742	131492743	0.3921	rs7565546	3.146	rs6731616	0.246059	-11.06	2.581	164	6	lasso	0.29	2.9e-38	-1.8822	0.0598	No
P2RY11	ENSG00000244165.1	GTExv8.EUR.Adipose_Subcutaneous	./WEIGHTS//GTExv8.EUR.Adipose_Subcutaneous/ENSG00000244165.1.wgt.RDat	19	10111537	10111538	0.2398	rs12611227	-2.46	rs3826785	0.0793	7.67	1.822	361	361	susie	0.14	2.4e-17	1.88081	0.06	No
EPHA3	ENSG00000044524.10	GTExv8.EUR.Adipose_Subcutaneous	./WEIGHTS//GTExv8.EUR.Adipose_Subcutaneous/ENSG00000044524.10.wgt.RDat	3	89107523	89107524	0.108	rs1512909	-2.24	rs4132275	0.0147	-4.42	-1.19	266	17	enet	0.029	9.5e-05	1.88087	0.06	No
PROCR	ENSG00000101000.5	GTExv8.EUR.Adipose_Subcutaneous	./WEIGHTS//GTExv8.EUR.Adipose_Subcutaneous/ENSG00000101000.5.wgt.RDat	20	35172072	35172073	0.2268	rs143384	9.38	rs6060270	0.226	-10.58	1.066	353	353	susie	0.23	1.7e-29	-1.88025	0.0601	No
GNG12	ENSG00000172380.5	GTExv8.EUR.Adipose_Subcutaneous	./WEIGHTS//GTExv8.EUR.Adipose_Subcutaneous/ENSG00000172380.5.wgt.RDat	1	67833466	67833467	0.0809	rs11209223	-3.7	rs1276297	0.0344	5.04	-1.75	574	574	susie	0.037	1.3e-05	-1.88042	0.0601	No
WDR37	ENSG00000047056.14	GTExv8.EUR.Adipose_Subcutaneous	./WEIGHTS//GTExv8.EUR.Adipose_Subcutaneous/ENSG00000047056.14.wgt.RDat	10	1049537	1049538	0.1749	rs7899518	3.32	rs7075188	0.125	7.91	1.725	512	512	susie	0.13	5.1e-16	1.8793	0.0602	No
KCNS3	ENSG00000170745.11	GTExv8.EUR.Adipose_Subcutaneous	./WEIGHTS//GTExv8.EUR.Adipose_Subcutaneous/ENSG00000170745.11.wgt.RDat	2	17877846	17877847	0.5208	rs10184119	-2.944	rs6531065	0.364387	13.24	1.826	515	515	susie	0.39	4.1e-54	1.87966	0.0602	No
PTH2R	ENSG00000144407.9	GTExv8.EUR.Adipose_Subcutaneous	./WEIGHTS//GTExv8.EUR.Adipose_Subcutaneous/ENSG00000144407.9.wgt.RDat	2	208359713	208359714	0.2453	rs41474550	-2.435	rs4673402	0.223185	-10.38	-1.837	355	21	enet	0.23	1.1e-28	1.87741	0.0605	No
ANKRD24	ENSG00000089847.12	GTExv8.EUR.Adipose_Subcutaneous	./WEIGHTS//GTExv8.EUR.Adipose_Subcutaneous/ENSG00000089847.12.wgt.RDat	19	4183353	4183354	0.3226	rs11880023	-3.96	rs4807546	0.142	8.89	1.812	374	374	susie	0.15	7.4e-19	1.87661	0.06057	No
FBXO22	ENSG00000167196.13	GTExv8.EUR.Adipose_Subcutaneous	./WEIGHTS//GTExv8.EUR.Adipose_Subcutaneous/ENSG00000167196.13.wgt.RDat	15	75903858	75903859	0.0965	rs8609	-4.28	rs335675	-0.000856	-4.78	-1.584	288	37	enet	0.037	1.5e-05	1.876	0.0607	No
CXXC1	ENSG00000154832.14	GTExv8.EUR.Adipose_Subcutaneous	./WEIGHTS//GTExv8.EUR.Adipose_Subcutaneous/ENSG00000154832.14.wgt.RDat	18	50288303	50288304	0.2037	rs2926295	3.07	rs12959102	0.030721	5.12	-1.456	577	577	susie	0.062	1.8e-08	-1.87536	0.06074	No
RP4-605O3.4	ENSG00000272368.2	GTExv8.EUR.Adipose_Subcutaneous	./WEIGHTS//GTExv8.EUR.Adipose_Subcutaneous/ENSG00000272368.2.wgt.RDat	12	50123363	50123364	0.1192	rs7975894	2.24	rs1044370	0.104	8.28	-1.49	312	27	enet	0.14	7.6e-18	-1.87515	0.0608	No
NBN	ENSG00000104320.13	GTExv8.EUR.Adipose_Subcutaneous	./WEIGHTS//GTExv8.EUR.Adipose_Subcutaneous/ENSG00000104320.13.wgt.RDat	8	90003227	90003228	0.0663	rs431623	2.49	rs1805799	0.020731	5.89	-0.975	375	375	susie	0.061	2.6e-08	-1.87416	0.0609	No
BTNL3	ENSG00000168903.8	GTExv8.EUR.Adipose_Subcutaneous	./WEIGHTS//GTExv8.EUR.Adipose_Subcutaneous/ENSG00000168903.8.wgt.RDat	5	180988844	180988845	0.3717	rs10069	-4.5	rs4700772	0.3605	13.32	-1.609	299	299	susie	0.38	2.6e-51	-1.87254	0.061132	No
PI4KAP1	ENSG00000274602.4	GTExv8.EUR.Adipose_Subcutaneous	./WEIGHTS//GTExv8.EUR.Adipose_Subcutaneous/ENSG00000274602.4.wgt.RDat	22	18577967	18577968	0.0385	rs10483099	2.95	rs17810512	7.57e-05	3.47	2.352	106	106	susie	0.00098	0.23	1.8724	0.061153	No
LINC01933	ENSG00000254226.5	GTExv8.EUR.Adipose_Subcutaneous	./WEIGHTS//GTExv8.EUR.Adipose_Subcutaneous/ENSG00000254226.5.wgt.RDat	5	151949570	151949571	0.1181	rs17663295	-2.56	rs2964584	0.083994	6.85	-1.762	527	527	susie	0.089	1.7e-11	-1.87188	0.061224	No
PRMT2	ENSG00000160310.17	GTExv8.EUR.Adipose_Subcutaneous	./WEIGHTS//GTExv8.EUR.Adipose_Subcutaneous/ENSG00000160310.17.wgt.RDat	21	46635166	46635167	0.3766	rs2839297	-2.86	rs2839373	0.01793	-5.71	-1.745	277	18	enet	0.12	1.6e-15	1.87151	0.06127	No
FEM1B	ENSG00000169018.5	GTExv8.EUR.Adipose_Subcutaneous	./WEIGHTS//GTExv8.EUR.Adipose_Subcutaneous/ENSG00000169018.5.wgt.RDat	15	68277802	68277803	0.0831	rs11633874	3.2	rs11630865	0.0518	-5.28	1.871	478	1	top1	0.052	2.9e-07	-1.871	0.0613	No
CR1	ENSG00000203710.10	GTExv8.EUR.Adipose_Subcutaneous	./WEIGHTS//GTExv8.EUR.Adipose_Subcutaneous/ENSG00000203710.10.wgt.RDat	1	207496146	207496147	0.0681	rs4571969	-3.13	rs4618971	0.00934	-4.19	2.078	387	20	enet	0.033	3.5e-05	-1.87135	0.0613	No
ASLP1	ENSG00000244723.3	GTExv8.EUR.Adipose_Subcutaneous	./WEIGHTS//GTExv8.EUR.Adipose_Subcutaneous/ENSG00000244723.3.wgt.RDat	22	23653333	23653334	0.1734	rs8138536	2.43	rs6003824	0.1	-7.18	1.871	485	1	top1	0.1	7.3e-13	-1.871	0.061345	No
HAUS8	ENSG00000131351.14	GTExv8.EUR.Adipose_Subcutaneous	./WEIGHTS//GTExv8.EUR.Adipose_Subcutaneous/ENSG00000131351.14.wgt.RDat	19	17075624	17075625	0.1508	rs10409801	2.96	rs7253742	0.0768	-6.41	-1.871	408	1	top1	0.077	4.1e-10	1.871	0.06135	No
TEX264	ENSG00000164081.12	GTExv8.EUR.Adipose_Subcutaneous	./WEIGHTS//GTExv8.EUR.Adipose_Subcutaneous/ENSG00000164081.12.wgt.RDat	3	51671174	51671175	0.2644	rs6806509	2.94	rs11919197	0.244	10.87	1.978	234	234	susie	0.24	4.1e-31	1.87073	0.0614	No
FSIP2-AS1	ENSG00000231646.5	GTExv8.EUR.Adipose_Subcutaneous	./WEIGHTS//GTExv8.EUR.Adipose_Subcutaneous/ENSG00000231646.5.wgt.RDat	2	185788208	185788209	0.0446	rs17403547	2.362	rs988937	0.050354	-5.4	-1.927	289	12	lasso	0.052	2.9e-07	1.86742	0.0618	No
RP11-247A12.7	ENSG00000268707.1	GTExv8.EUR.Adipose_Subcutaneous	./WEIGHTS//GTExv8.EUR.Adipose_Subcutaneous/ENSG00000268707.1.wgt.RDat	9	129170433	129170434	0.0799	rs17440439	-2.499	rs3118634	0.0792	6.38	-1.868	395	1	top1	0.079	2.1e-10	-1.868	0.0618	No
SH3D19	ENSG00000109686.17	GTExv8.EUR.Adipose_Subcutaneous	./WEIGHTS//GTExv8.EUR.Adipose_Subcutaneous/ENSG00000109686.17.wgt.RDat	4	151325631	151325632	0.0499	rs7684972	3.03	rs10222881	0.0143	-4.49	-1.642	279	12	enet	0.023	0.00055	1.8669	0.0619	No
MRPL36	ENSG00000171421.12	GTExv8.EUR.Adipose_Subcutaneous	./WEIGHTS//GTExv8.EUR.Adipose_Subcutaneous/ENSG00000171421.12.wgt.RDat	5	1801365	1801366	0.1699	rs4635969	3.43	rs4975735	0.105012	7.25	2.799	609	19	enet	0.11	2.6e-14	1.86635	0.061993	No
PDZK1IP1	ENSG00000162366.7	GTExv8.EUR.Adipose_Subcutaneous	./WEIGHTS//GTExv8.EUR.Adipose_Subcutaneous/ENSG00000162366.7.wgt.RDat	1	47191043	47191044	0.1343	rs2457067	3.06	rs2248907	0.107	-7.43	-1.866	414	1	top1	0.11	1.2e-13	1.866	0.062	No
KCNH1	ENSG00000143473.12	GTExv8.EUR.Adipose_Subcutaneous	./WEIGHTS//GTExv8.EUR.Adipose_Subcutaneous/ENSG00000143473.12.wgt.RDat	1	211134179	211134180	0.053	rs7556358	3.02	rs10863854	0.0114	-4.17	1.847	473	2	lasso	0.012	0.0088	-1.86588	0.0621	No
ANO7	ENSG00000146205.13	GTExv8.EUR.Adipose_Subcutaneous	./WEIGHTS//GTExv8.EUR.Adipose_Subcutaneous/ENSG00000146205.13.wgt.RDat	2	241188508	241188509	0.2917	rs4675807	2.982	rs3821285	0.168637	9.13	1.772	408	41	enet	0.2	1.6e-25	1.86594	0.0621	No
C1orf109	ENSG00000116922.14	GTExv8.EUR.Adipose_Subcutaneous	./WEIGHTS//GTExv8.EUR.Adipose_Subcutaneous/ENSG00000116922.14.wgt.RDat	1	37692248	37692249	0.1755	rs4074961	3.23	rs684260	0.114	-7.68	-1.865	451	1	top1	0.11	1.9e-14	1.865	0.0622	No
HSPA7	ENSG00000225217.1	GTExv8.EUR.Adipose_Subcutaneous	./WEIGHTS//GTExv8.EUR.Adipose_Subcutaneous/ENSG00000225217.1.wgt.RDat	1	161606290	161606291	0.4586	rs13375736	-2.58	rs2099684	0.122	-8.96	-1.849	449	45	enet	0.25	4.5e-32	1.86462	0.0622	No
PRPS1P2	ENSG00000232630.1	GTExv8.EUR.Adipose_Subcutaneous	./WEIGHTS//GTExv8.EUR.Adipose_Subcutaneous/ENSG00000232630.1.wgt.RDat	9	125150652	125150653	0.0706	rs581558	2.535	rs420423	0.0696	6.15	-1.865	313	1	top1	0.07	2.7e-09	-1.865	0.0622	No
RP11-302L19.3	ENSG00000273100.1	GTExv8.EUR.Adipose_Subcutaneous	./WEIGHTS//GTExv8.EUR.Adipose_Subcutaneous/ENSG00000273100.1.wgt.RDat	6	170178680	170178681	0.2829	rs6456182	3.72	rs2935062	0.153	9.28	-1.298	395	5	lasso	0.18	4.5e-23	-1.86453	0.0622	No
TP53INP2	ENSG00000078804.12	GTExv8.EUR.Adipose_Subcutaneous	./WEIGHTS//GTExv8.EUR.Adipose_Subcutaneous/ENSG00000078804.12.wgt.RDat	20	34704289	34704290	0.0526	rs6060244	3.03	rs2424994	0.0268	-4.61	-1.709	325	4	lasso	0.032	4.7e-05	1.86422	0.0623	No
RP11-511B23.3	ENSG00000258171.1	GTExv8.EUR.Adipose_Subcutaneous	./WEIGHTS//GTExv8.EUR.Adipose_Subcutaneous/ENSG00000258171.1.wgt.RDat	12	93174365	93174366	0.1299	rs7310512	3.94	rs7976742	0.108	-7.46	-1.863	372	1	top1	0.11	1e-13	1.863	0.0625	No
PCGF2	ENSG00000277258.4	GTExv8.EUR.Adipose_Subcutaneous	./WEIGHTS//GTExv8.EUR.Adipose_Subcutaneous/ENSG00000277258.4.wgt.RDat	17	38748377	38748378	0.2884	rs1043515	-4.51	rs11658500	0.263655	11.29	0.997	345	13	enet	0.28	5.5e-36	1.86297	0.0625	No
ERMAP	ENSG00000164010.13	GTExv8.EUR.Adipose_Subcutaneous	./WEIGHTS//GTExv8.EUR.Adipose_Subcutaneous/ENSG00000164010.13.wgt.RDat	1	42817123	42817124	0.1742	rs12129168	3.21	rs12406279	0.0613	-5.63	2.283	430	430	susie	0.064	1.2e-08	-1.8619	0.0626	No
CTA-315H11.2	ENSG00000274080.1	GTExv8.EUR.Adipose_Subcutaneous	./WEIGHTS//GTExv8.EUR.Adipose_Subcutaneous/ENSG00000274080.1.wgt.RDat	7	73611501	73611502	0.093	rs714052	2.74	rs13226650	0.0569	5.47	1.862	244	1	top1	0.057	7.6e-08	1.862	0.062603	No
ZNF92	ENSG00000146757.13	GTExv8.EUR.Adipose_Subcutaneous	./WEIGHTS//GTExv8.EUR.Adipose_Subcutaneous/ENSG00000146757.13.wgt.RDat	7	65373798	65373799	0.0657	rs4718278	2.46	rs9638226	-0.0007	3.19	0.253	160	20	enet	0.008	0.028	1.86124	0.062711	No
CICP14	ENSG00000281490.1	GTExv8.EUR.Adipose_Subcutaneous	./WEIGHTS//GTExv8.EUR.Adipose_Subcutaneous/ENSG00000281490.1.wgt.RDat	7	128658790	128658791	0.7193	rs10225988	1.92	rs2402923	0.64	17.51	1.725	358	358	susie	0.68	2e-121	1.8605	0.062815	No
TIMM17A	ENSG00000134375.10	GTExv8.EUR.Adipose_Subcutaneous	./WEIGHTS//GTExv8.EUR.Adipose_Subcutaneous/ENSG00000134375.10.wgt.RDat	1	201955490	201955491	0.0899	rs1358451	-2.74	rs7513	0.0286	4.86	1.86	473	1	top1	0.029	0.00012	1.86	0.0629	No
GPR84	ENSG00000139572.3	GTExv8.EUR.Adipose_Subcutaneous	./WEIGHTS//GTExv8.EUR.Adipose_Subcutaneous/ENSG00000139572.3.wgt.RDat	12	54364486	54364487	0.1192	rs765634	-5.55	rs10876556	0.058	5.64	-1.86	423	1	top1	0.058	5.7e-08	-1.86	0.0629	No
SCN11A	ENSG00000168356.11	GTExv8.EUR.Adipose_Subcutaneous	./WEIGHTS//GTExv8.EUR.Adipose_Subcutaneous/ENSG00000168356.11.wgt.RDat	3	38950560	38950561	0.1326	rs7622284	-3.08	rs4585134	0.138	-8.52	-1.833	465	465	susie	0.14	6.4e-18	1.86021	0.0629	No
GDF9	ENSG00000164404.8	GTExv8.EUR.Adipose_Subcutaneous	./WEIGHTS//GTExv8.EUR.Adipose_Subcutaneous/ENSG00000164404.8.wgt.RDat	5	132866558	132866559	0.1081	rs2162767	3.62	rs254286	0.061988	-6.39	-0.97	411	19	enet	0.071	1.9e-09	1.85823	0.063137	No
DHX57	ENSG00000163214.20	GTExv8.EUR.Adipose_Subcutaneous	./WEIGHTS//GTExv8.EUR.Adipose_Subcutaneous/ENSG00000163214.20.wgt.RDat	2	38875933	38875934	0.0946	rs1997377	-2.854	rs10219	0.077754	-6.38	-1.858	316	1	top1	0.078	3.2e-10	1.858	0.0632	No
DGCR2	ENSG00000070413.19	GTExv8.EUR.Adipose_Subcutaneous	./WEIGHTS//GTExv8.EUR.Adipose_Subcutaneous/ENSG00000070413.19.wgt.RDat	22	19122453	19122454	0.1347	rs10483099	2.95	rs17811029	0.076	7.13	2.013	363	14	enet	0.1	2.6e-13	1.8572	0.063278	No
RP11-398K22.12	ENSG00000229852.2	GTExv8.EUR.Adipose_Subcutaneous	./WEIGHTS//GTExv8.EUR.Adipose_Subcutaneous/ENSG00000229852.2.wgt.RDat	6	73263214	73263215	0.1028	rs3757105	3.39	rs10943084	0.0542	5.85	1.558	386	386	susie	0.057	6.5e-08	1.85683	0.0633	No
PDCD6IPP2	ENSG00000261377.5	GTExv8.EUR.Adipose_Subcutaneous	./WEIGHTS//GTExv8.EUR.Adipose_Subcutaneous/ENSG00000261377.5.wgt.RDat	15	28789663	28789664	0.1923	rs2279482	-2.1	rs11631641	0.0286	-5.23	1.453	216	20	enet	0.078	3.1e-10	-1.85656	0.0634	No
CYTH4	ENSG00000100055.20	GTExv8.EUR.Adipose_Subcutaneous	./WEIGHTS//GTExv8.EUR.Adipose_Subcutaneous/ENSG00000100055.20.wgt.RDat	22	37282026	37282027	0.1325	rs1047326	2.88	rs933241	0.0726	6.34	-1.856	630	1	top1	0.073	1.2e-09	-1.856	0.063454	No
PTH1R	ENSG00000160801.13	GTExv8.EUR.Adipose_Subcutaneous	./WEIGHTS//GTExv8.EUR.Adipose_Subcutaneous/ENSG00000160801.13.wgt.RDat	3	46877745	46877746	0.0895	rs4683255	3.93	rs4683297	0.019	4.76	0.89	319	22	enet	0.057	7e-08	1.85584	0.0635	No
ZNF518A	ENSG00000177853.14	GTExv8.EUR.Adipose_Subcutaneous	./WEIGHTS//GTExv8.EUR.Adipose_Subcutaneous/ENSG00000177853.14.wgt.RDat	10	96129714	96129715	0.1063	rs17111260	3.03	rs7896077	0.0953	7.13	-1.856	461	1	top1	0.095	3e-12	-1.856	0.0635	No
RP11-1149O23.3	ENSG00000246582.2	GTExv8.EUR.Adipose_Subcutaneous	./WEIGHTS//GTExv8.EUR.Adipose_Subcutaneous/ENSG00000246582.2.wgt.RDat	8	23224600	23224601	0.1356	rs4077341	-3.12	rs11785328	0.027855	-4.56	-0.254	623	22	enet	0.033	3.6e-05	-1.85541	0.0635	No
RP11-284M14.1	ENSG00000250326.1	GTExv8.EUR.Adipose_Subcutaneous	./WEIGHTS//GTExv8.EUR.Adipose_Subcutaneous/ENSG00000250326.1.wgt.RDat	4	143184860	143184861	0.0532	rs1441424	-2.29	rs10032938	0.0182	4.71	1.762	290	290	susie	0.035	2.4e-05	1.8547	0.0636	No
MANBAL	ENSG00000101363.12	GTExv8.EUR.Adipose_Subcutaneous	./WEIGHTS//GTExv8.EUR.Adipose_Subcutaneous/ENSG00000101363.12.wgt.RDat	20	37289637	37289638	0.2793	rs6124914	2.73	rs1806940	0.17	-9.19	1.548	323	26	enet	0.21	1.7e-26	-1.85418	0.0637	No
TLR2	ENSG00000137462.6	GTExv8.EUR.Adipose_Subcutaneous	./WEIGHTS//GTExv8.EUR.Adipose_Subcutaneous/ENSG00000137462.6.wgt.RDat	4	153701499	153701500	0.0423	rs7699839	3.4	rs10517577	0.00305	-4.61	0.814	441	14	enet	0.012	0.01	-1.8544	0.0637	No
PLBD2	ENSG00000151176.7	GTExv8.EUR.Adipose_Subcutaneous	./WEIGHTS//GTExv8.EUR.Adipose_Subcutaneous/ENSG00000151176.7.wgt.RDat	12	113358565	113358566	0.0784	rs7295769	3.97	rs12826247	0.0264	5.51	0.651	502	26	enet	0.047	8.7e-07	1.8534	0.0638	No
ZNF253	ENSG00000256771.3	GTExv8.EUR.Adipose_Subcutaneous	./WEIGHTS//GTExv8.EUR.Adipose_Subcutaneous/ENSG00000256771.3.wgt.RDat	19	19865885	19865886	0.0901	rs2304128	-3.23	rs7246955	0.0516	-5.32	-1.886	297	14	enet	0.057	7.2e-08	1.85303	0.06388	No
AS3MT	ENSG00000214435.7	GTExv8.EUR.Adipose_Subcutaneous	./WEIGHTS//GTExv8.EUR.Adipose_Subcutaneous/ENSG00000214435.7.wgt.RDat	10	102869515	102869516	0.6496	rs17115171	-2.71	rs4919690	0.57	-16.52	1.556	344	13	lasso	0.62	3e-102	-1.853	0.0639	No
AC112715.2	ENSG00000224132.2	GTExv8.EUR.Adipose_Subcutaneous	./WEIGHTS//GTExv8.EUR.Adipose_Subcutaneous/ENSG00000224132.2.wgt.RDat	2	237257090	237257091	0.0571	rs6431486	2.992	rs10929217	0.042725	4.91	-1.853	542	1	top1	0.043	3e-06	-1.853	0.0639	No
C2orf73	ENSG00000177994.15	GTExv8.EUR.Adipose_Subcutaneous	./WEIGHTS//GTExv8.EUR.Adipose_Subcutaneous/ENSG00000177994.15.wgt.RDat	2	54330033	54330034	0.1027	rs7605221	3.219	rs11904342	0.017169	4.52	0.689	474	27	enet	0.039	8.1e-06	1.8521	0.064	No
RP11-264M12.2	ENSG00000261707.1	GTExv8.EUR.Adipose_Subcutaneous	./WEIGHTS//GTExv8.EUR.Adipose_Subcutaneous/ENSG00000261707.1.wgt.RDat	16	77742999	77743000	0.3138	rs1597295	4.04	rs7187573	0.226	-10.68	-2.032	885	30	enet	0.26	1.3e-32	1.85202	0.06402	No
BRF1	ENSG00000185024.16	GTExv8.EUR.Adipose_Subcutaneous	./WEIGHTS//GTExv8.EUR.Adipose_Subcutaneous/ENSG00000185024.16.wgt.RDat	14	105315588	105315589	0.1303	rs11620688	-2.88	rs2816632	0.061338	5.81	-1.852	194	1	top1	0.061	2.4e-08	-1.852	0.064026	No
KIAA1211	ENSG00000109265.13	GTExv8.EUR.Adipose_Subcutaneous	./WEIGHTS//GTExv8.EUR.Adipose_Subcutaneous/ENSG00000109265.13.wgt.RDat	4	56049072	56049073	0.2229	rs13109565	-2.95	rs6839870	0.17	-9.09	-1.851	441	1	top1	0.17	2.3e-21	1.851	0.0642	No
MBLAC1	ENSG00000214309.4	GTExv8.EUR.Adipose_Subcutaneous	./WEIGHTS//GTExv8.EUR.Adipose_Subcutaneous/ENSG00000214309.4.wgt.RDat	7	100126693	100126694	0.1829	rs34440977	3.91	rs2272346	0.0893	6.96	-1.77	282	282	susie	0.091	9.6e-12	-1.85061	0.064226	No
KCNV2	ENSG00000168263.8	GTExv8.EUR.Adipose_Subcutaneous	./WEIGHTS//GTExv8.EUR.Adipose_Subcutaneous/ENSG00000168263.8.wgt.RDat	9	2717501	2717502	0.1287	rs10969031	3.407	rs7031607	0.0366	5.2	-1.85	709	1	top1	0.037	1.5e-05	-1.85	0.0643	No
RP11-477N3.1	ENSG00000272156.1	GTExv8.EUR.Adipose_Subcutaneous	./WEIGHTS//GTExv8.EUR.Adipose_Subcutaneous/ENSG00000272156.1.wgt.RDat	2	54082553	54082554	0.2121	rs7605221	3.219	rs11681941	0.042696	-6.51	-0.498	452	7	lasso	0.15	2.4e-19	1.84773	0.0646	No
GNA12	ENSG00000146535.13	GTExv8.EUR.Adipose_Subcutaneous	./WEIGHTS//GTExv8.EUR.Adipose_Subcutaneous/ENSG00000146535.13.wgt.RDat	7	2844323	2844324	0.1154	rs12700017	-3.41	rs2527684	0.0881	6.98	-1.747	562	562	susie	0.095	3.2e-12	-1.84754	0.064669	No
RNF180	ENSG00000164197.11	GTExv8.EUR.Adipose_Subcutaneous	./WEIGHTS//GTExv8.EUR.Adipose_Subcutaneous/ENSG00000164197.11.wgt.RDat	5	64165843	64165844	0.0482	rs10071371	2.56	rs10040843	0.013209	-4.37	2.509	292	292	susie	0.019	0.0015	-1.8475	0.064675	No
RP1-93H18.1	ENSG00000240050.5	GTExv8.EUR.Adipose_Subcutaneous	./WEIGHTS//GTExv8.EUR.Adipose_Subcutaneous/ENSG00000240050.5.wgt.RDat	6	116355679	116355680	0.0614	rs9400897	-2.56	rs7770769	0.0362	4.55	1.847	368	1	top1	0.036	1.6e-05	1.847	0.0647	No
APOL6	ENSG00000221963.5	GTExv8.EUR.Adipose_Subcutaneous	./WEIGHTS//GTExv8.EUR.Adipose_Subcutaneous/ENSG00000221963.5.wgt.RDat	22	35648394	35648395	0.194	rs5001172	-2.66	rs9610329	0.167	-9	-1.847	424	1	top1	0.17	5.8e-21	1.847	0.064747	No
RP11-32D16.1	ENSG00000254135.1	GTExv8.EUR.Adipose_Subcutaneous	./WEIGHTS//GTExv8.EUR.Adipose_Subcutaneous/ENSG00000254135.1.wgt.RDat	5	158485189	158485190	0.07	rs13188498	3.01	rs6872907	0.041783	-5.7	-1.265	450	9	enet	0.051	3.2e-07	1.84423	0.065149	No
PRMT6	ENSG00000198890.7	GTExv8.EUR.Adipose_Subcutaneous	./WEIGHTS//GTExv8.EUR.Adipose_Subcutaneous/ENSG00000198890.7.wgt.RDat	1	107056678	107056679	0.3089	rs12143353	-2.68	rs1623927	0.2	-10.11	-1.81	458	6	lasso	0.22	1.2e-27	1.84229	0.0654	No
ZNF345	ENSG00000251247.10	GTExv8.EUR.Adipose_Subcutaneous	./WEIGHTS//GTExv8.EUR.Adipose_Subcutaneous/ENSG00000251247.10.wgt.RDat	19	36850360	36850361	0.0309	rs2460950	-3.48	rs2912401	-0.00188	-3.08	-1.843	283	14	enet	0.0093	0.019	1.8419	0.06549	No
RP11-311H10.4	ENSG00000223678.1	GTExv8.EUR.Adipose_Subcutaneous	./WEIGHTS//GTExv8.EUR.Adipose_Subcutaneous/ENSG00000223678.1.wgt.RDat	9	33402856	33402857	0.2909	rs830406	3.316	rs3758268	0.112	-7.61	-1.828	402	402	susie	0.11	1.5e-14	1.84199	0.0655	No
BSCL2	ENSG00000168000.14	GTExv8.EUR.Adipose_Subcutaneous	./WEIGHTS//GTExv8.EUR.Adipose_Subcutaneous/ENSG00000168000.14.wgt.RDat	11	62709844	62709845	0.4325	rs948981	3.19	rs529220	0.224	10.39	-1.966	343	25	enet	0.24	6.5e-30	-1.84129	0.0656	No
ZSCAN30	ENSG00000186814.13	GTExv8.EUR.Adipose_Subcutaneous	./WEIGHTS//GTExv8.EUR.Adipose_Subcutaneous/ENSG00000186814.13.wgt.RDat	18	35290244	35290245	0.1414	rs16966744	-2.74	rs16958816	0.057359	-6.04	1.384	406	26	enet	0.066	6.2e-09	-1.84087	0.06564	No
RPS8	ENSG00000142937.11	GTExv8.EUR.Adipose_Subcutaneous	./WEIGHTS//GTExv8.EUR.Adipose_Subcutaneous/ENSG00000142937.11.wgt.RDat	1	44775250	44775251	0.1734	rs346703	-2.98	rs6689911	0.134	-9.15	1.33	350	21	enet	0.19	2.2e-23	-1.8404	0.0657	No
RP11-583F24.7	ENSG00000254529.1	GTExv8.EUR.Adipose_Subcutaneous	./WEIGHTS//GTExv8.EUR.Adipose_Subcutaneous/ENSG00000254529.1.wgt.RDat	11	18864508	18864509	0.0606	rs10500844	2.9	rs12787111	0.0288	-4.93	1.761	470	470	susie	0.032	4.4e-05	-1.84046	0.0657	No
RP11-80A15.1	ENSG00000258744.1	GTExv8.EUR.Adipose_Subcutaneous	./WEIGHTS//GTExv8.EUR.Adipose_Subcutaneous/ENSG00000258744.1.wgt.RDat	14	24501593	24501594	0.0689	rs11847172	2.86	rs17200068	0.009931	4.4	-1.84	584	1	top1	0.0099	0.016	-1.84	0.065768	No
WBSCR22	ENSG00000071462.11	GTExv8.EUR.Adipose_Subcutaneous	./WEIGHTS//GTExv8.EUR.Adipose_Subcutaneous/ENSG00000071462.11.wgt.RDat	7	73683567	73683568	0.0756	rs714052	2.74	rs12154779	0.0316	4.95	-1.396	268	33	enet	0.046	1.2e-06	-1.83883	0.06594	No
FRMPD1	ENSG00000070601.9	GTExv8.EUR.Adipose_Subcutaneous	./WEIGHTS//GTExv8.EUR.Adipose_Subcutaneous/ENSG00000070601.9.wgt.RDat	9	37650999	37651000	0.0892	rs999988	3.42	rs10758440	0.00764	-3.98	-1.934	441	441	susie	0.022	0.00067	1.83832	0.066	No
HSD17B1P1	ENSG00000108785.7	GTExv8.EUR.Adipose_Subcutaneous	./WEIGHTS//GTExv8.EUR.Adipose_Subcutaneous/ENSG00000108785.7.wgt.RDat	17	42546763	42546764	0.1318	rs2293155	-2.88	rs2301647	0.092442	7.73	2.196	252	9	enet	0.12	1.8e-15	1.83517	0.0665	No
WDR19	ENSG00000157796.17	GTExv8.EUR.Adipose_Subcutaneous	./WEIGHTS//GTExv8.EUR.Adipose_Subcutaneous/ENSG00000157796.17.wgt.RDat	4	39182403	39182404	0.0863	rs17510142	3.3	rs9993224	0.0967	-7.14	-1.835	451	1	top1	0.097	2e-12	1.835	0.0665	No
CTA-204B4.2	ENSG00000259891.1	GTExv8.EUR.Adipose_Subcutaneous	./WEIGHTS//GTExv8.EUR.Adipose_Subcutaneous/ENSG00000259891.1.wgt.RDat	8	140508042	140508043	0.1109	rs7823724	3.49	rs12676904	0.032097	4.58	-1.835	383	1	top1	0.032	4.8e-05	-1.835	0.0665	No
LLGL1	ENSG00000131899.10	GTExv8.EUR.Adipose_Subcutaneous	./WEIGHTS//GTExv8.EUR.Adipose_Subcutaneous/ENSG00000131899.10.wgt.RDat	17	18225586	18225587	0.056	rs16941466	-2.97	rs712274	0.006776	4.22	-0.92	275	8	enet	0.015	0.0044	-1.83459	0.0666	No
TMOD1	ENSG00000136842.13	GTExv8.EUR.Adipose_Subcutaneous	./WEIGHTS//GTExv8.EUR.Adipose_Subcutaneous/ENSG00000136842.13.wgt.RDat	9	97501179	97501180	0.04	rs10817771	-2.901	rs2808672	0.0206	-3.85	-2.405	373	17	enet	0.024	0.00038	1.83434	0.0666	No
GOLGA6L4	ENSG00000184206.11	GTExv8.EUR.Adipose_Subcutaneous	./WEIGHTS//GTExv8.EUR.Adipose_Subcutaneous/ENSG00000184206.11.wgt.RDat	15	84235772	84235773	0.5516	rs2013799	-3.25	rs3762169	0.273	11.49	1.715	201	35	enet	0.36	1.3e-48	1.83458	0.0666	No
CTA-268H5.12	ENSG00000273353.1	GTExv8.EUR.Adipose_Subcutaneous	./WEIGHTS//GTExv8.EUR.Adipose_Subcutaneous/ENSG00000273353.1.wgt.RDat	22	45178989	45178990	0.1326	rs9614734	3.63	rs226524	0.00778	4.42	-1.802	663	32	enet	0.043	2.6e-06	-1.834	0.066647	No
TMC2	ENSG00000149488.12	GTExv8.EUR.Adipose_Subcutaneous	./WEIGHTS//GTExv8.EUR.Adipose_Subcutaneous/ENSG00000149488.12.wgt.RDat	20	2536606	2536607	0.2499	rs8115012	3.49	rs910275	0.208	10.09	-1.907	593	7	lasso	0.21	2.5e-26	-1.83381	0.0667	No
SNX29	ENSG00000048471.13	GTExv8.EUR.Adipose_Subcutaneous	./WEIGHTS//GTExv8.EUR.Adipose_Subcutaneous/ENSG00000048471.13.wgt.RDat	16	11976736	11976737	0.1602	rs7198919	3.42	rs9938283	0.0309	-4.92	-1.833	453	1	top1	0.031	6.5e-05	1.833	0.0668	No
RP11-10C24.3	ENSG00000271643.1	GTExv8.EUR.Adipose_Subcutaneous	./WEIGHTS//GTExv8.EUR.Adipose_Subcutaneous/ENSG00000271643.1.wgt.RDat	3	33796949	33796950	0.1692	rs9810690	-2.6	rs4678614	0.00416	-3.52	-0.575	357	357	susie	0.014	0.0053	1.83284	0.0668	No
TNRC6C-AS1	ENSG00000204282.4	GTExv8.EUR.Adipose_Subcutaneous	./WEIGHTS//GTExv8.EUR.Adipose_Subcutaneous/ENSG00000204282.4.wgt.RDat	17	78110456	78110457	0.1226	rs7212707	-3.93	rs4564643	0.041805	-5.04	1.646	536	47	enet	0.049	5.2e-07	-1.83119	0.0671	No
NLRP1	ENSG00000091592.15	GTExv8.EUR.Adipose_Subcutaneous	./WEIGHTS//GTExv8.EUR.Adipose_Subcutaneous/ENSG00000091592.15.wgt.RDat	17	5619423	5619424	0.2114	rs4985650	3.19	rs907875	0.015218	-5.59	0.504	541	40	enet	0.09	1.3e-11	-1.83032	0.0672	No
TOP3B	ENSG00000100038.19	GTExv8.EUR.Adipose_Subcutaneous	./WEIGHTS//GTExv8.EUR.Adipose_Subcutaneous/ENSG00000100038.19.wgt.RDat	22	21982815	21982816	0.1382	rs13054355	-2.47	rs3788333	0.0366	-4.54	-1.83	413	1	top1	0.037	1.5e-05	1.83	0.06725	No
TP53BP2	ENSG00000143514.16	GTExv8.EUR.Adipose_Subcutaneous	./WEIGHTS//GTExv8.EUR.Adipose_Subcutaneous/ENSG00000143514.16.wgt.RDat	1	223845971	223845972	0.1037	rs10916209	2.48	rs16842321	0.0396	5.75	-0.917	370	14	enet	0.078	2.9e-10	-1.8287	0.0674	No
C2orf66	ENSG00000187944.2	GTExv8.EUR.Adipose_Subcutaneous	./WEIGHTS//GTExv8.EUR.Adipose_Subcutaneous/ENSG00000187944.2.wgt.RDat	2	196810275	196810276	0.0495	rs10497791	-2.636	rs332297	0.018343	-4.26	1.829	384	1	top1	0.018	0.0017	-1.829	0.0674	No
CNOT6LP1	ENSG00000230183.4	GTExv8.EUR.Adipose_Subcutaneous	./WEIGHTS//GTExv8.EUR.Adipose_Subcutaneous/ENSG00000230183.4.wgt.RDat	15	56007175	56007176	0.1116	rs2271289	-2.75	rs9652429	0.0409	-4.7	1.829	367	1	top1	0.041	4.9e-06	-1.829	0.0674	No
EPM2AIP1	ENSG00000178567.7	GTExv8.EUR.Adipose_Subcutaneous	./WEIGHTS//GTExv8.EUR.Adipose_Subcutaneous/ENSG00000178567.7.wgt.RDat	3	36993167	36993168	0.0872	rs1008070	-2.78	rs7616160	-0.00203	3.35	-1.687	407	37	enet	0.015	0.0046	-1.82855	0.0675	No
RUSC2	ENSG00000198853.11	GTExv8.EUR.Adipose_Subcutaneous	./WEIGHTS//GTExv8.EUR.Adipose_Subcutaneous/ENSG00000198853.11.wgt.RDat	9	35490126	35490127	0.0755	rs10972628	-2.247	rs34080245	0.0067	3.6	-0.63	371	371	susie	0.019	0.0016	-1.82695	0.0677	No
WDR36	ENSG00000134987.11	GTExv8.EUR.Adipose_Subcutaneous	./WEIGHTS//GTExv8.EUR.Adipose_Subcutaneous/ENSG00000134987.11.wgt.RDat	5	111091715	111091716	0.1883	rs1457113	-2.98	rs7729832	0.112486	7.5	-0.036	386	386	susie	0.16	5.2e-20	-1.82604	0.067844	No
RP11-110I1.14	ENSG00000271751.1	GTExv8.EUR.Adipose_Subcutaneous	./WEIGHTS//GTExv8.EUR.Adipose_Subcutaneous/ENSG00000271751.1.wgt.RDat	11	119065676	119065677	0.0875	rs12363277	-2.88	rs1784461	0.0473	-6.57	-1.668	376	376	susie	0.067	5.3e-09	1.82574	0.0679	No
RP11-791G15.2	ENSG00000272275.1	GTExv8.EUR.Adipose_Subcutaneous	./WEIGHTS//GTExv8.EUR.Adipose_Subcutaneous/ENSG00000272275.1.wgt.RDat	2	10770057	10770058	0.2043	rs10929693	-2.535	rs902130	0.166623	-9.07	1.476	594	21	enet	0.17	1.6e-21	-1.82544	0.0679	No
CARHSP1	ENSG00000153048.10	GTExv8.EUR.Adipose_Subcutaneous	./WEIGHTS//GTExv8.EUR.Adipose_Subcutaneous/ENSG00000153048.10.wgt.RDat	16	8869011	8869012	0.1311	rs2289109	-3.16	rs4985053	0.0379	-5.73	-1.58	543	5	lasso	0.067	4.7e-09	1.82548	0.06793	No
RP11-81A1.6	ENSG00000278600.1	GTExv8.EUR.Adipose_Subcutaneous	./WEIGHTS//GTExv8.EUR.Adipose_Subcutaneous/ENSG00000278600.1.wgt.RDat	15	79922454	79922455	0.1613	rs1999832	3.21	rs934136	0.134	-8.25	1.825	574	1	top1	0.13	7.7e-17	-1.825	0.068	No
LINC00640	ENSG00000258479.5	GTExv8.EUR.Adipose_Subcutaneous	./WEIGHTS//GTExv8.EUR.Adipose_Subcutaneous/ENSG00000258479.5.wgt.RDat	14	51333392	51333393	0.1787	rs1956574	2.53	rs11157816	0.143372	-8.58	1.768	652	652	susie	0.14	5.2e-18	-1.82457	0.068065	No
AIP	ENSG00000110711.9	GTExv8.EUR.Adipose_Subcutaneous	./WEIGHTS//GTExv8.EUR.Adipose_Subcutaneous/ENSG00000110711.9.wgt.RDat	11	67483040	67483041	0.0902	rs3765088	-3.84	rs2276118	0.044	-5.64	-2.258	239	239	susie	0.056	8.7e-08	1.82436	0.0681	No
NIT2	ENSG00000114021.11	GTExv8.EUR.Adipose_Subcutaneous	./WEIGHTS//GTExv8.EUR.Adipose_Subcutaneous/ENSG00000114021.11.wgt.RDat	3	100334700	100334701	0.0756	rs4577503	4.69	rs277621	0.0759	6.37	0.309	361	17	enet	0.077	3.8e-10	1.82428	0.0681	No
DBT	ENSG00000137992.14	GTExv8.EUR.Adipose_Subcutaneous	./WEIGHTS//GTExv8.EUR.Adipose_Subcutaneous/ENSG00000137992.14.wgt.RDat	1	100249833	100249834	0.0809	rs12724515	-2.91	rs3131839	0.0552	-5.97	-1.689	405	405	susie	0.058	6.4e-08	1.82398	0.0682	No
SERPINI1	ENSG00000163536.12	GTExv8.EUR.Adipose_Subcutaneous	./WEIGHTS//GTExv8.EUR.Adipose_Subcutaneous/ENSG00000163536.12.wgt.RDat	3	167735242	167735243	0.1134	rs6763712	3.09	rs7627289	0.0578	5.37	1.329	385	12	enet	0.069	3.1e-09	1.82366	0.0682	No
CHST2	ENSG00000175040.5	GTExv8.EUR.Adipose_Subcutaneous	./WEIGHTS//GTExv8.EUR.Adipose_Subcutaneous/ENSG00000175040.5.wgt.RDat	3	143119330	143119331	0.1424	rs4839630	-3.33	rs4683449	0.138	-8.35	1.823	545	1	top1	0.14	2.6e-17	-1.823	0.0683	No
CTC-523E23.5	ENSG00000269086.2	GTExv8.EUR.Adipose_Subcutaneous	./WEIGHTS//GTExv8.EUR.Adipose_Subcutaneous/ENSG00000269086.2.wgt.RDat	19	34837888	34837889	0.0977	rs1633920	2.53	rs12459642	0.0585	5.63	1.749	444	444	susie	0.059	4.6e-08	1.8228	0.06833	No
EXOSC6	ENSG00000223496.2	GTExv8.EUR.Adipose_Subcutaneous	./WEIGHTS//GTExv8.EUR.Adipose_Subcutaneous/ENSG00000223496.2.wgt.RDat	16	70251929	70251930	0.6617	rs17248914	-2.29	rs4985407	0.673	17.95	-1.881	199	6	lasso	0.68	1.1e-120	-1.82228	0.06841	No
MASTL	ENSG00000120539.14	GTExv8.EUR.Adipose_Subcutaneous	./WEIGHTS//GTExv8.EUR.Adipose_Subcutaneous/ENSG00000120539.14.wgt.RDat	10	27155266	27155267	0.4628	rs11015896	3.71	rs7900024	0.554	-16.31	-1.82	451	1	top1	0.55	6.7e-86	1.82	0.0688	No
FGD3	ENSG00000127084.17	GTExv8.EUR.Adipose_Subcutaneous	./WEIGHTS//GTExv8.EUR.Adipose_Subcutaneous/ENSG00000127084.17.wgt.RDat	9	92947450	92947451	0.257	rs10821077	-3.044	rs10992587	0.149	8.96	-1.677	415	415	susie	0.16	7.1e-20	-1.81966	0.0688	No
RBM15B	ENSG00000259956.1	GTExv8.EUR.Adipose_Subcutaneous	./WEIGHTS//GTExv8.EUR.Adipose_Subcutaneous/ENSG00000259956.1.wgt.RDat	3	51391267	51391268	0.1548	rs6806509	2.94	rs12637997	0.0538	5.68	-1.82	247	1	top1	0.054	1.7e-07	-1.82	0.0688	No
LYSMD1	ENSG00000163155.11	GTExv8.EUR.Adipose_Subcutaneous	./WEIGHTS//GTExv8.EUR.Adipose_Subcutaneous/ENSG00000163155.11.wgt.RDat	1	151165947	151165948	0.093	rs1045628	-3.44	rs12569193	0.0294	5.61	1.327	318	15	enet	0.037	1.3e-05	1.81818	0.069	No
CACFD1	ENSG00000160325.14	GTExv8.EUR.Adipose_Subcutaneous	./WEIGHTS//GTExv8.EUR.Adipose_Subcutaneous/ENSG00000160325.14.wgt.RDat	9	133459964	133459965	0.0723	rs13288485	-3.612	rs28793911	0.00972	3.84	-1.348	593	593	susie	0.013	0.0072	-1.81788	0.0691	No
MBOAT4	ENSG00000177669.3	GTExv8.EUR.Adipose_Subcutaneous	./WEIGHTS//GTExv8.EUR.Adipose_Subcutaneous/ENSG00000177669.3.wgt.RDat	8	30144685	30144686	0.0676	rs11985437	3.1	rs12681963	0.03751	4.65	1.817	370	1	top1	0.038	1.2e-05	1.817	0.0692	No
FMO5	ENSG00000131781.12	GTExv8.EUR.Adipose_Subcutaneous	./WEIGHTS//GTExv8.EUR.Adipose_Subcutaneous/ENSG00000131781.12.wgt.RDat	1	147243049	147243050	0.0864	rs11576360	-3.41	rs10900326	0.0202	5.11	-1.16	401	14	lasso	0.023	0.00054	-1.81531	0.0695	No
IER3IP1	ENSG00000134049.5	GTExv8.EUR.Adipose_Subcutaneous	./WEIGHTS//GTExv8.EUR.Adipose_Subcutaneous/ENSG00000134049.5.wgt.RDat	18	47176373	47176374	0.0834	rs17725434	-2.15	rs16950719	0.014472	-4.09	1.815	446	1	top1	0.014	0.0048	-1.815	0.06952	No
CTD-3088G3.8	ENSG00000188897.8	GTExv8.EUR.Adipose_Subcutaneous	./WEIGHTS//GTExv8.EUR.Adipose_Subcutaneous/ENSG00000188897.8.wgt.RDat	16	11523587	11523588	0.2316	rs7198919	3.42	rs7102	0.0402	-5.3	-2.189	480	28	enet	0.078	3e-10	1.8148	0.06955	No
MRO	ENSG00000134042.12	GTExv8.EUR.Adipose_Subcutaneous	./WEIGHTS//GTExv8.EUR.Adipose_Subcutaneous/ENSG00000134042.12.wgt.RDat	18	50825401	50825402	0.2551	rs8090527	-3.51	rs3813089	0.068212	-6.23	1.218	423	30	enet	0.15	1.3e-18	-1.81475	0.06956	No
AC010883.5	ENSG00000234936.1	GTExv8.EUR.Adipose_Subcutaneous	./WEIGHTS//GTExv8.EUR.Adipose_Subcutaneous/ENSG00000234936.1.wgt.RDat	2	43229572	43229573	0.0748	rs12469695	-2.717	rs6727824	0.060677	6.27	-1.705	496	14	enet	0.079	2.2e-10	-1.81455	0.0696	No
MGAT3-AS1	ENSG00000227188.1	GTExv8.EUR.Adipose_Subcutaneous	./WEIGHTS//GTExv8.EUR.Adipose_Subcutaneous/ENSG00000227188.1.wgt.RDat	22	39476821	39476822	0.0375	rs17001508	-2.59	rs126228	-0.000766	-3.41	-1.506	391	391	susie	0.0088	0.022	1.8141	0.069668	No
MOB3C	ENSG00000142961.14	GTExv8.EUR.Adipose_Subcutaneous	./WEIGHTS//GTExv8.EUR.Adipose_Subcutaneous/ENSG00000142961.14.wgt.RDat	1	46616890	46616891	0.0456	rs1707303	3.06	rs8602	-0.00142	-3.28	0.728	341	341	susie	0.005	0.066	-1.81365	0.0697	No
FAM86DP	ENSG00000244026.6	GTExv8.EUR.Adipose_Subcutaneous	./WEIGHTS//GTExv8.EUR.Adipose_Subcutaneous/ENSG00000244026.6.wgt.RDat	3	75435109	75435110	0.8022	rs11706176	-2.64	rs6767960	0.0397	-5.45	0.371	148	43	enet	0.26	1.1e-32	1.813	0.0698	No
BCKDHA	ENSG00000248098.11	GTExv8.EUR.Adipose_Subcutaneous	./WEIGHTS//GTExv8.EUR.Adipose_Subcutaneous/ENSG00000248098.11.wgt.RDat	19	41397479	41397480	0.0896	rs1709138	3.88	rs11879090	0.0833	6.63	1.813	377	1	top1	0.083	7.2e-11	1.813	0.06983	No
RP1-283E3.4	ENSG00000227775.3	GTExv8.EUR.Adipose_Subcutaneous	./WEIGHTS//GTExv8.EUR.Adipose_Subcutaneous/ENSG00000227775.3.wgt.RDat	1	1724511	1724512	0.7778	rs2376802	2.96	rs6699975	0.175	-9.23	0.442	294	30	enet	0.33	5.6e-43	-1.81263	0.0699	No
GAS6	ENSG00000183087.14	GTExv8.EUR.Adipose_Subcutaneous	./WEIGHTS//GTExv8.EUR.Adipose_Subcutaneous/ENSG00000183087.14.wgt.RDat	13	113864066	113864067	0.142	rs4907646	-2.81	rs9604529	0.0466	5.55	1.638	382	17	enet	0.049	5.7e-07	1.81179	0.07	No
RPS10	ENSG00000124614.13	GTExv8.EUR.Adipose_Subcutaneous	./WEIGHTS//GTExv8.EUR.Adipose_Subcutaneous/ENSG00000124614.13.wgt.RDat	6	34426124	34426125	0.248	rs1150777	4.17	rs6925243	0.16	8.83	1.81	362	1	top1	0.16	4.7e-20	1.81	0.0703	No
CFH	ENSG00000000971.15	GTExv8.EUR.Adipose_Subcutaneous	./WEIGHTS//GTExv8.EUR.Adipose_Subcutaneous/ENSG00000000971.15.wgt.RDat	1	196651877	196651878	0.1302	rs7542235	4.47	rs7535696	0.0629	6.49	-1.002	243	23	enet	0.087	2.7e-11	-1.80851	0.0705	No
NCOA6	ENSG00000198646.13	GTExv8.EUR.Adipose_Subcutaneous	./WEIGHTS//GTExv8.EUR.Adipose_Subcutaneous/ENSG00000198646.13.wgt.RDat	20	34825648	34825649	0.065	rs6060369	8.47	rs2889849	0.0279	5.26	-1.712	348	348	susie	0.044	2e-06	-1.80868	0.0705	No
RP11-386I23.1	ENSG00000229052.2	GTExv8.EUR.Adipose_Subcutaneous	./WEIGHTS//GTExv8.EUR.Adipose_Subcutaneous/ENSG00000229052.2.wgt.RDat	1	92930695	92930696	0.025	rs11164838	3.38	rs10874746	0.00694	-3.75	-2.282	264	9	enet	0.011	0.012	1.80736	0.0707	No
ATP5A1	ENSG00000152234.15	GTExv8.EUR.Adipose_Subcutaneous	./WEIGHTS//GTExv8.EUR.Adipose_Subcutaneous/ENSG00000152234.15.wgt.RDat	18	46104330	46104331	0.1143	rs1905673	-3.79	rs1800636	0.092879	-6.72	1.807	512	1	top1	0.093	5.7e-12	-1.807	0.07076	No
OLFML3	ENSG00000116774.11	GTExv8.EUR.Adipose_Subcutaneous	./WEIGHTS//GTExv8.EUR.Adipose_Subcutaneous/ENSG00000116774.11.wgt.RDat	1	113979390	113979391	0.1437	rs2476601	-2.85	rs4381184	0.0666	-5.99	1.807	472	1	top1	0.067	6e-09	-1.807	0.0708	No
PRPSAP2	ENSG00000141127.14	GTExv8.EUR.Adipose_Subcutaneous	./WEIGHTS//GTExv8.EUR.Adipose_Subcutaneous/ENSG00000141127.14.wgt.RDat	17	18856298	18856299	0.2094	rs16941466	-2.97	rs12451200	0.346395	-12.95	-1.806	151	1	top1	0.35	3.4e-46	1.806	0.0709	No
CIB1	ENSG00000185043.10	GTExv8.EUR.Adipose_Subcutaneous	./WEIGHTS//GTExv8.EUR.Adipose_Subcutaneous/ENSG00000185043.10.wgt.RDat	15	90233702	90233703	0.336	rs11853144	-2.72	rs9744242	0.298	-12.01	-2.008	395	395	susie	0.33	1.1e-43	1.80537	0.071	No
NAT6	ENSG00000243477.5	GTExv8.EUR.Adipose_Subcutaneous	./WEIGHTS//GTExv8.EUR.Adipose_Subcutaneous/ENSG00000243477.5.wgt.RDat	3	50299116	50299117	0.146	rs12489386	-3.62	rs2236947	0.0934	6.96	1.805	304	1	top1	0.093	4.9e-12	1.805	0.0711	No
SMIM19	ENSG00000176209.11	GTExv8.EUR.Adipose_Subcutaneous	./WEIGHTS//GTExv8.EUR.Adipose_Subcutaneous/ENSG00000176209.11.wgt.RDat	8	42541711	42541712	0.3409	rs10958734	-2.63	rs2923428	0.384146	13.71	1.738	264	15	enet	0.39	1.9e-53	1.80422	0.0712	No
PLEC	ENSG00000178209.14	GTExv8.EUR.Adipose_Subcutaneous	./WEIGHTS//GTExv8.EUR.Adipose_Subcutaneous/ENSG00000178209.14.wgt.RDat	8	143976733	143976734	0.2666	rs13255110	-3.08	rs7832643	0.311356	-12.5	1.739	288	31	enet	0.34	1.1e-44	-1.80334	0.0713	No
CTSW	ENSG00000172543.7	GTExv8.EUR.Adipose_Subcutaneous	./WEIGHTS//GTExv8.EUR.Adipose_Subcutaneous/ENSG00000172543.7.wgt.RDat	11	65879808	65879809	0.2983	rs559298	3.2	rs601863	0.29	-12.09	-1.792	349	349	susie	0.3	1.3e-38	1.80164	0.0716	No
HSD17B1	ENSG00000108786.10	GTExv8.EUR.Adipose_Subcutaneous	./WEIGHTS//GTExv8.EUR.Adipose_Subcutaneous/ENSG00000108786.10.wgt.RDat	17	42549213	42549214	0.1584	rs2293155	-2.88	rs2676531	0.187635	9.64	2.018	251	5	lasso	0.19	2.3e-24	1.80101	0.0717	No
PDE9A	ENSG00000160191.17	GTExv8.EUR.Adipose_Subcutaneous	./WEIGHTS//GTExv8.EUR.Adipose_Subcutaneous/ENSG00000160191.17.wgt.RDat	21	42653635	42653636	0.0833	rs4920107	-3.1	rs12483164	0.01343	-4.24	1.162	597	21	enet	0.045	1.5e-06	-1.80096	0.07171	No
GIMAP2	ENSG00000106560.10	GTExv8.EUR.Adipose_Subcutaneous	./WEIGHTS//GTExv8.EUR.Adipose_Subcutaneous/ENSG00000106560.10.wgt.RDat	7	150685699	150685700	0.0851	rs6977081	3.21	rs3807383	0.0111	-4.91	1.759	479	10	enet	0.034	2.8e-05	-1.80071	0.071749	No
NPRL3	ENSG00000103148.15	GTExv8.EUR.Adipose_Subcutaneous	./WEIGHTS//GTExv8.EUR.Adipose_Subcutaneous/ENSG00000103148.15.wgt.RDat	16	138859	138860	0.627	rs2541593	-3.22	rs2541605	0.407	-14.01	0.621	271	39	enet	0.5	1.8e-74	-1.79941	0.07195	No
AC008073.9	ENSG00000223754.1	GTExv8.EUR.Adipose_Subcutaneous	./WEIGHTS//GTExv8.EUR.Adipose_Subcutaneous/ENSG00000223754.1.wgt.RDat	2	24201697	24201698	0.0967	rs10180416	-2.282	rs1134516	0.039538	5.75	0.597	283	23	enet	0.067	4.8e-09	1.79905	0.072	No
ZNF254	ENSG00000213096.10	GTExv8.EUR.Adipose_Subcutaneous	./WEIGHTS//GTExv8.EUR.Adipose_Subcutaneous/ENSG00000213096.10.wgt.RDat	19	24033404	24033405	0.047	rs1609034	3.65	rs35713415	0.0459	4.91	1.046	168	15	enet	0.057	6.7e-08	1.79898	0.07202	No
GTF2H2C	ENSG00000183474.15	GTExv8.EUR.Adipose_Subcutaneous	./WEIGHTS//GTExv8.EUR.Adipose_Subcutaneous/ENSG00000183474.15.wgt.RDat	5	69560207	69560208	0.0388	rs34221525	2.29	rs34221525	0.004889	3.96	2.288	150	5	lasso	0.0097	0.017	1.79875	0.072059	No
IGHV1-69	ENSG00000211973.2	GTExv8.EUR.Adipose_Subcutaneous	./WEIGHTS//GTExv8.EUR.Adipose_Subcutaneous/ENSG00000211973.2.wgt.RDat	14	106715180	106715181	0.0786	rs12147140	1.65	rs12147140	-0.000327	3.34	1.645	64	4	lasso	0.0043	0.081	1.7987	0.072066	No
AC007000.10	ENSG00000225726.1	GTExv8.EUR.Adipose_Subcutaneous	./WEIGHTS//GTExv8.EUR.Adipose_Subcutaneous/ENSG00000225726.1.wgt.RDat	7	77072236	77072237	0.094	rs6943766	3.05	rs9648899	0.0571	5.35	1.578	267	267	susie	0.061	2.7e-08	1.79793	0.072189	No
TMEM217	ENSG00000172738.11	GTExv8.EUR.Adipose_Subcutaneous	./WEIGHTS//GTExv8.EUR.Adipose_Subcutaneous/ENSG00000172738.11.wgt.RDat	6	37257636	37257637	0.0738	rs1891611	-3.56	rs6917404	0.0136	-4.37	-1.706	590	590	susie	0.016	0.0035	1.79747	0.0723	No
RP11-326I11.4	ENSG00000271538.5	GTExv8.EUR.Adipose_Subcutaneous	./WEIGHTS//GTExv8.EUR.Adipose_Subcutaneous/ENSG00000271538.5.wgt.RDat	4	184537553	184537554	0.4821	rs12510921	2.82	rs13111483	0.263	11.5	-1.467	582	582	susie	0.33	5.8e-43	-1.7959	0.0725	No
NAPG	ENSG00000134265.12	GTExv8.EUR.Adipose_Subcutaneous	./WEIGHTS//GTExv8.EUR.Adipose_Subcutaneous/ENSG00000134265.12.wgt.RDat	18	10525904	10525905	0.4464	rs658513	3.36	rs484583	0.476125	15.08	-1.706	672	672	susie	0.51	7.4e-76	-1.79589	0.07251	No
KCTD5	ENSG00000167977.8	GTExv8.EUR.Adipose_Subcutaneous	./WEIGHTS//GTExv8.EUR.Adipose_Subcutaneous/ENSG00000167977.8.wgt.RDat	16	2682474	2682475	0.0708	rs2074363	3.37	rs11642560	-0.00207	3.72	-1.533	307	4	lasso	0.0028	0.13	-1.79563	0.07255	No
CES1P1	ENSG00000228695.10	GTExv8.EUR.Adipose_Subcutaneous	./WEIGHTS//GTExv8.EUR.Adipose_Subcutaneous/ENSG00000228695.10.wgt.RDat	16	55760565	55760566	0.7276	rs3785155	2.68	rs28631692	0.166	10.7	-0.881	548	38	enet	0.48	6.3e-70	-1.79471	0.0727	No
ATP13A4	ENSG00000127249.14	GTExv8.EUR.Adipose_Subcutaneous	./WEIGHTS//GTExv8.EUR.Adipose_Subcutaneous/ENSG00000127249.14.wgt.RDat	3	193593110	193593111	0.1117	rs2636909	-2.75	rs11916762	0.0901	-6.64	1.795	471	1	top1	0.09	1.2e-11	-1.795	0.0727	No
VDAC1P8	ENSG00000229036.7	GTExv8.EUR.Adipose_Subcutaneous	./WEIGHTS//GTExv8.EUR.Adipose_Subcutaneous/ENSG00000229036.7.wgt.RDat	6	143490423	143490424	0.0752	rs2328517	-2.19	rs926451	0.00816	-4.18	-1.696	516	8	lasso	0.01	0.015	1.79451	0.0727	No
SNORD14A	ENSG00000272034.1	GTExv8.EUR.Adipose_Subcutaneous	./WEIGHTS//GTExv8.EUR.Adipose_Subcutaneous/ENSG00000272034.1.wgt.RDat	11	17074743	17074744	0.1775	rs16933837	-3.87	rs1541533	0.149	8.54	1.795	484	1	top1	0.15	1.1e-18	1.795	0.0727	No
TTC39B	ENSG00000155158.20	GTExv8.EUR.Adipose_Subcutaneous	./WEIGHTS//GTExv8.EUR.Adipose_Subcutaneous/ENSG00000155158.20.wgt.RDat	9	15307359	15307360	0.142	rs7031476	-2.89	rs643531	0.104	7.46	2.021	460	460	susie	0.11	7.1e-14	1.7944	0.0728	No
MRGPRX2	ENSG00000183695.2	GTExv8.EUR.Adipose_Subcutaneous	./WEIGHTS//GTExv8.EUR.Adipose_Subcutaneous/ENSG00000183695.2.wgt.RDat	11	19060680	19060681	0.0839	rs10500844	2.9	rs12787111	0.0196	-4.57	1.761	560	560	susie	0.029	0.00012	-1.79409	0.0728	No
BEND3P3	ENSG00000278616.1	GTExv8.EUR.Adipose_Subcutaneous	./WEIGHTS//GTExv8.EUR.Adipose_Subcutaneous/ENSG00000278616.1.wgt.RDat	10	79684094	79684095	0.3565	rs2784774	2.54	rs10885307	0.19	-9.59	1.699	331	17	enet	0.23	1.6e-29	-1.7942	0.0728	No
WDR75	ENSG00000115368.9	GTExv8.EUR.Adipose_Subcutaneous	./WEIGHTS//GTExv8.EUR.Adipose_Subcutaneous/ENSG00000115368.9.wgt.RDat	2	189441432	189441433	0.1441	rs1356168	3.048	rs12999125	0.078179	-6.82	1.792	305	305	susie	0.089	1.8e-11	-1.79283	0.073	No
MYSM1	ENSG00000162601.9	GTExv8.EUR.Adipose_Subcutaneous	./WEIGHTS//GTExv8.EUR.Adipose_Subcutaneous/ENSG00000162601.9.wgt.RDat	1	58700091	58700092	0.0607	rs1213642	-2.77	rs11579447	0.0344	4.63	1.989	560	560	susie	0.037	1.5e-05	1.79063	0.0734	No
MAST2	ENSG00000086015.20	GTExv8.EUR.Adipose_Subcutaneous	./WEIGHTS//GTExv8.EUR.Adipose_Subcutaneous/ENSG00000086015.20.wgt.RDat	1	45786986	45786987	0.148	rs946527	3.19	rs1707321	0.118	7.84	-2.529	306	25	enet	0.13	6.1e-16	-1.79	0.0735	No
ACTR1B	ENSG00000115073.7	GTExv8.EUR.Adipose_Subcutaneous	./WEIGHTS//GTExv8.EUR.Adipose_Subcutaneous/ENSG00000115073.7.wgt.RDat	2	97664106	97664107	0.483	rs13033420	2.916	rs11692435	0.241253	10.84	1.698	143	9	enet	0.26	1.4e-33	1.78848	0.0737	No
KBTBD3	ENSG00000182359.14	GTExv8.EUR.Adipose_Subcutaneous	./WEIGHTS//GTExv8.EUR.Adipose_Subcutaneous/ENSG00000182359.14.wgt.RDat	11	106077487	106077488	0.0855	rs2847182	-2.72	rs2186731	0.0627	-6.32	-1.871	363	363	susie	0.072	1.5e-09	1.78877	0.0737	No
POR	ENSG00000127948.15	GTExv8.EUR.Adipose_Subcutaneous	./WEIGHTS//GTExv8.EUR.Adipose_Subcutaneous/ENSG00000127948.15.wgt.RDat	7	75899199	75899200	0.1238	rs12534422	2.64	rs2302434	0.0578	5.43	-1.795	311	311	susie	0.08	1.7e-10	-1.78827	0.073732	No
CTNND2	ENSG00000169862.18	GTExv8.EUR.Adipose_Subcutaneous	./WEIGHTS//GTExv8.EUR.Adipose_Subcutaneous/ENSG00000169862.18.wgt.RDat	5	11904042	11904043	0.4018	rs2466997	-2.71	rs4642366	0.259916	11.22	-1.79	395	4	lasso	0.26	2.3e-33	-1.78683	0.073965	No
PCDHGA11	ENSG00000253873.5	GTExv8.EUR.Adipose_Subcutaneous	./WEIGHTS//GTExv8.EUR.Adipose_Subcutaneous/ENSG00000253873.5.wgt.RDat	5	141421046	141421047	0.0846	rs1059029	-2.66	rs2024141	0.068695	5.93	-1.786	507	1	top1	0.069	3.5e-09	-1.786	0.074099	No
CTA-217C2.2	ENSG00000273243.1	GTExv8.EUR.Adipose_Subcutaneous	./WEIGHTS//GTExv8.EUR.Adipose_Subcutaneous/ENSG00000273243.1.wgt.RDat	22	45156010	45156011	0.106	rs9614734	3.63	rs132873	0.047	5.01	-1.786	664	1	top1	0.047	9.8e-07	-1.786	0.074099	No
NR2F6	ENSG00000160113.5	GTExv8.EUR.Adipose_Subcutaneous	./WEIGHTS//GTExv8.EUR.Adipose_Subcutaneous/ENSG00000160113.5.wgt.RDat	19	17245939	17245940	0.0883	rs10409801	2.96	rs7258100	0.00087	3.37	1.786	411	1	top1	0.00087	0.23	1.786	0.0741	No
VSTM5	ENSG00000214376.5	GTExv8.EUR.Adipose_Subcutaneous	./WEIGHTS//GTExv8.EUR.Adipose_Subcutaneous/ENSG00000214376.5.wgt.RDat	11	93850530	93850531	0.0853	rs6483270	-2.82	rs12785450	0.0517	-5.4	2.078	404	4	lasso	0.066	7.1e-09	-1.78403	0.0744	No
HAGLROS	ENSG00000226363.3	GTExv8.EUR.Adipose_Subcutaneous	./WEIGHTS//GTExv8.EUR.Adipose_Subcutaneous/ENSG00000226363.3.wgt.RDat	2	176178424	176178425	0.1869	rs861770	-3.152	rs1374325	0.161629	9.05	1.182	462	462	susie	0.18	6.4e-23	1.78276	0.0746	No
TMED10P2	ENSG00000239405.1	GTExv8.EUR.Adipose_Subcutaneous	./WEIGHTS//GTExv8.EUR.Adipose_Subcutaneous/ENSG00000239405.1.wgt.RDat	3	128538019	128538020	0.1021	rs2712421	2.68	rs7629791	0.0584	-6.04	2.076	358	358	susie	0.063	1.7e-08	-1.78298	0.0746	No
PARK7	ENSG00000116288.12	GTExv8.EUR.Adipose_Subcutaneous	./WEIGHTS//GTExv8.EUR.Adipose_Subcutaneous/ENSG00000116288.12.wgt.RDat	1	7954290	7954291	0.1381	rs301801	3.63	rs225119	0.121	-7.8	-1.782	425	1	top1	0.12	2.5e-15	1.782	0.0747	No
CTD-2609K8.3	ENSG00000255165.1	GTExv8.EUR.Adipose_Subcutaneous	./WEIGHTS//GTExv8.EUR.Adipose_Subcutaneous/ENSG00000255165.1.wgt.RDat	11	44071461	44071462	0.0999	rs12275640	-3.95	rs7951555	0.0823	6.46	-1.782	525	1	top1	0.082	9.4e-11	-1.782	0.0747	No
TIMM44	ENSG00000104980.7	GTExv8.EUR.Adipose_Subcutaneous	./WEIGHTS//GTExv8.EUR.Adipose_Subcutaneous/ENSG00000104980.7.wgt.RDat	19	7943919	7943920	0.2036	rs571497	3.34	rs35672116	0.128	8.48	-1.708	437	29	enet	0.14	1.5e-17	-1.78188	0.07477	No
RGS14	ENSG00000169220.17	GTExv8.EUR.Adipose_Subcutaneous	./WEIGHTS//GTExv8.EUR.Adipose_Subcutaneous/ENSG00000169220.17.wgt.RDat	5	177357836	177357837	0.4389	rs478253	3.37	rs35716097	0.222018	-11.1	-1.873	294	3	lasso	0.26	1.3e-33	1.78144	0.074841	No
SIRT4	ENSG00000089163.4	GTExv8.EUR.Adipose_Subcutaneous	./WEIGHTS//GTExv8.EUR.Adipose_Subcutaneous/ENSG00000089163.4.wgt.RDat	12	120302315	120302316	0.141	rs17496224	-2.76	rs16950058	0.0656	5.9	-1.781	381	1	top1	0.066	7.8e-09	-1.781	0.0749	No
IL22RA1	ENSG00000142677.3	GTExv8.EUR.Adipose_Subcutaneous	./WEIGHTS//GTExv8.EUR.Adipose_Subcutaneous/ENSG00000142677.3.wgt.RDat	1	24143120	24143121	0.1147	rs3934861	3.34	rs7355010	0.0469	-4.99	1.78	413	1	top1	0.047	1e-06	-1.78	0.0751	No
RP11-147L13.8	ENSG00000267731.1	GTExv8.EUR.Adipose_Subcutaneous	./WEIGHTS//GTExv8.EUR.Adipose_Subcutaneous/ENSG00000267731.1.wgt.RDat	17	68189883	68189884	0.4182	rs7224186	2.72	rs35191309	0.136856	8.31	1.988	342	58	enet	0.27	9e-35	1.78005	0.0751	No
RP11-386M24.6	ENSG00000260337.3	GTExv8.EUR.Adipose_Subcutaneous	./WEIGHTS//GTExv8.EUR.Adipose_Subcutaneous/ENSG00000260337.3.wgt.RDat	15	92596461	92596462	0.1073	rs11074094	-3.47	rs2387916	0.0223	-4.82	-1.428	660	13	enet	0.045	1.6e-06	1.77852	0.0753	No
LINC01176	ENSG00000281404.1	GTExv8.EUR.Adipose_Subcutaneous	./WEIGHTS//GTExv8.EUR.Adipose_Subcutaneous/ENSG00000281404.1.wgt.RDat	7	30390884	30390885	0.5744	rs7812133	2.75	rs6961625	0.321	-12.48	1.807	434	434	susie	0.35	3.2e-47	-1.77843	0.075334	No
CLDN20	ENSG00000171217.5	GTExv8.EUR.Adipose_Subcutaneous	./WEIGHTS//GTExv8.EUR.Adipose_Subcutaneous/ENSG00000171217.5.wgt.RDat	6	155264012	155264013	0.1378	rs17736997	-3.15	rs2989458	0.113	-7.7	-2.01	508	11	enet	0.12	1.1e-14	1.77797	0.0754	No
RP11-219G17.9	ENSG00000283914.1	GTExv8.EUR.Adipose_Subcutaneous	./WEIGHTS//GTExv8.EUR.Adipose_Subcutaneous/ENSG00000283914.1.wgt.RDat	17	78248192	78248193	0.3552	rs7212707	-3.93	rs1567237	0.265004	11.28	1.778	502	1	top1	0.27	5.5e-34	1.778	0.0754	No
DTYMK	ENSG00000168393.12	GTExv8.EUR.Adipose_Subcutaneous	./WEIGHTS//GTExv8.EUR.Adipose_Subcutaneous/ENSG00000168393.12.wgt.RDat	2	241686990	241686991	0.1964	rs4675807	2.982	rs1130905	0.080904	6.78	-1.526	242	19	enet	0.084	6.1e-11	-1.77757	0.0755	No
SLC16A7	ENSG00000118596.11	GTExv8.EUR.Adipose_Subcutaneous	./WEIGHTS//GTExv8.EUR.Adipose_Subcutaneous/ENSG00000118596.11.wgt.RDat	12	59596066	59596067	0.1872	rs10877278	2.71	rs11173121	0.117	7.84	1.652	350	350	susie	0.13	6.5e-16	1.77613	0.0757	No
RP11-105N14.1	ENSG00000270659.1	GTExv8.EUR.Adipose_Subcutaneous	./WEIGHTS//GTExv8.EUR.Adipose_Subcutaneous/ENSG00000270659.1.wgt.RDat	2	213152969	213152970	0.0998	rs10932444	-3.6	rs3768788	0.057273	-5.81	-1.776	375	1	top1	0.057	6.9e-08	1.776	0.0757	No
MARCO	ENSG00000019169.10	GTExv8.EUR.Adipose_Subcutaneous	./WEIGHTS//GTExv8.EUR.Adipose_Subcutaneous/ENSG00000019169.10.wgt.RDat	2	118942165	118942166	0.3529	rs1898513	-2.64	rs3731612	0.188969	-10.05	2.173	530	6	lasso	0.24	1.2e-30	-1.77586	0.0758	No
RP11-38M8.1	ENSG00000273297.1	GTExv8.EUR.Adipose_Subcutaneous	./WEIGHTS//GTExv8.EUR.Adipose_Subcutaneous/ENSG00000273297.1.wgt.RDat	7	134432452	134432453	0.087	rs2734665	2.44	rs12672751	0.000669	-3.82	0.701	545	38	enet	0.019	0.0014	-1.7746	0.075964	No
AGO4	ENSG00000134698.10	GTExv8.EUR.Adipose_Subcutaneous	./WEIGHTS//GTExv8.EUR.Adipose_Subcutaneous/ENSG00000134698.10.wgt.RDat	1	35808171	35808172	0.0567	rs12044203	-3.12	rs658147	0.00336	3.57	-1.727	245	245	susie	0.014	0.0053	-1.77436	0.076	No
LCMT2	ENSG00000168806.7	GTExv8.EUR.Adipose_Subcutaneous	./WEIGHTS//GTExv8.EUR.Adipose_Subcutaneous/ENSG00000168806.7.wgt.RDat	15	43330604	43330605	0.0873	rs28697876	-2.29	rs478104	0.0538	-5.97	-1.392	264	264	susie	0.06	3.8e-08	1.7746	0.076	No
RALGPS1	ENSG00000136828.18	GTExv8.EUR.Adipose_Subcutaneous	./WEIGHTS//GTExv8.EUR.Adipose_Subcutaneous/ENSG00000136828.18.wgt.RDat	9	126914773	126914774	0.0582	rs4610857	3.252	rs4837127	0.0542	-5.33	1.774	399	1	top1	0.054	1.5e-07	-1.774	0.0761	No
BMP8A	ENSG00000183682.7	GTExv8.EUR.Adipose_Subcutaneous	./WEIGHTS//GTExv8.EUR.Adipose_Subcutaneous/ENSG00000183682.7.wgt.RDat	1	39491645	39491646	0.0818	rs12037222	2.78	rs1889830	0.0252	5.22	1.651	373	18	enet	0.053	2e-07	1.77398	0.0761	No
CELSR1	ENSG00000075275.16	GTExv8.EUR.Adipose_Subcutaneous	./WEIGHTS//GTExv8.EUR.Adipose_Subcutaneous/ENSG00000075275.16.wgt.RDat	22	46537169	46537170	0.2225	rs4253755	3.53	rs6008883	0.044	5.71	-0.615	541	34	enet	0.13	1.6e-16	-1.7722	0.076356	No
IL21R-AS1	ENSG00000259954.1	GTExv8.EUR.Adipose_Subcutaneous	./WEIGHTS//GTExv8.EUR.Adipose_Subcutaneous/ENSG00000259954.1.wgt.RDat	16	27453392	27453393	0.0914	rs1878091	4.2	rs12922976	0.118	-7.74	-1.772	520	1	top1	0.12	6.5e-15	1.772	0.07639	No
FAM213A	ENSG00000122378.13	GTExv8.EUR.Adipose_Subcutaneous	./WEIGHTS//GTExv8.EUR.Adipose_Subcutaneous/ENSG00000122378.13.wgt.RDat	10	80407828	80407829	0.0686	rs1019595	-3.37	rs17617406	0.0375	-5.44	0.973	547	2	lasso	0.044	2.3e-06	-1.772	0.0764	No
AKR1E2	ENSG00000165568.17	GTExv8.EUR.Adipose_Subcutaneous	./WEIGHTS//GTExv8.EUR.Adipose_Subcutaneous/ENSG00000165568.17.wgt.RDat	10	4786628	4786629	0.243	rs7083583	4.54	rs10795202	0.015	5.02	2.217	665	66	enet	0.096	2.6e-12	1.7705	0.0766	No
CARF	ENSG00000138380.17	GTExv8.EUR.Adipose_Subcutaneous	./WEIGHTS//GTExv8.EUR.Adipose_Subcutaneous/ENSG00000138380.17.wgt.RDat	2	202912226	202912227	0.192	rs12470845	3.533	rs6705330	0.126841	-8.12	0.282	242	16	enet	0.14	6e-18	-1.77005	0.0767	No
CCDC15	ENSG00000149548.14	GTExv8.EUR.Adipose_Subcutaneous	./WEIGHTS//GTExv8.EUR.Adipose_Subcutaneous/ENSG00000149548.14.wgt.RDat	11	124954120	124954121	0.2311	rs10160759	2.77	rs3809054	0.15	8.69	2.303	508	508	susie	0.18	6.6e-23	1.76988	0.0767	No
KIAA1429	ENSG00000164944.11	GTExv8.EUR.Adipose_Subcutaneous	./WEIGHTS//GTExv8.EUR.Adipose_Subcutaneous/ENSG00000164944.11.wgt.RDat	8	94553528	94553529	0.0736	rs4735328	2.56	rs1055800	0.058953	-6.17	-1.789	453	453	susie	0.065	8.9e-09	1.77023	0.0767	No
RPS6KB2	ENSG00000175634.14	GTExv8.EUR.Adipose_Subcutaneous	./WEIGHTS//GTExv8.EUR.Adipose_Subcutaneous/ENSG00000175634.14.wgt.RDat	11	67428482	67428483	0.0783	rs3765088	-3.84	rs630172	0.0749	-6.34	-1.77	239	1	top1	0.075	6.8e-10	1.77	0.0767	No
HMGXB4	ENSG00000100281.13	GTExv8.EUR.Adipose_Subcutaneous	./WEIGHTS//GTExv8.EUR.Adipose_Subcutaneous/ENSG00000100281.13.wgt.RDat	22	35257451	35257452	0.0627	rs5001172	-2.66	rs138760	0.0342	-4.54	-1.77	615	1	top1	0.034	2.7e-05	1.77	0.076727	No
PAM16	ENSG00000217930.7	GTExv8.EUR.Adipose_Subcutaneous	./WEIGHTS//GTExv8.EUR.Adipose_Subcutaneous/ENSG00000217930.7.wgt.RDat	16	4355606	4355607	0.1636	rs12926158	-2.81	rs2072151	0.117	-8.16	-1.758	400	3	lasso	0.12	1.8e-15	1.76939	0.07683	No
MINOS1	ENSG00000173436.13	GTExv8.EUR.Adipose_Subcutaneous	./WEIGHTS//GTExv8.EUR.Adipose_Subcutaneous/ENSG00000173436.13.wgt.RDat	1	19596976	19596977	0.0853	rs17401847	3.09	rs728611	0.0443	4.84	1.769	532	1	top1	0.044	2e-06	1.769	0.0769	No
RP5-1126H10.2	ENSG00000272084.1	GTExv8.EUR.Adipose_Subcutaneous	./WEIGHTS//GTExv8.EUR.Adipose_Subcutaneous/ENSG00000272084.1.wgt.RDat	1	19075510	19075511	0.1203	rs84353	3.1	rs1063986	0.0387	5.49	-1.489	507	4	lasso	0.063	1.4e-08	-1.76848	0.077	No
GS1-124K5.12	ENSG00000229180.6	GTExv8.EUR.Adipose_Subcutaneous	./WEIGHTS//GTExv8.EUR.Adipose_Subcutaneous/ENSG00000229180.6.wgt.RDat	7	66592396	66592397	0.2517	rs3846973	-2.68	rs9986881	0.0678	-6.97	-2.118	243	243	susie	0.15	1e-18	1.76799	0.077063	No
RALGAPA2	ENSG00000188559.13	GTExv8.EUR.Adipose_Subcutaneous	./WEIGHTS//GTExv8.EUR.Adipose_Subcutaneous/ENSG00000188559.13.wgt.RDat	20	20712487	20712488	0.0362	rs6035684	-2.75	rs6082134	0.0146	3.87	-1.704	413	413	susie	0.017	0.0025	-1.76755	0.0771	No
MSL1	ENSG00000188895.11	GTExv8.EUR.Adipose_Subcutaneous	./WEIGHTS//GTExv8.EUR.Adipose_Subcutaneous/ENSG00000188895.11.wgt.RDat	17	40122297	40122298	0.3024	rs584438	-3.32	rs2715554	0.187528	-9.66	1.298	306	6	lasso	0.21	4.3e-26	-1.76758	0.0771	No
ASAH2	ENSG00000188611.14	GTExv8.EUR.Adipose_Subcutaneous	./WEIGHTS//GTExv8.EUR.Adipose_Subcutaneous/ENSG00000188611.14.wgt.RDat	10	50248609	50248610	0.7396	rs12358176	-2.69	rs4497350	0.443	-14.62	1.327	303	303	susie	0.47	3.6e-68	-1.7674	0.0772	No
RIC8A	ENSG00000177963.14	GTExv8.EUR.Adipose_Subcutaneous	./WEIGHTS//GTExv8.EUR.Adipose_Subcutaneous/ENSG00000177963.14.wgt.RDat	11	207510	207511	0.2565	rs17655730	-4.18	rs7930823	0.214	10.29	1.683	281	281	susie	0.24	3.9e-31	1.76586	0.0774	No
RNF40	ENSG00000103549.21	GTExv8.EUR.Adipose_Subcutaneous	./WEIGHTS//GTExv8.EUR.Adipose_Subcutaneous/ENSG00000103549.21.wgt.RDat	16	30763117	30763118	0.222	rs7186852	2.32	rs7500719	0.123	8.43	1.541	209	20	enet	0.13	2.1e-16	1.76558	0.07747	No
MCM9	ENSG00000111877.17	GTExv8.EUR.Adipose_Subcutaneous	./WEIGHTS//GTExv8.EUR.Adipose_Subcutaneous/ENSG00000111877.17.wgt.RDat	6	118935161	118935162	0.1231	rs6904368	-2.58	rs7742814	0.0107	-5.3	0.745	383	21	enet	0.049	6.6e-07	-1.76537	0.0775	No
FADS1	ENSG00000149485.18	GTExv8.EUR.Adipose_Subcutaneous	./WEIGHTS//GTExv8.EUR.Adipose_Subcutaneous/ENSG00000149485.18.wgt.RDat	11	61829317	61829318	0.0575	rs10897207	2.9	rs174549	0.0191	-4.55	-1.788	422	2	lasso	0.023	0.00052	1.7654	0.0775	No
LRRC45	ENSG00000169683.7	GTExv8.EUR.Adipose_Subcutaneous	./WEIGHTS//GTExv8.EUR.Adipose_Subcutaneous/ENSG00000169683.7.wgt.RDat	17	82023301	82023302	0.2922	rs10401048	2.84	rs4077073	0.172364	-9.21	-1.882	315	8	enet	0.17	8.1e-22	1.76537	0.0775	No
CTC-455F18.1	ENSG00000253348.1	GTExv8.EUR.Adipose_Subcutaneous	./WEIGHTS//GTExv8.EUR.Adipose_Subcutaneous/ENSG00000253348.1.wgt.RDat	5	170788572	170788573	0.1611	rs17073390	3.23	rs11951617	0.0845	-6.97	1.764	511	511	susie	0.091	1e-11	-1.76511	0.077545	No
STAP1	ENSG00000035720.7	GTExv8.EUR.Adipose_Subcutaneous	./WEIGHTS//GTExv8.EUR.Adipose_Subcutaneous/ENSG00000035720.7.wgt.RDat	4	67558727	67558728	0.1384	rs4986942	-3.92	rs7700004	0.103	7.09	2.271	410	410	susie	0.11	1.5e-14	1.7648	0.0776	No
CHRAC1	ENSG00000104472.9	GTExv8.EUR.Adipose_Subcutaneous	./WEIGHTS//GTExv8.EUR.Adipose_Subcutaneous/ENSG00000104472.9.wgt.RDat	8	140511297	140511298	0.6612	rs7823724	3.49	rs4961309	0.394293	-13.8	-1.929	379	16	lasso	0.4	3.1e-55	1.76356	0.0778	No
TBCEL	ENSG00000154114.12	GTExv8.EUR.Adipose_Subcutaneous	./WEIGHTS//GTExv8.EUR.Adipose_Subcutaneous/ENSG00000154114.12.wgt.RDat	11	121024071	121024072	0.079	rs1815771	-3.21	rs1939004	0.0137	4.46	1.816	571	6	lasso	0.025	0.00028	1.76385	0.0778	No
RP11-712B9.5	ENSG00000270578.1	GTExv8.EUR.Adipose_Subcutaneous	./WEIGHTS//GTExv8.EUR.Adipose_Subcutaneous/ENSG00000270578.1.wgt.RDat	11	95145436	95145437	0.0867	rs1255528	4.23	rs3758783	0.0033	-3.92	0.557	518	12	enet	0.032	4.7e-05	-1.762	0.0781	No
B3GALNT2	ENSG00000162885.12	GTExv8.EUR.Adipose_Subcutaneous	./WEIGHTS//GTExv8.EUR.Adipose_Subcutaneous/ENSG00000162885.12.wgt.RDat	1	235504480	235504481	0.2765	rs10926189	-3.12	rs1305556	0.232	-11.19	1.748	327	327	susie	0.25	6e-32	-1.7615	0.0782	No
C4orf26	ENSG00000174792.10	GTExv8.EUR.Adipose_Subcutaneous	./WEIGHTS//GTExv8.EUR.Adipose_Subcutaneous/ENSG00000174792.10.wgt.RDat	4	75556047	75556048	0.2042	rs3817099	-2.81	rs17214392	0.0722	-6.02	1.761	430	1	top1	0.072	1.4e-09	-1.761	0.0782	No
MEST	ENSG00000106484.14	GTExv8.EUR.Adipose_Subcutaneous	./WEIGHTS//GTExv8.EUR.Adipose_Subcutaneous/ENSG00000106484.14.wgt.RDat	7	130491328	130491329	0.1463	rs2242487	-3.33	rs10263705	0.0991	-8.05	0.952	423	4	lasso	0.15	9.8e-19	-1.76117	0.07821	No
RP11-166O4.6	ENSG00000273448.1	GTExv8.EUR.Adipose_Subcutaneous	./WEIGHTS//GTExv8.EUR.Adipose_Subcutaneous/ENSG00000273448.1.wgt.RDat	7	67333046	67333047	0.2976	rs4718559	-2.71	rs13230948	0.334	12.68	-1.519	362	3	lasso	0.34	2.8e-45	-1.76085	0.078265	No
AK8	ENSG00000165695.9	GTExv8.EUR.Adipose_Subcutaneous	./WEIGHTS//GTExv8.EUR.Adipose_Subcutaneous/ENSG00000165695.9.wgt.RDat	9	132878776	132878777	0.0858	rs630014	3.518	rs2771994	0.0486	-5.11	1.76	541	1	top1	0.049	6.6e-07	-1.76	0.0784	No
VEPH1	ENSG00000197415.11	GTExv8.EUR.Adipose_Subcutaneous	./WEIGHTS//GTExv8.EUR.Adipose_Subcutaneous/ENSG00000197415.11.wgt.RDat	3	157533618	157533619	0.1355	rs10049088	2.89	rs894643	0.0621	-7.03	-1.488	419	419	susie	0.13	6.7e-16	1.7595	0.0785	No
ATRIP	ENSG00000164053.19	GTExv8.EUR.Adipose_Subcutaneous	./WEIGHTS//GTExv8.EUR.Adipose_Subcutaneous/ENSG00000164053.19.wgt.RDat	3	48446709	48446710	0.1004	rs35452137	-3.26	rs34591495	0.0576	-5.43	-1.759	254	1	top1	0.058	6.3e-08	1.759	0.0786	No
ST3GAL3	ENSG00000126091.19	GTExv8.EUR.Adipose_Subcutaneous	./WEIGHTS//GTExv8.EUR.Adipose_Subcutaneous/ENSG00000126091.19.wgt.RDat	1	43705823	43705824	0.1726	rs3828151	-4.04	rs4660740	0.0634	6.24	1.219	422	23	enet	0.076	4.5e-10	1.75803	0.0787	No
TMX3	ENSG00000166479.9	GTExv8.EUR.Adipose_Subcutaneous	./WEIGHTS//GTExv8.EUR.Adipose_Subcutaneous/ENSG00000166479.9.wgt.RDat	18	68715207	68715208	0.1948	rs12967088	-3.39	rs12607300	0.113805	8.1	-1.986	513	9	lasso	0.12	3.5e-15	-1.75781	0.07878	No
PRCP	ENSG00000137509.10	GTExv8.EUR.Adipose_Subcutaneous	./WEIGHTS//GTExv8.EUR.Adipose_Subcutaneous/ENSG00000137509.10.wgt.RDat	11	82970583	82970584	0.11	rs10898025	-2.63	rs10459044	0.0553	-5.3	-0.642	417	8	lasso	0.068	4.1e-09	1.75764	0.0788	No
ADCK1	ENSG00000063761.15	GTExv8.EUR.Adipose_Subcutaneous	./WEIGHTS//GTExv8.EUR.Adipose_Subcutaneous/ENSG00000063761.15.wgt.RDat	14	77800082	77800083	0.181	rs2111830	-3.63	rs3783963	0.040682	5.89	-0.844	614	614	susie	0.089	1.5e-11	-1.75634	0.07903	No
IBA57	ENSG00000181873.12	GTExv8.EUR.Adipose_Subcutaneous	./WEIGHTS//GTExv8.EUR.Adipose_Subcutaneous/ENSG00000181873.12.wgt.RDat	1	228165814	228165815	0.0493	rs12728302	2.94	rs10158357	0.0105	-4.03	1.756	325	1	top1	0.011	0.014	-1.756	0.0791	No
ASXL2	ENSG00000143970.16	GTExv8.EUR.Adipose_Subcutaneous	./WEIGHTS//GTExv8.EUR.Adipose_Subcutaneous/ENSG00000143970.16.wgt.RDat	2	25878515	25878516	0.0877	rs6719890	-3.209	rs13405775	0.034536	-4.61	-1.964	281	45	enet	0.038	1e-05	1.75489	0.0793	No
RP11-508M8.1	ENSG00000249365.1	GTExv8.EUR.Adipose_Subcutaneous	./WEIGHTS//GTExv8.EUR.Adipose_Subcutaneous/ENSG00000249365.1.wgt.RDat	5	125108203	125108204	0.096	rs1439594	3.38	rs7707465	0.015341	-5.39	-1.405	516	9	enet	0.034	2.9e-05	1.75461	0.079327	No
CTC-338M12.4	ENSG00000233937.6	GTExv8.EUR.Adipose_Subcutaneous	./WEIGHTS//GTExv8.EUR.Adipose_Subcutaneous/ENSG00000233937.6.wgt.RDat	5	181246522	181246523	0.1735	rs4700986	2.98	rs2770966	0.115627	7.49	-1.779	192	3	lasso	0.13	2.3e-16	-1.75426	0.079385	No
KLHL5	ENSG00000109790.16	GTExv8.EUR.Adipose_Subcutaneous	./WEIGHTS//GTExv8.EUR.Adipose_Subcutaneous/ENSG00000109790.16.wgt.RDat	4	39045038	39045039	0.1722	rs17510142	3.3	rs1046655	0.172	9.25	-1.753	487	1	top1	0.17	1.5e-21	-1.753	0.0796	No
MED4	ENSG00000136146.14	GTExv8.EUR.Adipose_Subcutaneous	./WEIGHTS//GTExv8.EUR.Adipose_Subcutaneous/ENSG00000136146.14.wgt.RDat	13	48095130	48095131	0.0825	rs2804082	-3.11	rs7983350	0.0405	-4.85	-1.753	354	1	top1	0.041	5.4e-06	1.753	0.0796	No
SNHG15	ENSG00000232956.8	GTExv8.EUR.Adipose_Subcutaneous	./WEIGHTS//GTExv8.EUR.Adipose_Subcutaneous/ENSG00000232956.8.wgt.RDat	7	44986960	44986961	0.0738	rs17133679	-2.66	rs3735485	0.0197	-4.15	1.752	434	1	top1	0.02	0.0012	-1.752	0.079774	No
ATP5G3	ENSG00000154518.9	GTExv8.EUR.Adipose_Subcutaneous	./WEIGHTS//GTExv8.EUR.Adipose_Subcutaneous/ENSG00000154518.9.wgt.RDat	2	175184213	175184214	0.1206	rs13418640	3.43	rs268228	0.119718	7.81	1.706	355	355	susie	0.12	3e-15	1.75196	0.0798	No
EFHB	ENSG00000163576.17	GTExv8.EUR.Adipose_Subcutaneous	./WEIGHTS//GTExv8.EUR.Adipose_Subcutaneous/ENSG00000163576.17.wgt.RDat	3	19947024	19947025	0.7841	rs1356794	3.08	rs1133328	0.708	18.41	-1.786	377	377	susie	0.71	5.7e-132	-1.75212	0.0798	No
AKT1	ENSG00000142208.15	GTExv8.EUR.Adipose_Subcutaneous	./WEIGHTS//GTExv8.EUR.Adipose_Subcutaneous/ENSG00000142208.15.wgt.RDat	14	104795750	104795751	0.1114	rs11620688	-2.88	rs10138227	0.085274	-6.52	2.063	369	4	lasso	0.095	3.1e-12	-1.75161	0.079841	No
DOCK9-AS2	ENSG00000260992.1	GTExv8.EUR.Adipose_Subcutaneous	./WEIGHTS//GTExv8.EUR.Adipose_Subcutaneous/ENSG00000260992.1.wgt.RDat	13	99087818	99087819	0.2844	rs9517765	3.61	rs4772169	0.166	9.32	0.741	545	545	susie	0.21	5.6e-27	1.75111	0.0799	No
RP11-575F12.3	ENSG00000278266.1	GTExv8.EUR.Adipose_Subcutaneous	./WEIGHTS//GTExv8.EUR.Adipose_Subcutaneous/ENSG00000278266.1.wgt.RDat	12	127147148	127147149	0.1905	rs12581081	-2.9	rs2248246	0.0373	5.39	0.981	584	33	enet	0.051	3.8e-07	1.75128	0.0799	No
DOCK1	ENSG00000150760.12	GTExv8.EUR.Adipose_Subcutaneous	./WEIGHTS//GTExv8.EUR.Adipose_Subcutaneous/ENSG00000150760.12.wgt.RDat	10	126905408	126905409	0.2039	rs4962346	-2.76	rs11814307	0.00429	-4.31	-0.855	622	24	enet	0.024	0.00037	1.7499	0.0801	No
LIG4	ENSG00000174405.13	GTExv8.EUR.Adipose_Subcutaneous	./WEIGHTS//GTExv8.EUR.Adipose_Subcutaneous/ENSG00000174405.13.wgt.RDat	13	108218367	108218368	0.1239	rs8000341	2.9	rs16972106	0.0931	-7	1.748	588	1	top1	0.093	5.3e-12	-1.748	0.0805	No
TMEM104	ENSG00000109066.13	GTExv8.EUR.Adipose_Subcutaneous	./WEIGHTS//GTExv8.EUR.Adipose_Subcutaneous/ENSG00000109066.13.wgt.RDat	17	74776482	74776483	0.0796	rs9905663	3.84	rs9915279	0.035894	-4.44	-1.747	449	1	top1	0.036	1.8e-05	1.747	0.0806	No
RNASE4	ENSG00000258818.3	GTExv8.EUR.Adipose_Subcutaneous	./WEIGHTS//GTExv8.EUR.Adipose_Subcutaneous/ENSG00000258818.3.wgt.RDat	14	20684099	20684100	0.153	rs1270408	4.22	rs4470055	0.043737	-5.79	-1.471	681	22	enet	0.073	1.2e-09	1.74659	0.080708	No
RP11-383F6.1	ENSG00000229677.1	GTExv8.EUR.Adipose_Subcutaneous	./WEIGHTS//GTExv8.EUR.Adipose_Subcutaneous/ENSG00000229677.1.wgt.RDat	7	139050005	139050006	0.119	rs10224172	-2.52	rs17681280	0.0332	5.06	0.684	416	26	enet	0.059	4.4e-08	1.74597	0.080817	No
ARL16	ENSG00000214087.8	GTExv8.EUR.Adipose_Subcutaneous	./WEIGHTS//GTExv8.EUR.Adipose_Subcutaneous/ENSG00000214087.8.wgt.RDat	17	81683923	81683924	0.5949	rs1531554	3.34	rs11150805	0.521729	-15.89	-1.745	321	1	top1	0.52	1.2e-78	1.745	0.081	No
RP11-697N18.3	ENSG00000253330.1	GTExv8.EUR.Adipose_Subcutaneous	./WEIGHTS//GTExv8.EUR.Adipose_Subcutaneous/ENSG00000253330.1.wgt.RDat	8	47512140	47512141	0.0244	rs8178071	3.55	rs35332377	0.01869	3.74	1.614	134	134	susie	0.023	0.00051	1.74421	0.0811	No
DARS-AS1	ENSG00000231890.7	GTExv8.EUR.Adipose_Subcutaneous	./WEIGHTS//GTExv8.EUR.Adipose_Subcutaneous/ENSG00000231890.7.wgt.RDat	2	135985175	135985176	0.0644	rs16832731	2.778	rs6743537	0.029463	-4.72	1.883	304	304	susie	0.033	4.1e-05	-1.74353	0.0812	No
PCNT	ENSG00000160299.16	GTExv8.EUR.Adipose_Subcutaneous	./WEIGHTS//GTExv8.EUR.Adipose_Subcutaneous/ENSG00000160299.16.wgt.RDat	21	46324121	46324122	0.1722	rs7281153	3.1	rs4819236	0.06273	-6.49	1.323	451	9	lasso	0.081	1.5e-10	-1.74343	0.08126	No
KIF6	ENSG00000164627.17	GTExv8.EUR.Adipose_Subcutaneous	./WEIGHTS//GTExv8.EUR.Adipose_Subcutaneous/ENSG00000164627.17.wgt.RDat	6	39725404	39725405	0.1927	rs2475802	-2.54	rs6933563	0.109	7.46	-1.743	528	1	top1	0.11	7e-14	-1.743	0.0813	No
DYM	ENSG00000141627.13	GTExv8.EUR.Adipose_Subcutaneous	./WEIGHTS//GTExv8.EUR.Adipose_Subcutaneous/ENSG00000141627.13.wgt.RDat	18	49461346	49461347	0.1235	rs2276200	-2.32	rs12608426	0.038482	-5.33	-1.756	520	520	susie	0.043	2.5e-06	1.74289	0.08135	No
ARMC10	ENSG00000170632.13	GTExv8.EUR.Adipose_Subcutaneous	./WEIGHTS//GTExv8.EUR.Adipose_Subcutaneous/ENSG00000170632.13.wgt.RDat	7	103074880	103074881	0.1586	rs4377880	2.33	rs12113318	0.0385	-5.41	1.093	242	14	enet	0.083	8.6e-11	-1.74122	0.081646	No
UBE3C	ENSG00000009335.17	GTExv8.EUR.Adipose_Subcutaneous	./WEIGHTS//GTExv8.EUR.Adipose_Subcutaneous/ENSG00000009335.17.wgt.RDat	7	157138912	157138913	0.0765	rs1182392	3.87	rs13245163	0.0391	4.48	1.741	414	1	top1	0.039	7.8e-06	1.741	0.081684	No
ZSWIM1	ENSG00000168612.4	GTExv8.EUR.Adipose_Subcutaneous	./WEIGHTS//GTExv8.EUR.Adipose_Subcutaneous/ENSG00000168612.4.wgt.RDat	20	45881226	45881227	0.0929	rs754317	2.56	rs4810479	0.0345	-4.6	-1.741	518	1	top1	0.035	2.5e-05	1.741	0.0817	No
RP11-109A6.3	ENSG00000227374.1	GTExv8.EUR.Adipose_Subcutaneous	./WEIGHTS//GTExv8.EUR.Adipose_Subcutaneous/ENSG00000227374.1.wgt.RDat	10	129768843	129768844	0.0718	rs579325	4.28	rs7071424	0.0182	-3.88	-1.741	567	1	top1	0.018	0.0018	1.741	0.0817	No
MRPL35	ENSG00000132313.14	GTExv8.EUR.Adipose_Subcutaneous	./WEIGHTS//GTExv8.EUR.Adipose_Subcutaneous/ENSG00000132313.14.wgt.RDat	2	86199354	86199355	0.3255	rs13401223	3.274	rs7583021	0.175476	10.32	-1.071	449	449	susie	0.25	2.5e-31	-1.7402	0.0818	No
RPL28	ENSG00000108107.14	GTExv8.EUR.Adipose_Subcutaneous	./WEIGHTS//GTExv8.EUR.Adipose_Subcutaneous/ENSG00000108107.14.wgt.RDat	19	55385344	55385345	0.309	rs12610400	-3.5	rs17700376	0.24	-10.89	-1.479	555	11	enet	0.25	1.9e-31	1.74024	0.08182	No
RP11-96C23.11	ENSG00000261011.1	GTExv8.EUR.Adipose_Subcutaneous	./WEIGHTS//GTExv8.EUR.Adipose_Subcutaneous/ENSG00000261011.1.wgt.RDat	10	87001635	87001636	0.3458	rs4934279	-2.63	rs11202282	0.172	9.13	-1.018	241	241	susie	0.22	2.9e-27	-1.7383	0.0822	No
MPND	ENSG00000008382.15	GTExv8.EUR.Adipose_Subcutaneous	./WEIGHTS//GTExv8.EUR.Adipose_Subcutaneous/ENSG00000008382.15.wgt.RDat	19	4343526	4343527	0.1158	rs11880023	-3.96	rs11085072	0.0404	5.17	1.516	370	370	susie	0.047	9e-07	1.73787	0.08223	No
LINC01426	ENSG00000234380.1	GTExv8.EUR.Adipose_Subcutaneous	./WEIGHTS//GTExv8.EUR.Adipose_Subcutaneous/ENSG00000234380.1.wgt.RDat	21	34745756	34745757	0.2067	rs4817712	-3.57	rs2246640	0.12633	-7.97	1.694	516	516	susie	0.13	3.2e-16	-1.73781	0.08224	No
KRT222	ENSG00000213424.8	GTExv8.EUR.Adipose_Subcutaneous	./WEIGHTS//GTExv8.EUR.Adipose_Subcutaneous/ENSG00000213424.8.wgt.RDat	17	40665180	40665181	0.0827	rs584438	-3.32	rs758632	-0.001067	-3.44	-0.405	396	396	susie	0.0097	0.017	1.73761	0.0823	No
SFTPD-AS1	ENSG00000273372.1	GTExv8.EUR.Adipose_Subcutaneous	./WEIGHTS//GTExv8.EUR.Adipose_Subcutaneous/ENSG00000273372.1.wgt.RDat	10	79968212	79968213	0.0846	rs4933327	-2.61	rs911887	0.0425	5.21	-1.825	309	7	lasso	0.056	1.1e-07	-1.7376	0.0823	No
SMIM17	ENSG00000268182.5	GTExv8.EUR.Adipose_Subcutaneous	./WEIGHTS//GTExv8.EUR.Adipose_Subcutaneous/ENSG00000268182.5.wgt.RDat	19	56643144	56643145	0.0978	rs8112791	3.34	rs1541558	0.0162	4.24	0.228	499	22	enet	0.025	0.00028	-1.73728	0.08234	No
GRM2	ENSG00000164082.14	GTExv8.EUR.Adipose_Subcutaneous	./WEIGHTS//GTExv8.EUR.Adipose_Subcutaneous/ENSG00000164082.14.wgt.RDat	3	51707069	51707070	0.1365	rs614288	-3.78	rs9311469	0.16	8.9	1.737	231	1	top1	0.16	4.6e-20	1.737	0.0824	No
TRMO	ENSG00000136932.13	GTExv8.EUR.Adipose_Subcutaneous	./WEIGHTS//GTExv8.EUR.Adipose_Subcutaneous/ENSG00000136932.13.wgt.RDat	9	97922569	97922570	0.2567	rs10817771	-2.901	rs6586	0.279	11.68	-1.929	498	7	lasso	0.31	4e-40	-1.73663	0.0825	No
LDLRAD2	ENSG00000187942.11	GTExv8.EUR.Adipose_Subcutaneous	./WEIGHTS//GTExv8.EUR.Adipose_Subcutaneous/ENSG00000187942.11.wgt.RDat	1	21812264	21812265	0.1266	rs4654748	4.54	rs12737091	0.0615	5.58	1.689	498	498	susie	0.066	7.5e-09	1.7366	0.0825	No
ZNF213	ENSG00000085644.13	GTExv8.EUR.Adipose_Subcutaneous	./WEIGHTS//GTExv8.EUR.Adipose_Subcutaneous/ENSG00000085644.13.wgt.RDat	16	3129776	3129777	0.1787	rs2074363	3.37	rs11649450	0.167	9	-1.337	390	390	susie	0.18	8.2e-23	-1.73632	0.08251	No
RAD51C	ENSG00000108384.14	GTExv8.EUR.Adipose_Subcutaneous	./WEIGHTS//GTExv8.EUR.Adipose_Subcutaneous/ENSG00000108384.14.wgt.RDat	17	58692572	58692573	0.2297	rs1267543	-2.91	rs16943176	0.320192	12.64	1.746	303	303	susie	0.33	3.7e-43	1.7357	0.0826	No
TBC1D4	ENSG00000136111.12	GTExv8.EUR.Adipose_Subcutaneous	./WEIGHTS//GTExv8.EUR.Adipose_Subcutaneous/ENSG00000136111.12.wgt.RDat	13	75482113	75482114	0.3775	rs17337503	3	rs9318335	0.269	11.56	-1.545	529	5	lasso	0.32	1.1e-41	-1.73598	0.0826	No
STAB1	ENSG00000010327.10	GTExv8.EUR.Adipose_Subcutaneous	./WEIGHTS//GTExv8.EUR.Adipose_Subcutaneous/ENSG00000010327.10.wgt.RDat	3	52495337	52495338	0.0465	rs13081028	-5.58	rs758800	0.0313	-5.02	1.735	370	1	top1	0.031	5.8e-05	-1.735	0.0827	No
CD33	ENSG00000105383.14	GTExv8.EUR.Adipose_Subcutaneous	./WEIGHTS//GTExv8.EUR.Adipose_Subcutaneous/ENSG00000105383.14.wgt.RDat	19	51225063	51225064	0.2057	rs1701951	-2.92	rs1710354	0.0111	-4.65	1.32	649	21	enet	0.058	6.2e-08	-1.73496	0.08275	No
TESK1	ENSG00000107140.15	GTExv8.EUR.Adipose_Subcutaneous	./WEIGHTS//GTExv8.EUR.Adipose_Subcutaneous/ENSG00000107140.15.wgt.RDat	9	35605304	35605305	0.051	rs10972628	-2.247	rs4879929	0.000448	-3.93	-1.402	386	386	susie	0.018	0.0018	1.7349	0.0828	No
SSPO	ENSG00000197558.11	GTExv8.EUR.Adipose_Subcutaneous	./WEIGHTS//GTExv8.EUR.Adipose_Subcutaneous/ENSG00000197558.11.wgt.RDat	7	149776041	149776042	0.2902	rs1110130	-2.47	rs855656	0.104	7.41	-0.703	292	17	enet	0.17	8.9e-21	-1.73445	0.082839	No
FLVCR2	ENSG00000119686.9	GTExv8.EUR.Adipose_Subcutaneous	./WEIGHTS//GTExv8.EUR.Adipose_Subcutaneous/ENSG00000119686.9.wgt.RDat	14	75579588	75579589	0.0875	rs8006587	3.5	rs2194535	0.025055	4.72	-0.32	433	8	enet	0.032	4.4e-05	-1.73423	0.082877	No
MSR1	ENSG00000038945.14	GTExv8.EUR.Adipose_Subcutaneous	./WEIGHTS//GTExv8.EUR.Adipose_Subcutaneous/ENSG00000038945.14.wgt.RDat	8	16567489	16567490	0.097	rs1429660	-2.69	rs17677443	0.031708	-4.5	1.734	473	1	top1	0.032	5.3e-05	-1.734	0.0829	No
TAF1A-AS1	ENSG00000225265.1	GTExv8.EUR.Adipose_Subcutaneous	./WEIGHTS//GTExv8.EUR.Adipose_Subcutaneous/ENSG00000225265.1.wgt.RDat	1	222589933	222589934	0.2672	rs11487812	-2.6	rs17163191	0.189	-9.7	-1.734	331	1	top1	0.19	9.8e-24	1.734	0.0829	No
FGD6	ENSG00000180263.13	GTExv8.EUR.Adipose_Subcutaneous	./WEIGHTS//GTExv8.EUR.Adipose_Subcutaneous/ENSG00000180263.13.wgt.RDat	12	95217481	95217482	0.073	rs10735330	4.09	rs11107896	0.0433	-5.23	-1.723	608	608	susie	0.047	1e-06	1.73338	0.083	No
PMEL	ENSG00000185664.14	GTExv8.EUR.Adipose_Subcutaneous	./WEIGHTS//GTExv8.EUR.Adipose_Subcutaneous/ENSG00000185664.14.wgt.RDat	12	55973316	55973317	0.3577	rs7968967	-2.95	rs2069391	0.298	12.01	1.733	292	1	top1	0.3	1e-38	1.733	0.0831	No
SEC24B	ENSG00000138802.11	GTExv8.EUR.Adipose_Subcutaneous	./WEIGHTS//GTExv8.EUR.Adipose_Subcutaneous/ENSG00000138802.11.wgt.RDat	4	109433817	109433818	0.0285	rs7694523	2.35	rs28681408	0.0096	3.92	1.653	381	381	susie	0.015	0.0038	1.7319	0.0833	No
TSPYL1	ENSG00000189241.6	GTExv8.EUR.Adipose_Subcutaneous	./WEIGHTS//GTExv8.EUR.Adipose_Subcutaneous/ENSG00000189241.6.wgt.RDat	6	116279902	116279903	0.2128	rs9400897	-2.56	rs7770769	0.181	9.43	1.847	376	376	susie	0.19	2.7e-23	1.73152	0.0834	No
RP11-83M16.4	ENSG00000249721.1	GTExv8.EUR.Adipose_Subcutaneous	./WEIGHTS//GTExv8.EUR.Adipose_Subcutaneous/ENSG00000249721.1.wgt.RDat	5	67693199	67693200	0.0864	rs7730017	3.38	rs4246770	0.062606	-5.75	1.731	461	1	top1	0.063	1.7e-08	-1.731	0.083452	No
RNF219	ENSG00000152193.7	GTExv8.EUR.Adipose_Subcutaneous	./WEIGHTS//GTExv8.EUR.Adipose_Subcutaneous/ENSG00000152193.7.wgt.RDat	13	78659178	78659179	0.1895	rs1555813	2.36	rs7339081	0.127	-7.9	-1.73	487	1	top1	0.13	4.6e-16	1.73	0.0836	No
RFTN2	ENSG00000162944.10	GTExv8.EUR.Adipose_Subcutaneous	./WEIGHTS//GTExv8.EUR.Adipose_Subcutaneous/ENSG00000162944.10.wgt.RDat	2	197676044	197676045	0.0602	rs1065953	2.59	rs4850808	0.07388	6.31	2.456	317	15	enet	0.075	5.9e-10	1.72956	0.0837	No
ENPP7P12	ENSG00000254527.1	GTExv8.EUR.Adipose_Subcutaneous	./WEIGHTS//GTExv8.EUR.Adipose_Subcutaneous/ENSG00000254527.1.wgt.RDat	8	12206388	12206389	0.0364	rs627342	2.71	rs4841600	0.03677	-5.1	1.73	205	205	susie	0.041	5.1e-06	-1.72963	0.0837	No
RP11-274B21.12	ENSG00000229413.2	GTExv8.EUR.Adipose_Subcutaneous	./WEIGHTS//GTExv8.EUR.Adipose_Subcutaneous/ENSG00000229413.2.wgt.RDat	7	128653967	128653968	0.5295	rs10225988	1.92	rs2402923	0.556	16.35	1.725	359	359	susie	0.56	1.3e-86	1.729	0.083809	No
RP11-274B21.4	ENSG00000230715.3	GTExv8.EUR.Adipose_Subcutaneous	./WEIGHTS//GTExv8.EUR.Adipose_Subcutaneous/ENSG00000230715.3.wgt.RDat	7	128652840	128652841	0.5811	rs10225988	1.92	rs2402923	0.626	17.35	1.725	360	360	susie	0.63	1.2e-104	1.729	0.083809	No
RP11-274B21.2	ENSG00000243302.3	GTExv8.EUR.Adipose_Subcutaneous	./WEIGHTS//GTExv8.EUR.Adipose_Subcutaneous/ENSG00000243302.3.wgt.RDat	7	128651184	128651185	0.5102	rs10225988	1.92	rs2402923	0.577	16.65	1.725	360	360	susie	0.58	9.9e-92	1.729	0.083809	No
RP11-274B21.3	ENSG00000243679.1	GTExv8.EUR.Adipose_Subcutaneous	./WEIGHTS//GTExv8.EUR.Adipose_Subcutaneous/ENSG00000243679.1.wgt.RDat	7	128654019	128654020	0.5774	rs10225988	1.92	rs2402923	0.613	17.16	1.725	359	359	susie	0.61	5.2e-101	1.729	0.083809	No
NUDT16L1	ENSG00000168101.14	GTExv8.EUR.Adipose_Subcutaneous	./WEIGHTS//GTExv8.EUR.Adipose_Subcutaneous/ENSG00000168101.14.wgt.RDat	16	4693693	4693694	0.0885	rs8054738	2.96	rs863980	0.0583	5.81	-1.729	393	1	top1	0.058	5.2e-08	-1.729	0.08381	No
TRABD2A	ENSG00000186854.10	GTExv8.EUR.Adipose_Subcutaneous	./WEIGHTS//GTExv8.EUR.Adipose_Subcutaneous/ENSG00000186854.10.wgt.RDat	2	84907007	84907008	0.135	rs6719501	3.764	rs1000919	0.102824	7.47	-1.905	396	396	susie	0.12	5.7e-15	-1.72757	0.0841	No
GCDH	ENSG00000105607.12	GTExv8.EUR.Adipose_Subcutaneous	./WEIGHTS//GTExv8.EUR.Adipose_Subcutaneous/ENSG00000105607.12.wgt.RDat	19	12891025	12891026	0.2054	rs10407711	2.9	rs8012	0.186	-9.66	1.634	325	3	lasso	0.19	7.1e-24	-1.72714	0.08414	No
ING5	ENSG00000168395.15	GTExv8.EUR.Adipose_Subcutaneous	./WEIGHTS//GTExv8.EUR.Adipose_Subcutaneous/ENSG00000168395.15.wgt.RDat	2	241687084	241687085	0.2286	rs4675807	2.982	rs7588212	0.139267	8.25	1.727	242	1	top1	0.14	1.7e-17	1.727	0.0842	No
FOXI2	ENSG00000186766.7	GTExv8.EUR.Adipose_Subcutaneous	./WEIGHTS//GTExv8.EUR.Adipose_Subcutaneous/ENSG00000186766.7.wgt.RDat	10	127737234	127737235	0.3494	rs516465	2.45	rs12780271	0.242	10.89	1.172	712	712	susie	0.27	2.4e-34	1.7266	0.0842	No
RP11-360F5.3	ENSG00000249685.1	GTExv8.EUR.Adipose_Subcutaneous	./WEIGHTS//GTExv8.EUR.Adipose_Subcutaneous/ENSG00000249685.1.wgt.RDat	4	39133912	39133913	0.2845	rs17510142	3.3	rs9996285	0.282	-11.78	-1.619	453	453	susie	0.28	1.2e-36	1.7271	0.0842	No
GTF2H2	ENSG00000145736.14	GTExv8.EUR.Adipose_Subcutaneous	./WEIGHTS//GTExv8.EUR.Adipose_Subcutaneous/ENSG00000145736.14.wgt.RDat	5	71067651	71067652	0.6371	rs277939	2.35	rs6453406	0.350553	12.99	-2.022	51	12	enet	0.35	4.4e-47	-1.72662	0.084236	No
RP11-360F5.1	ENSG00000249207.1	GTExv8.EUR.Adipose_Subcutaneous	./WEIGHTS//GTExv8.EUR.Adipose_Subcutaneous/ENSG00000249207.1.wgt.RDat	4	39120284	39120285	0.1253	rs17510142	3.3	rs12646251	0.138	8.31	-1.735	459	459	susie	0.14	2.2e-17	-1.7263	0.0843	No
LINC01003	ENSG00000261455.1	GTExv8.EUR.Adipose_Subcutaneous	./WEIGHTS//GTExv8.EUR.Adipose_Subcutaneous/ENSG00000261455.1.wgt.RDat	7	152463785	152463786	0.4684	rs3735160	2.75	rs3087586	0.26	-11.25	1.257	256	256	susie	0.35	4.1e-46	-1.72549	0.084439	No
WAPL	ENSG00000062650.17	GTExv8.EUR.Adipose_Subcutaneous	./WEIGHTS//GTExv8.EUR.Adipose_Subcutaneous/ENSG00000062650.17.wgt.RDat	10	86521814	86521815	0.0534	rs2814327	-3.44	rs7083506	0.0243	-4.28	1.725	443	1	top1	0.024	0.00037	-1.725	0.0845	No
MKRN7P	ENSG00000225849.2	GTExv8.EUR.Adipose_Subcutaneous	./WEIGHTS//GTExv8.EUR.Adipose_Subcutaneous/ENSG00000225849.2.wgt.RDat	20	46477231	46477232	0.535	rs3091587	-3.25	rs6011978	0.39	13.86	-1.991	557	16	enet	0.45	1.2e-64	-1.72526	0.0845	No
RP11-274B21.13	ENSG00000281896.1	GTExv8.EUR.Adipose_Subcutaneous	./WEIGHTS//GTExv8.EUR.Adipose_Subcutaneous/ENSG00000281896.1.wgt.RDat	7	128617864	128617865	0.5679	rs10225988	1.92	rs2402923	0.584	16.73	1.725	356	1	top1	0.58	5.2e-93	1.725	0.084527	No
CTB-50L17.9	ENSG00000267769.1	GTExv8.EUR.Adipose_Subcutaneous	./WEIGHTS//GTExv8.EUR.Adipose_Subcutaneous/ENSG00000267769.1.wgt.RDat	19	4454793	4454794	0.4518	rs11880023	-3.96	rs34080966	0.431	-14.49	1.723	393	393	susie	0.43	9e-61	-1.72429	0.08466	No
RAD9A	ENSG00000172613.7	GTExv8.EUR.Adipose_Subcutaneous	./WEIGHTS//GTExv8.EUR.Adipose_Subcutaneous/ENSG00000172613.7.wgt.RDat	11	67317870	67317871	0.6883	rs3765088	-3.84	rs7952436	0.267	11.4	-2.528	264	25	enet	0.38	2.8e-51	-1.72324	0.0848	No
NUTM2G	ENSG00000188152.12	GTExv8.EUR.Adipose_Subcutaneous	./WEIGHTS//GTExv8.EUR.Adipose_Subcutaneous/ENSG00000188152.12.wgt.RDat	9	96928309	96928310	0.085	rs7857261	2.914	rs2479209	0.0464	5.94	-1.767	245	21	enet	0.054	1.5e-07	-1.72343	0.0848	No
RP11-736K20.4	ENSG00000280339.1	GTExv8.EUR.Adipose_Subcutaneous	./WEIGHTS//GTExv8.EUR.Adipose_Subcutaneous/ENSG00000280339.1.wgt.RDat	11	86912237	86912238	0.1945	rs949349	-5.4	rs7119097	0.0498	-5.73	2.371	590	47	enet	0.086	3.4e-11	-1.72324	0.0848	No
AC000068.5	ENSG00000185065.6	GTExv8.EUR.Adipose_Subcutaneous	./WEIGHTS//GTExv8.EUR.Adipose_Subcutaneous/ENSG00000185065.6.wgt.RDat	22	19448232	19448233	0.095	rs10483099	2.95	rs7291584	-0.000437	-3.14	0.14	553	56	enet	0.013	0.0064	-1.7233	0.084836	No
FYCO1	ENSG00000163820.14	GTExv8.EUR.Adipose_Subcutaneous	./WEIGHTS//GTExv8.EUR.Adipose_Subcutaneous/ENSG00000163820.14.wgt.RDat	3	45995823	45995824	0.2125	rs2742408	3.97	rs3796373	0.142	-8.87	-1.417	449	449	susie	0.22	7.8e-28	1.722	0.0851	No
ZNF175	ENSG00000105497.7	GTExv8.EUR.Adipose_Subcutaneous	./WEIGHTS//GTExv8.EUR.Adipose_Subcutaneous/ENSG00000105497.7.wgt.RDat	19	51571297	51571298	0.3079	rs1080581	2.87	rs7245838	0.221	-10.57	-1.996	606	8	lasso	0.23	9.5e-29	1.72077	0.08529	No
MRPS22	ENSG00000175110.11	GTExv8.EUR.Adipose_Subcutaneous	./WEIGHTS//GTExv8.EUR.Adipose_Subcutaneous/ENSG00000175110.11.wgt.RDat	3	139110403	139110404	0.0564	rs13321441	3.28	rs7373116	0.0394	4.67	-1.721	339	1	top1	0.039	7.1e-06	-1.721	0.0853	No
RP11-219D15.3	ENSG00000272656.1	GTExv8.EUR.Adipose_Subcutaneous	./WEIGHTS//GTExv8.EUR.Adipose_Subcutaneous/ENSG00000272656.1.wgt.RDat	3	139349326	139349327	0.1413	rs7616794	-2.35	rs7373116	0.208	10.12	-1.721	422	1	top1	0.21	3.2e-26	-1.721	0.0853	No
FBXO18	ENSG00000134452.19	GTExv8.EUR.Adipose_Subcutaneous	./WEIGHTS//GTExv8.EUR.Adipose_Subcutaneous/ENSG00000134452.19.wgt.RDat	10	5890202	5890203	0.0873	rs2185691	-3.08	rs6602312	0.0555	5.81	1.007	697	697	susie	0.061	2.6e-08	1.7204	0.0854	No
GBAS	ENSG00000146729.9	GTExv8.EUR.Adipose_Subcutaneous	./WEIGHTS//GTExv8.EUR.Adipose_Subcutaneous/ENSG00000146729.9.wgt.RDat	7	55951792	55951793	0.2414	rs4947533	-2.64	rs7793921	0.0876	7.76	-2.05	285	24	enet	0.16	1.5e-19	-1.72002	0.085429	No
THA1P	ENSG00000267676.1	GTExv8.EUR.Adipose_Subcutaneous	./WEIGHTS//GTExv8.EUR.Adipose_Subcutaneous/ENSG00000267676.1.wgt.RDat	17	78254415	78254416	0.1555	rs7212707	-3.93	rs1567237	0.109507	7.68	1.778	502	502	susie	0.11	2.6e-14	1.71984	0.0855	No
CHURC1	ENSG00000258289.8	GTExv8.EUR.Adipose_Subcutaneous	./WEIGHTS//GTExv8.EUR.Adipose_Subcutaneous/ENSG00000258289.8.wgt.RDat	14	64914360	64914361	0.7505	rs17180350	3.59	rs10151701	0.701255	18.52	1.711	492	492	susie	0.72	1.8e-132	1.7188	0.085652	No
ZNF559	ENSG00000188321.13	GTExv8.EUR.Adipose_Subcutaneous	./WEIGHTS//GTExv8.EUR.Adipose_Subcutaneous/ENSG00000188321.13.wgt.RDat	19	9323771	9323772	0.857	rs4804394	2.19	rs28384491	0.564	-16.46	-1.71	405	405	susie	0.57	9.1e-89	1.71838	0.08573	No
CAPN12	ENSG00000182472.8	GTExv8.EUR.Adipose_Subcutaneous	./WEIGHTS//GTExv8.EUR.Adipose_Subcutaneous/ENSG00000182472.8.wgt.RDat	19	38769903	38769904	0.4887	rs1035525	2.84	rs4801861	0.281	-11.78	0.689	399	399	susie	0.43	1.1e-60	-1.71816	0.08577	No
VPS8	ENSG00000156931.15	GTExv8.EUR.Adipose_Subcutaneous	./WEIGHTS//GTExv8.EUR.Adipose_Subcutaneous/ENSG00000156931.15.wgt.RDat	3	184812142	184812143	0.4707	rs6794937	3.46	rs16859583	0.264	11.33	0.937	426	16	lasso	0.36	7.5e-48	1.71755	0.0859	No
ZNF436	ENSG00000125945.14	GTExv8.EUR.Adipose_Subcutaneous	./WEIGHTS//GTExv8.EUR.Adipose_Subcutaneous/ENSG00000125945.14.wgt.RDat	1	23368385	23368386	0.3126	rs6667575	3.03	rs9887921	0.2	10.02	-1.445	310	18	enet	0.2	1.1e-25	-1.71697	0.086	No
MCM7	ENSG00000166508.17	GTExv8.EUR.Adipose_Subcutaneous	./WEIGHTS//GTExv8.EUR.Adipose_Subcutaneous/ENSG00000166508.17.wgt.RDat	7	100101864	100101865	0.1609	rs34440977	3.91	rs4134927	0.0224	4.8	-1.78	275	2	lasso	0.045	1.5e-06	-1.71682	0.086011	No
KLRD1	ENSG00000134539.16	GTExv8.EUR.Adipose_Subcutaneous	./WEIGHTS//GTExv8.EUR.Adipose_Subcutaneous/ENSG00000134539.16.wgt.RDat	12	10226057	10226058	0.1004	rs7958778	-3.27	rs3809214	0.0778	6.58	-1.676	465	465	susie	0.082	9.9e-11	-1.71649	0.0861	No
CYP19A1	ENSG00000137869.14	GTExv8.EUR.Adipose_Subcutaneous	./WEIGHTS//GTExv8.EUR.Adipose_Subcutaneous/ENSG00000137869.14.wgt.RDat	15	51338609	51338610	0.0532	rs7167343	-3.01	rs17703883	0.0257	-5	1.709	472	9	enet	0.028	0.00014	-1.71561	0.0862	No
TTI1	ENSG00000101407.12	GTExv8.EUR.Adipose_Subcutaneous	./WEIGHTS//GTExv8.EUR.Adipose_Subcutaneous/ENSG00000101407.12.wgt.RDat	20	38033467	38033468	0.0884	rs6127578	-3.23	rs6022259	0.00718	4.27	-0.275	480	21	enet	0.023	0.00054	-1.71428	0.0865	No
ZFP82	ENSG00000181007.8	GTExv8.EUR.Adipose_Subcutaneous	./WEIGHTS//GTExv8.EUR.Adipose_Subcutaneous/ENSG00000181007.8.wgt.RDat	19	36418655	36418656	0.1084	rs2072606	-2.37	rs8111860	0.0306	-4.98	-1.207	297	15	enet	0.063	1.7e-08	1.71262	0.08678	No
MX2	ENSG00000183486.12	GTExv8.EUR.Adipose_Subcutaneous	./WEIGHTS//GTExv8.EUR.Adipose_Subcutaneous/ENSG00000183486.12.wgt.RDat	21	41361942	41361943	0.2373	rs2838116	-2.73	rs11910387	0.10846	-7.31	1.489	664	41	enet	0.14	4.3e-18	-1.71256	0.08679	No
CNTF	ENSG00000242689.2	GTExv8.EUR.Adipose_Subcutaneous	./WEIGHTS//GTExv8.EUR.Adipose_Subcutaneous/ENSG00000242689.2.wgt.RDat	11	58622672	58622673	0.1092	rs4411292	-2.53	rs11229439	0.0609	6.05	1.597	414	6	lasso	0.071	1.8e-09	1.7127	0.0868	No
ANKLE1	ENSG00000160117.14	GTExv8.EUR.Adipose_Subcutaneous	./WEIGHTS//GTExv8.EUR.Adipose_Subcutaneous/ENSG00000160117.14.wgt.RDat	19	17281644	17281645	0.2621	rs10409801	2.96	rs34084277	0.145	8.49	-1.254	416	416	susie	0.21	7.8e-27	-1.71207	0.08688	No
RAB11FIP4	ENSG00000131242.17	GTExv8.EUR.Adipose_Subcutaneous	./WEIGHTS//GTExv8.EUR.Adipose_Subcutaneous/ENSG00000131242.17.wgt.RDat	17	31391623	31391624	0.0785	rs1548470	-3.02	rs2074148	-0.001744	3.57	1.711	360	1	top1	-0.0017	0.68	1.711	0.0871	No
ZNF177	ENSG00000188629.11	GTExv8.EUR.Adipose_Subcutaneous	./WEIGHTS//GTExv8.EUR.Adipose_Subcutaneous/ENSG00000188629.11.wgt.RDat	19	9363019	9363020	0.0982	rs4804394	2.19	rs28384491	0.124	-7.82	-1.71	403	1	top1	0.12	1.1e-15	1.71	0.08727	No
RPL7AP28	ENSG00000184139.8	GTExv8.EUR.Adipose_Subcutaneous	./WEIGHTS//GTExv8.EUR.Adipose_Subcutaneous/ENSG00000184139.8.wgt.RDat	4	131857912	131857913	0.0513	rs10031830	-2.37	rs1499331	0.0109	4.54	-1.795	236	12	lasso	0.019	0.0013	-1.7096	0.0873	No
RP11-92G12.3	ENSG00000260088.1	GTExv8.EUR.Adipose_Subcutaneous	./WEIGHTS//GTExv8.EUR.Adipose_Subcutaneous/ENSG00000260088.1.wgt.RDat	1	200669506	200669507	0.3885	rs3850625	-2.81	rs3806358	0.302	-12.07	1.295	537	537	susie	0.38	5.9e-51	-1.70977	0.0873	No
CD1A	ENSG00000158477.6	GTExv8.EUR.Adipose_Subcutaneous	./WEIGHTS//GTExv8.EUR.Adipose_Subcutaneous/ENSG00000158477.6.wgt.RDat	1	158254136	158254137	0.0625	rs1217058	-3	rs2188108	0.0151	-4.17	-1.083	470	4	lasso	0.025	0.00028	1.70908	0.0874	No
SEPSECS-AS1	ENSG00000281501.1	GTExv8.EUR.Adipose_Subcutaneous	./WEIGHTS//GTExv8.EUR.Adipose_Subcutaneous/ENSG00000281501.1.wgt.RDat	4	25160640	25160641	0.639	rs13131313	-2.67	rs16876882	0.329	-12.61	-1.082	548	548	susie	0.44	5.9e-63	1.7085	0.0875	No
SPRTN	ENSG00000010072.15	GTExv8.EUR.Adipose_Subcutaneous	./WEIGHTS//GTExv8.EUR.Adipose_Subcutaneous/ENSG00000010072.15.wgt.RDat	1	231337852	231337853	0.0495	rs2095769	-3.19	rs2790897	0.0409	4.99	-1.708	452	1	top1	0.041	4.8e-06	-1.708	0.0876	No
RP11-511B23.2	ENSG00000257322.5	GTExv8.EUR.Adipose_Subcutaneous	./WEIGHTS//GTExv8.EUR.Adipose_Subcutaneous/ENSG00000257322.5.wgt.RDat	12	93215678	93215679	0.3029	rs7310512	3.94	rs7976742	0.237	-10.76	-1.863	376	376	susie	0.24	6e-31	1.70748	0.0877	No
LINC02009	ENSG00000283646.1	GTExv8.EUR.Adipose_Subcutaneous	./WEIGHTS//GTExv8.EUR.Adipose_Subcutaneous/ENSG00000283646.1.wgt.RDat	3	46423590	46423591	0.0534	rs4683255	3.93	rs4619820	0.00236	-4.14	1.761	413	4	lasso	0.0073	0.034	-1.70741	0.0877	No
PRPSAP1	ENSG00000161542.16	GTExv8.EUR.Adipose_Subcutaneous	./WEIGHTS//GTExv8.EUR.Adipose_Subcutaneous/ENSG00000161542.16.wgt.RDat	17	76384520	76384521	0.228	rs1868826	-3.56	rs2279056	0.146887	-8.61	2.291	428	428	susie	0.16	2.8e-20	-1.7069	0.0878	No
CTD-2514C3.1	ENSG00000204556.4	GTExv8.EUR.Adipose_Subcutaneous	./WEIGHTS//GTExv8.EUR.Adipose_Subcutaneous/ENSG00000204556.4.wgt.RDat	20	26018831	26018832	0.1517	rs2210052	-2.65	rs4815493	0.11	-7.49	1.707	105	1	top1	0.11	5.8e-14	-1.707	0.0878	No
RP11-182L21.5	ENSG00000272489.1	GTExv8.EUR.Adipose_Subcutaneous	./WEIGHTS//GTExv8.EUR.Adipose_Subcutaneous/ENSG00000272489.1.wgt.RDat	10	79663234	79663235	0.0627	rs2784774	2.54	rs10885307	0.0469	-5.6	1.699	335	335	susie	0.051	3.3e-07	-1.707	0.0878	No
CTSG	ENSG00000100448.3	GTExv8.EUR.Adipose_Subcutaneous	./WEIGHTS//GTExv8.EUR.Adipose_Subcutaneous/ENSG00000100448.3.wgt.RDat	14	24576259	24576260	0.0412	rs11847172	2.86	rs12892792	0.015398	-4.33	1.707	595	1	top1	0.015	0.0038	-1.707	0.087822	No
LCA5L	ENSG00000157578.13	GTExv8.EUR.Adipose_Subcutaneous	./WEIGHTS//GTExv8.EUR.Adipose_Subcutaneous/ENSG00000157578.13.wgt.RDat	21	39445802	39445803	0.369	rs2836789	-3.77	rs9983435	0.34558	12.94	-1.892	684	17	enet	0.37	6.1e-50	-1.70614	0.08798	No
CALCRL	ENSG00000064989.12	GTExv8.EUR.Adipose_Subcutaneous	./WEIGHTS//GTExv8.EUR.Adipose_Subcutaneous/ENSG00000064989.12.wgt.RDat	2	187448459	187448460	0.0316	rs6730608	2.379	rs17576323	0.043053	4.91	1.706	249	1	top1	0.043	2.8e-06	1.706	0.088	No
AREG	ENSG00000109321.10	GTExv8.EUR.Adipose_Subcutaneous	./WEIGHTS//GTExv8.EUR.Adipose_Subcutaneous/ENSG00000109321.10.wgt.RDat	4	74445133	74445134	0.1251	rs1246591	2.7	rs1017733	0.118	7.57	1.706	354	1	lasso	0.12	6.6e-15	1.706	0.088	No
MCCC1	ENSG00000078070.12	GTExv8.EUR.Adipose_Subcutaneous	./WEIGHTS//GTExv8.EUR.Adipose_Subcutaneous/ENSG00000078070.12.wgt.RDat	3	183116074	183116075	0.0978	rs1393586	3.26	rs4074110	0.0592	-5.93	1.448	402	402	susie	0.059	4.2e-08	-1.70567	0.0881	No
RP11-133K1.12	ENSG00000273855.1	GTExv8.EUR.Adipose_Subcutaneous	./WEIGHTS//GTExv8.EUR.Adipose_Subcutaneous/ENSG00000273855.1.wgt.RDat	15	40285908	40285909	0.2509	rs8023845	4.96	rs3784399	0.0781	-6.28	-0.78	401	27	enet	0.1	5.2e-13	-1.7054	0.0881	No
VPS29	ENSG00000111237.18	GTExv8.EUR.Adipose_Subcutaneous	./WEIGHTS//GTExv8.EUR.Adipose_Subcutaneous/ENSG00000111237.18.wgt.RDat	12	110501558	110501559	0.047	rs4630352	2.93	rs4766492	0.0406	5.1	1.705	240	1	top1	0.041	5.3e-06	1.705	0.0882	No
SNCA	ENSG00000145335.15	GTExv8.EUR.Adipose_Subcutaneous	./WEIGHTS//GTExv8.EUR.Adipose_Subcutaneous/ENSG00000145335.15.wgt.RDat	4	89838259	89838260	0.044	rs1394338	2.71	rs13107488	-0.000685	3.5	-0.514	381	381	susie	0.0053	0.061	-1.7044	0.0883	No
DZIP1L	ENSG00000158163.14	GTExv8.EUR.Adipose_Subcutaneous	./WEIGHTS//GTExv8.EUR.Adipose_Subcutaneous/ENSG00000158163.14.wgt.RDat	3	138115817	138115818	0.0892	rs1546758	-2.51	rs10513047	0.0524	5.21	1.281	351	13	enet	0.074	8.9e-10	1.7045	0.0883	No
SV2A	ENSG00000159164.9	GTExv8.EUR.Adipose_Subcutaneous	./WEIGHTS//GTExv8.EUR.Adipose_Subcutaneous/ENSG00000159164.9.wgt.RDat	1	149917881	149917882	0.0573	rs11806171	-2.66	rs11205308	0.0271	-4.96	1.703	134	134	susie	0.035	2.3e-05	-1.70396	0.0884	No
TMEM184B	ENSG00000198792.12	GTExv8.EUR.Adipose_Subcutaneous	./WEIGHTS//GTExv8.EUR.Adipose_Subcutaneous/ENSG00000198792.12.wgt.RDat	22	38273033	38273034	0.1783	rs1047326	2.88	rs5756980	0.134	-8.06	-1.703	352	1	top1	0.13	8.5e-17	1.703	0.088568	No
RP11-195E2.1	ENSG00000230847.4	GTExv8.EUR.Adipose_Subcutaneous	./WEIGHTS//GTExv8.EUR.Adipose_Subcutaneous/ENSG00000230847.4.wgt.RDat	5	71093192	71093193	0.6572	rs277939	2.35	rs6453406	0.349445	12.96	-2.022	61	4	lasso	0.36	1.5e-48	-1.70288	0.08859	No
IFI35	ENSG00000068079.7	GTExv8.EUR.Adipose_Subcutaneous	./WEIGHTS//GTExv8.EUR.Adipose_Subcutaneous/ENSG00000068079.7.wgt.RDat	17	43006724	43006725	0.1153	rs8176173	-3.01	rs528854	0.034983	-4.86	-1.703	232	1	top1	0.035	2.2e-05	1.703	0.0886	No
SLC35A1	ENSG00000164414.17	GTExv8.EUR.Adipose_Subcutaneous	./WEIGHTS//GTExv8.EUR.Adipose_Subcutaneous/ENSG00000164414.17.wgt.RDat	6	87470622	87470623	0.0579	rs13212376	-2.2	rs10080513	0.00344	-3.71	-1.592	445	445	susie	0.027	0.00016	1.7026	0.0886	No
NR2E3	ENSG00000278570.4	GTExv8.EUR.Adipose_Subcutaneous	./WEIGHTS//GTExv8.EUR.Adipose_Subcutaneous/ENSG00000278570.4.wgt.RDat	15	71792637	71792638	0.0552	rs16955491	-2.84	rs12898728	0.0304	-4.77	-1.197	498	16	enet	0.035	2.5e-05	1.7022	0.0887	No
RP11-609N14.4	ENSG00000279662.1	GTExv8.EUR.Adipose_Subcutaneous	./WEIGHTS//GTExv8.EUR.Adipose_Subcutaneous/ENSG00000279662.1.wgt.RDat	16	10449746	10449747	0.1346	rs1110336	3.53	rs6944	0.0601	5.52	-1.702	619	1	top1	0.06	3.3e-08	-1.702	0.08876	No
PDLIM4	ENSG00000131435.12	GTExv8.EUR.Adipose_Subcutaneous	./WEIGHTS//GTExv8.EUR.Adipose_Subcutaneous/ENSG00000131435.12.wgt.RDat	5	132257670	132257671	0.1375	rs2631360	2.79	rs10463891	0.145914	8.53	-1.545	405	405	susie	0.15	7.1e-19	-1.70148	0.088852	No
RP11-288A5.2	ENSG00000279725.1	GTExv8.EUR.Adipose_Subcutaneous	./WEIGHTS//GTExv8.EUR.Adipose_Subcutaneous/ENSG00000279725.1.wgt.RDat	10	127736995	127736996	0.1937	rs516465	2.45	rs11817167	0.11	7.67	0.813	709	709	susie	0.13	1.5e-16	1.7008	0.089	No
FAP	ENSG00000078098.13	GTExv8.EUR.Adipose_Subcutaneous	./WEIGHTS//GTExv8.EUR.Adipose_Subcutaneous/ENSG00000078098.13.wgt.RDat	2	162245150	162245151	0.0431	rs10202400	3.572	rs6715552	0.033026	4.33	1.7	287	1	top1	0.033	3.7e-05	1.7	0.0891	No
CCNYL1	ENSG00000163249.11	GTExv8.EUR.Adipose_Subcutaneous	./WEIGHTS//GTExv8.EUR.Adipose_Subcutaneous/ENSG00000163249.11.wgt.RDat	2	207711539	207711540	0.0926	rs41474550	-2.435	rs2551645	0.004603	-4.28	2.143	429	429	susie	0.02	0.0012	-1.70003	0.0891	No
ZSCAN21	ENSG00000166529.14	GTExv8.EUR.Adipose_Subcutaneous	./WEIGHTS//GTExv8.EUR.Adipose_Subcutaneous/ENSG00000166529.14.wgt.RDat	7	100049773	100049774	0.2168	rs4646450	3.85	rs4729567	0.182	9.51	-0.723	272	16	enet	0.19	2.4e-24	-1.69998	0.089134	No
TIMP3	ENSG00000100234.11	GTExv8.EUR.Adipose_Subcutaneous	./WEIGHTS//GTExv8.EUR.Adipose_Subcutaneous/ENSG00000100234.11.wgt.RDat	22	32801700	32801701	0.1657	rs5754158	2.91	rs4820094	0.0408	5.25	-1.065	678	6	lasso	0.065	9.4e-09	-1.6992	0.089278	No
NUTM2B	ENSG00000188199.10	GTExv8.EUR.Adipose_Subcutaneous	./WEIGHTS//GTExv8.EUR.Adipose_Subcutaneous/ENSG00000188199.10.wgt.RDat	10	79703226	79703227	0.2864	rs2819944	2.55	rs10885307	0.223	-10.39	1.699	323	1	top1	0.22	3.7e-28	-1.699	0.0893	No
AC005532.5	ENSG00000230825.1	GTExv8.EUR.Adipose_Subcutaneous	./WEIGHTS//GTExv8.EUR.Adipose_Subcutaneous/ENSG00000230825.1.wgt.RDat	7	7255153	7255154	0.2134	rs10282249	3.09	rs1621819	0.0639	-6.74	-1.034	514	514	susie	0.09	1.2e-11	1.69898	0.089323	No
MED24	ENSG00000008838.19	GTExv8.EUR.Adipose_Subcutaneous	./WEIGHTS//GTExv8.EUR.Adipose_Subcutaneous/ENSG00000008838.19.wgt.RDat	17	40061214	40061215	0.2816	rs903507	-3.35	rs3935280	0.29442	-12.17	-1.933	303	18	enet	0.31	3.8e-40	1.69866	0.0894	No
PDLIM3	ENSG00000154553.13	GTExv8.EUR.Adipose_Subcutaneous	./WEIGHTS//GTExv8.EUR.Adipose_Subcutaneous/ENSG00000154553.13.wgt.RDat	4	185535611	185535612	0.1748	rs12505796	3.26	rs7437897	0.0919	6.77	1.698	538	1	top1	0.092	7.3e-12	1.698	0.0895	No
KIAA1551	ENSG00000174718.11	GTExv8.EUR.Adipose_Subcutaneous	./WEIGHTS//GTExv8.EUR.Adipose_Subcutaneous/ENSG00000174718.11.wgt.RDat	12	31959369	31959370	0.0654	rs11051915	3.31	rs16919122	0.0371	4.33	-1.698	525	1	top1	0.037	1.3e-05	-1.698	0.0895	No
RP11-445P17.8	ENSG00000224034.1	GTExv8.EUR.Adipose_Subcutaneous	./WEIGHTS//GTExv8.EUR.Adipose_Subcutaneous/ENSG00000224034.1.wgt.RDat	10	5271235	5271236	0.1106	rs7083583	4.54	rs9423399	0.0656	5.78	-1.698	671	1	top1	0.066	7.8e-09	-1.698	0.0895	No
NUDT12	ENSG00000112874.9	GTExv8.EUR.Adipose_Subcutaneous	./WEIGHTS//GTExv8.EUR.Adipose_Subcutaneous/ENSG00000112874.9.wgt.RDat	5	103562792	103562793	0.4186	rs1288882	-3.5	rs10900867	0.178627	9.41	-2.137	385	21	enet	0.25	3.1e-31	-1.69802	0.089504	No
PIP4K2B	ENSG00000276293.4	GTExv8.EUR.Adipose_Subcutaneous	./WEIGHTS//GTExv8.EUR.Adipose_Subcutaneous/ENSG00000276293.4.wgt.RDat	17	38800125	38800126	0.2846	rs1043515	-4.51	rs228285	0.130536	8.89	-1.747	364	23	enet	0.21	7.8e-27	-1.69768	0.0896	No
LPIN2	ENSG00000101577.9	GTExv8.EUR.Adipose_Subcutaneous	./WEIGHTS//GTExv8.EUR.Adipose_Subcutaneous/ENSG00000101577.9.wgt.RDat	18	3013314	3013315	0.1261	rs8095532	-2.67	rs9963424	0.047606	5.16	1.697	514	1	top1	0.048	8.5e-07	1.697	0.0897	No
RP11-24F11.2	ENSG00000223552.1	GTExv8.EUR.Adipose_Subcutaneous	./WEIGHTS//GTExv8.EUR.Adipose_Subcutaneous/ENSG00000223552.1.wgt.RDat	3	46407058	46407059	0.085	rs4683255	3.93	rs6441975	0.0205	5.08	1.366	420	6	lasso	0.025	0.00033	1.69695	0.0897	No
CAPN15	ENSG00000103326.11	GTExv8.EUR.Adipose_Subcutaneous	./WEIGHTS//GTExv8.EUR.Adipose_Subcutaneous/ENSG00000103326.11.wgt.RDat	16	527716	527717	0.1587	rs2541593	-3.22	rs11864655	0.0963	-7.24	1.397	454	454	susie	0.11	1.1e-13	-1.69677	0.08974	No
FCF1P2	ENSG00000228638.1	GTExv8.EUR.Adipose_Subcutaneous	./WEIGHTS//GTExv8.EUR.Adipose_Subcutaneous/ENSG00000228638.1.wgt.RDat	3	48291374	48291375	0.1536	rs35452137	-3.26	rs3197223	0.0828	-7.05	1.672	253	253	susie	0.095	3.6e-12	-1.69669	0.0898	No
KLF3-AS1	ENSG00000231160.9	GTExv8.EUR.Adipose_Subcutaneous	./WEIGHTS//GTExv8.EUR.Adipose_Subcutaneous/ENSG00000231160.9.wgt.RDat	4	38664882	38664883	0.412	rs41519648	-2.56	rs9992667	0.311	12.68	1.975	586	33	enet	0.41	5.6e-56	1.6967	0.0898	No
DUTP6	ENSG00000225171.2	GTExv8.EUR.Adipose_Subcutaneous	./WEIGHTS//GTExv8.EUR.Adipose_Subcutaneous/ENSG00000225171.2.wgt.RDat	1	166868747	166868748	0.1913	rs11806848	-2.37	rs6691431	0.225	10.45	1.696	580	1	top1	0.23	1.7e-28	1.696	0.0899	No
MARCHF6	ENSG00000145495.15	GTExv8.EUR.Adipose_Subcutaneous	./WEIGHTS//GTExv8.EUR.Adipose_Subcutaneous/ENSG00000145495.15.wgt.RDat	5	10353702	10353703	0.1266	rs924968	3.13	rs7722341	0.003069	-4.43	-2.147	606	29	enet	0.031	6.5e-05	1.69561	0.089959	No
MARCHF6	ENSG00000166526.16	GTExv8.EUR.Adipose_Subcutaneous	./WEIGHTS//GTExv8.EUR.Adipose_Subcutaneous/ENSG00000166526.16.wgt.RDat	7	100082547	100082548	0.0706	rs34440977	3.91	rs660629	0.00432	-3.71	-0.32	274	274	susie	0.026	0.00022	-1.69444	0.090181	No
MARCHF8	ENSG00000087085.13	GTExv8.EUR.Adipose_Subcutaneous	./WEIGHTS//GTExv8.EUR.Adipose_Subcutaneous/ENSG00000087085.13.wgt.RDat	7	100896973	100896974	0.2211	rs34440977	3.91	rs6706	0.15	8.61	1.694	358	1	top1	0.15	8.8e-19	1.694	0.090265	No
SEPTIN5	ENSG00000271980.1	GTExv8.EUR.Adipose_Subcutaneous	./WEIGHTS//GTExv8.EUR.Adipose_Subcutaneous/ENSG00000271980.1.wgt.RDat	5	10267145	10267146	0.1985	rs924968	3.13	rs6871279	0.150561	-8.84	1.231	606	21	enet	0.16	1.6e-20	-1.694	0.090266	No
SEPTIN2	ENSG00000174004.5	GTExv8.EUR.Adipose_Subcutaneous	./WEIGHTS//GTExv8.EUR.Adipose_Subcutaneous/ENSG00000174004.5.wgt.RDat	3	196639685	196639686	0.2803	rs6797560	3.21	rs11715619	0.0666	6.62	-1.444	410	48	enet	0.084	6.4e-11	-1.69358	0.0903	No
SEPTIN10	ENSG00000259668.5	GTExv8.EUR.Adipose_Subcutaneous	./WEIGHTS//GTExv8.EUR.Adipose_Subcutaneous/ENSG00000259668.5.wgt.RDat	15	51457285	51457286	0.1891	rs7167343	-3.01	rs6493495	0.0637	6.24	-1.557	480	480	susie	0.11	7.8e-14	-1.69357	0.0903	No
MARCHF7	ENSG00000266947.1	GTExv8.EUR.Adipose_Subcutaneous	./WEIGHTS//GTExv8.EUR.Adipose_Subcutaneous/ENSG00000266947.1.wgt.RDat	17	35242962	35242963	0.1556	rs4796098	-3.22	rs16970673	0.033775	5.29	-1.673	376	376	susie	0.041	4.6e-06	-1.694	0.0903	No
SEPTIN1	ENSG00000272115.1	GTExv8.EUR.Adipose_Subcutaneous	./WEIGHTS//GTExv8.EUR.Adipose_Subcutaneous/ENSG00000272115.1.wgt.RDat	8	144409491	144409492	0.0725	rs4925813	3.44	rs2977834	0.050171	-5.21	-1.694	223	1	top1	0.05	4.4e-07	1.694	0.0903	No
MARCHF2	ENSG00000158717.10	GTExv8.EUR.Adipose_Subcutaneous	./WEIGHTS//GTExv8.EUR.Adipose_Subcutaneous/ENSG00000158717.10.wgt.RDat	16	88706420	88706421	0.4436	rs7198060	2.7	rs880970	0.18	-10.64	-1.856	390	16	enet	0.36	9.7e-48	1.69296	0.09046	No
MARCHF6	ENSG00000181396.12	GTExv8.EUR.Adipose_Subcutaneous	./WEIGHTS//GTExv8.EUR.Adipose_Subcutaneous/ENSG00000181396.12.wgt.RDat	17	82415626	82415627	0.3295	rs8076360	3.05	rs4074069	0.21639	-10.82	0.464	364	27	enet	0.34	1.1e-45	-1.69283	0.0905	No
SEPTIN4	ENSG00000171056.7	GTExv8.EUR.Adipose_Subcutaneous	./WEIGHTS//GTExv8.EUR.Adipose_Subcutaneous/ENSG00000171056.7.wgt.RDat	8	10730511	10730512	0.0841	rs2409654	3.52	rs2271357	0.059223	-5.56	-1.692	678	1	top1	0.059	4.1e-08	1.692	0.0906	No
MARCHF8	ENSG00000232642.1	GTExv8.EUR.Adipose_Subcutaneous	./WEIGHTS//GTExv8.EUR.Adipose_Subcutaneous/ENSG00000232642.1.wgt.RDat	2	24175004	24175005	0.2219	rs10180416	-2.282	rs2288072	0.221471	10.79	1.688	281	21	enet	0.24	2.8e-30	1.69153	0.0907	No
SEPTIN9	ENSG00000255274.9	GTExv8.EUR.Adipose_Subcutaneous	./WEIGHTS//GTExv8.EUR.Adipose_Subcutaneous/ENSG00000255274.9.wgt.RDat	11	118088298	118088299	0.0856	rs4938478	3.35	rs948461	0.0262	5.25	-1.685	579	579	susie	0.038	1.1e-05	-1.69153	0.0907	No
MARCHF5	ENSG00000181027.10	GTExv8.EUR.Adipose_Subcutaneous	./WEIGHTS//GTExv8.EUR.Adipose_Subcutaneous/ENSG00000181027.10.wgt.RDat	19	46746045	46746046	0.484	rs10412340	-2.86	rs3786706	0.484	15.2	1.359	338	21	enet	0.52	1.2e-78	1.69143	0.09075	No
MTARC2	ENSG00000162971.10	GTExv8.EUR.Adipose_Subcutaneous	./WEIGHTS//GTExv8.EUR.Adipose_Subcutaneous/ENSG00000162971.10.wgt.RDat	2	199948471	199948472	0.0497	rs17529642	-4.631	rs4673634	0.011473	-5.03	1.508	355	355	susie	0.022	0.00073	-1.69113	0.0908	No
SEPTIN5	ENSG00000231028.8	GTExv8.EUR.Adipose_Subcutaneous	./WEIGHTS//GTExv8.EUR.Adipose_Subcutaneous/ENSG00000231028.8.wgt.RDat	6	135497800	135497801	0.0689	rs9399176	3.49	rs7750586	0.0412	-5.47	1.691	357	1	top1	0.041	4.4e-06	-1.691	0.0908	No
SEPTIN3	ENSG00000238058.1	GTExv8.EUR.Adipose_Subcutaneous	./WEIGHTS//GTExv8.EUR.Adipose_Subcutaneous/ENSG00000238058.1.wgt.RDat	9	135907811	135907812	0.1064	rs35007939	3.642	rs7029992	0.0853	6.73	-1.691	432	1	top1	0.085	4.3e-11	-1.691	0.0908	No
SEPTIN2	ENSG00000240089.2	GTExv8.EUR.Adipose_Subcutaneous	./WEIGHTS//GTExv8.EUR.Adipose_Subcutaneous/ENSG00000240089.2.wgt.RDat	10	86992252	86992253	0.2973	rs4934279	-2.63	rs11202282	0.176	9.23	-1.018	243	243	susie	0.21	1.2e-26	-1.6913	0.0908	No
SEPTIN10	ENSG00000178623.11	GTExv8.EUR.Adipose_Subcutaneous	./WEIGHTS//GTExv8.EUR.Adipose_Subcutaneous/ENSG00000178623.11.wgt.RDat	2	240605430	240605431	0.598	rs4676381	-2.689	rs4676411	0.156873	-10.05	1.24	499	499	susie	0.43	1.4e-59	-1.69043	0.0909	No
SEPTIN1	ENSG00000105270.14	GTExv8.EUR.Adipose_Subcutaneous	./WEIGHTS//GTExv8.EUR.Adipose_Subcutaneous/ENSG00000105270.14.wgt.RDat	19	36033342	36033343	0.2293	rs401522	2.55	rs4805149	0.0358	4.69	-1.916	336	65	enet	0.095	3.5e-12	-1.68929	0.09116	No
MARCHF2	ENSG00000064313.11	GTExv8.EUR.Adipose_Subcutaneous	./WEIGHTS//GTExv8.EUR.Adipose_Subcutaneous/ENSG00000064313.11.wgt.RDat	8	119832862	119832863	0.1456	rs6469845	2.9	rs11996390	0.063458	-6.36	2.445	460	19	enet	0.078	2.9e-10	-1.68894	0.0912	No
SEPTIN11	ENSG00000142798.17	GTExv8.EUR.Adipose_Subcutaneous	./WEIGHTS//GTExv8.EUR.Adipose_Subcutaneous/ENSG00000142798.17.wgt.RDat	1	21937296	21937297	0.3435	rs12568930	-9.19	rs12737091	0.221	10.42	1.689	522	1	top1	0.22	6.5e-28	1.689	0.0912	No
MARCHF6	ENSG00000140386.12	GTExv8.EUR.Adipose_Subcutaneous	./WEIGHTS//GTExv8.EUR.Adipose_Subcutaneous/ENSG00000140386.12.wgt.RDat	15	76905443	76905444	0.2635	rs11632999	3.3	rs10851888	0.341	13.21	-1.73	232	232	susie	0.35	6.2e-47	-1.68679	0.0916	No
MARCHF8	ENSG00000271817.2	GTExv8.EUR.Adipose_Subcutaneous	./WEIGHTS//GTExv8.EUR.Adipose_Subcutaneous/ENSG00000271817.2.wgt.RDat	4	158700690	158700691	0.3387	rs2053345	-4.18	rs8396	0.287	11.87	-1.687	269	1	top1	0.29	4.1e-37	-1.687	0.0916	No
MTARC1	ENSG00000277840.1	GTExv8.EUR.Adipose_Subcutaneous	./WEIGHTS//GTExv8.EUR.Adipose_Subcutaneous/ENSG00000277840.1.wgt.RDat	12	117002462	117002463	0.1363	rs9658281	3.74	rs12299065	0.0966	7.44	-1.744	477	477	susie	0.1	2.6e-13	-1.68618	0.0918	No
SEPTIN9	ENSG00000006042.11	GTExv8.EUR.Adipose_Subcutaneous	./WEIGHTS//GTExv8.EUR.Adipose_Subcutaneous/ENSG00000006042.11.wgt.RDat	17	32927909	32927910	0.2963	rs11655031	-3.26	rs9772	0.144924	-8.51	-1.043	525	525	susie	0.27	5.4e-35	1.68543	0.0919	No
SEPTIN10	ENSG00000052850.5	GTExv8.EUR.Adipose_Subcutaneous	./WEIGHTS//GTExv8.EUR.Adipose_Subcutaneous/ENSG00000052850.5.wgt.RDat	11	44310165	44310166	0.2325	rs12275640	-3.95	rs4755809	0.189	9.59	1.696	605	605	susie	0.19	2.5e-24	1.68467	0.0921	No
SEPTIN2	ENSG00000171530.13	GTExv8.EUR.Adipose_Subcutaneous	./WEIGHTS//GTExv8.EUR.Adipose_Subcutaneous/ENSG00000171530.13.wgt.RDat	5	77868779	77868780	0.1319	rs355425	2.58	rs254411	0.030656	5.22	1.882	461	28	enet	0.049	6.1e-07	1.68312	0.092351	No
MARCHF5	ENSG00000280828.1	GTExv8.EUR.Adipose_Subcutaneous	./WEIGHTS//GTExv8.EUR.Adipose_Subcutaneous/ENSG00000280828.1.wgt.RDat	7	128533651	128533652	0.6373	rs10225988	1.92	rs2402923	0.601	16.98	1.725	367	7	lasso	0.63	8.6e-105	1.68289	0.092396	No
MARCHF3	ENSG00000213221.4	GTExv8.EUR.Adipose_Subcutaneous	./WEIGHTS//GTExv8.EUR.Adipose_Subcutaneous/ENSG00000213221.4.wgt.RDat	9	136363788	136363789	0.686	rs35007939	3.642	rs11145958	0.307	12.23	-0.715	372	92	enet	0.44	6.7e-62	-1.68296	0.0924	No
SEPTIN4	ENSG00000164099.3	GTExv8.EUR.Adipose_Subcutaneous	./WEIGHTS//GTExv8.EUR.Adipose_Subcutaneous/ENSG00000164099.3.wgt.RDat	4	118353002	118353003	0.1065	rs4576085	-2.69	rs12498329	0.0238	-5	-1.495	262	41	enet	0.029	0.00011	1.6825	0.0925	No
MARCHF7	ENSG00000145217.13	GTExv8.EUR.Adipose_Subcutaneous	./WEIGHTS//GTExv8.EUR.Adipose_Subcutaneous/ENSG00000145217.13.wgt.RDat	4	993439	993440	0.7102	rs6814476	2.84	rs3796622	0.538	16.15	1.939	402	20	enet	0.54	1.6e-83	1.6817	0.0926	No
SEPTIN8	ENSG00000146731.10	GTExv8.EUR.Adipose_Subcutaneous	./WEIGHTS//GTExv8.EUR.Adipose_Subcutaneous/ENSG00000146731.10.wgt.RDat	7	56051629	56051630	0.0802	rs4947533	-2.64	rs7793921	0.0656	5.75	-2.05	277	3	lasso	0.066	7.5e-09	-1.6818	0.092608	No
SEPTIN1	ENSG00000143512.12	GTExv8.EUR.Adipose_Subcutaneous	./WEIGHTS//GTExv8.EUR.Adipose_Subcutaneous/ENSG00000143512.12.wgt.RDat	1	222548102	222548103	0.1125	rs11487812	-2.6	rs35822937	0.0346	5.79	1.758	341	341	susie	0.064	1.1e-08	1.68153	0.0927	No
NME6	ENSG00000172113.8	GTExv8.EUR.Adipose_Subcutaneous	./WEIGHTS//GTExv8.EUR.Adipose_Subcutaneous/ENSG00000172113.8.wgt.RDat	3	48301684	48301685	0.175	rs35452137	-3.26	rs3197223	0.167	-9.15	1.672	256	256	susie	0.17	3e-21	-1.68137	0.0927	No
RPF2	ENSG00000197498.12	GTExv8.EUR.Adipose_Subcutaneous	./WEIGHTS//GTExv8.EUR.Adipose_Subcutaneous/ENSG00000197498.12.wgt.RDat	6	110982014	110982015	0.2708	rs6905041	2.29	rs12527783	0.131	8.15	1.889	320	13	lasso	0.16	1.7e-19	1.6808	0.0928	No
TBC1D22A	ENSG00000054611.13	GTExv8.EUR.Adipose_Subcutaneous	./WEIGHTS//GTExv8.EUR.Adipose_Subcutaneous/ENSG00000054611.13.wgt.RDat	22	46762616	46762617	0.3289	rs12389	2.91	rs8142916	0.156	8.78	1.213	569	38	enet	0.18	1.7e-22	1.6807	0.092828	No
IMMT	ENSG00000132305.20	GTExv8.EUR.Adipose_Subcutaneous	./WEIGHTS//GTExv8.EUR.Adipose_Subcutaneous/ENSG00000132305.20.wgt.RDat	2	86195588	86195589	0.1975	rs13401223	3.274	rs6725046	0.199952	10.52	-1.68	454	1	top1	0.2	3.8e-25	-1.68	0.093	No
RP11-46A10.5	ENSG00000243155.1	GTExv8.EUR.Adipose_Subcutaneous	./WEIGHTS//GTExv8.EUR.Adipose_Subcutaneous/ENSG00000243155.1.wgt.RDat	1	180945301	180945302	0.1109	rs3843275	2.96	rs2331992	0.00233	4.01	1.68	445	1	top1	0.0023	0.15	1.68	0.093	No
FEN1	ENSG00000168496.3	GTExv8.EUR.Adipose_Subcutaneous	./WEIGHTS//GTExv8.EUR.Adipose_Subcutaneous/ENSG00000168496.3.wgt.RDat	11	61792802	61792803	0.0685	rs10897207	2.9	rs198444	-0.00123	-3.71	-0.383	404	404	susie	0.0083	0.026	1.67939	0.0931	No
TLDC1	ENSG00000140950.15	GTExv8.EUR.Adipose_Subcutaneous	./WEIGHTS//GTExv8.EUR.Adipose_Subcutaneous/ENSG00000140950.15.wgt.RDat	16	84554032	84554033	0.3177	rs1874014	-2.99	rs4782977	0.161	-8.88	1.366	861	15	lasso	0.18	3.3e-22	-1.67903	0.09315	No
PPP6C	ENSG00000119414.11	GTExv8.EUR.Adipose_Subcutaneous	./WEIGHTS//GTExv8.EUR.Adipose_Subcutaneous/ENSG00000119414.11.wgt.RDat	9	125189938	125189939	0.0961	rs581558	2.535	rs687654	0.0662	-6.3	-1.389	323	323	susie	0.07	2.7e-09	1.67794	0.0934	No
CDKN2AIPNL	ENSG00000237190.3	GTExv8.EUR.Adipose_Subcutaneous	./WEIGHTS//GTExv8.EUR.Adipose_Subcutaneous/ENSG00000237190.3.wgt.RDat	5	134411897	134411898	0.0751	rs4958228	-4.05	rs3867425	-0.001476	-3.79	-2.607	290	23	enet	0.036	1.7e-05	1.67695	0.093552	No
MCM6	ENSG00000076003.4	GTExv8.EUR.Adipose_Subcutaneous	./WEIGHTS//GTExv8.EUR.Adipose_Subcutaneous/ENSG00000076003.4.wgt.RDat	2	135876425	135876426	0.1296	rs16832731	2.778	rs1807356	0.058931	6.7	2.097	276	16	enet	0.07	2.5e-09	1.67498	0.0939	No
SIRT6	ENSG00000077463.14	GTExv8.EUR.Adipose_Subcutaneous	./WEIGHTS//GTExv8.EUR.Adipose_Subcutaneous/ENSG00000077463.14.wgt.RDat	19	4182603	4182604	0.2119	rs11880023	-3.96	rs107251	0.145	8.47	1.675	374	1	top1	0.15	3.1e-18	1.675	0.09393	No
DPT	ENSG00000143196.4	GTExv8.EUR.Adipose_Subcutaneous	./WEIGHTS//GTExv8.EUR.Adipose_Subcutaneous/ENSG00000143196.4.wgt.RDat	1	168729263	168729264	0.0604	rs926431	-2.86	rs2786758	0.0168	-4.07	1.674	581	1	top1	0.017	0.0026	-1.674	0.0941	No
EREG	ENSG00000124882.3	GTExv8.EUR.Adipose_Subcutaneous	./WEIGHTS//GTExv8.EUR.Adipose_Subcutaneous/ENSG00000124882.3.wgt.RDat	4	74365142	74365143	0.0662	rs1246591	2.7	rs7663269	0.0458	-5.36	1.687	369	5	lasso	0.048	8.2e-07	-1.6733	0.0943	No
UNC45B	ENSG00000141161.11	GTExv8.EUR.Adipose_Subcutaneous	./WEIGHTS//GTExv8.EUR.Adipose_Subcutaneous/ENSG00000141161.11.wgt.RDat	17	35147816	35147817	0.2622	rs4796098	-3.22	rs16970673	0.177806	9.28	-1.673	412	1	top1	0.18	2.7e-22	-1.673	0.0943	No
RP11-387H17.4	ENSG00000264968.1	GTExv8.EUR.Adipose_Subcutaneous	./WEIGHTS//GTExv8.EUR.Adipose_Subcutaneous/ENSG00000264968.1.wgt.RDat	17	39927741	39927742	0.2687	rs903507	-3.35	rs4795402	0.144107	8.43	1.157	293	293	susie	0.18	4.9e-22	1.67312	0.0943	No
SETD4	ENSG00000185917.13	GTExv8.EUR.Adipose_Subcutaneous	./WEIGHTS//GTExv8.EUR.Adipose_Subcutaneous/ENSG00000185917.13.wgt.RDat	21	36079388	36079389	0.0862	rs11088335	2.33	rs2255734	0.04637	-5.44	1.672	502	1	top1	0.046	1.2e-06	-1.672	0.09452	No
MED28P3	ENSG00000227692.1	GTExv8.EUR.Adipose_Subcutaneous	./WEIGHTS//GTExv8.EUR.Adipose_Subcutaneous/ENSG00000227692.1.wgt.RDat	2	186364597	186364598	0.0267	rs3768777	2.184	rs6754898	0.037436	4.59	1.509	293	293	susie	0.038	9.5e-06	1.67168	0.0946	No
SUCLG2	ENSG00000172340.14	GTExv8.EUR.Adipose_Subcutaneous	./WEIGHTS//GTExv8.EUR.Adipose_Subcutaneous/ENSG00000172340.14.wgt.RDat	3	67654613	67654614	0.3248	rs9755262	-3.63	rs4577484	0.114	7.64	1.84	412	37	enet	0.2	1.1e-24	1.6711	0.0947	No
CENPX	ENSG00000169689.14	GTExv8.EUR.Adipose_Subcutaneous	./WEIGHTS//GTExv8.EUR.Adipose_Subcutaneous/ENSG00000169689.14.wgt.RDat	17	82022917	82022918	0.4825	rs10401048	2.84	rs3934983	0.375424	-13.43	-1.63	314	3	lasso	0.38	2.9e-51	1.67071	0.0948	No
IKBIP	ENSG00000166130.14	GTExv8.EUR.Adipose_Subcutaneous	./WEIGHTS//GTExv8.EUR.Adipose_Subcutaneous/ENSG00000166130.14.wgt.RDat	12	98645112	98645113	0.4032	rs12815614	3.18	rs12371097	0.365	13.28	1.54	445	8	lasso	0.41	2.4e-57	1.67016	0.0949	No
RP13-870H17.3	ENSG00000254872.3	GTExv8.EUR.Adipose_Subcutaneous	./WEIGHTS//GTExv8.EUR.Adipose_Subcutaneous/ENSG00000254872.3.wgt.RDat	11	1049879	1049880	0.0873	rs11246327	-3.11	rs10794358	0.0353	4.65	-1.67	397	1	top1	0.035	2.1e-05	-1.67	0.0949	No
RP11-326C3.16	ENSG00000277290.1	GTExv8.EUR.Adipose_Subcutaneous	./WEIGHTS//GTExv8.EUR.Adipose_Subcutaneous/ENSG00000277290.1.wgt.RDat	11	243482	243483	0.4421	rs17655730	-4.18	rs6598060	0.495	15.4	1.67	297	1	top1	0.49	6.4e-73	1.67	0.0949	No
CPPED1	ENSG00000103381.11	GTExv8.EUR.Adipose_Subcutaneous	./WEIGHTS//GTExv8.EUR.Adipose_Subcutaneous/ENSG00000103381.11.wgt.RDat	16	12804016	12804017	0.1764	rs10521100	-2.97	rs2060360	0.0954	7.69	-1.608	679	679	susie	0.1	7e-13	-1.66962	0.09499	No
ALDOB	ENSG00000136872.17	GTExv8.EUR.Adipose_Subcutaneous	./WEIGHTS//GTExv8.EUR.Adipose_Subcutaneous/ENSG00000136872.17.wgt.RDat	9	101435822	101435823	0.0865	rs476046	3.573	rs7849953	0.0361	-4.63	1.669	548	1	top1	0.036	1.7e-05	-1.669	0.0951	No
EID3	ENSG00000255150.2	GTExv8.EUR.Adipose_Subcutaneous	./WEIGHTS//GTExv8.EUR.Adipose_Subcutaneous/ENSG00000255150.2.wgt.RDat	12	104303738	104303739	0.4131	rs11111900	2.83	rs7294778	0.421	-14.21	1.669	798	1	top1	0.42	8.5e-59	-1.669	0.0951	No
TREX1	ENSG00000213689.11	GTExv8.EUR.Adipose_Subcutaneous	./WEIGHTS//GTExv8.EUR.Adipose_Subcutaneous/ENSG00000213689.11.wgt.RDat	3	48465810	48465811	0.1378	rs35452137	-3.26	rs11797	0.15	-8.83	1.501	255	4	lasso	0.15	4.4e-19	-1.66802	0.0953	No
MUC20P1	ENSG00000224769.1	GTExv8.EUR.Adipose_Subcutaneous	./WEIGHTS//GTExv8.EUR.Adipose_Subcutaneous/ENSG00000224769.1.wgt.RDat	3	195614946	195614947	0.6029	rs6798243	-2.69	rs4677617	0.218	10.33	-1.324	305	32	enet	0.34	6.4e-45	-1.66742	0.0954	No
CNDP2	ENSG00000133313.14	GTExv8.EUR.Adipose_Subcutaneous	./WEIGHTS//GTExv8.EUR.Adipose_Subcutaneous/ENSG00000133313.14.wgt.RDat	18	74495815	74495816	0.2356	rs12327359	2.52	rs2881299	0.072723	-6.72	1.787	547	8	lasso	0.085	5.1e-11	-1.66709	0.0955	No
GYPE	ENSG00000197465.13	GTExv8.EUR.Adipose_Subcutaneous	./WEIGHTS//GTExv8.EUR.Adipose_Subcutaneous/ENSG00000197465.13.wgt.RDat	4	143905562	143905563	0.1031	rs11729636	2.31	rs11728121	0.0417	6.03	1.109	248	248	susie	0.067	4.9e-09	1.6669	0.0955	No
RP1-137D17.1	ENSG00000226194.5	GTExv8.EUR.Adipose_Subcutaneous	./WEIGHTS//GTExv8.EUR.Adipose_Subcutaneous/ENSG00000226194.5.wgt.RDat	6	169388384	169388385	0.1416	rs1072852	-2.8	rs454974	0.123	-7.98	-1.666	604	1	top1	0.12	1.6e-15	1.666	0.0957	No
RP11-119F19.5	ENSG00000280355.1	GTExv8.EUR.Adipose_Subcutaneous	./WEIGHTS//GTExv8.EUR.Adipose_Subcutaneous/ENSG00000280355.1.wgt.RDat	10	79682995	79682996	0.2496	rs2784774	2.54	rs10885307	0.154	-8.87	1.699	331	27	enet	0.19	1.6e-23	-1.6654	0.0958	No
EPRS	ENSG00000136628.17	GTExv8.EUR.Adipose_Subcutaneous	./WEIGHTS//GTExv8.EUR.Adipose_Subcutaneous/ENSG00000136628.17.wgt.RDat	1	220046657	220046658	0.1618	rs2494196	-4.38	rs2047451	0.0381	5.82	-1.41	419	51	enet	0.063	1.4e-08	-1.66483	0.0959	No
CHML	ENSG00000203668.2	GTExv8.EUR.Adipose_Subcutaneous	./WEIGHTS//GTExv8.EUR.Adipose_Subcutaneous/ENSG00000203668.2.wgt.RDat	1	241639248	241639249	0.2675	rs6683725	2.82	rs676750	0.172	-9.3	-1.276	567	26	enet	0.18	3.1e-22	1.66435	0.096	No
CDC25A	ENSG00000164045.11	GTExv8.EUR.Adipose_Subcutaneous	./WEIGHTS//GTExv8.EUR.Adipose_Subcutaneous/ENSG00000164045.11.wgt.RDat	3	48188401	48188402	0.2048	rs35452137	-3.26	rs745116	0.283	11.78	1.646	227	227	susie	0.28	9.1e-37	1.66387	0.0961	No
CARD16	ENSG00000204397.7	GTExv8.EUR.Adipose_Subcutaneous	./WEIGHTS//GTExv8.EUR.Adipose_Subcutaneous/ENSG00000204397.7.wgt.RDat	11	105045375	105045376	0.0744	rs9326348	2.36	rs1792774	0.0658	-5.77	1.663	321	1	top1	0.066	7.4e-09	-1.663	0.0963	No
PRKAB1	ENSG00000111725.10	GTExv8.EUR.Adipose_Subcutaneous	./WEIGHTS//GTExv8.EUR.Adipose_Subcutaneous/ENSG00000111725.10.wgt.RDat	12	119667752	119667753	0.2241	rs7977458	-2.81	rs11064881	0.0966	7.17	1.013	462	33	enet	0.13	3.1e-16	1.66249	0.0964	No
ZNF772	ENSG00000197128.11	GTExv8.EUR.Adipose_Subcutaneous	./WEIGHTS//GTExv8.EUR.Adipose_Subcutaneous/ENSG00000197128.11.wgt.RDat	19	57477569	57477570	0.2383	rs7249430	-4.4	rs11084499	0.178	9.35	1.936	485	485	susie	0.21	7.5e-27	1.66245	0.09642	No
TAC1	ENSG00000006128.11	GTExv8.EUR.Adipose_Subcutaneous	./WEIGHTS//GTExv8.EUR.Adipose_Subcutaneous/ENSG00000006128.11.wgt.RDat	7	97731907	97731908	0.144	rs17265767	-2.25	rs799593	0.0622	6.3	-1.024	370	12	enet	0.066	6.3e-09	-1.66246	0.09642	No
MFSD13B	ENSG00000230872.1	GTExv8.EUR.Adipose_Subcutaneous	./WEIGHTS//GTExv8.EUR.Adipose_Subcutaneous/ENSG00000230872.1.wgt.RDat	16	22382435	22382436	0.0673	rs868431	-2.87	rs16951783	-0.00208	3.14	1.202	217	217	susie	0.00048	0.27	1.66239	0.09643	No
RP11-15I11.3	ENSG00000226251.5	GTExv8.EUR.Adipose_Subcutaneous	./WEIGHTS//GTExv8.EUR.Adipose_Subcutaneous/ENSG00000226251.5.wgt.RDat	1	212238976	212238977	0.5412	rs17663598	-2.26	rs2120770	0.561	16.39	1.662	441	1	top1	0.56	1.9e-87	1.662	0.0965	No
AC092155.4	ENSG00000226622.5	GTExv8.EUR.Adipose_Subcutaneous	./WEIGHTS//GTExv8.EUR.Adipose_Subcutaneous/ENSG00000226622.5.wgt.RDat	2	62662653	62662654	0.0328	rs12615598	-2.306	rs360807	0.029098	-4.26	1.662	313	1	top1	0.029	0.0001	-1.662	0.0965	No
ZNF577	ENSG00000161551.14	GTExv8.EUR.Adipose_Subcutaneous	./WEIGHTS//GTExv8.EUR.Adipose_Subcutaneous/ENSG00000161551.14.wgt.RDat	19	51887975	51887976	0.1573	rs1080581	2.87	rs6509592	0.0881	-8.11	-1.733	617	617	susie	0.15	3.5e-19	1.66199	0.09652	No
OSTN	ENSG00000188729.6	GTExv8.EUR.Adipose_Subcutaneous	./WEIGHTS//GTExv8.EUR.Adipose_Subcutaneous/ENSG00000188729.6.wgt.RDat	3	191199240	191199241	0.1855	rs3959143	-3.86	rs13100749	0.018	4.53	0.734	487	51	enet	0.047	9e-07	1.66178	0.0966	No
RP11-295D4.3	ENSG00000280063.1	GTExv8.EUR.Adipose_Subcutaneous	./WEIGHTS//GTExv8.EUR.Adipose_Subcutaneous/ENSG00000280063.1.wgt.RDat	16	4348647	4348648	0.1892	rs12926158	-2.81	rs7191812	0.188	-9.71	-1.683	398	398	susie	0.19	8e-24	1.66147	0.09662	No
ITPKB	ENSG00000143772.9	GTExv8.EUR.Adipose_Subcutaneous	./WEIGHTS//GTExv8.EUR.Adipose_Subcutaneous/ENSG00000143772.9.wgt.RDat	1	226739322	226739323	0.0452	rs2482453	2.72	rs6662583	-0.000155	-3.86	0.313	469	18	enet	0.012	0.0083	-1.66055	0.0968	No
CD3E	ENSG00000198851.9	GTExv8.EUR.Adipose_Subcutaneous	./WEIGHTS//GTExv8.EUR.Adipose_Subcutaneous/ENSG00000198851.9.wgt.RDat	11	118304544	118304545	0.0468	rs4938478	3.35	rs2277289	0.00745	4.27	-1.541	521	15	enet	0.014	0.0048	-1.65944	0.097	No
FAM111A	ENSG00000166801.15	GTExv8.EUR.Adipose_Subcutaneous	./WEIGHTS//GTExv8.EUR.Adipose_Subcutaneous/ENSG00000166801.15.wgt.RDat	11	59142771	59142772	0.1819	rs1945589	-3.15	rs12365972	0.164	9.12	-1.659	339	1	top1	0.16	1.4e-20	-1.659	0.0971	No
LINC01993	ENSG00000204277.1	GTExv8.EUR.Adipose_Subcutaneous	./WEIGHTS//GTExv8.EUR.Adipose_Subcutaneous/ENSG00000204277.1.wgt.RDat	17	78278491	78278492	0.2643	rs7212707	-3.93	rs1567237	0.141463	8.38	1.778	496	496	susie	0.15	9.4e-19	1.65892	0.0971	No
TTC5	ENSG00000136319.11	GTExv8.EUR.Adipose_Subcutaneous	./WEIGHTS//GTExv8.EUR.Adipose_Subcutaneous/ENSG00000136319.11.wgt.RDat	14	20305728	20305729	0.1148	rs1270408	4.22	rs1889363	0.036623	-6.08	0.731	608	7	lasso	0.047	9e-07	-1.6589	0.097137	No
PRSS45	ENSG00000188086.13	GTExv8.EUR.Adipose_Subcutaneous	./WEIGHTS//GTExv8.EUR.Adipose_Subcutaneous/ENSG00000188086.13.wgt.RDat	3	46744754	46744755	0.3029	rs4683255	3.93	rs6810260	0.156	9.3	-2.394	336	8	lasso	0.22	1.9e-27	-1.65871	0.0972	No
PRR14	ENSG00000156858.11	GTExv8.EUR.Adipose_Subcutaneous	./WEIGHTS//GTExv8.EUR.Adipose_Subcutaneous/ENSG00000156858.11.wgt.RDat	16	30650728	30650729	0.0555	rs7186852	2.32	rs7198250	0.0291	-4.46	1.728	194	194	susie	0.036	1.7e-05	-1.65852	0.09721	No
ZKSCAN1	ENSG00000106261.16	GTExv8.EUR.Adipose_Subcutaneous	./WEIGHTS//GTExv8.EUR.Adipose_Subcutaneous/ENSG00000106261.16.wgt.RDat	7	100015571	100015572	0.0576	rs4646450	3.85	rs1133790	0.0524	-5.59	1.658	275	1	top1	0.052	2.4e-07	-1.658	0.097317	No
CTD-3138B18.5	ENSG00000268516.2	GTExv8.EUR.Adipose_Subcutaneous	./WEIGHTS//GTExv8.EUR.Adipose_Subcutaneous/ENSG00000268516.2.wgt.RDat	19	58278807	58278808	0.181	rs6510128	2.73	rs260454	0.114	7.65	-1.658	348	1	top1	0.11	2.1e-14	-1.658	0.09732	No
NKX3-1	ENSG00000167034.9	GTExv8.EUR.Adipose_Subcutaneous	./WEIGHTS//GTExv8.EUR.Adipose_Subcutaneous/ENSG00000167034.9.wgt.RDat	8	23682926	23682927	0.0765	rs725173	2.82	rs17296662	0.025059	-5.02	1.657	553	1	top1	0.025	0.0003	-1.657	0.0975	No
ASB4	ENSG00000005981.12	GTExv8.EUR.Adipose_Subcutaneous	./WEIGHTS//GTExv8.EUR.Adipose_Subcutaneous/ENSG00000005981.12.wgt.RDat	7	95478443	95478444	0.135	rs2860011	-3.07	rs11770903	0.143	8.42	-1.657	473	1	top1	0.14	5.9e-18	-1.657	0.097519	No
HIPK4	ENSG00000160396.8	GTExv8.EUR.Adipose_Subcutaneous	./WEIGHTS//GTExv8.EUR.Adipose_Subcutaneous/ENSG00000160396.8.wgt.RDat	19	40390186	40390187	0.1057	rs2604913	-3.41	rs1058041	0.0337	5.5	0.293	365	11	enet	0.04	6.9e-06	-1.65585	0.09775	No
TRAF3IP2	ENSG00000056972.18	GTExv8.EUR.Adipose_Subcutaneous	./WEIGHTS//GTExv8.EUR.Adipose_Subcutaneous/ENSG00000056972.18.wgt.RDat	6	111606277	111606278	0.0516	rs1515333	3.53	rs174382	0.00795	-3.57	1.655	437	1	top1	0.0079	0.028	-1.655	0.0979	No
IFITM3	ENSG00000142089.15	GTExv8.EUR.Adipose_Subcutaneous	./WEIGHTS//GTExv8.EUR.Adipose_Subcutaneous/ENSG00000142089.15.wgt.RDat	11	321339	321340	0.131	rs17655730	-4.18	rs3809112	0.0563	5.96	1.489	330	24	enet	0.061	2.7e-08	1.6542	0.0981	No
FOXQ1	ENSG00000164379.6	GTExv8.EUR.Adipose_Subcutaneous	./WEIGHTS//GTExv8.EUR.Adipose_Subcutaneous/ENSG00000164379.6.wgt.RDat	6	1312439	1312440	0.0728	rs17141671	2.94	rs9379167	0.00405	3.87	-1.213	746	746	susie	0.0082	0.027	-1.65275	0.0984	No
TATDN3	ENSG00000203705.10	GTExv8.EUR.Adipose_Subcutaneous	./WEIGHTS//GTExv8.EUR.Adipose_Subcutaneous/ENSG00000203705.10.wgt.RDat	1	212791827	212791828	0.2039	rs351392	-2.24	rs6702101	0.212	-10.45	2.228	415	21	enet	0.24	4.4e-30	-1.65212	0.0985	No
SERPINB9	ENSG00000170542.5	GTExv8.EUR.Adipose_Subcutaneous	./WEIGHTS//GTExv8.EUR.Adipose_Subcutaneous/ENSG00000170542.5.wgt.RDat	6	2903279	2903280	0.2664	rs1773013	3.01	rs318491	0.056	-5.33	1.508	670	36	enet	0.11	3.8e-14	-1.65147	0.0986	No
UQCRH	ENSG00000173660.11	GTExv8.EUR.Adipose_Subcutaneous	./WEIGHTS//GTExv8.EUR.Adipose_Subcutaneous/ENSG00000173660.11.wgt.RDat	1	46303630	46303631	0.088	rs946527	3.19	rs17102101	0.0723	-6.22	1.649	329	329	susie	0.072	1.3e-09	-1.65155	0.0986	No
RECQL	ENSG00000004700.15	GTExv8.EUR.Adipose_Subcutaneous	./WEIGHTS//GTExv8.EUR.Adipose_Subcutaneous/ENSG00000004700.15.wgt.RDat	12	21501668	21501669	0.1756	rs11045994	3.99	rs1061627	0.0866	-6.72	-1.023	547	547	susie	0.13	4.7e-16	1.65109	0.0987	No
RP11-632P5.1	ENSG00000279205.1	GTExv8.EUR.Adipose_Subcutaneous	./WEIGHTS//GTExv8.EUR.Adipose_Subcutaneous/ENSG00000279205.1.wgt.RDat	2	176822029	176822030	0.2484	rs6713101	-2.614	rs11694028	0.119773	7.65	0.832	485	39	enet	0.12	1.9e-15	1.65097	0.0987	No
ATXN7	ENSG00000163635.17	GTExv8.EUR.Adipose_Subcutaneous	./WEIGHTS//GTExv8.EUR.Adipose_Subcutaneous/ENSG00000163635.17.wgt.RDat	3	63864556	63864557	0.0789	rs9831472	-3.04	rs1472337	0.0336	4.47	1.65	599	1	top1	0.034	3.2e-05	1.65	0.0989	No
ZNF286B	ENSG00000249459.8	GTExv8.EUR.Adipose_Subcutaneous	./WEIGHTS//GTExv8.EUR.Adipose_Subcutaneous/ENSG00000249459.8.wgt.RDat	17	18682258	18682259	0.183	rs16941466	-2.97	rs9889937	0.060836	-5.93	-1.978	209	32	enet	0.078	3.1e-10	1.65019	0.0989	No
FFAR4	ENSG00000186188.10	GTExv8.EUR.Adipose_Subcutaneous	./WEIGHTS//GTExv8.EUR.Adipose_Subcutaneous/ENSG00000186188.10.wgt.RDat	10	93566664	93566665	0.1825	rs17108224	3.57	rs1889931	0.0898	7.34	0.997	568	20	enet	0.11	3.5e-14	1.6471	0.0995	No
TAF1C	ENSG00000103168.16	GTExv8.EUR.Adipose_Subcutaneous	./WEIGHTS//GTExv8.EUR.Adipose_Subcutaneous/ENSG00000103168.16.wgt.RDat	16	84187069	84187070	0.6763	rs432666	2.93	rs2278043	0.432	-14.4	-1.096	964	30	enet	0.53	5e-81	1.6468	0.0996	No
STAG3	ENSG00000066923.17	GTExv8.EUR.Adipose_Subcutaneous	./WEIGHTS//GTExv8.EUR.Adipose_Subcutaneous/ENSG00000066923.17.wgt.RDat	7	100177562	100177563	0.0909	rs34440977	3.91	rs7789890	0.0196	-4.93	2.318	273	14	enet	0.029	0.00011	-1.64644	0.099674	No
TMEM169	ENSG00000163449.10	GTExv8.EUR.Adipose_Subcutaneous	./WEIGHTS//GTExv8.EUR.Adipose_Subcutaneous/ENSG00000163449.10.wgt.RDat	2	216081865	216081866	0.0492	rs10166817	-2.503	rs828922	0.020857	-4.28	-1.646	506	1	top1	0.021	0.00089	1.646	0.0998	No
RP11-411B10.2	ENSG00000267150.1	GTExv8.EUR.Adipose_Subcutaneous	./WEIGHTS//GTExv8.EUR.Adipose_Subcutaneous/ENSG00000267150.1.wgt.RDat	18	14089934	14089935	0.0775	rs16941438	2.34	rs8093228	0.037767	5.34	1.645	295	1	top1	0.038	1.1e-05	1.645	0.09997	No
RRAGD	ENSG00000025039.14	GTExv8.EUR.Adipose_Subcutaneous	./WEIGHTS//GTExv8.EUR.Adipose_Subcutaneous/ENSG00000025039.14.wgt.RDat	6	89412269	89412270	0.0662	rs7762714	2.78	rs9451211	0.0139	4.67	-1.645	445	1	top1	0.014	0.0056	-1.645	0.1	No
USP48	ENSG00000090686.15	GTExv8.EUR.Adipose_Subcutaneous	./WEIGHTS//GTExv8.EUR.Adipose_Subcutaneous/ENSG00000090686.15.wgt.RDat	1	21783605	21783606	0.2504	rs4654748	4.54	rs333172	0.103	-7.34	-1.419	495	495	susie	0.12	4.9e-15	1.64501	0.1	No
SEC14L1	ENSG00000129657.14	GTExv8.EUR.Adipose_Subcutaneous	./WEIGHTS//GTExv8.EUR.Adipose_Subcutaneous/ENSG00000129657.14.wgt.RDat	17	77088949	77088950	0.1441	rs2574856	-3.06	rs2176757	0.099653	7.09	-1.687	574	574	susie	0.1	5.6e-13	-1.643	0.1	No
SLC16A1	ENSG00000155380.11	GTExv8.EUR.Adipose_Subcutaneous	./WEIGHTS//GTExv8.EUR.Adipose_Subcutaneous/ENSG00000155380.11.wgt.RDat	1	112956352	112956353	0.1028	rs11102522	-2.35	rs1728232	0.0548	-5.54	1.696	329	329	susie	0.057	8e-08	-1.64345	0.1	No
RUSC1-AS1	ENSG00000225855.6	GTExv8.EUR.Adipose_Subcutaneous	./WEIGHTS//GTExv8.EUR.Adipose_Subcutaneous/ENSG00000225855.6.wgt.RDat	1	155321686	155321687	0.0751	rs1218550	-2.85	rs10908463	0.0998	7.12	1.643	261	1	top1	0.1	8.7e-13	1.643	0.1	No
RP11-95D17.1	ENSG00000269973.1	GTExv8.EUR.Adipose_Subcutaneous	./WEIGHTS//GTExv8.EUR.Adipose_Subcutaneous/ENSG00000269973.1.wgt.RDat	2	9936359	9936360	0.4361	rs2116016	-3.238	rs2303914	0.322187	-12.55	1.459	534	534	susie	0.36	4.1e-48	-1.64302	0.1	No
RP5-855D21.2	ENSG00000273402.1	GTExv8.EUR.Adipose_Subcutaneous	./WEIGHTS//GTExv8.EUR.Adipose_Subcutaneous/ENSG00000273402.1.wgt.RDat	8	237044	237045	0.1804	rs10092924	3.73	rs11774528	0.135802	8.87	-1.669	325	325	susie	0.15	1.2e-18	-1.64286	0.1	No
SH3TC2	ENSG00000169247.11	GTExv8.EUR.Adipose_Subcutaneous	./WEIGHTS//GTExv8.EUR.Adipose_Subcutaneous/ENSG00000169247.11.wgt.RDat	5	149063162	149063163	0.1269	rs3857420	3.62	rs250674	0.100274	7.16	-1.408	515	22	enet	0.1	2.5e-13	-1.64246	0.100495	No
AC018647.3	ENSG00000227544.8	GTExv8.EUR.Adipose_Subcutaneous	./WEIGHTS//GTExv8.EUR.Adipose_Subcutaneous/ENSG00000227544.8.wgt.RDat	7	35715033	35715034	0.1004	rs343033	-3.08	rs10239503	0.0288	4.67	1.582	558	558	susie	0.033	3.6e-05	1.64183	0.100624	No
ZNF200	ENSG00000010539.11	GTExv8.EUR.Adipose_Subcutaneous	./WEIGHTS//GTExv8.EUR.Adipose_Subcutaneous/ENSG00000010539.11.wgt.RDat	16	3236220	3236221	0.09	rs2074363	3.37	rs220376	0.0369	5.12	-1.641	395	1	top1	0.037	1.4e-05	-1.641	0.1008	No
CFL2	ENSG00000165410.14	GTExv8.EUR.Adipose_Subcutaneous	./WEIGHTS//GTExv8.EUR.Adipose_Subcutaneous/ENSG00000165410.14.wgt.RDat	14	34714822	34714823	0.1102	rs7147346	3.62	rs4982208	0.023131	4.5	-1.196	412	44	enet	0.065	8.1e-09	-1.64082	0.100834	No
GSDMB	ENSG00000073605.18	GTExv8.EUR.Adipose_Subcutaneous	./WEIGHTS//GTExv8.EUR.Adipose_Subcutaneous/ENSG00000073605.18.wgt.RDat	17	39918649	39918650	0.118	rs903507	-3.35	rs7503195	0.038985	5.47	1.813	291	291	susie	0.041	5.4e-06	1.63984	0.101	No
MPDZ	ENSG00000107186.16	GTExv8.EUR.Adipose_Subcutaneous	./WEIGHTS//GTExv8.EUR.Adipose_Subcutaneous/ENSG00000107186.16.wgt.RDat	9	13279589	13279590	0.2327	rs10960954	2.946	rs12340775	0.136	-8.35	1.565	507	507	susie	0.16	1.5e-19	-1.639	0.101	No
PAN2	ENSG00000135473.14	GTExv8.EUR.Adipose_Subcutaneous	./WEIGHTS//GTExv8.EUR.Adipose_Subcutaneous/ENSG00000135473.14.wgt.RDat	12	56334052	56334053	0.0409	rs11171821	-2.88	rs17118403	0.0251	4	1.642	265	1	top1	0.025	0.0003	1.642	0.101	No
SSB	ENSG00000138385.15	GTExv8.EUR.Adipose_Subcutaneous	./WEIGHTS//GTExv8.EUR.Adipose_Subcutaneous/ENSG00000138385.15.wgt.RDat	2	169791932	169791933	0.0784	rs830972	-2.743	rs1045381	0.035092	-5.24	1.495	471	12	enet	0.049	6.7e-07	-1.63775	0.101	No
KSR1	ENSG00000141068.13	GTExv8.EUR.Adipose_Subcutaneous	./WEIGHTS//GTExv8.EUR.Adipose_Subcutaneous/ENSG00000141068.13.wgt.RDat	17	27456713	27456714	0.0825	rs4794991	-2.32	rs12453364	0.026868	4.57	-1.639	317	1	top1	0.027	0.00019	-1.639	0.101	No
REEP3	ENSG00000165476.13	GTExv8.EUR.Adipose_Subcutaneous	./WEIGHTS//GTExv8.EUR.Adipose_Subcutaneous/ENSG00000165476.13.wgt.RDat	10	63521362	63521363	0.1103	rs7897379	5.32	rs2565185	0.0312	-4.75	-2.351	366	35	enet	0.042	3.7e-06	1.6395	0.101	No
LINC00476	ENSG00000175611.11	GTExv8.EUR.Adipose_Subcutaneous	./WEIGHTS//GTExv8.EUR.Adipose_Subcutaneous/ENSG00000175611.11.wgt.RDat	9	95875699	95875700	0.4729	rs1570641	3.08	rs591486	0.443	14.59	1.696	526	526	susie	0.56	6.7e-87	1.63943	0.101	No
C9orf153	ENSG00000187753.12	GTExv8.EUR.Adipose_Subcutaneous	./WEIGHTS//GTExv8.EUR.Adipose_Subcutaneous/ENSG00000187753.12.wgt.RDat	9	86259656	86259657	0.0534	rs4142577	-3.112	rs700759	0.0383	-4.75	-1.639	383	1	top1	0.038	9.4e-06	1.639	0.101	No
ADAT2	ENSG00000189007.15	GTExv8.EUR.Adipose_Subcutaneous	./WEIGHTS//GTExv8.EUR.Adipose_Subcutaneous/ENSG00000189007.15.wgt.RDat	6	143450672	143450673	0.2334	rs2328517	-2.19	rs9496633	0.196	9.87	1.695	513	513	susie	0.21	8.6e-27	1.64017	0.101	No
NCBP2-AS1	ENSG00000225578.1	GTExv8.EUR.Adipose_Subcutaneous	./WEIGHTS//GTExv8.EUR.Adipose_Subcutaneous/ENSG00000225578.1.wgt.RDat	3	196939876	196939877	0.0544	rs6797560	3.21	rs548853	0.0764	6.17	1.64	455	455	susie	0.076	4.5e-10	1.63991	0.101	No
RP11-4O1.2	ENSG00000259953.1	GTExv8.EUR.Adipose_Subcutaneous	./WEIGHTS//GTExv8.EUR.Adipose_Subcutaneous/ENSG00000259953.1.wgt.RDat	9	112037729	112037730	0.3802	rs4979079	-3.17	rs7020062	0.171	-10.21	1.991	517	40	enet	0.32	2.5e-41	-1.63897	0.101	No
LINC00565	ENSG00000260910.1	GTExv8.EUR.Adipose_Subcutaneous	./WEIGHTS//GTExv8.EUR.Adipose_Subcutaneous/ENSG00000260910.1.wgt.RDat	13	113928843	113928844	0.0907	rs4907646	-2.81	rs9604529	0.0525	5.24	1.638	354	1	top1	0.053	2.4e-07	1.638	0.101	No
AF131215.9	ENSG00000269918.1	GTExv8.EUR.Adipose_Subcutaneous	./WEIGHTS//GTExv8.EUR.Adipose_Subcutaneous/ENSG00000269918.1.wgt.RDat	8	11106703	11106704	0.1057	rs2409654	3.52	rs7832722	0.090897	-7.62	1.395	621	8	lasso	0.096	2.2e-12	-1.63997	0.101	No
GAS6-AS2	ENSG00000272695.1	GTExv8.EUR.Adipose_Subcutaneous	./WEIGHTS//GTExv8.EUR.Adipose_Subcutaneous/ENSG00000272695.1.wgt.RDat	13	113864167	113864168	0.0739	rs4907646	-2.81	rs9604529	0.0341	4.49	1.638	382	1	top1	0.034	2.8e-05	1.638	0.101	No
AC073072.5	ENSG00000179428.2	GTExv8.EUR.Adipose_Subcutaneous	./WEIGHTS//GTExv8.EUR.Adipose_Subcutaneous/ENSG00000179428.2.wgt.RDat	7	22726704	22726705	0.4857	rs10263896	-3.21	rs2069832	0.456	14.92	-1.292	513	24	enet	0.48	1.8e-69	-1.63726	0.101577	No
BLVRB	ENSG00000090013.9	GTExv8.EUR.Adipose_Subcutaneous	./WEIGHTS//GTExv8.EUR.Adipose_Subcutaneous/ENSG00000090013.9.wgt.RDat	19	40465839	40465840	0.0942	rs2604913	-3.41	rs4124633	-0.00209	-3.97	1.316	377	28	enet	0.011	0.013	1.63643	0.10175	No
CRLS1	ENSG00000088766.11	GTExv8.EUR.Adipose_Subcutaneous	./WEIGHTS//GTExv8.EUR.Adipose_Subcutaneous/ENSG00000088766.11.wgt.RDat	20	6006089	6006090	0.0682	rs805772	-3.36	rs6053782	0.00559	-3.68	-0.418	605	605	susie	0.0062	0.047	1.63733	0.102	No
C11orf53	ENSG00000150750.7	GTExv8.EUR.Adipose_Subcutaneous	./WEIGHTS//GTExv8.EUR.Adipose_Subcutaneous/ENSG00000150750.7.wgt.RDat	11	111245804	111245805	0.1585	rs11213707	2.8	rs7944798	0.0414	-6.27	1.368	459	459	susie	0.056	9.6e-08	-1.63636	0.102	No
DOC2B	ENSG00000272636.3	GTExv8.EUR.Adipose_Subcutaneous	./WEIGHTS//GTExv8.EUR.Adipose_Subcutaneous/ENSG00000272636.3.wgt.RDat	17	181635	181636	0.3833	rs8077538	2.72	rs7219680	0.155133	8.78	-1.814	211	38	enet	0.25	3.1e-31	-1.63622	0.102	No
RP9P	ENSG00000205763.13	GTExv8.EUR.Adipose_Subcutaneous	./WEIGHTS//GTExv8.EUR.Adipose_Subcutaneous/ENSG00000205763.13.wgt.RDat	7	32943175	32943176	0.1827	rs28459574	2.1	rs17468799	0.162	-8.9	-1.635	329	1	top1	0.16	2.9e-20	1.635	0.102049	No
SYCE2	ENSG00000161860.7	GTExv8.EUR.Adipose_Subcutaneous	./WEIGHTS//GTExv8.EUR.Adipose_Subcutaneous/ENSG00000161860.7.wgt.RDat	19	12919275	12919276	0.1116	rs10407711	2.9	rs8012	0.0101	3.73	1.634	324	7	lasso	0.013	0.0075	1.63061	0.10297	No
MAP2K5	ENSG00000137764.19	GTExv8.EUR.Adipose_Subcutaneous	./WEIGHTS//GTExv8.EUR.Adipose_Subcutaneous/ENSG00000137764.19.wgt.RDat	15	67542708	67542709	0.3206	rs11071951	-4.39	rs12441715	0.248	-11.09	-1.606	409	409	susie	0.25	5.2e-32	1.62996	0.103	No
SERF2	ENSG00000140264.19	GTExv8.EUR.Adipose_Subcutaneous	./WEIGHTS//GTExv8.EUR.Adipose_Subcutaneous/ENSG00000140264.19.wgt.RDat	15	43777984	43777985	0.0334	rs2256928	3.32	rs10163069	0.00859	-3.86	1.446	240	6	lasso	0.018	0.002	-1.63023	0.103	No
ARL11	ENSG00000152213.3	GTExv8.EUR.Adipose_Subcutaneous	./WEIGHTS//GTExv8.EUR.Adipose_Subcutaneous/ENSG00000152213.3.wgt.RDat	13	49628298	49628299	0.0622	rs12429055	-2.26	rs9526582	0.0338	4.77	-1.631	376	1	top1	0.034	3.1e-05	-1.631	0.103	No
ZNF202	ENSG00000166261.10	GTExv8.EUR.Adipose_Subcutaneous	./WEIGHTS//GTExv8.EUR.Adipose_Subcutaneous/ENSG00000166261.10.wgt.RDat	11	123741674	123741675	0.094	rs17672997	-2.52	rs675172	0.0543	5.5	-1.631	607	1	top1	0.054	1.5e-07	-1.631	0.103	No
AGAP4	ENSG00000188234.13	GTExv8.EUR.Adipose_Subcutaneous	./WEIGHTS//GTExv8.EUR.Adipose_Subcutaneous/ENSG00000188234.13.wgt.RDat	10	45853874	45853875	0.7728	rs4949005	2.81	rs10761581	0.572	-16.6	-1.609	218	218	susie	0.61	3.7e-100	1.6323	0.103	No
TMEM110	ENSG00000213533.11	GTExv8.EUR.Adipose_Subcutaneous	./WEIGHTS//GTExv8.EUR.Adipose_Subcutaneous/ENSG00000213533.11.wgt.RDat	3	52897595	52897596	0.0905	rs13081028	-5.58	rs6445538	0.0313	5.23	0.975	378	378	susie	0.048	7.7e-07	1.62946	0.103	No
CICP16	ENSG00000248213.3	GTExv8.EUR.Adipose_Subcutaneous	./WEIGHTS//GTExv8.EUR.Adipose_Subcutaneous/ENSG00000248213.3.wgt.RDat	4	118638781	118638782	0.0926	rs11732628	2.74	rs11728902	0.0694	-6.19	-1.48	345	5	lasso	0.071	1.8e-09	1.6316	0.103	No
RP11-419C23.1	ENSG00000254038.1	GTExv8.EUR.Adipose_Subcutaneous	./WEIGHTS//GTExv8.EUR.Adipose_Subcutaneous/ENSG00000254038.1.wgt.RDat	8	37069417	37069418	0.0794	rs2211704	-4.92	rs7816345	0.071848	-6.34	1.568	346	346	susie	0.073	1.1e-09	-1.62988	0.103	No
CTC-550B14.7	ENSG00000267265.5	GTExv8.EUR.Adipose_Subcutaneous	./WEIGHTS//GTExv8.EUR.Adipose_Subcutaneous/ENSG00000267265.5.wgt.RDat	19	55006192	55006193	0.2496	rs12610863	3.16	rs6509916	0.135	9.15	-1.378	473	23	enet	0.18	3.9e-22	-1.63	0.1031	No
STARD3NL	ENSG00000010270.13	GTExv8.EUR.Adipose_Subcutaneous	./WEIGHTS//GTExv8.EUR.Adipose_Subcutaneous/ENSG00000010270.13.wgt.RDat	7	38178221	38178222	0.1219	rs4720265	-3.02	rs10265931	0.0257	-4.71	0.452	628	7	lasso	0.037	1.3e-05	-1.62962	0.103183	No
ARSB	ENSG00000113273.15	GTExv8.EUR.Adipose_Subcutaneous	./WEIGHTS//GTExv8.EUR.Adipose_Subcutaneous/ENSG00000113273.15.wgt.RDat	5	78986086	78986087	0.1866	rs754566	-2.81	rs6870443	0.079999	-7	-1.235	450	23	enet	0.11	9.5e-14	1.62767	0.103594	No
RIOK2	ENSG00000058729.10	GTExv8.EUR.Adipose_Subcutaneous	./WEIGHTS//GTExv8.EUR.Adipose_Subcutaneous/ENSG00000058729.10.wgt.RDat	5	97183259	97183260	0.1393	rs1423501	-3.4	rs2544771	0.096841	6.98	1.626	408	1	top1	0.097	2e-12	1.626	0.10395	No
SEPHS1	ENSG00000086475.14	GTExv8.EUR.Adipose_Subcutaneous	./WEIGHTS//GTExv8.EUR.Adipose_Subcutaneous/ENSG00000086475.14.wgt.RDat	10	13348297	13348298	0.1675	rs920409	2.42	rs615497	0.0953	-7.19	1.698	681	3	lasso	0.099	1.2e-12	-1.6245	0.104	No
NSL1	ENSG00000117697.14	GTExv8.EUR.Adipose_Subcutaneous	./WEIGHTS//GTExv8.EUR.Adipose_Subcutaneous/ENSG00000117697.14.wgt.RDat	1	212791781	212791782	0.0853	rs351392	-2.24	rs12136981	0.0104	-4.3	0.406	415	28	enet	0.027	0.0002	1.62688	0.104	No
USP30	ENSG00000135093.12	GTExv8.EUR.Adipose_Subcutaneous	./WEIGHTS//GTExv8.EUR.Adipose_Subcutaneous/ENSG00000135093.12.wgt.RDat	12	109023088	109023089	0.0982	rs1865147	3.13	rs10774928	0.0484	-5.52	1.56	441	441	susie	0.052	3e-07	-1.62527	0.104	No
GOLGA1	ENSG00000136935.13	GTExv8.EUR.Adipose_Subcutaneous	./WEIGHTS//GTExv8.EUR.Adipose_Subcutaneous/ENSG00000136935.13.wgt.RDat	9	124941098	124941099	0.1602	rs17379490	-2.572	rs876663	0.114	7.48	-1.627	300	1	top1	0.11	2e-14	-1.627	0.104	No
PTPRO	ENSG00000151490.13	GTExv8.EUR.Adipose_Subcutaneous	./WEIGHTS//GTExv8.EUR.Adipose_Subcutaneous/ENSG00000151490.13.wgt.RDat	12	15322396	15322397	0.0905	rs12813245	-2.89	rs1015833	0.0653	5.82	1.626	395	1	top1	0.065	8.5e-09	1.626	0.104	No
RNF123	ENSG00000164068.15	GTExv8.EUR.Adipose_Subcutaneous	./WEIGHTS//GTExv8.EUR.Adipose_Subcutaneous/ENSG00000164068.15.wgt.RDat	3	49689501	49689502	0.2176	rs12489386	-3.62	rs2271960	0.205	10.06	0.095	315	315	susie	0.24	4.8e-31	1.6241	0.104	No
RCSD1	ENSG00000198771.10	GTExv8.EUR.Adipose_Subcutaneous	./WEIGHTS//GTExv8.EUR.Adipose_Subcutaneous/ENSG00000198771.10.wgt.RDat	1	167630092	167630093	0.2075	rs10918737	-3.37	rs11584355	0.16	8.82	1.598	560	3	lasso	0.16	3.2e-20	1.62741	0.104	No
RPL34-AS1	ENSG00000234492.4	GTExv8.EUR.Adipose_Subcutaneous	./WEIGHTS//GTExv8.EUR.Adipose_Subcutaneous/ENSG00000234492.4.wgt.RDat	4	108620459	108620460	0.06	rs6858252	-3.3	rs2880787	0.0113	4.26	-2.05	427	20	enet	0.021	0.00097	-1.6235	0.104	No
RP11-334A14.8	ENSG00000235563.1	GTExv8.EUR.Adipose_Subcutaneous	./WEIGHTS//GTExv8.EUR.Adipose_Subcutaneous/ENSG00000235563.1.wgt.RDat	1	53114575	53114576	0.0574	rs269324	-3.16	rs12745973	0.00458	-4.37	1.568	492	492	susie	0.013	0.0067	-1.62692	0.104	No
EIF2S2P3	ENSG00000236493.2	GTExv8.EUR.Adipose_Subcutaneous	./WEIGHTS//GTExv8.EUR.Adipose_Subcutaneous/ENSG00000236493.2.wgt.RDat	10	92669742	92669743	0.1219	rs17108224	3.57	rs2497306	0.0548	5.82	1.626	393	1	top1	0.055	1.3e-07	1.626	0.104	No
RP11-690D19.3	ENSG00000260966.1	GTExv8.EUR.Adipose_Subcutaneous	./WEIGHTS//GTExv8.EUR.Adipose_Subcutaneous/ENSG00000260966.1.wgt.RDat	11	103055798	103055799	0.0585	rs1481954	3.11	rs2509112	0.0356	4.83	1.078	557	557	susie	0.041	4.3e-06	1.62498	0.104	No
MTRNR2L4	ENSG00000232196.3	GTExv8.EUR.Adipose_Subcutaneous	./WEIGHTS//GTExv8.EUR.Adipose_Subcutaneous/ENSG00000232196.3.wgt.RDat	16	3372739	3372740	0.0596	rs2074363	3.37	rs6501169	0.00782	4.6	-1.721	361	361	susie	0.02	0.0012	-1.62285	0.10462	No
SLC24A4	ENSG00000140090.17	GTExv8.EUR.Adipose_Subcutaneous	./WEIGHTS//GTExv8.EUR.Adipose_Subcutaneous/ENSG00000140090.17.wgt.RDat	14	92322580	92322581	0.2547	rs11627032	-3.96	rs7154308	0.108775	-7.33	-1.77	554	554	susie	0.16	1.2e-19	1.62158	0.104894	No
COPS6	ENSG00000168090.9	GTExv8.EUR.Adipose_Subcutaneous	./WEIGHTS//GTExv8.EUR.Adipose_Subcutaneous/ENSG00000168090.9.wgt.RDat	7	100088953	100088954	0.0823	rs34440977	3.91	rs941289	0.0214	-4.94	1.55	273	273	susie	0.041	4.4e-06	-1.62111	0.104994	No
HMGN3	ENSG00000118418.14	GTExv8.EUR.Adipose_Subcutaneous	./WEIGHTS//GTExv8.EUR.Adipose_Subcutaneous/ENSG00000118418.14.wgt.RDat	6	79215021	79215022	0.0517	rs9448607	-3.34	rs6912569	0.0143	3.82	-1.621	423	1	top1	0.014	0.0051	-1.621	0.105	No
DCAF10	ENSG00000122741.15	GTExv8.EUR.Adipose_Subcutaneous	./WEIGHTS//GTExv8.EUR.Adipose_Subcutaneous/ENSG00000122741.15.wgt.RDat	9	37800501	37800502	0.0515	rs999988	3.42	rs10120822	0.0474	5.44	1.618	494	494	susie	0.053	2.3e-07	1.62279	0.105	No
PIANP	ENSG00000139200.13	GTExv8.EUR.Adipose_Subcutaneous	./WEIGHTS//GTExv8.EUR.Adipose_Subcutaneous/ENSG00000139200.13.wgt.RDat	12	6700799	6700800	0.0717	rs2886271	-2.66	rs7959658	0.0416	4.66	-1.622	278	1	top1	0.042	4e-06	-1.622	0.105	No
KCND3	ENSG00000171385.9	GTExv8.EUR.Adipose_Subcutaneous	./WEIGHTS//GTExv8.EUR.Adipose_Subcutaneous/ENSG00000171385.9.wgt.RDat	1	111989154	111989155	0.1017	rs2095731	-2.81	rs894846	0.00487	-4	0.146	574	37	enet	0.0079	0.029	-1.62253	0.105	No
LPAR5	ENSG00000184574.9	GTExv8.EUR.Adipose_Subcutaneous	./WEIGHTS//GTExv8.EUR.Adipose_Subcutaneous/ENSG00000184574.9.wgt.RDat	12	6636446	6636447	0.0909	rs2886271	-2.66	rs7959658	0.0505	-5.1	-1.622	299	1	top1	0.051	4e-07	1.622	0.105	No
AC024937.4	ENSG00000231464.1	GTExv8.EUR.Adipose_Subcutaneous	./WEIGHTS//GTExv8.EUR.Adipose_Subcutaneous/ENSG00000231464.1.wgt.RDat	3	195996737	195996738	0.175	rs11185498	-2.63	rs4927850	0.0116	-4.63	2.108	295	29	enet	0.051	3.8e-07	-1.62209	0.105	No
AF131215.2	ENSG00000255310.2	GTExv8.EUR.Adipose_Subcutaneous	./WEIGHTS//GTExv8.EUR.Adipose_Subcutaneous/ENSG00000255310.2.wgt.RDat	8	11109725	11109726	0.1606	rs2409654	3.52	rs7832722	0.123723	-8.52	1.395	620	9	enet	0.13	4.7e-16	-1.62222	0.105	No
RP11-410E4.1	ENSG00000259915.2	GTExv8.EUR.Adipose_Subcutaneous	./WEIGHTS//GTExv8.EUR.Adipose_Subcutaneous/ENSG00000259915.2.wgt.RDat	2	186356772	186356773	0.1254	rs3768777	2.184	rs6754898	0.117186	8.15	1.509	292	292	susie	0.13	2.9e-16	1.62099	0.105	No
LINC00517	ENSG00000259091.1	GTExv8.EUR.Adipose_Subcutaneous	./WEIGHTS//GTExv8.EUR.Adipose_Subcutaneous/ENSG00000259091.1.wgt.RDat	14	37902371	37902372	0.0525	rs17107262	2.69	rs4898785	0.033319	4.38	1.619	372	1	top1	0.033	3.5e-05	1.619	0.105447	No
AC137932.5	ENSG00000260279.2	GTExv8.EUR.Adipose_Subcutaneous	./WEIGHTS//GTExv8.EUR.Adipose_Subcutaneous/ENSG00000260279.2.wgt.RDat	16	89297507	89297508	0.1022	rs1466539	3.22	rs1054747	0.0401	5.44	-1.95	403	6	lasso	0.077	3.7e-10	-1.61896	0.10546	No
ZNF263	ENSG00000006194.9	GTExv8.EUR.Adipose_Subcutaneous	./WEIGHTS//GTExv8.EUR.Adipose_Subcutaneous/ENSG00000006194.9.wgt.RDat	16	3282942	3282943	0.1999	rs2074363	3.37	rs220382	0.159	9.04	-1.638	382	382	susie	0.16	2e-20	-1.61859	0.10553	No
ZNF649	ENSG00000198093.10	GTExv8.EUR.Adipose_Subcutaneous	./WEIGHTS//GTExv8.EUR.Adipose_Subcutaneous/ENSG00000198093.10.wgt.RDat	19	51905039	51905040	0.1146	rs1080581	2.87	rs1549931	0.0316	-5.92	-1.331	612	6	lasso	0.065	8.1e-09	1.61841	0.10557	No
KIAA0930	ENSG00000100364.18	GTExv8.EUR.Adipose_Subcutaneous	./WEIGHTS//GTExv8.EUR.Adipose_Subcutaneous/ENSG00000100364.18.wgt.RDat	22	45240768	45240769	0.0906	rs9614734	3.63	rs973703	0.0196	4.71	-0.768	633	11	enet	0.06	3e-08	-1.6172	0.105843	No
YAF2	ENSG00000015153.14	GTExv8.EUR.Adipose_Subcutaneous	./WEIGHTS//GTExv8.EUR.Adipose_Subcutaneous/ENSG00000015153.14.wgt.RDat	12	42238348	42238349	0.0659	rs10880314	3.06	rs3229	-0.00198	-3.41	-0.108	421	421	susie	0.01	0.015	1.61535	0.106	No
CILP	ENSG00000138615.5	GTExv8.EUR.Adipose_Subcutaneous	./WEIGHTS//GTExv8.EUR.Adipose_Subcutaneous/ENSG00000138615.5.wgt.RDat	15	65211487	65211488	0.0481	rs11856834	2.26	rs920686	0.0153	4.85	1.344	308	308	susie	0.03	8.7e-05	1.61431	0.106	No
NAPRT	ENSG00000147813.15	GTExv8.EUR.Adipose_Subcutaneous	./WEIGHTS//GTExv8.EUR.Adipose_Subcutaneous/ENSG00000147813.15.wgt.RDat	8	143578356	143578357	0.722	rs13255110	-3.08	rs10112966	0.479815	-15.54	-1.255	342	342	susie	0.63	1e-104	1.61558	0.106	No
AC016722.4	ENSG00000228925.1	GTExv8.EUR.Adipose_Subcutaneous	./WEIGHTS//GTExv8.EUR.Adipose_Subcutaneous/ENSG00000228925.1.wgt.RDat	2	46899274	46899275	0.2709	rs12472103	-3.09	rs12479328	0.093626	-6.93	-2.717	566	566	susie	0.14	7.3e-18	1.61492	0.106	No
RP11-761I4.4	ENSG00000271725.1	GTExv8.EUR.Adipose_Subcutaneous	./WEIGHTS//GTExv8.EUR.Adipose_Subcutaneous/ENSG00000271725.1.wgt.RDat	15	81303547	81303548	0.0753	rs991789	2.86	rs1131445	0.0276	5.28	0.554	401	15	enet	0.051	3.2e-07	1.61441	0.106	No
TEAD2	ENSG00000074219.13	GTExv8.EUR.Adipose_Subcutaneous	./WEIGHTS//GTExv8.EUR.Adipose_Subcutaneous/ENSG00000074219.13.wgt.RDat	19	49362456	49362457	0.0777	rs4802561	-3.6	rs354000	0.00477	3.86	-0.465	374	20	enet	0.016	0.003	-1.61628	0.10603	No
PSMA6	ENSG00000100902.10	GTExv8.EUR.Adipose_Subcutaneous	./WEIGHTS//GTExv8.EUR.Adipose_Subcutaneous/ENSG00000100902.10.wgt.RDat	14	35278632	35278633	0.066	rs7147346	3.62	rs10148872	-0.001336	-3.28	-0.145	348	348	susie	0.0079	0.029	1.61527	0.106251	No
RP11-687F6.5	ENSG00000274776.1	GTExv8.EUR.Adipose_Subcutaneous	./WEIGHTS//GTExv8.EUR.Adipose_Subcutaneous/ENSG00000274776.1.wgt.RDat	18	46789296	46789297	0.1274	rs9789148	2.41	rs11872472	-0.001716	3.79	1.426	476	476	susie	0.01	0.014	1.61506	0.1063	No
ZNF835	ENSG00000127903.13	GTExv8.EUR.Adipose_Subcutaneous	./WEIGHTS//GTExv8.EUR.Adipose_Subcutaneous/ENSG00000127903.13.wgt.RDat	19	56671782	56671783	0.1865	rs8112791	3.34	rs11881089	0.0764	7.07	1.975	497	18	enet	0.12	2.3e-15	1.61188	0.10699	No
KCNC4	ENSG00000116396.14	GTExv8.EUR.Adipose_Subcutaneous	./WEIGHTS//GTExv8.EUR.Adipose_Subcutaneous/ENSG00000116396.14.wgt.RDat	1	110211342	110211343	0.1949	rs4839325	2.99	rs1323724	0.179	-9.29	1.208	558	15	enet	0.18	6.1e-23	-1.61149	0.107	No
SUPT7L	ENSG00000119760.15	GTExv8.EUR.Adipose_Subcutaneous	./WEIGHTS//GTExv8.EUR.Adipose_Subcutaneous/ENSG00000119760.15.wgt.RDat	2	27663469	27663470	0.0733	rs11886621	2.479	rs1506534	-0.000748	3.46	2.194	297	32	enet	0.0067	0.04	1.61102	0.107	No
ZNF740	ENSG00000139651.10	GTExv8.EUR.Adipose_Subcutaneous	./WEIGHTS//GTExv8.EUR.Adipose_Subcutaneous/ENSG00000139651.10.wgt.RDat	12	53180699	53180700	0.111	rs2229774	3.33	rs2272306	0.112	7.41	-1.613	477	1	top1	0.11	3.4e-14	-1.613	0.107	No
MAP2K1	ENSG00000169032.9	GTExv8.EUR.Adipose_Subcutaneous	./WEIGHTS//GTExv8.EUR.Adipose_Subcutaneous/ENSG00000169032.9.wgt.RDat	15	66386816	66386817	0.0798	rs1549854	-3.38	rs12595176	0.0289	4.88	-1.421	520	520	susie	0.037	1.3e-05	-1.61092	0.107	No
ID4	ENSG00000172201.11	GTExv8.EUR.Adipose_Subcutaneous	./WEIGHTS//GTExv8.EUR.Adipose_Subcutaneous/ENSG00000172201.11.wgt.RDat	6	19837385	19837386	0.092	rs9368149	-3.26	rs9465637	-0.00202	-3.23	-1.133	539	539	susie	0.0045	0.076	-1.61009	0.107	No
ALS2CL	ENSG00000178038.16	GTExv8.EUR.Adipose_Subcutaneous	./WEIGHTS//GTExv8.EUR.Adipose_Subcutaneous/ENSG00000178038.16.wgt.RDat	3	46693703	46693704	0.112	rs4683255	3.93	rs4076927	0.0805	-6.36	1.119	346	346	susie	0.087	3e-11	-1.61166	0.107	No
SLC44A3-AS1	ENSG00000224081.8	GTExv8.EUR.Adipose_Subcutaneous	./WEIGHTS//GTExv8.EUR.Adipose_Subcutaneous/ENSG00000224081.8.wgt.RDat	1	94855425	94855426	0.1075	rs11165182	2.98	rs11576456	0.00192	4	0.199	531	531	susie	0.023	0.00047	-1.6118	0.107	No
EIF3EP1	ENSG00000234882.1	GTExv8.EUR.Adipose_Subcutaneous	./WEIGHTS//GTExv8.EUR.Adipose_Subcutaneous/ENSG00000234882.1.wgt.RDat	6	73291961	73291962	0.1669	rs3757105	3.39	rs16883571	0.161	9	1.634	382	382	susie	0.16	2.5e-20	1.61395	0.107	No
CD320	ENSG00000167775.10	GTExv8.EUR.Adipose_Subcutaneous	./WEIGHTS//GTExv8.EUR.Adipose_Subcutaneous/ENSG00000167775.10.wgt.RDat	19	8308355	8308356	0.1487	rs2042920	3.03	rs2241592	0.0824	-6.49	1.988	371	371	susie	0.087	3e-11	-1.61087	0.10721	No
ALDH16A1	ENSG00000161618.9	GTExv8.EUR.Adipose_Subcutaneous	./WEIGHTS//GTExv8.EUR.Adipose_Subcutaneous/ENSG00000161618.9.wgt.RDat	19	49453168	49453169	0.2849	rs4802561	-3.6	rs10853810	0.117	-8.14	1.321	370	370	susie	0.18	3.3e-22	-1.61047	0.10729	No
TRGV5	ENSG00000211697.4	GTExv8.EUR.Adipose_Subcutaneous	./WEIGHTS//GTExv8.EUR.Adipose_Subcutaneous/ENSG00000211697.4.wgt.RDat	7	38350021	38350022	0.215	rs4720265	-3.02	rs3735091	0.0642	-6.95	-1.147	635	635	susie	0.13	7.1e-16	1.6087	0.107681	No
CCL24	ENSG00000106178.6	GTExv8.EUR.Adipose_Subcutaneous	./WEIGHTS//GTExv8.EUR.Adipose_Subcutaneous/ENSG00000106178.6.wgt.RDat	7	75823355	75823356	0.232	rs12534422	2.64	rs10755885	0.0999	7.26	-1.229	288	288	susie	0.15	6.4e-19	-1.60811	0.10781	No
PGM1	ENSG00000079739.15	GTExv8.EUR.Adipose_Subcutaneous	./WEIGHTS//GTExv8.EUR.Adipose_Subcutaneous/ENSG00000079739.15.wgt.RDat	1	63593275	63593276	0.0894	rs2658416	-2.93	rs6657480	0.0195	5.13	-1.37	473	473	susie	0.043	2.7e-06	-1.60576	0.108	No
EPCAM	ENSG00000119888.10	GTExv8.EUR.Adipose_Subcutaneous	./WEIGHTS//GTExv8.EUR.Adipose_Subcutaneous/ENSG00000119888.10.wgt.RDat	2	47345157	47345158	0.2771	rs2033533	-2.914	rs3923560	0.219857	10.48	-1.548	510	510	susie	0.22	6.7e-28	-1.60604	0.108	No
TMEM175	ENSG00000127419.16	GTExv8.EUR.Adipose_Subcutaneous	./WEIGHTS//GTExv8.EUR.Adipose_Subcutaneous/ENSG00000127419.16.wgt.RDat	4	932386	932387	0.0837	rs6814476	2.84	rs2290402	0.0733	-6.15	1.607	418	1	top1	0.073	1e-09	-1.607	0.108	No
CHAC2	ENSG00000143942.4	GTExv8.EUR.Adipose_Subcutaneous	./WEIGHTS//GTExv8.EUR.Adipose_Subcutaneous/ENSG00000143942.4.wgt.RDat	2	53767791	53767792	0.0944	rs1011275	2.845	rs10205590	0.061	-5.69	-1.605	469	1	top1	0.061	2.6e-08	1.605	0.108	No
C2orf69	ENSG00000178074.5	GTExv8.EUR.Adipose_Subcutaneous	./WEIGHTS//GTExv8.EUR.Adipose_Subcutaneous/ENSG00000178074.5.wgt.RDat	2	199911255	199911256	0.0487	rs17529642	-4.631	rs281766	0.063128	5.63	1.605	342	1	top1	0.063	1.5e-08	1.605	0.108	No
H1FX	ENSG00000184897.5	GTExv8.EUR.Adipose_Subcutaneous	./WEIGHTS//GTExv8.EUR.Adipose_Subcutaneous/ENSG00000184897.5.wgt.RDat	3	129316276	129316277	0.0263	rs7623849	2.31	rs4927953	0.0287	4.06	1.606	287	1	top1	0.029	0.00011	1.606	0.108	No
LINC02028	ENSG00000230102.7	GTExv8.EUR.Adipose_Subcutaneous	./WEIGHTS//GTExv8.EUR.Adipose_Subcutaneous/ENSG00000230102.7.wgt.RDat	3	194070969	194070970	0.1261	rs6774653	-3.09	rs1873409	0.0324	4.22	-1.607	493	1	top1	0.032	4.3e-05	-1.607	0.108	No
RP11-274B21.9	ENSG00000271344.1	GTExv8.EUR.Adipose_Subcutaneous	./WEIGHTS//GTExv8.EUR.Adipose_Subcutaneous/ENSG00000271344.1.wgt.RDat	7	128690450	128690451	0.14	rs10225988	1.92	rs2402923	0.0705	5.92	1.725	359	24	enet	0.073	1.2e-09	1.60583	0.10831	No
STX10	ENSG00000104915.14	GTExv8.EUR.Adipose_Subcutaneous	./WEIGHTS//GTExv8.EUR.Adipose_Subcutaneous/ENSG00000104915.14.wgt.RDat	19	13150382	13150383	0.1456	rs10407711	2.9	rs2240659	0.0144	3.98	1.146	358	14	enet	0.044	2.5e-06	1.6035	0.10882	No
B4GALT1	ENSG00000086062.12	GTExv8.EUR.Adipose_Subcutaneous	./WEIGHTS//GTExv8.EUR.Adipose_Subcutaneous/ENSG00000086062.12.wgt.RDat	9	33167355	33167356	0.1239	rs830406	3.316	rs17247766	0.0898	-6.83	1.804	484	484	susie	0.09	1.1e-11	-1.60267	0.109	No
CDK5RAP3	ENSG00000108465.14	GTExv8.EUR.Adipose_Subcutaneous	./WEIGHTS//GTExv8.EUR.Adipose_Subcutaneous/ENSG00000108465.14.wgt.RDat	17	47967809	47967810	0.2159	rs7212099	-3.33	rs886444	0.111899	8.32	1.646	387	18	enet	0.17	6.7e-22	1.60356	0.109	No
FBXL5	ENSG00000118564.14	GTExv8.EUR.Adipose_Subcutaneous	./WEIGHTS//GTExv8.EUR.Adipose_Subcutaneous/ENSG00000118564.14.wgt.RDat	4	15681660	15681661	0.0466	rs876320	2.93	rs2302467	0.00283	3.85	1.021	556	556	susie	0.01	0.015	1.6047	0.109	No
SMYD5	ENSG00000135632.11	GTExv8.EUR.Adipose_Subcutaneous	./WEIGHTS//GTExv8.EUR.Adipose_Subcutaneous/ENSG00000135632.11.wgt.RDat	2	73214221	73214222	0.1105	rs11682000	3.052	rs17348666	0.055744	-5.6	-1.603	277	1	top1	0.056	1e-07	1.603	0.109	No
IGFBP7	ENSG00000163453.11	GTExv8.EUR.Adipose_Subcutaneous	./WEIGHTS//GTExv8.EUR.Adipose_Subcutaneous/ENSG00000163453.11.wgt.RDat	4	57110384	57110385	0.1388	rs1561660	4.24	rs1714005	0.029	4.67	-1.601	547	1	top1	0.029	0.00011	-1.601	0.109	No
C3orf38	ENSG00000179021.9	GTExv8.EUR.Adipose_Subcutaneous	./WEIGHTS//GTExv8.EUR.Adipose_Subcutaneous/ENSG00000179021.9.wgt.RDat	3	88149885	88149886	0.0366	rs9830530	-4.17	rs7628689	0.0287	-4.38	1.602	294	1	top1	0.029	0.00012	-1.602	0.109	No
FAM228A	ENSG00000186453.12	GTExv8.EUR.Adipose_Subcutaneous	./WEIGHTS//GTExv8.EUR.Adipose_Subcutaneous/ENSG00000186453.12.wgt.RDat	2	24175068	24175069	0.4137	rs10180416	-2.282	rs11691212	0.180027	10.71	1.675	281	69	enet	0.39	5.2e-53	1.60258	0.109	No
PRR13	ENSG00000205352.10	GTExv8.EUR.Adipose_Subcutaneous	./WEIGHTS//GTExv8.EUR.Adipose_Subcutaneous/ENSG00000205352.10.wgt.RDat	12	53441604	53441605	0.2246	rs2229774	3.33	rs3816806	0.155	-9.02	-1.436	405	405	susie	0.2	5.8e-25	1.60434	0.109	No
RP11-598F7.4	ENSG00000249695.6	GTExv8.EUR.Adipose_Subcutaneous	./WEIGHTS//GTExv8.EUR.Adipose_Subcutaneous/ENSG00000249695.6.wgt.RDat	12	149168	149169	0.1558	rs10849141	-3.07	rs2368834	0.0725	-6.06	2.171	292	6	lasso	0.083	7.6e-11	-1.60184	0.109	No
RP11-425D17.1	ENSG00000278733.1	GTExv8.EUR.Adipose_Subcutaneous	./WEIGHTS//GTExv8.EUR.Adipose_Subcutaneous/ENSG00000278733.1.wgt.RDat	12	28186189	28186190	0.0834	rs10843073	3.83	rs1351266	0.038	5.82	-3.112	440	20	enet	0.069	3.2e-09	-1.60131	0.109	No
DGCR14	ENSG00000100056.11	GTExv8.EUR.Adipose_Subcutaneous	./WEIGHTS//GTExv8.EUR.Adipose_Subcutaneous/ENSG00000100056.11.wgt.RDat	22	19144683	19144684	0.5191	rs10483099	2.95	rs715544	0.119	-7.62	-0.983	377	50	enet	0.16	1.2e-19	1.5982	0.109994	No
SPOCD1	ENSG00000134668.12	GTExv8.EUR.Adipose_Subcutaneous	./WEIGHTS//GTExv8.EUR.Adipose_Subcutaneous/ENSG00000134668.12.wgt.RDat	1	31816050	31816051	0.0888	rs7532845	3.4	rs751137	0.00376	-3.59	0.534	319	319	susie	0.0074	0.033	-1.59941	0.11	No
GYPC	ENSG00000136732.14	GTExv8.EUR.Adipose_Subcutaneous	./WEIGHTS//GTExv8.EUR.Adipose_Subcutaneous/ENSG00000136732.14.wgt.RDat	2	126655932	126655933	0.1294	rs10210850	2.694	rs10204012	0.043974	-6.31	1.26	432	432	susie	0.097	1.8e-12	-1.59667	0.11	No
VENTX	ENSG00000151650.7	GTExv8.EUR.Adipose_Subcutaneous	./WEIGHTS//GTExv8.EUR.Adipose_Subcutaneous/ENSG00000151650.7.wgt.RDat	10	133237403	133237404	0.0979	rs7907613	3.12	rs3008373	0.0343	-4.41	-1.599	418	1	top1	0.034	2.7e-05	1.599	0.11	No
CACUL1	ENSG00000151893.14	GTExv8.EUR.Adipose_Subcutaneous	./WEIGHTS//GTExv8.EUR.Adipose_Subcutaneous/ENSG00000151893.14.wgt.RDat	10	118755248	118755249	0.2779	rs11818456	3.29	rs4319431	0.194	10.01	1.73	509	509	susie	0.21	5e-26	1.5986	0.11	No
FDPS	ENSG00000160752.14	GTExv8.EUR.Adipose_Subcutaneous	./WEIGHTS//GTExv8.EUR.Adipose_Subcutaneous/ENSG00000160752.14.wgt.RDat	1	155308747	155308748	0.0468	rs1218550	-2.85	rs2297480	0.0181	4.3	1.575	274	274	susie	0.023	0.00047	1.59663	0.11	No
BORCS7	ENSG00000166275.15	GTExv8.EUR.Adipose_Subcutaneous	./WEIGHTS//GTExv8.EUR.Adipose_Subcutaneous/ENSG00000166275.15.wgt.RDat	10	102854222	102854223	0.481	rs17115171	-2.71	rs9527	0.431	-14.4	1.502	344	4	lasso	0.43	8.9e-61	-1.596	0.11	No
TEX40	ENSG00000219435.5	GTExv8.EUR.Adipose_Subcutaneous	./WEIGHTS//GTExv8.EUR.Adipose_Subcutaneous/ENSG00000219435.5.wgt.RDat	11	64300390	64300391	0.0678	rs224170	3.46	rs11600990	0.0588	-5.97	1.6	352	1	top1	0.059	4.6e-08	-1.6	0.11	No
RP11-362K14.5	ENSG00000269984.1	GTExv8.EUR.Adipose_Subcutaneous	./WEIGHTS//GTExv8.EUR.Adipose_Subcutaneous/ENSG00000269984.1.wgt.RDat	3	169780333	169780334	0.0753	rs4955705	3.18	rs1920116	0.0201	-5.15	1.244	414	43	enet	0.035	2e-05	-1.59726	0.11	No
ZNF138	ENSG00000197008.9	GTExv8.EUR.Adipose_Subcutaneous	./WEIGHTS//GTExv8.EUR.Adipose_Subcutaneous/ENSG00000197008.9.wgt.RDat	7	64794387	64794388	0.1945	rs17698609	2.74	rs1880656	0.111	7.51	-1.265	276	276	susie	0.16	5.5e-20	-1.5979	0.110065	No
HNRNPUL1	ENSG00000105323.16	GTExv8.EUR.Adipose_Subcutaneous	./WEIGHTS//GTExv8.EUR.Adipose_Subcutaneous/ENSG00000105323.16.wgt.RDat	19	41262495	41262496	0.0668	rs1709138	3.88	rs12974420	0.00226	3.12	-0.61	384	384	susie	0.015	0.0039	-1.59782	0.11008	No
BCAP29	ENSG00000075790.10	GTExv8.EUR.Adipose_Subcutaneous	./WEIGHTS//GTExv8.EUR.Adipose_Subcutaneous/ENSG00000075790.10.wgt.RDat	7	107580057	107580058	0.0817	rs3752645	2.88	rs12539895	0.00703	3.47	0.627	374	374	susie	0.017	0.0023	1.59783	0.11008	No
ZNF43	ENSG00000198521.11	GTExv8.EUR.Adipose_Subcutaneous	./WEIGHTS//GTExv8.EUR.Adipose_Subcutaneous/ENSG00000198521.11.wgt.RDat	19	21852124	21852125	0.0472	rs10164402	-2	rs8112960	0.000906	-3.59	-0.824	294	294	susie	0.012	0.011	1.59621	0.11044	No
VCL	ENSG00000035403.17	GTExv8.EUR.Adipose_Subcutaneous	./WEIGHTS//GTExv8.EUR.Adipose_Subcutaneous/ENSG00000035403.17.wgt.RDat	10	73995192	73995193	0.1141	rs4746166	-2.28	rs4745727	0.0662	-6.13	-1.539	240	240	susie	0.082	9.5e-11	1.5954	0.111	No
NEDD1	ENSG00000139350.11	GTExv8.EUR.Adipose_Subcutaneous	./WEIGHTS//GTExv8.EUR.Adipose_Subcutaneous/ENSG00000139350.11.wgt.RDat	12	96907222	96907223	0.0557	rs2888124	-2.75	rs252170	-0.00104	3.53	-0.899	566	566	susie	0.004	0.088	-1.59414	0.111	No
TP53	ENSG00000141510.16	GTExv8.EUR.Adipose_Subcutaneous	./WEIGHTS//GTExv8.EUR.Adipose_Subcutaneous/ENSG00000141510.16.wgt.RDat	17	7677433	7677434	0.0861	rs1050541	3.1	rs6503036	0.003573	-3.72	-1.593	506	1	top1	0.0036	0.1	1.593	0.111	No
SCUBE2	ENSG00000175356.12	GTExv8.EUR.Adipose_Subcutaneous	./WEIGHTS//GTExv8.EUR.Adipose_Subcutaneous/ENSG00000175356.12.wgt.RDat	11	9138113	9138114	0.4026	rs11042106	3.73	rs3763904	0.235	11.09	1.173	366	29	enet	0.28	1.7e-36	1.5917	0.111	No
RP11-153K11.3	ENSG00000233590.1	GTExv8.EUR.Adipose_Subcutaneous	./WEIGHTS//GTExv8.EUR.Adipose_Subcutaneous/ENSG00000233590.1.wgt.RDat	10	68242378	68242379	0.1447	rs4300300	-2.87	rs3858144	0.127	-8.32	-2.136	389	16	enet	0.15	2.7e-18	1.5939	0.111	No
RP11-762L8.6	ENSG00000278989.1	GTExv8.EUR.Adipose_Subcutaneous	./WEIGHTS//GTExv8.EUR.Adipose_Subcutaneous/ENSG00000278989.1.wgt.RDat	11	86437281	86437282	0.1448	rs949349	-5.4	rs2078385	0.0056	-4.76	-0.003	559	10	lasso	0.07	2.5e-09	1.59541	0.111	No
PMS2P2	ENSG00000278416.1	GTExv8.EUR.Adipose_Subcutaneous	./WEIGHTS//GTExv8.EUR.Adipose_Subcutaneous/ENSG00000278416.1.wgt.RDat	7	75359549	75359550	0.6614	rs12534422	2.64	rs12535903	0.0665	6.74	-0.472	160	30	enet	0.35	3.5e-47	1.59361	0.111023	No
STAG3L4	ENSG00000106610.14	GTExv8.EUR.Adipose_Subcutaneous	./WEIGHTS//GTExv8.EUR.Adipose_Subcutaneous/ENSG00000106610.14.wgt.RDat	7	67305986	67305987	0.6061	rs4718559	-2.71	rs13230948	0.575	-16.63	-1.519	362	6	lasso	0.58	4.3e-92	1.59273	0.111221	No
CTB-13F3.1	ENSG00000273055.1	GTExv8.EUR.Adipose_Subcutaneous	./WEIGHTS//GTExv8.EUR.Adipose_Subcutaneous/ENSG00000273055.1.wgt.RDat	7	107942115	107942116	0.322	rs7789846	-2.47	rs1544474	0.0524	-6.72	-0.935	523	33	enet	0.19	2e-24	1.5904	0.111744	No
RP11-390E23.6	ENSG00000272686.1	GTExv8.EUR.Adipose_Subcutaneous	./WEIGHTS//GTExv8.EUR.Adipose_Subcutaneous/ENSG00000272686.1.wgt.RDat	7	123749067	123749068	0.0907	rs805776	-2.73	rs10487806	0.0771	6.55	1.571	349	349	susie	0.078	3.3e-10	1.59027	0.111775	No
SPATA24	ENSG00000170469.10	GTExv8.EUR.Adipose_Subcutaneous	./WEIGHTS//GTExv8.EUR.Adipose_Subcutaneous/ENSG00000170469.10.wgt.RDat	5	139404087	139404088	0.0653	rs17131938	-2.51	rs3924257	0.026296	4.44	1.59	273	1	top1	0.026	0.00021	1.59	0.111835	No
PCDHA3	ENSG00000255408.3	GTExv8.EUR.Adipose_Subcutaneous	./WEIGHTS//GTExv8.EUR.Adipose_Subcutaneous/ENSG00000255408.3.wgt.RDat	5	140801091	140801092	0.0251	rs2910006	-2.12	rs991918	0.028338	4.62	1.59	371	1	top1	0.028	0.00013	1.59	0.111835	No
CCDC91	ENSG00000123106.10	GTExv8.EUR.Adipose_Subcutaneous	./WEIGHTS//GTExv8.EUR.Adipose_Subcutaneous/ENSG00000123106.10.wgt.RDat	12	28133248	28133249	0.1863	rs10843073	3.83	rs10843099	0.0401	5.63	2.123	458	22	enet	0.077	3.5e-10	1.58771	0.112	No
DDIAS	ENSG00000165490.12	GTExv8.EUR.Adipose_Subcutaneous	./WEIGHTS//GTExv8.EUR.Adipose_Subcutaneous/ENSG00000165490.12.wgt.RDat	11	82899974	82899975	0.1268	rs10898025	-2.63	rs2086298	0.103	-7.95	-1.358	412	4	lasso	0.12	2.1e-15	1.59134	0.112	No
FN3K	ENSG00000167363.13	GTExv8.EUR.Adipose_Subcutaneous	./WEIGHTS//GTExv8.EUR.Adipose_Subcutaneous/ENSG00000167363.13.wgt.RDat	17	82735574	82735575	0.1157	rs8076360	3.05	rs8077655	0.086311	6.64	-1.568	358	358	susie	0.088	2.3e-11	-1.58878	0.112	No
DNER	ENSG00000187957.7	GTExv8.EUR.Adipose_Subcutaneous	./WEIGHTS//GTExv8.EUR.Adipose_Subcutaneous/ENSG00000187957.7.wgt.RDat	2	229714557	229714558	0.0683	rs7577792	-3.582	rs6732014	-0.001435	-3.7	0.453	456	456	susie	0.02	0.001	1.59071	0.112	No
LIX1L-AS1	ENSG00000234222.6	GTExv8.EUR.Adipose_Subcutaneous	./WEIGHTS//GTExv8.EUR.Adipose_Subcutaneous/ENSG00000234222.6.wgt.RDat	1	145926618	145926619	0.1329	rs17352281	3.27	rs4636400	0.0998	7.47	-1.384	108	4	lasso	0.11	1.2e-13	-1.58943	0.112	No
RP11-10C24.2	ENSG00000271324.1	GTExv8.EUR.Adipose_Subcutaneous	./WEIGHTS//GTExv8.EUR.Adipose_Subcutaneous/ENSG00000271324.1.wgt.RDat	3	33794144	33794145	0.052	rs9810690	-2.6	rs9853874	0.0126	3.51	1.012	358	358	susie	0.016	0.0028	1.58805	0.112	No
DAAM1	ENSG00000100592.15	GTExv8.EUR.Adipose_Subcutaneous	./WEIGHTS//GTExv8.EUR.Adipose_Subcutaneous/ENSG00000100592.15.wgt.RDat	14	59188679	59188680	0.1036	rs10138435	3.31	rs8012458	0.023044	5.42	1.907	617	3	lasso	0.028	0.00015	1.58895	0.112071	No
DRD1	ENSG00000184845.3	GTExv8.EUR.Adipose_Subcutaneous	./WEIGHTS//GTExv8.EUR.Adipose_Subcutaneous/ENSG00000184845.3.wgt.RDat	5	175444207	175444208	0.105	rs2644640	-3.09	rs12519623	0.005321	-4.5	-1.327	579	19	enet	0.03	9.2e-05	1.58661	0.112601	No
WHRN	ENSG00000095397.13	GTExv8.EUR.Adipose_Subcutaneous	./WEIGHTS//GTExv8.EUR.Adipose_Subcutaneous/ENSG00000095397.13.wgt.RDat	9	114505449	114505450	0.1755	rs11788110	-2.76	rs10217748	0.0634	6.68	0.211	672	22	enet	0.11	1.9e-13	-1.58464	0.113	No
CHMP3	ENSG00000115561.15	GTExv8.EUR.Adipose_Subcutaneous	./WEIGHTS//GTExv8.EUR.Adipose_Subcutaneous/ENSG00000115561.15.wgt.RDat	2	86563478	86563479	0.2871	rs13401223	3.274	rs17027296	0.183356	9.52	2.079	335	335	susie	0.22	6e-28	1.58378	0.113	No
FAIM	ENSG00000158234.12	GTExv8.EUR.Adipose_Subcutaneous	./WEIGHTS//GTExv8.EUR.Adipose_Subcutaneous/ENSG00000158234.12.wgt.RDat	3	138608608	138608609	0.0604	rs13321441	3.28	rs2724729	-0.000492	-3.67	0.792	274	4	lasso	0.0077	0.031	-1.58306	0.113	No
PDHB	ENSG00000168291.12	GTExv8.EUR.Adipose_Subcutaneous	./WEIGHTS//GTExv8.EUR.Adipose_Subcutaneous/ENSG00000168291.12.wgt.RDat	3	58433856	58433857	0.1103	rs4387990	2.52	rs6445975	0.0796	-6.85	1.697	433	433	susie	0.091	9.5e-12	-1.58396	0.113	No
TMEM17	ENSG00000186889.9	GTExv8.EUR.Adipose_Subcutaneous	./WEIGHTS//GTExv8.EUR.Adipose_Subcutaneous/ENSG00000186889.9.wgt.RDat	2	62506340	62506341	0.1791	rs12615598	-2.306	rs6545946	0.065765	-5.81	1.584	331	1	top1	0.066	7.5e-09	-1.584	0.113	No
PDCD1	ENSG00000188389.10	GTExv8.EUR.Adipose_Subcutaneous	./WEIGHTS//GTExv8.EUR.Adipose_Subcutaneous/ENSG00000188389.10.wgt.RDat	2	241858907	241858908	0.394	rs4675807	2.982	rs3749155	0.155111	8.7	-0.912	167	167	susie	0.25	4.2e-32	-1.58394	0.113	No
SIRPB2	ENSG00000196209.12	GTExv8.EUR.Adipose_Subcutaneous	./WEIGHTS//GTExv8.EUR.Adipose_Subcutaneous/ENSG00000196209.12.wgt.RDat	20	1491586	1491587	0.3619	rs11698167	2.95	rs6079294	0.146	-9.77	1.682	641	7	lasso	0.23	5.1e-29	-1.58686	0.113	No
RPL23AP49	ENSG00000243422.2	GTExv8.EUR.Adipose_Subcutaneous	./WEIGHTS//GTExv8.EUR.Adipose_Subcutaneous/ENSG00000243422.2.wgt.RDat	3	75630200	75630201	0.149	rs11706176	-2.64	rs7624584	0.103	-7.49	-1.598	173	173	susie	0.11	2e-13	1.58401	0.113	No
RP11-977G19.11	ENSG00000257303.1	GTExv8.EUR.Adipose_Subcutaneous	./WEIGHTS//GTExv8.EUR.Adipose_Subcutaneous/ENSG00000257303.1.wgt.RDat	12	56300141	56300142	0.1671	rs11171821	-2.88	rs17118431	0.223	-10.61	1.596	259	259	susie	0.23	5e-29	-1.58514	0.113	No
SCX	ENSG00000260428.2	GTExv8.EUR.Adipose_Subcutaneous	./WEIGHTS//GTExv8.EUR.Adipose_Subcutaneous/ENSG00000260428.2.wgt.RDat	8	144266559	144266560	0.1189	rs4925813	3.44	rs7838717	0.039493	5.4	2.205	226	226	susie	0.048	8.3e-07	1.58692	0.113	No
PRSS30P	ENSG00000172460.15	GTExv8.EUR.Adipose_Subcutaneous	./WEIGHTS//GTExv8.EUR.Adipose_Subcutaneous/ENSG00000172460.15.wgt.RDat	16	2842709	2842710	0.1466	rs2074363	3.37	rs732532	0.0558	-5.95	1.961	307	24	enet	0.11	1.3e-13	-1.58165	0.11373	No
PKN1	ENSG00000123143.12	GTExv8.EUR.Adipose_Subcutaneous	./WEIGHTS//GTExv8.EUR.Adipose_Subcutaneous/ENSG00000123143.12.wgt.RDat	19	14433052	14433053	0.0937	rs13344883	2.85	rs10416904	0.00735	4.61	-1.419	372	14	enet	0.012	0.009	-1.58103	0.11387	No
PCDHB18P	ENSG00000146001.5	GTExv8.EUR.Adipose_Subcutaneous	./WEIGHTS//GTExv8.EUR.Adipose_Subcutaneous/ENSG00000146001.5.wgt.RDat	5	141234332	141234333	0.1102	rs3733712	3.14	rs13355454	0.024578	-5.14	-1.606	468	12	enet	0.046	1.4e-06	1.58071	0.113944	No
MT1X	ENSG00000187193.8	GTExv8.EUR.Adipose_Subcutaneous	./WEIGHTS//GTExv8.EUR.Adipose_Subcutaneous/ENSG00000187193.8.wgt.RDat	16	56682423	56682424	0.2183	rs247617	-4.87	rs11076164	0.0654	-6.72	-1.461	528	5	lasso	0.087	2.5e-11	1.5807	0.11395	No
COX15	ENSG00000014919.12	GTExv8.EUR.Adipose_Subcutaneous	./WEIGHTS//GTExv8.EUR.Adipose_Subcutaneous/ENSG00000014919.12.wgt.RDat	10	99732099	99732100	0.1434	rs11190245	-2.48	rs6584321	0.0172	-4.84	0.19	447	21	enet	0.068	4.2e-09	1.5806	0.114	No
ASH1L	ENSG00000116539.12	GTExv8.EUR.Adipose_Subcutaneous	./WEIGHTS//GTExv8.EUR.Adipose_Subcutaneous/ENSG00000116539.12.wgt.RDat	1	155562806	155562807	0.0333	rs1749405	3.17	rs348196	0.0297	4.64	1.58	224	1	top1	0.03	8.9e-05	1.58	0.114	No
RASSF3	ENSG00000153179.12	GTExv8.EUR.Adipose_Subcutaneous	./WEIGHTS//GTExv8.EUR.Adipose_Subcutaneous/ENSG00000153179.12.wgt.RDat	12	64507000	64507001	0.1034	rs11175429	2.73	rs7132482	0.0167	4.15	-1.089	332	33	enet	0.025	0.00031	-1.581	0.114	No
[truncated: 24,378 more rows]
