# Supplementary material for: Deep learning and genome-wide association meta-analyses of bone marrow adiposity in the UK Biobank
Source: Nat Commun. 2025 Jan 2;16:99. doi: 10.1038/s41467-024-55422-4 (PMC11697225; doi:10.1038/s41467-024-55422-4)
Supplement: Supplementary file 30 — Supplementary Data 27 [file 41467_2024_55422_MOESM30_ESM.xlsx]

## Sheet: Supplementary Table 27
Supplementary Table 27: TWAS associations between gene expression and BMFF based on meta-GWAS-white for total hip (subcutaneous adipose tissue; visceral-omentum adipose tissue; muscle skeleton tissue in GTEx database v8)
GENE	ENSG	PANEL	FILE	CHR	P0	P1	HSQ	BEST.GWAS.ID	BEST.GWAS.Z	EQTL.ID	EQTL.R2	EQTL.Z	EQTL.GWAS.Z	NSNP	NWGT	MODEL	MODELCV.R2	MODELCV.PV	TWAS.Z	TWAS.P	Significant after Bonferroni Correction					GENE	gene_name
CCDC170	ENSG00000120262.9	GTExv8.EUR.Adipose_Subcutaneous	./WEIGHTS//GTExv8.EUR.Adipose_Subcutaneous/ENSG00000120262.9.wgt.RDat	6	151494029	151494030	0.2159	rs4869741	12.11	rs953767	0.0472	-5.35	-2.068	567	567	susie	0.068	4.3e-09	7.62954	2.36e-14	Yes					P0	gene starts position
CPSF4	ENSG00000160917.14	GTExv8.EUR.Adipose_Subcutaneous	./WEIGHTS//GTExv8.EUR.Adipose_Subcutaneous/ENSG00000160917.14.wgt.RDat	7	99438921	99438922	0.0283	rs4646450	5.86	rs10271049	0.0064	-3.69	5.693	320	320	susie	0.015	0.0042	-5.4708	4.48e-08	Yes					P1	gene ends position
GSDMA	ENSG00000167914.11	GTExv8.EUR.Adipose_Subcutaneous	./WEIGHTS//GTExv8.EUR.Adipose_Subcutaneous/ENSG00000167914.11.wgt.RDat	17	39953262	39953263	0.544	rs3859192	-5.43	rs3859192	0.529046	-15.92	-5.431	298	298	susie	0.56	3.9e-86	5.30167	1.15e-07	Yes					HSQ	Heritability of the gene
AKAP11	ENSG00000023516.8	GTExv8.EUR.Adipose_Subcutaneous	./WEIGHTS//GTExv8.EUR.Adipose_Subcutaneous/ENSG00000023516.8.wgt.RDat	13	42272152	42272153	0.1298	rs9594738	11.1	rs2122242	0.119	-7.61	5.157	514	1	top1	0.12	4.6e-15	-5.157	2.51e-07	Yes					BEST.GWAS.ID	rsID of the most significant GWAS SNP in locus
ARPC1A	ENSG00000241685.9	GTExv8.EUR.Adipose_Subcutaneous	./WEIGHTS//GTExv8.EUR.Adipose_Subcutaneous/ENSG00000241685.9.wgt.RDat	7	99325909	99325910	0.0368	rs4646450	5.86	rs11972017	0.00275	3.54	3.136	300	300	susie	0.004	0.087	5.08233	3.73e-07	Yes					BEST.GWAS.Z	Z-score of the most significant GWAS SNP in locus
UQCC1	ENSG00000101019.21	GTExv8.EUR.Adipose_Subcutaneous	./WEIGHTS//GTExv8.EUR.Adipose_Subcutaneous/ENSG00000101019.21.wgt.RDat	20	35412140	35412141	0.1787	rs224333	5.26	rs4911494	0.147	-8.43	4.997	331	1	top1	0.15	2e-18	-4.997	5.82e-07	Yes					EQTL.ID	rsID of the best eQTL in the locus
DLX6-AS1	ENSG00000231764.8	GTExv8.EUR.Adipose_Subcutaneous	./WEIGHTS//GTExv8.EUR.Adipose_Subcutaneous/ENSG00000231764.8.wgt.RDat	7	97012302	97012303	0.0673	rs10464592	5.74	rs6465535	0.00263	4.03	-3.728	392	15	enet	0.017	0.0024	-4.96129	7e-07	Yes					EQTL.R2	cross-validation R2 of the best eQTL in the locus
POMT1	ENSG00000130714.15	GTExv8.EUR.Adipose_Subcutaneous	./WEIGHTS//GTExv8.EUR.Adipose_Subcutaneous/ENSG00000130714.15.wgt.RDat	9	131502901	131502902	0.1339	rs10751482	5.23	rs3887873	0.112	-7.65	4.96	463	1	top1	0.11	3e-14	-4.96	7.05e-07	Yes					EQTL.Z	Z-score of the best eQTL in the locus
EYA1	ENSG00000104313.17	GTExv8.EUR.Adipose_Subcutaneous	./WEIGHTS//GTExv8.EUR.Adipose_Subcutaneous/ENSG00000104313.17.wgt.RDat	8	71362231	71362232	0.2002	rs4263799	11.05	rs10104380	0.13617	8.34	4.096	546	7	lasso	0.15	2.4e-18	4.9351	8.01e-07	Yes					EQTL.GWAS.Z	GWAS Z-score for this eQTL
IRS1	ENSG00000169047.5	GTExv8.EUR.Adipose_Subcutaneous	./WEIGHTS//GTExv8.EUR.Adipose_Subcutaneous/ENSG00000169047.5.wgt.RDat	2	226799758	226799759	0.1583	rs2713552	4.861	rs2713552	0.107627	7.72	4.861	458	458	susie	0.11	3.3e-14	4.89028	1.01e-06	Yes					NSNP	Number of SNPs in the locus
SRP54	ENSG00000100883.11	GTExv8.EUR.Adipose_Subcutaneous	./WEIGHTS//GTExv8.EUR.Adipose_Subcutaneous/ENSG00000100883.11.wgt.RDat	14	34981956	34981957	0.0803	rs12891473	-6.03	rs8009854	0.061835	-5.77	4.735	378	13	enet	0.073	1.3e-09	-4.8776	1.07e-06	Yes					MODEL	Best performing model
MAP2K4	ENSG00000065559.14	GTExv8.EUR.Adipose_Subcutaneous	./WEIGHTS//GTExv8.EUR.Adipose_Subcutaneous/ENSG00000065559.14.wgt.RDat	17	12020823	12020824	0.1094	rs12451415	4.98	rs1468501	0.095143	6.93	4.857	455	1	top1	0.095	3.1e-12	4.857	1.19e-06	Yes					MODELCV.R2	cross-validation R2 of the best performing model
GS1-259H13.2	ENSG00000244219.6	GTExv8.EUR.Adipose_Subcutaneous	./WEIGHTS//GTExv8.EUR.Adipose_Subcutaneous/ENSG00000244219.6.wgt.RDat	7	99598065	99598066	0.1004	rs4646450	5.86	rs11973801	0.0948	-7.04	4.853	311	1	top1	0.095	3.4e-12	-4.853	1.22e-06	Yes					MODELCV.PV	cross-validation P-value of the best performing model
NT5DC2	ENSG00000168268.10	GTExv8.EUR.Adipose_Subcutaneous	./WEIGHTS//GTExv8.EUR.Adipose_Subcutaneous/ENSG00000168268.10.wgt.RDat	3	52535053	52535054	0.132	rs9853056	-5.32	rs6778735	0.0505	5.82	-4.983	370	2	lasso	0.068	4e-09	-4.84213	1.28e-06	Yes					TWAS.Z	TWAS Z-score (our primary statistic of interest)
GOSR2	ENSG00000108433.16	GTExv8.EUR.Adipose_Subcutaneous	./WEIGHTS//GTExv8.EUR.Adipose_Subcutaneous/ENSG00000108433.16.wgt.RDat	17	46923074	46923075	0.0789	rs3785889	5.39	rs1052586	0.054743	-5.48	4.851	286	286	susie	0.063	1.7e-08	-4.8133	1.48e-06	Yes					TWAS.P	TWAS P-value
SERTAD4	ENSG00000082497.11	GTExv8.EUR.Adipose_Subcutaneous	./WEIGHTS//GTExv8.EUR.Adipose_Subcutaneous/ENSG00000082497.11.wgt.RDat	1	210232972	210232973	0.0652	rs635084	6.06	rs845451	0.00353	-4.88	-3.965	550	14	enet	0.014	0.0051	4.6669	3.06e-06	Yes
IPO8	ENSG00000133704.9	GTExv8.EUR.Adipose_Subcutaneous	./WEIGHTS//GTExv8.EUR.Adipose_Subcutaneous/ENSG00000133704.9.wgt.RDat	12	30695985	30695986	0.2253	rs2289302	-4.84	rs2278558	0.157	-8.86	-4.643	573	1	top1	0.16	1.3e-19	4.643	3.43e-06	Yes
MED24	ENSG00000008838.19	GTExv8.EUR.Adipose_Subcutaneous	./WEIGHTS//GTExv8.EUR.Adipose_Subcutaneous/ENSG00000008838.19.wgt.RDat	17	40061214	40061215	0.2816	rs3859192	-5.43	rs3935280	0.29442	-12.17	-4.833	303	18	enet	0.31	3.8e-40	4.55131	5.33e-06	No
RP3-473L9.4	ENSG00000257595.2	GTExv8.EUR.Adipose_Subcutaneous	./WEIGHTS//GTExv8.EUR.Adipose_Subcutaneous/ENSG00000257595.2.wgt.RDat	12	111369281	111369282	0.0489	rs653178	-5.89	rs7398343	0.0279	4.36	4.498	233	1	top1	0.028	0.00014	4.498	6.86e-06	No
CNPY4	ENSG00000166997.7	GTExv8.EUR.Adipose_Subcutaneous	./WEIGHTS//GTExv8.EUR.Adipose_Subcutaneous/ENSG00000166997.7.wgt.RDat	7	100119612	100119613	0.2491	rs4646450	5.86	rs941289	0.0702	-6.92	2.399	280	22	enet	0.14	5.7e-18	-4.4564	8.33e-06	No
TAX1BP1	ENSG00000106052.13	GTExv8.EUR.Adipose_Subcutaneous	./WEIGHTS//GTExv8.EUR.Adipose_Subcutaneous/ENSG00000106052.13.wgt.RDat	7	27739330	27739331	0.0478	rs849140	-6.47	rs1009253	0.00229	3.94	2.777	481	481	susie	0.011	0.014	4.42968	9.44e-06	No
CYP19A1	ENSG00000137869.14	GTExv8.EUR.Adipose_Subcutaneous	./WEIGHTS//GTExv8.EUR.Adipose_Subcutaneous/ENSG00000137869.14.wgt.RDat	15	51338609	51338610	0.0532	rs727479	4.7	rs17703883	0.0257	-5	3.811	472	9	enet	0.028	0.00014	-4.41881	9.92e-06	No
MRPL35P2	ENSG00000232075.1	GTExv8.EUR.Adipose_Subcutaneous	./WEIGHTS//GTExv8.EUR.Adipose_Subcutaneous/ENSG00000232075.1.wgt.RDat	10	63634826	63634827	0.2434	rs7897379	7.21	rs2565186	0.156	8.75	-2.727	369	369	susie	0.21	6.8e-26	-4.402	1.07e-05	No
EXOSC10	ENSG00000171824.13	GTExv8.EUR.Adipose_Subcutaneous	./WEIGHTS//GTExv8.EUR.Adipose_Subcutaneous/ENSG00000171824.13.wgt.RDat	1	11098155	11098156	0.0667	rs1057079	4.42	rs2486920	0.0288	4.52	4.332	357	1	top1	0.029	0.00011	4.332	1.48e-05	No
RP11-425D17.1	ENSG00000278733.1	GTExv8.EUR.Adipose_Subcutaneous	./WEIGHTS//GTExv8.EUR.Adipose_Subcutaneous/ENSG00000278733.1.wgt.RDat	12	28186189	28186190	0.0834	rs258425	-6.11	rs1351266	0.038	5.82	-5.387	440	20	enet	0.069	3.2e-09	-4.29884	1.72e-05	No
CTD-2026K11.4	ENSG00000275454.1	GTExv8.EUR.Adipose_Subcutaneous	./WEIGHTS//GTExv8.EUR.Adipose_Subcutaneous/ENSG00000275454.1.wgt.RDat	15	75640323	75640324	0.0461	rs8609	-4.34	rs4886726	0.0215	4.44	-4.288	221	1	top1	0.021	0.00076	-4.288	1.8e-05	No
SYT17	ENSG00000103528.16	GTExv8.EUR.Adipose_Subcutaneous	./WEIGHTS//GTExv8.EUR.Adipose_Subcutaneous/ENSG00000103528.16.wgt.RDat	16	19167970	19167971	0.0932	rs4780798	-4.44	rs7188203	0.0555	-5.31	-4.283	436	1	top1	0.056	1.1e-07	4.283	1.84e-05	No
FES	ENSG00000182511.11	GTExv8.EUR.Adipose_Subcutaneous	./WEIGHTS//GTExv8.EUR.Adipose_Subcutaneous/ENSG00000182511.11.wgt.RDat	15	90883694	90883695	0.104	rs1029420	-4.25	rs1029420	0.0743	6.2	-4.249	487	1	top1	0.074	7.9e-10	-4.249	2.15e-05	No
RP5-1115A15.1	ENSG00000232912.5	GTExv8.EUR.Adipose_Subcutaneous	./WEIGHTS//GTExv8.EUR.Adipose_Subcutaneous/ENSG00000232912.5.wgt.RDat	1	8424644	8424645	0.1078	rs11586056	-4.79	rs301805	0.0932	-7.79	-3.828	303	13	enet	0.12	5.2e-15	4.16043	3.18e-05	No
LINC00886	ENSG00000240875.5	GTExv8.EUR.Adipose_Subcutaneous	./WEIGHTS//GTExv8.EUR.Adipose_Subcutaneous/ENSG00000240875.5.wgt.RDat	3	156817061	156817062	0.6371	rs1430410	4.35	rs1430410	0.493	15.38	4.347	445	29	enet	0.55	1.6e-85	4.10035	4.13e-05	No
NOSTRIN	ENSG00000163072.15	GTExv8.EUR.Adipose_Subcutaneous	./WEIGHTS//GTExv8.EUR.Adipose_Subcutaneous/ENSG00000163072.15.wgt.RDat	2	168786538	168786539	0.1071	rs522893	-4.164	rs17265949	0.078474	-6.96	-2.889	574	21	enet	0.11	2.1e-14	4.09952	4.14e-05	No
CSPG4	ENSG00000173546.7	GTExv8.EUR.Adipose_Subcutaneous	./WEIGHTS//GTExv8.EUR.Adipose_Subcutaneous/ENSG00000173546.7.wgt.RDat	15	75712847	75712848	0.0386	rs8609	-4.34	rs4886456	0.00725	4.13	-2.381	250	8	enet	0.023	0.00049	-4.08951	4.32e-05	No
ZNF3	ENSG00000166526.16	GTExv8.EUR.Adipose_Subcutaneous	./WEIGHTS//GTExv8.EUR.Adipose_Subcutaneous/ENSG00000166526.16.wgt.RDat	7	100082547	100082548	0.0706	rs4646450	5.86	rs660629	0.00432	-3.71	1.525	274	274	susie	0.026	0.00022	-4.08206	4.46e-05	No
ORMDL3	ENSG00000172057.9	GTExv8.EUR.Adipose_Subcutaneous	./WEIGHTS//GTExv8.EUR.Adipose_Subcutaneous/ENSG00000172057.9.wgt.RDat	17	39927600	39927601	0.0922	rs3859192	-5.43	rs2305480	0.039308	5.36	4.411	293	293	susie	0.052	3e-07	4.07228	4.66e-05	No
LEPR	ENSG00000116678.19	GTExv8.EUR.Adipose_Subcutaneous	./WEIGHTS//GTExv8.EUR.Adipose_Subcutaneous/ENSG00000116678.19.wgt.RDat	1	65525688	65525689	0.1881	rs12022410	-7.87	rs2025805	0.0646	-6.75	-3.93	458	458	susie	0.081	1.4e-10	4.06966	4.71e-05	No
ZBTB41	ENSG00000177888.7	GTExv8.EUR.Adipose_Subcutaneous	./WEIGHTS//GTExv8.EUR.Adipose_Subcutaneous/ENSG00000177888.7.wgt.RDat	1	197200541	197200542	0.0532	rs6677604	4.84	rs1764629	0.054	-5.57	4.009	255	1	top1	0.054	1.6e-07	-4.009	6.1e-05	No
TMEM9B	ENSG00000175348.10	GTExv8.EUR.Adipose_Subcutaneous	./WEIGHTS//GTExv8.EUR.Adipose_Subcutaneous/ENSG00000175348.10.wgt.RDat	11	8964673	8964674	0.2812	rs11042106	3.83	rs16906256	0.0877	-7.03	3.301	361	37	enet	0.12	5.7e-15	-3.99707	6.41e-05	No
WNT16	ENSG00000002745.12	GTExv8.EUR.Adipose_Subcutaneous	./WEIGHTS//GTExv8.EUR.Adipose_Subcutaneous/ENSG00000002745.12.wgt.RDat	7	121325366	121325367	0.1122	rs10953934	-4.28	rs10276111	0.106	7.5	-3.911	360	360	susie	0.11	7.2e-14	-3.9747	7.05e-05	No
RP11-680A11.5	ENSG00000257605.2	GTExv8.EUR.Adipose_Subcutaneous	./WEIGHTS//GTExv8.EUR.Adipose_Subcutaneous/ENSG00000257605.2.wgt.RDat	12	53300313	53300314	0.0411	rs7397757	-4.1	rs4758965	0.0274	-4.59	-3.885	419	419	susie	0.03	7.8e-05	3.94873	7.86e-05	No
GDF5	ENSG00000125965.8	GTExv8.EUR.Adipose_Subcutaneous	./WEIGHTS//GTExv8.EUR.Adipose_Subcutaneous/ENSG00000125965.8.wgt.RDat	20	35454745	35454746	0.0697	rs224333	5.26	rs224320	0.0636	5.83	3.931	328	1	top1	0.064	1.3e-08	3.931	8.46e-05	No
SLC12A7	ENSG00000113504.20	GTExv8.EUR.Adipose_Subcutaneous	./WEIGHTS//GTExv8.EUR.Adipose_Subcutaneous/ENSG00000113504.20.wgt.RDat	5	1112034	1112035	0.3287	rs2736100	-6.03	rs4535497	0.271798	11.45	-3.662	375	15	enet	0.27	2.4e-35	-3.87656	0.000106	No
MAPKAPK5-AS1	ENSG00000234608.7	GTExv8.EUR.Adipose_Subcutaneous	./WEIGHTS//GTExv8.EUR.Adipose_Subcutaneous/ENSG00000234608.7.wgt.RDat	12	111842901	111842902	0.0492	rs653178	-5.89	rs847895	0.0367	5.34	3.841	204	204	susie	0.037	1.3e-05	3.86872	0.000109	No
PTTG1IP	ENSG00000183255.11	GTExv8.EUR.Adipose_Subcutaneous	./WEIGHTS//GTExv8.EUR.Adipose_Subcutaneous/ENSG00000183255.11.wgt.RDat	21	44873902	44873903	0.417	rs2838713	3.55	rs2838711	0.18085	-9.53	3.42	565	40	enet	0.18	4.9e-23	-3.8665	0.00011	No
DNAJC13	ENSG00000138246.15	GTExv8.EUR.Adipose_Subcutaneous	./WEIGHTS//GTExv8.EUR.Adipose_Subcutaneous/ENSG00000138246.15.wgt.RDat	3	132417525	132417526	0.148	rs2270801	5	rs17413620	0.0858	-6.83	4.729	465	48	enet	0.095	3e-12	-3.85222	0.000117	No
RP1-102E24.8	ENSG00000256433.2	GTExv8.EUR.Adipose_Subcutaneous	./WEIGHTS//GTExv8.EUR.Adipose_Subcutaneous/ENSG00000256433.2.wgt.RDat	12	6393904	6393905	0.1546	rs2886271	-3.95	rs2364482	0.157	8.81	3.37	447	12	enet	0.2	1.6e-25	3.84112	0.000122	No
CKB	ENSG00000166165.12	GTExv8.EUR.Adipose_Subcutaneous	./WEIGHTS//GTExv8.EUR.Adipose_Subcutaneous/ENSG00000166165.12.wgt.RDat	14	103523110	103523111	0.0283	rs2065018	-5.1	rs9324063	0.001315	-3.84	-4.053	356	3	lasso	0.0017	0.18	3.8163	0.000135	No
LRCH4	ENSG00000077454.15	GTExv8.EUR.Adipose_Subcutaneous	./WEIGHTS//GTExv8.EUR.Adipose_Subcutaneous/ENSG00000077454.15.wgt.RDat	7	100586152	100586153	0.2534	rs34440977	4.16	rs11977607	0.103	7.09	4.008	305	305	susie	0.11	1.7e-14	3.80797	0.00014	No
SAP25	ENSG00000205307.11	GTExv8.EUR.Adipose_Subcutaneous	./WEIGHTS//GTExv8.EUR.Adipose_Subcutaneous/ENSG00000205307.11.wgt.RDat	7	100573819	100573820	0.3887	rs34440977	4.16	rs2406243	0.192	9.76	4.031	307	307	susie	0.22	9.3e-28	3.76313	0.000168	No
OGFOD2	ENSG00000111325.16	GTExv8.EUR.Adipose_Subcutaneous	./WEIGHTS//GTExv8.EUR.Adipose_Subcutaneous/ENSG00000111325.16.wgt.RDat	12	122974682	122974683	0.0627	rs7979863	3.93	rs1392237	0.00298	3.77	3.622	319	319	susie	0.012	0.0087	3.76176	0.000169	No
MTOR	ENSG00000198793.12	GTExv8.EUR.Adipose_Subcutaneous	./WEIGHTS//GTExv8.EUR.Adipose_Subcutaneous/ENSG00000198793.12.wgt.RDat	1	11262506	11262507	0.0464	rs1057079	4.42	rs2791653	0.0132	3.86	3.754	377	1	top1	0.013	0.0068	3.754	0.000174	No
RP4-635E18.7	ENSG00000226849.1	GTExv8.EUR.Adipose_Subcutaneous	./WEIGHTS//GTExv8.EUR.Adipose_Subcutaneous/ENSG00000226849.1.wgt.RDat	1	11068470	11068471	0.1008	rs1057079	4.42	rs2791653	0.137	-8.37	3.754	362	1	top1	0.14	2.8e-17	-3.754	0.000174	No
ALDH2	ENSG00000111275.12	GTExv8.EUR.Adipose_Subcutaneous	./WEIGHTS//GTExv8.EUR.Adipose_Subcutaneous/ENSG00000111275.12.wgt.RDat	12	111766886	111766887	0.1043	rs653178	-5.89	rs653178	0.0113	4.21	-5.888	222	16	enet	0.036	1.6e-05	-3.74366	0.000181	No
HECTD4	ENSG00000173064.12	GTExv8.EUR.Adipose_Subcutaneous	./WEIGHTS//GTExv8.EUR.Adipose_Subcutaneous/ENSG00000173064.12.wgt.RDat	12	112382438	112382439	0.0632	rs11066188	-5.46	rs1981517	0.0311	-4.75	3.797	278	278	susie	0.038	9.8e-06	-3.74304	0.000182	No
RERE	ENSG00000142599.17	GTExv8.EUR.Adipose_Subcutaneous	./WEIGHTS//GTExv8.EUR.Adipose_Subcutaneous/ENSG00000142599.17.wgt.RDat	1	8817642	8817643	0.2631	rs11586056	-4.79	rs3765971	0.271	11.48	3.731	374	13	enet	0.27	3.2e-35	3.73041	0.000191	No
DLX6	ENSG00000006377.10	GTExv8.EUR.Adipose_Subcutaneous	./WEIGHTS//GTExv8.EUR.Adipose_Subcutaneous/ENSG00000006377.10.wgt.RDat	7	97005547	97005548	0.0728	rs4342521	6.95	rs6465535	0.0593	5.53	-3.728	392	1	top1	0.059	4e-08	-3.728	0.000193	No
ZFP28	ENSG00000196867.7	GTExv8.EUR.Adipose_Subcutaneous	./WEIGHTS//GTExv8.EUR.Adipose_Subcutaneous/ENSG00000196867.7.wgt.RDat	19	56538947	56538948	0.2564	rs3813143	3.72	rs12978999	0.194	9.91	3.639	490	490	susie	0.2	2.9e-25	3.71329	0.000205	No
LINC00941	ENSG00000235884.3	GTExv8.EUR.Adipose_Subcutaneous	./WEIGHTS//GTExv8.EUR.Adipose_Subcutaneous/ENSG00000235884.3.wgt.RDat	12	30795680	30795681	0.2173	rs2289302	-4.84	rs12816066	0.101	-8.36	-3.467	535	7	lasso	0.14	4.9e-18	3.7076	0.000209	No
PRKD2	ENSG00000105287.12	GTExv8.EUR.Adipose_Subcutaneous	./WEIGHTS//GTExv8.EUR.Adipose_Subcutaneous/ENSG00000105287.12.wgt.RDat	19	46717126	46717127	0.0877	rs4804000	3.75	rs425105	0.0407	5.43	3.606	351	351	susie	0.041	4.7e-06	3.69554	0.000219	No
LRRC1	ENSG00000137269.14	GTExv8.EUR.Adipose_Subcutaneous	./WEIGHTS//GTExv8.EUR.Adipose_Subcutaneous/ENSG00000137269.14.wgt.RDat	6	53794496	53794497	0.2036	rs13211062	-2.94	rs10948779	0.124	-7.94	-2.468	529	47	enet	0.14	7.5e-18	3.67035	0.000242	No
RP4-614O4.13	ENSG00000279253.1	GTExv8.EUR.Adipose_Subcutaneous	./WEIGHTS//GTExv8.EUR.Adipose_Subcutaneous/ENSG00000279253.1.wgt.RDat	20	35264186	35264187	0.214	rs224333	5.26	rs6058224	0.138	-8.36	3.673	350	350	susie	0.14	1e-17	-3.65711	0.000255	No
SPC25	ENSG00000152253.8	GTExv8.EUR.Adipose_Subcutaneous	./WEIGHTS//GTExv8.EUR.Adipose_Subcutaneous/ENSG00000152253.8.wgt.RDat	2	168913370	168913371	0.5211	rs522893	-4.164	rs580507	0.403795	13.96	-3.469	569	569	susie	0.48	7e-70	-3.6544	0.000258	No
LITAF	ENSG00000189067.12	GTExv8.EUR.Adipose_Subcutaneous	./WEIGHTS//GTExv8.EUR.Adipose_Subcutaneous/ENSG00000189067.12.wgt.RDat	16	11636380	11636381	0.4972	rs3784924	-3.88	rs3784924	0.278	-11.64	-3.88	469	6	lasso	0.29	1.1e-37	3.65376	0.000258	No
CTA-315H11.2	ENSG00000274080.1	GTExv8.EUR.Adipose_Subcutaneous	./WEIGHTS//GTExv8.EUR.Adipose_Subcutaneous/ENSG00000274080.1.wgt.RDat	7	73611501	73611502	0.093	rs17145750	3.75	rs13226650	0.0569	5.47	3.649	244	1	top1	0.057	7.6e-08	3.649	0.000263	No
CPED1	ENSG00000106034.17	GTExv8.EUR.Adipose_Subcutaneous	./WEIGHTS//GTExv8.EUR.Adipose_Subcutaneous/ENSG00000106034.17.wgt.RDat	7	120988676	120988677	0.0674	rs10953934	-4.28	rs4731006	0.0248	4.9	-3.418	351	23	enet	0.029	9.5e-05	-3.6251	0.000289	No
DLGAP4	ENSG00000080845.17	GTExv8.EUR.Adipose_Subcutaneous	./WEIGHTS//GTExv8.EUR.Adipose_Subcutaneous/ENSG00000080845.17.wgt.RDat	20	36306335	36306336	0.0503	rs761312	4.38	rs16986188	-0.00171	3.28	0.247	208	208	susie	0.0028	0.13	-3.61991	0.000295	No
AC007228.11	ENSG00000269696.1	GTExv8.EUR.Adipose_Subcutaneous	./WEIGHTS//GTExv8.EUR.Adipose_Subcutaneous/ENSG00000269696.1.wgt.RDat	19	56567410	56567411	0.189	rs3813143	3.72	rs12978999	0.104	7.4	3.639	490	7	lasso	0.11	7.5e-14	3.61775	0.000297	No
SSR1	ENSG00000124783.12	GTExv8.EUR.Adipose_Subcutaneous	./WEIGHTS//GTExv8.EUR.Adipose_Subcutaneous/ENSG00000124783.12.wgt.RDat	6	7347445	7347446	0.1764	rs7745400	4.03	rs41337347	-0.00209	-3.69	-0.909	609	54	enet	0.026	0.00024	3.61234	0.000303	No
TMEM116	ENSG00000198270.12	GTExv8.EUR.Adipose_Subcutaneous	./WEIGHTS//GTExv8.EUR.Adipose_Subcutaneous/ENSG00000198270.12.wgt.RDat	12	112013184	112013185	0.1843	rs653178	-5.89	rs7959011	0.216	10.34	3.686	196	196	susie	0.22	6.5e-28	3.59867	0.00032	No
RP11-983P16.4	ENSG00000257337.6	GTExv8.EUR.Adipose_Subcutaneous	./WEIGHTS//GTExv8.EUR.Adipose_Subcutaneous/ENSG00000257337.6.wgt.RDat	12	53053573	53053574	0.2676	rs7397757	-4.1	rs10747658	0.157	9.15	3.597	551	1	top1	0.16	1.1e-19	3.597	0.000322	No
RP1-302G2.5	ENSG00000262179.2	GTExv8.EUR.Adipose_Subcutaneous	./WEIGHTS//GTExv8.EUR.Adipose_Subcutaneous/ENSG00000262179.2.wgt.RDat	6	44216938	44216939	0.1494	rs11757972	4.26	rs2297393	0.119	7.67	-3.284	577	21	enet	0.15	1.6e-18	-3.58404	0.000338	No
RP11-158I9.8	ENSG00000278376.1	GTExv8.EUR.Adipose_Subcutaneous	./WEIGHTS//GTExv8.EUR.Adipose_Subcutaneous/ENSG00000278376.1.wgt.RDat	11	118791253	118791254	0.3592	rs607527	-3.59	rs582200	0.275	11.67	3.56	364	364	susie	0.38	2.7e-52	3.57181	0.000355	No
MLXIPL	ENSG00000009950.15	GTExv8.EUR.Adipose_Subcutaneous	./WEIGHTS//GTExv8.EUR.Adipose_Subcutaneous/ENSG00000009950.15.wgt.RDat	7	73624542	73624543	0.2425	rs17145750	3.75	rs1051921	0.173	9.39	3.481	248	248	susie	0.18	5.7e-22	3.56878	0.000359	No
EIF6	ENSG00000242372.6	GTExv8.EUR.Adipose_Subcutaneous	./WEIGHTS//GTExv8.EUR.Adipose_Subcutaneous/ENSG00000242372.6.wgt.RDat	20	35284984	35284985	0.2991	rs224333	5.26	rs2425044	0.0256	6.38	3.609	344	344	susie	0.058	5.2e-08	3.55279	0.000381	No
RELT	ENSG00000054967.12	GTExv8.EUR.Adipose_Subcutaneous	./WEIGHTS//GTExv8.EUR.Adipose_Subcutaneous/ENSG00000054967.12.wgt.RDat	11	73376263	73376264	0.0547	rs17851510	-4.11	rs3741152	0.0683	5.84	-3.552	308	1	top1	0.068	3.8e-09	-3.552	0.000382	No
SCD	ENSG00000099194.5	GTExv8.EUR.Adipose_Subcutaneous	./WEIGHTS//GTExv8.EUR.Adipose_Subcutaneous/ENSG00000099194.5.wgt.RDat	10	100347123	100347124	0.0885	rs11599750	-3.9	rs603424	0.0437	-4.88	3.548	406	1	top1	0.044	2.3e-06	-3.548	0.000388	No
KCNJ1	ENSG00000151704.15	GTExv8.EUR.Adipose_Subcutaneous	./WEIGHTS//GTExv8.EUR.Adipose_Subcutaneous/ENSG00000151704.15.wgt.RDat	11	128867372	128867373	0.089	rs10488705	-3.92	rs687326	0.0202	-4.33	3.228	538	4	lasso	0.06	3.4e-08	-3.52821	0.000418	No
MSTO2P	ENSG00000203761.5	GTExv8.EUR.Adipose_Subcutaneous	./WEIGHTS//GTExv8.EUR.Adipose_Subcutaneous/ENSG00000203761.5.wgt.RDat	1	155745828	155745829	0.0582	rs11264372	-3.8	rs12035524	0.038	-4.71	-3.527	236	1	top1	0.038	1e-05	3.527	0.00042	No
SNHG8	ENSG00000269893.6	GTExv8.EUR.Adipose_Subcutaneous	./WEIGHTS//GTExv8.EUR.Adipose_Subcutaneous/ENSG00000269893.6.wgt.RDat	4	118278708	118278709	0.4236	rs10516642	-3.7	rs883686	0.287	11.9	3.358	279	279	susie	0.34	2.3e-45	3.5215	0.000429	No
SRR	ENSG00000167720.12	GTExv8.EUR.Adipose_Subcutaneous	./WEIGHTS//GTExv8.EUR.Adipose_Subcutaneous/ENSG00000167720.12.wgt.RDat	17	2303382	2303383	0.3757	rs2429900	4.09	rs12450028	0.397302	-13.86	-3.551	406	4	lasso	0.4	3.8e-55	3.51463	0.00044	No
ALX4	ENSG00000052850.5	GTExv8.EUR.Adipose_Subcutaneous	./WEIGHTS//GTExv8.EUR.Adipose_Subcutaneous/ENSG00000052850.5.wgt.RDat	11	44310165	44310166	0.2325	rs4755809	3.55	rs4755809	0.189	9.59	3.554	605	605	susie	0.19	2.5e-24	3.50625	0.000454	No
IMP3	ENSG00000177971.8	GTExv8.EUR.Adipose_Subcutaneous	./WEIGHTS//GTExv8.EUR.Adipose_Subcutaneous/ENSG00000177971.8.wgt.RDat	15	75647904	75647905	0.0367	rs8609	-4.34	rs8028182	0.0265	-4.35	2.793	228	6	enet	0.033	3.7e-05	-3.50126	0.000463	No
KIAA0391	ENSG00000100890.15	GTExv8.EUR.Adipose_Subcutaneous	./WEIGHTS//GTExv8.EUR.Adipose_Subcutaneous/ENSG00000100890.15.wgt.RDat	14	35121845	35121846	0.2826	rs12891473	-6.03	rs11156875	0.231074	10.61	2.8	367	21	enet	0.24	1.8e-30	3.4934	0.000477	No
FDPS	ENSG00000160752.14	GTExv8.EUR.Adipose_Subcutaneous	./WEIGHTS//GTExv8.EUR.Adipose_Subcutaneous/ENSG00000160752.14.wgt.RDat	1	155308747	155308748	0.0468	rs11264372	-3.8	rs2297480	0.0181	4.3	-3.363	274	274	susie	0.023	0.00047	-3.4934	0.000477	No
ADH4	ENSG00000198099.8	GTExv8.EUR.Adipose_Subcutaneous	./WEIGHTS//GTExv8.EUR.Adipose_Subcutaneous/ENSG00000198099.8.wgt.RDat	4	99157791	99157792	0.1383	rs4148887	3.79	rs3762894	0.119	7.71	3.378	496	11	enet	0.13	2.4e-16	3.4875	0.000488	No
RP11-758H9.2	ENSG00000273702.1	GTExv8.EUR.Adipose_Subcutaneous	./WEIGHTS//GTExv8.EUR.Adipose_Subcutaneous/ENSG00000273702.1.wgt.RDat	17	59619687	59619688	0.0332	rs8078987	3.79	rs1881441	0.016551	3.84	3.486	313	1	top1	0.017	0.0028	3.486	0.00049	No
ASH1L	ENSG00000116539.12	GTExv8.EUR.Adipose_Subcutaneous	./WEIGHTS//GTExv8.EUR.Adipose_Subcutaneous/ENSG00000116539.12.wgt.RDat	1	155562806	155562807	0.0333	rs11264372	-3.8	rs348196	0.0297	4.64	-3.478	224	1	top1	0.03	8.9e-05	-3.478	0.000505	No
MAPKAPK5	ENSG00000089022.13	GTExv8.EUR.Adipose_Subcutaneous	./WEIGHTS//GTExv8.EUR.Adipose_Subcutaneous/ENSG00000089022.13.wgt.RDat	12	111843102	111843103	0.1519	rs653178	-5.89	rs1980364	0.107	-7.48	3.471	204	1	top1	0.11	1.1e-13	-3.471	0.000519	No
METTL15P1	ENSG00000174912.7	GTExv8.EUR.Adipose_Subcutaneous	./WEIGHTS//GTExv8.EUR.Adipose_Subcutaneous/ENSG00000174912.7.wgt.RDat	3	156714927	156714928	0.1257	rs1430410	4.35	rs9818684	0.123	7.83	3.463	426	1	top1	0.12	1.5e-15	3.463	0.000534	No
MMP24-AS1	ENSG00000126005.16	GTExv8.EUR.Adipose_Subcutaneous	./WEIGHTS//GTExv8.EUR.Adipose_Subcutaneous/ENSG00000126005.16.wgt.RDat	20	35278130	35278131	0.1659	rs224333	5.26	rs6060341	0.117	-7.62	3.462	345	1	top1	0.12	7.3e-15	-3.462	0.000536	No
REEP2	ENSG00000132563.15	GTExv8.EUR.Adipose_Subcutaneous	./WEIGHTS//GTExv8.EUR.Adipose_Subcutaneous/ENSG00000132563.15.wgt.RDat	5	138439016	138439017	0.1583	rs12659034	3.92	rs10055995	0.071066	6.31	-3.382	294	294	susie	0.096	2.4e-12	-3.4418	0.000578	No
CFHR3	ENSG00000116785.13	GTExv8.EUR.Adipose_Subcutaneous	./WEIGHTS//GTExv8.EUR.Adipose_Subcutaneous/ENSG00000116785.13.wgt.RDat	1	196774794	196774795	0.3852	rs3766404	5.04	rs16840607	0.207	-10.5	1.766	229	4	lasso	0.25	1.7e-32	-3.43823	0.000586	No
NMT2	ENSG00000152465.17	GTExv8.EUR.Adipose_Subcutaneous	./WEIGHTS//GTExv8.EUR.Adipose_Subcutaneous/ENSG00000152465.17.wgt.RDat	10	15168692	15168693	0.297	rs10796291	-3.47	rs4265502	0.0865	7.28	2.391	526	18	enet	0.13	8.2e-17	3.42746	0.000609	No
RNF157-AS1	ENSG00000267128.1	GTExv8.EUR.Adipose_Subcutaneous	./WEIGHTS//GTExv8.EUR.Adipose_Subcutaneous/ENSG00000267128.1.wgt.RDat	17	76140564	76140565	0.0705	rs9911122	3.58	rs3859180	0.041479	5.01	3.406	388	1	top1	0.041	4.2e-06	3.406	0.000659	No
SOX6	ENSG00000110693.17	GTExv8.EUR.Adipose_Subcutaneous	./WEIGHTS//GTExv8.EUR.Adipose_Subcutaneous/ENSG00000110693.17.wgt.RDat	11	16739590	16739591	0.05	rs1837096	-4	rs12801635	0.00766	-4.48	-3.782	355	15	enet	0.021	0.00097	3.40444	0.000663	No
USP34	ENSG00000115464.14	GTExv8.EUR.Adipose_Subcutaneous	./WEIGHTS//GTExv8.EUR.Adipose_Subcutaneous/ENSG00000115464.14.wgt.RDat	2	61470768	61470769	0.0422	rs778755	-4.162	rs34223071	0.001692	4.05	-2.429	299	10	enet	0.0097	0.018	-3.36062	0.000778	No
APOL6	ENSG00000221963.5	GTExv8.EUR.Adipose_Subcutaneous	./WEIGHTS//GTExv8.EUR.Adipose_Subcutaneous/ENSG00000221963.5.wgt.RDat	22	35648394	35648395	0.194	rs9610329	-3.36	rs9610329	0.167	-9	-3.359	424	1	top1	0.17	5.8e-21	3.359	0.000782	No
RP11-331F4.5	ENSG00000280152.1	GTExv8.EUR.Adipose_Subcutaneous	./WEIGHTS//GTExv8.EUR.Adipose_Subcutaneous/ENSG00000280152.1.wgt.RDat	16	75249563	75249564	0.2908	rs8051363	3.77	rs1035540	0.227	-10.74	3.16	383	13	enet	0.24	1.4e-30	-3.3571	0.000788	No
OCIAD1	ENSG00000109180.14	GTExv8.EUR.Adipose_Subcutaneous	./WEIGHTS//GTExv8.EUR.Adipose_Subcutaneous/ENSG00000109180.14.wgt.RDat	4	48805211	48805212	0.0513	rs34642326	-4.58	rs7665209	0.0432	-5.23	-3.866	221	14	enet	0.059	4e-08	3.351	0.000805	No
SERTAD4-AS1	ENSG00000203706.8	GTExv8.EUR.Adipose_Subcutaneous	./WEIGHTS//GTExv8.EUR.Adipose_Subcutaneous/ENSG00000203706.8.wgt.RDat	1	210234046	210234047	0.0999	rs635084	6.06	rs654523	0.0971	7.22	-3.35	550	1	top1	0.097	1.8e-12	-3.35	0.000808	No
AP002954.4	ENSG00000255422.1	GTExv8.EUR.Adipose_Subcutaneous	./WEIGHTS//GTExv8.EUR.Adipose_Subcutaneous/ENSG00000255422.1.wgt.RDat	11	118704606	118704607	0.1952	rs607527	-3.59	rs489126	0.205	-9.99	-3.306	382	8	enet	0.21	7.5e-26	3.3498	0.000809	No
RUSC1-AS1	ENSG00000225855.6	GTExv8.EUR.Adipose_Subcutaneous	./WEIGHTS//GTExv8.EUR.Adipose_Subcutaneous/ENSG00000225855.6.wgt.RDat	1	155321686	155321687	0.0751	rs11264372	-3.8	rs10908463	0.0998	7.12	-3.349	261	1	top1	0.1	8.7e-13	-3.349	0.000811	No
ATP13A1	ENSG00000105726.16	GTExv8.EUR.Adipose_Subcutaneous	./WEIGHTS//GTExv8.EUR.Adipose_Subcutaneous/ENSG00000105726.16.wgt.RDat	19	19663692	19663693	0.0994	rs17216588	-3.48	rs2304130	0.0623	6.22	-3.106	333	333	susie	0.08	1.6e-10	-3.34644	0.000819	No
C3orf67	ENSG00000163689.19	GTExv8.EUR.Adipose_Subcutaneous	./WEIGHTS//GTExv8.EUR.Adipose_Subcutaneous/ENSG00000163689.19.wgt.RDat	3	59050083	59050084	0.0577	rs2366434	-4.35	rs7612944	0.0157	-4.24	-2.342	418	17	enet	0.033	4.3e-05	3.33564	0.000851	No
PGAP3	ENSG00000161395.13	GTExv8.EUR.Adipose_Subcutaneous	./WEIGHTS//GTExv8.EUR.Adipose_Subcutaneous/ENSG00000161395.13.wgt.RDat	17	39696796	39696797	0.1036	rs3859192	-5.43	rs2517955	0.071079	6.09	-3.335	319	1	top1	0.071	1.8e-09	-3.335	0.000853	No
RP11-304L19.3	ENSG00000261123.1	GTExv8.EUR.Adipose_Subcutaneous	./WEIGHTS//GTExv8.EUR.Adipose_Subcutaneous/ENSG00000261123.1.wgt.RDat	16	2097025	2097026	0.0911	rs12918803	-3.95	rs13337626	0.0935	6.83	-3.33	369	1	top1	0.093	4.8e-12	-3.33	0.000868	No
DHRS4	ENSG00000157326.18	GTExv8.EUR.Adipose_Subcutaneous	./WEIGHTS//GTExv8.EUR.Adipose_Subcutaneous/ENSG00000157326.18.wgt.RDat	14	23955034	23955035	0.1031	rs11574502	-3.46	rs8022613	0.035513	-5.02	1.727	478	37	enet	0.055	1.3e-07	-3.3283	0.000874	No
CTD-2380F24.1	ENSG00000261195.1	GTExv8.EUR.Adipose_Subcutaneous	./WEIGHTS//GTExv8.EUR.Adipose_Subcutaneous/ENSG00000261195.1.wgt.RDat	16	19766098	19766099	0.0761	rs757206	4.72	rs950928	0.0586	-5.66	3.328	449	1	top1	0.059	4.9e-08	-3.328	0.000875	No
JAZF1	ENSG00000153814.11	GTExv8.EUR.Adipose_Subcutaneous	./WEIGHTS//GTExv8.EUR.Adipose_Subcutaneous/ENSG00000153814.11.wgt.RDat	7	28180742	28180743	0.1967	rs849140	-6.47	rs849135	0.0658	-6.51	-5.911	557	39	enet	0.096	2.3e-12	3.31264	0.000924	No
GYPE	ENSG00000197465.13	GTExv8.EUR.Adipose_Subcutaneous	./WEIGHTS//GTExv8.EUR.Adipose_Subcutaneous/ENSG00000197465.13.wgt.RDat	4	143905562	143905563	0.1031	rs989346	-4.6	rs11728121	0.0417	6.03	2.724	248	248	susie	0.067	4.9e-09	3.3085	0.000938	No
HM13	ENSG00000101294.16	GTExv8.EUR.Adipose_Subcutaneous	./WEIGHTS//GTExv8.EUR.Adipose_Subcutaneous/ENSG00000101294.16.wgt.RDat	20	31514427	31514428	0.0424	rs1115713	3.52	rs6058110	0.0259	4.85	3.299	245	1	top1	0.026	0.00024	3.299	0.00097	No
SAXO1	ENSG00000155875.13	GTExv8.EUR.Adipose_Subcutaneous	./WEIGHTS//GTExv8.EUR.Adipose_Subcutaneous/ENSG00000155875.13.wgt.RDat	9	19049353	19049354	0.1345	rs1576900	3.4	rs10123400	0.0655	-6.88	2.396	627	21	enet	0.091	9e-12	-3.2992	0.00097	No
FADS1	ENSG00000149485.18	GTExv8.EUR.Adipose_Subcutaneous	./WEIGHTS//GTExv8.EUR.Adipose_Subcutaneous/ENSG00000149485.18.wgt.RDat	11	61829317	61829318	0.0575	rs174549	-3.42	rs174549	0.0191	-4.55	-3.421	422	2	lasso	0.023	0.00052	3.2963	0.00098	No
ABO	ENSG00000175164.13	GTExv8.EUR.Adipose_Subcutaneous	./WEIGHTS//GTExv8.EUR.Adipose_Subcutaneous/ENSG00000175164.13.wgt.RDat	9	133275213	133275214	0.5241	rs500428	3.34	rs651007	0.14	9.55	-1.444	566	34	enet	0.41	1.5e-57	-3.2934	0.00099	No
SNUPN	ENSG00000169371.13	GTExv8.EUR.Adipose_Subcutaneous	./WEIGHTS//GTExv8.EUR.Adipose_Subcutaneous/ENSG00000169371.13.wgt.RDat	15	75626468	75626469	0.1518	rs8609	-4.34	rs8025681	0.0947	-7.18	-3.057	220	220	susie	0.11	3.6e-14	3.28096	0.00103	No
FAM171A1	ENSG00000148468.16	GTExv8.EUR.Adipose_Subcutaneous	./WEIGHTS//GTExv8.EUR.Adipose_Subcutaneous/ENSG00000148468.16.wgt.RDat	10	15371061	15371062	0.1356	rs10796291	-3.47	rs10906857	-0.00124	-3.64	-1.479	484	23	enet	0.019	0.0015	3.27767	0.00105	No
HMOX2	ENSG00000103415.11	GTExv8.EUR.Adipose_Subcutaneous	./WEIGHTS//GTExv8.EUR.Adipose_Subcutaneous/ENSG00000103415.11.wgt.RDat	16	4475923	4475924	0.1611	rs1684583	-3.61	rs4786501	0.213	10.21	-3.27	434	434	susie	0.21	7.2e-27	-3.26998	0.00108	No
RAF1	ENSG00000132155.11	GTExv8.EUR.Adipose_Subcutaneous	./WEIGHTS//GTExv8.EUR.Adipose_Subcutaneous/ENSG00000132155.11.wgt.RDat	3	12664225	12664226	0.099	rs11709077	7.86	rs3773353	0.0512	-6.19	-3.251	509	509	susie	0.057	7.9e-08	3.26243	0.0011	No
SNHG15	ENSG00000232956.8	GTExv8.EUR.Adipose_Subcutaneous	./WEIGHTS//GTExv8.EUR.Adipose_Subcutaneous/ENSG00000232956.8.wgt.RDat	7	44986960	44986961	0.0738	rs12702111	3.41	rs3735485	0.0197	-4.15	3.262	434	1	top1	0.02	0.0012	-3.262	0.00111	No
TMEM9B-AS1	ENSG00000254860.5	GTExv8.EUR.Adipose_Subcutaneous	./WEIGHTS//GTExv8.EUR.Adipose_Subcutaneous/ENSG00000254860.5.wgt.RDat	11	8964773	8964774	0.6323	rs11042106	3.83	rs3815991	0.465	14.98	3.731	360	360	susie	0.52	4.9e-79	3.25838	0.00112	No
GALR1	ENSG00000166573.5	GTExv8.EUR.Adipose_Subcutaneous	./WEIGHTS//GTExv8.EUR.Adipose_Subcutaneous/ENSG00000166573.5.wgt.RDat	18	77250548	77250549	0.3097	rs13306374	3.56	rs11662010	0.152168	8.61	3.518	714	20	enet	0.21	5.1e-27	3.25218	0.00115	No
CSF3	ENSG00000108342.12	GTExv8.EUR.Adipose_Subcutaneous	./WEIGHTS//GTExv8.EUR.Adipose_Subcutaneous/ENSG00000108342.12.wgt.RDat	17	40015360	40015361	0.0528	rs3859192	-5.43	rs12453682	0.052345	5.11	-3.252	310	1	top1	0.052	2.5e-07	-3.252	0.00115	No
TMC2	ENSG00000149488.12	GTExv8.EUR.Adipose_Subcutaneous	./WEIGHTS//GTExv8.EUR.Adipose_Subcutaneous/ENSG00000149488.12.wgt.RDat	20	2536606	2536607	0.2499	rs910275	-3.42	rs910275	0.208	10.09	-3.42	593	7	lasso	0.21	2.5e-26	-3.24743	0.00116	No
TTC39C	ENSG00000168234.12	GTExv8.EUR.Adipose_Subcutaneous	./WEIGHTS//GTExv8.EUR.Adipose_Subcutaneous/ENSG00000168234.12.wgt.RDat	18	23992772	23992773	0.077	rs9955471	3.15	rs1864285	0.008637	4.74	1	414	26	enet	0.013	0.0067	3.23848	0.0012	No
GPR84	ENSG00000139572.3	GTExv8.EUR.Adipose_Subcutaneous	./WEIGHTS//GTExv8.EUR.Adipose_Subcutaneous/ENSG00000139572.3.wgt.RDat	12	54364486	54364487	0.1192	rs2366149	-4.66	rs10876556	0.058	5.64	-3.24	423	1	top1	0.058	5.7e-08	-3.24	0.0012	No
PTPRJ	ENSG00000149177.12	GTExv8.EUR.Adipose_Subcutaneous	./WEIGHTS//GTExv8.EUR.Adipose_Subcutaneous/ENSG00000149177.12.wgt.RDat	11	47980557	47980558	0.0822	rs11039515	3.84	rs10769312	0.0345	5.94	3.309	237	237	susie	0.047	1.1e-06	3.23964	0.0012	No
RP3-355L5.4	ENSG00000231628.1	GTExv8.EUR.Adipose_Subcutaneous	./WEIGHTS//GTExv8.EUR.Adipose_Subcutaneous/ENSG00000231628.1.wgt.RDat	6	105279015	105279016	0.1062	rs314291	4.93	rs7759938	0.00635	-3.55	4.227	392	392	susie	0.028	0.00014	-3.23871	0.0012	No
AREG	ENSG00000109321.10	GTExv8.EUR.Adipose_Subcutaneous	./WEIGHTS//GTExv8.EUR.Adipose_Subcutaneous/ENSG00000109321.10.wgt.RDat	4	74445133	74445134	0.1251	rs1460013	3.39	rs1017733	0.118	7.57	3.237	354	1	lasso	0.12	6.6e-15	3.237	0.001208	No
VCL	ENSG00000035403.17	GTExv8.EUR.Adipose_Subcutaneous	./WEIGHTS//GTExv8.EUR.Adipose_Subcutaneous/ENSG00000035403.17.wgt.RDat	10	73995192	73995193	0.1141	rs7923778	-2.91	rs4745727	0.0662	-6.13	-2.706	240	240	susie	0.082	9.5e-11	3.22845	0.00124	No
COPG2	ENSG00000158623.14	GTExv8.EUR.Adipose_Subcutaneous	./WEIGHTS//GTExv8.EUR.Adipose_Subcutaneous/ENSG00000158623.14.wgt.RDat	7	130668646	130668647	0.2936	rs285522	3.54	rs3847101	0.239	-10.82	-2.635	436	30	enet	0.3	8.5e-39	3.22936	0.00124	No
DLX5	ENSG00000105880.4	GTExv8.EUR.Adipose_Subcutaneous	./WEIGHTS//GTExv8.EUR.Adipose_Subcutaneous/ENSG00000105880.4.wgt.RDat	7	97025096	97025097	0.0989	rs10464592	5.74	rs10241355	0.0298	5.8	-1.131	393	13	enet	0.072	1.3e-09	-3.22443	0.00126	No
HEBP1	ENSG00000013583.8	GTExv8.EUR.Adipose_Subcutaneous	./WEIGHTS//GTExv8.EUR.Adipose_Subcutaneous/ENSG00000013583.8.wgt.RDat	12	13000272	13000273	0.1361	rs11612508	3.66	rs3962606	0.0254	-4.79	-3.218	600	1	top1	0.025	0.00027	3.218	0.00129	No
ARHGEF26	ENSG00000114790.12	GTExv8.EUR.Adipose_Subcutaneous	./WEIGHTS//GTExv8.EUR.Adipose_Subcutaneous/ENSG00000114790.12.wgt.RDat	3	154121002	154121003	0.142	rs1463217	-3.28	rs1713845	0.149	-8.75	-3.216	392	1	top1	0.15	9.8e-19	3.216	0.0013	No
CAPS	ENSG00000105519.15	GTExv8.EUR.Adipose_Subcutaneous	./WEIGHTS//GTExv8.EUR.Adipose_Subcutaneous/ENSG00000105519.15.wgt.RDat	19	5911768	5911769	0.1903	rs8108064	-3.6	rs8108064	0.131	-8.16	-3.601	384	11	enet	0.14	1.2e-17	3.19847	0.001382	No
NSUN4	ENSG00000117481.10	GTExv8.EUR.Adipose_Subcutaneous	./WEIGHTS//GTExv8.EUR.Adipose_Subcutaneous/ENSG00000117481.10.wgt.RDat	1	46340176	46340177	0.0873	rs17361763	-3	rs17357621	0.0536	-5.33	-2.979	349	349	susie	0.054	1.8e-07	3.1974	0.00139	No
RP11-178C3.2	ENSG00000267302.5	GTExv8.EUR.Adipose_Subcutaneous	./WEIGHTS//GTExv8.EUR.Adipose_Subcutaneous/ENSG00000267302.5.wgt.RDat	17	59964831	59964832	0.0768	rs8078987	3.79	rs8078987	0.050879	5.43	3.79	244	12	lasso	0.06	3.6e-08	3.19561	0.0014	No
RP5-1157M23.2	ENSG00000243224.1	GTExv8.EUR.Adipose_Subcutaneous	./WEIGHTS//GTExv8.EUR.Adipose_Subcutaneous/ENSG00000243224.1.wgt.RDat	3	52239260	52239261	0.0865	rs9853056	-5.32	rs11708581	0.0291	-5.47	2.236	323	17	enet	0.044	2.2e-06	-3.17738	0.00149	No
TRIM14	ENSG00000106785.14	GTExv8.EUR.Adipose_Subcutaneous	./WEIGHTS//GTExv8.EUR.Adipose_Subcutaneous/ENSG00000106785.14.wgt.RDat	9	98119211	98119212	0.1024	rs3739672	-4.69	rs2417729	0.0618	-6.11	-3.075	575	10	enet	0.095	2.8e-12	3.1751	0.0015	No
ADRA1B	ENSG00000170214.3	GTExv8.EUR.Adipose_Subcutaneous	./WEIGHTS//GTExv8.EUR.Adipose_Subcutaneous/ENSG00000170214.3.wgt.RDat	5	159916782	159916783	0.0849	rs1003068	-3.65	rs6885791	0.018442	4.36	-3.168	435	1	top1	0.018	0.0017	-3.168	0.001535	No
ATP5J2	ENSG00000241468.7	GTExv8.EUR.Adipose_Subcutaneous	./WEIGHTS//GTExv8.EUR.Adipose_Subcutaneous/ENSG00000241468.7.wgt.RDat	7	99466330	99466331	0.0503	rs4646450	5.86	rs6943920	0.013	-4.18	4.245	317	2	lasso	0.03	9.1e-05	-3.16254	0.00156	No
SPAG7	ENSG00000091640.7	GTExv8.EUR.Adipose_Subcutaneous	./WEIGHTS//GTExv8.EUR.Adipose_Subcutaneous/ENSG00000091640.7.wgt.RDat	17	4967871	4967872	0.3403	rs16942615	3.24	rs3786044	0.214505	10.52	2.982	440	20	enet	0.23	1.8e-29	3.15918	0.00158	No
CTB-119C2.1	ENSG00000273237.1	GTExv8.EUR.Adipose_Subcutaneous	./WEIGHTS//GTExv8.EUR.Adipose_Subcutaneous/ENSG00000273237.1.wgt.RDat	7	26174944	26174945	0.1075	rs2698727	3.85	rs757371	0.0613	5.67	3.159	529	1	top1	0.061	2.4e-08	3.159	0.00158	No
RP3-523E19.2	ENSG00000271218.1	GTExv8.EUR.Adipose_Subcutaneous	./WEIGHTS//GTExv8.EUR.Adipose_Subcutaneous/ENSG00000271218.1.wgt.RDat	6	53920787	53920788	0.0521	rs13211062	-2.94	rs2745461	0.00307	-3.6	-2.457	559	559	susie	0.0085	0.025	3.15437	0.00161	No
NUDT8	ENSG00000167799.9	GTExv8.EUR.Adipose_Subcutaneous	./WEIGHTS//GTExv8.EUR.Adipose_Subcutaneous/ENSG00000167799.9.wgt.RDat	11	67629929	67629930	0.0714	rs3765088	-3.15	rs3765088	0.0272	5.01	-3.153	256	1	top1	0.027	0.00017	-3.153	0.00162	No
CDNF	ENSG00000185267.9	GTExv8.EUR.Adipose_Subcutaneous	./WEIGHTS//GTExv8.EUR.Adipose_Subcutaneous/ENSG00000185267.9.wgt.RDat	10	14838574	14838575	0.0703	rs11259535	2.99	rs10906697	-0.0018	-3.24	1.151	614	614	susie	0.0064	0.044	-3.15313	0.00162	No
LCMT2	ENSG00000168806.7	GTExv8.EUR.Adipose_Subcutaneous	./WEIGHTS//GTExv8.EUR.Adipose_Subcutaneous/ENSG00000168806.7.wgt.RDat	15	43330604	43330605	0.0873	rs3742970	-3.57	rs478104	0.0538	-5.97	-2.659	264	264	susie	0.06	3.8e-08	3.14932	0.00164	No
RP11-635L1.2	ENSG00000279384.1	GTExv8.EUR.Adipose_Subcutaneous	./WEIGHTS//GTExv8.EUR.Adipose_Subcutaneous/ENSG00000279384.1.wgt.RDat	4	168843987	168843988	0.2339	rs17614733	-3.43	rs4692552	0.154	-8.65	3.279	530	530	susie	0.16	5.7e-20	-3.1426	0.001675	No
BAZ2B	ENSG00000123636.17	GTExv8.EUR.Adipose_Subcutaneous	./WEIGHTS//GTExv8.EUR.Adipose_Subcutaneous/ENSG00000123636.17.wgt.RDat	2	159615559	159615560	0.0538	rs6432534	-3.003	rs4665083	0.001062	-3.36	-2.1	484	484	susie	0.019	0.0014	3.14024	0.00169	No
ZNF569	ENSG00000196437.10	GTExv8.EUR.Adipose_Subcutaneous	./WEIGHTS//GTExv8.EUR.Adipose_Subcutaneous/ENSG00000196437.10.wgt.RDat	19	37469056	37469057	0.0206	rs7248733	3.14	rs7248733	0.026	4.44	3.139	278	1	top1	0.026	0.00023	3.139	0.001695	No
TAPT1	ENSG00000169762.16	GTExv8.EUR.Adipose_Subcutaneous	./WEIGHTS//GTExv8.EUR.Adipose_Subcutaneous/ENSG00000169762.16.wgt.RDat	4	16227409	16227410	0.0942	rs12647911	3.76	rs13136172	0.0142	4.43	-1.772	602	602	susie	0.026	0.00026	-3.1381	0.001701	No
GLYCTK-AS1	ENSG00000242797.3	GTExv8.EUR.Adipose_Subcutaneous	./WEIGHTS//GTExv8.EUR.Adipose_Subcutaneous/ENSG00000242797.3.wgt.RDat	3	52299023	52299024	0.0341	rs9853056	-5.32	rs648514	0.00705	3.44	-3.133	349	1	top1	0.007	0.037	-3.133	0.00173	No
RBFOX2	ENSG00000100320.22	GTExv8.EUR.Adipose_Subcutaneous	./WEIGHTS//GTExv8.EUR.Adipose_Subcutaneous/ENSG00000100320.22.wgt.RDat	22	36028424	36028425	0.1139	rs9610329	-3.36	rs10154656	0.0787	-6.24	-3.194	483	483	susie	0.081	1.3e-10	3.1269	0.001767	No
ITPA	ENSG00000125877.12	GTExv8.EUR.Adipose_Subcutaneous	./WEIGHTS//GTExv8.EUR.Adipose_Subcutaneous/ENSG00000125877.12.wgt.RDat	20	3208867	3208868	0.3954	rs976041	4.13	rs7270101	0.37	-13.32	-2.921	432	432	susie	0.41	5.5e-56	3.12651	0.00177	No
NUB1	ENSG00000013374.15	GTExv8.EUR.Adipose_Subcutaneous	./WEIGHTS//GTExv8.EUR.Adipose_Subcutaneous/ENSG00000013374.15.wgt.RDat	7	151341698	151341699	0.1392	rs11771443	-2.87	rs446079	0.0536	-5.33	2.685	540	540	susie	0.056	9.6e-08	-3.12464	0.00178	No
RP11-109N23.6	ENSG00000259015.1	GTExv8.EUR.Adipose_Subcutaneous	./WEIGHTS//GTExv8.EUR.Adipose_Subcutaneous/ENSG00000259015.1.wgt.RDat	14	72960594	72960595	0.178	rs11626844	4.29	rs1007934	0.071814	-7.5	3.185	448	21	enet	0.15	2e-18	-3.124	0.00178	No
PEX6	ENSG00000124587.13	GTExv8.EUR.Adipose_Subcutaneous	./WEIGHTS//GTExv8.EUR.Adipose_Subcutaneous/ENSG00000124587.13.wgt.RDat	6	42979219	42979220	0.7209	rs2274517	-3.43	rs10948059	0.618	17.62	3.297	371	13	enet	0.7	5.7e-128	3.12232	0.00179	No
SERBP1P3	ENSG00000242142.1	GTExv8.EUR.Adipose_Subcutaneous	./WEIGHTS//GTExv8.EUR.Adipose_Subcutaneous/ENSG00000242142.1.wgt.RDat	3	53065090	53065091	0.2323	rs2590838	-4.79	rs2564921	0.228	-10.79	3.086	358	3	lasso	0.24	9.2e-31	-3.12286	0.00179	No
RP11-950C14.10	ENSG00000279594.1	GTExv8.EUR.Adipose_Subcutaneous	./WEIGHTS//GTExv8.EUR.Adipose_Subcutaneous/ENSG00000279594.1.wgt.RDat	14	75012850	75012851	0.0786	rs2012627	3.77	rs175045	0.080174	-6.5	3.047	415	415	susie	0.083	7.8e-11	-3.1208	0.0018	No
STON2	ENSG00000140022.9	GTExv8.EUR.Adipose_Subcutaneous	./WEIGHTS//GTExv8.EUR.Adipose_Subcutaneous/ENSG00000140022.9.wgt.RDat	14	81436464	81436465	0.0794	rs7153219	3.88	rs8014043	0.086902	6.76	3.153	446	446	susie	0.088	2e-11	3.117	0.00183	No
RFT1	ENSG00000163933.9	GTExv8.EUR.Adipose_Subcutaneous	./WEIGHTS//GTExv8.EUR.Adipose_Subcutaneous/ENSG00000163933.9.wgt.RDat	3	53130461	53130462	0.2907	rs1108842	-4.75	rs2581799	0.272	11.77	2.993	371	3	lasso	0.28	1.5e-35	3.10735	0.00189	No
CRISPLD2	ENSG00000103196.11	GTExv8.EUR.Adipose_Subcutaneous	./WEIGHTS//GTExv8.EUR.Adipose_Subcutaneous/ENSG00000103196.11.wgt.RDat	16	84819983	84819984	0.1148	rs962682	-3.64	rs17111	0.0873	6.88	-2.841	779	779	susie	0.091	9.3e-12	-3.10475	0.0019	No
NHEJ1	ENSG00000187736.12	GTExv8.EUR.Adipose_Subcutaneous	./WEIGHTS//GTExv8.EUR.Adipose_Subcutaneous/ENSG00000187736.12.wgt.RDat	2	219160864	219160865	0.0485	rs4672910	-3.407	rs2272019	0.031191	4.48	-3.099	379	1	top1	0.031	6e-05	-3.099	0.00194	No
CEBPZ	ENSG00000115816.14	GTExv8.EUR.Adipose_Subcutaneous	./WEIGHTS//GTExv8.EUR.Adipose_Subcutaneous/ENSG00000115816.14.wgt.RDat	2	37231629	37231630	0.3089	rs3213745	-3.22	rs3213745	0.226674	-10.54	-3.22	479	479	susie	0.23	3.6e-29	3.09772	0.00195	No
NEK3	ENSG00000136098.16	GTExv8.EUR.Adipose_Subcutaneous	./WEIGHTS//GTExv8.EUR.Adipose_Subcutaneous/ENSG00000136098.16.wgt.RDat	13	52159860	52159861	0.2835	rs12876049	3.62	rs4941727	0.285	-12.17	2.609	336	7	lasso	0.31	5.3e-41	-3.09504	0.00197	No
CCDC115	ENSG00000136710.9	GTExv8.EUR.Adipose_Subcutaneous	./WEIGHTS//GTExv8.EUR.Adipose_Subcutaneous/ENSG00000136710.9.wgt.RDat	2	130342223	130342224	0.0945	rs6708453	-3.178	rs6708453	0.023592	4.37	-3.178	140	140	susie	0.032	4.5e-05	-3.09305	0.00198	No
GLYCTK	ENSG00000168237.17	GTExv8.EUR.Adipose_Subcutaneous	./WEIGHTS//GTExv8.EUR.Adipose_Subcutaneous/ENSG00000168237.17.wgt.RDat	3	52287088	52287089	0.0973	rs9853056	-5.32	rs4082828	0.0563	-6.14	2.498	337	21	enet	0.076	5.2e-10	-3.09339	0.00198	No
SEM1	ENSG00000127922.9	GTExv8.EUR.Adipose_Subcutaneous	./WEIGHTS//GTExv8.EUR.Adipose_Subcutaneous/ENSG00000127922.9.wgt.RDat	7	96709890	96709891	0.0558	rs4342521	6.95	rs10227638	0.0108	3.78	-4.376	373	373	susie	0.019	0.0014	-3.08591	0.00203	No
NT5C2	ENSG00000076685.18	GTExv8.EUR.Adipose_Subcutaneous	./WEIGHTS//GTExv8.EUR.Adipose_Subcutaneous/ENSG00000076685.18.wgt.RDat	10	103193305	103193306	0.1731	rs4290163	3.8	rs11191530	0.115	7.74	2.986	350	350	susie	0.12	9.7e-15	3.08423	0.00204	No
ANKRD12	ENSG00000101745.16	GTExv8.EUR.Adipose_Subcutaneous	./WEIGHTS//GTExv8.EUR.Adipose_Subcutaneous/ENSG00000101745.16.wgt.RDat	18	9136776	9136777	0.0574	rs1893198	3.14	rs4798786	0.007926	3.54	3.083	523	1	top1	0.0079	0.029	3.083	0.00205	No
PRKD3	ENSG00000115825.9	GTExv8.EUR.Adipose_Subcutaneous	./WEIGHTS//GTExv8.EUR.Adipose_Subcutaneous/ENSG00000115825.9.wgt.RDat	2	37324807	37324808	0.1469	rs3213745	-3.22	rs12622740	0.103334	7.16	3.042	471	471	susie	0.1	2.4e-13	3.08242	0.00205	No
NEK9	ENSG00000119638.12	GTExv8.EUR.Adipose_Subcutaneous	./WEIGHTS//GTExv8.EUR.Adipose_Subcutaneous/ENSG00000119638.12.wgt.RDat	14	75127151	75127152	0.0504	rs2012627	3.77	rs175479	0.021681	-4.36	3.083	418	1	top1	0.022	0.00072	-3.083	0.00205	No
LIPA	ENSG00000107798.17	GTExv8.EUR.Adipose_Subcutaneous	./WEIGHTS//GTExv8.EUR.Adipose_Subcutaneous/ENSG00000107798.17.wgt.RDat	10	89414556	89414557	0.1028	rs2254636	-3.17	rs12415827	0.033	5.65	-3.14	560	11	enet	0.067	5.4e-09	-3.08172	0.00206	No
EIF1AD	ENSG00000175376.8	GTExv8.EUR.Adipose_Subcutaneous	./WEIGHTS//GTExv8.EUR.Adipose_Subcutaneous/ENSG00000175376.8.wgt.RDat	11	66002077	66002078	0.0392	rs10896104	-3.69	rs624273	0.0386	4.81	3.082	347	1	top1	0.039	8.8e-06	3.082	0.00206	No
SLC39A10	ENSG00000196950.13	GTExv8.EUR.Adipose_Subcutaneous	./WEIGHTS//GTExv8.EUR.Adipose_Subcutaneous/ENSG00000196950.13.wgt.RDat	2	195575976	195575977	0.1513	rs6733196	-3.378	rs2118840	0.125476	-8.36	-3.203	332	5	lasso	0.13	6.1e-16	3.07815	0.00208	No
STAP2	ENSG00000178078.11	GTExv8.EUR.Adipose_Subcutaneous	./WEIGHTS//GTExv8.EUR.Adipose_Subcutaneous/ENSG00000178078.11.wgt.RDat	19	4342785	4342786	0.1088	rs350818	-4.49	rs34302459	0.0525	5.43	3.32	370	7	lasso	0.073	1e-09	3.0578	0.00223	No
ADAM1B	ENSG00000226469.1	GTExv8.EUR.Adipose_Subcutaneous	./WEIGHTS//GTExv8.EUR.Adipose_Subcutaneous/ENSG00000226469.1.wgt.RDat	12	111927017	111927018	0.0677	rs653178	-5.89	rs11066118	0.0387	5.63	3.654	191	48	enet	0.063	1.5e-08	3.05814	0.00223	No
CCDC91	ENSG00000123106.10	GTExv8.EUR.Adipose_Subcutaneous	./WEIGHTS//GTExv8.EUR.Adipose_Subcutaneous/ENSG00000123106.10.wgt.RDat	12	28133248	28133249	0.1863	rs258425	-6.11	rs10843099	0.0401	5.63	3.105	458	22	enet	0.077	3.5e-10	3.0506	0.00228	No
KIAA1683	ENSG00000130518.16	GTExv8.EUR.Adipose_Subcutaneous	./WEIGHTS//GTExv8.EUR.Adipose_Subcutaneous/ENSG00000130518.16.wgt.RDat	19	18274508	18274509	0.2885	rs17711565	3.99	rs12461701	0.243	-10.86	3.495	411	411	susie	0.26	4.7e-33	-3.04396	0.002335	No
NPAT	ENSG00000149308.16	GTExv8.EUR.Adipose_Subcutaneous	./WEIGHTS//GTExv8.EUR.Adipose_Subcutaneous/ENSG00000149308.16.wgt.RDat	11	108208583	108208584	0.0926	rs4988135	-4.16	rs2070661	0.11	-7.38	3.043	356	1	top1	0.11	5.5e-14	-3.043	0.00234	No
RRNAD1	ENSG00000143303.11	GTExv8.EUR.Adipose_Subcutaneous	./WEIGHTS//GTExv8.EUR.Adipose_Subcutaneous/ENSG00000143303.11.wgt.RDat	1	156728799	156728800	0.2371	rs2644615	3.27	rs12145743	0.121	7.7	3.037	449	1	top1	0.12	2.9e-15	3.037	0.00239	No
SEPHS1P6	ENSG00000213938.3	GTExv8.EUR.Adipose_Subcutaneous	./WEIGHTS//GTExv8.EUR.Adipose_Subcutaneous/ENSG00000213938.3.wgt.RDat	2	199659550	199659551	0.0666	rs17445200	-5.779	rs11695675	0.010526	-4.17	-2.495	278	14	enet	0.013	0.0068	3.03529	0.0024	No
FLJ42393	ENSG00000279891.1	GTExv8.EUR.Adipose_Subcutaneous	./WEIGHTS//GTExv8.EUR.Adipose_Subcutaneous/ENSG00000279891.1.wgt.RDat	3	188178542	188178543	0.2627	rs9830597	3.57	rs1679182	0.165	8.96	2.905	514	514	susie	0.17	5.4e-21	3.03629	0.0024	No
PPP1R16A	ENSG00000160972.9	GTExv8.EUR.Adipose_Subcutaneous	./WEIGHTS//GTExv8.EUR.Adipose_Subcutaneous/ENSG00000160972.9.wgt.RDat	8	144477982	144477983	0.1109	rs4977166	2.89	rs873884	0.002648	-4.14	1.618	222	20	enet	0.027	0.00016	-3.0349	0.00241	No
C14orf39	ENSG00000179008.8	GTExv8.EUR.Adipose_Subcutaneous	./WEIGHTS//GTExv8.EUR.Adipose_Subcutaneous/ENSG00000179008.8.wgt.RDat	14	60515542	60515543	0.1368	rs7147083	4.3	rs10142842	0.123675	-7.93	-3.502	271	28	enet	0.13	2.6e-16	3.0342	0.00241	No
NPHP3	ENSG00000113971.19	GTExv8.EUR.Adipose_Subcutaneous	./WEIGHTS//GTExv8.EUR.Adipose_Subcutaneous/ENSG00000113971.19.wgt.RDat	3	132722441	132722442	0.6035	rs2270801	5	rs11718115	0.516	-15.78	3.221	401	9	lasso	0.54	3.9e-82	-3.0293	0.00245	No
TRAPPC13	ENSG00000113597.17	GTExv8.EUR.Adipose_Subcutaneous	./WEIGHTS//GTExv8.EUR.Adipose_Subcutaneous/ENSG00000113597.17.wgt.RDat	5	65624715	65624716	0.185	rs10514987	-3.9	rs149514	0.035093	5.46	-1.002	389	389	susie	0.05	4.5e-07	-3.02511	0.002485	No
RP4-635E18.8	ENSG00000271895.2	GTExv8.EUR.Adipose_Subcutaneous	./WEIGHTS//GTExv8.EUR.Adipose_Subcutaneous/ENSG00000271895.2.wgt.RDat	1	11029658	11029659	0.1144	rs1057079	4.42	rs2273348	0.105	7.38	3.022	375	1	top1	0.1	2.2e-13	3.022	0.00251	No
FAM189B	ENSG00000160767.20	GTExv8.EUR.Adipose_Subcutaneous	./WEIGHTS//GTExv8.EUR.Adipose_Subcutaneous/ENSG00000160767.20.wgt.RDat	1	155255482	155255483	0.0642	rs11264372	-3.8	rs734074	0.0354	4.97	-2.665	302	302	susie	0.041	4.6e-06	-3.01948	0.00253	No
FAM13A	ENSG00000138640.14	GTExv8.EUR.Adipose_Subcutaneous	./WEIGHTS//GTExv8.EUR.Adipose_Subcutaneous/ENSG00000138640.14.wgt.RDat	4	89111397	89111398	0.1279	rs9991328	3.02	rs9991328	0.0643	5.75	3.017	465	1	top1	0.064	1.1e-08	3.017	0.002553	No
SEC22A	ENSG00000121542.11	GTExv8.EUR.Adipose_Subcutaneous	./WEIGHTS//GTExv8.EUR.Adipose_Subcutaneous/ENSG00000121542.11.wgt.RDat	3	123201926	123201927	0.2635	rs9841477	3.89	rs4678001	0.195	10.05	-2.841	435	435	susie	0.2	4.9e-25	-3.0164	0.00256	No
RIMKLBP2	ENSG00000225920.2	GTExv8.EUR.Adipose_Subcutaneous	./WEIGHTS//GTExv8.EUR.Adipose_Subcutaneous/ENSG00000225920.2.wgt.RDat	1	219200566	219200567	0.0489	rs2820454	3.19	rs2494196	0.0269	-4.32	-3.016	483	1	top1	0.027	0.00018	3.016	0.00256	No
CTD-2574D22.4	ENSG00000260114.2	GTExv8.EUR.Adipose_Subcutaneous	./WEIGHTS//GTExv8.EUR.Adipose_Subcutaneous/ENSG00000260114.2.wgt.RDat	16	29921904	29921905	0.0473	rs34564246	3.06	rs4420550	0.00571	4.04	-2.859	181	181	susie	0.019	0.0013	-3.01346	0.00258	No
PPM1A	ENSG00000100614.17	GTExv8.EUR.Adipose_Subcutaneous	./WEIGHTS//GTExv8.EUR.Adipose_Subcutaneous/ENSG00000100614.17.wgt.RDat	14	60245751	60245752	0.2595	rs7147083	4.3	rs10151922	0.153891	8.93	-3.004	281	281	susie	0.16	6.9e-20	-3.0132	0.00259	No
RP1-142L7.5	ENSG00000237234.7	GTExv8.EUR.Adipose_Subcutaneous	./WEIGHTS//GTExv8.EUR.Adipose_Subcutaneous/ENSG00000237234.7.wgt.RDat	6	112154764	112154765	0.0837	rs1515333	4.04	rs4947178	0.0593	-5.74	-3.01	486	486	susie	0.061	2.7e-08	3.01251	0.00259	No
APOL5	ENSG00000128313.2	GTExv8.EUR.Adipose_Subcutaneous	./WEIGHTS//GTExv8.EUR.Adipose_Subcutaneous/ENSG00000128313.2.wgt.RDat	22	35717871	35717872	0.2587	rs9610329	-3.36	rs9610329	0.161	-8.86	-3.359	445	445	susie	0.17	5.3e-21	3.00572	0.00265	No
PRPSAP1	ENSG00000161542.16	GTExv8.EUR.Adipose_Subcutaneous	./WEIGHTS//GTExv8.EUR.Adipose_Subcutaneous/ENSG00000161542.16.wgt.RDat	17	76384520	76384521	0.228	rs9911122	3.58	rs2279056	0.146887	-8.61	3.078	428	428	susie	0.16	2.8e-20	-3.00051	0.0027	No
ACAT1	ENSG00000075239.13	GTExv8.EUR.Adipose_Subcutaneous	./WEIGHTS//GTExv8.EUR.Adipose_Subcutaneous/ENSG00000075239.13.wgt.RDat	11	108121750	108121751	0.0554	rs4988135	-4.16	rs4754298	-0.00198	3.84	2.864	366	3	lasso	0.0078	0.03	2.99833	0.00271	No
RP11-452F19.3	ENSG00000228106.5	GTExv8.EUR.Adipose_Subcutaneous	./WEIGHTS//GTExv8.EUR.Adipose_Subcutaneous/ENSG00000228106.5.wgt.RDat	1	222815021	222815022	0.2394	rs17163573	3.27	rs28362013	0.116	7.52	-2.999	354	1	top1	0.12	1.1e-14	-2.999	0.00271	No
CAPZB	ENSG00000077549.17	GTExv8.EUR.Adipose_Subcutaneous	./WEIGHTS//GTExv8.EUR.Adipose_Subcutaneous/ENSG00000077549.17.wgt.RDat	1	19485538	19485539	0.067	rs17394376	-4.03	rs2027508	0.0732	-6.04	2.995	532	1	top1	0.073	1.1e-09	-2.995	0.00274	No
PDLIM7	ENSG00000196923.13	GTExv8.EUR.Adipose_Subcutaneous	./WEIGHTS//GTExv8.EUR.Adipose_Subcutaneous/ENSG00000196923.13.wgt.RDat	5	177497600	177497601	0.0606	rs12187932	-4.45	rs351861	0.030463	4.24	-2.98	264	1	top1	0.03	7.3e-05	-2.98	0.002882	No
LPL	ENSG00000175445.14	GTExv8.EUR.Adipose_Subcutaneous	./WEIGHTS//GTExv8.EUR.Adipose_Subcutaneous/ENSG00000175445.14.wgt.RDat	8	19901716	19901717	0.115	rs255	3.61	rs17411045	0.050402	5.5	2.777	648	648	susie	0.053	2e-07	2.9776	0.00291	No
EML6	ENSG00000214595.11	GTExv8.EUR.Adipose_Subcutaneous	./WEIGHTS//GTExv8.EUR.Adipose_Subcutaneous/ENSG00000214595.11.wgt.RDat	2	54723664	54723665	0.0762	rs6732751	-3.267	rs7608414	0.014521	4.62	-3.235	573	573	susie	0.015	0.0042	-2.97084	0.00297	No
UBXN6	ENSG00000167671.11	GTExv8.EUR.Adipose_Subcutaneous	./WEIGHTS//GTExv8.EUR.Adipose_Subcutaneous/ENSG00000167671.11.wgt.RDat	19	4457821	4457822	0.1607	rs350818	-4.49	rs8104459	0.0662	6.66	-2.848	393	30	enet	0.12	2.3e-15	-2.96427	0.003034	No
RP11-950C14.7	ENSG00000259138.1	GTExv8.EUR.Adipose_Subcutaneous	./WEIGHTS//GTExv8.EUR.Adipose_Subcutaneous/ENSG00000259138.1.wgt.RDat	14	75127344	75127345	0.0798	rs2012627	3.77	rs4384542	0.099828	-7.22	3.222	418	12	enet	0.11	8.7e-14	-2.9587	0.00309	No
ATP5G3	ENSG00000154518.9	GTExv8.EUR.Adipose_Subcutaneous	./WEIGHTS//GTExv8.EUR.Adipose_Subcutaneous/ENSG00000154518.9.wgt.RDat	2	175184213	175184214	0.1206	rs1403371	3.553	rs268228	0.119718	7.81	2.917	355	355	susie	0.12	3e-15	2.95798	0.0031	No
NAA40	ENSG00000110583.12	GTExv8.EUR.Adipose_Subcutaneous	./WEIGHTS//GTExv8.EUR.Adipose_Subcutaneous/ENSG00000110583.12.wgt.RDat	11	63938993	63938994	0.0828	rs509701	3.28	rs7938498	0.0466	6.29	2.754	328	11	enet	0.07	2.4e-09	2.95519	0.00312	No
WNT4	ENSG00000162552.14	GTExv8.EUR.Adipose_Subcutaneous	./WEIGHTS//GTExv8.EUR.Adipose_Subcutaneous/ENSG00000162552.14.wgt.RDat	1	22143968	22143969	0.0479	rs7524102	-11.18	rs7526484	-0.000585	3.74	-1.062	480	4	lasso	0.0095	0.018	-2.9545	0.00313	No
CLOCK	ENSG00000134852.14	GTExv8.EUR.Adipose_Subcutaneous	./WEIGHTS//GTExv8.EUR.Adipose_Subcutaneous/ENSG00000134852.14.wgt.RDat	4	55547110	55547111	0.1771	rs7665149	3.61	rs11133377	0.0353	5.12	2.953	403	1	top1	0.035	2.1e-05	2.953	0.003147	No
BOLA2	ENSG00000183336.8	GTExv8.EUR.Adipose_Subcutaneous	./WEIGHTS//GTExv8.EUR.Adipose_Subcutaneous/ENSG00000183336.8.wgt.RDat	16	29454963	29454964	0.0719	rs12716974	-3.01	rs12716974	0.0212	4.33	-3.01	165	165	susie	0.029	9.7e-05	-2.94755	0.0032	No
WNT3	ENSG00000108379.9	GTExv8.EUR.Adipose_Subcutaneous	./WEIGHTS//GTExv8.EUR.Adipose_Subcutaneous/ENSG00000108379.9.wgt.RDat	17	46833057	46833058	0.127	rs3785889	5.39	rs199513	0.05836	6.62	-0.321	255	25	enet	0.13	8.5e-17	-2.94205	0.00326	No
GTSF1	ENSG00000170627.10	GTExv8.EUR.Adipose_Subcutaneous	./WEIGHTS//GTExv8.EUR.Adipose_Subcutaneous/ENSG00000170627.10.wgt.RDat	12	54473598	54473599	0.1538	rs4759348	4	rs12312272	0.104	7.21	-2.939	408	1	top1	0.1	2.7e-13	-2.939	0.00329	No
DNAJB14	ENSG00000164031.16	GTExv8.EUR.Adipose_Subcutaneous	./WEIGHTS//GTExv8.EUR.Adipose_Subcutaneous/ENSG00000164031.16.wgt.RDat	4	99946725	99946726	0.1982	rs4699769	3.5	rs10516459	0.0635	7.06	-1.733	414	414	susie	0.12	6.9e-15	-2.9369	0.003315	No
MDK	ENSG00000110492.15	GTExv8.EUR.Adipose_Subcutaneous	./WEIGHTS//GTExv8.EUR.Adipose_Subcutaneous/ENSG00000110492.15.wgt.RDat	11	46380755	46380756	0.0519	rs12574259	-3.47	rs876701	0.0534	-5.5	-2.935	241	1	top1	0.053	1.9e-07	2.935	0.00334	No
DNAJA4	ENSG00000140403.12	GTExv8.EUR.Adipose_Subcutaneous	./WEIGHTS//GTExv8.EUR.Adipose_Subcutaneous/ENSG00000140403.12.wgt.RDat	15	78264156	78264157	0.1989	rs2241885	-3.33	rs876364	0.0458	-5.83	1.14	402	30	enet	0.078	2.8e-10	-2.93475	0.00334	No
ECI1	ENSG00000167969.12	GTExv8.EUR.Adipose_Subcutaneous	./WEIGHTS//GTExv8.EUR.Adipose_Subcutaneous/ENSG00000167969.12.wgt.RDat	16	2252299	2252300	0.0888	rs12918803	-3.95	rs11645942	0.0501	-5.68	-2.935	340	1	top1	0.05	4.4e-07	2.935	0.00334	No
LAMA4	ENSG00000112769.18	GTExv8.EUR.Adipose_Subcutaneous	./WEIGHTS//GTExv8.EUR.Adipose_Subcutaneous/ENSG00000112769.18.wgt.RDat	6	112254938	112254939	0.1694	rs1515333	4.04	rs4947178	0.122	-8.13	-3.01	450	450	susie	0.12	1.1e-15	2.93369	0.00335	No
TUBGCP4	ENSG00000137822.12	GTExv8.EUR.Adipose_Subcutaneous	./WEIGHTS//GTExv8.EUR.Adipose_Subcutaneous/ENSG00000137822.12.wgt.RDat	15	43369220	43369221	0.0559	rs3742970	-3.57	rs17780920	0.0173	-4.18	2.952	268	268	susie	0.022	0.00062	-2.93384	0.00335	No
NAA25	ENSG00000111300.9	GTExv8.EUR.Adipose_Subcutaneous	./WEIGHTS//GTExv8.EUR.Adipose_Subcutaneous/ENSG00000111300.9.wgt.RDat	12	112109021	112109022	0.0275	rs11065987	-5.54	rs632650	-2.94e-05	3.8	3.239	203	8	enet	0.0037	0.095	2.93305	0.00336	No
CKAP2	ENSG00000136108.14	GTExv8.EUR.Adipose_Subcutaneous	./WEIGHTS//GTExv8.EUR.Adipose_Subcutaneous/ENSG00000136108.14.wgt.RDat	13	52455428	52455429	0.4484	rs9536066	3.58	rs7321964	0.491	15.35	3.196	359	27	enet	0.5	4.1e-73	2.93318	0.00336	No
RP11-536G4.2	ENSG00000258343.1	GTExv8.EUR.Adipose_Subcutaneous	./WEIGHTS//GTExv8.EUR.Adipose_Subcutaneous/ENSG00000258343.1.wgt.RDat	12	95858838	95858839	0.5134	rs11609603	-3.73	rs1436120	0.533	16	2.933	583	1	top1	0.53	4.3e-81	2.933	0.00336	No
FBXL20	ENSG00000108306.11	GTExv8.EUR.Adipose_Subcutaneous	./WEIGHTS//GTExv8.EUR.Adipose_Subcutaneous/ENSG00000108306.11.wgt.RDat	17	39402522	39402523	0.0472	rs8069176	4.53	rs8070695	0.062596	-6.21	-2.908	330	330	susie	0.073	1e-09	2.92886	0.0034	No
DARS-AS1	ENSG00000231890.7	GTExv8.EUR.Adipose_Subcutaneous	./WEIGHTS//GTExv8.EUR.Adipose_Subcutaneous/ENSG00000231890.7.wgt.RDat	2	135985175	135985176	0.0644	rs10187054	4.645	rs6743537	0.029463	-4.72	2.612	304	304	susie	0.033	4.1e-05	-2.92584	0.00344	No
SPCS2	ENSG00000118363.11	GTExv8.EUR.Adipose_Subcutaneous	./WEIGHTS//GTExv8.EUR.Adipose_Subcutaneous/ENSG00000118363.11.wgt.RDat	11	74949246	74949247	0.0766	rs4542437	3.31	rs11604806	0.0242	-5.08	2.429	456	456	susie	0.052	2.7e-07	-2.92495	0.00345	No
EIF2B2	ENSG00000119718.10	GTExv8.EUR.Adipose_Subcutaneous	./WEIGHTS//GTExv8.EUR.Adipose_Subcutaneous/ENSG00000119718.10.wgt.RDat	14	75002910	75002911	0.2611	rs2012627	3.77	rs175040	0.339738	-12.91	2.915	415	415	susie	0.34	1.1e-45	-2.9243	0.00345	No
ZKSCAN5	ENSG00000196652.11	GTExv8.EUR.Adipose_Subcutaneous	./WEIGHTS//GTExv8.EUR.Adipose_Subcutaneous/ENSG00000196652.11.wgt.RDat	7	99504650	99504651	0.056	rs4646450	5.86	rs1581492	0.0539	-5.27	4.777	315	8	enet	0.056	9.3e-08	-2.9235	0.00346	No
TRAPPC12	ENSG00000171853.15	GTExv8.EUR.Adipose_Subcutaneous	./WEIGHTS//GTExv8.EUR.Adipose_Subcutaneous/ENSG00000171853.15.wgt.RDat	2	3379674	3379675	0.1829	rs2324584	-3.149	rs2324567	0.195074	-10.01	2.93	602	602	susie	0.2	7.5e-25	-2.92178	0.00348	No
AC005775.2	ENSG00000266933.2	GTExv8.EUR.Adipose_Subcutaneous	./WEIGHTS//GTExv8.EUR.Adipose_Subcutaneous/ENSG00000266933.2.wgt.RDat	19	507495	507496	0.2494	rs10414677	3.41	rs10415416	0.251	-11	-2.921	385	1	top1	0.25	5.6e-32	2.921	0.003489	No
CSRNP3	ENSG00000178662.15	GTExv8.EUR.Adipose_Subcutaneous	./WEIGHTS//GTExv8.EUR.Adipose_Subcutaneous/ENSG00000178662.15.wgt.RDat	2	165469646	165469647	0.0425	rs777355	4.194	rs10184773	0.00473	3.8	-2.918	379	1	top1	0.0047	0.071	-2.918	0.00352	No
RP11-179B2.2	ENSG00000272572.1	GTExv8.EUR.Adipose_Subcutaneous	./WEIGHTS//GTExv8.EUR.Adipose_Subcutaneous/ENSG00000272572.1.wgt.RDat	10	100912567	100912568	0.1816	rs1408344	4.07	rs2273654	0.179	9.54	3.685	422	422	susie	0.21	8e-26	2.91694	0.00353	No
SHC2	ENSG00000129946.10	GTExv8.EUR.Adipose_Subcutaneous	./WEIGHTS//GTExv8.EUR.Adipose_Subcutaneous/ENSG00000129946.10.wgt.RDat	19	460995	460996	0.4374	rs10414677	3.41	rs10415416	0.22	-10.33	-2.921	350	7	lasso	0.31	4.2e-41	2.91393	0.003569	No
IFT74	ENSG00000096872.15	GTExv8.EUR.Adipose_Subcutaneous	./WEIGHTS//GTExv8.EUR.Adipose_Subcutaneous/ENSG00000096872.15.wgt.RDat	9	26956372	26956373	0.2103	rs10967719	2.96	rs10967611	0.177	9.24	2.908	625	1	top1	0.18	3.5e-22	2.908	0.00364	No
TMEM222	ENSG00000186501.14	GTExv8.EUR.Adipose_Subcutaneous	./WEIGHTS//GTExv8.EUR.Adipose_Subcutaneous/ENSG00000186501.14.wgt.RDat	1	27322144	27322145	0.241	rs7547618	-2.95	rs7521203	0.105	7.28	-2.923	236	236	susie	0.11	3.9e-14	-2.90702	0.00365	No
EVL	ENSG00000196405.12	GTExv8.EUR.Adipose_Subcutaneous	./WEIGHTS//GTExv8.EUR.Adipose_Subcutaneous/ENSG00000196405.12.wgt.RDat	14	99971448	99971449	0.319	rs2224585	2.57	rs7149272	0.150485	8.63	-2.475	415	415	susie	0.17	5.5e-21	-2.9066	0.00365	No
ZBTB38	ENSG00000177311.11	GTExv8.EUR.Adipose_Subcutaneous	./WEIGHTS//GTExv8.EUR.Adipose_Subcutaneous/ENSG00000177311.11.wgt.RDat	3	141324212	141324213	0.075	rs6785073	-2.9	rs6785073	0.0804	6.4	-2.904	405	1	top1	0.08	1.6e-10	-2.904	0.00368	No
RPS8	ENSG00000142937.11	GTExv8.EUR.Adipose_Subcutaneous	./WEIGHTS//GTExv8.EUR.Adipose_Subcutaneous/ENSG00000142937.11.wgt.RDat	1	44775250	44775251	0.1734	rs12139143	3.07	rs6689911	0.134	-9.15	2.804	350	21	enet	0.19	2.2e-23	-2.9025	0.0037	No
RP11-950C14.3	ENSG00000258646.1	GTExv8.EUR.Adipose_Subcutaneous	./WEIGHTS//GTExv8.EUR.Adipose_Subcutaneous/ENSG00000258646.1.wgt.RDat	14	75008480	75008481	0.0782	rs2012627	3.77	rs1569328	-0.002093	-3.3	2.385	415	415	susie	0.012	0.009	-2.8992	0.00374	No
ZCCHC8	ENSG00000033030.13	GTExv8.EUR.Adipose_Subcutaneous	./WEIGHTS//GTExv8.EUR.Adipose_Subcutaneous/ENSG00000033030.13.wgt.RDat	12	122501072	122501073	0.0653	rs7979863	3.93	rs10773208	0.0713	-6.38	-2.74	321	321	susie	0.075	7.5e-10	2.89617	0.00378	No
KIF17	ENSG00000117245.12	GTExv8.EUR.Adipose_Subcutaneous	./WEIGHTS//GTExv8.EUR.Adipose_Subcutaneous/ENSG00000117245.12.wgt.RDat	1	20718016	20718017	0.168	rs3856173	3.92	rs12036633	0.0635	5.66	-2.896	448	1	top1	0.063	1.4e-08	-2.896	0.00378	No
ANKRD44	ENSG00000065413.18	GTExv8.EUR.Adipose_Subcutaneous	./WEIGHTS//GTExv8.EUR.Adipose_Subcutaneous/ENSG00000065413.18.wgt.RDat	2	197311172	197311173	0.1486	rs700656	2.622	rs13033821	0.04337	6.15	2.191	340	340	susie	0.097	2e-12	2.88893	0.00387	No
ZNF384	ENSG00000126746.17	GTExv8.EUR.Adipose_Subcutaneous	./WEIGHTS//GTExv8.EUR.Adipose_Subcutaneous/ENSG00000126746.17.wgt.RDat	12	6689509	6689510	0.1945	rs2886271	-3.95	rs1045553	0.0647	5.66	2.937	283	283	susie	0.12	2.4e-15	2.88553	0.00391	No
RP11-673E1.1	ENSG00000251600.5	GTExv8.EUR.Adipose_Subcutaneous	./WEIGHTS//GTExv8.EUR.Adipose_Subcutaneous/ENSG00000251600.5.wgt.RDat	4	143912330	143912331	0.2938	rs989346	-4.6	rs1545437	0.252	-11.35	2.675	250	39	enet	0.31	6.5e-40	-2.8841	0.003925	No
VPS11	ENSG00000160695.14	GTExv8.EUR.Adipose_Subcutaneous	./WEIGHTS//GTExv8.EUR.Adipose_Subcutaneous/ENSG00000160695.14.wgt.RDat	11	119067698	119067699	0.2818	rs596647	4.12	rs11217129	0.213	10.37	3.101	379	379	susie	0.26	5.8e-33	2.87819	0.004	No
KNOP1	ENSG00000103550.13	GTExv8.EUR.Adipose_Subcutaneous	./WEIGHTS//GTExv8.EUR.Adipose_Subcutaneous/ENSG00000103550.13.wgt.RDat	16	19717693	19717694	0.3878	rs757206	4.72	rs720176	0.476	15.18	2.876	445	1	top1	0.48	4.4e-69	2.876	0.00403	No
SASS6	ENSG00000156876.9	GTExv8.EUR.Adipose_Subcutaneous	./WEIGHTS//GTExv8.EUR.Adipose_Subcutaneous/ENSG00000156876.9.wgt.RDat	1	100132954	100132955	0.1488	rs12135920	-2.95	rs11166410	0.0806	6.52	-2.672	451	451	susie	0.081	1.2e-10	-2.87469	0.00404	No
TSHZ2	ENSG00000182463.15	GTExv8.EUR.Adipose_Subcutaneous	./WEIGHTS//GTExv8.EUR.Adipose_Subcutaneous/ENSG00000182463.15.wgt.RDat	20	52972406	52972407	0.1004	rs6063942	-3.59	rs6068222	0.00737	-3.79	1.877	591	35	enet	0.039	7.2e-06	-2.8722	0.00408	No
NDUFV1	ENSG00000167792.11	GTExv8.EUR.Adipose_Subcutaneous	./WEIGHTS//GTExv8.EUR.Adipose_Subcutaneous/ENSG00000167792.11.wgt.RDat	11	67606851	67606852	0.1425	rs3765088	-3.15	rs4024254	0.129	8.51	-2.968	257	9	lasso	0.13	8.5e-17	-2.86894	0.00412	No
GNL3	ENSG00000163938.16	GTExv8.EUR.Adipose_Subcutaneous	./WEIGHTS//GTExv8.EUR.Adipose_Subcutaneous/ENSG00000163938.16.wgt.RDat	3	52681155	52681156	0.0376	rs9853056	-5.32	rs12635140	0.0502	-5.47	2.786	386	386	susie	0.058	5.7e-08	-2.86701	0.00414	No
RP11-507K2.2	ENSG00000258983.2	GTExv8.EUR.Adipose_Subcutaneous	./WEIGHTS//GTExv8.EUR.Adipose_Subcutaneous/ENSG00000258983.2.wgt.RDat	14	88499333	88499334	0.1968	rs3814855	-3.14	rs1998670	0.296021	12.08	-2.922	451	451	susie	0.3	5e-39	-2.8659	0.00416	No
COLCA2	ENSG00000214290.8	GTExv8.EUR.Adipose_Subcutaneous	./WEIGHTS//GTExv8.EUR.Adipose_Subcutaneous/ENSG00000214290.8.wgt.RDat	11	111298839	111298840	0.283	rs4938459	3.26	rs7944798	0.134	-8.69	2.719	448	20	enet	0.15	8.3e-19	-2.86499	0.00417	No
MT1L	ENSG00000260549.1	GTExv8.EUR.Adipose_Subcutaneous	./WEIGHTS//GTExv8.EUR.Adipose_Subcutaneous/ENSG00000260549.1.wgt.RDat	16	56617475	56617476	0.0948	rs13306677	-4.38	rs7197489	0.0055	-4.12	1.185	516	28	enet	0.01	0.016	-2.85704	0.00428	No
B4GALT1	ENSG00000086062.12	GTExv8.EUR.Adipose_Subcutaneous	./WEIGHTS//GTExv8.EUR.Adipose_Subcutaneous/ENSG00000086062.12.wgt.RDat	9	33167355	33167356	0.1239	rs17247766	3.1	rs17247766	0.0898	-6.83	3.098	484	484	susie	0.09	1.1e-11	-2.8546	0.00431	No
CLIP1	ENSG00000130779.19	GTExv8.EUR.Adipose_Subcutaneous	./WEIGHTS//GTExv8.EUR.Adipose_Subcutaneous/ENSG00000130779.19.wgt.RDat	12	122422631	122422632	0.0382	rs7979863	3.93	rs10847415	0.0101	-4.3	-3.094	337	4	lasso	0.03	9e-05	2.85044	0.00437	No
PDZPH1P	ENSG00000226926.7	GTExv8.EUR.Adipose_Subcutaneous	./WEIGHTS//GTExv8.EUR.Adipose_Subcutaneous/ENSG00000226926.7.wgt.RDat	5	103526617	103526618	0.1888	rs1288882	-3.25	rs404102	0.09237	-7.02	2.788	386	386	susie	0.095	3.2e-12	-2.84751	0.004406	No
ZNF717	ENSG00000227124.8	GTExv8.EUR.Adipose_Subcutaneous	./WEIGHTS//GTExv8.EUR.Adipose_Subcutaneous/ENSG00000227124.8.wgt.RDat	3	75785582	75785583	0.3258	rs4856003	3.21	rs17028554	0.188	9.79	3.122	165	35	enet	0.23	1e-29	2.84569	0.00443	No
PSMA6	ENSG00000100902.10	GTExv8.EUR.Adipose_Subcutaneous	./WEIGHTS//GTExv8.EUR.Adipose_Subcutaneous/ENSG00000100902.10.wgt.RDat	14	35278632	35278633	0.066	rs12891473	-6.03	rs10148872	-0.001336	-3.28	-1.244	348	348	susie	0.0079	0.029	2.8446	0.00445	No
SAMD12	ENSG00000177570.13	GTExv8.EUR.Adipose_Subcutaneous	./WEIGHTS//GTExv8.EUR.Adipose_Subcutaneous/ENSG00000177570.13.wgt.RDat	8	118621994	118621995	0.1487	rs11573829	-5.92	rs2460970	0.140264	8.24	-2.844	548	1	top1	0.14	1.3e-17	-2.844	0.00446	No
PCCB	ENSG00000114054.13	GTExv8.EUR.Adipose_Subcutaneous	./WEIGHTS//GTExv8.EUR.Adipose_Subcutaneous/ENSG00000114054.13.wgt.RDat	3	136250305	136250306	0.0977	rs10212532	-3.66	rs696081	0.0565	5.88	-2.843	284	1	top1	0.057	8.4e-08	-2.843	0.00447	No
SCMH1	ENSG00000010803.16	GTExv8.EUR.Adipose_Subcutaneous	./WEIGHTS//GTExv8.EUR.Adipose_Subcutaneous/ENSG00000010803.16.wgt.RDat	1	41242115	41242116	0.1123	rs4660510	-3.05	rs11579485	0.0451	5.4	-2.842	428	1	top1	0.045	1.6e-06	-2.842	0.00448	No
ADH6	ENSG00000172955.17	GTExv8.EUR.Adipose_Subcutaneous	./WEIGHTS//GTExv8.EUR.Adipose_Subcutaneous/ENSG00000172955.17.wgt.RDat	4	99219536	99219537	0.2747	rs4148887	3.79	rs3857224	0.0817	-6.97	3.303	491	38	enet	0.15	2e-19	-2.8404	0.004506	No
BORCS7	ENSG00000166275.15	GTExv8.EUR.Adipose_Subcutaneous	./WEIGHTS//GTExv8.EUR.Adipose_Subcutaneous/ENSG00000166275.15.wgt.RDat	10	102854222	102854223	0.481	rs4290163	3.8	rs9527	0.431	-14.4	2.676	344	4	lasso	0.43	8.9e-61	-2.83415	0.00459	No
BAK1P1	ENSG00000175730.8	GTExv8.EUR.Adipose_Subcutaneous	./WEIGHTS//GTExv8.EUR.Adipose_Subcutaneous/ENSG00000175730.8.wgt.RDat	20	32690814	32690815	0.1281	rs6057607	3	rs17293048	0.0444	-5.6	-1.871	398	398	susie	0.084	6.3e-11	2.83435	0.00459	No
LILRB4	ENSG00000186818.12	GTExv8.EUR.Adipose_Subcutaneous	./WEIGHTS//GTExv8.EUR.Adipose_Subcutaneous/ENSG00000186818.12.wgt.RDat	19	54643888	54643889	0.1641	rs12984029	3.36	rs6509859	0.0284	4.42	2.966	478	7	lasso	0.042	3.8e-06	2.83407	0.004596	No
DAPP1	ENSG00000070190.12	GTExv8.EUR.Adipose_Subcutaneous	./WEIGHTS//GTExv8.EUR.Adipose_Subcutaneous/ENSG00000070190.12.wgt.RDat	4	99816832	99816833	0.0632	rs4699769	3.5	rs7684872	0.0287	-5.44	-2.911	459	459	susie	0.037	1.5e-05	2.8334	0.004606	No
CCDC92	ENSG00000119242.8	GTExv8.EUR.Adipose_Subcutaneous	./WEIGHTS//GTExv8.EUR.Adipose_Subcutaneous/ENSG00000119242.8.wgt.RDat	12	123972830	123972831	0.2736	rs7973689	3.1	rs863750	0.119	8.11	2.112	433	37	enet	0.23	1.8e-29	2.83184	0.00463	No
ZNF527	ENSG00000189164.14	GTExv8.EUR.Adipose_Subcutaneous	./WEIGHTS//GTExv8.EUR.Adipose_Subcutaneous/ENSG00000189164.14.wgt.RDat	19	37371060	37371061	0.0284	rs7248733	3.14	rs8109038	0.00361	3.62	2.831	292	1	top1	0.0036	0.099	2.831	0.00464	No
PRR14	ENSG00000156858.11	GTExv8.EUR.Adipose_Subcutaneous	./WEIGHTS//GTExv8.EUR.Adipose_Subcutaneous/ENSG00000156858.11.wgt.RDat	16	30650728	30650729	0.0555	rs4889630	3.41	rs7198250	0.0291	-4.46	2.962	194	194	susie	0.036	1.7e-05	-2.82972	0.00466	No
SLC4A11	ENSG00000088836.12	GTExv8.EUR.Adipose_Subcutaneous	./WEIGHTS//GTExv8.EUR.Adipose_Subcutaneous/ENSG00000088836.12.wgt.RDat	20	3239189	3239190	0.12	rs976041	4.13	rs4507156	0.0444	5.26	-2.829	432	1	top1	0.044	2e-06	-2.829	0.00467	No
LINGO4	ENSG00000213171.2	GTExv8.EUR.Adipose_Subcutaneous	./WEIGHTS//GTExv8.EUR.Adipose_Subcutaneous/ENSG00000213171.2.wgt.RDat	1	151806069	151806070	0.1022	rs11204849	3.21	rs12128071	0.021	4.16	-2.829	333	1	top1	0.021	0.00086	-2.829	0.00467	No
RP11-302L19.3	ENSG00000273100.1	GTExv8.EUR.Adipose_Subcutaneous	./WEIGHTS//GTExv8.EUR.Adipose_Subcutaneous/ENSG00000273100.1.wgt.RDat	6	170178680	170178681	0.2829	rs3012451	-4.4	rs2935062	0.153	9.28	-2.446	395	5	lasso	0.18	4.5e-23	-2.82124	0.00478	No
ARSA	ENSG00000100299.17	GTExv8.EUR.Adipose_Subcutaneous	./WEIGHTS//GTExv8.EUR.Adipose_Subcutaneous/ENSG00000100299.17.wgt.RDat	22	50628172	50628173	0.515	rs10451	2.75	rs6151429	0.316	-12.34	-2.205	260	260	susie	0.37	2e-49	2.81517	0.004875	No
OTOF	ENSG00000115155.16	GTExv8.EUR.Adipose_Subcutaneous	./WEIGHTS//GTExv8.EUR.Adipose_Subcutaneous/ENSG00000115155.16.wgt.RDat	2	26558697	26558698	0.0691	rs6713849	-2.935	rs7601607	0.010423	-3.98	1.62	359	5	lasso	0.011	0.012	-2.81117	0.00494	No
RP4-639F20.1	ENSG00000235501.5	GTExv8.EUR.Adipose_Subcutaneous	./WEIGHTS//GTExv8.EUR.Adipose_Subcutaneous/ENSG00000235501.5.wgt.RDat	1	94927565	94927566	0.1951	rs11165281	2.96	rs11589700	0.0409	-5.62	2.846	548	31	enet	0.078	3e-10	-2.81006	0.00495	No
ZNF320	ENSG00000182986.12	GTExv8.EUR.Adipose_Subcutaneous	./WEIGHTS//GTExv8.EUR.Adipose_Subcutaneous/ENSG00000182986.12.wgt.RDat	19	52897683	52897684	0.738	rs4803071	3.88	rs3810115	0.389	13.68	2.749	457	457	susie	0.56	4.8e-88	2.81	0.004954	No
GAK	ENSG00000178950.16	GTExv8.EUR.Adipose_Subcutaneous	./WEIGHTS//GTExv8.EUR.Adipose_Subcutaneous/ENSG00000178950.16.wgt.RDat	4	932372	932373	0.1362	rs4690322	3.66	rs17781378	0.04	5.63	2.835	418	13	enet	0.091	1.1e-11	2.8078	0.004988	No
NEK4	ENSG00000114904.12	GTExv8.EUR.Adipose_Subcutaneous	./WEIGHTS//GTExv8.EUR.Adipose_Subcutaneous/ENSG00000114904.12.wgt.RDat	3	52770948	52770949	0.0715	rs9853056	-5.32	rs3755798	0.0692	-6.18	2.807	394	1	top1	0.069	3e-09	-2.807	0.005	No
AS3MT	ENSG00000214435.7	GTExv8.EUR.Adipose_Subcutaneous	./WEIGHTS//GTExv8.EUR.Adipose_Subcutaneous/ENSG00000214435.7.wgt.RDat	10	102869515	102869516	0.6496	rs4290163	3.8	rs4919690	0.57	-16.52	2.746	344	13	lasso	0.62	3e-102	-2.80545	0.00502	No
RP11-387H17.4	ENSG00000264968.1	GTExv8.EUR.Adipose_Subcutaneous	./WEIGHTS//GTExv8.EUR.Adipose_Subcutaneous/ENSG00000264968.1.wgt.RDat	17	39927741	39927742	0.2687	rs3859192	-5.43	rs4795402	0.144107	8.43	1.793	293	293	susie	0.18	4.9e-22	2.80164	0.00508	No
AC073150.6	ENSG00000235574.1	GTExv8.EUR.Adipose_Subcutaneous	./WEIGHTS//GTExv8.EUR.Adipose_Subcutaneous/ENSG00000235574.1.wgt.RDat	7	27492764	27492765	0.09	rs198	6.34	rs12540276	0.0236	5.15	4.423	454	9	enet	0.048	7.8e-07	2.80154	0.00509	No
MAP3K11	ENSG00000173327.7	GTExv8.EUR.Adipose_Subcutaneous	./WEIGHTS//GTExv8.EUR.Adipose_Subcutaneous/ENSG00000173327.7.wgt.RDat	11	65614248	65614249	0.2368	rs624273	3.08	rs2004649	0.25	10.99	-2.799	349	1	top1	0.25	8.2e-32	-2.799	0.00513	No
ANO10	ENSG00000160746.12	GTExv8.EUR.Adipose_Subcutaneous	./WEIGHTS//GTExv8.EUR.Adipose_Subcutaneous/ENSG00000160746.12.wgt.RDat	3	43691593	43691594	0.0414	rs9852783	-2.79	rs9852783	0.022	-4.07	-2.795	363	1	top1	0.022	0.00066	2.795	0.00519	No
RP11-288H12.3	ENSG00000213073.4	GTExv8.EUR.Adipose_Subcutaneous	./WEIGHTS//GTExv8.EUR.Adipose_Subcutaneous/ENSG00000213073.4.wgt.RDat	6	160093081	160093082	0.2429	rs17593921	3.25	rs12202350	0.0107	5.72	1.996	547	18	enet	0.12	2.3e-15	2.79256	0.00523	No
CISD3	ENSG00000277972.1	GTExv8.EUR.Adipose_Subcutaneous	./WEIGHTS//GTExv8.EUR.Adipose_Subcutaneous/ENSG00000277972.1.wgt.RDat	17	38730234	38730235	0.1059	rs708692	2.76	rs2019203	0.03737	-5.3	1.711	340	14	enet	0.084	6.8e-11	-2.79108	0.00525	No
ZPR1	ENSG00000109917.10	GTExv8.EUR.Adipose_Subcutaneous	./WEIGHTS//GTExv8.EUR.Adipose_Subcutaneous/ENSG00000109917.10.wgt.RDat	11	116788049	116788050	0.0863	rs4938355	4.37	rs12292921	0.0223	-4.91	2.957	550	3	lasso	0.042	4e-06	-2.78798	0.0053	No
AP000255.6	ENSG00000273091.1	GTExv8.EUR.Adipose_Subcutaneous	./WEIGHTS//GTExv8.EUR.Adipose_Subcutaneous/ENSG00000273091.1.wgt.RDat	21	31735731	31735732	0.064	rs12626903	2.89	rs2833488	0.02373	-3.91	2.787	534	1	top1	0.024	0.00042	-2.787	0.00532	No
RP11-147L13.8	ENSG00000267731.1	GTExv8.EUR.Adipose_Subcutaneous	./WEIGHTS//GTExv8.EUR.Adipose_Subcutaneous/ENSG00000267731.1.wgt.RDat	17	68189883	68189884	0.4182	rs7223873	-3.67	rs35191309	0.136856	8.31	1.069	342	58	enet	0.27	9e-35	2.78023	0.00543	No
PTH1R	ENSG00000160801.13	GTExv8.EUR.Adipose_Subcutaneous	./WEIGHTS//GTExv8.EUR.Adipose_Subcutaneous/ENSG00000160801.13.wgt.RDat	3	46877745	46877746	0.0895	rs12485875	-4.08	rs4683297	0.019	4.76	2.869	319	22	enet	0.057	7e-08	2.77948	0.00544	No
BEND6	ENSG00000151917.17	GTExv8.EUR.Adipose_Subcutaneous	./WEIGHTS//GTExv8.EUR.Adipose_Subcutaneous/ENSG00000151917.17.wgt.RDat	6	56955125	56955126	0.1458	rs13205022	-4.09	rs9382669	0.184	-9.98	-2.765	280	280	susie	0.2	5.5e-25	2.77906	0.00545	No
C11orf53	ENSG00000150750.7	GTExv8.EUR.Adipose_Subcutaneous	./WEIGHTS//GTExv8.EUR.Adipose_Subcutaneous/ENSG00000150750.7.wgt.RDat	11	111245804	111245805	0.1585	rs4938459	3.26	rs7944798	0.0414	-6.27	2.719	459	459	susie	0.056	9.6e-08	-2.77829	0.00546	No
PRTFDC1	ENSG00000099256.18	GTExv8.EUR.Adipose_Subcutaneous	./WEIGHTS//GTExv8.EUR.Adipose_Subcutaneous/ENSG00000099256.18.wgt.RDat	10	24952603	24952604	0.1406	rs10828769	3.32	rs10828722	0.0858	-6.58	2.776	413	1	top1	0.086	3.7e-11	-2.776	0.0055	No
CAPN15	ENSG00000103326.11	GTExv8.EUR.Adipose_Subcutaneous	./WEIGHTS//GTExv8.EUR.Adipose_Subcutaneous/ENSG00000103326.11.wgt.RDat	16	527716	527717	0.1587	rs7206751	3.19	rs11864655	0.0963	-7.24	2.382	454	454	susie	0.11	1.1e-13	-2.77223	0.00557	No
ZSCAN21	ENSG00000166529.14	GTExv8.EUR.Adipose_Subcutaneous	./WEIGHTS//GTExv8.EUR.Adipose_Subcutaneous/ENSG00000166529.14.wgt.RDat	7	100049773	100049774	0.2168	rs4646450	5.86	rs4729567	0.182	9.51	-1.747	272	16	enet	0.19	2.4e-24	-2.77213	0.00557	No
RNF40	ENSG00000103549.21	GTExv8.EUR.Adipose_Subcutaneous	./WEIGHTS//GTExv8.EUR.Adipose_Subcutaneous/ENSG00000103549.21.wgt.RDat	16	30763117	30763118	0.222	rs4889630	3.41	rs7500719	0.123	8.43	2.563	209	20	enet	0.13	2.1e-16	2.76896	0.00562	No
ARHGAP1	ENSG00000175220.11	GTExv8.EUR.Adipose_Subcutaneous	./WEIGHTS//GTExv8.EUR.Adipose_Subcutaneous/ENSG00000175220.11.wgt.RDat	11	46700598	46700599	0.1104	rs3740694	4	rs10769205	0.121	-7.7	-2.766	238	1	top1	0.12	3.1e-15	2.766	0.00567	No
F2	ENSG00000180210.14	GTExv8.EUR.Adipose_Subcutaneous	./WEIGHTS//GTExv8.EUR.Adipose_Subcutaneous/ENSG00000180210.14.wgt.RDat	11	46719179	46719180	0.0349	rs3740694	4	rs10769205	0.0356	-4.28	-2.766	239	1	top1	0.036	1.9e-05	2.766	0.00567	No
CCDC189	ENSG00000196118.11	GTExv8.EUR.Adipose_Subcutaneous	./WEIGHTS//GTExv8.EUR.Adipose_Subcutaneous/ENSG00000196118.11.wgt.RDat	16	30762709	30762710	0.0373	rs4889630	3.41	rs13338946	0.0311	-4.59	2.764	209	1	top1	0.031	6.2e-05	-2.764	0.00571	No
HERPUD1	ENSG00000051108.14	GTExv8.EUR.Adipose_Subcutaneous	./WEIGHTS//GTExv8.EUR.Adipose_Subcutaneous/ENSG00000051108.14.wgt.RDat	16	56932047	56932048	0.1482	rs13306677	-4.38	rs9921780	0.0609	5.56	3.733	526	10	lasso	0.082	9.7e-11	2.76344	0.00572	No
PIK3R3	ENSG00000117461.14	GTExv8.EUR.Adipose_Subcutaneous	./WEIGHTS//GTExv8.EUR.Adipose_Subcutaneous/ENSG00000117461.14.wgt.RDat	1	46133035	46133036	0.0287	rs17361763	-3	rs953823	0.00352	3.57	2.325	319	319	susie	0.014	0.0049	2.7626	0.00573	No
SCRN2	ENSG00000141295.13	GTExv8.EUR.Adipose_Subcutaneous	./WEIGHTS//GTExv8.EUR.Adipose_Subcutaneous/ENSG00000141295.13.wgt.RDat	17	47841332	47841333	0.5961	rs4793658	-2.87	rs2010952	0.28609	-12.12	-2.365	386	19	enet	0.44	1.8e-61	2.76259	0.00573	No
MCM7	ENSG00000166508.17	GTExv8.EUR.Adipose_Subcutaneous	./WEIGHTS//GTExv8.EUR.Adipose_Subcutaneous/ENSG00000166508.17.wgt.RDat	7	100101864	100101865	0.1609	rs4646450	5.86	rs4134927	0.0224	4.8	-1.961	275	2	lasso	0.045	1.5e-06	-2.76285	0.00573	No
KCTD13	ENSG00000174943.9	GTExv8.EUR.Adipose_Subcutaneous	./WEIGHTS//GTExv8.EUR.Adipose_Subcutaneous/ENSG00000174943.9.wgt.RDat	16	29926834	29926835	0.0404	rs34564246	3.06	rs11150576	0.0179	4.04	2.852	181	181	susie	0.024	0.00037	2.75901	0.0058	No
PRPS1P2	ENSG00000232630.1	GTExv8.EUR.Adipose_Subcutaneous	./WEIGHTS//GTExv8.EUR.Adipose_Subcutaneous/ENSG00000232630.1.wgt.RDat	9	125150652	125150653	0.0706	rs501963	-2.93	rs420423	0.0696	6.15	-2.751	313	1	top1	0.07	2.7e-09	-2.751	0.00594	No
RETSAT	ENSG00000042445.13	GTExv8.EUR.Adipose_Subcutaneous	./WEIGHTS//GTExv8.EUR.Adipose_Subcutaneous/ENSG00000042445.13.wgt.RDat	2	85354392	85354393	0.1225	rs7601117	6.073	rs11678606	0.055829	-5.63	-1.95	449	449	susie	0.056	8.7e-08	2.74861	0.00598	No
FOXN2	ENSG00000170802.15	GTExv8.EUR.Adipose_Subcutaneous	./WEIGHTS//GTExv8.EUR.Adipose_Subcutaneous/ENSG00000170802.15.wgt.RDat	2	48314636	48314637	0.2052	rs4953616	2.815	rs12475492	0.078356	7.11	-2.304	361	14	enet	0.12	1.1e-15	-2.74906	0.00598	No
YWHAE	ENSG00000108953.16	GTExv8.EUR.Adipose_Subcutaneous	./WEIGHTS//GTExv8.EUR.Adipose_Subcutaneous/ENSG00000108953.16.wgt.RDat	17	1400377	1400378	0.1067	rs4636972	3.65	rs11655548	0.039328	-4.82	-1.461	448	31	enet	0.042	3.9e-06	2.74849	0.00599	No
PRX	ENSG00000105227.14	GTExv8.EUR.Adipose_Subcutaneous	./WEIGHTS//GTExv8.EUR.Adipose_Subcutaneous/ENSG00000105227.14.wgt.RDat	19	40413365	40413366	0.054	rs268672	-3.19	rs11668242	0.022	-4.25	2.748	375	1	top1	0.022	0.00067	-2.748	0.005996	No
SHQ1	ENSG00000144736.13	GTExv8.EUR.Adipose_Subcutaneous	./WEIGHTS//GTExv8.EUR.Adipose_Subcutaneous/ENSG00000144736.13.wgt.RDat	3	72861913	72861914	0.0761	rs2046867	2.89	rs6779684	0.0279	4.38	2.748	434	1	top1	0.028	0.00014	2.748	0.006	No
NBPF3	ENSG00000142794.18	GTExv8.EUR.Adipose_Subcutaneous	./WEIGHTS//GTExv8.EUR.Adipose_Subcutaneous/ENSG00000142794.18.wgt.RDat	1	21440127	21440128	0.829	rs1780316	-3.66	rs1827293	0.591	16.82	-2.855	383	14	enet	0.69	5.4e-123	-2.74684	0.00602	No
GNMT	ENSG00000124713.5	GTExv8.EUR.Adipose_Subcutaneous	./WEIGHTS//GTExv8.EUR.Adipose_Subcutaneous/ENSG00000124713.5.wgt.RDat	6	42960757	42960758	0.2508	rs2274517	-3.43	rs2395943	0.261	11.43	-2.743	371	1	top1	0.26	2e-33	-2.743	0.00609	No
KDM3B	ENSG00000120733.13	GTExv8.EUR.Adipose_Subcutaneous	./WEIGHTS//GTExv8.EUR.Adipose_Subcutaneous/ENSG00000120733.13.wgt.RDat	5	138352595	138352596	0.1433	rs12659034	3.92	rs4835682	0.054758	-5.38	-2.742	294	1	top1	0.055	1.3e-07	2.742	0.006107	No
PPP2CA	ENSG00000113575.9	GTExv8.EUR.Adipose_Subcutaneous	./WEIGHTS//GTExv8.EUR.Adipose_Subcutaneous/ENSG00000113575.9.wgt.RDat	5	134226141	134226142	0.0316	rs4958228	-4.51	rs2300066	0.014565	-3.88	-2.861	397	397	susie	0.02	0.0011	2.74114	0.006123	No
ELMO3	ENSG00000102890.14	GTExv8.EUR.Adipose_Subcutaneous	./WEIGHTS//GTExv8.EUR.Adipose_Subcutaneous/ENSG00000102890.14.wgt.RDat	16	67199110	67199111	0.1061	rs3730397	-3.28	rs9932087	0.0778	6.97	-1.872	252	19	enet	0.093	5.9e-12	-2.73894	0.00616	No
PHACTR4	ENSG00000204138.12	GTExv8.EUR.Adipose_Subcutaneous	./WEIGHTS//GTExv8.EUR.Adipose_Subcutaneous/ENSG00000204138.12.wgt.RDat	1	28369581	28369582	0.239	rs4908398	-2.64	rs10794514	0.171	-10.09	-2.424	279	16	lasso	0.21	5.5e-27	2.73921	0.00616	No
MARCHF6	ENSG00000145495.15	GTExv8.EUR.Adipose_Subcutaneous	./WEIGHTS//GTExv8.EUR.Adipose_Subcutaneous/ENSG00000145495.15.wgt.RDat	5	10353702	10353703	0.1266	rs7733299	-2.78	rs7722341	0.003069	-4.43	-2.027	606	29	enet	0.031	6.5e-05	2.7347	0.006244	No
ZNF93	ENSG00000184635.14	GTExv8.EUR.Adipose_Subcutaneous	./WEIGHTS//GTExv8.EUR.Adipose_Subcutaneous/ENSG00000184635.14.wgt.RDat	19	19900912	19900913	0.0807	rs17216588	-3.48	rs28590063	0.0519	5.39	-2.278	299	9	lasso	0.058	5.9e-08	-2.73366	0.006264	No
TRBV26OR9-2	ENSG00000231165.3	GTExv8.EUR.Adipose_Subcutaneous	./WEIGHTS//GTExv8.EUR.Adipose_Subcutaneous/ENSG00000231165.3.wgt.RDat	9	33695766	33695767	0.084	rs2050789	-3.92	rs16933401	0.0748	6.04	3.015	323	323	susie	0.075	6.5e-10	2.7302	0.00633	No
USMG5	ENSG00000173915.14	GTExv8.EUR.Adipose_Subcutaneous	./WEIGHTS//GTExv8.EUR.Adipose_Subcutaneous/ENSG00000173915.14.wgt.RDat	10	103396465	103396466	0.0747	rs10786737	3.47	rs7911488	0.0527	-5.47	-2.728	352	1	top1	0.053	2.3e-07	2.728	0.00637	No
ZNF793	ENSG00000188227.12	GTExv8.EUR.Adipose_Subcutaneous	./WEIGHTS//GTExv8.EUR.Adipose_Subcutaneous/ENSG00000188227.12.wgt.RDat	19	37507046	37507047	0.1198	rs7248733	3.14	rs2291004	0.187	9.87	2.906	275	8	lasso	0.2	1.2e-24	2.728	0.006372	No
ENTPD6	ENSG00000197586.12	GTExv8.EUR.Adipose_Subcutaneous	./WEIGHTS//GTExv8.EUR.Adipose_Subcutaneous/ENSG00000197586.12.wgt.RDat	20	25195692	25195693	0.2165	rs6050477	2.74	rs6115193	0.0401	-6.11	0.754	438	14	lasso	0.098	1.6e-12	-2.72692	0.00639	No
AC005532.5	ENSG00000230825.1	GTExv8.EUR.Adipose_Subcutaneous	./WEIGHTS//GTExv8.EUR.Adipose_Subcutaneous/ENSG00000230825.1.wgt.RDat	7	7255153	7255154	0.2134	rs10081184	-3	rs1621819	0.0639	-6.74	-2.267	514	514	susie	0.09	1.2e-11	2.72565	0.00642	No
NOL8	ENSG00000198000.11	GTExv8.EUR.Adipose_Subcutaneous	./WEIGHTS//GTExv8.EUR.Adipose_Subcutaneous/ENSG00000198000.11.wgt.RDat	9	92325482	92325483	0.0581	rs2296668	3.05	rs6479422	0.0663	-5.82	-2.724	409	1	top1	0.066	6.5e-09	2.724	0.00645	No
SLC35G5	ENSG00000177710.5	GTExv8.EUR.Adipose_Subcutaneous	./WEIGHTS//GTExv8.EUR.Adipose_Subcutaneous/ENSG00000177710.5.wgt.RDat	8	11330887	11330888	0.0414	rs7824557	3.5	rs2572452	0.004294	-4.68	2.924	633	633	susie	0.014	0.006	-2.7206	0.00652	No
ADAM19	ENSG00000135074.15	GTExv8.EUR.Adipose_Subcutaneous	./WEIGHTS//GTExv8.EUR.Adipose_Subcutaneous/ENSG00000135074.15.wgt.RDat	5	157575774	157575775	0.2881	rs1990950	3.73	rs2277027	0.292887	11.91	-2.251	527	24	enet	0.31	4e-41	-2.71595	0.006609	No
EXOC6	ENSG00000138190.16	GTExv8.EUR.Adipose_Subcutaneous	./WEIGHTS//GTExv8.EUR.Adipose_Subcutaneous/ENSG00000138190.16.wgt.RDat	10	92834712	92834713	0.0562	rs2488071	4.04	rs10748583	0.00521	4.77	2.424	456	5	lasso	0.026	0.00022	2.71489	0.00663	No
GSDMB	ENSG00000073605.18	GTExv8.EUR.Adipose_Subcutaneous	./WEIGHTS//GTExv8.EUR.Adipose_Subcutaneous/ENSG00000073605.18.wgt.RDat	17	39918649	39918650	0.118	rs3859192	-5.43	rs7503195	0.038985	5.47	2.787	291	291	susie	0.041	5.4e-06	2.7136	0.00666	No
NAA60	ENSG00000122390.17	GTExv8.EUR.Adipose_Subcutaneous	./WEIGHTS//GTExv8.EUR.Adipose_Subcutaneous/ENSG00000122390.17.wgt.RDat	16	3443610	3443611	0.3985	rs13740	-3.56	rs2074524	0.238	-10.71	-1.941	345	345	susie	0.26	7.5e-34	2.71139	0.0067	No
SPATA25	ENSG00000149634.4	GTExv8.EUR.Adipose_Subcutaneous	./WEIGHTS//GTExv8.EUR.Adipose_Subcutaneous/ENSG00000149634.4.wgt.RDat	20	45887634	45887635	0.1095	rs4810486	2.88	rs7270354	-0.00208	3.99	0.838	514	20	enet	0.022	0.00068	2.70874	0.00675	No
PCNX3	ENSG00000197136.4	GTExv8.EUR.Adipose_Subcutaneous	./WEIGHTS//GTExv8.EUR.Adipose_Subcutaneous/ENSG00000197136.4.wgt.RDat	11	65615772	65615773	0.0704	rs624273	3.08	rs2004649	0.0432	5.38	-2.799	346	346	susie	0.049	6.6e-07	-2.70694	0.00679	No
MAN2C1	ENSG00000140400.16	GTExv8.EUR.Adipose_Subcutaneous	./WEIGHTS//GTExv8.EUR.Adipose_Subcutaneous/ENSG00000140400.16.wgt.RDat	15	75368153	75368154	0.559	rs8609	-4.34	rs4886443	0.662	17.97	2.707	231	231	susie	0.67	2.4e-116	2.70607	0.00681	No
RP11-693N9.2	ENSG00000235505.7	GTExv8.EUR.Adipose_Subcutaneous	./WEIGHTS//GTExv8.EUR.Adipose_Subcutaneous/ENSG00000235505.7.wgt.RDat	11	104919072	104919073	0.0795	rs11606311	3.43	rs11226550	0.0267	-5.18	2.075	335	6	lasso	0.063	1.5e-08	-2.70558	0.00682	No
GAPDHP42	ENSG00000219881.1	GTExv8.EUR.Adipose_Subcutaneous	./WEIGHTS//GTExv8.EUR.Adipose_Subcutaneous/ENSG00000219881.1.wgt.RDat	6	69745870	69745871	0.0994	rs9354874	-2.75	rs921973	0.0426	-5.96	-2.05	450	25	enet	0.062	2.2e-08	2.70207	0.00689	No
HSD17B4	ENSG00000133835.14	GTExv8.EUR.Adipose_Subcutaneous	./WEIGHTS//GTExv8.EUR.Adipose_Subcutaneous/ENSG00000133835.14.wgt.RDat	5	119452442	119452443	0.163	rs457106	3.13	rs1901402	0.079364	6.79	-2.267	353	33	enet	0.098	1.6e-12	-2.70165	0.0069	No
PSMD5-AS1	ENSG00000226752.9	GTExv8.EUR.Adipose_Subcutaneous	./WEIGHTS//GTExv8.EUR.Adipose_Subcutaneous/ENSG00000226752.9.wgt.RDat	9	120824827	120824828	0.8875	rs914842	3.11	rs12343516	0.769	19.17	2.603	349	349	susie	0.81	1.9e-173	2.7015	0.0069	No
GTF2IRD2B	ENSG00000174428.16	GTExv8.EUR.Adipose_Subcutaneous	./WEIGHTS//GTExv8.EUR.Adipose_Subcutaneous/ENSG00000174428.16.wgt.RDat	7	75092572	75092573	0.0429	rs35735900	2.78	rs2301907	0.0173	-3.66	2.701	77	1	top1	0.017	0.0023	-2.701	0.00691	No
FLJ12825	ENSG00000248265.1	GTExv8.EUR.Adipose_Subcutaneous	./WEIGHTS//GTExv8.EUR.Adipose_Subcutaneous/ENSG00000248265.1.wgt.RDat	12	54058253	54058254	0.6351	rs2366149	-4.66	rs7137107	0.554	16.31	-2.654	420	420	susie	0.57	5.1e-89	-2.69506	0.00704	No
RP11-479O9.4	ENSG00000272693.3	GTExv8.EUR.Adipose_Subcutaneous	./WEIGHTS//GTExv8.EUR.Adipose_Subcutaneous/ENSG00000272693.3.wgt.RDat	7	65770809	65770810	0.0437	rs4499980	-2.87	rs6460259	0.0373	-4.61	-2.695	202	1	top1	0.037	1.2e-05	2.695	0.00704	No
AC093110.3	ENSG00000238018.2	GTExv8.EUR.Adipose_Subcutaneous	./WEIGHTS//GTExv8.EUR.Adipose_Subcutaneous/ENSG00000238018.2.wgt.RDat	2	54680044	54680045	0.1528	rs6732751	-3.267	rs17046097	0.107754	7.31	-3.007	578	27	enet	0.13	3e-16	-2.69399	0.00706	No
CTC-523E23.11	ENSG00000271109.1	GTExv8.EUR.Adipose_Subcutaneous	./WEIGHTS//GTExv8.EUR.Adipose_Subcutaneous/ENSG00000271109.1.wgt.RDat	19	34860575	34860576	0.1338	rs12986103	-2.61	rs749981	0.0818	6.75	2.433	460	6	lasso	0.096	2.7e-12	2.6889	0.007169	No
ACADVL	ENSG00000072778.19	GTExv8.EUR.Adipose_Subcutaneous	./WEIGHTS//GTExv8.EUR.Adipose_Subcutaneous/ENSG00000072778.19.wgt.RDat	17	7217715	7217716	0.1485	rs1215	3.25	rs446994	0.098898	7.1	-2.688	468	1	top1	0.099	1.1e-12	-2.688	0.00719	No
ACHE	ENSG00000087085.13	GTExv8.EUR.Adipose_Subcutaneous	./WEIGHTS//GTExv8.EUR.Adipose_Subcutaneous/ENSG00000087085.13.wgt.RDat	7	100896973	100896974	0.2211	rs34440977	4.16	rs6706	0.15	8.61	2.688	358	1	top1	0.15	8.8e-19	2.688	0.00719	No
NMRAL1	ENSG00000153406.13	GTExv8.EUR.Adipose_Subcutaneous	./WEIGHTS//GTExv8.EUR.Adipose_Subcutaneous/ENSG00000153406.13.wgt.RDat	16	4495762	4495763	0.3838	rs1684583	-3.61	rs4785966	0.419	14.62	-2.895	423	15	enet	0.46	1.7e-66	-2.68803	0.00719	No
RP11-528I4.2	ENSG00000272969.1	GTExv8.EUR.Adipose_Subcutaneous	./WEIGHTS//GTExv8.EUR.Adipose_Subcutaneous/ENSG00000272969.1.wgt.RDat	4	55547138	55547139	0.0814	rs7665149	3.61	rs9993675	0.0699	-6.82	-1.691	403	20	enet	0.085	4.1e-11	2.6837	0.00728	No
ABALON	ENSG00000281376.1	GTExv8.EUR.Adipose_Subcutaneous	./WEIGHTS//GTExv8.EUR.Adipose_Subcutaneous/ENSG00000281376.1.wgt.RDat	20	31721506	31721507	0.0362	rs1115713	3.52	rs6060952	0.0359	4.58	2.683	309	1	top1	0.036	1.8e-05	2.683	0.0073	No
GRIP2	ENSG00000144596.12	GTExv8.EUR.Adipose_Subcutaneous	./WEIGHTS//GTExv8.EUR.Adipose_Subcutaneous/ENSG00000144596.12.wgt.RDat	3	14556074	14556075	0.1273	rs6807275	4.27	rs17317288	0.0861	6.51	-2.679	628	1	top1	0.086	3.5e-11	-2.679	0.00738	No
GPRC5B	ENSG00000167191.11	GTExv8.EUR.Adipose_Subcutaneous	./WEIGHTS//GTExv8.EUR.Adipose_Subcutaneous/ENSG00000167191.11.wgt.RDat	16	19886166	19886167	0.1454	rs757206	4.72	rs227760	0.0714	6.01	-1.543	428	7	lasso	0.075	6.6e-10	-2.67413	0.00749	No
TMED10P2	ENSG00000239405.1	GTExv8.EUR.Adipose_Subcutaneous	./WEIGHTS//GTExv8.EUR.Adipose_Subcutaneous/ENSG00000239405.1.wgt.RDat	3	128538019	128538020	0.1021	rs1573949	-3.64	rs7629791	0.0584	-6.04	2.649	358	358	susie	0.063	1.7e-08	-2.67132	0.00756	No
TRPV2	ENSG00000187688.14	GTExv8.EUR.Adipose_Subcutaneous	./WEIGHTS//GTExv8.EUR.Adipose_Subcutaneous/ENSG00000187688.14.wgt.RDat	17	16417561	16417562	0.1139	rs7222297	-3.05	rs3813769	0.098254	-7.03	-2.67	308	1	top1	0.098	1.3e-12	2.67	0.00759	No
KB-1991G8.1	ENSG00000253217.1	GTExv8.EUR.Adipose_Subcutaneous	./WEIGHTS//GTExv8.EUR.Adipose_Subcutaneous/ENSG00000253217.1.wgt.RDat	8	100337594	100337595	0.0816	rs2469663	3.16	rs9642786	0.02555	3.93	2.668	396	1	top1	0.026	0.00026	2.668	0.00763	No
C15orf61	ENSG00000189227.5	GTExv8.EUR.Adipose_Subcutaneous	./WEIGHTS//GTExv8.EUR.Adipose_Subcutaneous/ENSG00000189227.5.wgt.RDat	15	67521067	67521068	0.0526	rs6494654	-3.57	rs3784706	0.0244	-4.14	1.606	419	419	susie	0.031	6.7e-05	-2.66664	0.00766	No
NUP35	ENSG00000163002.12	GTExv8.EUR.Adipose_Subcutaneous	./WEIGHTS//GTExv8.EUR.Adipose_Subcutaneous/ENSG00000163002.12.wgt.RDat	2	183117512	183117513	0.0973	rs3748884	-2.914	rs6750185	0.051612	-5.69	-2.415	379	379	susie	0.058	5.6e-08	2.66586	0.00768	No
GBA	ENSG00000177628.15	GTExv8.EUR.Adipose_Subcutaneous	./WEIGHTS//GTExv8.EUR.Adipose_Subcutaneous/ENSG00000177628.15.wgt.RDat	1	155244698	155244699	0.0918	rs11264372	-3.8	rs734074	0.0424	-5.34	-2.665	316	1	top1	0.042	3.3e-06	2.665	0.0077	No
GOLGA2P7	ENSG00000225151.10	GTExv8.EUR.Adipose_Subcutaneous	./WEIGHTS//GTExv8.EUR.Adipose_Subcutaneous/ENSG00000225151.10.wgt.RDat	15	84230135	84230136	0.0756	rs35641144	3.27	rs11638788	0.0187	4.6	2.868	199	5	lasso	0.03	9.1e-05	2.66449	0.00771	No
RP11-834C11.8	ENSG00000248576.1	GTExv8.EUR.Adipose_Subcutaneous	./WEIGHTS//GTExv8.EUR.Adipose_Subcutaneous/ENSG00000248576.1.wgt.RDat	12	54163138	54163139	0.117	rs2366149	-4.66	rs7970400	0.0628	-6.26	-2.107	447	447	susie	0.069	3e-09	2.66003	0.00781	No
ADAL	ENSG00000168803.14	GTExv8.EUR.Adipose_Subcutaneous	./WEIGHTS//GTExv8.EUR.Adipose_Subcutaneous/ENSG00000168803.14.wgt.RDat	15	43330673	43330674	0.5171	rs3742970	-3.57	rs478104	0.381	-13.54	-2.659	264	1	top1	0.38	6.7e-52	2.659	0.00784	No
GAA	ENSG00000171298.12	GTExv8.EUR.Adipose_Subcutaneous	./WEIGHTS//GTExv8.EUR.Adipose_Subcutaneous/ENSG00000171298.12.wgt.RDat	17	80101555	80101556	0.4092	rs11150846	-3.09	rs12450199	0.311208	-12.27	-2.403	435	18	enet	0.36	2.7e-48	2.65849	0.00785	No
RP11-5C23.1	ENSG00000272760.1	GTExv8.EUR.Adipose_Subcutaneous	./WEIGHTS//GTExv8.EUR.Adipose_Subcutaneous/ENSG00000272760.1.wgt.RDat	7	154951225	154951226	0.1001	rs11543936	-2.66	rs11543936	0.0853	6.53	-2.657	673	1	top1	0.085	4.2e-11	-2.657	0.00788	No
RP11-295P9.3	ENSG00000239665.8	GTExv8.EUR.Adipose_Subcutaneous	./WEIGHTS//GTExv8.EUR.Adipose_Subcutaneous/ENSG00000239665.8.wgt.RDat	10	13631142	13631143	0.0768	rs17154656	3.51	rs2274352	0.0466	-5.15	2.656	706	1	top1	0.047	1.1e-06	-2.656	0.00791	No
PLA2G4B	ENSG00000243708.10	GTExv8.EUR.Adipose_Subcutaneous	./WEIGHTS//GTExv8.EUR.Adipose_Subcutaneous/ENSG00000243708.10.wgt.RDat	15	41837774	41837775	0.2338	rs621560	3.29	rs2241522	0.267	11.52	-2.543	403	403	susie	0.27	1.4e-34	-2.65196	0.008	No
FAM66A	ENSG00000227888.4	GTExv8.EUR.Adipose_Subcutaneous	./WEIGHTS//GTExv8.EUR.Adipose_Subcutaneous/ENSG00000227888.4.wgt.RDat	8	12362018	12362019	0.109	rs4604485	3.24	rs12550733	0.035426	-5.02	-2.651	175	1	top1	0.035	2e-05	2.651	0.00803	No
PPP2R3A	ENSG00000073711.10	GTExv8.EUR.Adipose_Subcutaneous	./WEIGHTS//GTExv8.EUR.Adipose_Subcutaneous/ENSG00000073711.10.wgt.RDat	3	135965672	135965673	0.0621	rs10212532	-3.66	rs13097946	0.0074	3.93	2.649	296	1	top1	0.0074	0.033	2.649	0.00807	No
KANK3	ENSG00000186994.11	GTExv8.EUR.Adipose_Subcutaneous	./WEIGHTS//GTExv8.EUR.Adipose_Subcutaneous/ENSG00000186994.11.wgt.RDat	19	8343261	8343262	0.1601	rs2967622	-3.18	rs2913959	0.0506	5.71	-2.648	376	1	top1	0.051	3.9e-07	-2.648	0.008097	No
WBP1L	ENSG00000166272.16	GTExv8.EUR.Adipose_Subcutaneous	./WEIGHTS//GTExv8.EUR.Adipose_Subcutaneous/ENSG00000166272.16.wgt.RDat	10	102743969	102743970	0.0604	rs4290163	3.8	rs11191401	0.0602	5.59	2.648	358	1	top1	0.06	3.2e-08	2.648	0.0081	No
AC135178.7	ENSG00000226871.1	GTExv8.EUR.Adipose_Subcutaneous	./WEIGHTS//GTExv8.EUR.Adipose_Subcutaneous/ENSG00000226871.1.wgt.RDat	17	8318711	8318712	0.0605	rs7206953	4.18	rs2270445	0.002736	4.03	2.428	446	4	enet	0.0042	0.082	2.6419	0.00824	No
NIPAL1	ENSG00000163293.11	GTExv8.EUR.Adipose_Subcutaneous	./WEIGHTS//GTExv8.EUR.Adipose_Subcutaneous/ENSG00000163293.11.wgt.RDat	4	47914205	47914206	0.2071	rs2017242	-2.94	rs321630	0.167	8.98	-2.636	412	1	top1	0.17	7.1e-21	-2.636	0.008389	No
ZNF721	ENSG00000182903.15	GTExv8.EUR.Adipose_Subcutaneous	./WEIGHTS//GTExv8.EUR.Adipose_Subcutaneous/ENSG00000182903.15.wgt.RDat	4	499155	499156	0.1425	rs4690322	3.66	rs6838825	0.0784	-6.45	2.511	321	321	susie	0.08	1.9e-10	-2.6347	0.00842	No
ARL11	ENSG00000152213.3	GTExv8.EUR.Adipose_Subcutaneous	./WEIGHTS//GTExv8.EUR.Adipose_Subcutaneous/ENSG00000152213.3.wgt.RDat	13	49628298	49628299	0.0622	rs7320619	-3.38	rs9526582	0.0338	4.77	-2.632	376	1	top1	0.034	3.1e-05	-2.632	0.00849	No
LIMD1	ENSG00000144791.9	GTExv8.EUR.Adipose_Subcutaneous	./WEIGHTS//GTExv8.EUR.Adipose_Subcutaneous/ENSG00000144791.9.wgt.RDat	3	45555393	45555394	0.3478	rs936939	-2.79	rs1318992	0.275	11.63	-2.613	515	515	susie	0.28	1.7e-35	-2.62524	0.00866	No
LINC00960	ENSG00000242516.1	GTExv8.EUR.Adipose_Subcutaneous	./WEIGHTS//GTExv8.EUR.Adipose_Subcutaneous/ENSG00000242516.1.wgt.RDat	3	75672390	75672391	0.8035	rs4856003	3.21	rs13082867	0.266	11.38	2.594	175	43	enet	0.42	1.2e-58	2.62528	0.00866	No
DNAH10	ENSG00000197653.15	GTExv8.EUR.Adipose_Subcutaneous	./WEIGHTS//GTExv8.EUR.Adipose_Subcutaneous/ENSG00000197653.15.wgt.RDat	12	123762187	123762188	0.2307	rs7973689	3.1	rs7133378	0.0315	5.81	2.498	409	15	enet	0.09	1.4e-11	2.62399	0.00869	No
RP11-131L12.3	ENSG00000275759.1	GTExv8.EUR.Adipose_Subcutaneous	./WEIGHTS//GTExv8.EUR.Adipose_Subcutaneous/ENSG00000275759.1.wgt.RDat	12	118428280	118428281	0.1627	rs2102956	-2.61	rs17512574	0.134	-8.42	2.328	448	6	lasso	0.14	1.1e-17	-2.62122	0.00876	No
PRKAB1	ENSG00000111725.10	GTExv8.EUR.Adipose_Subcutaneous	./WEIGHTS//GTExv8.EUR.Adipose_Subcutaneous/ENSG00000111725.10.wgt.RDat	12	119667752	119667753	0.2241	rs4767852	3.08	rs11064881	0.0966	7.17	1.746	462	33	enet	0.13	3.1e-16	2.6205	0.00878	No
C20orf203	ENSG00000198547.8	GTExv8.EUR.Adipose_Subcutaneous	./WEIGHTS//GTExv8.EUR.Adipose_Subcutaneous/ENSG00000198547.8.wgt.RDat	20	32673940	32673941	0.2538	rs6057607	3	rs4911249	0.0764	6.85	-2.265	401	401	susie	0.087	2.9e-11	-2.62016	0.00879	No
FEN1	ENSG00000168496.3	GTExv8.EUR.Adipose_Subcutaneous	./WEIGHTS//GTExv8.EUR.Adipose_Subcutaneous/ENSG00000168496.3.wgt.RDat	11	61792802	61792803	0.0685	rs174549	-3.42	rs198444	-0.00123	-3.71	0.031	404	404	susie	0.0083	0.026	2.61967	0.0088	No
AJ006998.2	ENSG00000229425.2	GTExv8.EUR.Adipose_Subcutaneous	./WEIGHTS//GTExv8.EUR.Adipose_Subcutaneous/ENSG00000229425.2.wgt.RDat	21	15627341	15627342	0.1046	rs1736020	3.99	rs909423	0.03177	-5.53	2.617	381	1	top1	0.032	5.2e-05	-2.617	0.00887	No
TICRR	ENSG00000140534.13	GTExv8.EUR.Adipose_Subcutaneous	./WEIGHTS//GTExv8.EUR.Adipose_Subcutaneous/ENSG00000140534.13.wgt.RDat	15	89575481	89575482	0.1262	rs4556765	3.74	rs3803530	0.0751	6.22	2.617	394	1	top1	0.075	6.5e-10	2.617	0.00887	No
TNRC6C-AS1	ENSG00000204282.4	GTExv8.EUR.Adipose_Subcutaneous	./WEIGHTS//GTExv8.EUR.Adipose_Subcutaneous/ENSG00000204282.4.wgt.RDat	17	78110456	78110457	0.1226	rs8071317	4.01	rs4564643	0.041805	-5.04	1.278	536	47	enet	0.049	5.2e-07	-2.61687	0.00887	No
TMCC2	ENSG00000133069.15	GTExv8.EUR.Adipose_Subcutaneous	./WEIGHTS//GTExv8.EUR.Adipose_Subcutaneous/ENSG00000133069.15.wgt.RDat	1	205228175	205228176	0.0944	rs17417252	-3.67	rs4400674	0.0917	6.91	2.635	582	582	susie	0.092	7.1e-12	2.61644	0.00889	No
RP11-147L13.14	ENSG00000278740.1	GTExv8.EUR.Adipose_Subcutaneous	./WEIGHTS//GTExv8.EUR.Adipose_Subcutaneous/ENSG00000278740.1.wgt.RDat	17	68188546	68188547	0.3969	rs7223873	-3.67	rs1541445	0.270666	11.41	2.856	341	341	susie	0.35	6.3e-47	2.61588	0.0089	No
USP39	ENSG00000168883.19	GTExv8.EUR.Adipose_Subcutaneous	./WEIGHTS//GTExv8.EUR.Adipose_Subcutaneous/ENSG00000168883.19.wgt.RDat	2	85602855	85602856	0.1068	rs7601117	6.073	rs2040349	0.023219	-4.82	1.933	475	6	lasso	0.033	3.6e-05	-2.61557	0.00891	No
RP13-401N8.1	ENSG00000226465.1	GTExv8.EUR.Adipose_Subcutaneous	./WEIGHTS//GTExv8.EUR.Adipose_Subcutaneous/ENSG00000226465.1.wgt.RDat	20	25751217	25751218	0.0512	rs845787	2.73	rs6076347	0.00943	4	-2.575	218	218	susie	0.017	0.0024	-2.61413	0.00895	No
RGP1	ENSG00000107185.9	GTExv8.EUR.Adipose_Subcutaneous	./WEIGHTS//GTExv8.EUR.Adipose_Subcutaneous/ENSG00000107185.9.wgt.RDat	9	35749286	35749287	0.1382	rs2145923	3.92	rs1570246	0.106	-7.4	-2.418	418	3	lasso	0.11	1.6e-14	2.6131	0.00897	No
RP11-493E12.2	ENSG00000273302.1	GTExv8.EUR.Adipose_Subcutaneous	./WEIGHTS//GTExv8.EUR.Adipose_Subcutaneous/ENSG00000273302.1.wgt.RDat	2	61199978	61199979	0.0666	rs778755	-4.162	rs2593627	0.03979	-6.39	-3.98	303	12	enet	0.091	9e-12	2.61263	0.00898	No
ANAPC4	ENSG00000053900.10	GTExv8.EUR.Adipose_Subcutaneous	./WEIGHTS//GTExv8.EUR.Adipose_Subcutaneous/ENSG00000053900.10.wgt.RDat	4	25377212	25377213	0.4483	rs4235326	3.12	rs7684466	0.548	16.23	-2.603	541	8	lasso	0.55	5.6e-86	-2.6124	0.00899	No
RP4-647J21.1	ENSG00000260997.1	GTExv8.EUR.Adipose_Subcutaneous	./WEIGHTS//GTExv8.EUR.Adipose_Subcutaneous/ENSG00000260997.1.wgt.RDat	7	44960908	44960909	0.0641	rs12702111	3.41	rs4724342	0.0448	5.18	-2.607	433	1	top1	0.045	1.8e-06	-2.607	0.00913	No
WHRN	ENSG00000095397.13	GTExv8.EUR.Adipose_Subcutaneous	./WEIGHTS//GTExv8.EUR.Adipose_Subcutaneous/ENSG00000095397.13.wgt.RDat	9	114505449	114505450	0.1755	rs10733608	4.99	rs10217748	0.0634	6.68	2.676	672	22	enet	0.11	1.9e-13	2.6034	0.00923	No
EIF4B	ENSG00000063046.17	GTExv8.EUR.Adipose_Subcutaneous	./WEIGHTS//GTExv8.EUR.Adipose_Subcutaneous/ENSG00000063046.17.wgt.RDat	12	53006157	53006158	0.265	rs7397757	-4.1	rs7485642	0.16	9.44	2.565	594	6	lasso	0.21	3.7e-26	2.60069	0.0093	No
CARMIL3	ENSG00000186648.14	GTExv8.EUR.Adipose_Subcutaneous	./WEIGHTS//GTExv8.EUR.Adipose_Subcutaneous/ENSG00000186648.14.wgt.RDat	14	24051999	24052000	0.1183	rs11574502	-3.46	rs7146599	0.077397	6.25	2.601	490	1	top1	0.077	3.5e-10	2.601	0.0093	No
RP11-85K15.3	ENSG00000279434.1	GTExv8.EUR.Adipose_Subcutaneous	./WEIGHTS//GTExv8.EUR.Adipose_Subcutaneous/ENSG00000279434.1.wgt.RDat	14	35086034	35086035	0.0368	rs12891473	-6.03	rs2236167	0.015695	-4.41	2.599	374	1	top1	0.016	0.0035	-2.599	0.00935	No
TP53BP1	ENSG00000067369.13	GTExv8.EUR.Adipose_Subcutaneous	./WEIGHTS//GTExv8.EUR.Adipose_Subcutaneous/ENSG00000067369.13.wgt.RDat	15	43510727	43510728	0.1133	rs3742970	-3.57	rs527921	0.118	-7.61	-2.598	265	1	top1	0.12	6.6e-15	2.598	0.00938	No
APCDD1	ENSG00000154856.12	GTExv8.EUR.Adipose_Subcutaneous	./WEIGHTS//GTExv8.EUR.Adipose_Subcutaneous/ENSG00000154856.12.wgt.RDat	18	10454627	10454628	0.1061	rs495116	4.22	rs535823	0.063122	-5.87	-3.024	696	696	susie	0.064	1.3e-08	2.59766	0.00939	No
PAXIP1-AS2	ENSG00000214106.7	GTExv8.EUR.Adipose_Subcutaneous	./WEIGHTS//GTExv8.EUR.Adipose_Subcutaneous/ENSG00000214106.7.wgt.RDat	7	154928497	154928498	0.2613	rs11543936	-2.66	rs11543936	0.258	11.14	-2.657	663	663	susie	0.26	1.3e-33	-2.59728	0.0094	No
NFE2L3	ENSG00000050344.8	GTExv8.EUR.Adipose_Subcutaneous	./WEIGHTS//GTExv8.EUR.Adipose_Subcutaneous/ENSG00000050344.8.wgt.RDat	7	26152239	26152240	0.1059	rs2698727	3.85	rs2057763	0.0453	-5.15	-2.595	530	1	top1	0.045	1.5e-06	2.595	0.00946	No
RP11-73M18.8	ENSG00000269958.1	GTExv8.EUR.Adipose_Subcutaneous	./WEIGHTS//GTExv8.EUR.Adipose_Subcutaneous/ENSG00000269958.1.wgt.RDat	14	103696352	103696353	0.3058	rs2065018	-5.1	rs12884809	0.201921	10.26	-2.96	352	25	enet	0.22	9.6e-28	-2.595	0.00946	No
CPSF7	ENSG00000149532.15	GTExv8.EUR.Adipose_Subcutaneous	./WEIGHTS//GTExv8.EUR.Adipose_Subcutaneous/ENSG00000149532.15.wgt.RDat	11	61430030	61430031	0.0694	rs174549	-3.42	rs174460	0.00688	4.04	-2.593	364	1	top1	0.0069	0.038	-2.593	0.00951	No
RP11-384P7.7	ENSG00000260947.1	GTExv8.EUR.Adipose_Subcutaneous	./WEIGHTS//GTExv8.EUR.Adipose_Subcutaneous/ENSG00000260947.1.wgt.RDat	9	33697458	33697459	0.6498	rs2050789	-3.92	rs16933401	0.148	8.58	3.015	324	324	susie	0.34	1.2e-45	2.5925	0.00953	No
TLR6	ENSG00000174130.12	GTExv8.EUR.Adipose_Subcutaneous	./WEIGHTS//GTExv8.EUR.Adipose_Subcutaneous/ENSG00000174130.12.wgt.RDat	4	38843790	38843791	0.115	rs9991051	-3.07	rs3775073	0.0583	5.51	-2.591	516	1	top1	0.058	5.3e-08	-2.591	0.00957	No
PXT1	ENSG00000179165.10	GTExv8.EUR.Adipose_Subcutaneous	./WEIGHTS//GTExv8.EUR.Adipose_Subcutaneous/ENSG00000179165.10.wgt.RDat	6	36442765	36442766	0.0609	rs236427	-3.3	rs7344	0.0274	4.78	-2.24	502	502	susie	0.034	3e-05	-2.59086	0.00957	No
DNPH1	ENSG00000112667.12	GTExv8.EUR.Adipose_Subcutaneous	./WEIGHTS//GTExv8.EUR.Adipose_Subcutaneous/ENSG00000112667.12.wgt.RDat	6	43229483	43229484	0.1333	rs2274517	-3.43	rs7832	0.101	-7.13	2.658	363	2	lasso	0.1	2.5e-13	-2.59052	0.00958	No
COX4I2	ENSG00000131055.4	GTExv8.EUR.Adipose_Subcutaneous	./WEIGHTS//GTExv8.EUR.Adipose_Subcutaneous/ENSG00000131055.4.wgt.RDat	20	31637887	31637888	0.1096	rs1115713	3.52	rs6060446	0.122	7.89	2.59	284	1	top1	0.12	2e-15	2.59	0.0096	No
RP11-21L23.2	ENSG00000261578.1	GTExv8.EUR.Adipose_Subcutaneous	./WEIGHTS//GTExv8.EUR.Adipose_Subcutaneous/ENSG00000261578.1.wgt.RDat	11	76800363	76800364	0.0638	rs10793178	2.95	rs12422079	-0.000386	-3.34	-0.37	462	462	susie	0.0046	0.073	-2.58812	0.00965	No
GPR85	ENSG00000164604.12	GTExv8.EUR.Adipose_Subcutaneous	./WEIGHTS//GTExv8.EUR.Adipose_Subcutaneous/ENSG00000164604.12.wgt.RDat	7	113087777	113087778	0.1118	rs10216230	-3.01	rs2248897	0.0149	4.47	2.525	315	7	lasso	0.026	0.00025	2.58661	0.00969	No
INTS10	ENSG00000104613.11	GTExv8.EUR.Adipose_Subcutaneous	./WEIGHTS//GTExv8.EUR.Adipose_Subcutaneous/ENSG00000104613.11.wgt.RDat	8	19817139	19817140	0.0809	rs255	3.61	rs4244456	-0.001592	4.2	3.246	668	12	enet	0.016	0.0034	2.5857	0.00972	No
RP13-578N3.3	ENSG00000246448.2	GTExv8.EUR.Adipose_Subcutaneous	./WEIGHTS//GTExv8.EUR.Adipose_Subcutaneous/ENSG00000246448.2.wgt.RDat	4	143738974	143738975	0.1246	rs7692784	4.4	rs1825040	0.0573	-5.85	1.885	249	249	susie	0.087	2.6e-11	-2.5848	0.009744	No
CLDN7	ENSG00000181885.18	GTExv8.EUR.Adipose_Subcutaneous	./WEIGHTS//GTExv8.EUR.Adipose_Subcutaneous/ENSG00000181885.18.wgt.RDat	17	7263982	7263983	0.2229	rs1215	3.25	rs2074218	0.145704	8.66	-2.207	466	19	enet	0.17	9.3e-22	-2.58458	0.00975	No
RP11-867G23.8	ENSG00000255468.6	GTExv8.EUR.Adipose_Subcutaneous	./WEIGHTS//GTExv8.EUR.Adipose_Subcutaneous/ENSG00000255468.6.wgt.RDat	11	66347949	66347950	0.0355	rs10896104	-3.69	rs11823140	0.0177	4.73	2.444	307	5	enet	0.024	0.00038	2.58334	0.00978	No
SCN3A	ENSG00000153253.16	GTExv8.EUR.Adipose_Subcutaneous	./WEIGHTS//GTExv8.EUR.Adipose_Subcutaneous/ENSG00000153253.16.wgt.RDat	2	165204066	165204067	0.0536	rs355900	-4.199	rs1439805	0.020481	3.99	0.565	404	23	enet	0.025	0.00028	2.58106	0.00985	No
CD320	ENSG00000167775.10	GTExv8.EUR.Adipose_Subcutaneous	./WEIGHTS//GTExv8.EUR.Adipose_Subcutaneous/ENSG00000167775.10.wgt.RDat	19	8308355	8308356	0.1487	rs2967622	-3.18	rs2241592	0.0824	-6.49	2.681	371	371	susie	0.087	3e-11	-2.58091	0.009854	No
INO80E	ENSG00000169592.14	GTExv8.EUR.Adipose_Subcutaneous	./WEIGHTS//GTExv8.EUR.Adipose_Subcutaneous/ENSG00000169592.14.wgt.RDat	16	29995293	29995294	0.2061	rs34564246	3.06	rs4787491	0.275	11.54	-2.418	203	27	enet	0.28	6.6e-36	-2.57862	0.00992	No
ZNF257	ENSG00000197134.11	GTExv8.EUR.Adipose_Subcutaneous	./WEIGHTS//GTExv8.EUR.Adipose_Subcutaneous/ENSG00000197134.11.wgt.RDat	19	22052451	22052452	0.3378	rs281205	-2.79	rs17554725	0.316	12.73	-2.292	320	42	enet	0.41	3.1e-56	-2.57851	0.009923	No
TMEM176B	ENSG00000106565.17	GTExv8.EUR.Adipose_Subcutaneous	./WEIGHTS//GTExv8.EUR.Adipose_Subcutaneous/ENSG00000106565.17.wgt.RDat	7	150801359	150801360	0.4082	rs11771443	-2.87	rs2052129	0.132	-8.06	-0.036	532	51	enet	0.26	4.4e-33	-2.57724	0.00996	No
ATAD3A	ENSG00000197785.13	GTExv8.EUR.Adipose_Subcutaneous	./WEIGHTS//GTExv8.EUR.Adipose_Subcutaneous/ENSG00000197785.13.wgt.RDat	1	1512150	1512151	0.0905	rs2296716	2.92	rs3820075	0.0193	-4.81	2.21	279	8	enet	0.026	0.00026	-2.57254	0.0101	No
TRMO	ENSG00000136932.13	GTExv8.EUR.Adipose_Subcutaneous	./WEIGHTS//GTExv8.EUR.Adipose_Subcutaneous/ENSG00000136932.13.wgt.RDat	9	97922569	97922570	0.2567	rs3739672	-4.69	rs6586	0.279	11.68	-3.037	498	7	lasso	0.31	4e-40	-2.5668	0.0103	No
BANF1	ENSG00000175334.7	GTExv8.EUR.Adipose_Subcutaneous	./WEIGHTS//GTExv8.EUR.Adipose_Subcutaneous/ENSG00000175334.7.wgt.RDat	11	66002176	66002177	0.2025	rs10896104	-3.69	rs470192	0.183	-9.52	2.803	347	14	enet	0.2	1.2e-24	-2.56574	0.0103	No
DEFB109P3	ENSG00000254866.2	GTExv8.EUR.Adipose_Subcutaneous	./WEIGHTS//GTExv8.EUR.Adipose_Subcutaneous/ENSG00000254866.2.wgt.RDat	8	12151133	12151134	0.0398	rs4639	3.29	rs11994417	0.006909	4.12	-2.437	214	214	susie	0.011	0.011	-2.5668	0.0103	No
INTS4P2	ENSG00000273024.5	GTExv8.EUR.Adipose_Subcutaneous	./WEIGHTS//GTExv8.EUR.Adipose_Subcutaneous/ENSG00000273024.5.wgt.RDat	7	65648041	65648042	0.3907	rs4499980	-2.87	rs12668784	0.31	12.31	-2.224	190	20	enet	0.32	1.1e-41	-2.56407	0.0103	No
MYO7B	ENSG00000169994.18	GTExv8.EUR.Adipose_Subcutaneous	./WEIGHTS//GTExv8.EUR.Adipose_Subcutaneous/ENSG00000169994.18.wgt.RDat	2	127535801	127535802	0.3391	rs3806586	2.395	rs2244513	0.06836	-6.34	1.631	410	52	enet	0.17	3.5e-21	-2.56287	0.0104	No
FLJ37453	ENSG00000179743.4	GTExv8.EUR.Adipose_Subcutaneous	./WEIGHTS//GTExv8.EUR.Adipose_Subcutaneous/ENSG00000179743.4.wgt.RDat	1	15836905	15836906	0.18	rs4661721	3.05	rs4661661	0.12	7.74	-2.546	423	423	susie	0.12	3.3e-15	-2.56114	0.0104	No
DNAH1	ENSG00000114841.17	GTExv8.EUR.Adipose_Subcutaneous	./WEIGHTS//GTExv8.EUR.Adipose_Subcutaneous/ENSG00000114841.17.wgt.RDat	3	52316318	52316319	0.0704	rs9853056	-5.32	rs17052054	0.0545	-5.21	2.56	354	1	top1	0.054	1.4e-07	-2.56	0.0105	No
GSTP1	ENSG00000084207.15	GTExv8.EUR.Adipose_Subcutaneous	./WEIGHTS//GTExv8.EUR.Adipose_Subcutaneous/ENSG00000084207.15.wgt.RDat	11	67583594	67583595	0.0707	rs3765088	-3.15	rs7941395	0.0466	-5.98	-1.817	254	6	lasso	0.059	4.3e-08	2.55124	0.0107	No
FYCO1	ENSG00000163820.14	GTExv8.EUR.Adipose_Subcutaneous	./WEIGHTS//GTExv8.EUR.Adipose_Subcutaneous/ENSG00000163820.14.wgt.RDat	3	45995823	45995824	0.2125	rs1491961	2.92	rs3796373	0.142	-8.87	-2.711	449	449	susie	0.22	7.8e-28	2.55079	0.0107	No
MPI	ENSG00000178802.17	GTExv8.EUR.Adipose_Subcutaneous	./WEIGHTS//GTExv8.EUR.Adipose_Subcutaneous/ENSG00000178802.17.wgt.RDat	15	74890004	74890005	0.0532	rs8025170	2.6	rs6495126	0.0505	-5.47	-2.548	275	1	top1	0.05	4e-07	2.548	0.0108	No
DUTP6	ENSG00000225171.2	GTExv8.EUR.Adipose_Subcutaneous	./WEIGHTS//GTExv8.EUR.Adipose_Subcutaneous/ENSG00000225171.2.wgt.RDat	1	166868747	166868748	0.1913	rs16858608	-3.17	rs6691431	0.225	10.45	2.548	580	1	top1	0.23	1.7e-28	2.548	0.0108	No
FAM174B	ENSG00000185442.12	GTExv8.EUR.Adipose_Subcutaneous	./WEIGHTS//GTExv8.EUR.Adipose_Subcutaneous/ENSG00000185442.12.wgt.RDat	15	92809883	92809884	0.1703	rs1545144	-3.6	rs2387916	0.0813	-7.14	-1.663	658	12	enet	0.13	6.2e-17	2.545	0.0109	No
SHOX2	ENSG00000168779.19	GTExv8.EUR.Adipose_Subcutaneous	./WEIGHTS//GTExv8.EUR.Adipose_Subcutaneous/ENSG00000168779.19.wgt.RDat	3	158106502	158106503	0.1062	rs6798355	2.78	rs17681602	0.0621	5.71	-2.544	319	1	top1	0.062	2e-08	-2.544	0.011	No
GMPPB	ENSG00000173540.12	GTExv8.EUR.Adipose_Subcutaneous	./WEIGHTS//GTExv8.EUR.Adipose_Subcutaneous/ENSG00000173540.12.wgt.RDat	3	49723950	49723951	0.2862	rs3749237	-3.38	rs6809879	0.296	12.07	2.468	315	16	enet	0.3	1.7e-39	2.54246	0.011	No
DNAH10OS	ENSG00000250091.2	GTExv8.EUR.Adipose_Subcutaneous	./WEIGHTS//GTExv8.EUR.Adipose_Subcutaneous/ENSG00000250091.2.wgt.RDat	12	123934983	123934984	0.1648	rs7973689	3.1	rs4930726	0.17	9.21	2.585	423	10	lasso	0.17	9e-22	2.54428	0.011	No
MAPK8IP2	ENSG00000008735.13	GTExv8.EUR.Adipose_Subcutaneous	./WEIGHTS//GTExv8.EUR.Adipose_Subcutaneous/ENSG00000008735.13.wgt.RDat	22	50600684	50600685	0.201	rs10451	2.75	rs131715	0.0479	-5.63	1.982	285	285	susie	0.11	8.7e-14	-2.53991	0.011088	No
TMEM176A	ENSG00000002933.7	GTExv8.EUR.Adipose_Subcutaneous	./WEIGHTS//GTExv8.EUR.Adipose_Subcutaneous/ENSG00000002933.7.wgt.RDat	7	150800533	150800534	0.3837	rs11771443	-2.87	rs4725956	0.0864	-6.93	0.132	531	62	enet	0.19	2e-23	-2.54036	0.0111	No
STARD13	ENSG00000133121.20	GTExv8.EUR.Adipose_Subcutaneous	./WEIGHTS//GTExv8.EUR.Adipose_Subcutaneous/ENSG00000133121.20.wgt.RDat	13	33350629	33350630	0.1372	rs17079763	-2.99	rs961106	0.0429	-5.44	1.421	614	22	enet	0.078	3.2e-10	-2.54001	0.0111	No
VPREB3	ENSG00000128218.7	GTExv8.EUR.Adipose_Subcutaneous	./WEIGHTS//GTExv8.EUR.Adipose_Subcutaneous/ENSG00000128218.7.wgt.RDat	22	23754467	23754468	0.1989	rs131442	-3.07	rs2070453	0.0953	6.88	-1.497	479	18	enet	0.11	1.7e-13	-2.53901	0.011117	No
SCARB2	ENSG00000138760.9	GTExv8.EUR.Adipose_Subcutaneous	./WEIGHTS//GTExv8.EUR.Adipose_Subcutaneous/ENSG00000138760.9.wgt.RDat	4	76234535	76234536	0.1988	rs12639700	-4.01	rs11946079	0.0582	5.68	0.89	485	6	lasso	0.07	2.7e-09	2.5378	0.011156	No
RP11-218E20.3	ENSG00000258711.2	GTExv8.EUR.Adipose_Subcutaneous	./WEIGHTS//GTExv8.EUR.Adipose_Subcutaneous/ENSG00000258711.2.wgt.RDat	14	50962001	50962002	0.1526	rs17092860	3.39	rs17092860	0.017016	4.05	3.392	529	529	susie	0.06	3.8e-08	2.537	0.0112	No
RP5-1126H10.2	ENSG00000272084.1	GTExv8.EUR.Adipose_Subcutaneous	./WEIGHTS//GTExv8.EUR.Adipose_Subcutaneous/ENSG00000272084.1.wgt.RDat	1	19075510	19075511	0.1203	rs17394376	-4.03	rs1063986	0.0387	5.49	-1.836	507	4	lasso	0.063	1.4e-08	-2.53612	0.0112	No
RNF10	ENSG00000022840.15	GTExv8.EUR.Adipose_Subcutaneous	./WEIGHTS//GTExv8.EUR.Adipose_Subcutaneous/ENSG00000022840.15.wgt.RDat	12	120533479	120533480	0.0687	rs503335	2.91	rs17431717	0.0436	-4.79	2.534	405	1	top1	0.044	2.4e-06	-2.534	0.0113	No
ALKBH5	ENSG00000091542.8	GTExv8.EUR.Adipose_Subcutaneous	./WEIGHTS//GTExv8.EUR.Adipose_Subcutaneous/ENSG00000091542.8.wgt.RDat	17	18183077	18183078	0.2715	rs2746028	-2.7	rs4603612	0.201352	9.96	2.526	293	293	susie	0.2	2.3e-25	2.53184	0.0113	No
AOX3P	ENSG00000244301.6	GTExv8.EUR.Adipose_Subcutaneous	./WEIGHTS//GTExv8.EUR.Adipose_Subcutaneous/ENSG00000244301.6.wgt.RDat	2	200678232	200678233	0.1418	rs2347758	-5.976	rs7563682	0.111962	-7.6	-2.716	473	7	enet	0.13	2.5e-16	2.53174	0.0113	No
CTD-2331H12.5	ENSG00000268225.2	GTExv8.EUR.Adipose_Subcutaneous	./WEIGHTS//GTExv8.EUR.Adipose_Subcutaneous/ENSG00000268225.2.wgt.RDat	19	52862865	52862866	0.2005	rs4803071	3.88	rs3810115	0.146	8.8	2.749	466	5	lasso	0.15	8.9e-19	2.53262	0.011321	No
TM6SF1	ENSG00000136404.15	GTExv8.EUR.Adipose_Subcutaneous	./WEIGHTS//GTExv8.EUR.Adipose_Subcutaneous/ENSG00000136404.15.wgt.RDat	15	83107406	83107407	0.1196	rs4842976	-2.98	rs13379920	0.0278	5.01	-2.214	349	13	enet	0.055	1.1e-07	-2.52659	0.0115	No
FEM1B	ENSG00000169018.5	GTExv8.EUR.Adipose_Subcutaneous	./WEIGHTS//GTExv8.EUR.Adipose_Subcutaneous/ENSG00000169018.5.wgt.RDat	15	68277802	68277803	0.0831	rs3784711	-2.63	rs11630865	0.0518	-5.28	2.528	478	1	top1	0.052	2.9e-07	-2.528	0.0115	No
E2F3P2	ENSG00000203435.2	GTExv8.EUR.Adipose_Subcutaneous	./WEIGHTS//GTExv8.EUR.Adipose_Subcutaneous/ENSG00000203435.2.wgt.RDat	2	195995679	195995680	0.038	rs6733196	-3.378	rs1489802	0.018684	-4.78	-2.641	389	389	susie	0.022	0.00062	2.52794	0.0115	No
CTC-296K1.4	ENSG00000267405.1	GTExv8.EUR.Adipose_Subcutaneous	./WEIGHTS//GTExv8.EUR.Adipose_Subcutaneous/ENSG00000267405.1.wgt.RDat	17	44797782	44797783	0.048	rs7217321	-2.56	rs9914884	0.005951	3.95	2.204	392	392	susie	0.016	0.0029	2.52724	0.0115	No
ERICH4	ENSG00000204978.2	GTExv8.EUR.Adipose_Subcutaneous	./WEIGHTS//GTExv8.EUR.Adipose_Subcutaneous/ENSG00000204978.2.wgt.RDat	19	41443157	41443158	0.1109	rs17318596	-2.94	rs2231940	0.0979	-7.15	-2.526	365	1	top1	0.098	1.5e-12	2.526	0.011537	No
STAMBP	ENSG00000124356.15	GTExv8.EUR.Adipose_Subcutaneous	./WEIGHTS//GTExv8.EUR.Adipose_Subcutaneous/ENSG00000124356.15.wgt.RDat	2	73828915	73828916	0.1501	rs10519327	-2.643	rs11126419	0.024591	5.76	-2.361	368	7	lasso	0.04	6.4e-06	-2.51809	0.0118	No
ZNF286B	ENSG00000249459.8	GTExv8.EUR.Adipose_Subcutaneous	./WEIGHTS//GTExv8.EUR.Adipose_Subcutaneous/ENSG00000249459.8.wgt.RDat	17	18682258	18682259	0.183	rs2746028	-2.7	rs9889937	0.060836	-5.93	-1.512	209	32	enet	0.078	3.1e-10	2.51863	0.0118	No
HMBS	ENSG00000256269.7	GTExv8.EUR.Adipose_Subcutaneous	./WEIGHTS//GTExv8.EUR.Adipose_Subcutaneous/ENSG00000256269.7.wgt.RDat	11	119084865	119084866	0.3176	rs596647	4.12	rs1799993	0.277	11.63	-2.515	375	1	top1	0.28	1e-35	-2.515	0.0119	No
RP11-350J20.9	ENSG00000216906.2	GTExv8.EUR.Adipose_Subcutaneous	./WEIGHTS//GTExv8.EUR.Adipose_Subcutaneous/ENSG00000216906.2.wgt.RDat	6	149904242	149904243	0.2457	rs11751092	3	rs7742993	0.198	10.03	-2.496	510	510	susie	0.2	8.5e-26	-2.51228	0.012	No
CASC3	ENSG00000108349.16	GTExv8.EUR.Adipose_Subcutaneous	./WEIGHTS//GTExv8.EUR.Adipose_Subcutaneous/ENSG00000108349.16.wgt.RDat	17	40140322	40140323	0.3655	rs3859192	-5.43	rs9894845	0.094771	-6.94	1.653	309	8	lasso	0.15	8.4e-19	-2.5093	0.0121	No
ZNF43	ENSG00000198521.11	GTExv8.EUR.Adipose_Subcutaneous	./WEIGHTS//GTExv8.EUR.Adipose_Subcutaneous/ENSG00000198521.11.wgt.RDat	19	21852124	21852125	0.0472	rs281205	-2.79	rs8112960	0.000906	-3.59	-1.315	294	294	susie	0.012	0.011	2.50718	0.01217	No
OGN	ENSG00000106809.10	GTExv8.EUR.Adipose_Subcutaneous	./WEIGHTS//GTExv8.EUR.Adipose_Subcutaneous/ENSG00000106809.10.wgt.RDat	9	92404695	92404696	0.0522	rs2296668	3.05	rs2761681	0.0676	6.74	-2.503	382	1	top1	0.068	4.6e-09	-2.503	0.0123	No
SLC26A1	ENSG00000145217.13	GTExv8.EUR.Adipose_Subcutaneous	./WEIGHTS//GTExv8.EUR.Adipose_Subcutaneous/ENSG00000145217.13.wgt.RDat	4	993439	993440	0.7102	rs4690322	3.66	rs3796622	0.538	16.15	2.519	402	20	enet	0.54	1.6e-83	2.5023	0.012339	No
SUDS3	ENSG00000111707.11	GTExv8.EUR.Adipose_Subcutaneous	./WEIGHTS//GTExv8.EUR.Adipose_Subcutaneous/ENSG00000111707.11.wgt.RDat	12	118376379	118376380	0.0643	rs2102956	-2.61	rs11068923	0.0336	4.16	1.207	446	11	enet	0.036	1.7e-05	2.50176	0.0124	No
DEFB124	ENSG00000180383.3	GTExv8.EUR.Adipose_Subcutaneous	./WEIGHTS//GTExv8.EUR.Adipose_Subcutaneous/ENSG00000180383.3.wgt.RDat	20	31473037	31473038	0.0946	rs1115713	3.52	rs6057912	0.0907	7.71	2.883	226	10	enet	0.12	4e-15	2.50105	0.0124	No
GTF2IP5	ENSG00000224316.1	GTExv8.EUR.Adipose_Subcutaneous	./WEIGHTS//GTExv8.EUR.Adipose_Subcutaneous/ENSG00000224316.1.wgt.RDat	7	65773619	65773620	0.3018	rs4499980	-2.87	rs7786206	0.257	12.04	-2.313	202	32	enet	0.32	4.9e-42	-2.50197	0.0124	No
DOC2A	ENSG00000149927.17	GTExv8.EUR.Adipose_Subcutaneous	./WEIGHTS//GTExv8.EUR.Adipose_Subcutaneous/ENSG00000149927.17.wgt.RDat	16	30023269	30023270	0.05	rs34564246	3.06	rs12928610	0.00786	3.61	-2.497	215	1	top1	0.0079	0.029	-2.497	0.0125	No
OPA3	ENSG00000125741.4	GTExv8.EUR.Adipose_Subcutaneous	./WEIGHTS//GTExv8.EUR.Adipose_Subcutaneous/ENSG00000125741.4.wgt.RDat	19	45602211	45602212	0.1688	rs6509201	-3.76	rs3745818	0.0425	5.67	1.886	381	23	enet	0.093	6e-12	2.4973	0.012514	No
ADRA1A	ENSG00000120907.17	GTExv8.EUR.Adipose_Subcutaneous	./WEIGHTS//GTExv8.EUR.Adipose_Subcutaneous/ENSG00000120907.17.wgt.RDat	8	26867272	26867273	0.4745	rs11992166	-2.75	rs1079078	0.297485	-12	1.958	648	50	enet	0.37	4.8e-50	-2.4935	0.0126	No
HMGB3P24	ENSG00000215283.3	GTExv8.EUR.Adipose_Subcutaneous	./WEIGHTS//GTExv8.EUR.Adipose_Subcutaneous/ENSG00000215283.3.wgt.RDat	9	36304923	36304924	0.1142	rs878749	3.76	rs7871216	0.0452	-5.46	2.391	393	393	susie	0.047	1.1e-06	-2.4935	0.0126	No
PPP1R13B	ENSG00000088808.16	GTExv8.EUR.Adipose_Subcutaneous	./WEIGHTS//GTExv8.EUR.Adipose_Subcutaneous/ENSG00000088808.16.wgt.RDat	14	103847589	103847590	0.0392	rs2065018	-5.1	rs11847468	0.012222	-4.6	-2.431	327	327	susie	0.024	0.00039	2.4925	0.0127	No
TTLL5	ENSG00000119685.19	GTExv8.EUR.Adipose_Subcutaneous	./WEIGHTS//GTExv8.EUR.Adipose_Subcutaneous/ENSG00000119685.19.wgt.RDat	14	75633624	75633625	0.121	rs8006587	3.43	rs7161217	0.106355	-7.93	2.488	461	1	top1	0.11	1.5e-13	-2.488	0.0128	No
RDH10	ENSG00000121039.9	GTExv8.EUR.Adipose_Subcutaneous	./WEIGHTS//GTExv8.EUR.Adipose_Subcutaneous/ENSG00000121039.9.wgt.RDat	8	73294611	73294612	0.0736	rs13277653	3.46	rs6472767	0.001382	-3.77	1.888	543	543	susie	0.0053	0.059	-2.4881	0.0128	No
C11orf49	ENSG00000149179.13	GTExv8.EUR.Adipose_Subcutaneous	./WEIGHTS//GTExv8.EUR.Adipose_Subcutaneous/ENSG00000149179.13.wgt.RDat	11	46936688	46936689	0.1191	rs3740694	4	rs1352307	0.0636	-6.49	-2.555	281	281	susie	0.069	3.2e-09	2.49005	0.0128	No
SNN	ENSG00000184602.5	GTExv8.EUR.Adipose_Subcutaneous	./WEIGHTS//GTExv8.EUR.Adipose_Subcutaneous/ENSG00000184602.5.wgt.RDat	16	11668413	11668414	0.137	rs3784924	-3.88	rs12595973	0.00978	-4.47	-3.692	479	22	enet	0.03	9.3e-05	2.49038	0.0128	No
FAM162A	ENSG00000114023.15	GTExv8.EUR.Adipose_Subcutaneous	./WEIGHTS//GTExv8.EUR.Adipose_Subcutaneous/ENSG00000114023.15.wgt.RDat	3	122384175	122384176	0.0731	rs1501892	3.48	rs3749209	0.0714	6.35	2.485	473	1	top1	0.071	1.7e-09	2.485	0.013	No
ZNF639	ENSG00000121864.9	GTExv8.EUR.Adipose_Subcutaneous	./WEIGHTS//GTExv8.EUR.Adipose_Subcutaneous/ENSG00000121864.9.wgt.RDat	3	179322990	179322991	0.2979	rs6443640	3.04	rs2287208	0.0961	8.62	0.898	365	34	enet	0.17	9.6e-22	2.4835	0.013	No
ATP1B2	ENSG00000129244.8	GTExv8.EUR.Adipose_Subcutaneous	./WEIGHTS//GTExv8.EUR.Adipose_Subcutaneous/ENSG00000129244.8.wgt.RDat	17	7646626	7646627	0.0526	rs1215	3.25	rs1642796	0.062431	5.59	-2.485	497	1	top1	0.062	1.8e-08	-2.485	0.013	No
RP11-73M7.6	ENSG00000235790.7	GTExv8.EUR.Adipose_Subcutaneous	./WEIGHTS//GTExv8.EUR.Adipose_Subcutaneous/ENSG00000235790.7.wgt.RDat	1	31644048	31644049	0.099	rs7532845	4.51	rs3766823	0.0576	-5.53	2.273	351	351	susie	0.058	5.4e-08	-2.48455	0.013	No
PRSS12	ENSG00000164099.3	GTExv8.EUR.Adipose_Subcutaneous	./WEIGHTS//GTExv8.EUR.Adipose_Subcutaneous/ENSG00000164099.3.wgt.RDat	4	118353002	118353003	0.1065	rs10516642	-3.82	rs12498329	0.0238	-5	-2.406	262	41	enet	0.029	0.00011	2.4804	0.013122	No
TNS2	ENSG00000111077.17	GTExv8.EUR.Adipose_Subcutaneous	./WEIGHTS//GTExv8.EUR.Adipose_Subcutaneous/ENSG00000111077.17.wgt.RDat	12	53047050	53047051	0.2078	rs7397757	-4.1	rs2364153	0.158	-8.78	2.478	561	1	top1	0.16	9.2e-20	-2.478	0.0132	No
AC007036.4	ENSG00000230751.1	GTExv8.EUR.Adipose_Subcutaneous	./WEIGHTS//GTExv8.EUR.Adipose_Subcutaneous/ENSG00000230751.1.wgt.RDat	7	30140869	30140870	0.06	rs17158705	-2.77	rs12701008	-0.000725	4.09	-2.37	390	21	enet	0.0046	0.074	-2.47941	0.0132	No
KLF14	ENSG00000266265.2	GTExv8.EUR.Adipose_Subcutaneous	./WEIGHTS//GTExv8.EUR.Adipose_Subcutaneous/ENSG00000266265.2.wgt.RDat	7	130734060	130734061	0.1908	rs285522	3.54	rs4731702	0.1	7.09	2.104	448	448	susie	0.13	5e-16	2.4781	0.0132	No
MAP3K6	ENSG00000142733.14	GTExv8.EUR.Adipose_Subcutaneous	./WEIGHTS//GTExv8.EUR.Adipose_Subcutaneous/ENSG00000142733.14.wgt.RDat	1	27366891	27366892	0.2771	rs7547618	-2.95	rs4970520	0.0797	-6.38	2.575	231	231	susie	0.093	5.9e-12	-2.47606	0.0133	No
UROD	ENSG00000126088.13	GTExv8.EUR.Adipose_Subcutaneous	./WEIGHTS//GTExv8.EUR.Adipose_Subcutaneous/ENSG00000126088.13.wgt.RDat	1	45012146	45012147	0.3181	rs12139143	3.07	rs11211066	0.316	-12.5	2.58	318	14	enet	0.33	4.4e-43	-2.4716	0.0135	No
RPL36P4	ENSG00000224497.1	GTExv8.EUR.Adipose_Subcutaneous	./WEIGHTS//GTExv8.EUR.Adipose_Subcutaneous/ENSG00000224497.1.wgt.RDat	20	35544746	35544747	0.6166	rs224333	5.26	rs2104417	0.493	15.5	2.563	316	6	lasso	0.5	2.9e-73	2.47058	0.0135	No
JAZF1-AS1	ENSG00000234336.6	GTExv8.EUR.Adipose_Subcutaneous	./WEIGHTS//GTExv8.EUR.Adipose_Subcutaneous/ENSG00000234336.6.wgt.RDat	7	28180321	28180322	0.1313	rs849140	-6.47	rs3735568	0.0693	-6.06	-1.016	557	3	lasso	0.078	2.9e-10	2.46972	0.0135	No
SLC35F5	ENSG00000115084.13	GTExv8.EUR.Adipose_Subcutaneous	./WEIGHTS//GTExv8.EUR.Adipose_Subcutaneous/ENSG00000115084.13.wgt.RDat	2	113756822	113756823	0.1741	rs3748905	2.658	rs3748905	0.145901	-8.47	2.658	318	3	lasso	0.16	5.6e-20	-2.46884	0.0136	No
L3MBTL3	ENSG00000198945.7	GTExv8.EUR.Adipose_Subcutaneous	./WEIGHTS//GTExv8.EUR.Adipose_Subcutaneous/ENSG00000198945.7.wgt.RDat	6	130013698	130013699	0.3877	rs7769599	2.84	rs6569648	0.234	11.11	1.851	561	48	enet	0.26	4.3e-33	2.46714	0.0136	No
GALNT18	ENSG00000110328.5	GTExv8.EUR.Adipose_Subcutaneous	./WEIGHTS//GTExv8.EUR.Adipose_Subcutaneous/ENSG00000110328.5.wgt.RDat	11	11622004	11622005	0.6707	rs11021845	3.39	rs10765875	0.603	-16.99	2.466	830	1	top1	0.6	6.8e-98	-2.466	0.0137	No
TACSTD2	ENSG00000184292.6	GTExv8.EUR.Adipose_Subcutaneous	./WEIGHTS//GTExv8.EUR.Adipose_Subcutaneous/ENSG00000184292.6.wgt.RDat	1	58577772	58577773	0.0928	rs338241	-3.37	rs602579	0.0838	-6.66	2.466	539	1	top1	0.084	6.4e-11	-2.466	0.0137	No
METTL15	ENSG00000169519.20	GTExv8.EUR.Adipose_Subcutaneous	./WEIGHTS//GTExv8.EUR.Adipose_Subcutaneous/ENSG00000169519.20.wgt.RDat	11	28108308	28108309	0.0719	rs11030207	-2.47	rs7943538	0.0773	-6.29	2.036	299	299	susie	0.086	3.9e-11	-2.4629	0.0138	No
AC012066.1	ENSG00000213197.3	GTExv8.EUR.Adipose_Subcutaneous	./WEIGHTS//GTExv8.EUR.Adipose_Subcutaneous/ENSG00000213197.3.wgt.RDat	2	152389936	152389937	0.0751	rs6714213	3.065	rs3811574	0.009015	-4.29	2.461	435	1	top1	0.009	0.021	-2.461	0.0139	No
RP11-864N7.4	ENSG00000279353.1	GTExv8.EUR.Adipose_Subcutaneous	./WEIGHTS//GTExv8.EUR.Adipose_Subcutaneous/ENSG00000279353.1.wgt.RDat	11	74699657	74699658	0.0943	rs4542437	3.31	rs10899021	0.0597	5.6	2.461	450	1	top1	0.06	3.7e-08	2.461	0.0139	No
THAP9-AS1	ENSG00000251022.6	GTExv8.EUR.Adipose_Subcutaneous	./WEIGHTS//GTExv8.EUR.Adipose_Subcutaneous/ENSG00000251022.6.wgt.RDat	4	82900959	82900960	0.1095	rs4693051	3.32	rs6830422	0.114	-8.02	-2.271	468	17	enet	0.13	1.5e-16	2.4592	0.013925	No
CTC-523E23.5	ENSG00000269086.2	GTExv8.EUR.Adipose_Subcutaneous	./WEIGHTS//GTExv8.EUR.Adipose_Subcutaneous/ENSG00000269086.2.wgt.RDat	19	34837888	34837889	0.0977	rs12986103	-2.61	rs12459642	0.0585	5.63	2.306	444	444	susie	0.059	4.6e-08	2.45888	0.013937	No
SRD5A3-AS1	ENSG00000249700.8	GTExv8.EUR.Adipose_Subcutaneous	./WEIGHTS//GTExv8.EUR.Adipose_Subcutaneous/ENSG00000249700.8.wgt.RDat	4	55395841	55395842	0.1566	rs969340	5.31	rs12641881	0.095	7.02	3.019	395	395	susie	0.1	6.6e-13	2.4588	0.013941	No
FBXW2	ENSG00000119402.16	GTExv8.EUR.Adipose_Subcutaneous	./WEIGHTS//GTExv8.EUR.Adipose_Subcutaneous/ENSG00000119402.16.wgt.RDat	9	120793411	120793412	0.0843	rs914842	3.11	rs7026635	0.0455	5.17	2.457	340	1	top1	0.045	1.5e-06	2.457	0.014	No
SNAPC4	ENSG00000165684.4	GTExv8.EUR.Adipose_Subcutaneous	./WEIGHTS//GTExv8.EUR.Adipose_Subcutaneous/ENSG00000165684.4.wgt.RDat	9	136400167	136400168	0.4026	rs10121646	3.41	rs12684275	0.124	8.37	1.79	365	7	lasso	0.17	6.8e-21	2.4582	0.014	No
CTD-2353F22.1	ENSG00000250155.1	GTExv8.EUR.Adipose_Subcutaneous	./WEIGHTS//GTExv8.EUR.Adipose_Subcutaneous/ENSG00000250155.1.wgt.RDat	5	36725194	36725195	0.3255	rs2562573	3.67	rs1025288	0.216658	10.26	2.455	395	1	top1	0.22	2.4e-27	2.455	0.014088	No
LRRC45	ENSG00000169683.7	GTExv8.EUR.Adipose_Subcutaneous	./WEIGHTS//GTExv8.EUR.Adipose_Subcutaneous/ENSG00000169683.7.wgt.RDat	17	82023301	82023302	0.2922	rs35290415	-3.4	rs4077073	0.172364	-9.21	-2.27	315	8	enet	0.17	8.1e-22	2.45553	0.0141	No
RP11-981G7.3	ENSG00000253678.1	GTExv8.EUR.Adipose_Subcutaneous	./WEIGHTS//GTExv8.EUR.Adipose_Subcutaneous/ENSG00000253678.1.wgt.RDat	8	10479374	10479375	0.1121	rs12543042	3.28	rs1986358	0.003708	4.19	1.241	711	711	susie	0.0076	0.031	2.4535	0.0141	No
RPS10	ENSG00000124614.13	GTExv8.EUR.Adipose_Subcutaneous	./WEIGHTS//GTExv8.EUR.Adipose_Subcutaneous/ENSG00000124614.13.wgt.RDat	6	34426124	34426125	0.248	rs206942	3.44	rs6925243	0.16	8.83	2.451	362	1	top1	0.16	4.7e-20	2.451	0.0142	No
CTD-2651B20.3	ENSG00000259520.5	GTExv8.EUR.Adipose_Subcutaneous	./WEIGHTS//GTExv8.EUR.Adipose_Subcutaneous/ENSG00000259520.5.wgt.RDat	15	45279250	45279251	0.4181	rs2252371	3.16	rs8037583	0.511	-15.65	2.339	329	329	susie	0.54	1.4e-82	-2.45103	0.0142	No
LINC00663	ENSG00000266904.5	GTExv8.EUR.Adipose_Subcutaneous	./WEIGHTS//GTExv8.EUR.Adipose_Subcutaneous/ENSG00000266904.5.wgt.RDat	19	19776422	19776423	0.5679	rs17216588	-3.48	rs1560189	0.197	-9.83	2.4	301	301	susie	0.24	5.8e-31	-2.45173	0.014217	No
NDFIP1	ENSG00000131507.10	GTExv8.EUR.Adipose_Subcutaneous	./WEIGHTS//GTExv8.EUR.Adipose_Subcutaneous/ENSG00000131507.10.wgt.RDat	5	142108504	142108505	0.0859	rs12655675	-3.55	rs4912800	0.000287	4.58	1.064	579	51	enet	0.016	0.003	2.4506	0.014262	No
RP11-366M4.11	ENSG00000248632.1	GTExv8.EUR.Adipose_Subcutaneous	./WEIGHTS//GTExv8.EUR.Adipose_Subcutaneous/ENSG00000248632.1.wgt.RDat	4	164969476	164969477	0.1454	rs3889248	-3.28	rs11942693	0.0138	4.77	-1.13	457	19	enet	0.041	4.9e-06	-2.4502	0.014278	No
RP11-110I1.14	ENSG00000271751.1	GTExv8.EUR.Adipose_Subcutaneous	./WEIGHTS//GTExv8.EUR.Adipose_Subcutaneous/ENSG00000271751.1.wgt.RDat	11	119065676	119065677	0.0875	rs596647	4.12	rs1784461	0.0473	-6.57	-2.298	376	376	susie	0.067	5.3e-09	2.4485	0.0143	No
CCT6A	ENSG00000146731.10	GTExv8.EUR.Adipose_Subcutaneous	./WEIGHTS//GTExv8.EUR.Adipose_Subcutaneous/ENSG00000146731.10.wgt.RDat	7	56051629	56051630	0.0802	rs4948096	-2.68	rs7793921	0.0656	5.75	-2.316	277	3	lasso	0.066	7.5e-09	-2.44624	0.0144	No
AP000662.4	ENSG00000254602.1	GTExv8.EUR.Adipose_Subcutaneous	./WEIGHTS//GTExv8.EUR.Adipose_Subcutaneous/ENSG00000254602.1.wgt.RDat	11	57638023	57638024	0.0727	rs3851114	-2.81	rs1783819	0.0048	3.59	0.58	397	397	susie	0.005	0.065	2.44641	0.0144	No
LINC01003	ENSG00000261455.1	GTExv8.EUR.Adipose_Subcutaneous	./WEIGHTS//GTExv8.EUR.Adipose_Subcutaneous/ENSG00000261455.1.wgt.RDat	7	152463785	152463786	0.4684	rs1107394	-2.85	rs3087586	0.26	-11.25	2.282	256	256	susie	0.35	4.1e-46	-2.44597	0.0144	No
CAPRIN2	ENSG00000110888.17	GTExv8.EUR.Adipose_Subcutaneous	./WEIGHTS//GTExv8.EUR.Adipose_Subcutaneous/ENSG00000110888.17.wgt.RDat	12	30754950	30754951	0.3353	rs2289302	-4.84	rs10843824	0.0783	-7.35	-3.752	555	37	enet	0.21	1.7e-26	2.43789	0.0148	No
SSH2	ENSG00000141298.17	GTExv8.EUR.Adipose_Subcutaneous	./WEIGHTS//GTExv8.EUR.Adipose_Subcutaneous/ENSG00000141298.17.wgt.RDat	17	29930275	29930276	0.0281	rs3760456	3.56	rs7225956	0.001056	3.44	-1.702	333	333	susie	0.0083	0.026	-2.43635	0.0148	No
FAM167A	ENSG00000154319.14	GTExv8.EUR.Adipose_Subcutaneous	./WEIGHTS//GTExv8.EUR.Adipose_Subcutaneous/ENSG00000154319.14.wgt.RDat	8	11474714	11474715	0.0437	rs7824557	3.5	rs4840568	-0.001884	3.49	1.992	619	619	susie	0.0033	0.11	2.4368	0.0148	No
RP11-894P9.2	ENSG00000258851.1	GTExv8.EUR.Adipose_Subcutaneous	./WEIGHTS//GTExv8.EUR.Adipose_Subcutaneous/ENSG00000258851.1.wgt.RDat	14	103553420	103553421	0.1104	rs2065018	-5.1	rs10129426	0.047633	5.97	2.437	360	1	top1	0.048	8.4e-07	2.437	0.0148	No
PLEK	ENSG00000115956.9	GTExv8.EUR.Adipose_Subcutaneous	./WEIGHTS//GTExv8.EUR.Adipose_Subcutaneous/ENSG00000115956.9.wgt.RDat	2	68365172	68365173	0.0606	rs6546435	-3.258	rs4854514	0.000473	-3.87	-2.29	509	15	enet	0.015	0.0043	2.43456	0.0149	No
AL163953.3	ENSG00000237356.5	GTExv8.EUR.Adipose_Subcutaneous	./WEIGHTS//GTExv8.EUR.Adipose_Subcutaneous/ENSG00000237356.5.wgt.RDat	14	53169053	53169054	0.106	rs17126694	-3.83	rs6572885	0.095742	6.93	2.227	400	19	enet	0.099	9.7e-13	2.4348	0.0149	No
RP11-286H15.1	ENSG00000272789.1	GTExv8.EUR.Adipose_Subcutaneous	./WEIGHTS//GTExv8.EUR.Adipose_Subcutaneous/ENSG00000272789.1.wgt.RDat	2	127626847	127626848	0.3297	rs3806586	2.395	rs2244513	0.096892	-6.89	1.631	399	58	enet	0.19	5.1e-24	-2.43178	0.015	No
FBXO36	ENSG00000153832.11	GTExv8.EUR.Adipose_Subcutaneous	./WEIGHTS//GTExv8.EUR.Adipose_Subcutaneous/ENSG00000153832.11.wgt.RDat	2	229922301	229922302	0.0939	rs1599843	-3.924	rs1372086	0.046811	5.06	2.431	465	1	top1	0.047	1e-06	2.431	0.0151	No
HKR1	ENSG00000181666.17	GTExv8.EUR.Adipose_Subcutaneous	./WEIGHTS//GTExv8.EUR.Adipose_Subcutaneous/ENSG00000181666.17.wgt.RDat	19	37312836	37312837	0.0299	rs7248733	3.14	rs2161520	0.0203	4.25	1.711	284	284	susie	0.024	0.00041	2.42492	0.015312	No
COPS6	ENSG00000168090.9	GTExv8.EUR.Adipose_Subcutaneous	./WEIGHTS//GTExv8.EUR.Adipose_Subcutaneous/ENSG00000168090.9.wgt.RDat	7	100088953	100088954	0.0823	rs4646450	5.86	rs941289	0.0214	-4.94	2.399	273	273	susie	0.041	4.4e-06	-2.42364	0.0154	No
NLRC3	ENSG00000167984.17	GTExv8.EUR.Adipose_Subcutaneous	./WEIGHTS//GTExv8.EUR.Adipose_Subcutaneous/ENSG00000167984.17.wgt.RDat	16	3577399	3577400	0.4472	rs13740	-3.56	rs12933120	0.167	-10	0.173	359	38	enet	0.26	1.5e-33	2.42019	0.0155	No
TIGD6	ENSG00000164296.6	GTExv8.EUR.Adipose_Subcutaneous	./WEIGHTS//GTExv8.EUR.Adipose_Subcutaneous/ENSG00000164296.6.wgt.RDat	5	150000319	150000320	0.1008	rs6579772	3.33	rs245081	0.029453	-5.57	-2.068	569	569	susie	0.031	7.1e-05	2.42039	0.015504	No
DLGAP1	ENSG00000170579.16	GTExv8.EUR.Adipose_Subcutaneous	./WEIGHTS//GTExv8.EUR.Adipose_Subcutaneous/ENSG00000170579.16.wgt.RDat	18	4455334	4455335	0.1762	rs12454604	-2.95	rs4381685	0.073502	6.38	-2.273	548	548	susie	0.083	7.3e-11	-2.41956	0.01554	No
MCM6	ENSG00000076003.4	GTExv8.EUR.Adipose_Subcutaneous	./WEIGHTS//GTExv8.EUR.Adipose_Subcutaneous/ENSG00000076003.4.wgt.RDat	2	135876425	135876426	0.1296	rs10187054	4.645	rs1807356	0.058931	6.7	2.452	276	16	enet	0.07	2.5e-09	2.41807	0.0156	No
PPID	ENSG00000171497.4	GTExv8.EUR.Adipose_Subcutaneous	./WEIGHTS//GTExv8.EUR.Adipose_Subcutaneous/ENSG00000171497.4.wgt.RDat	4	158723395	158723396	0.2788	rs17843966	-3.1	rs12505475	0.186	-9.51	-2.416	265	1	top1	0.19	2.5e-23	2.416	0.015692	No
HNRNPA1L2	ENSG00000139675.11	GTExv8.EUR.Adipose_Subcutaneous	./WEIGHTS//GTExv8.EUR.Adipose_Subcutaneous/ENSG00000139675.11.wgt.RDat	13	52640785	52640786	0.095	rs9536066	3.58	rs9526975	0.109	-7.41	-2.413	405	1	top1	0.11	7.8e-14	2.413	0.0158	No
ARL17A	ENSG00000185829.17	GTExv8.EUR.Adipose_Subcutaneous	./WEIGHTS//GTExv8.EUR.Adipose_Subcutaneous/ENSG00000185829.17.wgt.RDat	17	46579681	46579682	0.3958	rs3785889	5.39	rs17692129	0.189148	-9.56	-1.345	142	142	susie	0.25	3.9e-32	2.41377	0.0158	No
MOCOS	ENSG00000075643.5	GTExv8.EUR.Adipose_Subcutaneous	./WEIGHTS//GTExv8.EUR.Adipose_Subcutaneous/ENSG00000075643.5.wgt.RDat	18	36187518	36187519	0.1476	rs1790642	-3.73	rs529300	0.006936	-4.76	-0.986	515	21	enet	0.056	9.4e-08	2.41178	0.01588	No
FAM86DP	ENSG00000244026.6	GTExv8.EUR.Adipose_Subcutaneous	./WEIGHTS//GTExv8.EUR.Adipose_Subcutaneous/ENSG00000244026.6.wgt.RDat	3	75435109	75435110	0.8022	rs17028554	3.12	rs6767960	0.0397	-5.45	-1.765	148	43	enet	0.26	1.1e-32	2.40823	0.016	No
TMEM258	ENSG00000134825.15	GTExv8.EUR.Adipose_Subcutaneous	./WEIGHTS//GTExv8.EUR.Adipose_Subcutaneous/ENSG00000134825.15.wgt.RDat	11	61792635	61792636	0.0728	rs174549	-3.42	rs174538	0.0721	6.59	-2.543	404	404	susie	0.074	9.3e-10	-2.407	0.0161	No
RNF157	ENSG00000141576.14	GTExv8.EUR.Adipose_Subcutaneous	./WEIGHTS//GTExv8.EUR.Adipose_Subcutaneous/ENSG00000141576.14.wgt.RDat	17	76240372	76240373	0.2698	rs9911122	3.58	rs10512605	0.101782	-8.2	-0.608	421	421	susie	0.2	3.1e-25	2.40652	0.0161	No
KCNH1	ENSG00000143473.12	GTExv8.EUR.Adipose_Subcutaneous	./WEIGHTS//GTExv8.EUR.Adipose_Subcutaneous/ENSG00000143473.12.wgt.RDat	1	211134179	211134180	0.053	rs10494934	3.01	rs10863854	0.0114	-4.17	2.488	473	2	lasso	0.012	0.0088	-2.40671	0.0161	No
TBCEL	ENSG00000154114.12	GTExv8.EUR.Adipose_Subcutaneous	./WEIGHTS//GTExv8.EUR.Adipose_Subcutaneous/ENSG00000154114.12.wgt.RDat	11	121024071	121024072	0.079	rs11217956	3.38	rs1939004	0.0137	4.46	2.36	571	6	lasso	0.025	0.00028	2.4051	0.0162	No
NUDT16L1	ENSG00000168101.14	GTExv8.EUR.Adipose_Subcutaneous	./WEIGHTS//GTExv8.EUR.Adipose_Subcutaneous/ENSG00000168101.14.wgt.RDat	16	4693693	4693694	0.0885	rs1684583	-3.61	rs863980	0.0583	5.81	-2.405	393	1	top1	0.058	5.2e-08	-2.405	0.0162	No
P3H2	ENSG00000090530.9	GTExv8.EUR.Adipose_Subcutaneous	./WEIGHTS//GTExv8.EUR.Adipose_Subcutaneous/ENSG00000090530.9.wgt.RDat	3	190122436	190122437	0.1834	rs7651888	-2.97	rs1540816	0.0104	4.42	-1.799	562	52	enet	0.046	1.2e-06	-2.40272	0.0163	No
RAET1E-AS1	ENSG00000268592.3	GTExv8.EUR.Adipose_Subcutaneous	./WEIGHTS//GTExv8.EUR.Adipose_Subcutaneous/ENSG00000268592.3.wgt.RDat	6	149864026	149864027	0.0771	rs11751092	3	rs4458704	0.0473	5.29	-2.546	479	479	susie	0.049	5.8e-07	-2.40215	0.0163	No
ZNF677	ENSG00000197928.10	GTExv8.EUR.Adipose_Subcutaneous	./WEIGHTS//GTExv8.EUR.Adipose_Subcutaneous/ENSG00000197928.10.wgt.RDat	19	53254897	53254898	0.2143	rs4803071	3.88	rs16984664	0.176	-9.29	-2.262	478	5	enet	0.18	1.1e-22	2.40011	0.01639	No
RGS14	ENSG00000169220.17	GTExv8.EUR.Adipose_Subcutaneous	./WEIGHTS//GTExv8.EUR.Adipose_Subcutaneous/ENSG00000169220.17.wgt.RDat	5	177357836	177357837	0.4389	rs12187932	-4.45	rs35716097	0.222018	-11.1	-2.428	294	3	lasso	0.26	1.3e-33	2.3983	0.016471	No
SUSD1	ENSG00000106868.16	GTExv8.EUR.Adipose_Subcutaneous	./WEIGHTS//GTExv8.EUR.Adipose_Subcutaneous/ENSG00000106868.16.wgt.RDat	9	112175407	112175408	0.4008	rs4310281	3.38	rs7020062	0.396	-13.91	2.691	487	6	lasso	0.41	2.6e-56	-2.3965	0.0166	No
RP11-418J17.1	ENSG00000231365.5	GTExv8.EUR.Adipose_Subcutaneous	./WEIGHTS//GTExv8.EUR.Adipose_Subcutaneous/ENSG00000231365.5.wgt.RDat	1	119140458	119140459	0.5471	rs1057991	-3.4	rs12092807	0.496	-15.42	-2.391	417	417	susie	0.5	2.9e-73	2.39563	0.0166	No
SYT11	ENSG00000132718.8	GTExv8.EUR.Adipose_Subcutaneous	./WEIGHTS//GTExv8.EUR.Adipose_Subcutaneous/ENSG00000132718.8.wgt.RDat	1	155859508	155859509	0.0329	rs11264372	-3.8	rs17381047	0.00852	-3.94	-1.251	260	260	susie	0.02	0.0012	2.3925	0.0167	No
SETD2	ENSG00000181555.20	GTExv8.EUR.Adipose_Subcutaneous	./WEIGHTS//GTExv8.EUR.Adipose_Subcutaneous/ENSG00000181555.20.wgt.RDat	3	47163966	47163967	0.037	rs12485875	-4.08	rs2385867	0.0164	-4.53	2.419	212	212	susie	0.032	4.9e-05	-2.39219	0.0167	No
BRF1	ENSG00000185024.16	GTExv8.EUR.Adipose_Subcutaneous	./WEIGHTS//GTExv8.EUR.Adipose_Subcutaneous/ENSG00000185024.16.wgt.RDat	14	105315588	105315589	0.1303	rs10147672	3.17	rs2816632	0.061338	5.81	-2.393	194	1	top1	0.061	2.4e-08	-2.393	0.0167	No
ABCA11P	ENSG00000251595.7	GTExv8.EUR.Adipose_Subcutaneous	./WEIGHTS//GTExv8.EUR.Adipose_Subcutaneous/ENSG00000251595.7.wgt.RDat	4	427881	427882	0.1426	rs4690322	3.66	rs11947207	0.0394	-4.72	2.419	284	284	susie	0.04	5.9e-06	-2.3918	0.016764	No
NIPSNAP3A	ENSG00000136783.9	GTExv8.EUR.Adipose_Subcutaneous	./WEIGHTS//GTExv8.EUR.Adipose_Subcutaneous/ENSG00000136783.9.wgt.RDat	9	104747687	104747688	0.3867	rs10991561	3.46	rs10761082	0.249	-11	-1.612	606	606	susie	0.29	4.5e-38	2.3914	0.0168	No
GLDN	ENSG00000186417.13	GTExv8.EUR.Adipose_Subcutaneous	./WEIGHTS//GTExv8.EUR.Adipose_Subcutaneous/ENSG00000186417.13.wgt.RDat	15	51341628	51341629	0.2493	rs727479	4.7	rs6493495	0.0946	7.41	0.532	471	471	susie	0.2	1.3e-24	-2.39067	0.0168	No
RSG1	ENSG00000132881.11	GTExv8.EUR.Adipose_Subcutaneous	./WEIGHTS//GTExv8.EUR.Adipose_Subcutaneous/ENSG00000132881.11.wgt.RDat	1	16237161	16237162	0.2152	rs4661721	3.05	rs6603850	0.161	8.92	2.389	318	1	top1	0.16	4.1e-20	2.389	0.0169	No
FAM170A	ENSG00000164334.15	GTExv8.EUR.Adipose_Subcutaneous	./WEIGHTS//GTExv8.EUR.Adipose_Subcutaneous/ENSG00000164334.15.wgt.RDat	5	119629558	119629559	0.2283	rs457106	3.13	rs3797371	0.142665	8.79	2.593	375	28	enet	0.15	1.4e-18	2.38661	0.017005	No
PPP2R3C	ENSG00000092020.10	GTExv8.EUR.Adipose_Subcutaneous	./WEIGHTS//GTExv8.EUR.Adipose_Subcutaneous/ENSG00000092020.10.wgt.RDat	14	35122516	35122517	0.1203	rs12891473	-6.03	rs1056879	0.07181	-7.51	2.594	367	16	enet	0.11	3.4e-14	-2.3834	0.0172	No
PMS2P5	ENSG00000123965.13	GTExv8.EUR.Adipose_Subcutaneous	./WEIGHTS//GTExv8.EUR.Adipose_Subcutaneous/ENSG00000123965.13.wgt.RDat	7	74894115	74894116	0.4744	rs35735900	2.78	rs2267812	0.273	11.79	2.232	90	12	enet	0.38	6.3e-51	2.38312	0.0172	No
RP11-676J12.4	ENSG00000262228.2	GTExv8.EUR.Adipose_Subcutaneous	./WEIGHTS//GTExv8.EUR.Adipose_Subcutaneous/ENSG00000262228.2.wgt.RDat	17	765318	765319	0.0609	rs4636972	3.65	rs2295479	0.014028	-4.27	-2.191	416	9	enet	0.017	0.0026	2.38337	0.0172	No
CLIC4	ENSG00000169504.14	GTExv8.EUR.Adipose_Subcutaneous	./WEIGHTS//GTExv8.EUR.Adipose_Subcutaneous/ENSG00000169504.14.wgt.RDat	1	24745356	24745357	0.0794	rs4636398	-2.82	rs11249167	0.0111	-5	1.932	465	465	susie	0.024	0.00037	-2.37926	0.0173	No
AC013460.1	ENSG00000229727.6	GTExv8.EUR.Adipose_Subcutaneous	./WEIGHTS//GTExv8.EUR.Adipose_Subcutaneous/ENSG00000229727.6.wgt.RDat	2	7421260	7421261	0.146	rs9287694	3.118	rs11694815	0.112572	-7.62	-2.063	543	543	susie	0.11	1.4e-14	2.38011	0.0173	No
RP3-466P17.3	ENSG00000280184.2	GTExv8.EUR.Adipose_Subcutaneous	./WEIGHTS//GTExv8.EUR.Adipose_Subcutaneous/ENSG00000280184.2.wgt.RDat	6	145791972	145791973	0.025	rs380883	-3.24	rs7752286	0.0124	-3.64	-2.285	265	265	susie	0.018	0.002	2.37964	0.0173	No
ADAD2	ENSG00000140955.10	GTExv8.EUR.Adipose_Subcutaneous	./WEIGHTS//GTExv8.EUR.Adipose_Subcutaneous/ENSG00000140955.10.wgt.RDat	16	84191137	84191138	0.3568	rs244851	-3.62	rs3743642	0.0764	-6.52	-1.847	966	10	lasso	0.17	1.8e-21	2.3772	0.0174	No
DPH3	ENSG00000154813.9	GTExv8.EUR.Adipose_Subcutaneous	./WEIGHTS//GTExv8.EUR.Adipose_Subcutaneous/ENSG00000154813.9.wgt.RDat	3	16264971	16264972	0.1063	rs938337	3.03	rs842255	0.0418	6.3	-2.347	541	541	susie	0.051	3.5e-07	-2.37732	0.0174	No
CPNE1	ENSG00000214078.12	GTExv8.EUR.Adipose_Subcutaneous	./WEIGHTS//GTExv8.EUR.Adipose_Subcutaneous/ENSG00000214078.12.wgt.RDat	20	35664758	35664759	0.494	rs224333	5.26	rs11696527	0.638	-17.55	2.301	300	10	lasso	0.64	2.2e-108	-2.37772	0.0174	No
NGFR	ENSG00000064300.8	GTExv8.EUR.Adipose_Subcutaneous	./WEIGHTS//GTExv8.EUR.Adipose_Subcutaneous/ENSG00000064300.8.wgt.RDat	17	49502062	49502063	0.0902	rs11870879	-2.95	rs2671642	0.049327	-5.68	2.376	363	1	top1	0.049	5.4e-07	-2.376	0.0175	No
MGRN1	ENSG00000102858.12	GTExv8.EUR.Adipose_Subcutaneous	./WEIGHTS//GTExv8.EUR.Adipose_Subcutaneous/ENSG00000102858.12.wgt.RDat	16	4616492	4616493	0.5606	rs1684583	-3.61	rs841225	0.52	-16.19	-1.761	419	15	enet	0.59	1.3e-94	2.37538	0.0175	No
DAB1	ENSG00000173406.15	GTExv8.EUR.Adipose_Subcutaneous	./WEIGHTS//GTExv8.EUR.Adipose_Subcutaneous/ENSG00000173406.15.wgt.RDat	1	58343402	58343403	0.0704	rs338241	-3.37	rs12124662	0.0265	-4.7	2.41	608	608	susie	0.029	0.0001	-2.37698	0.0175	No
RP11-439M11.1	ENSG00000271947.1	GTExv8.EUR.Adipose_Subcutaneous	./WEIGHTS//GTExv8.EUR.Adipose_Subcutaneous/ENSG00000271947.1.wgt.RDat	2	6906300	6906301	0.1679	rs771268	-3.038	rs10153810	0.130703	8.05	-2.376	608	1	top1	0.13	1.9e-16	-2.376	0.0175	No
BCKDHA	ENSG00000248098.11	GTExv8.EUR.Adipose_Subcutaneous	./WEIGHTS//GTExv8.EUR.Adipose_Subcutaneous/ENSG00000248098.11.wgt.RDat	19	41397479	41397480	0.0896	rs17318596	-2.94	rs11879090	0.0833	6.63	2.374	377	1	top1	0.083	7.2e-11	2.374	0.017597	No
ZNF736	ENSG00000234444.9	GTExv8.EUR.Adipose_Subcutaneous	./WEIGHTS//GTExv8.EUR.Adipose_Subcutaneous/ENSG00000234444.9.wgt.RDat	7	64307458	64307459	0.4174	rs12540050	2.34	rs680756	0.0924	-6.94	-0.562	306	66	enet	0.14	8.3e-18	2.37337	0.0176	No
RP11-879F14.2	ENSG00000267279.1	GTExv8.EUR.Adipose_Subcutaneous	./WEIGHTS//GTExv8.EUR.Adipose_Subcutaneous/ENSG00000267279.1.wgt.RDat	18	61606915	61606916	0.1399	rs1943338	-3.01	rs6567225	0.091814	6.79	2.373	568	1	top1	0.092	7.5e-12	2.373	0.01764	No
AC005154.7	ENSG00000244480.1	GTExv8.EUR.Adipose_Subcutaneous	./WEIGHTS//GTExv8.EUR.Adipose_Subcutaneous/ENSG00000244480.1.wgt.RDat	7	30524534	30524535	0.3947	rs7812133	2.85	rs4722999	0.233	10.6	-1.742	461	461	susie	0.34	1.6e-45	-2.37183	0.0177	No
CYGB	ENSG00000161544.9	GTExv8.EUR.Adipose_Subcutaneous	./WEIGHTS//GTExv8.EUR.Adipose_Subcutaneous/ENSG00000161544.9.wgt.RDat	17	76551174	76551175	0.2007	rs9911122	3.58	rs4648336	0.05158	-5.11	-2.37	506	1	top1	0.052	3e-07	2.37	0.0178	No
METTL10	ENSG00000203791.14	GTExv8.EUR.Adipose_Subcutaneous	./WEIGHTS//GTExv8.EUR.Adipose_Subcutaneous/ENSG00000203791.14.wgt.RDat	10	124791869	124791870	0.2298	rs17622597	-3.35	rs1055256	0.303	12.2	2.129	562	562	susie	0.32	8.8e-43	2.36671	0.0179	No
PITPNM1	ENSG00000110697.12	GTExv8.EUR.Adipose_Subcutaneous	./WEIGHTS//GTExv8.EUR.Adipose_Subcutaneous/ENSG00000110697.12.wgt.RDat	11	67506262	67506263	0.0377	rs3765088	-3.15	rs2276118	0.0283	-4.1	-2.364	239	1	top1	0.028	0.00013	2.364	0.0181	No
MT1E	ENSG00000169715.14	GTExv8.EUR.Adipose_Subcutaneous	./WEIGHTS//GTExv8.EUR.Adipose_Subcutaneous/ENSG00000169715.14.wgt.RDat	16	56625474	56625475	0.2878	rs13306677	-4.38	rs904773	0.022	-4.8	-2.302	521	48	enet	0.065	9.8e-09	2.36326	0.0181	No
LIX1L-AS1	ENSG00000234222.6	GTExv8.EUR.Adipose_Subcutaneous	./WEIGHTS//GTExv8.EUR.Adipose_Subcutaneous/ENSG00000234222.6.wgt.RDat	1	145926618	145926619	0.1329	rs12125340	-2.46	rs4636400	0.0998	7.47	-1.987	108	4	lasso	0.11	1.2e-13	-2.36155	0.0182	No
RPL23AP32	ENSG00000237887.1	GTExv8.EUR.Adipose_Subcutaneous	./WEIGHTS//GTExv8.EUR.Adipose_Subcutaneous/ENSG00000237887.1.wgt.RDat	2	54529342	54529343	0.0653	rs6732751	-3.267	rs6761398	0.0055	4.62	2.216	548	15	enet	0.023	0.00056	2.36248	0.0182	No
LINC00662	ENSG00000261824.6	GTExv8.EUR.Adipose_Subcutaneous	./WEIGHTS//GTExv8.EUR.Adipose_Subcutaneous/ENSG00000261824.6.wgt.RDat	19	27793893	27793894	0.1098	rs10423721	3.33	rs17687918	0.049	6.75	1.614	289	10	lasso	0.086	4e-11	2.36005	0.018273	No
CBX3	ENSG00000122565.18	GTExv8.EUR.Adipose_Subcutaneous	./WEIGHTS//GTExv8.EUR.Adipose_Subcutaneous/ENSG00000122565.18.wgt.RDat	7	26201161	26201162	0.1192	rs2698727	3.85	rs1534696	0.0693	-6.05	2.316	519	519	susie	0.078	2.9e-10	-2.359	0.0183	No
HPD	ENSG00000158104.11	GTExv8.EUR.Adipose_Subcutaneous	./WEIGHTS//GTExv8.EUR.Adipose_Subcutaneous/ENSG00000158104.11.wgt.RDat	12	121863595	121863596	0.1034	rs3817011	-3.2	rs895951	0.0249	4.84	1.886	345	18	enet	0.05	4.7e-07	2.35962	0.0183	No
SKP1	ENSG00000113558.18	GTExv8.EUR.Adipose_Subcutaneous	./WEIGHTS//GTExv8.EUR.Adipose_Subcutaneous/ENSG00000113558.18.wgt.RDat	5	134177037	134177038	0.1367	rs4958228	-4.51	rs13356194	0.086465	7.17	-2.359	437	1	top1	0.086	3.1e-11	-2.359	0.018324	No
STEAP1B	ENSG00000105889.14	GTExv8.EUR.Adipose_Subcutaneous	./WEIGHTS//GTExv8.EUR.Adipose_Subcutaneous/ENSG00000105889.14.wgt.RDat	7	22632924	22632925	0.2418	rs1568571	-2.49	rs2069832	0.18	9.99	-2.223	544	8	lasso	0.21	1.4e-26	-2.35737	0.0184	No
NT5C3B	ENSG00000141698.16	GTExv8.EUR.Adipose_Subcutaneous	./WEIGHTS//GTExv8.EUR.Adipose_Subcutaneous/ENSG00000141698.16.wgt.RDat	17	41836262	41836263	0.4615	rs13412	-2.74	rs9896766	0.549187	16.22	-2.353	410	1	top1	0.55	9e-85	-2.353	0.0186	No
SLC16A1	ENSG00000155380.11	GTExv8.EUR.Adipose_Subcutaneous	./WEIGHTS//GTExv8.EUR.Adipose_Subcutaneous/ENSG00000155380.11.wgt.RDat	1	112956352	112956353	0.1028	rs2996294	-3	rs1728232	0.0548	-5.54	2.351	329	329	susie	0.057	8e-08	-2.35432	0.0186	No
AC024937.4	ENSG00000231464.1	GTExv8.EUR.Adipose_Subcutaneous	./WEIGHTS//GTExv8.EUR.Adipose_Subcutaneous/ENSG00000231464.1.wgt.RDat	3	195996737	195996738	0.175	rs4927848	2.9	rs4927850	0.0116	-4.63	2.809	295	29	enet	0.051	3.8e-07	-2.35427	0.0186	No
EPHA2	ENSG00000142627.12	GTExv8.EUR.Adipose_Subcutaneous	./WEIGHTS//GTExv8.EUR.Adipose_Subcutaneous/ENSG00000142627.12.wgt.RDat	1	16156086	16156087	0.039	rs4661721	3.05	rs4661702	0.00876	-4.05	1.259	353	5	lasso	0.023	0.00051	-2.34903	0.0188	No
LCLAT1	ENSG00000172954.13	GTExv8.EUR.Adipose_Subcutaneous	./WEIGHTS//GTExv8.EUR.Adipose_Subcutaneous/ENSG00000172954.13.wgt.RDat	2	30447225	30447226	0.1923	rs17010323	3.147	rs11127284	0.178123	-9.35	2.35	486	1	top1	0.18	2.5e-22	-2.35	0.0188	No
ZNF101	ENSG00000181896.11	GTExv8.EUR.Adipose_Subcutaneous	./WEIGHTS//GTExv8.EUR.Adipose_Subcutaneous/ENSG00000181896.11.wgt.RDat	19	19668795	19668796	0.0419	rs17216588	-3.48	rs3819578	0.0136	3.9	-2.348	332	1	top1	0.014	0.006	-2.348	0.018875	No
DSTYK	ENSG00000133059.16	GTExv8.EUR.Adipose_Subcutaneous	./WEIGHTS//GTExv8.EUR.Adipose_Subcutaneous/ENSG00000133059.16.wgt.RDat	1	205211565	205211566	0.1764	rs17417252	-3.67	rs1668871	0.166	9.83	2.328	591	16	enet	0.21	2.9e-26	2.34365	0.0191	No
SF3B3	ENSG00000189091.12	GTExv8.EUR.Adipose_Subcutaneous	./WEIGHTS//GTExv8.EUR.Adipose_Subcutaneous/ENSG00000189091.12.wgt.RDat	16	70523787	70523788	0.0924	rs17882961	-2.93	rs8053436	0.109	-7.79	-2.32	156	7	lasso	0.12	3.8e-15	2.34273	0.0191	No
CTD-2514C3.1	ENSG00000204556.4	GTExv8.EUR.Adipose_Subcutaneous	./WEIGHTS//GTExv8.EUR.Adipose_Subcutaneous/ENSG00000204556.4.wgt.RDat	20	26018831	26018832	0.1517	rs845787	2.73	rs4815493	0.11	-7.49	2.341	105	1	top1	0.11	5.8e-14	-2.341	0.0192	No
ULK4	ENSG00000168038.10	GTExv8.EUR.Adipose_Subcutaneous	./WEIGHTS//GTExv8.EUR.Adipose_Subcutaneous/ENSG00000168038.10.wgt.RDat	3	41962429	41962430	0.1539	rs41460244	3.31	rs6796210	0.256	11.15	-2.34	386	1	top1	0.26	8.7e-33	-2.34	0.0193	No
RP11-802E16.3	ENSG00000255031.5	GTExv8.EUR.Adipose_Subcutaneous	./WEIGHTS//GTExv8.EUR.Adipose_Subcutaneous/ENSG00000255031.5.wgt.RDat	11	68050739	68050740	0.0698	rs3765088	-3.15	rs7931502	0.0332	5.3	1.375	277	277	susie	0.04	6.6e-06	2.33951	0.0193	No
MAP3K1	ENSG00000095015.5	GTExv8.EUR.Adipose_Subcutaneous	./WEIGHTS//GTExv8.EUR.Adipose_Subcutaneous/ENSG00000095015.5.wgt.RDat	5	56815573	56815574	0.0583	rs16885714	-3.59	rs832576	0.014537	-4.49	-2.236	511	511	susie	0.021	0.0009	2.33967	0.019301	No
ZNF30	ENSG00000168661.14	GTExv8.EUR.Adipose_Subcutaneous	./WEIGHTS//GTExv8.EUR.Adipose_Subcutaneous/ENSG00000168661.14.wgt.RDat	19	34926902	34926903	0.1701	rs12986103	-2.61	rs8113651	0.21	-10.17	-2.339	463	1	top1	0.21	1.7e-26	2.339	0.019335	No
ZNF503-AS1	ENSG00000226051.6	GTExv8.EUR.Adipose_Subcutaneous	./WEIGHTS//GTExv8.EUR.Adipose_Subcutaneous/ENSG00000226051.6.wgt.RDat	10	75269818	75269819	0.1219	rs2043089	3.23	rs1149711	0.103	7.11	2.478	331	2	lasso	0.11	1.1e-13	2.33855	0.0194	No
RP11-131L12.4	ENSG00000275409.1	GTExv8.EUR.Adipose_Subcutaneous	./WEIGHTS//GTExv8.EUR.Adipose_Subcutaneous/ENSG00000275409.1.wgt.RDat	12	118430146	118430147	0.0863	rs2102956	-2.61	rs17619932	0.0543	-6.06	2.573	449	449	susie	0.065	9.9e-09	-2.3374	0.0194	No
SNX10	ENSG00000086300.15	GTExv8.EUR.Adipose_Subcutaneous	./WEIGHTS//GTExv8.EUR.Adipose_Subcutaneous/ENSG00000086300.15.wgt.RDat	7	26291894	26291895	0.6318	rs2698727	3.85	rs1534696	0.539	-16.11	2.316	508	508	susie	0.54	1.6e-82	-2.33443	0.0196	No
IRF8	ENSG00000140968.10	GTExv8.EUR.Adipose_Subcutaneous	./WEIGHTS//GTExv8.EUR.Adipose_Subcutaneous/ENSG00000140968.10.wgt.RDat	16	85898802	85898803	0.1399	rs11640000	2.73	rs305082	0.0435	-6.06	-2.468	729	15	enet	0.053	2.1e-07	2.3327	0.0197	No
ASB14	ENSG00000239388.8	GTExv8.EUR.Adipose_Subcutaneous	./WEIGHTS//GTExv8.EUR.Adipose_Subcutaneous/ENSG00000239388.8.wgt.RDat	3	57292681	57292682	0.0973	rs1354034	-3.85	rs34504438	0.0728	6.28	2.667	372	2	lasso	0.084	5.9e-11	2.33167	0.0197	No
RP11-499O7.7	ENSG00000224251.6	GTExv8.EUR.Adipose_Subcutaneous	./WEIGHTS//GTExv8.EUR.Adipose_Subcutaneous/ENSG00000224251.6.wgt.RDat	10	4995487	4995488	0.3554	rs4881388	4.37	rs2801885	0.202	-9.89	1.982	639	13	enet	0.22	1.1e-27	-2.33029	0.0198	No
SAR1B	ENSG00000152700.13	GTExv8.EUR.Adipose_Subcutaneous	./WEIGHTS//GTExv8.EUR.Adipose_Subcutaneous/ENSG00000152700.13.wgt.RDat	5	134649270	134649271	0.1202	rs4958228	-4.51	rs11948613	0.061705	5.97	2.31	285	285	susie	0.068	4.6e-09	2.32916	0.019851	No
NBN	ENSG00000104320.13	GTExv8.EUR.Adipose_Subcutaneous	./WEIGHTS//GTExv8.EUR.Adipose_Subcutaneous/ENSG00000104320.13.wgt.RDat	8	90003227	90003228	0.0663	rs40383	3.55	rs1805799	0.020731	5.89	-0.501	375	375	susie	0.061	2.6e-08	-2.3287	0.0199	No
RP11-254F7.2	ENSG00000260077.1	GTExv8.EUR.Adipose_Subcutaneous	./WEIGHTS//GTExv8.EUR.Adipose_Subcutaneous/ENSG00000260077.1.wgt.RDat	2	10040662	10040663	0.2083	rs6432057	2.702	rs4444493	0.089327	6.72	2.458	576	576	susie	0.095	3.2e-12	2.32894	0.0199	No
CTB-50L17.9	ENSG00000267769.1	GTExv8.EUR.Adipose_Subcutaneous	./WEIGHTS//GTExv8.EUR.Adipose_Subcutaneous/ENSG00000267769.1.wgt.RDat	19	4454793	4454794	0.4518	rs350818	-4.49	rs34080966	0.431	-14.49	2.291	393	393	susie	0.43	9e-61	-2.32626	0.020005	No
U3	ENSG00000271817.2	GTExv8.EUR.Adipose_Subcutaneous	./WEIGHTS//GTExv8.EUR.Adipose_Subcutaneous/ENSG00000271817.2.wgt.RDat	4	158700690	158700691	0.3387	rs17843966	-3.1	rs8396	0.287	11.87	-2.325	269	1	top1	0.29	4.1e-37	-2.325	0.020072	No
LINC01936	ENSG00000235997.2	GTExv8.EUR.Adipose_Subcutaneous	./WEIGHTS//GTExv8.EUR.Adipose_Subcutaneous/ENSG00000235997.2.wgt.RDat	2	30346658	30346659	0.1154	rs17010323	3.147	rs7579095	0.040242	-5.33	2.352	524	524	susie	0.043	2.6e-06	-2.32517	0.0201	No
RP11-493E12.1	ENSG00000271889.1	GTExv8.EUR.Adipose_Subcutaneous	./WEIGHTS//GTExv8.EUR.Adipose_Subcutaneous/ENSG00000271889.1.wgt.RDat	2	61162104	61162105	0.0429	rs778755	-4.162	rs6545846	0.0193	3.84	2.323	311	1	top1	0.019	0.0013	2.323	0.0202	No
RBM19	ENSG00000122965.10	GTExv8.EUR.Adipose_Subcutaneous	./WEIGHTS//GTExv8.EUR.Adipose_Subcutaneous/ENSG00000122965.10.wgt.RDat	12	113966370	113966371	0.3031	rs2098923	-3.25	rs16943276	0.112	7.41	1.898	644	52	enet	0.18	2.1e-22	2.31863	0.0204	No
CTC-523E23.3	ENSG00000280106.1	GTExv8.EUR.Adipose_Subcutaneous	./WEIGHTS//GTExv8.EUR.Adipose_Subcutaneous/ENSG00000280106.1.wgt.RDat	19	34951204	34951205	0.0962	rs12986103	-2.61	rs2546020	0.0801	-6.48	-2.318	468	1	top1	0.08	1.7e-10	2.318	0.020449	No
NTN4	ENSG00000074527.11	GTExv8.EUR.Adipose_Subcutaneous	./WEIGHTS//GTExv8.EUR.Adipose_Subcutaneous/ENSG00000074527.11.wgt.RDat	12	95791151	95791152	0.0952	rs11609603	-3.73	rs1362970	0.0265	4.39	-1.114	606	18	enet	0.049	6.5e-07	-2.31699	0.0205	No
ABHD12	ENSG00000100997.18	GTExv8.EUR.Adipose_Subcutaneous	./WEIGHTS//GTExv8.EUR.Adipose_Subcutaneous/ENSG00000100997.18.wgt.RDat	20	25390982	25390983	0.1043	rs6050477	2.74	rs6107015	0.0508	6.55	2.242	357	30	enet	0.099	1e-12	2.31776	0.0205	No
TESK1	ENSG00000107140.15	GTExv8.EUR.Adipose_Subcutaneous	./WEIGHTS//GTExv8.EUR.Adipose_Subcutaneous/ENSG00000107140.15.wgt.RDat	9	35605304	35605305	0.051	rs2145923	3.92	rs4879929	0.000448	-3.93	-1.039	386	386	susie	0.018	0.0018	2.3177	0.0205	No
RP11-632K20.2	ENSG00000254912.2	GTExv8.EUR.Adipose_Subcutaneous	./WEIGHTS//GTExv8.EUR.Adipose_Subcutaneous/ENSG00000254912.2.wgt.RDat	15	32500345	32500346	0.1569	rs4779563	-2.88	rs11071882	0.0178	4.32	-0.062	366	61	enet	0.059	4.5e-08	2.31765	0.0205	No
SLC5A11	ENSG00000158865.12	GTExv8.EUR.Adipose_Subcutaneous	./WEIGHTS//GTExv8.EUR.Adipose_Subcutaneous/ENSG00000158865.12.wgt.RDat	16	24845840	24845841	0.4423	rs13338420	-3.06	rs11862971	0.47	15.12	2.305	394	394	susie	0.48	2.2e-69	2.3155	0.0206	No
RP11-834C11.10	ENSG00000257534.1	GTExv8.EUR.Adipose_Subcutaneous	./WEIGHTS//GTExv8.EUR.Adipose_Subcutaneous/ENSG00000257534.1.wgt.RDat	12	54164451	54164452	0.0673	rs2366149	-4.66	rs10161263	0.0548	-5.63	2.497	447	7	lasso	0.058	5.4e-08	-2.31613	0.0206	No
CTAGE5	ENSG00000150527.16	GTExv8.EUR.Adipose_Subcutaneous	./WEIGHTS//GTExv8.EUR.Adipose_Subcutaneous/ENSG00000150527.16.wgt.RDat	14	39265283	39265284	0.0661	rs2025062	-2.75	rs6571921	0.036992	-4.77	2.314	375	1	top1	0.037	1.3e-05	-2.314	0.0207	No
QSOX1	ENSG00000116260.16	GTExv8.EUR.Adipose_Subcutaneous	./WEIGHTS//GTExv8.EUR.Adipose_Subcutaneous/ENSG00000116260.16.wgt.RDat	1	180154833	180154834	0.1864	rs17371678	2.97	rs6689602	-0.00138	-4.35	-0.244	479	28	enet	0.032	5.5e-05	2.31122	0.0208	No
GOLGA6L3	ENSG00000188388.10	GTExv8.EUR.Adipose_Subcutaneous	./WEIGHTS//GTExv8.EUR.Adipose_Subcutaneous/ENSG00000188388.10.wgt.RDat	15	85240471	85240472	0.3715	rs1975277	3.21	rs17600128	0.16	8.98	2.952	531	531	susie	0.19	1.7e-24	2.31164	0.0208	No
GIGYF1	ENSG00000146830.9	GTExv8.EUR.Adipose_Subcutaneous	./WEIGHTS//GTExv8.EUR.Adipose_Subcutaneous/ENSG00000146830.9.wgt.RDat	7	100689447	100689448	0.3305	rs34440977	4.16	rs564449	0.253	11.18	1.993	321	321	susie	0.31	1.6e-40	2.30748	0.021	No
MTMR9	ENSG00000104643.9	GTExv8.EUR.Adipose_Subcutaneous	./WEIGHTS//GTExv8.EUR.Adipose_Subcutaneous/ENSG00000104643.9.wgt.RDat	8	11285068	11285069	0.1639	rs7824557	3.5	rs2736258	0.034735	-5.29	-1.975	641	641	susie	0.037	1.3e-05	2.3064	0.0211	No
RP11-91P24.5	ENSG00000254691.1	GTExv8.EUR.Adipose_Subcutaneous	./WEIGHTS//GTExv8.EUR.Adipose_Subcutaneous/ENSG00000254691.1.wgt.RDat	11	77850603	77850604	0.0599	rs11603537	2.79	rs7119934	0.017	-4.31	-1.993	350	350	susie	0.026	0.00025	2.30562	0.0211	No
RP11-380L11.4	ENSG00000270028.1	GTExv8.EUR.Adipose_Subcutaneous	./WEIGHTS//GTExv8.EUR.Adipose_Subcutaneous/ENSG00000270028.1.wgt.RDat	12	123926082	123926083	0.1405	rs7973689	3.1	rs11057397	0.0671	5.95	2.307	425	1	top1	0.067	5.2e-09	2.307	0.0211	No
RP5-999L4.2	ENSG00000275142.1	GTExv8.EUR.Adipose_Subcutaneous	./WEIGHTS//GTExv8.EUR.Adipose_Subcutaneous/ENSG00000275142.1.wgt.RDat	20	19871890	19871891	0.404	rs9653629	-3.65	rs4813376	0.283	11.75	2.307	739	1	top1	0.28	1.5e-36	2.307	0.0211	No
MTO1	ENSG00000135297.15	GTExv8.EUR.Adipose_Subcutaneous	./WEIGHTS//GTExv8.EUR.Adipose_Subcutaneous/ENSG00000135297.15.wgt.RDat	6	73461577	73461578	0.2166	rs3757105	3.69	rs9352005	0.154	-8.8	2.299	376	376	susie	0.16	3.6e-20	-2.30445	0.0212	No
ALOX12-AS1	ENSG00000215067.9	GTExv8.EUR.Adipose_Subcutaneous	./WEIGHTS//GTExv8.EUR.Adipose_Subcutaneous/ENSG00000215067.9.wgt.RDat	17	7012348	7012349	0.1042	rs1215	3.25	rs434473	0.039208	-4.6	2.304	500	1	top1	0.039	7.5e-06	-2.304	0.0212	No
PROS1	ENSG00000184500.14	GTExv8.EUR.Adipose_Subcutaneous	./WEIGHTS//GTExv8.EUR.Adipose_Subcutaneous/ENSG00000184500.14.wgt.RDat	3	93974065	93974066	0.228	rs4088917	3.23	rs12488200	0.0498	-5.94	2.25	166	166	susie	0.056	9.7e-08	-2.30341	0.0213	No
DAP3P2	ENSG00000228507.1	GTExv8.EUR.Adipose_Subcutaneous	./WEIGHTS//GTExv8.EUR.Adipose_Subcutaneous/ENSG00000228507.1.wgt.RDat	2	171491421	171491422	0.057	rs11680268	-2.312	rs2160849	0.005914	-3.77	2.134	356	20	enet	0.017	0.0024	-2.30331	0.0213	No
FER1L4	ENSG00000088340.15	GTExv8.EUR.Adipose_Subcutaneous	./WEIGHTS//GTExv8.EUR.Adipose_Subcutaneous/ENSG00000088340.15.wgt.RDat	20	35607561	35607562	0.0781	rs224333	5.26	rs11696527	0.0911	-6.9	2.301	311	1	top1	0.091	9e-12	-2.301	0.0214	No
ATP6V1G1	ENSG00000136888.6	GTExv8.EUR.Adipose_Subcutaneous	./WEIGHTS//GTExv8.EUR.Adipose_Subcutaneous/ENSG00000136888.6.wgt.RDat	9	114587745	114587746	0.0805	rs10733608	4.99	rs2763196	0.00143	-3.88	1.828	685	23	enet	0.032	5.1e-05	-2.3007	0.0214	No
MYSM1	ENSG00000162601.9	GTExv8.EUR.Adipose_Subcutaneous	./WEIGHTS//GTExv8.EUR.Adipose_Subcutaneous/ENSG00000162601.9.wgt.RDat	1	58700091	58700092	0.0607	rs338241	-3.37	rs11579447	0.0344	4.63	2.203	560	560	susie	0.037	1.5e-05	2.30032	0.0214	No
EPRS	ENSG00000136628.17	GTExv8.EUR.Adipose_Subcutaneous	./WEIGHTS//GTExv8.EUR.Adipose_Subcutaneous/ENSG00000136628.17.wgt.RDat	1	220046657	220046658	0.1618	rs17641611	-3.2	rs2047451	0.0381	5.82	-1.721	419	51	enet	0.063	1.4e-08	-2.29894	0.0215	No
PAQR6	ENSG00000160781.15	GTExv8.EUR.Adipose_Subcutaneous	./WEIGHTS//GTExv8.EUR.Adipose_Subcutaneous/ENSG00000160781.15.wgt.RDat	1	156248116	156248117	0.126	rs12145743	3.04	rs1543294	0.0273	-5.67	-1.918	386	8	lasso	0.068	4.4e-09	2.29766	0.0216	No
HELZ	ENSG00000198265.11	GTExv8.EUR.Adipose_Subcutaneous	./WEIGHTS//GTExv8.EUR.Adipose_Subcutaneous/ENSG00000198265.11.wgt.RDat	17	67245988	67245989	0.102	rs4791241	3.26	rs6504491	0.064638	-5.88	2.621	449	2	lasso	0.067	5.8e-09	-2.29699	0.0216	No
SCAMP1-AS1	ENSG00000245556.2	GTExv8.EUR.Adipose_Subcutaneous	./WEIGHTS//GTExv8.EUR.Adipose_Subcutaneous/ENSG00000245556.2.wgt.RDat	5	78360506	78360507	0.1004	rs355438	3.8	rs4704506	0.043491	5.76	-1.298	438	438	susie	0.082	9.9e-11	-2.29721	0.021607	No
SDK1	ENSG00000146555.18	GTExv8.EUR.Adipose_Subcutaneous	./WEIGHTS//GTExv8.EUR.Adipose_Subcutaneous/ENSG00000146555.18.wgt.RDat	7	3301447	3301448	0.2283	rs12673946	3.08	rs10257982	0.224	10.75	-2.078	569	26	enet	0.29	1.3e-37	-2.29643	0.0217	No
MIER1	ENSG00000198160.14	GTExv8.EUR.Adipose_Subcutaneous	./WEIGHTS//GTExv8.EUR.Adipose_Subcutaneous/ENSG00000198160.14.wgt.RDat	1	66924894	66924895	0.144	rs11209026	3.2	rs1118392	0.117	7.57	-2.294	547	1	top1	0.12	9.1e-15	-2.294	0.0218	No
RP4-713B5.2	ENSG00000229635.1	GTExv8.EUR.Adipose_Subcutaneous	./WEIGHTS//GTExv8.EUR.Adipose_Subcutaneous/ENSG00000229635.1.wgt.RDat	1	93384997	93384998	0.0637	rs7543847	-2.61	rs6701250	0.0146	-4.5	-2.421	314	314	susie	0.029	0.0001	2.29357	0.0218	No
AC112715.2	ENSG00000224132.2	GTExv8.EUR.Adipose_Subcutaneous	./WEIGHTS//GTExv8.EUR.Adipose_Subcutaneous/ENSG00000224132.2.wgt.RDat	2	237257090	237257091	0.0571	rs10929188	-3.548	rs10929217	0.042725	4.91	-2.292	542	1	top1	0.043	3e-06	-2.292	0.0219	No
RP11-182J1.18	ENSG00000275120.2	GTExv8.EUR.Adipose_Subcutaneous	./WEIGHTS//GTExv8.EUR.Adipose_Subcutaneous/ENSG00000275120.2.wgt.RDat	15	84633822	84633823	0.1352	rs35641144	3.27	rs3825877	0.0977	6.97	-2.474	338	3	lasso	0.12	7.4e-15	-2.29229	0.0219	No
CAMLG	ENSG00000164615.4	GTExv8.EUR.Adipose_Subcutaneous	./WEIGHTS//GTExv8.EUR.Adipose_Subcutaneous/ENSG00000164615.4.wgt.RDat	5	134738500	134738501	0.2673	rs4958228	-4.51	rs17167632	0.283315	11.64	2.358	303	29	enet	0.29	3.3e-38	2.29134	0.021944	No
ADH5	ENSG00000197894.10	GTExv8.EUR.Adipose_Subcutaneous	./WEIGHTS//GTExv8.EUR.Adipose_Subcutaneous/ENSG00000197894.10.wgt.RDat	4	99088800	99088801	0.2128	rs4148887	3.79	rs2602884	0.0464	-5.72	0.189	500	39	enet	0.1	2.7e-13	-2.2904	0.022	No
RMI2	ENSG00000175643.8	GTExv8.EUR.Adipose_Subcutaneous	./WEIGHTS//GTExv8.EUR.Adipose_Subcutaneous/ENSG00000175643.8.wgt.RDat	16	11249648	11249649	0.367	rs3784924	-3.88	rs7191700	0.246	10.92	2.357	512	15	enet	0.3	6.7e-39	2.29013	0.022	No
RP11-276H7.2	ENSG00000227959.1	GTExv8.EUR.Adipose_Subcutaneous	./WEIGHTS//GTExv8.EUR.Adipose_Subcutaneous/ENSG00000227959.1.wgt.RDat	1	16155210	16155211	0.0518	rs4661721	3.05	rs12751725	-0.00208	3.04	-0.014	353	353	susie	0.013	0.008	2.29081	0.022	No
PAM16	ENSG00000217930.7	GTExv8.EUR.Adipose_Subcutaneous	./WEIGHTS//GTExv8.EUR.Adipose_Subcutaneous/ENSG00000217930.7.wgt.RDat	16	4355606	4355607	0.1636	rs1684583	-3.61	rs2072151	0.117	-8.16	-2.256	400	3	lasso	0.12	1.8e-15	2.28946	0.0221	No
NRP2	ENSG00000118257.16	GTExv8.EUR.Adipose_Subcutaneous	./WEIGHTS//GTExv8.EUR.Adipose_Subcutaneous/ENSG00000118257.16.wgt.RDat	2	205681989	205681990	0.0768	rs849266	2.846	rs3806577	0.002643	-3.66	-1.556	494	494	susie	0.01	0.014	2.28312	0.0224	No
FZD2	ENSG00000180340.6	GTExv8.EUR.Adipose_Subcutaneous	./WEIGHTS//GTExv8.EUR.Adipose_Subcutaneous/ENSG00000180340.6.wgt.RDat	17	44557458	44557459	0.0365	rs17544278	-2.5	rs7502699	-0.002095	3.49	1.031	374	374	susie	0.0033	0.11	2.28272	0.0224	No
SLC14A1	ENSG00000141469.16	GTExv8.EUR.Adipose_Subcutaneous	./WEIGHTS//GTExv8.EUR.Adipose_Subcutaneous/ENSG00000141469.16.wgt.RDat	18	45724126	45724127	0.242	rs7236548	6.5	rs900971	0.11298	7.85	2.404	549	31	enet	0.14	4.3e-18	2.28236	0.02247	No
TAMM41	ENSG00000144559.10	GTExv8.EUR.Adipose_Subcutaneous	./WEIGHTS//GTExv8.EUR.Adipose_Subcutaneous/ENSG00000144559.10.wgt.RDat	3	11846918	11846919	0.4628	rs11709077	7.86	rs9876026	0.329	-12.64	-2.204	492	492	susie	0.43	1e-60	2.28092	0.0226	No
HTR7P1	ENSG00000183935.5	GTExv8.EUR.Adipose_Subcutaneous	./WEIGHTS//GTExv8.EUR.Adipose_Subcutaneous/ENSG00000183935.5.wgt.RDat	12	13000419	13000420	0.3217	rs11612508	3.66	rs1948063	0.136	-8.14	-1.555	600	600	susie	0.26	1.2e-32	2.2809	0.0226	No
MPND	ENSG00000008382.15	GTExv8.EUR.Adipose_Subcutaneous	./WEIGHTS//GTExv8.EUR.Adipose_Subcutaneous/ENSG00000008382.15.wgt.RDat	19	4343526	4343527	0.1158	rs350818	-4.49	rs11085072	0.0404	5.17	2.449	370	370	susie	0.047	9e-07	2.27929	0.02265	No
PACS1	ENSG00000175115.11	GTExv8.EUR.Adipose_Subcutaneous	./WEIGHTS//GTExv8.EUR.Adipose_Subcutaneous/ENSG00000175115.11.wgt.RDat	11	66070453	66070454	0.1098	rs10896104	-3.69	rs10791838	0.0952	-7.84	1.811	362	16	enet	0.11	1.5e-14	-2.27852	0.0227	No
RP11-333A23.4	ENSG00000253967.1	GTExv8.EUR.Adipose_Subcutaneous	./WEIGHTS//GTExv8.EUR.Adipose_Subcutaneous/ENSG00000253967.1.wgt.RDat	8	70471144	70471145	0.0569	rs2035930	-2.67	rs2622647	0.047123	5.02	-2.162	279	279	susie	0.048	8.6e-07	-2.2789	0.0227	No
ODF3L2	ENSG00000181781.9	GTExv8.EUR.Adipose_Subcutaneous	./WEIGHTS//GTExv8.EUR.Adipose_Subcutaneous/ENSG00000181781.9.wgt.RDat	19	474982	474983	0.1007	rs10414677	3.41	rs4919825	0.0402	-4.86	-1.32	361	361	susie	0.055	1.3e-07	2.27772	0.022743	No
ZCCHC4	ENSG00000168228.14	GTExv8.EUR.Adipose_Subcutaneous	./WEIGHTS//GTExv8.EUR.Adipose_Subcutaneous/ENSG00000168228.14.wgt.RDat	4	25312784	25312785	0.1018	rs4235326	3.12	rs3796780	0.0422	5.19	-2.276	550	1	top1	0.042	3.4e-06	-2.276	0.022846	No
PINLYP	ENSG00000234465.10	GTExv8.EUR.Adipose_Subcutaneous	./WEIGHTS//GTExv8.EUR.Adipose_Subcutaneous/ENSG00000234465.10.wgt.RDat	19	43576799	43576800	0.2201	rs25489	-2.81	rs939460	0.0845	-7.39	1.434	386	386	susie	0.15	1.8e-18	-2.27555	0.022873	No
AHSA2	ENSG00000173209.22	GTExv8.EUR.Adipose_Subcutaneous	./WEIGHTS//GTExv8.EUR.Adipose_Subcutaneous/ENSG00000173209.22.wgt.RDat	2	61177417	61177418	0.5104	rs778755	-4.162	rs2167565	0.399698	-13.86	2.24	305	305	susie	0.42	7.2e-59	-2.27529	0.0229	No
AMZ2P1	ENSG00000214174.8	GTExv8.EUR.Adipose_Subcutaneous	./WEIGHTS//GTExv8.EUR.Adipose_Subcutaneous/ENSG00000214174.8.wgt.RDat	17	64975575	64975576	0.2081	rs8082708	2.42	rs17685439	0.18252	9.65	2.275	292	1	top1	0.18	6.8e-23	2.27455	0.0229	No
LRP11	ENSG00000120256.9	GTExv8.EUR.Adipose_Subcutaneous	./WEIGHTS//GTExv8.EUR.Adipose_Subcutaneous/ENSG00000120256.9.wgt.RDat	6	149863492	149863493	0.2025	rs11751092	3	rs9371223	0.185	-9.54	-2.472	479	15	enet	0.19	9.2e-24	2.27275	0.023	No
NAPRT	ENSG00000147813.15	GTExv8.EUR.Adipose_Subcutaneous	./WEIGHTS//GTExv8.EUR.Adipose_Subcutaneous/ENSG00000147813.15.wgt.RDat	8	143578356	143578357	0.722	rs4977166	2.89	rs10112966	0.479815	-15.54	-1.364	342	342	susie	0.63	1e-104	2.2734	0.023	No
LINC02028	ENSG00000230102.7	GTExv8.EUR.Adipose_Subcutaneous	./WEIGHTS//GTExv8.EUR.Adipose_Subcutaneous/ENSG00000230102.7.wgt.RDat	3	194070969	194070970	0.1261	rs7618186	-3.51	rs1873409	0.0324	4.22	-2.274	493	1	top1	0.032	4.3e-05	-2.274	0.023	No
SH3BGR	ENSG00000185437.13	GTExv8.EUR.Adipose_Subcutaneous	./WEIGHTS//GTExv8.EUR.Adipose_Subcutaneous/ENSG00000185437.13.wgt.RDat	21	39445854	39445855	0.4049	rs1475593	-3.26	rs2837037	0.27719	11.56	-2.273	684	1	top1	0.28	9.9e-36	-2.273	0.02303	No
PI4KAP2	ENSG00000183506.17	GTExv8.EUR.Adipose_Subcutaneous	./WEIGHTS//GTExv8.EUR.Adipose_Subcutaneous/ENSG00000183506.17.wgt.RDat	22	21517532	21517533	0.8933	rs875344	2.38	rs464694	0.185	-9.49	-0.864	271	271	susie	0.46	2.6e-66	2.27068	0.023166	No
NCAPD3	ENSG00000151503.12	GTExv8.EUR.Adipose_Subcutaneous	./WEIGHTS//GTExv8.EUR.Adipose_Subcutaneous/ENSG00000151503.12.wgt.RDat	11	134225453	134225454	0.1432	rs493888	-3.01	rs12795060	0.0666	5.93	2.833	561	11	enet	0.083	7.8e-11	2.26998	0.0232	No
RPRML	ENSG00000179673.4	GTExv8.EUR.Adipose_Subcutaneous	./WEIGHTS//GTExv8.EUR.Adipose_Subcutaneous/ENSG00000179673.4.wgt.RDat	17	46979247	46979248	0.3159	rs3785889	5.39	rs7214920	0.05398	7.17	-0.409	294	8	lasso	0.18	5.9e-22	2.27019	0.0232	No
CDO1	ENSG00000129596.4	GTExv8.EUR.Adipose_Subcutaneous	./WEIGHTS//GTExv8.EUR.Adipose_Subcutaneous/ENSG00000129596.4.wgt.RDat	5	115816953	115816954	0.2978	rs12655363	-3.27	rs10478248	0.155188	-9.26	1.683	536	21	enet	0.18	3.4e-22	-2.26867	0.023288	No
RP11-566E18.1	ENSG00000279348.1	GTExv8.EUR.Adipose_Subcutaneous	./WEIGHTS//GTExv8.EUR.Adipose_Subcutaneous/ENSG00000279348.1.wgt.RDat	2	216211403	216211404	0.0941	rs9288521	-3.152	rs1805382	0.083225	6.43	2.269	505	1	top1	0.083	7.4e-11	2.269	0.0233	No
ULK3	ENSG00000140474.12	GTExv8.EUR.Adipose_Subcutaneous	./WEIGHTS//GTExv8.EUR.Adipose_Subcutaneous/ENSG00000140474.12.wgt.RDat	15	74843196	74843197	0.2225	rs8025170	2.6	rs4886615	0.115	8.27	-1.949	290	290	susie	0.13	7.1e-17	-2.26763	0.0234	No
COMMD7	ENSG00000149600.11	GTExv8.EUR.Adipose_Subcutaneous	./WEIGHTS//GTExv8.EUR.Adipose_Subcutaneous/ENSG00000149600.11.wgt.RDat	20	32743996	32743997	0.1291	rs6057607	3	rs6119946	0.149	8.58	2.267	416	1	top1	0.15	9.9e-19	2.267	0.0234	No
RP11-463O9.9	ENSG00000270020.1	GTExv8.EUR.Adipose_Subcutaneous	./WEIGHTS//GTExv8.EUR.Adipose_Subcutaneous/ENSG00000270020.1.wgt.RDat	16	86523896	86523897	0.3831	rs8062421	4.72	rs8047645	0.183	9.98	-1.945	927	23	enet	0.31	5.6e-41	-2.26624	0.0234	No
AC007246.3	ENSG00000231312.6	GTExv8.EUR.Adipose_Subcutaneous	./WEIGHTS//GTExv8.EUR.Adipose_Subcutaneous/ENSG00000231312.6.wgt.RDat	2	39436636	39436637	0.1414	rs17474808	-3.04	rs7594967	0.105757	-7.89	-1.892	324	11	enet	0.12	3.1e-15	2.26536	0.0235	No
AC007879.2	ENSG00000234902.6	GTExv8.EUR.Adipose_Subcutaneous	./WEIGHTS//GTExv8.EUR.Adipose_Subcutaneous/ENSG00000234902.6.wgt.RDat	2	207236065	207236066	0.0849	rs2111595	3.379	rs717973	0.068126	-5.87	2.263	461	1	top1	0.068	4e-09	-2.263	0.0236	No
LINC01301	ENSG00000251396.6	GTExv8.EUR.Adipose_Subcutaneous	./WEIGHTS//GTExv8.EUR.Adipose_Subcutaneous/ENSG00000251396.6.wgt.RDat	8	60516794	60516795	0.0793	rs601778	2.63	rs654534	0.021806	5.1	-2.125	401	401	susie	0.034	2.7e-05	-2.2638	0.0236	No
RP11-731C17.2	ENSG00000273486.1	GTExv8.EUR.Adipose_Subcutaneous	./WEIGHTS//GTExv8.EUR.Adipose_Subcutaneous/ENSG00000273486.1.wgt.RDat	3	136839020	136839021	0.0495	rs835649	-3.18	rs7648198	0.00793	4.21	2.452	338	13	enet	0.022	0.00061	2.2639	0.0236	No
CTD-2245F17.6	ENSG00000269288.1	GTExv8.EUR.Adipose_Subcutaneous	./WEIGHTS//GTExv8.EUR.Adipose_Subcutaneous/ENSG00000269288.1.wgt.RDat	19	53240674	53240675	0.0876	rs4803071	3.88	rs16984664	0.0505	-5.04	-2.262	478	1	top1	0.051	4e-07	2.262	0.023697	No
PTPN23	ENSG00000076201.14	GTExv8.EUR.Adipose_Subcutaneous	./WEIGHTS//GTExv8.EUR.Adipose_Subcutaneous/ENSG00000076201.14.wgt.RDat	3	47381010	47381011	0.0173	rs12485875	-4.08	rs807932	0.0132	3.96	2.144	147	147	susie	0.021	0.00079	2.26188	0.0237	No
PTPN5	ENSG00000110786.17	GTExv8.EUR.Adipose_Subcutaneous	./WEIGHTS//GTExv8.EUR.Adipose_Subcutaneous/ENSG00000110786.17.wgt.RDat	11	18792720	18792721	0.3747	rs11024717	-3.32	rs4073915	0.229	-11.22	1.331	463	11	enet	0.27	3.2e-35	-2.26233	0.0237	No
DSCC1	ENSG00000136982.5	GTExv8.EUR.Adipose_Subcutaneous	./WEIGHTS//GTExv8.EUR.Adipose_Subcutaneous/ENSG00000136982.5.wgt.RDat	8	119856009	119856010	0.5199	rs6469877	-2.87	rs7815122	0.414549	-14.09	2.17	454	7	lasso	0.42	1.7e-58	-2.2609	0.0238	No
CCDC18-AS1	ENSG00000223745.7	GTExv8.EUR.Adipose_Subcutaneous	./WEIGHTS//GTExv8.EUR.Adipose_Subcutaneous/ENSG00000223745.7.wgt.RDat	1	93345886	93345887	0.5213	rs2811602	-2.65	rs1414367	0.597	-17.05	-2.255	301	301	susie	0.61	6.5e-99	2.26023	0.0238	No
RP11-463O9.1	ENSG00000243697.1	GTExv8.EUR.Adipose_Subcutaneous	./WEIGHTS//GTExv8.EUR.Adipose_Subcutaneous/ENSG00000243697.1.wgt.RDat	16	86525456	86525457	0.1171	rs8062421	4.72	rs8047645	0.00889	4.59	-1.945	929	21	enet	0.018	0.0018	-2.25707	0.024	No
CYP2A6	ENSG00000255974.7	GTExv8.EUR.Adipose_Subcutaneous	./WEIGHTS//GTExv8.EUR.Adipose_Subcutaneous/ENSG00000255974.7.wgt.RDat	19	40850446	40850447	0.0689	rs268672	-3.19	rs3852872	0.000951	-3.76	1.807	426	6	lasso	0.0082	0.026	-2.25712	0.024001	No
TBX2-AS1	ENSG00000267280.5	GTExv8.EUR.Adipose_Subcutaneous	./WEIGHTS//GTExv8.EUR.Adipose_Subcutaneous/ENSG00000267280.5.wgt.RDat	17	61411554	61411555	0.1183	rs12950064	-3.15	rs2109019	0.101592	7.21	-2.256	316	1	top1	0.1	5.4e-13	-2.256	0.0241	No
CWC15	ENSG00000150316.11	GTExv8.EUR.Adipose_Subcutaneous	./WEIGHTS//GTExv8.EUR.Adipose_Subcutaneous/ENSG00000150316.11.wgt.RDat	11	94973611	94973612	0.1976	rs4633420	-3.04	rs16921241	0.177	9.41	-2.248	504	504	susie	0.18	9.5e-23	-2.25446	0.0242	No
AHNAK2	ENSG00000185567.6	GTExv8.EUR.Adipose_Subcutaneous	./WEIGHTS//GTExv8.EUR.Adipose_Subcutaneous/ENSG00000185567.6.wgt.RDat	14	104978356	104978357	0.124	rs10147672	3.17	rs733130	0.032137	-4.82	1.618	317	317	susie	0.054	1.7e-07	-2.2534	0.0242	No
CAP2	ENSG00000112186.11	GTExv8.EUR.Adipose_Subcutaneous	./WEIGHTS//GTExv8.EUR.Adipose_Subcutaneous/ENSG00000112186.11.wgt.RDat	6	17393215	17393216	0.0636	rs6923384	-3.27	rs974949	0.00684	-4.24	2.221	377	4	lasso	0.013	0.0065	-2.25257	0.0243	No
GPHN	ENSG00000171723.15	GTExv8.EUR.Adipose_Subcutaneous	./WEIGHTS//GTExv8.EUR.Adipose_Subcutaneous/ENSG00000171723.15.wgt.RDat	14	66507406	66507407	0.0396	rs7156426	2.25	rs7156426	0.04359	4.82	2.252	352	1	top1	0.044	2.4e-06	2.252	0.0243	No
RP5-997D16.2	ENSG00000230163.1	GTExv8.EUR.Adipose_Subcutaneous	./WEIGHTS//GTExv8.EUR.Adipose_Subcutaneous/ENSG00000230163.1.wgt.RDat	1	34850693	34850694	0.2074	rs12076918	-2.96	rs6703979	0.12	-7.71	2.276	355	355	susie	0.12	2.4e-15	-2.25207	0.0243	No
THCAT158	ENSG00000263293.2	GTExv8.EUR.Adipose_Subcutaneous	./WEIGHTS//GTExv8.EUR.Adipose_Subcutaneous/ENSG00000263293.2.wgt.RDat	17	47318619	47318620	0.0436	rs3785889	5.39	rs3809863	0.030536	4.62	2.251	345	1	top1	0.031	7.1e-05	2.251	0.0244	No
ALOX12	ENSG00000108839.11	GTExv8.EUR.Adipose_Subcutaneous	./WEIGHTS//GTExv8.EUR.Adipose_Subcutaneous/ENSG00000108839.11.wgt.RDat	17	6996064	6996065	0.1191	rs1215	3.25	rs434473	0.078826	-6.47	2.304	493	493	susie	0.081	1.4e-10	-2.24867	0.0245	No
TBX2	ENSG00000121068.13	GTExv8.EUR.Adipose_Subcutaneous	./WEIGHTS//GTExv8.EUR.Adipose_Subcutaneous/ENSG00000121068.13.wgt.RDat	17	61399895	61399896	0.1122	rs12950064	-3.15	rs2109019	0.075533	6.38	-2.256	320	320	susie	0.077	3.9e-10	-2.2489	0.0245	No
UEVLD	ENSG00000151116.16	GTExv8.EUR.Adipose_Subcutaneous	./WEIGHTS//GTExv8.EUR.Adipose_Subcutaneous/ENSG00000151116.16.wgt.RDat	11	18588746	18588747	0.1392	rs11024717	-3.32	rs7942526	0.000113	-3.98	0.351	464	44	enet	0.014	0.005	-2.24993	0.0245	No
GNA12	ENSG00000146535.13	GTExv8.EUR.Adipose_Subcutaneous	./WEIGHTS//GTExv8.EUR.Adipose_Subcutaneous/ENSG00000146535.13.wgt.RDat	7	2844323	2844324	0.1154	rs10266927	3	rs2527684	0.0881	6.98	-2.273	562	562	susie	0.095	3.2e-12	-2.24711	0.0246	No
EYA3	ENSG00000158161.15	GTExv8.EUR.Adipose_Subcutaneous	./WEIGHTS//GTExv8.EUR.Adipose_Subcutaneous/ENSG00000158161.15.wgt.RDat	1	28088695	28088696	0.0933	rs4908398	-2.64	rs12137852	0.113	7.59	-2.288	256	3	lasso	0.11	1.5e-14	-2.24603	0.0247	No
TIMM10	ENSG00000134809.8	GTExv8.EUR.Adipose_Subcutaneous	./WEIGHTS//GTExv8.EUR.Adipose_Subcutaneous/ENSG00000134809.8.wgt.RDat	11	57530802	57530803	0.4686	rs3851114	-2.81	rs2729371	0.357	13.15	2.19	378	378	susie	0.4	9.7e-55	2.24412	0.0248	No
NLRP6	ENSG00000174885.12	GTExv8.EUR.Adipose_Subcutaneous	./WEIGHTS//GTExv8.EUR.Adipose_Subcutaneous/ENSG00000174885.12.wgt.RDat	11	278364	278365	0.1378	rs7108216	-2.58	rs6541	0.0604	-5.68	-2.244	313	1	top1	0.06	3e-08	2.244	0.0248	No
SERF2	ENSG00000140264.19	GTExv8.EUR.Adipose_Subcutaneous	./WEIGHTS//GTExv8.EUR.Adipose_Subcutaneous/ENSG00000140264.19.wgt.RDat	15	43777984	43777985	0.0334	rs3742970	-3.57	rs10163069	0.00859	-3.86	2.17	240	6	lasso	0.018	0.002	-2.24308	0.0249	No
ARV1	ENSG00000173409.13	GTExv8.EUR.Adipose_Subcutaneous	./WEIGHTS//GTExv8.EUR.Adipose_Subcutaneous/ENSG00000173409.13.wgt.RDat	1	230978980	230978981	0.1299	rs7515210	3.61	rs7417590	0.0694	-6.3	2.212	623	623	susie	0.079	2.4e-10	-2.24352	0.0249	No
AC013463.2	ENSG00000236283.4	GTExv8.EUR.Adipose_Subcutaneous	./WEIGHTS//GTExv8.EUR.Adipose_Subcutaneous/ENSG00000236283.4.wgt.RDat	2	164840671	164840672	0.0625	rs355900	-4.199	rs10184126	0.00997	4.33	1.575	373	5	lasso	0.017	0.0027	2.24164	0.025	No
RP11-589P10.5	ENSG00000262089.1	GTExv8.EUR.Adipose_Subcutaneous	./WEIGHTS//GTExv8.EUR.Adipose_Subcutaneous/ENSG00000262089.1.wgt.RDat	17	6995188	6995189	0.1735	rs1215	3.25	rs10852889	0.142696	-8.46	2.202	491	491	susie	0.14	4.7e-18	-2.23978	0.0251	No
CAV1	ENSG00000105974.11	GTExv8.EUR.Adipose_Subcutaneous	./WEIGHTS//GTExv8.EUR.Adipose_Subcutaneous/ENSG00000105974.11.wgt.RDat	7	116524784	116524785	0.1029	rs17138591	2.54	rs9920	0.0301	-5.13	1.782	346	346	susie	0.049	6.2e-07	-2.23805	0.0252	No
COLCA1	ENSG00000196167.9	GTExv8.EUR.Adipose_Subcutaneous	./WEIGHTS//GTExv8.EUR.Adipose_Subcutaneous/ENSG00000196167.9.wgt.RDat	11	111305044	111305045	0.2705	rs4938459	3.26	rs7944798	0.132	-8.1	2.719	447	23	enet	0.17	7.9e-21	-2.23769	0.0252	No
WAPL	ENSG00000062650.17	GTExv8.EUR.Adipose_Subcutaneous	./WEIGHTS//GTExv8.EUR.Adipose_Subcutaneous/ENSG00000062650.17.wgt.RDat	10	86521814	86521815	0.0534	rs7923700	3.43	rs7083506	0.0243	-4.28	2.236	443	1	top1	0.024	0.00037	-2.236	0.0254	No
CTD-2007L18.5	ENSG00000260808.1	GTExv8.EUR.Adipose_Subcutaneous	./WEIGHTS//GTExv8.EUR.Adipose_Subcutaneous/ENSG00000260808.1.wgt.RDat	11	68616710	68616711	0.0402	rs7944372	-2.93	rs630225	0.000519	-3.5	-1.355	387	18	enet	0.0022	0.15	2.23457	0.0254	No
ARHGAP44	ENSG00000006740.16	GTExv8.EUR.Adipose_Subcutaneous	./WEIGHTS//GTExv8.EUR.Adipose_Subcutaneous/ENSG00000006740.16.wgt.RDat	17	12789538	12789539	0.0788	rs2529718	-3.58	rs6502202	0.005569	4.09	-2.027	554	554	susie	0.015	0.0046	-2.23428	0.0255	No
AC073316.1	ENSG00000236708.1	GTExv8.EUR.Adipose_Subcutaneous	./WEIGHTS//GTExv8.EUR.Adipose_Subcutaneous/ENSG00000236708.1.wgt.RDat	7	3302451	3302452	0.0504	rs12673946	3.08	rs4506106	0.0306	5.04	-2.204	569	569	susie	0.035	2.1e-05	-2.23399	0.0255	No
RP11-1430O6.1	ENSG00000278998.1	GTExv8.EUR.Adipose_Subcutaneous	./WEIGHTS//GTExv8.EUR.Adipose_Subcutaneous/ENSG00000278998.1.wgt.RDat	7	155222902	155222903	0.1618	rs11543936	-2.66	rs11243349	0.0649	5.98	1.943	583	583	susie	0.081	1.4e-10	2.23306	0.0255	No
METTL13	ENSG00000010165.19	GTExv8.EUR.Adipose_Subcutaneous	./WEIGHTS//GTExv8.EUR.Adipose_Subcutaneous/ENSG00000010165.19.wgt.RDat	1	171781663	171781664	0.0603	rs11588833	3.81	rs6656814	0.0281	5.11	2.515	477	4	lasso	0.048	8e-07	2.23119	0.0257	No
MAPKBP1	ENSG00000137802.13	GTExv8.EUR.Adipose_Subcutaneous	./WEIGHTS//GTExv8.EUR.Adipose_Subcutaneous/ENSG00000137802.13.wgt.RDat	15	41774433	41774434	0.0556	rs621560	3.29	rs1819454	0.00607	3.69	1.797	412	412	susie	0.01	0.015	2.23078	0.0257	No
ANKRD19P	ENSG00000187984.12	GTExv8.EUR.Adipose_Subcutaneous	./WEIGHTS//GTExv8.EUR.Adipose_Subcutaneous/ENSG00000187984.12.wgt.RDat	9	92809387	92809388	0.0782	rs2296668	3.05	rs4744150	0.0459	-5.63	-1.867	413	10	lasso	0.058	6.3e-08	2.2312	0.0257	No
RP11-867G23.13	ENSG00000254458.1	GTExv8.EUR.Adipose_Subcutaneous	./WEIGHTS//GTExv8.EUR.Adipose_Subcutaneous/ENSG00000254458.1.wgt.RDat	11	66312852	66312853	0.0891	rs10896104	-3.69	rs523583	0.0647	-5.95	-2.465	308	12	enet	0.081	1.3e-10	2.23029	0.0257	No
CARD8	ENSG00000105483.17	GTExv8.EUR.Adipose_Subcutaneous	./WEIGHTS//GTExv8.EUR.Adipose_Subcutaneous/ENSG00000105483.17.wgt.RDat	19	48255945	48255946	0.2139	rs2302951	2.46	rs16981832	0.0715	-6.08	1.791	518	12	lasso	0.1	3.5e-13	-2.22961	0.025773	No
PPP1R3C	ENSG00000119938.8	GTExv8.EUR.Adipose_Subcutaneous	./WEIGHTS//GTExv8.EUR.Adipose_Subcutaneous/ENSG00000119938.8.wgt.RDat	10	91633053	91633054	0.052	rs1411121	3.1	rs4933687	0.046	5.33	2.296	348	9	lasso	0.049	5.7e-07	2.22858	0.0258	No
CTD-2256P15.4	ENSG00000271980.1	GTExv8.EUR.Adipose_Subcutaneous	./WEIGHTS//GTExv8.EUR.Adipose_Subcutaneous/ENSG00000271980.1.wgt.RDat	5	10267145	10267146	0.1985	rs7733299	-2.78	rs6871279	0.150561	-8.84	2.157	606	21	enet	0.16	1.6e-20	-2.22875	0.025831	No
DAP	ENSG00000112977.15	GTExv8.EUR.Adipose_Subcutaneous	./WEIGHTS//GTExv8.EUR.Adipose_Subcutaneous/ENSG00000112977.15.wgt.RDat	5	10761271	10761272	0.3737	rs7733299	-2.78	rs1531842	0.211957	-10.79	-1.091	628	30	enet	0.31	4.1e-40	2.2285	0.025847	No
CACNA1G-AS1	ENSG00000250107.1	GTExv8.EUR.Adipose_Subcutaneous	./WEIGHTS//GTExv8.EUR.Adipose_Subcutaneous/ENSG00000250107.1.wgt.RDat	17	50562107	50562108	0.0934	rs3744536	-3.14	rs1122634	0.043162	5.63	-2.054	459	459	susie	0.049	6.3e-07	-2.22796	0.0259	No
ZNF835	ENSG00000127903.13	GTExv8.EUR.Adipose_Subcutaneous	./WEIGHTS//GTExv8.EUR.Adipose_Subcutaneous/ENSG00000127903.13.wgt.RDat	19	56671782	56671783	0.1865	rs3813143	3.72	rs11881089	0.0764	7.07	1.899	497	18	enet	0.12	2.3e-15	2.2253	0.026061	No
ZNF233	ENSG00000159915.12	GTExv8.EUR.Adipose_Subcutaneous	./WEIGHTS//GTExv8.EUR.Adipose_Subcutaneous/ENSG00000159915.12.wgt.RDat	19	44259879	44259880	0.0619	rs17800819	-3.93	rs2722735	0.00524	3.97	-2.225	467	1	top1	0.0052	0.061	-2.225	0.026081	No
PRSS51	ENSG00000253649.3	GTExv8.EUR.Adipose_Subcutaneous	./WEIGHTS//GTExv8.EUR.Adipose_Subcutaneous/ENSG00000253649.3.wgt.RDat	8	10547556	10547557	0.089	rs12543042	3.28	rs12545398	-0.000443	-3.58	-0.979	706	706	susie	0.0009	0.23	2.2251	0.0261	No
TYMP	ENSG00000025708.13	GTExv8.EUR.Adipose_Subcutaneous	./WEIGHTS//GTExv8.EUR.Adipose_Subcutaneous/ENSG00000025708.13.wgt.RDat	22	50530055	50530056	0.304	rs10451	2.75	rs3091397	0.201	-9.92	-1.786	319	26	enet	0.23	1.1e-28	2.22469	0.026102	No
SLC2A4	ENSG00000181856.14	GTExv8.EUR.Adipose_Subcutaneous	./WEIGHTS//GTExv8.EUR.Adipose_Subcutaneous/ENSG00000181856.14.wgt.RDat	17	7281666	7281667	0.0822	rs1215	3.25	rs222836	0.011934	-4.31	-2.644	464	3	lasso	0.012	0.0085	2.22323	0.0262	No
NMB	ENSG00000197696.9	GTExv8.EUR.Adipose_Subcutaneous	./WEIGHTS//GTExv8.EUR.Adipose_Subcutaneous/ENSG00000197696.9.wgt.RDat	15	84658562	84658563	0.1	rs35641144	3.27	rs186266	0.017	-4.48	-1.359	347	11	lasso	0.039	7.2e-06	2.22268	0.0262	No
JMJD7	ENSG00000243789.10	GTExv8.EUR.Adipose_Subcutaneous	./WEIGHTS//GTExv8.EUR.Adipose_Subcutaneous/ENSG00000243789.10.wgt.RDat	15	41828084	41828085	0.2292	rs621560	3.29	rs7166139	0.192	-10.54	1.996	409	27	enet	0.28	1.3e-36	-2.22256	0.0262	No
RP5-1112D6.7	ENSG00000271789.1	GTExv8.EUR.Adipose_Subcutaneous	./WEIGHTS//GTExv8.EUR.Adipose_Subcutaneous/ENSG00000271789.1.wgt.RDat	6	111297125	111297126	0.09	rs1007274	2.52	rs354528	0.00563	4.27	2.13	393	393	susie	0.021	0.00081	2.22132	0.0263	No
CYFIP1	ENSG00000273749.4	GTExv8.EUR.Adipose_Subcutaneous	./WEIGHTS//GTExv8.EUR.Adipose_Subcutaneous/ENSG00000273749.4.wgt.RDat	15	22981062	22981063	0.2117	rs7174982	-3.2	rs7171787	0.117	7.68	1.266	194	13	enet	0.12	1.3e-15	2.22179	0.0263	No
GAS6-AS1	ENSG00000233695.2	GTExv8.EUR.Adipose_Subcutaneous	./WEIGHTS//GTExv8.EUR.Adipose_Subcutaneous/ENSG00000233695.2.wgt.RDat	13	113833491	113833492	0.5034	rs7333911	-3.03	rs11843762	0.226	10.54	2.627	393	23	enet	0.28	3.7e-36	2.2203	0.0264	No
ZNF506	ENSG00000081665.13	GTExv8.EUR.Adipose_Subcutaneous	./WEIGHTS//GTExv8.EUR.Adipose_Subcutaneous/ENSG00000081665.13.wgt.RDat	19	19821750	19821751	0.111	rs17216588	-3.48	rs4808993	0.127	7.87	-2.22	299	1	top1	0.13	4.9e-16	-2.22	0.026419	No
LURAP1	ENSG00000171357.5	GTExv8.EUR.Adipose_Subcutaneous	./WEIGHTS//GTExv8.EUR.Adipose_Subcutaneous/ENSG00000171357.5.wgt.RDat	1	46203333	46203334	0.2784	rs17361763	-3	rs953823	0.295	12.08	2.325	322	322	susie	0.31	4.5e-40	2.21821	0.0265	No
TAF4B	ENSG00000141384.12	GTExv8.EUR.Adipose_Subcutaneous	./WEIGHTS//GTExv8.EUR.Adipose_Subcutaneous/ENSG00000141384.12.wgt.RDat	18	26225935	26225936	0.0673	rs7241214	2.6	rs12964982	-0.002054	3.64	1	449	28	enet	0.019	0.0014	2.21776	0.02657	No
RP3-488M23.3	ENSG00000283138.1	GTExv8.EUR.Adipose_Subcutaneous	./WEIGHTS//GTExv8.EUR.Adipose_Subcutaneous/ENSG00000283138.1.wgt.RDat	12	3752517	3752518	0.2289	rs11611647	3.08	rs9300302	0.143	-9.09	-2.076	631	3	lasso	0.17	1.6e-21	2.21792	0.0266	No
ZNF436	ENSG00000125945.14	GTExv8.EUR.Adipose_Subcutaneous	./WEIGHTS//GTExv8.EUR.Adipose_Subcutaneous/ENSG00000125945.14.wgt.RDat	1	23368385	23368386	0.3126	rs6667575	2.88	rs9887921	0.2	10.02	-1.584	310	18	enet	0.2	1.1e-25	-2.21546	0.0267	No
RP11-137H2.4	ENSG00000226659.1	GTExv8.EUR.Adipose_Subcutaneous	./WEIGHTS//GTExv8.EUR.Adipose_Subcutaneous/ENSG00000226659.1.wgt.RDat	10	80535941	80535942	0.2783	rs1556893	-3.31	rs11185932	0.283	-11.7	-2.152	547	547	susie	0.28	1.3e-36	2.21643	0.0267	No
CCBE1	ENSG00000183287.13	GTExv8.EUR.Adipose_Subcutaneous	./WEIGHTS//GTExv8.EUR.Adipose_Subcutaneous/ENSG00000183287.13.wgt.RDat	18	59697240	59697241	0.1164	rs2051311	-3.56	rs1864304	0.002873	-3.64	1.979	598	598	susie	0.02	0.0011	-2.21485	0.02677	No
POLK	ENSG00000122008.15	GTExv8.EUR.Adipose_Subcutaneous	./WEIGHTS//GTExv8.EUR.Adipose_Subcutaneous/ENSG00000122008.15.wgt.RDat	5	75511755	75511756	0.0859	rs6414964	2.88	rs16872670	0.008353	4.1	1.806	354	43	enet	0.013	0.0064	2.21472	0.026779	No
BCL2L13	ENSG00000099968.17	GTExv8.EUR.Adipose_Subcutaneous	./WEIGHTS//GTExv8.EUR.Adipose_Subcutaneous/ENSG00000099968.17.wgt.RDat	22	17628854	17628855	0.109	rs2018494	2.9	rs4488761	0.0465	5.23	2.15	587	23	enet	0.05	4.8e-07	2.21463	0.026785	No
AHCTF1	ENSG00000153207.14	GTExv8.EUR.Adipose_Subcutaneous	./WEIGHTS//GTExv8.EUR.Adipose_Subcutaneous/ENSG00000153207.14.wgt.RDat	1	246931977	246931978	0.0987	rs4494115	3.35	rs2642977	0.0822	6.59	2.067	446	446	susie	0.083	7.7e-11	2.21513	0.0268	No
ITGB3	ENSG00000259207.7	GTExv8.EUR.Adipose_Subcutaneous	./WEIGHTS//GTExv8.EUR.Adipose_Subcutaneous/ENSG00000259207.7.wgt.RDat	17	47253845	47253846	0.1321	rs3785889	5.39	rs11655536	0.079461	-6.32	-2.065	330	6	lasso	0.093	4.9e-12	2.21494	0.0268	No
MAP4K5	ENSG00000012983.11	GTExv8.EUR.Adipose_Subcutaneous	./WEIGHTS//GTExv8.EUR.Adipose_Subcutaneous/ENSG00000012983.11.wgt.RDat	14	50561125	50561126	0.1675	rs3783412	3.56	rs17718872	0.068532	-6.09	-2.258	459	7	lasso	0.087	2.9e-11	2.2127	0.0269	No
LATS1	ENSG00000131023.12	GTExv8.EUR.Adipose_Subcutaneous	./WEIGHTS//GTExv8.EUR.Adipose_Subcutaneous/ENSG00000131023.12.wgt.RDat	6	149716424	149716425	0.0519	rs652720	-3.53	rs1999633	0.0185	4.24	-2.245	458	2	lasso	0.033	4.3e-05	-2.21237	0.0269	No
WDSUB1	ENSG00000196151.10	GTExv8.EUR.Adipose_Subcutaneous	./WEIGHTS//GTExv8.EUR.Adipose_Subcutaneous/ENSG00000196151.10.wgt.RDat	2	159286798	159286799	0.3552	rs6432534	-3.003	rs6761921	0.330012	-12.67	-2.213	426	1	top1	0.33	1.3e-43	2.213	0.0269	No
RP11-708J19.1	ENSG00000260236.1	GTExv8.EUR.Adipose_Subcutaneous	./WEIGHTS//GTExv8.EUR.Adipose_Subcutaneous/ENSG00000260236.1.wgt.RDat	3	47380998	47380999	0.0277	rs12485875	-4.08	rs17410853	0.0172	-4.15	1.564	147	147	susie	0.024	0.00042	-2.21332	0.0269	No
ZNF260	ENSG00000254004.6	GTExv8.EUR.Adipose_Subcutaneous	./WEIGHTS//GTExv8.EUR.Adipose_Subcutaneous/ENSG00000254004.6.wgt.RDat	19	36528659	36528660	0.0606	rs2967532	-2.74	rs17707033	0.00658	4.17	0.554	316	21	enet	0.032	4.6e-05	2.21256	0.026928	No
TNFRSF10C	ENSG00000173535.13	GTExv8.EUR.Adipose_Subcutaneous	./WEIGHTS//GTExv8.EUR.Adipose_Subcutaneous/ENSG00000173535.13.wgt.RDat	8	23084354	23084355	0.2153	rs2235116	-3.74	rs11135696	0.108706	-7.59	2.211	622	1	top1	0.11	7.9e-14	-2.211	0.027	No
PRSS23	ENSG00000150687.11	GTExv8.EUR.Adipose_Subcutaneous	./WEIGHTS//GTExv8.EUR.Adipose_Subcutaneous/ENSG00000150687.11.wgt.RDat	11	86791058	86791059	0.1106	rs7105863	-7.61	rs2051434	0.0765	6.18	1.745	608	8	lasso	0.085	4.1e-11	2.20925	0.0272	No
FMO5	ENSG00000131781.12	GTExv8.EUR.Adipose_Subcutaneous	./WEIGHTS//GTExv8.EUR.Adipose_Subcutaneous/ENSG00000131781.12.wgt.RDat	1	147243049	147243050	0.0864	rs11576360	-3.46	rs10900326	0.0202	5.11	-1.713	401	14	lasso	0.023	0.00054	-2.20658	0.0273	No
ANO3	ENSG00000134343.12	GTExv8.EUR.Adipose_Subcutaneous	./WEIGHTS//GTExv8.EUR.Adipose_Subcutaneous/ENSG00000134343.12.wgt.RDat	11	26309598	26309599	0.1066	rs11601992	3.16	rs17243091	0.0321	4.92	2.596	548	5	lasso	0.054	1.6e-07	2.20771	0.0273	No
MT1X	ENSG00000187193.8	GTExv8.EUR.Adipose_Subcutaneous	./WEIGHTS//GTExv8.EUR.Adipose_Subcutaneous/ENSG00000187193.8.wgt.RDat	16	56682423	56682424	0.2183	rs13306677	-4.38	rs11076164	0.0654	-6.72	-1.606	528	5	lasso	0.087	2.5e-11	2.20593	0.0274	No
TMEM8A	ENSG00000129925.10	GTExv8.EUR.Adipose_Subcutaneous	./WEIGHTS//GTExv8.EUR.Adipose_Subcutaneous/ENSG00000129925.10.wgt.RDat	16	384395	384396	0.1068	rs7206751	3.19	rs743961	0.0509	5.22	2.204	379	1	top1	0.051	3.6e-07	2.204	0.0275	No
DTNB	ENSG00000138101.18	GTExv8.EUR.Adipose_Subcutaneous	./WEIGHTS//GTExv8.EUR.Adipose_Subcutaneous/ENSG00000138101.18.wgt.RDat	2	25673646	25673647	0.0614	rs2123826	-3.359	rs11684087	0.033104	-4.42	-2.205	278	1	top1	0.033	3.7e-05	2.205	0.0275	No
HPS3	ENSG00000163755.8	GTExv8.EUR.Adipose_Subcutaneous	./WEIGHTS//GTExv8.EUR.Adipose_Subcutaneous/ENSG00000163755.8.wgt.RDat	3	149129583	149129584	0.1472	rs6805577	3.55	rs6785780	0.0461	5.67	2.322	553	553	susie	0.054	1.5e-07	2.20365	0.0275	No
RP11-578O24.2	ENSG00000254352.1	GTExv8.EUR.Adipose_Subcutaneous	./WEIGHTS//GTExv8.EUR.Adipose_Subcutaneous/ENSG00000254352.1.wgt.RDat	8	78724135	78724136	0.3012	rs4739147	-2.93	rs3736169	0.324559	-12.51	-2.253	320	18	enet	0.33	3.2e-44	2.2047	0.0275	No
APPL1	ENSG00000157500.10	GTExv8.EUR.Adipose_Subcutaneous	./WEIGHTS//GTExv8.EUR.Adipose_Subcutaneous/ENSG00000157500.10.wgt.RDat	3	57227736	57227737	0.0267	rs1354034	-3.85	rs4681992	0.0263	-4.28	2.201	391	1	top1	0.026	0.00022	-2.201	0.0277	No
SKINT1L	ENSG00000242267.6	GTExv8.EUR.Adipose_Subcutaneous	./WEIGHTS//GTExv8.EUR.Adipose_Subcutaneous/ENSG00000242267.6.wgt.RDat	1	48182427	48182428	0.1359	rs3850881	2.52	rs212964	0.0691	6.14	-1.424	491	22	enet	0.079	2e-10	-2.20174	0.0277	No
PCSK2	ENSG00000125851.9	GTExv8.EUR.Adipose_Subcutaneous	./WEIGHTS//GTExv8.EUR.Adipose_Subcutaneous/ENSG00000125851.9.wgt.RDat	20	17226106	17226107	0.21	rs6044302	-3.44	rs708983	0.167	9.49	-2.142	643	643	susie	0.18	2.7e-22	-2.20057	0.0278	No
TMEM241	ENSG00000134490.13	GTExv8.EUR.Adipose_Subcutaneous	./WEIGHTS//GTExv8.EUR.Adipose_Subcutaneous/ENSG00000134490.13.wgt.RDat	18	23437960	23437961	0.0998	rs4239436	-2.92	rs2037640	0.081488	7.01	-2.199	346	1	top1	0.081	1.2e-10	-2.199	0.02788	No
LLGL1	ENSG00000131899.10	GTExv8.EUR.Adipose_Subcutaneous	./WEIGHTS//GTExv8.EUR.Adipose_Subcutaneous/ENSG00000131899.10.wgt.RDat	17	18225586	18225587	0.056	rs2746028	-2.7	rs712274	0.006776	4.22	-1.776	275	8	enet	0.015	0.0044	-2.19867	0.0279	No
KCNAB3	ENSG00000170049.9	GTExv8.EUR.Adipose_Subcutaneous	./WEIGHTS//GTExv8.EUR.Adipose_Subcutaneous/ENSG00000170049.9.wgt.RDat	17	7929802	7929803	0.1523	rs7206953	4.18	rs4239116	0.154467	-8.71	2.199	505	1	top1	0.15	2.3e-19	-2.199	0.0279	No
AC073072.5	ENSG00000179428.2	GTExv8.EUR.Adipose_Subcutaneous	./WEIGHTS//GTExv8.EUR.Adipose_Subcutaneous/ENSG00000179428.2.wgt.RDat	7	22726704	22726705	0.4857	rs706013	-2.54	rs2069832	0.456	14.92	-2.223	513	24	enet	0.48	1.8e-69	-2.19865	0.0279	No
CTC-459F4.3	ENSG00000267575.6	GTExv8.EUR.Adipose_Subcutaneous	./WEIGHTS//GTExv8.EUR.Adipose_Subcutaneous/ENSG00000267575.6.wgt.RDat	19	27793462	27793463	0.1116	rs10423721	3.33	rs10422399	0.101	7.36	2.198	289	1	top1	0.1	5.9e-13	2.198	0.027949	No
ATP2C2	ENSG00000064270.12	GTExv8.EUR.Adipose_Subcutaneous	./WEIGHTS//GTExv8.EUR.Adipose_Subcutaneous/ENSG00000064270.12.wgt.RDat	16	84368526	84368527	0.0877	rs962682	-3.64	rs1132430	-0.0021	3.4	0.666	870	870	susie	0.0038	0.093	-2.19674	0.028	No
NINJ1	ENSG00000131669.9	GTExv8.EUR.Adipose_Subcutaneous	./WEIGHTS//GTExv8.EUR.Adipose_Subcutaneous/ENSG00000131669.9.wgt.RDat	9	93134287	93134288	0.2533	rs10992716	3.17	rs12235416	0.0981	-7.37	2.218	430	430	susie	0.12	1.2e-14	-2.1953	0.0281	No
FAM192A	ENSG00000172775.16	GTExv8.EUR.Adipose_Subcutaneous	./WEIGHTS//GTExv8.EUR.Adipose_Subcutaneous/ENSG00000172775.16.wgt.RDat	16	57186115	57186116	0.2282	rs13306677	-4.38	rs12599485	0.186	-9.54	2.196	534	1	top1	0.19	2.3e-23	-2.196	0.0281	No
JHDM1D-AS1	ENSG00000260231.1	GTExv8.EUR.Adipose_Subcutaneous	./WEIGHTS//GTExv8.EUR.Adipose_Subcutaneous/ENSG00000260231.1.wgt.RDat	7	140177260	140177261	0.0743	rs2471278	2.98	rs2363101	0.0229	-4.94	-1.548	459	459	susie	0.026	0.00025	2.19565	0.0281	No
CTC-296K1.3	ENSG00000267505.1	GTExv8.EUR.Adipose_Subcutaneous	./WEIGHTS//GTExv8.EUR.Adipose_Subcutaneous/ENSG00000267505.1.wgt.RDat	17	44793198	44793199	0.0734	rs7217321	-2.56	rs4793157	0.04497	5.11	1.387	394	13	enet	0.046	1.4e-06	2.19624	0.0281	No
TRABD	ENSG00000170638.9	GTExv8.EUR.Adipose_Subcutaneous	./WEIGHTS//GTExv8.EUR.Adipose_Subcutaneous/ENSG00000170638.9.wgt.RDat	22	50185914	50185915	0.2204	rs28567061	3.73	rs1555050	0.0858	-8.02	-1.034	428	19	enet	0.11	6.9e-14	2.19558	0.028122	No
CABLES2	ENSG00000149679.11	GTExv8.EUR.Adipose_Subcutaneous	./WEIGHTS//GTExv8.EUR.Adipose_Subcutaneous/ENSG00000149679.11.wgt.RDat	20	62407284	62407285	0.353	rs708629	-3.03	rs2427323	0.288	-12.32	2.012	522	17	enet	0.32	8.4e-42	-2.19489	0.0282	No
GTF2H1	ENSG00000110768.11	GTExv8.EUR.Adipose_Subcutaneous	./WEIGHTS//GTExv8.EUR.Adipose_Subcutaneous/ENSG00000110768.11.wgt.RDat	11	18322294	18322295	0.382	rs11024717	-3.32	rs1520884	0.359	-13.2	2.26	438	28	enet	0.36	7.2e-49	-2.19344	0.0283	No
ALDOB	ENSG00000136872.17	GTExv8.EUR.Adipose_Subcutaneous	./WEIGHTS//GTExv8.EUR.Adipose_Subcutaneous/ENSG00000136872.17.wgt.RDat	9	101435822	101435823	0.0865	rs2777349	4.83	rs7849953	0.0361	-4.63	2.193	548	1	top1	0.036	1.7e-05	-2.193	0.0283	No
PTPRF	ENSG00000142949.16	GTExv8.EUR.Adipose_Subcutaneous	./WEIGHTS//GTExv8.EUR.Adipose_Subcutaneous/ENSG00000142949.16.wgt.RDat	1	43525186	43525187	0.0515	rs607062	4.44	rs34550543	-0.000588	4.1	-2.66	444	11	enet	0.0063	0.045	-2.19356	0.0283	No
STC1	ENSG00000159167.11	GTExv8.EUR.Adipose_Subcutaneous	./WEIGHTS//GTExv8.EUR.Adipose_Subcutaneous/ENSG00000159167.11.wgt.RDat	8	23854806	23854807	0.0624	rs2235116	-3.74	rs310291	-0.001762	-3.53	-1.589	496	496	susie	0.017	0.0024	2.1907	0.0285	No
ZNF761	ENSG00000160336.14	GTExv8.EUR.Adipose_Subcutaneous	./WEIGHTS//GTExv8.EUR.Adipose_Subcutaneous/ENSG00000160336.14.wgt.RDat	19	53445000	53445001	0.3285	rs4803071	3.88	rs4803113	0.09	6.7	-0.087	488	83	enet	0.18	3.3e-22	2.19018	0.028511	No
PDCD11	ENSG00000148843.13	GTExv8.EUR.Adipose_Subcutaneous	./WEIGHTS//GTExv8.EUR.Adipose_Subcutaneous/ENSG00000148843.13.wgt.RDat	10	103396647	103396648	0.2349	rs10786737	3.47	rs2271751	0.0848	-6.66	-2.596	352	31	enet	0.092	6.5e-12	2.18881	0.0286	No
SLC12A6	ENSG00000140199.11	GTExv8.EUR.Adipose_Subcutaneous	./WEIGHTS//GTExv8.EUR.Adipose_Subcutaneous/ENSG00000140199.11.wgt.RDat	15	34338059	34338060	0.0555	rs7175892	-3.31	rs11631094	0.0318	-5.1	-2.188	445	1	top1	0.032	5.1e-05	2.188	0.0287	No
ZNF518A	ENSG00000177853.14	GTExv8.EUR.Adipose_Subcutaneous	./WEIGHTS//GTExv8.EUR.Adipose_Subcutaneous/ENSG00000177853.14.wgt.RDat	10	96129714	96129715	0.1063	rs10786261	-2.9	rs7896077	0.0953	7.13	-2.188	461	1	top1	0.095	3e-12	-2.188	0.0287	No
CABIN1	ENSG00000099991.17	GTExv8.EUR.Adipose_Subcutaneous	./WEIGHTS//GTExv8.EUR.Adipose_Subcutaneous/ENSG00000099991.17.wgt.RDat	22	24011191	24011192	0.3142	rs131442	-3.07	rs34516619	0.0651	6.84	-3.047	413	49	enet	0.18	1e-22	-2.18693	0.028748	No
RNF114	ENSG00000124226.10	GTExv8.EUR.Adipose_Subcutaneous	./WEIGHTS//GTExv8.EUR.Adipose_Subcutaneous/ENSG00000124226.10.wgt.RDat	20	49936335	49936336	0.1205	rs2904263	-4.8	rs8121969	0.032	5.46	3.069	465	465	susie	0.051	3.5e-07	2.18671	0.0288	No
RNASET2	ENSG00000026297.15	GTExv8.EUR.Adipose_Subcutaneous	./WEIGHTS//GTExv8.EUR.Adipose_Subcutaneous/ENSG00000026297.15.wgt.RDat	6	166957183	166957184	0.1465	rs7754688	2.62	rs9366076	0.0701	7.46	2.012	684	14	enet	0.11	1.8e-13	2.18026	0.0292	No
ACLY	ENSG00000131473.16	GTExv8.EUR.Adipose_Subcutaneous	./WEIGHTS//GTExv8.EUR.Adipose_Subcutaneous/ENSG00000131473.16.wgt.RDat	17	41930541	41930542	0.0435	rs13412	-2.74	rs1809201	0.00068	2.86	0.692	402	402	susie	0.0096	0.018	2.18102	0.0292	No
PDPN	ENSG00000162493.16	GTExv8.EUR.Adipose_Subcutaneous	./WEIGHTS//GTExv8.EUR.Adipose_Subcutaneous/ENSG00000162493.16.wgt.RDat	1	13583464	13583465	0.1748	rs10737913	2.39	rs1412838	0.0597	-5.62	1.859	437	33	enet	0.069	3.2e-09	-2.18065	0.0292	No
PDHB	ENSG00000168291.12	GTExv8.EUR.Adipose_Subcutaneous	./WEIGHTS//GTExv8.EUR.Adipose_Subcutaneous/ENSG00000168291.12.wgt.RDat	3	58433856	58433857	0.1103	rs17058991	3.96	rs6445975	0.0796	-6.85	2.899	433	433	susie	0.091	9.5e-12	-2.18056	0.0292	No
TTC9B	ENSG00000174521.7	GTExv8.EUR.Adipose_Subcutaneous	./WEIGHTS//GTExv8.EUR.Adipose_Subcutaneous/ENSG00000174521.7.wgt.RDat	19	40218398	40218399	0.0582	rs268672	-3.19	rs1129156	0.0582	5.62	2.18	392	1	top1	0.058	5.4e-08	2.18	0.029257	No
KCNC4	ENSG00000116396.14	GTExv8.EUR.Adipose_Subcutaneous	./WEIGHTS//GTExv8.EUR.Adipose_Subcutaneous/ENSG00000116396.14.wgt.RDat	1	110211342	110211343	0.1949	rs621514	3.36	rs1323724	0.179	-9.29	1.59	558	15	enet	0.18	6.1e-23	-2.17923	0.0293	No
MVB12B	ENSG00000196814.14	GTExv8.EUR.Adipose_Subcutaneous	./WEIGHTS//GTExv8.EUR.Adipose_Subcutaneous/ENSG00000196814.14.wgt.RDat	9	126326848	126326849	0.1187	rs4837107	2.89	rs2052156	0.065	-5.76	2.07	486	486	susie	0.072	1.3e-09	-2.1792	0.0293	No
GS1-124K5.4	ENSG00000237310.1	GTExv8.EUR.Adipose_Subcutaneous	./WEIGHTS//GTExv8.EUR.Adipose_Subcutaneous/ENSG00000237310.1.wgt.RDat	7	66493705	66493706	0.1968	rs401176	-2.5	rs2707851	0.24	11.42	-2.274	239	23	enet	0.27	4.1e-35	-2.17864	0.0294	No
RP11-486L19.2	ENSG00000250685.7	GTExv8.EUR.Adipose_Subcutaneous	./WEIGHTS//GTExv8.EUR.Adipose_Subcutaneous/ENSG00000250685.7.wgt.RDat	16	84195264	84195265	0.2628	rs244851	-3.62	rs3743642	0.0728	-6.25	-1.847	961	37	enet	0.15	5.9e-19	2.17783	0.0294	No
ETFDH	ENSG00000171503.11	GTExv8.EUR.Adipose_Subcutaneous	./WEIGHTS//GTExv8.EUR.Adipose_Subcutaneous/ENSG00000171503.11.wgt.RDat	4	158672255	158672256	0.2906	rs17843966	-3.1	rs11559290	0.218	-10.52	1.763	269	269	susie	0.24	5.7e-30	-2.1781	0.029401	No
RASSF3	ENSG00000153179.12	GTExv8.EUR.Adipose_Subcutaneous	./WEIGHTS//GTExv8.EUR.Adipose_Subcutaneous/ENSG00000153179.12.wgt.RDat	12	64507000	64507001	0.1034	rs11175398	3.58	rs7132482	0.0167	4.15	-2.718	332	33	enet	0.025	0.00031	-2.17705	0.0295	No
RP11-63G10.4	ENSG00000283445.1	GTExv8.EUR.Adipose_Subcutaneous	./WEIGHTS//GTExv8.EUR.Adipose_Subcutaneous/ENSG00000283445.1.wgt.RDat	1	58715608	58715609	0.262	rs338241	-3.37	rs596534	0.127	-8.15	2.449	561	561	susie	0.14	5.1e-18	-2.17682	0.0295	No
LGALS9	ENSG00000168961.16	GTExv8.EUR.Adipose_Subcutaneous	./WEIGHTS//GTExv8.EUR.Adipose_Subcutaneous/ENSG00000168961.16.wgt.RDat	17	27629797	27629798	0.1521	rs2948519	-2.53	rs9905566	0.11253	-7.9	-1.743	316	7	lasso	0.13	1.4e-16	2.175	0.0296	No
TRGV5	ENSG00000211697.4	GTExv8.EUR.Adipose_Subcutaneous	./WEIGHTS//GTExv8.EUR.Adipose_Subcutaneous/ENSG00000211697.4.wgt.RDat	7	38350021	38350022	0.215	rs9986874	-3.31	rs3735091	0.0642	-6.95	-2.195	635	635	susie	0.13	7.1e-16	2.17577	0.0296	No
NDUFAF8	ENSG00000224877.3	GTExv8.EUR.Adipose_Subcutaneous	./WEIGHTS//GTExv8.EUR.Adipose_Subcutaneous/ENSG00000224877.3.wgt.RDat	17	81239238	81239239	0.203	rs11871062	3.49	rs7219081	0.129117	7.98	2.176	432	1	top1	0.13	2.9e-16	2.176	0.0296	No
RPS28	ENSG00000233927.4	GTExv8.EUR.Adipose_Subcutaneous	./WEIGHTS//GTExv8.EUR.Adipose_Subcutaneous/ENSG00000233927.4.wgt.RDat	19	8321499	8321500	0.4838	rs2967622	-3.18	rs2972574	0.438	14.54	-1.816	372	9	enet	0.44	1.6e-62	-2.17414	0.029695	No
MOK	ENSG00000080823.22	GTExv8.EUR.Adipose_Subcutaneous	./WEIGHTS//GTExv8.EUR.Adipose_Subcutaneous/ENSG00000080823.22.wgt.RDat	14	102305199	102305200	0.123	rs1741140	-3.23	rs11160679	0.00892	-4.36	-1.547	343	37	enet	0.071	1.7e-09	2.1737	0.0297	No
RUSC2	ENSG00000198853.11	GTExv8.EUR.Adipose_Subcutaneous	./WEIGHTS//GTExv8.EUR.Adipose_Subcutaneous/ENSG00000198853.11.wgt.RDat	9	35490126	35490127	0.0755	rs2145923	3.92	rs34080245	0.0067	3.6	-0.389	371	371	susie	0.019	0.0016	-2.1744	0.0297	No
RP11-133K1.12	ENSG00000273855.1	GTExv8.EUR.Adipose_Subcutaneous	./WEIGHTS//GTExv8.EUR.Adipose_Subcutaneous/ENSG00000273855.1.wgt.RDat	15	40285908	40285909	0.2509	rs8023845	5.11	rs3784399	0.0781	-6.28	0.503	401	27	enet	0.1	5.2e-13	-2.1743	0.0297	No
NELL2	ENSG00000184613.10	GTExv8.EUR.Adipose_Subcutaneous	./WEIGHTS//GTExv8.EUR.Adipose_Subcutaneous/ENSG00000184613.10.wgt.RDat	12	44921847	44921848	0.3692	rs1025090	2.84	rs2710419	0.42	14.27	2.173	344	1	top1	0.42	1.2e-58	2.173	0.0298	No
SPATA7	ENSG00000042317.16	GTExv8.EUR.Adipose_Subcutaneous	./WEIGHTS//GTExv8.EUR.Adipose_Subcutaneous/ENSG00000042317.16.wgt.RDat	14	88384923	88384924	0.125	rs3814855	-3.14	rs2274735	0.069205	-6.82	-2.096	447	447	susie	0.087	2.6e-11	2.1712	0.0299	No
RNF144A	ENSG00000151692.14	GTExv8.EUR.Adipose_Subcutaneous	./WEIGHTS//GTExv8.EUR.Adipose_Subcutaneous/ENSG00000151692.14.wgt.RDat	2	6917391	6917392	0.1581	rs771268	-3.038	rs454999	0.139519	8.27	-2.171	597	1	top1	0.14	1.6e-17	-2.171	0.0299	No
ATRIP	ENSG00000164053.19	GTExv8.EUR.Adipose_Subcutaneous	./WEIGHTS//GTExv8.EUR.Adipose_Subcutaneous/ENSG00000164053.19.wgt.RDat	3	48446709	48446710	0.1004	rs35452137	-3.1	rs34591495	0.0576	-5.43	-2.171	254	1	top1	0.058	6.3e-08	2.171	0.0299	No
RP11-245D16.4	ENSG00000278238.1	GTExv8.EUR.Adipose_Subcutaneous	./WEIGHTS//GTExv8.EUR.Adipose_Subcutaneous/ENSG00000278238.1.wgt.RDat	13	52455330	52455331	0.1188	rs9536066	3.58	rs1056335	0.0279	5.36	1.985	359	359	susie	0.087	2.9e-11	2.17202	0.0299	No
RPS6KL1	ENSG00000198208.11	GTExv8.EUR.Adipose_Subcutaneous	./WEIGHTS//GTExv8.EUR.Adipose_Subcutaneous/ENSG00000198208.11.wgt.RDat	14	74923395	74923396	0.2045	rs2012627	3.77	rs11159109	0.211054	10.3	-2.167	379	379	susie	0.22	3e-27	-2.1702	0.03	No
HCAR1	ENSG00000196917.5	GTExv8.EUR.Adipose_Subcutaneous	./WEIGHTS//GTExv8.EUR.Adipose_Subcutaneous/ENSG00000196917.5.wgt.RDat	12	122730842	122730843	0.2594	rs7979863	3.93	rs10847456	0.101	-7.03	-2.478	300	16	enet	0.11	2.1e-14	2.16819	0.0301	No
ALG11	ENSG00000253710.2	GTExv8.EUR.Adipose_Subcutaneous	./WEIGHTS//GTExv8.EUR.Adipose_Subcutaneous/ENSG00000253710.2.wgt.RDat	13	52012397	52012398	0.1551	rs12876049	3.62	rs9535832	0.146	9.11	1.946	351	8	lasso	0.17	4.8e-21	2.16683	0.0302	No
TTC3-AS1	ENSG00000228677.1	GTExv8.EUR.Adipose_Subcutaneous	./WEIGHTS//GTExv8.EUR.Adipose_Subcutaneous/ENSG00000228677.1.wgt.RDat	21	37193925	37193926	0.0591	rs17814278	3.42	rs2835617	0.00703	-3.98	2.559	452	452	susie	0.008	0.028	-2.1668	0.03025	No
RP11-103J8.2	ENSG00000270777.1	GTExv8.EUR.Adipose_Subcutaneous	./WEIGHTS//GTExv8.EUR.Adipose_Subcutaneous/ENSG00000270777.1.wgt.RDat	20	11001303	11001304	0.1324	rs9974014	-2.98	rs6104690	0.0503	6.12	1.852	567	7	lasso	0.076	4.5e-10	2.16646	0.0303	No
LCP2	ENSG00000043462.11	GTExv8.EUR.Adipose_Subcutaneous	./WEIGHTS//GTExv8.EUR.Adipose_Subcutaneous/ENSG00000043462.11.wgt.RDat	5	170298226	170298227	0.2047	rs4867956	3.4	rs13180841	0.073965	6.55	2.164	753	1	top1	0.074	8.6e-10	2.164	0.030464	No
CBFA2T2	ENSG00000078699.21	GTExv8.EUR.Adipose_Subcutaneous	./WEIGHTS//GTExv8.EUR.Adipose_Subcutaneous/ENSG00000078699.21.wgt.RDat	20	33490074	33490075	0.0732	rs3746460	-3.89	rs2065703	0.0131	-4.59	-2.306	346	346	susie	0.028	0.00015	2.16353	0.0305	No
SWAP70	ENSG00000133789.14	GTExv8.EUR.Adipose_Subcutaneous	./WEIGHTS//GTExv8.EUR.Adipose_Subcutaneous/ENSG00000133789.14.wgt.RDat	11	9664076	9664077	0.0709	rs7120033	-3.62	rs1435463	0.00307	4.52	2.832	357	24	enet	0.0052	0.063	2.16329	0.0305	No
EIF2AK3	ENSG00000172071.11	GTExv8.EUR.Adipose_Subcutaneous	./WEIGHTS//GTExv8.EUR.Adipose_Subcutaneous/ENSG00000172071.11.wgt.RDat	2	88627537	88627538	0.0378	rs6734592	-3.672	rs908277	0.021008	4.4	1.981	227	227	susie	0.029	0.0001	2.16251	0.0306	No
EPN2	ENSG00000072134.15	GTExv8.EUR.Adipose_Subcutaneous	./WEIGHTS//GTExv8.EUR.Adipose_Subcutaneous/ENSG00000072134.15.wgt.RDat	17	19215614	19215615	0.2357	rs11656760	-2.55	rs4924980	0.23897	10.76	-2.045	243	4	lasso	0.24	8.2e-31	-2.16041	0.0307	No
CLEC10A	ENSG00000132514.13	GTExv8.EUR.Adipose_Subcutaneous	./WEIGHTS//GTExv8.EUR.Adipose_Subcutaneous/ENSG00000132514.13.wgt.RDat	17	7080306	7080307	0.1342	rs1215	3.25	rs6503008	0.027431	-4.61	-0.832	491	13	enet	0.033	3.6e-05	2.16135	0.0307	No
MRO	ENSG00000134042.12	GTExv8.EUR.Adipose_Subcutaneous	./WEIGHTS//GTExv8.EUR.Adipose_Subcutaneous/ENSG00000134042.12.wgt.RDat	18	50825401	50825402	0.2551	rs2926295	2.44	rs3813089	0.068212	-6.23	1.404	423	30	enet	0.15	1.3e-18	-2.16013	0.03076	No
RP1-15D23.2	ENSG00000224228.2	GTExv8.EUR.Adipose_Subcutaneous	./WEIGHTS//GTExv8.EUR.Adipose_Subcutaneous/ENSG00000224228.2.wgt.RDat	1	172775904	172775905	0.3209	rs844647	2.59	rs1476423	0.199	9.98	1.591	389	67	enet	0.21	1.2e-26	2.15812	0.0309	No
AC009506.1	ENSG00000224152.1	GTExv8.EUR.Adipose_Subcutaneous	./WEIGHTS//GTExv8.EUR.Adipose_Subcutaneous/ENSG00000224152.1.wgt.RDat	2	159615295	159615296	0.111	rs6432534	-3.003	rs1425044	0.079927	-6.74	-2.156	484	1	top1	0.08	1.8e-10	2.156	0.0311	No
LINC01933	ENSG00000254226.5	GTExv8.EUR.Adipose_Subcutaneous	./WEIGHTS//GTExv8.EUR.Adipose_Subcutaneous/ENSG00000254226.5.wgt.RDat	5	151949570	151949571	0.1181	rs4958299	-2.78	rs2964584	0.083994	6.85	-2.009	527	527	susie	0.089	1.7e-11	-2.15562	0.031113	No
EIF2S2P3	ENSG00000236493.2	GTExv8.EUR.Adipose_Subcutaneous	./WEIGHTS//GTExv8.EUR.Adipose_Subcutaneous/ENSG00000236493.2.wgt.RDat	10	92669742	92669743	0.1219	rs2488071	4.04	rs2497306	0.0548	5.82	2.155	393	1	top1	0.055	1.3e-07	2.155	0.0312	No
RP11-439C15.4	ENSG00000253764.1	GTExv8.EUR.Adipose_Subcutaneous	./WEIGHTS//GTExv8.EUR.Adipose_Subcutaneous/ENSG00000253764.1.wgt.RDat	8	1974636	1974637	0.0847	rs11994904	3.29	rs13250845	0.02195	4.85	1.823	628	47	enet	0.043	3.1e-06	2.154	0.0312	No
MIEF2	ENSG00000177427.12	GTExv8.EUR.Adipose_Subcutaneous	./WEIGHTS//GTExv8.EUR.Adipose_Subcutaneous/ENSG00000177427.12.wgt.RDat	17	18260533	18260534	0.0535	rs2746028	-2.7	rs2245737	0.011133	-3.97	-2.425	267	13	enet	0.019	0.0016	2.15383	0.0313	No
ZNF790-AS1	ENSG00000267254.5	GTExv8.EUR.Adipose_Subcutaneous	./WEIGHTS//GTExv8.EUR.Adipose_Subcutaneous/ENSG00000267254.5.wgt.RDat	19	36797517	36797518	0.0433	rs2967532	-2.74	rs7257135	0.00559	-3.71	-1.528	276	276	susie	0.023	0.00046	2.15318	0.031304	No
POGK	ENSG00000143157.11	GTExv8.EUR.Adipose_Subcutaneous	./WEIGHTS//GTExv8.EUR.Adipose_Subcutaneous/ENSG00000143157.11.wgt.RDat	1	166839446	166839447	0.0492	rs16858608	-3.17	rs6691431	0.00289	-3.91	2.548	600	9	enet	0.0062	0.046	-2.1516	0.0314	No
RP3-455J7.4	ENSG00000241666.2	GTExv8.EUR.Adipose_Subcutaneous	./WEIGHTS//GTExv8.EUR.Adipose_Subcutaneous/ENSG00000241666.2.wgt.RDat	1	167630673	167630674	0.2003	rs16858608	-3.17	rs1229393	0.121	-7.73	2.152	560	1	top1	0.12	2.4e-15	-2.152	0.0314	No
TAF8	ENSG00000137413.15	GTExv8.EUR.Adipose_Subcutaneous	./WEIGHTS//GTExv8.EUR.Adipose_Subcutaneous/ENSG00000137413.15.wgt.RDat	6	42050512	42050513	0.0722	rs260237	-2.77	rs9471765	-0.00203	3.21	0.717	439	439	susie	0.0064	0.044	-2.14888	0.0316	No
CTC-527H23.3	ENSG00000260052.1	GTExv8.EUR.Adipose_Subcutaneous	./WEIGHTS//GTExv8.EUR.Adipose_Subcutaneous/ENSG00000260052.1.wgt.RDat	16	48637142	48637143	0.0477	rs12102896	-4.13	rs9930199	0.0239	4.17	2.379	350	350	susie	0.028	0.00014	2.14912	0.0316	No
SLC25A32	ENSG00000164933.11	GTExv8.EUR.Adipose_Subcutaneous	./WEIGHTS//GTExv8.EUR.Adipose_Subcutaneous/ENSG00000164933.11.wgt.RDat	8	103407783	103407784	0.091	rs1391117	-3.75	rs16870364	0.029318	5.63	1.835	413	413	susie	0.063	1.4e-08	2.1485	0.0317	No
FAM173B	ENSG00000150756.13	GTExv8.EUR.Adipose_Subcutaneous	./WEIGHTS//GTExv8.EUR.Adipose_Subcutaneous/ENSG00000150756.13.wgt.RDat	5	10244499	10244500	0.0831	rs7733299	-2.78	rs16884295	0.044434	-5.47	-1.363	606	13	enet	0.051	3.8e-07	2.1481	0.031706	No
AP2A1	ENSG00000196961.12	GTExv8.EUR.Adipose_Subcutaneous	./WEIGHTS//GTExv8.EUR.Adipose_Subcutaneous/ENSG00000196961.12.wgt.RDat	19	49766967	49766968	0.2115	rs17272847	-4.37	rs1674139	0.0999	7.05	-1.369	337	337	susie	0.17	5.5e-21	-2.14652	0.031831	No
MROH6	ENSG00000204839.8	GTExv8.EUR.Adipose_Subcutaneous	./WEIGHTS//GTExv8.EUR.Adipose_Subcutaneous/ENSG00000204839.8.wgt.RDat	8	143572970	143572971	0.5093	rs4977166	2.89	rs11549789	0.08676	7.36	-0.768	341	59	enet	0.36	4.2e-48	-2.146	0.0319	No
ACCS	ENSG00000110455.13	GTExv8.EUR.Adipose_Subcutaneous	./WEIGHTS//GTExv8.EUR.Adipose_Subcutaneous/ENSG00000110455.13.wgt.RDat	11	44065924	44065925	0.7709	rs4755809	3.55	rs7127924	0.271	12.76	-1.214	526	526	susie	0.63	3.4e-106	-2.14394	0.032	No
EPN3	ENSG00000049283.17	GTExv8.EUR.Adipose_Subcutaneous	./WEIGHTS//GTExv8.EUR.Adipose_Subcutaneous/ENSG00000049283.17.wgt.RDat	17	50532542	50532543	0.1286	rs3744536	-3.14	rs1122634	0.035679	6.39	-2.054	474	7	enet	0.059	4.8e-08	-2.14343	0.0321	No
DNAH7	ENSG00000118997.13	GTExv8.EUR.Adipose_Subcutaneous	./WEIGHTS//GTExv8.EUR.Adipose_Subcutaneous/ENSG00000118997.13.wgt.RDat	2	196068811	196068812	0.2012	rs6733196	-3.378	rs6434817	0.218702	-10.4	-2.344	385	385	susie	0.23	4.5e-29	2.1436	0.0321	No
SMG1P7	ENSG00000261556.9	GTExv8.EUR.Adipose_Subcutaneous	./WEIGHTS//GTExv8.EUR.Adipose_Subcutaneous/ENSG00000261556.9.wgt.RDat	16	70246609	70246610	0.6076	rs17882961	-2.93	rs4985407	0.483	15.22	-2.144	198	4	lasso	0.48	6.3e-71	-2.14298	0.0321	No
CTD-2553L13.9	ENSG00000279329.1	GTExv8.EUR.Adipose_Subcutaneous	./WEIGHTS//GTExv8.EUR.Adipose_Subcutaneous/ENSG00000279329.1.wgt.RDat	19	34677580	34677581	0.2019	rs640466	-2.78	rs7257305	0.0749	-7.31	-2.459	415	8	lasso	0.14	5e-18	2.14254	0.03215	No
HAUS6	ENSG00000147874.10	GTExv8.EUR.Adipose_Subcutaneous	./WEIGHTS//GTExv8.EUR.Adipose_Subcutaneous/ENSG00000147874.10.wgt.RDat	9	19103118	19103119	0.16	rs1576900	3.4	rs4977492	0.118	-7.61	2.139	647	1	top1	0.12	5.4e-15	-2.139	0.0324	No
DPYSL4	ENSG00000151640.12	GTExv8.EUR.Adipose_Subcutaneous	./WEIGHTS//GTExv8.EUR.Adipose_Subcutaneous/ENSG00000151640.12.wgt.RDat	10	132186899	132186900	0.631	rs4880335	-3.13	rs2637656	0.328	13.27	0.72	444	50	enet	0.51	4.9e-77	2.13946	0.0324	No
NPIPB12	ENSG00000169203.16	GTExv8.EUR.Adipose_Subcutaneous	./WEIGHTS//GTExv8.EUR.Adipose_Subcutaneous/ENSG00000169203.16.wgt.RDat	16	29505998	29505999	0.2081	rs12716974	-3.01	rs12716974	0.0841	-6.54	-3.01	170	32	enet	0.11	1.8e-14	2.139	0.0324	No
DENND6B	ENSG00000205593.11	GTExv8.EUR.Adipose_Subcutaneous	./WEIGHTS//GTExv8.EUR.Adipose_Subcutaneous/ENSG00000205593.11.wgt.RDat	22	50327059	50327060	0.1055	rs28567061	3.73	rs4074135	0.081	6.44	2.209	389	389	susie	0.081	1.3e-10	2.13851	0.032475	No
GNG12	ENSG00000172380.5	GTExv8.EUR.Adipose_Subcutaneous	./WEIGHTS//GTExv8.EUR.Adipose_Subcutaneous/ENSG00000172380.5.wgt.RDat	1	67833466	67833467	0.0809	rs648825	3.43	rs1276297	0.0344	5.04	-2.159	574	574	susie	0.037	1.3e-05	-2.13788	0.0325	No
CTDNEP1	ENSG00000175826.11	GTExv8.EUR.Adipose_Subcutaneous	./WEIGHTS//GTExv8.EUR.Adipose_Subcutaneous/ENSG00000175826.11.wgt.RDat	17	7252022	7252023	0.1973	rs1215	3.25	rs427784	0.099647	-7.44	-2.183	472	472	susie	0.1	3.7e-13	2.13844	0.0325	No
TRGV3	ENSG00000211699.2	GTExv8.EUR.Adipose_Subcutaneous	./WEIGHTS//GTExv8.EUR.Adipose_Subcutaneous/ENSG00000211699.2.wgt.RDat	7	38359161	38359162	0.1169	rs9986874	-3.31	rs3735091	0.0845	-7.28	-2.195	630	12	enet	0.13	6.4e-17	2.13838	0.0325	No
RP11-326A19.4	ENSG00000260123.1	GTExv8.EUR.Adipose_Subcutaneous	./WEIGHTS//GTExv8.EUR.Adipose_Subcutaneous/ENSG00000260123.1.wgt.RDat	15	89041222	89041223	0.1377	rs17198849	3.13	rs4932471	0.0745	7.49	1.838	450	16	enet	0.088	2.3e-11	2.13855	0.0325	No
RP1-140C12.2	ENSG00000261003.1	GTExv8.EUR.Adipose_Subcutaneous	./WEIGHTS//GTExv8.EUR.Adipose_Subcutaneous/ENSG00000261003.1.wgt.RDat	6	170414138	170414139	0.2211	rs3012451	-4.4	rs1022614	0.0873	7.88	-0.868	289	25	enet	0.16	1.2e-20	-2.13844	0.0325	No
RP11-755F10.1	ENSG00000255320.1	GTExv8.EUR.Adipose_Subcutaneous	./WEIGHTS//GTExv8.EUR.Adipose_Subcutaneous/ENSG00000255320.1.wgt.RDat	11	66246238	66246239	0.0832	rs10896104	-3.69	rs2236652	0.0759	6.3	2.136	326	1	top1	0.076	5.2e-10	2.136	0.0327	No
ACD	ENSG00000102977.13	GTExv8.EUR.Adipose_Subcutaneous	./WEIGHTS//GTExv8.EUR.Adipose_Subcutaneous/ENSG00000102977.13.wgt.RDat	16	67660814	67660815	0.0514	rs3730397	-3.28	rs2285910	0.0169	-4.2	-1.587	219	8	lasso	0.032	4.5e-05	2.1349	0.0328	No
GTF2IP14	ENSG00000226002.1	GTExv8.EUR.Adipose_Subcutaneous	./WEIGHTS//GTExv8.EUR.Adipose_Subcutaneous/ENSG00000226002.1.wgt.RDat	7	65084102	65084103	0.4094	rs2418470	-2.34	rs3807068	0.603	17.04	-1.89	231	25	enet	0.61	2e-99	-2.13492	0.0328	No
IL27RA	ENSG00000104998.3	GTExv8.EUR.Adipose_Subcutaneous	./WEIGHTS//GTExv8.EUR.Adipose_Subcutaneous/ENSG00000104998.3.wgt.RDat	19	14031747	14031748	0.2643	rs11880167	3.17	rs6511908	0.239	10.77	2.134	282	1	top1	0.24	2.5e-30	2.134	0.032843	No
JAM3	ENSG00000166086.12	GTExv8.EUR.Adipose_Subcutaneous	./WEIGHTS//GTExv8.EUR.Adipose_Subcutaneous/ENSG00000166086.12.wgt.RDat	11	134068924	134068925	0.1574	rs493888	-3.01	rs11223699	0.0381	-5.53	1.348	540	35	enet	0.057	8.3e-08	-2.13273	0.0329	No
NDUFA6	ENSG00000184983.9	GTExv8.EUR.Adipose_Subcutaneous	./WEIGHTS//GTExv8.EUR.Adipose_Subcutaneous/ENSG00000184983.9.wgt.RDat	22	42090929	42090930	0.5322	rs8142673	-3.19	rs2142695	0.222	10.59	1.374	347	34	enet	0.31	2.1e-40	2.13321	0.032908	No
INPP5K	ENSG00000132376.19	GTExv8.EUR.Adipose_Subcutaneous	./WEIGHTS//GTExv8.EUR.Adipose_Subcutaneous/ENSG00000132376.19.wgt.RDat	17	1516887	1516888	0.1077	rs4636972	3.65	rs8069517	0.050751	-5.1	-1.437	422	5	lasso	0.059	4.1e-08	2.13048	0.0331	No
SPATA20	ENSG00000006282.20	GTExv8.EUR.Adipose_Subcutaneous	./WEIGHTS//GTExv8.EUR.Adipose_Subcutaneous/ENSG00000006282.20.wgt.RDat	17	50546305	50546306	0.7934	rs3744536	-3.14	rs989128	0.667997	-17.88	2.208	467	25	enet	0.67	2.7e-118	-2.12806	0.0333	No
CSK	ENSG00000103653.16	GTExv8.EUR.Adipose_Subcutaneous	./WEIGHTS//GTExv8.EUR.Adipose_Subcutaneous/ENSG00000103653.16.wgt.RDat	15	74782056	74782057	0.1052	rs8025170	2.6	rs8033381	0.0605	6.05	-2.079	325	325	susie	0.068	4.2e-09	-2.12799	0.0333	No
COL4A2-AS2	ENSG00000224821.5	GTExv8.EUR.Adipose_Subcutaneous	./WEIGHTS//GTExv8.EUR.Adipose_Subcutaneous/ENSG00000224821.5.wgt.RDat	13	110463286	110463287	0.1116	rs1983931	4.61	rs7995370	0.0382	5.58	2.364	704	4	lasso	0.054	1.5e-07	2.12851	0.0333	No
ELP5	ENSG00000170291.14	GTExv8.EUR.Adipose_Subcutaneous	./WEIGHTS//GTExv8.EUR.Adipose_Subcutaneous/ENSG00000170291.14.wgt.RDat	17	7252081	7252082	0.1016	rs1215	3.25	rs929229	0.076467	6.52	-1.93	472	3	lasso	0.084	6.6e-11	-2.12723	0.0334	No
NUAK2	ENSG00000163545.8	GTExv8.EUR.Adipose_Subcutaneous	./WEIGHTS//GTExv8.EUR.Adipose_Subcutaneous/ENSG00000163545.8.wgt.RDat	1	205321790	205321791	0.1526	rs17417252	-3.67	rs4950989	0.0978	-7.33	-1.181	582	582	susie	0.15	2e-18	2.12495	0.0336	No
S100A1	ENSG00000160678.11	GTExv8.EUR.Adipose_Subcutaneous	./WEIGHTS//GTExv8.EUR.Adipose_Subcutaneous/ENSG00000160678.11.wgt.RDat	1	153627925	153627926	0.4905	rs821418	2.9	rs3818632	0.499	15.47	-2.061	407	21	enet	0.51	2.8e-75	-2.1239	0.0337	No
RPSA	ENSG00000168028.13	GTExv8.EUR.Adipose_Subcutaneous	./WEIGHTS//GTExv8.EUR.Adipose_Subcutaneous/ENSG00000168028.13.wgt.RDat	3	39406688	39406689	0.591	rs811970	-2.94	rs3772143	0.415	-14.48	-1.541	418	36	enet	0.5	2.3e-74	2.12368	0.0337	No
PXMP4	ENSG00000101417.11	GTExv8.EUR.Adipose_Subcutaneous	./WEIGHTS//GTExv8.EUR.Adipose_Subcutaneous/ENSG00000101417.11.wgt.RDat	20	33720318	33720319	0.0701	rs3746460	-3.89	rs7274811	0.0535	-5.88	-2.123	269	1	top1	0.053	1.9e-07	2.123	0.0338	No
ZNF792	ENSG00000180884.9	GTExv8.EUR.Adipose_Subcutaneous	./WEIGHTS//GTExv8.EUR.Adipose_Subcutaneous/ENSG00000180884.9.wgt.RDat	19	34964048	34964049	0.1295	rs7259244	-3	rs2546020	0.0814	6.82	-2.318	466	466	susie	0.091	1e-11	-2.12128	0.033898	No
ROR2	ENSG00000169071.14	GTExv8.EUR.Adipose_Subcutaneous	./WEIGHTS//GTExv8.EUR.Adipose_Subcutaneous/ENSG00000169071.14.wgt.RDat	9	91950161	91950162	0.1029	rs6479422	-2.72	rs10992134	0.0167	4.71	1.26	475	14	enet	0.07	2.6e-09	2.1206	0.034	No
IDH3B	ENSG00000101365.20	GTExv8.EUR.Adipose_Subcutaneous	./WEIGHTS//GTExv8.EUR.Adipose_Subcutaneous/ENSG00000101365.20.wgt.RDat	20	2664218	2664219	0.07	rs910275	-3.42	rs2073192	0.0494	-5.75	-1.971	569	569	susie	0.059	3.9e-08	2.1187	0.0341	No
RP11-109A6.5	ENSG00000283141.1	GTExv8.EUR.Adipose_Subcutaneous	./WEIGHTS//GTExv8.EUR.Adipose_Subcutaneous/ENSG00000283141.1.wgt.RDat	10	129784982	129784983	0.14	rs514963	4.03	rs3750832	0.0213	-4.94	-1.765	567	24	enet	0.089	1.6e-11	2.11945	0.0341	No
RASL10A	ENSG00000100276.9	GTExv8.EUR.Adipose_Subcutaneous	./WEIGHTS//GTExv8.EUR.Adipose_Subcutaneous/ENSG00000100276.9.wgt.RDat	22	29319678	29319679	0.1123	rs2283855	2.38	rs3788412	0.0768	-6.65	-1.974	415	4	lasso	0.085	4.5e-11	2.11877	0.03411	No
NINL	ENSG00000101004.14	GTExv8.EUR.Adipose_Subcutaneous	./WEIGHTS//GTExv8.EUR.Adipose_Subcutaneous/ENSG00000101004.14.wgt.RDat	20	25585516	25585517	0.2973	rs6050477	2.74	rs6115218	0.0506	-6.55	1.588	263	22	enet	0.14	2e-17	-2.11723	0.0342	No
RP11-93H24.3	ENSG00000273723.1	GTExv8.EUR.Adipose_Subcutaneous	./WEIGHTS//GTExv8.EUR.Adipose_Subcutaneous/ENSG00000273723.1.wgt.RDat	13	52652278	52652279	0.0562	rs9536066	3.58	rs9568732	8.39e-06	-3.6	3.177	402	402	susie	0.022	0.00062	-2.1173	0.0342	No
CNIH4	ENSG00000143771.11	GTExv8.EUR.Adipose_Subcutaneous	./WEIGHTS//GTExv8.EUR.Adipose_Subcutaneous/ENSG00000143771.11.wgt.RDat	1	224356849	224356850	0.309	rs712074	3.65	rs7517754	0.379	-13.65	-2.104	351	351	susie	0.38	4.6e-52	2.11628	0.0343	No
ZNF529	ENSG00000186020.12	GTExv8.EUR.Adipose_Subcutaneous	./WEIGHTS//GTExv8.EUR.Adipose_Subcutaneous/ENSG00000186020.12.wgt.RDat	19	36589700	36589701	0.179	rs2967532	-2.74	rs2967465	0.103	-7.1	-1.912	303	303	susie	0.13	2.5e-16	2.11581	0.034361	No
ATAD3C	ENSG00000215915.9	GTExv8.EUR.Adipose_Subcutaneous	./WEIGHTS//GTExv8.EUR.Adipose_Subcutaneous/ENSG00000215915.9.wgt.RDat	1	1449688	1449689	0.2022	rs2296716	2.92	rs873927	0.145	-8.4	1.912	288	7	lasso	0.15	2.3e-18	-2.1159	0.0344	No
FAM105A	ENSG00000145569.5	GTExv8.EUR.Adipose_Subcutaneous	./WEIGHTS//GTExv8.EUR.Adipose_Subcutaneous/ENSG00000145569.5.wgt.RDat	5	14581774	14581775	0.2508	rs250846	-3.73	rs26209	0.048412	-5.82	1.721	494	28	enet	0.13	4.2e-16	-2.11427	0.034492	No
PM20D2	ENSG00000146281.5	GTExv8.EUR.Adipose_Subcutaneous	./WEIGHTS//GTExv8.EUR.Adipose_Subcutaneous/ENSG00000146281.5.wgt.RDat	6	89146049	89146050	0.0835	rs1796740	3.02	rs7766051	0.0755	-6.5	-2.114	407	1	top1	0.075	5.8e-10	2.114	0.0345	No
RP11-799B12.4	ENSG00000265750.1	GTExv8.EUR.Adipose_Subcutaneous	./WEIGHTS//GTExv8.EUR.Adipose_Subcutaneous/ENSG00000265750.1.wgt.RDat	18	24162042	24162043	0.0622	rs9955471	3.15	rs3760594	0.044738	5.45	2.012	493	5	lasso	0.049	6.1e-07	2.11254	0.03464	No
FDFT1	ENSG00000079459.12	GTExv8.EUR.Adipose_Subcutaneous	./WEIGHTS//GTExv8.EUR.Adipose_Subcutaneous/ENSG00000079459.12.wgt.RDat	8	11795572	11795573	0.1774	rs4639	3.29	rs1616534	0.083933	-7.08	-1.807	463	20	enet	0.1	7.7e-13	2.1092	0.0349	No
LCAT	ENSG00000213398.7	GTExv8.EUR.Adipose_Subcutaneous	./WEIGHTS//GTExv8.EUR.Adipose_Subcutaneous/ENSG00000213398.7.wgt.RDat	16	67943472	67943473	0.0872	rs9933206	-3.15	rs7201591	0.141	8.34	-2.11	246	1	top1	0.14	1.1e-17	-2.11	0.0349	No
LINC01028	ENSG00000267603.1	GTExv8.EUR.Adipose_Subcutaneous	./WEIGHTS//GTExv8.EUR.Adipose_Subcutaneous/ENSG00000267603.1.wgt.RDat	17	70051276	70051277	0.0951	rs236523	-3.72	rs16974335	0.002811	3.62	-1.967	399	27	enet	0.0049	0.068	-2.1095	0.0349	No
FBXO22	ENSG00000167196.13	GTExv8.EUR.Adipose_Subcutaneous	./WEIGHTS//GTExv8.EUR.Adipose_Subcutaneous/ENSG00000167196.13.wgt.RDat	15	75903858	75903859	0.0965	rs8609	-4.34	rs335675	-0.000856	-4.78	-2.086	288	37	enet	0.037	1.5e-05	2.10789	0.035	No
LLPH-AS1	ENSG00000239335.4	GTExv8.EUR.Adipose_Subcutaneous	./WEIGHTS//GTExv8.EUR.Adipose_Subcutaneous/ENSG00000239335.4.wgt.RDat	12	66130768	66130769	0.4501	rs12366742	2.87	rs11176060	0.448	-14.79	1.976	478	478	susie	0.5	2.8e-73	-2.10802	0.035	No
CITED2	ENSG00000164442.9	GTExv8.EUR.Adipose_Subcutaneous	./WEIGHTS//GTExv8.EUR.Adipose_Subcutaneous/ENSG00000164442.9.wgt.RDat	6	139374619	139374620	0.0753	rs9385856	2.54	rs2179995	-0.000947	3.68	-1.955	465	465	susie	0.0037	0.097	-2.10616	0.0352	No
ZNF641	ENSG00000167528.12	GTExv8.EUR.Adipose_Subcutaneous	./WEIGHTS//GTExv8.EUR.Adipose_Subcutaneous/ENSG00000167528.12.wgt.RDat	12	48351413	48351414	0.251	rs11168359	-4.31	rs2732480	0.167	-9.75	-2.24	474	474	susie	0.25	2.5e-32	2.1047	0.0353	No
GTF2IRD2	ENSG00000196275.13	GTExv8.EUR.Adipose_Subcutaneous	./WEIGHTS//GTExv8.EUR.Adipose_Subcutaneous/ENSG00000196275.13.wgt.RDat	7	74851550	74851551	0.5881	rs35735900	2.78	rs2267812	0.477	15.13	2.232	96	6	lasso	0.5	2.9e-73	2.1041	0.0354	No
ST3GAL6	ENSG00000064225.12	GTExv8.EUR.Adipose_Subcutaneous	./WEIGHTS//GTExv8.EUR.Adipose_Subcutaneous/ENSG00000064225.12.wgt.RDat	3	98732235	98732236	0.0893	rs6778616	2.33	rs3821358	0.0265	-5.18	-2.145	396	21	enet	0.051	3.3e-07	2.10257	0.0355	No
EPHB6	ENSG00000106123.11	GTExv8.EUR.Adipose_Subcutaneous	./WEIGHTS//GTExv8.EUR.Adipose_Subcutaneous/ENSG00000106123.11.wgt.RDat	7	142855060	142855061	0.1651	rs17381401	-4.05	rs8177107	0.0789	-6.34	2.103	375	1	top1	0.079	2.3e-10	-2.103	0.0355	No
RP11-182J1.13	ENSG00000259774.1	GTExv8.EUR.Adipose_Subcutaneous	./WEIGHTS//GTExv8.EUR.Adipose_Subcutaneous/ENSG00000259774.1.wgt.RDat	15	84422617	84422618	0.0778	rs35641144	3.27	rs3762168	0.00659	4.06	2.452	265	18	enet	0.019	0.0013	2.10194	0.0356	No
NEK11	ENSG00000114670.13	GTExv8.EUR.Adipose_Subcutaneous	./WEIGHTS//GTExv8.EUR.Adipose_Subcutaneous/ENSG00000114670.13.wgt.RDat	3	131026854	131026855	0.2011	rs9842019	2.47	rs9830112	0.227	10.65	2.448	339	28	enet	0.26	1.4e-33	2.10051	0.0357	No
MFSD4B	ENSG00000173214.5	GTExv8.EUR.Adipose_Subcutaneous	./WEIGHTS//GTExv8.EUR.Adipose_Subcutaneous/ENSG00000173214.5.wgt.RDat	6	111259347	111259348	0.1179	rs1007274	2.52	rs11153277	0.102	7.22	1.419	382	25	enet	0.11	2.3e-14	2.10084	0.0357	No
THNSL1	ENSG00000185875.12	GTExv8.EUR.Adipose_Subcutaneous	./WEIGHTS//GTExv8.EUR.Adipose_Subcutaneous/ENSG00000185875.12.wgt.RDat	10	25016657	25016658	0.0522	rs10828769	3.32	rs11014382	0.00977	4.28	-2.148	411	4	lasso	0.015	0.0046	-2.10088	0.0357	No
LINC01881	ENSG00000220804.8	GTExv8.EUR.Adipose_Subcutaneous	./WEIGHTS//GTExv8.EUR.Adipose_Subcutaneous/ENSG00000220804.8.wgt.RDat	2	242088632	242088633	0.3013	rs3749157	2.742	rs7425592	0.095139	-6.92	-0.879	88	33	enet	0.11	3.4e-14	2.10033	0.0357	No
RP11-1020A11.1	ENSG00000269894.1	GTExv8.EUR.Adipose_Subcutaneous	./WEIGHTS//GTExv8.EUR.Adipose_Subcutaneous/ENSG00000269894.1.wgt.RDat	3	9935705	9935706	0.0819	rs2936482	3.27	rs2302786	0.0172	-4.65	1.772	491	491	susie	0.021	0.0008	-2.10089	0.0357	No
ODF3B	ENSG00000177989.13	GTExv8.EUR.Adipose_Subcutaneous	./WEIGHTS//GTExv8.EUR.Adipose_Subcutaneous/ENSG00000177989.13.wgt.RDat	22	50532579	50532580	0.1088	rs10451	2.75	rs2782	0.0575	-6.28	-1.361	317	5	lasso	0.099	1.2e-12	2.09995	0.035734	No
COQ8A	ENSG00000163050.16	GTExv8.EUR.Adipose_Subcutaneous	./WEIGHTS//GTExv8.EUR.Adipose_Subcutaneous/ENSG00000163050.16.wgt.RDat	1	226897535	226897536	0.0866	rs7513120	3.4	rs12405469	0.0116	-4.65	-2.023	491	491	susie	0.02	0.0011	2.09869	0.0358	No
SOX7	ENSG00000171056.7	GTExv8.EUR.Adipose_Subcutaneous	./WEIGHTS//GTExv8.EUR.Adipose_Subcutaneous/ENSG00000171056.7.wgt.RDat	8	10730511	10730512	0.0841	rs12543042	3.28	rs2271357	0.059223	-5.56	-2.099	678	1	top1	0.059	4.1e-08	2.099	0.0358	No
TSTD3	ENSG00000228439.5	GTExv8.EUR.Adipose_Subcutaneous	./WEIGHTS//GTExv8.EUR.Adipose_Subcutaneous/ENSG00000228439.5.wgt.RDat	6	99520692	99520693	0.0519	rs6569950	3.34	rs12193060	-5.74e-05	-4.02	2.291	465	13	enet	0.0027	0.13	-2.09884	0.0358	No
RIC8A	ENSG00000177963.14	GTExv8.EUR.Adipose_Subcutaneous	./WEIGHTS//GTExv8.EUR.Adipose_Subcutaneous/ENSG00000177963.14.wgt.RDat	11	207510	207511	0.2565	rs7108216	-2.58	rs7930823	0.214	10.29	1.479	281	281	susie	0.24	3.9e-31	2.09853	0.0359	No
PIWIL2	ENSG00000197181.11	GTExv8.EUR.Adipose_Subcutaneous	./WEIGHTS//GTExv8.EUR.Adipose_Subcutaneous/ENSG00000197181.11.wgt.RDat	8	22275296	22275297	0.411	rs11775096	2.95	rs4872462	0.300659	12.43	2.419	479	16	enet	0.36	3.2e-48	2.0978	0.0359	No
PTPN18	ENSG00000072135.12	GTExv8.EUR.Adipose_Subcutaneous	./WEIGHTS//GTExv8.EUR.Adipose_Subcutaneous/ENSG00000072135.12.wgt.RDat	2	130356006	130356007	0.0634	rs6708453	-3.178	rs3739122	0.005908	-3.66	-2.514	144	5	lasso	0.016	0.0029	2.09697	0.036	No
LRRC57	ENSG00000180979.9	GTExv8.EUR.Adipose_Subcutaneous	./WEIGHTS//GTExv8.EUR.Adipose_Subcutaneous/ENSG00000180979.9.wgt.RDat	15	42548801	42548802	0.2082	rs621560	3.29	rs34359922	0.171	9.4	2.067	332	5	lasso	0.18	4.3e-22	2.09705	0.036	No
TSNAXIP1	ENSG00000102904.14	GTExv8.EUR.Adipose_Subcutaneous	./WEIGHTS//GTExv8.EUR.Adipose_Subcutaneous/ENSG00000102904.14.wgt.RDat	16	67806764	67806765	0.1056	rs9933206	-3.15	rs10468274	0.0563	5.28	-2.096	217	1	top1	0.056	8.9e-08	-2.096	0.0361	No
ZNF202	ENSG00000166261.10	GTExv8.EUR.Adipose_Subcutaneous	./WEIGHTS//GTExv8.EUR.Adipose_Subcutaneous/ENSG00000166261.10.wgt.RDat	11	123741674	123741675	0.094	rs12282787	-2.84	rs675172	0.0543	5.5	-2.094	607	1	top1	0.054	1.5e-07	-2.094	0.0363	No
CTD-2047H16.4	ENSG00000263069.5	GTExv8.EUR.Adipose_Subcutaneous	./WEIGHTS//GTExv8.EUR.Adipose_Subcutaneous/ENSG00000263069.5.wgt.RDat	17	80415163	80415164	0.1978	rs11150846	-3.09	rs9898470	0.119191	7.64	1.693	487	5	lasso	0.12	3.2e-15	2.09198	0.0364	No
LONP1	ENSG00000196365.11	GTExv8.EUR.Adipose_Subcutaneous	./WEIGHTS//GTExv8.EUR.Adipose_Subcutaneous/ENSG00000196365.11.wgt.RDat	19	5720571	5720572	0.2706	rs8108064	-3.6	rs35832694	0.249	-11.47	-2.033	395	3	lasso	0.27	2.7e-34	2.09237	0.036405	No
PAK4	ENSG00000130669.17	GTExv8.EUR.Adipose_Subcutaneous	./WEIGHTS//GTExv8.EUR.Adipose_Subcutaneous/ENSG00000130669.17.wgt.RDat	19	39125769	39125770	0.2431	rs251912	2.51	rs11672886	0.168	-9.53	1.897	406	17	enet	0.18	1.3e-22	-2.09174	0.036462	No
LRRC47	ENSG00000130764.9	GTExv8.EUR.Adipose_Subcutaneous	./WEIGHTS//GTExv8.EUR.Adipose_Subcutaneous/ENSG00000130764.9.wgt.RDat	1	3796503	3796504	0.1331	rs12073797	3.59	rs7535775	0.091	-7.42	1.549	542	20	enet	0.097	1.7e-12	-2.09164	0.0365	No
CCT6P1	ENSG00000228409.6	GTExv8.EUR.Adipose_Subcutaneous	./WEIGHTS//GTExv8.EUR.Adipose_Subcutaneous/ENSG00000228409.6.wgt.RDat	7	65751141	65751142	0.135	rs4499980	-2.87	rs2418470	0.0832	-7.22	-2.337	199	60	enet	0.13	1e-16	2.09024	0.0366	No
FGF10-AS1	ENSG00000248464.1	GTExv8.EUR.Adipose_Subcutaneous	./WEIGHTS//GTExv8.EUR.Adipose_Subcutaneous/ENSG00000248464.1.wgt.RDat	5	44395236	44395237	0.0648	rs2053784	3.06	rs12513463	0.020616	-4.6	1.084	248	11	enet	0.039	8.6e-06	-2.08974	0.036642	No
BTNL3	ENSG00000168903.8	GTExv8.EUR.Adipose_Subcutaneous	./WEIGHTS//GTExv8.EUR.Adipose_Subcutaneous/ENSG00000168903.8.wgt.RDat	5	180988844	180988845	0.3717	rs10903267	-3.06	rs4700772	0.3605	13.32	-2.107	299	299	susie	0.38	2.6e-51	-2.08968	0.036646	No
LMF2	ENSG00000100258.17	GTExv8.EUR.Adipose_Subcutaneous	./WEIGHTS//GTExv8.EUR.Adipose_Subcutaneous/ENSG00000100258.17.wgt.RDat	22	50507690	50507691	0.1902	rs10451	2.75	rs134975	0.111	-7.49	-1.142	330	28	enet	0.11	3.7e-14	2.08765	0.036829	No
TIPARP	ENSG00000163659.12	GTExv8.EUR.Adipose_Subcutaneous	./WEIGHTS//GTExv8.EUR.Adipose_Subcutaneous/ENSG00000163659.12.wgt.RDat	3	156673234	156673235	0.2293	rs1430410	4.35	rs9877642	0.00409	-4.41	-0.04	430	430	susie	0.062	2.2e-08	2.08693	0.0369	No
REEP3	ENSG00000165476.13	GTExv8.EUR.Adipose_Subcutaneous	./WEIGHTS//GTExv8.EUR.Adipose_Subcutaneous/ENSG00000165476.13.wgt.RDat	10	63521362	63521363	0.1103	rs7897379	7.21	rs2565185	0.0312	-4.75	-2.965	366	35	enet	0.042	3.7e-06	2.08727	0.0369	No
NQO2	ENSG00000124588.19	GTExv8.EUR.Adipose_Subcutaneous	./WEIGHTS//GTExv8.EUR.Adipose_Subcutaneous/ENSG00000124588.19.wgt.RDat	6	2993930	2993931	0.6684	rs9392475	-2.73	rs4149360	0.288	-12.84	-1.374	679	36	enet	0.53	5.6e-80	2.08556	0.037	No
CTD-2609K8.3	ENSG00000255165.1	GTExv8.EUR.Adipose_Subcutaneous	./WEIGHTS//GTExv8.EUR.Adipose_Subcutaneous/ENSG00000255165.1.wgt.RDat	11	44071461	44071462	0.0999	rs4755809	3.55	rs7951555	0.0823	6.46	-2.085	525	1	top1	0.082	9.4e-11	-2.085	0.0371	No
TTC19	ENSG00000011295.15	GTExv8.EUR.Adipose_Subcutaneous	./WEIGHTS//GTExv8.EUR.Adipose_Subcutaneous/ENSG00000011295.15.wgt.RDat	17	15999379	15999380	0.0987	rs7222297	-3.05	rs758853	0.196421	-9.76	-2.084	279	1	top1	0.2	1.1e-24	2.084	0.0372	No
SLC45A4	ENSG00000022567.9	GTExv8.EUR.Adipose_Subcutaneous	./WEIGHTS//GTExv8.EUR.Adipose_Subcutaneous/ENSG00000022567.9.wgt.RDat	8	141308304	141308305	0.1232	rs919873	3.24	rs4961258	0.043068	5.19	2.082	472	1	top1	0.043	2.8e-06	2.082	0.0373	No
RP11-583F24.7	ENSG00000254529.1	GTExv8.EUR.Adipose_Subcutaneous	./WEIGHTS//GTExv8.EUR.Adipose_Subcutaneous/ENSG00000254529.1.wgt.RDat	11	18864508	18864509	0.0606	rs11024717	-3.32	rs12787111	0.0288	-4.93	1.879	470	470	susie	0.032	4.4e-05	-2.08173	0.0374	No
EXOSC6	ENSG00000223496.2	GTExv8.EUR.Adipose_Subcutaneous	./WEIGHTS//GTExv8.EUR.Adipose_Subcutaneous/ENSG00000223496.2.wgt.RDat	16	70251929	70251930	0.6617	rs17882961	-2.93	rs4985407	0.673	17.95	-2.144	199	6	lasso	0.68	1.1e-120	-2.07994	0.0375	No
AAMDC	ENSG00000087884.14	GTExv8.EUR.Adipose_Subcutaneous	./WEIGHTS//GTExv8.EUR.Adipose_Subcutaneous/ENSG00000087884.14.wgt.RDat	11	77821108	77821109	0.1727	rs11603537	2.79	rs4944176	0.143	-8.78	-1.45	352	352	susie	0.14	5e-18	2.0791	0.0376	No
ZNF26	ENSG00000198393.7	GTExv8.EUR.Adipose_Subcutaneous	./WEIGHTS//GTExv8.EUR.Adipose_Subcutaneous/ENSG00000198393.7.wgt.RDat	12	132986364	132986365	0.1049	rs2291256	-2.54	rs710945	0.0276	5.18	1.757	200	21	enet	0.039	7.2e-06	2.07904	0.0376	No
LCA5L	ENSG00000157578.13	GTExv8.EUR.Adipose_Subcutaneous	./WEIGHTS//GTExv8.EUR.Adipose_Subcutaneous/ENSG00000157578.13.wgt.RDat	21	39445802	39445803	0.369	rs1475593	-3.26	rs9983435	0.34558	12.94	-1.923	684	17	enet	0.37	6.1e-50	-2.0787	0.03764	No
TRGV5P	ENSG00000228668.1	GTExv8.EUR.Adipose_Subcutaneous	./WEIGHTS//GTExv8.EUR.Adipose_Subcutaneous/ENSG00000228668.1.wgt.RDat	7	38345498	38345499	0.1698	rs9986874	-3.31	rs3735091	0.104	-8	-2.195	638	4	lasso	0.16	1e-19	2.07838	0.0377	No
SH3PXD2B	ENSG00000174705.12	GTExv8.EUR.Adipose_Subcutaneous	./WEIGHTS//GTExv8.EUR.Adipose_Subcutaneous/ENSG00000174705.12.wgt.RDat	5	172454522	172454523	0.122	rs931802	-3.41	rs17074773	0.119321	8.12	1.989	558	558	susie	0.13	4e-16	2.07656	0.037843	No
PMS2P2	ENSG00000278416.1	GTExv8.EUR.Adipose_Subcutaneous	./WEIGHTS//GTExv8.EUR.Adipose_Subcutaneous/ENSG00000278416.1.wgt.RDat	7	75359549	75359550	0.6614	rs12534422	2.64	rs12535903	0.0665	6.74	0.284	160	30	enet	0.35	3.5e-47	2.07647	0.0379	No
CCDC12	ENSG00000160799.11	GTExv8.EUR.Adipose_Subcutaneous	./WEIGHTS//GTExv8.EUR.Adipose_Subcutaneous/ENSG00000160799.11.wgt.RDat	3	46982009	46982010	0.0296	rs12485875	-4.08	rs4858888	0.0243	-3.98	2.071	289	1	top1	0.024	0.00036	-2.071	0.0384	No
CTSH	ENSG00000103811.15	GTExv8.EUR.Adipose_Subcutaneous	./WEIGHTS//GTExv8.EUR.Adipose_Subcutaneous/ENSG00000103811.15.wgt.RDat	15	78949573	78949574	0.682	rs2589373	-3.11	rs12148472	0.257	-11.23	1.837	436	436	susie	0.41	1.2e-56	-2.06935	0.0385	No
RP11-520D19.2	ENSG00000241593.5	GTExv8.EUR.Adipose_Subcutaneous	./WEIGHTS//GTExv8.EUR.Adipose_Subcutaneous/ENSG00000241593.5.wgt.RDat	3	81297344	81297345	0.041	rs13320194	-3.47	rs1871126	-0.00132	-3.49	-3.223	297	297	susie	0.0098	0.017	2.06924	0.0385	No
IFT88	ENSG00000032742.17	GTExv8.EUR.Adipose_Subcutaneous	./WEIGHTS//GTExv8.EUR.Adipose_Subcutaneous/ENSG00000032742.17.wgt.RDat	13	20567068	20567069	0.2655	rs7321901	2.6	rs9509289	0.198	9.78	-1.307	509	44	enet	0.21	7.7e-26	-2.06807	0.0386	No
FRMPD1	ENSG00000070601.9	GTExv8.EUR.Adipose_Subcutaneous	./WEIGHTS//GTExv8.EUR.Adipose_Subcutaneous/ENSG00000070601.9.wgt.RDat	9	37650999	37651000	0.0892	rs7021824	2.95	rs10758440	0.00764	-3.98	-1.398	441	441	susie	0.022	0.00067	2.0683	0.0386	No
TEX264	ENSG00000164081.12	GTExv8.EUR.Adipose_Subcutaneous	./WEIGHTS//GTExv8.EUR.Adipose_Subcutaneous/ENSG00000164081.12.wgt.RDat	3	51671174	51671175	0.2644	rs6805324	2.34	rs11919197	0.244	10.87	2.038	234	234	susie	0.24	4.1e-31	2.06801	0.0386	No
CTAGE3P	ENSG00000232872.2	GTExv8.EUR.Adipose_Subcutaneous	./WEIGHTS//GTExv8.EUR.Adipose_Subcutaneous/ENSG00000232872.2.wgt.RDat	13	51910620	51910621	0.0447	rs12876049	3.62	rs9591438	0.0262	-4.22	2.068	351	1	top1	0.026	0.00022	-2.068	0.0386	No
RP1-178F15.4	ENSG00000272030.1	GTExv8.EUR.Adipose_Subcutaneous	./WEIGHTS//GTExv8.EUR.Adipose_Subcutaneous/ENSG00000272030.1.wgt.RDat	1	153634396	153634397	0.4301	rs821418	2.9	rs28380060	0.525	15.9	-2.068	404	1	top1	0.53	1.9e-79	-2.068	0.0386	No
HSD52	ENSG00000224609.6	GTExv8.EUR.Adipose_Subcutaneous	./WEIGHTS//GTExv8.EUR.Adipose_Subcutaneous/ENSG00000224609.6.wgt.RDat	1	59208120	59208121	0.2889	rs4912219	2.68	rs12758288	0.279	11.64	2.27	400	15	enet	0.28	1.4e-36	2.06719	0.0387	No
PWP2	ENSG00000241945.7	GTExv8.EUR.Adipose_Subcutaneous	./WEIGHTS//GTExv8.EUR.Adipose_Subcutaneous/ENSG00000241945.7.wgt.RDat	21	44107289	44107290	0.7863	rs2276247	3.57	rs2277806	0.56387	16.63	-1.976	340	340	susie	0.69	5.2e-123	-2.0669	0.03874	No
RNU6ATAC35P	ENSG00000221571.3	GTExv8.EUR.Adipose_Subcutaneous	./WEIGHTS//GTExv8.EUR.Adipose_Subcutaneous/ENSG00000221571.3.wgt.RDat	1	220825619	220825620	0.0872	rs17573664	3.99	rs4143772	0.0743	-6.31	2.065	402	1	top1	0.074	7.8e-10	-2.065	0.0389	No
TAC1	ENSG00000006128.11	GTExv8.EUR.Adipose_Subcutaneous	./WEIGHTS//GTExv8.EUR.Adipose_Subcutaneous/ENSG00000006128.11.wgt.RDat	7	97731907	97731908	0.144	rs17168717	2.56	rs799593	0.0622	6.3	-1.706	370	12	enet	0.066	6.3e-09	-2.06355	0.0391	No
PNPLA8	ENSG00000135241.16	GTExv8.EUR.Adipose_Subcutaneous	./WEIGHTS//GTExv8.EUR.Adipose_Subcutaneous/ENSG00000135241.16.wgt.RDat	7	108528160	108528161	0.0862	rs2286251	-2.45	rs2240450	0.0585	5.55	2.063	456	1	top1	0.059	5e-08	2.063	0.0391	No
DHX36	ENSG00000174953.13	GTExv8.EUR.Adipose_Subcutaneous	./WEIGHTS//GTExv8.EUR.Adipose_Subcutaneous/ENSG00000174953.13.wgt.RDat	3	154324496	154324497	0.0508	rs1463217	-3.28	rs357504	0.0423	5.45	-1.866	326	326	susie	0.049	5.2e-07	-2.06173	0.0392	No
SLC22A1	ENSG00000175003.12	GTExv8.EUR.Adipose_Subcutaneous	./WEIGHTS//GTExv8.EUR.Adipose_Subcutaneous/ENSG00000175003.12.wgt.RDat	6	160121788	160121789	0.182	rs17593921	3.25	rs7760552	0.0399	-6.25	1.96	543	15	lasso	0.072	1.6e-09	-2.06156	0.0392	No
KYAT3	ENSG00000137944.17	GTExv8.EUR.Adipose_Subcutaneous	./WEIGHTS//GTExv8.EUR.Adipose_Subcutaneous/ENSG00000137944.17.wgt.RDat	1	88988354	88988355	0.3404	rs10922530	-2.22	rs4655890	0.251	-10.99	-1.787	353	353	susie	0.3	4.9e-39	2.061	0.0393	No
DCAKD	ENSG00000172992.11	GTExv8.EUR.Adipose_Subcutaneous	./WEIGHTS//GTExv8.EUR.Adipose_Subcutaneous/ENSG00000172992.11.wgt.RDat	17	45061108	45061109	0.3559	rs7217321	-2.56	rs9900173	0.168677	-10.3	0.882	325	21	enet	0.3	3.9e-39	-2.06148	0.0393	No
S100A13	ENSG00000189171.14	GTExv8.EUR.Adipose_Subcutaneous	./WEIGHTS//GTExv8.EUR.Adipose_Subcutaneous/ENSG00000189171.14.wgt.RDat	1	153631359	153631360	0.3497	rs821418	2.9	rs3818632	0.28	11.67	-2.061	405	1	top1	0.28	3.3e-36	-2.061	0.0393	No
LINC01678	ENSG00000225331.1	GTExv8.EUR.Adipose_Subcutaneous	./WEIGHTS//GTExv8.EUR.Adipose_Subcutaneous/ENSG00000225331.1.wgt.RDat	21	44160075	44160076	0.2641	rs2276247	3.57	rs2277806	0.13899	8.55	-1.976	363	363	susie	0.21	4.2e-26	-2.0602	0.03938	No
CDH6	ENSG00000113361.12	GTExv8.EUR.Adipose_Subcutaneous	./WEIGHTS//GTExv8.EUR.Adipose_Subcutaneous/ENSG00000113361.12.wgt.RDat	5	31193749	31193750	0.5825	rs6870556	-3.64	rs13170907	0.398424	13.92	2.095	613	613	susie	0.43	1.9e-60	2.05981	0.039417	No
RP11-460N20.4	ENSG00000227113.2	GTExv8.EUR.Adipose_Subcutaneous	./WEIGHTS//GTExv8.EUR.Adipose_Subcutaneous/ENSG00000227113.2.wgt.RDat	7	65075022	65075023	0.3262	rs2418470	-2.34	rs3807068	0.545	16.2	-1.89	231	16	enet	0.55	9.8e-85	-2.05789	0.0396	No
ZFP82	ENSG00000181007.8	GTExv8.EUR.Adipose_Subcutaneous	./WEIGHTS//GTExv8.EUR.Adipose_Subcutaneous/ENSG00000181007.8.wgt.RDat	19	36418655	36418656	0.1084	rs2967532	-2.74	rs8111860	0.0306	-4.98	-1.028	297	15	enet	0.063	1.7e-08	2.05787	0.039603	No
MPP6	ENSG00000105926.15	GTExv8.EUR.Adipose_Subcutaneous	./WEIGHTS//GTExv8.EUR.Adipose_Subcutaneous/ENSG00000105926.15.wgt.RDat	7	24573267	24573268	0.1387	rs39415	-2.8	rs2711091	0.0438	5.66	-1.012	630	40	enet	0.052	2.6e-07	-2.05598	0.0398	No
GOLGA6L9	ENSG00000197978.9	GTExv8.EUR.Adipose_Subcutaneous	./WEIGHTS//GTExv8.EUR.Adipose_Subcutaneous/ENSG00000197978.9.wgt.RDat	15	82430019	82430020	0.2222	rs16973456	-3.24	rs8033050	0.22	10.35	1.833	325	325	susie	0.25	2e-32	2.05598	0.0398	No
NDUFA6-AS1	ENSG00000237037.9	GTExv8.EUR.Adipose_Subcutaneous	./WEIGHTS//GTExv8.EUR.Adipose_Subcutaneous/ENSG00000237037.9.wgt.RDat	22	42090955	42090956	0.1466	rs8142673	-3.19	rs4453786	0.0405	7.25	-1.559	347	26	enet	0.13	2.7e-16	-2.05458	0.039919	No
RFX7	ENSG00000181827.14	GTExv8.EUR.Adipose_Subcutaneous	./WEIGHTS//GTExv8.EUR.Adipose_Subcutaneous/ENSG00000181827.14.wgt.RDat	15	56243265	56243266	0.3823	rs10518828	-2.86	rs7496025	0.451	-14.72	-2.054	356	1	top1	0.45	2.6e-64	2.054	0.04	No
C11orf21	ENSG00000110665.11	GTExv8.EUR.Adipose_Subcutaneous	./WEIGHTS//GTExv8.EUR.Adipose_Subcutaneous/ENSG00000110665.11.wgt.RDat	11	2303048	2303049	0.1743	rs3842727	2.75	rs2651836	0.113	7.56	-0.757	424	18	enet	0.12	4.6e-15	-2.05248	0.0401	No
RP11-114H24.2	ENSG00000260776.5	GTExv8.EUR.Adipose_Subcutaneous	./WEIGHTS//GTExv8.EUR.Adipose_Subcutaneous/ENSG00000260776.5.wgt.RDat	15	77926845	77926846	0.6279	rs2241885	-3.33	rs7175950	0.378	13.49	-2.317	426	426	susie	0.42	1.1e-58	-2.05187	0.0402	No
DACT1	ENSG00000165617.14	GTExv8.EUR.Adipose_Subcutaneous	./WEIGHTS//GTExv8.EUR.Adipose_Subcutaneous/ENSG00000165617.14.wgt.RDat	14	58633966	58633967	0.065	rs34534922	2.8	rs6573215	0.046818	5.27	2.05	483	1	top1	0.047	1e-06	2.05	0.0404	No
EPHB2	ENSG00000133216.16	GTExv8.EUR.Adipose_Subcutaneous	./WEIGHTS//GTExv8.EUR.Adipose_Subcutaneous/ENSG00000133216.16.wgt.RDat	1	22710838	22710839	0.0518	rs7524102	-11.18	rs6658894	0.00185	-3.53	1.169	454	454	susie	0.018	0.0017	-2.04767	0.0406	No
LINC00930	ENSG00000258647.5	GTExv8.EUR.Adipose_Subcutaneous	./WEIGHTS//GTExv8.EUR.Adipose_Subcutaneous/ENSG00000258647.5.wgt.RDat	15	92572041	92572042	0.0948	rs1545144	-3.6	rs11074094	0.0146	-4.91	-2.29	664	13	enet	0.047	1.1e-06	2.04773	0.0406	No
SNAI3-AS1	ENSG00000260630.6	GTExv8.EUR.Adipose_Subcutaneous	./WEIGHTS//GTExv8.EUR.Adipose_Subcutaneous/ENSG00000260630.6.wgt.RDat	16	88663297	88663298	0.3293	rs12447718	4.03	rs6500487	0.135	-9.03	-1.837	382	14	enet	0.24	2.3e-30	2.04768	0.0406	No
BARX1	ENSG00000131668.13	GTExv8.EUR.Adipose_Subcutaneous	./WEIGHTS//GTExv8.EUR.Adipose_Subcutaneous/ENSG00000131668.13.wgt.RDat	9	93955371	93955372	0.0812	rs7023781	-3.28	rs1933680	-0.000401	-3.44	-1.785	438	438	susie	0.0082	0.027	2.0461	0.0407	No
COX6B1P4	ENSG00000253813.1	GTExv8.EUR.Adipose_Subcutaneous	./WEIGHTS//GTExv8.EUR.Adipose_Subcutaneous/ENSG00000253813.1.wgt.RDat	8	26836299	26836300	0.1328	rs11992166	-2.75	rs1079078	0.092857	-6.89	1.958	652	7	lasso	0.096	2.3e-12	-2.0467	0.0407	No
RP11-319G6.1	ENSG00000248932.5	GTExv8.EUR.Adipose_Subcutaneous	./WEIGHTS//GTExv8.EUR.Adipose_Subcutaneous/ENSG00000248932.5.wgt.RDat	3	139389814	139389815	0.0481	rs16849401	2.49	rs6439863	0.00994	-3.91	-2.046	423	1	top1	0.0099	0.016	2.046	0.0408	No
RPS13	ENSG00000110700.6	GTExv8.EUR.Adipose_Subcutaneous	./WEIGHTS//GTExv8.EUR.Adipose_Subcutaneous/ENSG00000110700.6.wgt.RDat	11	17077728	17077729	0.2738	rs216494	3.83	rs11826763	0.176	9.44	-2.004	490	490	susie	0.18	9.5e-23	-2.04429	0.0409	No
MGA	ENSG00000174197.16	GTExv8.EUR.Adipose_Subcutaneous	./WEIGHTS//GTExv8.EUR.Adipose_Subcutaneous/ENSG00000174197.16.wgt.RDat	15	41621223	41621224	0.0604	rs3743024	-2.75	rs2277537	0.00588	-4.37	1.819	411	11	enet	0.012	0.0085	-2.04465	0.0409	No
RP11-690I21.1	ENSG00000237641.1	GTExv8.EUR.Adipose_Subcutaneous	./WEIGHTS//GTExv8.EUR.Adipose_Subcutaneous/ENSG00000237641.1.wgt.RDat	2	231789886	231789887	0.0481	rs6713758	-3.784	rs17271824	0.023781	-4.59	-1.501	349	18	enet	0.031	6.7e-05	2.04446	0.0409	No
LACTB2	ENSG00000147592.8	GTExv8.EUR.Adipose_Subcutaneous	./WEIGHTS//GTExv8.EUR.Adipose_Subcutaneous/ENSG00000147592.8.wgt.RDat	8	70669173	70669174	0.0415	rs2035930	-2.67	rs7814274	0.028453	-4.17	-2.044	309	1	top1	0.028	0.00012	2.044	0.041	No
TRPC4AP	ENSG00000100991.11	GTExv8.EUR.Adipose_Subcutaneous	./WEIGHTS//GTExv8.EUR.Adipose_Subcutaneous/ENSG00000100991.11.wgt.RDat	20	35092870	35092871	0.0846	rs224333	5.26	rs6088667	0.0199	-4.85	0.568	342	342	susie	0.034	3.1e-05	-2.04204	0.0411	No
STRC	ENSG00000242866.9	GTExv8.EUR.Adipose_Subcutaneous	./WEIGHTS//GTExv8.EUR.Adipose_Subcutaneous/ENSG00000242866.9.wgt.RDat	15	43618799	43618800	0.1181	rs3742970	-3.57	rs6493090	0.0766	6.72	2.156	255	255	susie	0.082	9.2e-11	2.04209	0.0411	No
FAM110D	ENSG00000197245.5	GTExv8.EUR.Adipose_Subcutaneous	./WEIGHTS//GTExv8.EUR.Adipose_Subcutaneous/ENSG00000197245.5.wgt.RDat	1	26159019	26159020	0.1872	rs10794522	-3.03	rs12565228	0.0994	7.6	-1.943	442	442	susie	0.1	2.3e-13	-2.04129	0.0412	No
AC108463.2	ENSG00000227992.1	GTExv8.EUR.Adipose_Subcutaneous	./WEIGHTS//GTExv8.EUR.Adipose_Subcutaneous/ENSG00000227992.1.wgt.RDat	2	111206203	111206204	0.0929	rs11686181	4.321	rs2137168	0.076034	-6.61	-2.029	353	353	susie	0.077	3.5e-10	2.04189	0.0412	No
RP11-1334A24.6	ENSG00000248996.1	GTExv8.EUR.Adipose_Subcutaneous	./WEIGHTS//GTExv8.EUR.Adipose_Subcutaneous/ENSG00000248996.1.wgt.RDat	5	177494994	177494995	0.0743	rs12187932	-4.45	rs335445	0.047589	5	-2.041	263	1	top1	0.048	8.5e-07	-2.041	0.041251	No
SLC20A1	ENSG00000144136.10	GTExv8.EUR.Adipose_Subcutaneous	./WEIGHTS//GTExv8.EUR.Adipose_Subcutaneous/ENSG00000144136.10.wgt.RDat	2	112645856	112645857	0.0749	rs3811046	-3.35	rs4849088	0.033298	-5.24	-2.07	477	477	susie	0.047	9.6e-07	2.04042	0.0413	No
KIF3C	ENSG00000084731.14	GTExv8.EUR.Adipose_Subcutaneous	./WEIGHTS//GTExv8.EUR.Adipose_Subcutaneous/ENSG00000084731.14.wgt.RDat	2	25982748	25982749	0.0728	rs2123826	-3.359	rs2138390	0.006879	3.79	0.582	282	282	susie	0.043	2.5e-06	-2.03968	0.0414	No
PDZD8	ENSG00000165650.11	GTExv8.EUR.Adipose_Subcutaneous	./WEIGHTS//GTExv8.EUR.Adipose_Subcutaneous/ENSG00000165650.11.wgt.RDat	10	117375466	117375467	0.4517	rs703370	-3.22	rs181440	0.4	-13.96	1.906	538	538	susie	0.44	1.9e-62	-2.03991	0.0414	No
EFTUD2	ENSG00000108883.12	GTExv8.EUR.Adipose_Subcutaneous	./WEIGHTS//GTExv8.EUR.Adipose_Subcutaneous/ENSG00000108883.12.wgt.RDat	17	44899661	44899662	0.0888	rs7217321	-2.56	rs9916491	0.065448	6.09	2.135	368	368	susie	0.068	4.1e-09	2.03874	0.0415	No
TMPRSS13	ENSG00000137747.15	GTExv8.EUR.Adipose_Subcutaneous	./WEIGHTS//GTExv8.EUR.Adipose_Subcutaneous/ENSG00000137747.15.wgt.RDat	11	117929458	117929459	0.1242	rs11216816	-3.79	rs7116375	-0.00204	3.78	-3.463	660	660	susie	0.013	0.0073	-2.0381	0.0415	No
LINC01270	ENSG00000203999.8	GTExv8.EUR.Adipose_Subcutaneous	./WEIGHTS//GTExv8.EUR.Adipose_Subcutaneous/ENSG00000203999.8.wgt.RDat	20	50292719	50292720	0.2087	rs2904263	-4.8	rs11905919	0.12	7.65	-2.83	432	432	susie	0.13	3.3e-16	-2.03766	0.0416	No
RP11-493L12.4	ENSG00000258181.1	GTExv8.EUR.Adipose_Subcutaneous	./WEIGHTS//GTExv8.EUR.Adipose_Subcutaneous/ENSG00000258181.1.wgt.RDat	12	47248123	47248124	0.3065	rs2698790	-2.55	rs855176	0.276	11.63	1.816	469	469	susie	0.28	2.4e-36	2.0378	0.0416	No
FKRP	ENSG00000181027.10	GTExv8.EUR.Adipose_Subcutaneous	./WEIGHTS//GTExv8.EUR.Adipose_Subcutaneous/ENSG00000181027.10.wgt.RDat	19	46746045	46746046	0.484	rs4804000	3.75	rs3786706	0.484	15.2	1.843	338	21	enet	0.52	1.2e-78	2.03635	0.041715	No
ZNF330	ENSG00000109445.10	GTExv8.EUR.Adipose_Subcutaneous	./WEIGHTS//GTExv8.EUR.Adipose_Subcutaneous/ENSG00000109445.10.wgt.RDat	4	141220886	141220887	0.0563	rs4956494	-2.36	rs7684664	0.0305	-4.4	-2.036	367	1	top1	0.031	7.1e-05	2.036	0.04175	No
FBF1	ENSG00000188878.19	GTExv8.EUR.Adipose_Subcutaneous	./WEIGHTS//GTExv8.EUR.Adipose_Subcutaneous/ENSG00000188878.19.wgt.RDat	17	75941055	75941056	0.4875	rs9911122	3.58	rs1135889	0.431458	14.38	2.036	400	1	top1	0.43	1.1e-60	2.036	0.0418	No
SCAMP4	ENSG00000227500.9	GTExv8.EUR.Adipose_Subcutaneous	./WEIGHTS//GTExv8.EUR.Adipose_Subcutaneous/ENSG00000227500.9.wgt.RDat	19	1905213	1905214	0.1352	rs1106861	-3.48	rs2028261	0.0267	6.05	-1.947	365	365	susie	0.05	4.8e-07	-2.03547	0.041804	No
TARS2	ENSG00000143374.16	GTExv8.EUR.Adipose_Subcutaneous	./WEIGHTS//GTExv8.EUR.Adipose_Subcutaneous/ENSG00000143374.16.wgt.RDat	1	150487363	150487364	0.0988	rs6694075	2.38	rs1498308	0.0788	-6.82	1.928	280	280	susie	0.087	2.6e-11	-2.03458	0.0419	No
NDUFS1	ENSG00000023228.13	GTExv8.EUR.Adipose_Subcutaneous	./WEIGHTS//GTExv8.EUR.Adipose_Subcutaneous/ENSG00000023228.13.wgt.RDat	2	206159583	206159584	0.1363	rs12472412	-2.714	rs6435330	0.086747	-6.84	2.453	417	5	lasso	0.098	1.4e-12	-2.03364	0.042	No
RP11-295H24.3	ENSG00000259531.2	GTExv8.EUR.Adipose_Subcutaneous	./WEIGHTS//GTExv8.EUR.Adipose_Subcutaneous/ENSG00000259531.2.wgt.RDat	15	49366684	49366685	0.1293	rs934741	2.91	rs17396612	0.112	7.55	-2.034	334	1	top1	0.11	3.4e-14	-2.034	0.042	No
NDUFAF5	ENSG00000101247.17	GTExv8.EUR.Adipose_Subcutaneous	./WEIGHTS//GTExv8.EUR.Adipose_Subcutaneous/ENSG00000101247.17.wgt.RDat	20	13784949	13784950	0.5132	rs6078983	-2.54	rs6079161	0.307	12.33	-1.916	379	32	enet	0.36	1.1e-47	-2.0314	0.0422	No
TCTEX1D2	ENSG00000213123.10	GTExv8.EUR.Adipose_Subcutaneous	./WEIGHTS//GTExv8.EUR.Adipose_Subcutaneous/ENSG00000213123.10.wgt.RDat	3	196318298	196318299	0.2624	rs4927848	2.9	rs4916425	0.211	10.16	-2.017	368	8	lasso	0.21	9e-27	-2.03048	0.0423	No
RP11-377D9.3	ENSG00000255621.1	GTExv8.EUR.Adipose_Subcutaneous	./WEIGHTS//GTExv8.EUR.Adipose_Subcutaneous/ENSG00000255621.1.wgt.RDat	12	13008094	13008095	0.2231	rs747726	3.38	rs850942	0.0482	-6.87	-1.49	595	595	susie	0.14	4e-17	2.03076	0.0423	No
MIPOL1	ENSG00000151338.18	GTExv8.EUR.Adipose_Subcutaneous	./WEIGHTS//GTExv8.EUR.Adipose_Subcutaneous/ENSG00000151338.18.wgt.RDat	14	37197912	37197913	0.1008	rs848085	3.17	rs7151191	0.083338	7.25	1.327	461	461	susie	0.11	1.2e-13	2.0296	0.0424	No
CTD-2583A14.8	ENSG00000269867.1	GTExv8.EUR.Adipose_Subcutaneous	./WEIGHTS//GTExv8.EUR.Adipose_Subcutaneous/ENSG00000269867.1.wgt.RDat	19	57867883	57867884	0.3052	rs1548476	-3.16	rs1047128	0.161	8.84	1.944	463	463	susie	0.17	6.8e-22	2.02925	0.042432	No
DPP8	ENSG00000074603.18	GTExv8.EUR.Adipose_Subcutaneous	./WEIGHTS//GTExv8.EUR.Adipose_Subcutaneous/ENSG00000074603.18.wgt.RDat	15	65517703	65517704	0.0553	rs600193	3.08	rs333548	-0.0018	-3.29	0.972	318	318	susie	0.0035	0.1	-2.02897	0.0425	No
ERMAP	ENSG00000164010.13	GTExv8.EUR.Adipose_Subcutaneous	./WEIGHTS//GTExv8.EUR.Adipose_Subcutaneous/ENSG00000164010.13.wgt.RDat	1	42817123	42817124	0.1742	rs9960	2.52	rs12406279	0.0613	-5.63	2.237	430	430	susie	0.064	1.2e-08	-2.02875	0.0425	No
PXK	ENSG00000168297.15	GTExv8.EUR.Adipose_Subcutaneous	./WEIGHTS//GTExv8.EUR.Adipose_Subcutaneous/ENSG00000168297.15.wgt.RDat	3	58332879	58332880	0.1311	rs17058991	3.96	rs11130633	0.0528	6.51	2.655	457	33	enet	0.096	2.6e-12	2.02898	0.0425	No
INTU	ENSG00000164066.12	GTExv8.EUR.Adipose_Subcutaneous	./WEIGHTS//GTExv8.EUR.Adipose_Subcutaneous/ENSG00000164066.12.wgt.RDat	4	127623270	127623271	0.0606	rs28687198	-2.73	rs1514299	0.0439	4.92	2.027	252	1	top1	0.044	2.2e-06	2.027	0.042662	No
STARD3NL	ENSG00000010270.13	GTExv8.EUR.Adipose_Subcutaneous	./WEIGHTS//GTExv8.EUR.Adipose_Subcutaneous/ENSG00000010270.13.wgt.RDat	7	38178221	38178222	0.1219	rs9986874	-3.31	rs10265931	0.0257	-4.71	1.173	628	7	lasso	0.037	1.3e-05	-2.02621	0.0427	No
TJAP1	ENSG00000137221.14	GTExv8.EUR.Adipose_Subcutaneous	./WEIGHTS//GTExv8.EUR.Adipose_Subcutaneous/ENSG00000137221.14.wgt.RDat	6	43477522	43477523	0.114	rs11757972	4.26	rs17287935	0.0598	6.17	2.051	423	423	susie	0.071	2.1e-09	2.02521	0.0428	No
RBP7	ENSG00000162444.11	GTExv8.EUR.Adipose_Subcutaneous	./WEIGHTS//GTExv8.EUR.Adipose_Subcutaneous/ENSG00000162444.11.wgt.RDat	1	9997205	9997206	0.1981	rs12407506	2.85	rs35232720	0.0997	-6.99	2.025	304	1	top1	0.1	8.9e-13	-2.025	0.0429	No
SCO2	ENSG00000130489.14	GTExv8.EUR.Adipose_Subcutaneous	./WEIGHTS//GTExv8.EUR.Adipose_Subcutaneous/ENSG00000130489.14.wgt.RDat	22	50525605	50525606	0.2193	rs10451	2.75	rs3091397	0.14	8.28	-1.786	321	321	susie	0.17	6.4e-21	-2.02423	0.042947	No
GUK1	ENSG00000143774.16	GTExv8.EUR.Adipose_Subcutaneous	./WEIGHTS//GTExv8.EUR.Adipose_Subcutaneous/ENSG00000143774.16.wgt.RDat	1	228139961	228139962	0.0566	rs1048503	2.08	rs1059778	0.0505	-5.05	2.024	328	1	top1	0.05	4e-07	-2.024	0.043	No
C1orf145	ENSG00000162913.9	GTExv8.EUR.Adipose_Subcutaneous	./WEIGHTS//GTExv8.EUR.Adipose_Subcutaneous/ENSG00000162913.9.wgt.RDat	1	228213439	228213440	0.0546	rs6665140	2.32	rs1059778	0.0619	-5.96	2.024	328	1	top1	0.062	2.1e-08	-2.024	0.043	No
CYP4F60P	ENSG00000230635.2	GTExv8.EUR.Adipose_Subcutaneous	./WEIGHTS//GTExv8.EUR.Adipose_Subcutaneous/ENSG00000230635.2.wgt.RDat	9	42950565	42950566	0.3825	rs28407960	-1.55	rs28407960	0.237	10.72	-1.554	2	2	enet	0.27	4e-35	-2.0231	0.0431	No
LINC01772	ENSG00000226029.1	GTExv8.EUR.Adipose_Subcutaneous	./WEIGHTS//GTExv8.EUR.Adipose_Subcutaneous/ENSG00000226029.1.wgt.RDat	1	16460947	16460948	0.1766	rs4661721	3.05	rs12093260	0.0366	5.64	1.742	236	5	lasso	0.071	2e-09	2.02125	0.0433	No
NDUFA11	ENSG00000174886.12	GTExv8.EUR.Adipose_Subcutaneous	./WEIGHTS//GTExv8.EUR.Adipose_Subcutaneous/ENSG00000174886.12.wgt.RDat	19	5904005	5904006	0.1839	rs8108064	-3.6	rs6510861	0.109	-8.27	-2.832	381	381	susie	0.16	1.6e-19	2.02078	0.043303	No
CTD-2012J19.1	ENSG00000232615.4	GTExv8.EUR.Adipose_Subcutaneous	./WEIGHTS//GTExv8.EUR.Adipose_Subcutaneous/ENSG00000232615.4.wgt.RDat	5	1614835	1614836	0.5557	rs2736100	-6.03	rs7734561	0.472309	15.05	-2.02	569	1	top1	0.47	2e-68	-2.02	0.043383	No
CTD-2012J19.3	ENSG00000271119.1	GTExv8.EUR.Adipose_Subcutaneous	./WEIGHTS//GTExv8.EUR.Adipose_Subcutaneous/ENSG00000271119.1.wgt.RDat	5	1594625	1594626	0.2088	rs2736100	-6.03	rs7734561	0.17234	9.18	-2.02	562	1	top1	0.17	1.3e-21	-2.02	0.043383	No
ABCF2	ENSG00000033050.7	GTExv8.EUR.Adipose_Subcutaneous	./WEIGHTS//GTExv8.EUR.Adipose_Subcutaneous/ENSG00000033050.7.wgt.RDat	7	151227229	151227230	0.1244	rs11771443	-2.87	rs219229	0.0587	5.76	-1.017	554	31	enet	0.065	9.5e-09	-2.01828	0.0436	No
STAG3	ENSG00000066923.17	GTExv8.EUR.Adipose_Subcutaneous	./WEIGHTS//GTExv8.EUR.Adipose_Subcutaneous/ENSG00000066923.17.wgt.RDat	7	100177562	100177563	0.0909	rs34440977	4.16	rs7789890	0.0196	-4.93	2.985	273	14	enet	0.029	0.00011	-2.01796	0.0436	No
BTBD6	ENSG00000184887.13	GTExv8.EUR.Adipose_Subcutaneous	./WEIGHTS//GTExv8.EUR.Adipose_Subcutaneous/ENSG00000184887.13.wgt.RDat	14	105248911	105248912	0.1596	rs10147672	3.17	rs2735819	0.089597	-6.85	-2.347	220	7	lasso	0.094	4.3e-12	2.0181	0.0436	No
MAGI2	ENSG00000187391.19	GTExv8.EUR.Adipose_Subcutaneous	./WEIGHTS//GTExv8.EUR.Adipose_Subcutaneous/ENSG00000187391.19.wgt.RDat	7	79453573	79453574	0.0693	rs6972253	-2.82	rs2190174	0.00331	3.75	-2.26	365	9	lasso	0.01	0.014	-2.01763	0.0436	No
UBE2Q2P1	ENSG00000189136.8	GTExv8.EUR.Adipose_Subcutaneous	./WEIGHTS//GTExv8.EUR.Adipose_Subcutaneous/ENSG00000189136.8.wgt.RDat	15	84570794	84570795	0.3215	rs35641144	3.27	rs11858419	0.1	-7.03	0.178	321	321	susie	0.19	1.9e-24	-2.01798	0.0436	No
AD001527.4	ENSG00000279504.1	GTExv8.EUR.Adipose_Subcutaneous	./WEIGHTS//GTExv8.EUR.Adipose_Subcutaneous/ENSG00000279504.1.wgt.RDat	19	36114412	36114413	0.1975	rs2967532	-2.74	rs2231568	0.1	-7.26	2.043	340	340	susie	0.1	7e-13	-2.01555	0.043847	No
AEN	ENSG00000181026.14	GTExv8.EUR.Adipose_Subcutaneous	./WEIGHTS//GTExv8.EUR.Adipose_Subcutaneous/ENSG00000181026.14.wgt.RDat	15	88621295	88621296	0.1115	rs17198849	3.13	rs6496512	0.0275	4.91	1.59	465	25	enet	0.041	4.6e-06	2.01513	0.0439	No
RAD51C	ENSG00000108384.14	GTExv8.EUR.Adipose_Subcutaneous	./WEIGHTS//GTExv8.EUR.Adipose_Subcutaneous/ENSG00000108384.14.wgt.RDat	17	58692572	58692573	0.2297	rs16943170	-2.36	rs16943176	0.320192	12.64	2.033	303	303	susie	0.33	3.7e-43	2.01385	0.044	No
CDYL2	ENSG00000166446.14	GTExv8.EUR.Adipose_Subcutaneous	./WEIGHTS//GTExv8.EUR.Adipose_Subcutaneous/ENSG00000166446.14.wgt.RDat	16	80804328	80804329	0.1407	rs16954298	3.79	rs2549722	0.0186	-5.16	-0.03	669	26	enet	0.043	2.8e-06	-2.01425	0.044	No
SCAND2P	ENSG00000176700.19	GTExv8.EUR.Adipose_Subcutaneous	./WEIGHTS//GTExv8.EUR.Adipose_Subcutaneous/ENSG00000176700.19.wgt.RDat	15	84632278	84632279	0.4027	rs35641144	3.27	rs17600128	0.196	9.92	2.952	337	337	susie	0.25	4.8e-32	2.01453	0.044	No
HIP1	ENSG00000127946.16	GTExv8.EUR.Adipose_Subcutaneous	./WEIGHTS//GTExv8.EUR.Adipose_Subcutaneous/ENSG00000127946.16.wgt.RDat	7	75738961	75738962	0.138	rs12534422	2.64	rs1179620	0.0854	6.98	2.23	265	16	enet	0.091	8.4e-12	2.01274	0.0441	No
SCN2A	ENSG00000136531.15	GTExv8.EUR.Adipose_Subcutaneous	./WEIGHTS//GTExv8.EUR.Adipose_Subcutaneous/ENSG00000136531.15.wgt.RDat	2	165208261	165208262	0.0618	rs355900	-4.199	rs1509096	0.016946	-4.39	2.013	402	1	top1	0.017	0.0025	-2.013	0.0441	No
DECR2	ENSG00000242612.6	GTExv8.EUR.Adipose_Subcutaneous	./WEIGHTS//GTExv8.EUR.Adipose_Subcutaneous/ENSG00000242612.6.wgt.RDat	16	401825	401826	0.49	rs7206751	3.19	rs1204504	0.352	13.03	1.657	385	385	susie	0.42	1.9e-59	2.01186	0.0442	No
RP11-288C18.1	ENSG00000279519.1	GTExv8.EUR.Adipose_Subcutaneous	./WEIGHTS//GTExv8.EUR.Adipose_Subcutaneous/ENSG00000279519.1.wgt.RDat	2	36842538	36842539	0.0653	rs3213745	-3.22	rs888083	0.017906	4.44	2.169	557	4	lasso	0.022	0.00064	2.01215	0.0442	No
MIR570	ENSG00000207650.1	GTExv8.EUR.Adipose_Subcutaneous	./WEIGHTS//GTExv8.EUR.Adipose_Subcutaneous/ENSG00000207650.1.wgt.RDat	3	195699400	195699401	0.2015	rs4927848	2.9	rs4927848	0.0392	-5.5	2.899	289	15	enet	0.11	1.6e-14	-2.01082	0.0443	No
C14orf79	ENSG00000140104.13	GTExv8.EUR.Adipose_Subcutaneous	./WEIGHTS//GTExv8.EUR.Adipose_Subcutaneous/ENSG00000140104.13.wgt.RDat	14	104985774	104985775	0.2789	rs10147672	3.17	rs2582574	0.238475	11.2	2.077	316	7	lasso	0.25	2.4e-31	2.0093	0.0445	No
OTUD4	ENSG00000164164.15	GTExv8.EUR.Adipose_Subcutaneous	./WEIGHTS//GTExv8.EUR.Adipose_Subcutaneous/ENSG00000164164.15.wgt.RDat	4	145180160	145180161	0.0313	rs11727676	-3.54	rs7692915	0.0283	-4.25	2.009	252	1	top1	0.028	0.00013	-2.009	0.044537	No
SLC25A38	ENSG00000144659.10	GTExv8.EUR.Adipose_Subcutaneous	./WEIGHTS//GTExv8.EUR.Adipose_Subcutaneous/ENSG00000144659.10.wgt.RDat	3	39383347	39383348	0.0835	rs811970	-2.94	rs9835400	0.0141	4.78	1.107	423	12	lasso	0.031	6.8e-05	2.00844	0.0446	No
FAM234B	ENSG00000084444.13	GTExv8.EUR.Adipose_Subcutaneous	./WEIGHTS//GTExv8.EUR.Adipose_Subcutaneous/ENSG00000084444.13.wgt.RDat	12	13044283	13044284	0.1837	rs4583067	-3.32	rs1291358	0.0257	5.95	-0.948	602	25	enet	0.052	2.7e-07	-2.00652	0.0448	No
SLC12A4	ENSG00000124067.16	GTExv8.EUR.Adipose_Subcutaneous	./WEIGHTS//GTExv8.EUR.Adipose_Subcutaneous/ENSG00000124067.16.wgt.RDat	16	67969600	67969601	0.0583	rs9933206	-3.15	rs3743739	0.0497	5.39	-1.951	245	245	susie	0.051	3.3e-07	-2.00483	0.045	No
KLHL10	ENSG00000161594.6	GTExv8.EUR.Adipose_Subcutaneous	./WEIGHTS//GTExv8.EUR.Adipose_Subcutaneous/ENSG00000161594.6.wgt.RDat	17	41835684	41835685	0.0589	rs13412	-2.74	rs11079016	0.015371	3.84	-2.005	410	1	top1	0.015	0.0038	-2.005	0.045	No
GPAT4	ENSG00000158669.11	GTExv8.EUR.Adipose_Subcutaneous	./WEIGHTS//GTExv8.EUR.Adipose_Subcutaneous/ENSG00000158669.11.wgt.RDat	8	41577186	41577187	0.1484	rs10103618	3.62	rs7815411	0.086245	-6.78	2.018	431	431	susie	0.088	2.3e-11	-2.0033	0.0451	No
RHPN1	ENSG00000158106.13	GTExv8.EUR.Adipose_Subcutaneous	./WEIGHTS//GTExv8.EUR.Adipose_Subcutaneous/ENSG00000158106.13.wgt.RDat	8	143368886	143368887	0.2563	rs4464948	2.81	rs12674761	0.157026	9.17	1.851	364	364	susie	0.17	1.8e-21	2.0028	0.0452	No
HAP1	ENSG00000173805.15	GTExv8.EUR.Adipose_Subcutaneous	./WEIGHTS//GTExv8.EUR.Adipose_Subcutaneous/ENSG00000173805.15.wgt.RDat	17	41734643	41734644	0.1583	rs13412	-2.74	rs7213337	0.109703	7.51	-2.003	408	1	top1	0.11	6e-14	-2.003	0.0452	No
ZNF664	ENSG00000179195.15	GTExv8.EUR.Adipose_Subcutaneous	./WEIGHTS//GTExv8.EUR.Adipose_Subcutaneous/ENSG00000179195.15.wgt.RDat	12	123973122	123973123	0.186	rs7973689	3.1	rs863750	0.0894	6.67	2.112	432	432	susie	0.11	3.1e-14	2.00306	0.0452	No
FNDC1	ENSG00000164694.16	GTExv8.EUR.Adipose_Subcutaneous	./WEIGHTS//GTExv8.EUR.Adipose_Subcutaneous/ENSG00000164694.16.wgt.RDat	6	159169396	159169397	0.0898	rs9355713	3.33	rs538056	0.00687	-4.25	-2.56	569	15	enet	0.03	8.1e-05	2.00174	0.0453	No
CSNK1G1	ENSG00000169118.17	GTExv8.EUR.Adipose_Subcutaneous	./WEIGHTS//GTExv8.EUR.Adipose_Subcutaneous/ENSG00000169118.17.wgt.RDat	15	64356258	64356259	0.0555	rs4904	-3.78	rs8034610	0.0301	4.63	2.096	291	291	susie	0.034	2.7e-05	2.00194	0.0453	No
SRD5A3	ENSG00000128039.10	GTExv8.EUR.Adipose_Subcutaneous	./WEIGHTS//GTExv8.EUR.Adipose_Subcutaneous/ENSG00000128039.10.wgt.RDat	4	55346108	55346109	0.6164	rs6825459	7.18	rs11932595	0.165	9.09	1.156	402	18	lasso	0.31	2e-40	2.0015	0.04534	No
SRP72	ENSG00000174780.15	GTExv8.EUR.Adipose_Subcutaneous	./WEIGHTS//GTExv8.EUR.Adipose_Subcutaneous/ENSG00000174780.15.wgt.RDat	4	56466914	56466915	0.2451	rs781663	3.07	rs6849183	0.208	-10.07	-2.001	440	1	top1	0.21	3.2e-26	2.001	0.045392	No
WDR97	ENSG00000179698.13	GTExv8.EUR.Adipose_Subcutaneous	./WEIGHTS//GTExv8.EUR.Adipose_Subcutaneous/ENSG00000179698.13.wgt.RDat	8	144107725	144107726	0.4851	rs4977166	2.89	rs4977165	0.305088	-12.29	1.001	255	255	susie	0.43	1.2e-60	-2	0.0455	No
SFTPD	ENSG00000133661.15	GTExv8.EUR.Adipose_Subcutaneous	./WEIGHTS//GTExv8.EUR.Adipose_Subcutaneous/ENSG00000133661.15.wgt.RDat	10	79982613	79982614	0.6106	rs1556893	-3.26	rs1885553	0.431	14.39	-2.113	305	305	susie	0.44	1.8e-61	-1.99933	0.0456	No
WEE2	ENSG00000214102.7	GTExv8.EUR.Adipose_Subcutaneous	./WEIGHTS//GTExv8.EUR.Adipose_Subcutaneous/ENSG00000214102.7.wgt.RDat	7	141708352	141708353	0.0711	rs6963697	-2.6	rs2234012	0.0934	7.12	-1.905	453	453	susie	0.097	2.1e-12	-1.99541	0.046	No
ACTR3C	ENSG00000106526.10	GTExv8.EUR.Adipose_Subcutaneous	./WEIGHTS//GTExv8.EUR.Adipose_Subcutaneous/ENSG00000106526.10.wgt.RDat	7	150323724	150323725	0.0944	rs2628906	2.6	rs17837498	0.0444	5	1.462	348	5	lasso	0.055	1.3e-07	1.99255	0.0463	No
IL34	ENSG00000157368.10	GTExv8.EUR.Adipose_Subcutaneous	./WEIGHTS//GTExv8.EUR.Adipose_Subcutaneous/ENSG00000157368.10.wgt.RDat	16	70579894	70579895	0.0832	rs17882961	-2.93	rs9936225	0.0499	5.79	-2.029	151	151	susie	0.057	7.6e-08	-1.99175	0.0464	No
NUDT2	ENSG00000164978.17	GTExv8.EUR.Adipose_Subcutaneous	./WEIGHTS//GTExv8.EUR.Adipose_Subcutaneous/ENSG00000164978.17.wgt.RDat	9	34329505	34329506	0.7661	rs2050789	-3.92	rs10971957	0.395	-14.37	-2.724	341	36	enet	0.67	1.2e-116	1.9918	0.0464	No
RAB1B	ENSG00000174903.15	GTExv8.EUR.Adipose_Subcutaneous	./WEIGHTS//GTExv8.EUR.Adipose_Subcutaneous/ENSG00000174903.15.wgt.RDat	11	66268532	66268533	0.063	rs10896104	-3.69	rs2270448	0.0137	-4.33	2.318	327	19	enet	0.02	0.0012	-1.98965	0.0466	No
WTAP	ENSG00000146457.14	GTExv8.EUR.Adipose_Subcutaneous	./WEIGHTS//GTExv8.EUR.Adipose_Subcutaneous/ENSG00000146457.14.wgt.RDat	6	159725584	159725585	0.1602	rs9355713	3.33	rs2842974	0.0862	-6.83	1.552	536	536	susie	0.1	7.4e-13	-1.98877	0.0467	No
MRPL27	ENSG00000108826.15	GTExv8.EUR.Adipose_Subcutaneous	./WEIGHTS//GTExv8.EUR.Adipose_Subcutaneous/ENSG00000108826.15.wgt.RDat	17	50373213	50373214	0.0799	rs3744536	-3.14	rs4794136	0.021852	-4.33	1.987	487	1	top1	0.022	0.00069	-1.987	0.0469	No
C2orf74	ENSG00000237651.6	GTExv8.EUR.Adipose_Subcutaneous	./WEIGHTS//GTExv8.EUR.Adipose_Subcutaneous/ENSG00000237651.6.wgt.RDat	2	61145067	61145068	0.7723	rs778755	-4.162	rs720201	0.678647	18.06	1.957	314	314	susie	0.68	1.6e-120	1.9866	0.047	No
FAM57A	ENSG00000167695.14	GTExv8.EUR.Adipose_Subcutaneous	./WEIGHTS//GTExv8.EUR.Adipose_Subcutaneous/ENSG00000167695.14.wgt.RDat	17	732411	732412	0.1378	rs4636972	3.65	rs2657621	0.11812	7.72	-1.447	439	8	enet	0.12	3.8e-15	-1.98548	0.0471	No
CATSPER2	ENSG00000166762.16	GTExv8.EUR.Adipose_Subcutaneous	./WEIGHTS//GTExv8.EUR.Adipose_Subcutaneous/ENSG00000166762.16.wgt.RDat	15	43667701	43667702	0.1352	rs3742970	-3.57	rs10518820	0.0122	-4.96	-2.713	256	16	enet	0.036	1.7e-05	1.98425	0.0472	No
RP11-365P13.5	ENSG00000277767.1	GTExv8.EUR.Adipose_Subcutaneous	./WEIGHTS//GTExv8.EUR.Adipose_Subcutaneous/ENSG00000277767.1.wgt.RDat	13	110916003	110916004	0.2767	rs1983931	4.61	rs9559902	0.22	-10.38	1.538	640	19	enet	0.27	3.1e-34	-1.98445	0.0472	No
CTC-510F12.4	ENSG00000267174.5	GTExv8.EUR.Adipose_Subcutaneous	./WEIGHTS//GTExv8.EUR.Adipose_Subcutaneous/ENSG00000267174.5.wgt.RDat	19	11321322	11321323	0.1637	rs7248896	-2.11	rs422496	0.133	-8.25	1.903	391	391	susie	0.14	2.3e-17	-1.98362	0.047298	No
CYBA	ENSG00000051523.10	GTExv8.EUR.Adipose_Subcutaneous	./WEIGHTS//GTExv8.EUR.Adipose_Subcutaneous/ENSG00000051523.10.wgt.RDat	16	88651151	88651152	0.127	rs12447718	4.03	rs3794624	0.0915	-6.88	-1.984	379	1	top1	0.091	8.2e-12	1.984	0.0473	No
RPL10P19	ENSG00000233609.3	GTExv8.EUR.Adipose_Subcutaneous	./WEIGHTS//GTExv8.EUR.Adipose_Subcutaneous/ENSG00000233609.3.wgt.RDat	8	8961199	8961200	0.0948	rs11780774	-3.31	rs6981573	0.097504	7.08	1.122	716	16	enet	0.12	3.2e-15	1.9833	0.0473	No
EFCAB5	ENSG00000176927.15	GTExv8.EUR.Adipose_Subcutaneous	./WEIGHTS//GTExv8.EUR.Adipose_Subcutaneous/ENSG00000176927.15.wgt.RDat	17	29929199	29929200	0.0551	rs3760456	3.56	rs12150261	0.05909	6.13	-1.816	333	333	susie	0.067	4.9e-09	-1.98229	0.0474	No
WARS2	ENSG00000116874.11	GTExv8.EUR.Adipose_Subcutaneous	./WEIGHTS//GTExv8.EUR.Adipose_Subcutaneous/ENSG00000116874.11.wgt.RDat	1	119140394	119140395	0.573	rs1057991	-3.4	rs2645303	0.527	-15.93	-0.954	417	4	lasso	0.58	7.3e-92	1.98198	0.0475	No
ADCY4	ENSG00000129467.13	GTExv8.EUR.Adipose_Subcutaneous	./WEIGHTS//GTExv8.EUR.Adipose_Subcutaneous/ENSG00000129467.13.wgt.RDat	14	24335070	24335071	0.1711	rs11574502	-3.46	rs17184689	0.116524	8.73	2.116	519	18	enet	0.16	2.4e-20	1.9822	0.0475	No
PAX8-AS1	ENSG00000189223.14	GTExv8.EUR.Adipose_Subcutaneous	./WEIGHTS//GTExv8.EUR.Adipose_Subcutaneous/ENSG00000189223.14.wgt.RDat	2	113211521	113211522	0.6306	rs3811046	-3.35	rs11123172	0.47999	-15.19	2.174	457	30	enet	0.52	3e-77	-1.98177	0.0475	No
AQP11	ENSG00000178301.3	GTExv8.EUR.Adipose_Subcutaneous	./WEIGHTS//GTExv8.EUR.Adipose_Subcutaneous/ENSG00000178301.3.wgt.RDat	11	77589390	77589391	0.0701	rs11603537	2.79	rs12577951	0.0066	-4.54	-1.181	364	364	susie	0.03	9.3e-05	1.98074	0.0476	No
TRPV4	ENSG00000111199.10	GTExv8.EUR.Adipose_Subcutaneous	./WEIGHTS//GTExv8.EUR.Adipose_Subcutaneous/ENSG00000111199.10.wgt.RDat	12	109832734	109832735	0.1049	rs10161401	3.07	rs4766635	0.0627	6.27	1.98	360	1	top1	0.063	1.7e-08	1.98	0.0477	No
CHD1L	ENSG00000131778.18	GTExv8.EUR.Adipose_Subcutaneous	./WEIGHTS//GTExv8.EUR.Adipose_Subcutaneous/ENSG00000131778.18.wgt.RDat	1	147242640	147242641	0.2123	rs11576360	-3.46	rs894467	0.0104	-5.47	-1.464	401	35	enet	0.059	4.6e-08	1.97983	0.0477	No
C19orf53	ENSG00000104979.8	GTExv8.EUR.Adipose_Subcutaneous	./WEIGHTS//GTExv8.EUR.Adipose_Subcutaneous/ENSG00000104979.8.wgt.RDat	19	13774282	13774283	0.1278	rs11880167	3.17	rs809741	0.0816	-6.53	1.924	330	330	susie	0.083	8.8e-11	-1.97966	0.047742	No
SLC9A3	ENSG00000066230.10	GTExv8.EUR.Adipose_Subcutaneous	./WEIGHTS//GTExv8.EUR.Adipose_Subcutaneous/ENSG00000066230.10.wgt.RDat	5	524331	524332	0.6605	rs16870629	-2.61	rs2278254	0.210683	10.13	0.651	343	18	enet	0.43	5.5e-60	1.97956	0.047753	No
ALS2CR12	ENSG00000155749.12	GTExv8.EUR.Adipose_Subcutaneous	./WEIGHTS//GTExv8.EUR.Adipose_Subcutaneous/ENSG00000155749.12.wgt.RDat	2	201357397	201357398	0.164	rs17385193	2.343	rs13016963	0.149143	9.48	1.989	345	17	enet	0.19	7.7e-24	1.97915	0.0478	No
PGP	ENSG00000184207.8	GTExv8.EUR.Adipose_Subcutaneous	./WEIGHTS//GTExv8.EUR.Adipose_Subcutaneous/ENSG00000184207.8.wgt.RDat	16	2214806	2214807	0.0898	rs12918803	-3.95	rs27345	0.067	-5.8	0.866	348	348	susie	0.073	1.2e-09	-1.97825	0.0479	No
COQ6	ENSG00000119723.16	GTExv8.EUR.Adipose_Subcutaneous	./WEIGHTS//GTExv8.EUR.Adipose_Subcutaneous/ENSG00000119723.16.wgt.RDat	14	73949925	73949926	0.0842	rs8013774	1.98	rs758240	0.056689	5.89	1.814	408	21	enet	0.071	2e-09	1.9777	0.048	No
AP1M1	ENSG00000072958.8	GTExv8.EUR.Adipose_Subcutaneous	./WEIGHTS//GTExv8.EUR.Adipose_Subcutaneous/ENSG00000072958.8.wgt.RDat	19	16197577	16197578	0.2158	rs1036251	-2.58	rs8100939	0.116	-7.7	1.975	446	446	susie	0.12	8.5e-15	-1.97696	0.048046	No
TPSG1	ENSG00000116176.6	GTExv8.EUR.Adipose_Subcutaneous	./WEIGHTS//GTExv8.EUR.Adipose_Subcutaneous/ENSG00000116176.6.wgt.RDat	16	1225256	1225257	0.2593	rs13336428	3.87	rs2738893	0.122	8.05	-2.069	445	445	susie	0.13	3.5e-16	-1.97546	0.0482	No
ACSM6	ENSG00000173124.14	GTExv8.EUR.Adipose_Subcutaneous	./WEIGHTS//GTExv8.EUR.Adipose_Subcutaneous/ENSG00000173124.14.wgt.RDat	10	95194199	95194200	0.3252	rs1934951	3.68	rs9332092	0.384	13.7	-1.955	529	529	susie	0.39	5.7e-53	-1.97561	0.0482	No
TPM2	ENSG00000198467.13	GTExv8.EUR.Adipose_Subcutaneous	./WEIGHTS//GTExv8.EUR.Adipose_Subcutaneous/ENSG00000198467.13.wgt.RDat	9	35691019	35691020	0.0803	rs2145923	3.92	rs10972552	0.027	-3.96	1.976	403	1	top1	0.027	0.00018	-1.976	0.0482	No
MYL12BP1	ENSG00000260490.2	GTExv8.EUR.Adipose_Subcutaneous	./WEIGHTS//GTExv8.EUR.Adipose_Subcutaneous/ENSG00000260490.2.wgt.RDat	15	42571926	42571927	0.0711	rs621560	3.29	rs17766258	0.0476	-5.17	-1.976	324	1	top1	0.048	8.4e-07	1.976	0.0482	No
EARS2	ENSG00000103356.15	GTExv8.EUR.Adipose_Subcutaneous	./WEIGHTS//GTExv8.EUR.Adipose_Subcutaneous/ENSG00000103356.15.wgt.RDat	16	23557360	23557361	0.1228	rs4967960	-2.99	rs4968013	0.134	-8.2	1.975	432	1	top1	0.13	7.5e-17	-1.975	0.0483	No
SLMAP	ENSG00000163681.14	GTExv8.EUR.Adipose_Subcutaneous	./WEIGHTS//GTExv8.EUR.Adipose_Subcutaneous/ENSG00000163681.14.wgt.RDat	3	57755449	57755450	0.0413	rs17058991	3.96	rs3732630	0.007	3.63	0.807	365	18	enet	0.029	0.0001	1.97455	0.0483	No
MBLAC1	ENSG00000214309.4	GTExv8.EUR.Adipose_Subcutaneous	./WEIGHTS//GTExv8.EUR.Adipose_Subcutaneous/ENSG00000214309.4.wgt.RDat	7	100126693	100126694	0.1829	rs4646450	5.86	rs2272346	0.0893	6.96	-1.971	282	282	susie	0.091	9.6e-12	-1.97443	0.0483	No
LINC01422	ENSG00000223704.1	GTExv8.EUR.Adipose_Subcutaneous	./WEIGHTS//GTExv8.EUR.Adipose_Subcutaneous/ENSG00000223704.1.wgt.RDat	22	26858633	26858634	0.3026	rs9625199	3.19	rs136535	0.133	-8.04	1.566	865	865	susie	0.21	7e-26	-1.97467	0.048306	No
AP1B1	ENSG00000100280.16	GTExv8.EUR.Adipose_Subcutaneous	./WEIGHTS//GTExv8.EUR.Adipose_Subcutaneous/ENSG00000100280.16.wgt.RDat	22	29388582	29388583	0.097	rs5997542	3.04	rs3788412	0.082	-6.46	-1.974	419	1	top1	0.082	1e-10	1.974	0.048382	No
CYP2C9	ENSG00000138109.9	GTExv8.EUR.Adipose_Subcutaneous	./WEIGHTS//GTExv8.EUR.Adipose_Subcutaneous/ENSG00000138109.9.wgt.RDat	10	94938657	94938658	0.1201	rs1934951	3.68	rs9332092	0.0912	7	-1.955	426	426	susie	0.093	6.1e-12	-1.9732	0.0485	No
GAL	ENSG00000069482.6	GTExv8.EUR.Adipose_Subcutaneous	./WEIGHTS//GTExv8.EUR.Adipose_Subcutaneous/ENSG00000069482.6.wgt.RDat	11	68683778	68683779	0.0267	rs627174	-2.75	rs12283755	0.0222	-4.65	-1.971	399	1	top1	0.022	0.00062	1.971	0.0487	No
LILRA1	ENSG00000104974.11	GTExv8.EUR.Adipose_Subcutaneous	./WEIGHTS//GTExv8.EUR.Adipose_Subcutaneous/ENSG00000104974.11.wgt.RDat	19	54593581	54593582	0.0657	rs12984029	3.36	rs7245551	0.0314	-4.96	-2.191	493	493	susie	0.035	2.2e-05	1.97039	0.048794	No
DDX1	ENSG00000079785.14	GTExv8.EUR.Adipose_Subcutaneous	./WEIGHTS//GTExv8.EUR.Adipose_Subcutaneous/ENSG00000079785.14.wgt.RDat	2	15591177	15591178	0.2898	rs4668873	3.485	rs4668936	0.152911	9.26	-1.323	484	32	enet	0.18	3e-22	-1.97004	0.0488	No
ZFYVE21	ENSG00000100711.13	GTExv8.EUR.Adipose_Subcutaneous	./WEIGHTS//GTExv8.EUR.Adipose_Subcutaneous/ENSG00000100711.13.wgt.RDat	14	103715729	103715730	0.1535	rs2065018	-5.1	rs941475	0.063483	5.77	-1.97	345	1	top1	0.063	1.4e-08	-1.97	0.0488	No
TAS2R4	ENSG00000127364.3	GTExv8.EUR.Adipose_Subcutaneous	./WEIGHTS//GTExv8.EUR.Adipose_Subcutaneous/ENSG00000127364.3.wgt.RDat	7	141778441	141778442	0.2014	rs6963697	-2.6	rs917197	0.34	12.79	-1.971	482	5	lasso	0.34	2.5e-45	-1.96949	0.0489	No
DUSP19	ENSG00000162999.12	GTExv8.EUR.Adipose_Subcutaneous	./WEIGHTS//GTExv8.EUR.Adipose_Subcutaneous/ENSG00000162999.12.wgt.RDat	2	183078558	183078559	0.11	rs3748884	-2.914	rs1473615	0.053726	5.27	-1.653	388	388	susie	0.056	8.8e-08	-1.9692	0.0489	No
RPL34-AS1	ENSG00000234492.4	GTExv8.EUR.Adipose_Subcutaneous	./WEIGHTS//GTExv8.EUR.Adipose_Subcutaneous/ENSG00000234492.4.wgt.RDat	4	108620459	108620460	0.06	rs6858252	-3.39	rs2880787	0.0113	4.26	-2.275	427	20	enet	0.021	0.00097	-1.9691	0.048946	No
IGFBP7	ENSG00000163453.11	GTExv8.EUR.Adipose_Subcutaneous	./WEIGHTS//GTExv8.EUR.Adipose_Subcutaneous/ENSG00000163453.11.wgt.RDat	4	57110384	57110385	0.1388	rs781663	3.07	rs1714005	0.029	4.67	-1.969	547	1	top1	0.029	0.00011	-1.969	0.048953	No
MPRIP	ENSG00000133030.20	GTExv8.EUR.Adipose_Subcutaneous	./WEIGHTS//GTExv8.EUR.Adipose_Subcutaneous/ENSG00000133030.20.wgt.RDat	17	17042544	17042545	0.0519	rs4247120	-3.27	rs1736219	0.03802	-4.94	1.732	366	366	susie	0.044	2.1e-06	-1.96832	0.049	No
SLC39A12	ENSG00000148482.11	GTExv8.EUR.Adipose_Subcutaneous	./WEIGHTS//GTExv8.EUR.Adipose_Subcutaneous/ENSG00000148482.11.wgt.RDat	10	17951838	17951839	0.1359	rs7086483	-2.8	rs691468	0.0821	6.4	1.969	546	1	top1	0.082	1e-10	1.969	0.049	No
RP11-696N14.1	ENSG00000246090.6	GTExv8.EUR.Adipose_Subcutaneous	./WEIGHTS//GTExv8.EUR.Adipose_Subcutaneous/ENSG00000246090.6.wgt.RDat	4	99088856	99088857	0.4915	rs4148887	3.79	rs1800759	0.14	-9.48	0.283	500	72	enet	0.34	6.8e-46	-1.968	0.049068	No
RECQL5	ENSG00000108469.14	GTExv8.EUR.Adipose_Subcutaneous	./WEIGHTS//GTExv8.EUR.Adipose_Subcutaneous/ENSG00000108469.14.wgt.RDat	17	75667114	75667115	0.1964	rs894544	2.79	rs8071553	0.041554	5.91	0.979	345	31	enet	0.12	9.7e-15	1.96789	0.0491	No
SLC41A2	ENSG00000136052.9	GTExv8.EUR.Adipose_Subcutaneous	./WEIGHTS//GTExv8.EUR.Adipose_Subcutaneous/ENSG00000136052.9.wgt.RDat	12	104958743	104958744	0.097	rs7965164	-3.09	rs11112213	0.0236	4.86	1.966	758	1	top1	0.024	0.00043	1.966	0.0493	No
C21orf33	ENSG00000160221.16	GTExv8.EUR.Adipose_Subcutaneous	./WEIGHTS//GTExv8.EUR.Adipose_Subcutaneous/ENSG00000160221.16.wgt.RDat	21	44133604	44133605	0.6223	rs2276247	3.57	rs2277806	0.61614	17.34	-1.976	356	4	lasso	0.63	7.4e-106	-1.9651	0.0494	No
CPNE7	ENSG00000178773.14	GTExv8.EUR.Adipose_Subcutaneous	./WEIGHTS//GTExv8.EUR.Adipose_Subcutaneous/ENSG00000178773.14.wgt.RDat	16	89575767	89575768	0.1007	rs4395073	-4.39	rs1805008	0.0606	-5.75	-1.965	455	1	top1	0.061	2.9e-08	1.965	0.0494	No
KRT223P	ENSG00000229028.2	GTExv8.EUR.Adipose_Subcutaneous	./WEIGHTS//GTExv8.EUR.Adipose_Subcutaneous/ENSG00000229028.2.wgt.RDat	17	40721931	40721932	0.0797	rs9895336	3.32	rs2272288	0.053193	5.41	1.964	408	1	top1	0.053	2e-07	1.964	0.0495	No
GGCX	ENSG00000115486.11	GTExv8.EUR.Adipose_Subcutaneous	./WEIGHTS//GTExv8.EUR.Adipose_Subcutaneous/ENSG00000115486.11.wgt.RDat	2	85561546	85561547	0.1822	rs7601117	6.073	rs10187424	0.134162	8.48	1.966	473	4	lasso	0.14	8.6e-18	1.96233	0.0497	No
SURF1	ENSG00000148290.9	GTExv8.EUR.Adipose_Subcutaneous	./WEIGHTS//GTExv8.EUR.Adipose_Subcutaneous/ENSG00000148290.9.wgt.RDat	9	133356675	133356676	0.6619	rs500428	3.34	rs571549	0.407	-14.17	1.475	575	575	susie	0.59	8.9e-94	-1.9605	0.0499	No
VEPH1	ENSG00000197415.11	GTExv8.EUR.Adipose_Subcutaneous	./WEIGHTS//GTExv8.EUR.Adipose_Subcutaneous/ENSG00000197415.11.wgt.RDat	3	157533618	157533619	0.1355	rs10049088	3.29	rs894643	0.0621	-7.03	-1.013	419	419	susie	0.13	6.7e-16	1.96124	0.0499	No
CSPG4P11	ENSG00000259726.1	GTExv8.EUR.Adipose_Subcutaneous	./WEIGHTS//GTExv8.EUR.Adipose_Subcutaneous/ENSG00000259726.1.wgt.RDat	15	84186751	84186752	0.3943	rs6496318	3.14	rs2279924	0.18	9.45	0.793	205	35	enet	0.28	1.8e-36	1.96055	0.0499	No
RP11-4O1.2	ENSG00000259953.1	GTExv8.EUR.Adipose_Subcutaneous	./WEIGHTS//GTExv8.EUR.Adipose_Subcutaneous/ENSG00000259953.1.wgt.RDat	9	112037729	112037730	0.3802	rs4310281	3.38	rs7020062	0.171	-10.21	2.691	517	40	enet	0.32	2.5e-41	-1.9609	0.0499	No
GOLGA6L10	ENSG00000278662.4	GTExv8.EUR.Adipose_Subcutaneous	./WEIGHTS//GTExv8.EUR.Adipose_Subcutaneous/ENSG00000278662.4.wgt.RDat	15	82349474	82349475	0.0843	rs16973456	-3.24	rs1045508	0.0439	5.89	1.801	322	7	lasso	0.058	6.4e-08	1.96116	0.0499	No
RP11-6O2.2	ENSG00000278090.1	GTExv8.EUR.Adipose_Subcutaneous	./WEIGHTS//GTExv8.EUR.Adipose_Subcutaneous/ENSG00000278090.1.wgt.RDat	15	99028537	99028538	0.1082	rs8037680	-2.98	rs8034284	0.0569	5.68	1.959	569	1	top1	0.057	7.5e-08	1.959	0.0501	No
ABCC1	ENSG00000103222.18	GTExv8.EUR.Adipose_Subcutaneous	./WEIGHTS//GTExv8.EUR.Adipose_Subcutaneous/ENSG00000103222.18.wgt.RDat	16	15949576	15949577	0.0988	rs4781693	3.49	rs12922744	0.00767	4.07	-0.367	437	29	enet	0.026	0.00021	-1.95828	0.0502	No
EXOC4	ENSG00000131558.14	GTExv8.EUR.Adipose_Subcutaneous	./WEIGHTS//GTExv8.EUR.Adipose_Subcutaneous/ENSG00000131558.14.wgt.RDat	7	133253072	133253073	0.2686	rs4275150	-3.13	rs17167181	0.0914	-7.27	-1.791	292	292	susie	0.1	6.9e-13	1.95864	0.0502	No
CEACAM22P	ENSG00000230666.5	GTExv8.EUR.Adipose_Subcutaneous	./WEIGHTS//GTExv8.EUR.Adipose_Subcutaneous/ENSG00000230666.5.wgt.RDat	19	44620820	44620821	0.1617	rs17800819	-3.93	rs865864	0.0848	-6.66	-2.053	430	430	susie	0.088	1.9e-11	1.95747	0.050292	No
RP5-968P14.2	ENSG00000260063.1	GTExv8.EUR.Adipose_Subcutaneous	./WEIGHTS//GTExv8.EUR.Adipose_Subcutaneous/ENSG00000260063.1.wgt.RDat	1	26694130	26694131	0.0691	rs17162387	-2.11	rs12746810	0.0929	-7.15	-1.957	324	1	top1	0.093	5.7e-12	1.957	0.0503	No
CNTROB	ENSG00000170037.13	GTExv8.EUR.Adipose_Subcutaneous	./WEIGHTS//GTExv8.EUR.Adipose_Subcutaneous/ENSG00000170037.13.wgt.RDat	17	7932123	7932124	0.1023	rs7206953	4.18	rs7217194	0.073262	-6.59	1.868	505	505	susie	0.078	3.1e-10	-1.95685	0.0504	No
XPO4	ENSG00000132953.16	GTExv8.EUR.Adipose_Subcutaneous	./WEIGHTS//GTExv8.EUR.Adipose_Subcutaneous/ENSG00000132953.16.wgt.RDat	13	20903047	20903048	0.1296	rs4411360	-2.37	rs2253017	0.0552	-6.34	-1.365	457	457	susie	0.081	1.2e-10	1.95598	0.0505	No
UQCRH	ENSG00000173660.11	GTExv8.EUR.Adipose_Subcutaneous	./WEIGHTS//GTExv8.EUR.Adipose_Subcutaneous/ENSG00000173660.11.wgt.RDat	1	46303630	46303631	0.088	rs17361763	-3	rs17102101	0.0723	-6.22	1.956	329	329	susie	0.072	1.3e-09	-1.95529	0.0505	No
LINC02018	ENSG00000272690.5	GTExv8.EUR.Adipose_Subcutaneous	./WEIGHTS//GTExv8.EUR.Adipose_Subcutaneous/ENSG00000272690.5.wgt.RDat	3	75435347	75435348	0.3024	rs17028554	3.12	rs6767960	0.0464	-4.95	-1.765	148	42	enet	0.054	1.5e-07	1.95566	0.0505	No
ABHD18	ENSG00000164074.14	GTExv8.EUR.Adipose_Subcutaneous	./WEIGHTS//GTExv8.EUR.Adipose_Subcutaneous/ENSG00000164074.14.wgt.RDat	4	127965482	127965483	0.0563	rs28687198	-2.73	rs12500061	0.0475	-5.06	1.953	262	1	top1	0.048	8.7e-07	-1.953	0.05082	No
ARID4A	ENSG00000032219.18	GTExv8.EUR.Adipose_Subcutaneous	./WEIGHTS//GTExv8.EUR.Adipose_Subcutaneous/ENSG00000032219.18.wgt.RDat	14	58298384	58298385	0.0692	rs34534922	2.8	rs698019	0.002236	-4.16	1.749	456	32	enet	0.0057	0.054	-1.9506	0.0511	No
LYSMD4	ENSG00000183060.15	GTExv8.EUR.Adipose_Subcutaneous	./WEIGHTS//GTExv8.EUR.Adipose_Subcutaneous/ENSG00000183060.15.wgt.RDat	15	99733560	99733561	0.5098	rs2924770	2.93	rs6598265	0.288	11.82	-2.556	506	506	susie	0.43	2.1e-60	-1.95091	0.0511	No
ARL17B	ENSG00000228696.8	GTExv8.EUR.Adipose_Subcutaneous	./WEIGHTS//GTExv8.EUR.Adipose_Subcutaneous/ENSG00000228696.8.wgt.RDat	17	46361796	46361797	0.6226	rs7212246	3.82	rs11658976	0.054561	5.9	3.194	60	35	enet	0.19	7.9e-24	1.95102	0.0511	No
SNX15	ENSG00000110025.12	GTExv8.EUR.Adipose_Subcutaneous	./WEIGHTS//GTExv8.EUR.Adipose_Subcutaneous/ENSG00000110025.12.wgt.RDat	11	65027407	65027408	0.077	rs489192	3.41	rs664226	0.0319	-5.8	-0.829	331	331	susie	0.039	8.5e-06	1.94989	0.0512	No
ZFP37	ENSG00000136866.13	GTExv8.EUR.Adipose_Subcutaneous	./WEIGHTS//GTExv8.EUR.Adipose_Subcutaneous/ENSG00000136866.13.wgt.RDat	9	113056758	113056759	0.1684	rs10981818	-2.71	rs11791740	0.0735	-6.19	1.95	537	1	top1	0.073	9.8e-10	-1.95	0.0512	No
RPS3	ENSG00000149273.14	GTExv8.EUR.Adipose_Subcutaneous	./WEIGHTS//GTExv8.EUR.Adipose_Subcutaneous/ENSG00000149273.14.wgt.RDat	11	75399485	75399486	0.4107	rs655602	3.43	rs3094303	0.283	-11.75	-1.95	453	1	top1	0.28	1.3e-36	1.95	0.0512	No
KRT222	ENSG00000213424.8	GTExv8.EUR.Adipose_Subcutaneous	./WEIGHTS//GTExv8.EUR.Adipose_Subcutaneous/ENSG00000213424.8.wgt.RDat	17	40665180	40665181	0.0827	rs9895336	3.32	rs758632	-0.001067	-3.44	-0.858	396	396	susie	0.0097	0.017	1.94992	0.0512	No
C1orf147	ENSG00000162888.4	GTExv8.EUR.Adipose_Subcutaneous	./WEIGHTS//GTExv8.EUR.Adipose_Subcutaneous/ENSG00000162888.4.wgt.RDat	1	206497727	206497728	0.0632	rs28368767	-2.55	rs3748022	-0.00112	-4.04	-2.428	346	15	enet	-0.00026	0.35	1.94933	0.0513	No
BPIFB2	ENSG00000078898.6	GTExv8.EUR.Adipose_Subcutaneous	./WEIGHTS//GTExv8.EUR.Adipose_Subcutaneous/ENSG00000078898.6.wgt.RDat	20	33007599	33007600	0.0448	rs6141400	-3.7	rs2093067	0.00389	3.53	-1.344	420	420	susie	0.021	0.0009	-1.94811	0.0514	No
RHOH	ENSG00000168421.12	GTExv8.EUR.Adipose_Subcutaneous	./WEIGHTS//GTExv8.EUR.Adipose_Subcutaneous/ENSG00000168421.12.wgt.RDat	4	40191052	40191053	0.1459	rs12644273	3.4	rs1053504	0.139	8.26	-2.062	436	3	lasso	0.14	1.6e-17	-1.9472	0.051508	No
PIGH	ENSG00000100564.8	GTExv8.EUR.Adipose_Subcutaneous	./WEIGHTS//GTExv8.EUR.Adipose_Subcutaneous/ENSG00000100564.8.wgt.RDat	14	67600286	67600287	0.3491	rs12433356	-3.83	rs4899210	0.125004	7.95	-1.427	368	368	susie	0.22	8.1e-28	-1.9456	0.0517	No
UPB1	ENSG00000100024.14	GTExv8.EUR.Adipose_Subcutaneous	./WEIGHTS//GTExv8.EUR.Adipose_Subcutaneous/ENSG00000100024.14.wgt.RDat	22	24494106	24494107	0.1486	rs34516619	-3.05	rs2298383	0.163	9.14	1.944	397	1	top1	0.16	2e-20	1.944	0.051895	No
CTD-2583A14.11	ENSG00000270804.1	GTExv8.EUR.Adipose_Subcutaneous	./WEIGHTS//GTExv8.EUR.Adipose_Subcutaneous/ENSG00000270804.1.wgt.RDat	19	57868172	57868173	0.1737	rs1548476	-3.16	rs1047128	0.12	7.82	1.944	463	1	top1	0.12	3.3e-15	1.944	0.051895	No
SEPTIN10	ENSG00000186522.14	GTExv8.EUR.Adipose_Subcutaneous	./WEIGHTS//GTExv8.EUR.Adipose_Subcutaneous/ENSG00000186522.14.wgt.RDat	2	109614205	109614206	0.2993	rs13396284	-2.852	rs1434167	0.158472	-10.14	-2.185	268	268	susie	0.26	1.2e-32	1.9439	0.0519	No
KLHDC10	ENSG00000128607.13	GTExv8.EUR.Adipose_Subcutaneous	./WEIGHTS//GTExv8.EUR.Adipose_Subcutaneous/ENSG00000128607.13.wgt.RDat	7	130070509	130070510	0.0917	rs6467257	3.14	rs12533403	0.00121	4.25	1.617	377	377	susie	0.041	5.1e-06	1.94341	0.052	No
RP11-797H7.5	ENSG00000189316.3	GTExv8.EUR.Adipose_Subcutaneous	./WEIGHTS//GTExv8.EUR.Adipose_Subcutaneous/ENSG00000189316.3.wgt.RDat	7	64890099	64890100	0.1293	rs2418470	-2.34	rs13236784	0.195	9.74	1.718	255	11	enet	0.2	1.9e-25	1.94291	0.052	No
CNGA1	ENSG00000198515.13	GTExv8.EUR.Adipose_Subcutaneous	./WEIGHTS//GTExv8.EUR.Adipose_Subcutaneous/ENSG00000198515.13.wgt.RDat	4	48016671	48016672	0.6401	rs6829716	-4	rs321630	0.39	13.7	-2.636	407	407	susie	0.51	4.5e-77	-1.943	0.052012	No
CTD-2228K2.7	ENSG00000225138.7	GTExv8.EUR.Adipose_Subcutaneous	./WEIGHTS//GTExv8.EUR.Adipose_Subcutaneous/ENSG00000225138.7.wgt.RDat	5	473235	473236	0.8916	rs3810857	-2.54	rs2278254	0.346121	12.9	0.651	323	47	enet	0.71	3.9e-129	1.94295	0.052022	No
FAP	ENSG00000078098.13	GTExv8.EUR.Adipose_Subcutaneous	./WEIGHTS//GTExv8.EUR.Adipose_Subcutaneous/ENSG00000078098.13.wgt.RDat	2	162245150	162245151	0.0431	rs13002126	3.142	rs6715552	0.033026	4.33	1.942	287	1	top1	0.033	3.7e-05	1.942	0.0521	No
BLOC1S2	ENSG00000196072.11	GTExv8.EUR.Adipose_Subcutaneous	./WEIGHTS//GTExv8.EUR.Adipose_Subcutaneous/ENSG00000196072.11.wgt.RDat	10	100286711	100286712	0.2947	rs11599750	-3.9	rs7912400	0.135	-8.12	0.074	403	13	lasso	0.2	4.2e-25	-1.94256	0.0521	No
AC079922.3	ENSG00000237753.1	GTExv8.EUR.Adipose_Subcutaneous	./WEIGHTS//GTExv8.EUR.Adipose_Subcutaneous/ENSG00000237753.1.wgt.RDat	2	112645689	112645690	0.5279	rs3811046	-3.35	rs4849088	0.358346	13.13	-2.07	477	11	lasso	0.38	2.2e-52	-1.9426	0.0521	No
ZSWIM7	ENSG00000214941.7	GTExv8.EUR.Adipose_Subcutaneous	./WEIGHTS//GTExv8.EUR.Adipose_Subcutaneous/ENSG00000214941.7.wgt.RDat	17	15993829	15993830	0.02	rs7222297	-3.05	rs2302415	0.00574	3.61	-1.879	277	277	susie	0.012	0.0091	-1.94169	0.0522	No
ZNF417	ENSG00000173480.10	GTExv8.EUR.Adipose_Subcutaneous	./WEIGHTS//GTExv8.EUR.Adipose_Subcutaneous/ENSG00000173480.10.wgt.RDat	19	57916609	57916610	0.1066	rs1548476	-3.16	rs1047128	0.113	7.64	1.944	468	468	susie	0.11	2.3e-14	1.94029	0.052345	No
RP11-78O7.2	ENSG00000270091.1	GTExv8.EUR.Adipose_Subcutaneous	./WEIGHTS//GTExv8.EUR.Adipose_Subcutaneous/ENSG00000270091.1.wgt.RDat	17	19897286	19897287	0.1219	rs7223476	2.71	rs175922	0.098738	-7.08	-1.939	304	1	top1	0.099	1.2e-12	1.939	0.0525	No
COL16A1	ENSG00000084636.17	GTExv8.EUR.Adipose_Subcutaneous	./WEIGHTS//GTExv8.EUR.Adipose_Subcutaneous/ENSG00000084636.17.wgt.RDat	1	31704318	31704319	0.1367	rs7532845	4.51	rs10493049	0.0601	-6.12	1.835	351	351	susie	0.073	9.8e-10	-1.93798	0.0526	No
RP11-347I19.8	ENSG00000272849.1	GTExv8.EUR.Adipose_Subcutaneous	./WEIGHTS//GTExv8.EUR.Adipose_Subcutaneous/ENSG00000272849.1.wgt.RDat	12	121797510	121797511	0.2337	rs7131941	-3.11	rs7974348	0.229	-11.1	1.965	346	346	susie	0.24	8.6e-31	-1.93697	0.0527	No
KLHL18	ENSG00000114648.11	GTExv8.EUR.Adipose_Subcutaneous	./WEIGHTS//GTExv8.EUR.Adipose_Subcutaneous/ENSG00000114648.11.wgt.RDat	3	47287219	47287220	0.0327	rs12485875	-4.08	rs11130112	0.0136	-3.34	2.468	159	159	susie	0.017	0.0026	-1.93684	0.0528	No
ZFYVE28	ENSG00000159733.13	GTExv8.EUR.Adipose_Subcutaneous	./WEIGHTS//GTExv8.EUR.Adipose_Subcutaneous/ENSG00000159733.13.wgt.RDat	4	2418662	2418663	0.3315	rs13145281	-3.34	rs2269493	0.112	7.45	-1.187	348	25	enet	0.18	3.6e-22	-1.936	0.052867	No
IER3IP1	ENSG00000134049.5	GTExv8.EUR.Adipose_Subcutaneous	./WEIGHTS//GTExv8.EUR.Adipose_Subcutaneous/ENSG00000134049.5.wgt.RDat	18	47176373	47176374	0.0834	rs10502877	-2.48	rs16950719	0.014472	-4.09	1.936	446	1	top1	0.014	0.0048	-1.936	0.05287	No
RPS6KB2	ENSG00000175634.14	GTExv8.EUR.Adipose_Subcutaneous	./WEIGHTS//GTExv8.EUR.Adipose_Subcutaneous/ENSG00000175634.14.wgt.RDat	11	67428482	67428483	0.0783	rs3765088	-3.15	rs630172	0.0749	-6.34	-1.936	239	1	top1	0.075	6.8e-10	1.936	0.0529	No
GPR160	ENSG00000173890.16	GTExv8.EUR.Adipose_Subcutaneous	./WEIGHTS//GTExv8.EUR.Adipose_Subcutaneous/ENSG00000173890.16.wgt.RDat	3	170037928	170037929	0.0656	rs933605	3.29	rs17200223	0.0451	5.66	2.121	388	388	susie	0.055	1.2e-07	1.93496	0.053	No
C20orf194	ENSG00000088854.12	GTExv8.EUR.Adipose_Subcutaneous	./WEIGHTS//GTExv8.EUR.Adipose_Subcutaneous/ENSG00000088854.12.wgt.RDat	20	3407624	3407625	0.0726	rs976041	4.13	rs1207	0.0262	4.63	-1.491	440	16	enet	0.029	0.0001	-1.934	0.0531	No
MLIP	ENSG00000146147.14	GTExv8.EUR.Adipose_Subcutaneous	./WEIGHTS//GTExv8.EUR.Adipose_Subcutaneous/ENSG00000146147.14.wgt.RDat	6	53929981	53929982	0.1135	rs13211062	-2.94	rs9349693	0.0876	-6.77	-1.934	557	1	top1	0.088	2.3e-11	1.934	0.0531	No
CCNJ	ENSG00000107443.15	GTExv8.EUR.Adipose_Subcutaneous	./WEIGHTS//GTExv8.EUR.Adipose_Subcutaneous/ENSG00000107443.15.wgt.RDat	10	96043393	96043394	0.0688	rs10786261	-2.9	rs12762814	0.00883	3.85	-1.933	487	1	top1	0.0088	0.022	-1.933	0.0532	No
PIGL	ENSG00000108474.16	GTExv8.EUR.Adipose_Subcutaneous	./WEIGHTS//GTExv8.EUR.Adipose_Subcutaneous/ENSG00000108474.16.wgt.RDat	17	16217208	16217209	0.0613	rs7222297	-3.05	rs9890539	0.083501	6.86	-1.784	301	301	susie	0.086	3.2e-11	-1.93294	0.0532	No
TRMT10A	ENSG00000145331.13	GTExv8.EUR.Adipose_Subcutaneous	./WEIGHTS//GTExv8.EUR.Adipose_Subcutaneous/ENSG00000145331.13.wgt.RDat	4	99564031	99564032	0.0796	rs4148887	3.79	rs12640855	-0.00019	4.33	1.783	509	32	enet	0.024	0.00037	1.9331	0.053229	No
ZNF367	ENSG00000165244.6	GTExv8.EUR.Adipose_Subcutaneous	./WEIGHTS//GTExv8.EUR.Adipose_Subcutaneous/ENSG00000165244.6.wgt.RDat	9	96418328	96418329	0.0517	rs10819907	-2.98	rs6477495	0.0198	4.2	1.833	375	375	susie	0.027	0.00019	1.9324	0.0533	No
EFCAB13	ENSG00000178852.15	GTExv8.EUR.Adipose_Subcutaneous	./WEIGHTS//GTExv8.EUR.Adipose_Subcutaneous/ENSG00000178852.15.wgt.RDat	17	47323289	47323290	0.3523	rs3785889	5.39	rs3809863	0.154778	8.74	2.251	346	49	enet	0.22	2.7e-27	1.93256	0.0533	No
AC092171.4	ENSG00000230733.2	GTExv8.EUR.Adipose_Subcutaneous	./WEIGHTS//GTExv8.EUR.Adipose_Subcutaneous/ENSG00000230733.2.wgt.RDat	7	5475803	5475804	0.1257	rs13235865	2.37	rs12536086	0.0874	6.67	-1.604	311	311	susie	0.13	4.4e-16	-1.93143	0.0534	No
CTD-2525P14.5	ENSG00000280073.1	GTExv8.EUR.Adipose_Subcutaneous	./WEIGHTS//GTExv8.EUR.Adipose_Subcutaneous/ENSG00000280073.1.wgt.RDat	14	69357033	69357034	0.225	rs34264436	-3.73	rs8016546	0.132475	-8.11	-0.84	448	23	enet	0.14	1.7e-17	1.9309	0.0535	No
MAP3K12	ENSG00000139625.12	GTExv8.EUR.Adipose_Subcutaneous	./WEIGHTS//GTExv8.EUR.Adipose_Subcutaneous/ENSG00000139625.12.wgt.RDat	12	53500062	53500063	0.046	rs2366149	-4.66	rs12303370	0.0192	-4.18	1.672	416	416	susie	0.022	0.00071	-1.92911	0.0537	No
KRT18P4	ENSG00000229222.1	GTExv8.EUR.Adipose_Subcutaneous	./WEIGHTS//GTExv8.EUR.Adipose_Subcutaneous/ENSG00000229222.1.wgt.RDat	20	49956744	49956745	0.0663	rs2904263	-4.8	rs6125877	0.0447	-4.96	-1.929	468	1	top1	0.045	1.8e-06	1.929	0.0537	No
GPR132	ENSG00000183484.11	GTExv8.EUR.Adipose_Subcutaneous	./WEIGHTS//GTExv8.EUR.Adipose_Subcutaneous/ENSG00000183484.11.wgt.RDat	14	105065444	105065445	0.1225	rs10147672	3.17	rs7158479	0.07561	6.6	2.025	303	12	enet	0.084	5.5e-11	1.9284	0.0538	No
RP11-89C3.3	ENSG00000271390.1	GTExv8.EUR.Adipose_Subcutaneous	./WEIGHTS//GTExv8.EUR.Adipose_Subcutaneous/ENSG00000271390.1.wgt.RDat	11	111090367	111090368	0.0945	rs4938459	3.26	rs6589210	0.0134	4.94	-1.778	482	482	susie	0.032	4.4e-05	-1.92734	0.0539	No
TLE1	ENSG00000196781.14	GTExv8.EUR.Adipose_Subcutaneous	./WEIGHTS//GTExv8.EUR.Adipose_Subcutaneous/ENSG00000196781.14.wgt.RDat	9	81689304	81689305	0.0958	rs534721	2.48	rs2627004	0.00203	4.36	-1.94	380	380	susie	0.0052	0.063	-1.9265	0.054	No
LINC00654	ENSG00000205181.5	GTExv8.EUR.Adipose_Subcutaneous	./WEIGHTS//GTExv8.EUR.Adipose_Subcutaneous/ENSG00000205181.5.wgt.RDat	20	5504612	5504613	0.2965	rs805770	-4.2	rs13039216	0.0725	7.44	-0.957	577	13	enet	0.21	7.2e-26	-1.92697	0.054	No
PCDHGA1	ENSG00000204956.5	GTExv8.EUR.Adipose_Subcutaneous	./WEIGHTS//GTExv8.EUR.Adipose_Subcutaneous/ENSG00000204956.5.wgt.RDat	5	141330570	141330571	0.1703	rs713079	-2.44	rs7722108	0.085956	6.91	1.842	491	6	lasso	0.1	6.4e-13	1.92553	0.054163	No
CASP7	ENSG00000165806.19	GTExv8.EUR.Adipose_Subcutaneous	./WEIGHTS//GTExv8.EUR.Adipose_Subcutaneous/ENSG00000165806.19.wgt.RDat	10	113679161	113679162	0.6009	rs12243558	-3.92	rs4353229	0.329	-12.68	-1.046	597	41	enet	0.56	6.8e-88	1.92529	0.0542	No
DCBLD1	ENSG00000164465.18	GTExv8.EUR.Adipose_Subcutaneous	./WEIGHTS//GTExv8.EUR.Adipose_Subcutaneous/ENSG00000164465.18.wgt.RDat	6	117453816	117453817	0.2001	rs9489115	3.73	rs9320604	0.21	-10.93	-1.799	417	20	enet	0.25	3.2e-32	1.92413	0.0543	No
CASP8	ENSG00000064012.21	GTExv8.EUR.Adipose_Subcutaneous	./WEIGHTS//GTExv8.EUR.Adipose_Subcutaneous/ENSG00000064012.21.wgt.RDat	2	201233442	201233443	0.3782	rs16835430	2.305	rs1035142	0.406647	-14.04	1.893	349	349	susie	0.41	9.8e-57	-1.92394	0.0544	No
STRN3	ENSG00000196792.11	GTExv8.EUR.Adipose_Subcutaneous	./WEIGHTS//GTExv8.EUR.Adipose_Subcutaneous/ENSG00000196792.11.wgt.RDat	14	31026400	31026401	0.1757	rs8008199	2.33	rs1474802	0.107395	-7.35	-1.924	333	1	top1	0.11	1.1e-13	1.924	0.0544	No
ZKSCAN1	ENSG00000106261.16	GTExv8.EUR.Adipose_Subcutaneous	./WEIGHTS//GTExv8.EUR.Adipose_Subcutaneous/ENSG00000106261.16.wgt.RDat	7	100015571	100015572	0.0576	rs4646450	5.86	rs1133790	0.0524	-5.59	1.923	275	1	top1	0.052	2.4e-07	-1.923	0.0545	No
RRAGA	ENSG00000155876.5	GTExv8.EUR.Adipose_Subcutaneous	./WEIGHTS//GTExv8.EUR.Adipose_Subcutaneous/ENSG00000155876.5.wgt.RDat	9	19049394	19049395	0.11	rs1576900	3.4	rs13295225	0.0694	-6	1.923	627	1	top1	0.069	2.9e-09	-1.923	0.0545	No
SLC26A5	ENSG00000170615.14	GTExv8.EUR.Adipose_Subcutaneous	./WEIGHTS//GTExv8.EUR.Adipose_Subcutaneous/ENSG00000170615.14.wgt.RDat	7	103443210	103443211	0.0786	rs2237625	2.44	rs2382694	0.0252	-4.98	1.273	423	15	lasso	0.042	3.9e-06	-1.92235	0.0546	No
RP11-337C18.8	ENSG00000237188.3	GTExv8.EUR.Adipose_Subcutaneous	./WEIGHTS//GTExv8.EUR.Adipose_Subcutaneous/ENSG00000237188.3.wgt.RDat	1	147172770	147172771	0.1251	rs11576360	-3.46	rs11239989	0.119	8.72	-2.428	374	374	susie	0.14	6.6e-18	-1.92215	0.0546	No
ZNF652	ENSG00000198740.8	GTExv8.EUR.Adipose_Subcutaneous	./WEIGHTS//GTExv8.EUR.Adipose_Subcutaneous/ENSG00000198740.8.wgt.RDat	17	49362115	49362116	0.0778	rs11870879	-2.95	rs16948048	0.022933	-5.55	-2.248	347	5	lasso	0.037	1.2e-05	1.92117	0.0547	No
TM4SF19-AS1	ENSG00000235897.1	GTExv8.EUR.Adipose_Subcutaneous	./WEIGHTS//GTExv8.EUR.Adipose_Subcutaneous/ENSG00000235897.1.wgt.RDat	3	196318329	196318330	0.0913	rs4927848	2.9	rs4916484	0.0474	5.43	-1.921	368	1	top1	0.047	8.9e-07	-1.921	0.0547	No
RP11-1017G21.5	ENSG00000271780.1	GTExv8.EUR.Adipose_Subcutaneous	./WEIGHTS//GTExv8.EUR.Adipose_Subcutaneous/ENSG00000271780.1.wgt.RDat	14	101948346	101948347	0.335	rs1741140	-3.23	rs2448241	0.176616	9.66	-2.412	337	25	enet	0.2	2.4e-25	-1.921	0.0547	No
RP11-252K23.2	ENSG00000261783.1	GTExv8.EUR.Adipose_Subcutaneous	./WEIGHTS//GTExv8.EUR.Adipose_Subcutaneous/ENSG00000261783.1.wgt.RDat	16	75381259	75381260	0.2913	rs8051363	3.77	rs166013	0.243	11.62	-0.926	355	355	susie	0.31	9.4e-41	-1.91932	0.0549	No
RP11-347I19.7	ENSG00000274292.1	GTExv8.EUR.Adipose_Subcutaneous	./WEIGHTS//GTExv8.EUR.Adipose_Subcutaneous/ENSG00000274292.1.wgt.RDat	12	121800796	121800797	0.1579	rs7131941	-3.11	rs1168671	0.118	-7.87	1.92	345	1	top1	0.12	7e-15	-1.92	0.0549	No
AKAP10	ENSG00000108599.14	GTExv8.EUR.Adipose_Subcutaneous	./WEIGHTS//GTExv8.EUR.Adipose_Subcutaneous/ENSG00000108599.14.wgt.RDat	17	19978342	19978343	0.0715	rs7223476	2.71	rs203481	0.07579	6.38	-1.939	284	284	susie	0.077	3.7e-10	-1.91888	0.055	No
TMEM209	ENSG00000146842.16	GTExv8.EUR.Adipose_Subcutaneous	./WEIGHTS//GTExv8.EUR.Adipose_Subcutaneous/ENSG00000146842.16.wgt.RDat	7	130207769	130207770	0.379	rs17647828	-2.96	rs17164729	0.199	-9.82	-1.919	375	1	top1	0.2	5.8e-25	1.919	0.055	No
RP11-799D4.4	ENSG00000266947.1	GTExv8.EUR.Adipose_Subcutaneous	./WEIGHTS//GTExv8.EUR.Adipose_Subcutaneous/ENSG00000266947.1.wgt.RDat	17	35242962	35242963	0.1556	rs9899949	2.37	rs16970673	0.033775	5.29	-1.416	376	376	susie	0.041	4.6e-06	-1.91851	0.055	No
LINC01089	ENSG00000212694.8	GTExv8.EUR.Adipose_Subcutaneous	./WEIGHTS//GTExv8.EUR.Adipose_Subcutaneous/ENSG00000212694.8.wgt.RDat	12	121803905	121803906	0.3066	rs7131941	-3.11	rs895954	0.278	-11.88	1.857	347	347	susie	0.29	7e-37	-1.91775	0.0551	No
GS1-124K5.12	ENSG00000229180.6	GTExv8.EUR.Adipose_Subcutaneous	./WEIGHTS//GTExv8.EUR.Adipose_Subcutaneous/ENSG00000229180.6.wgt.RDat	7	66592396	66592397	0.2517	rs160641	-2.4	rs9986881	0.0678	-6.97	-2.107	243	243	susie	0.15	1e-18	1.91758	0.0552	No
CCT6P3	ENSG00000234585.6	GTExv8.EUR.Adipose_Subcutaneous	./WEIGHTS//GTExv8.EUR.Adipose_Subcutaneous/ENSG00000234585.6.wgt.RDat	7	65038359	65038360	0.5571	rs2418470	-2.34	rs7800787	0.644	17.64	-1.863	245	245	susie	0.69	1.7e-122	-1.917	0.0552	No
RASL11A	ENSG00000122035.6	GTExv8.EUR.Adipose_Subcutaneous	./WEIGHTS//GTExv8.EUR.Adipose_Subcutaneous/ENSG00000122035.6.wgt.RDat	13	27270326	27270327	0.1603	rs7998347	2.6	rs9512603	0.0492	-6.31	-2.211	597	597	susie	0.069	3.4e-09	1.91668	0.0553	No
BTBD9	ENSG00000183826.16	GTExv8.EUR.Adipose_Subcutaneous	./WEIGHTS//GTExv8.EUR.Adipose_Subcutaneous/ENSG00000183826.16.wgt.RDat	6	38640147	38640148	0.1965	rs12206324	-3.08	rs7742915	0.0551	-6.46	1.524	526	48	enet	0.08	1.7e-10	-1.91629	0.0553	No
KAZALD1	ENSG00000107821.14	GTExv8.EUR.Adipose_Subcutaneous	./WEIGHTS//GTExv8.EUR.Adipose_Subcutaneous/ENSG00000107821.14.wgt.RDat	10	101061840	101061841	0.0548	rs1408344	4.07	rs2275382	0.00849	3.76	1.705	412	30	enet	0.012	0.0084	-1.91551	0.0554	No
AP2M1	ENSG00000161203.13	GTExv8.EUR.Adipose_Subcutaneous	./WEIGHTS//GTExv8.EUR.Adipose_Subcutaneous/ENSG00000161203.13.wgt.RDat	3	184174688	184174689	0.0835	rs7621975	-2.42	rs843370	0.0287	4.66	-2.17	488	488	susie	0.036	1.7e-05	-1.91518	0.0555	No
GUSB	ENSG00000169919.16	GTExv8.EUR.Adipose_Subcutaneous	./WEIGHTS//GTExv8.EUR.Adipose_Subcutaneous/ENSG00000169919.16.wgt.RDat	7	65982313	65982314	0.0805	rs4499980	-2.87	rs9530	0.0561	-5.43	1.913	182	1	top1	0.056	9.3e-08	-1.913	0.0557	No
CTD-2630F21.1	ENSG00000267309.1	GTExv8.EUR.Adipose_Subcutaneous	./WEIGHTS//GTExv8.EUR.Adipose_Subcutaneous/ENSG00000267309.1.wgt.RDat	19	36489902	36489903	0.0436	rs2967532	-2.74	rs2967465	0.00833	-4.05	-1.912	312	1	top1	0.0083	0.026	1.912	0.055876	No
GS1-124K5.8	ENSG00000244657.1	GTExv8.EUR.Adipose_Subcutaneous	./WEIGHTS//GTExv8.EUR.Adipose_Subcutaneous/ENSG00000244657.1.wgt.RDat	7	66486531	66486532	0.0479	rs401176	-2.5	rs1065265	-0.00103	-3.16	-2.286	237	237	susie	0.011	0.013	1.91081	0.056	No
ZNF839	ENSG00000022976.15	GTExv8.EUR.Adipose_Subcutaneous	./WEIGHTS//GTExv8.EUR.Adipose_Subcutaneous/ENSG00000022976.15.wgt.RDat	14	102317376	102317377	0.1392	rs1741140	-3.23	rs1190554	0.012791	4.48	2.035	345	29	enet	0.031	6.1e-05	1.9103	0.0561	No
CRTC3	ENSG00000140577.15	GTExv8.EUR.Adipose_Subcutaneous	./WEIGHTS//GTExv8.EUR.Adipose_Subcutaneous/ENSG00000140577.15.wgt.RDat	15	90529924	90529925	0.1006	rs1029420	-4.25	rs17264145	0.121	7.76	1.415	429	429	susie	0.15	2.5e-19	1.90962	0.0562	No
PKD1P6	ENSG00000250251.6	GTExv8.EUR.Adipose_Subcutaneous	./WEIGHTS//GTExv8.EUR.Adipose_Subcutaneous/ENSG00000250251.6.wgt.RDat	16	15154563	15154564	0.5636	rs3893231	2.85	rs9927842	0.0854	6.58	-1.143	110	52	enet	0.23	1.8e-28	-1.90932	0.0562	No
ARSB	ENSG00000113273.15	GTExv8.EUR.Adipose_Subcutaneous	./WEIGHTS//GTExv8.EUR.Adipose_Subcutaneous/ENSG00000113273.15.wgt.RDat	5	78986086	78986087	0.1866	rs11738126	2.85	rs6870443	0.079999	-7	-1.525	450	23	enet	0.11	9.5e-14	1.90891	0.056273	No
DNMBP	ENSG00000107554.16	GTExv8.EUR.Adipose_Subcutaneous	./WEIGHTS//GTExv8.EUR.Adipose_Subcutaneous/ENSG00000107554.16.wgt.RDat	10	100009918	100009919	0.0644	rs11599750	-3.9	rs11190351	0.0571	5.57	-1.556	430	4	lasso	0.068	3.9e-09	-1.90862	0.0563	No
CENPP	ENSG00000188312.13	GTExv8.EUR.Adipose_Subcutaneous	./WEIGHTS//GTExv8.EUR.Adipose_Subcutaneous/ENSG00000188312.13.wgt.RDat	9	92325636	92325637	0.3783	rs2296668	3.05	rs10992308	0.374	13.41	-2.526	409	409	susie	0.41	1.7e-56	-1.9088	0.0563	No
RIPK2	ENSG00000104312.7	GTExv8.EUR.Adipose_Subcutaneous	./WEIGHTS//GTExv8.EUR.Adipose_Subcutaneous/ENSG00000104312.7.wgt.RDat	8	89757746	89757747	0.1347	rs40383	3.55	rs42481	0.018106	-5	-3.213	378	8	enet	0.035	2.2e-05	1.9071	0.0565	No
TMEM104	ENSG00000109066.13	GTExv8.EUR.Adipose_Subcutaneous	./WEIGHTS//GTExv8.EUR.Adipose_Subcutaneous/ENSG00000109066.13.wgt.RDat	17	74776482	74776483	0.0796	rs9895512	2.65	rs9915279	0.035894	-4.44	-1.907	449	1	top1	0.036	1.8e-05	1.907	0.0565	No
GLTSCR1L	ENSG00000112624.12	GTExv8.EUR.Adipose_Subcutaneous	./WEIGHTS//GTExv8.EUR.Adipose_Subcutaneous/ENSG00000112624.12.wgt.RDat	6	42746957	42746958	0.0524	rs2274517	-3.43	rs9462840	0.00336	3.58	0.849	358	358	susie	0.0041	0.085	1.90696	0.0565	No
PLD1	ENSG00000075651.15	GTExv8.EUR.Adipose_Subcutaneous	./WEIGHTS//GTExv8.EUR.Adipose_Subcutaneous/ENSG00000075651.15.wgt.RDat	3	171810949	171810950	0.2763	rs2010887	3.29	rs6786564	0.237	11.08	1.429	452	9	lasso	0.28	2.8e-36	1.90626	0.0566	No
USP45	ENSG00000123552.17	GTExv8.EUR.Adipose_Subcutaneous	./WEIGHTS//GTExv8.EUR.Adipose_Subcutaneous/ENSG00000123552.17.wgt.RDat	6	99521727	99521728	0.0599	rs6569950	3.34	rs4499939	0.00331	4.01	1.623	462	25	enet	0.019	0.0013	1.9064	0.0566	No
MRGPRX2	ENSG00000183695.2	GTExv8.EUR.Adipose_Subcutaneous	./WEIGHTS//GTExv8.EUR.Adipose_Subcutaneous/ENSG00000183695.2.wgt.RDat	11	19060680	19060681	0.0839	rs11024717	-3.32	rs12787111	0.0196	-4.57	1.879	560	560	susie	0.029	0.00012	-1.90567	0.0567	No
TM2D1	ENSG00000162604.12	GTExv8.EUR.Adipose_Subcutaneous	./WEIGHTS//GTExv8.EUR.Adipose_Subcutaneous/ENSG00000162604.12.wgt.RDat	1	61725422	61725423	0.1175	rs2474358	3.16	rs17312971	0.126	7.88	1.905	485	1	top1	0.13	7.4e-16	1.905	0.0568	No
CTD-2651B20.4	ENSG00000259433.2	GTExv8.EUR.Adipose_Subcutaneous	./WEIGHTS//GTExv8.EUR.Adipose_Subcutaneous/ENSG00000259433.2.wgt.RDat	15	45332633	45332634	0.1417	rs2252371	3.16	rs1145080	0.171	-9.31	1.888	320	320	susie	0.17	1.6e-21	-1.90498	0.0568	No
ZFAND2A	ENSG00000178381.11	GTExv8.EUR.Adipose_Subcutaneous	./WEIGHTS//GTExv8.EUR.Adipose_Subcutaneous/ENSG00000178381.11.wgt.RDat	7	1160758	1160759	0.3194	rs4621709	-2.55	rs2140578	0.334	12.69	-1.903	398	1	top1	0.33	2.8e-44	-1.903	0.057	No
ZBTB40	ENSG00000184677.16	GTExv8.EUR.Adipose_Subcutaneous	./WEIGHTS//GTExv8.EUR.Adipose_Subcutaneous/ENSG00000184677.16.wgt.RDat	1	22451850	22451851	0.0683	rs7524102	-11.18	rs2007200	5.67e-05	-3.29	-1.125	498	4	lasso	0.0017	0.18	-1.90306	0.057	No
RP11-81A1.6	ENSG00000278600.1	GTExv8.EUR.Adipose_Subcutaneous	./WEIGHTS//GTExv8.EUR.Adipose_Subcutaneous/ENSG00000278600.1.wgt.RDat	15	79922454	79922455	0.1613	rs12439411	-2.46	rs934136	0.134	-8.25	1.902	574	1	top1	0.13	7.7e-17	-1.902	0.0572	No
TPT1-AS1	ENSG00000170919.15	GTExv8.EUR.Adipose_Subcutaneous	./WEIGHTS//GTExv8.EUR.Adipose_Subcutaneous/ENSG00000170919.15.wgt.RDat	13	45341370	45341371	0.1911	rs7330573	-3.04	rs11843367	0.0822	6.62	-1.568	444	444	susie	0.095	3.5e-12	-1.90096	0.0573	No
PRRC1	ENSG00000164244.20	GTExv8.EUR.Adipose_Subcutaneous	./WEIGHTS//GTExv8.EUR.Adipose_Subcutaneous/ENSG00000164244.20.wgt.RDat	5	127517608	127517609	0.1106	rs3756722	-2.98	rs17164938	0.014075	4.23	-0.345	381	23	enet	0.03	9.3e-05	-1.90077	0.057332	No
FXYD5	ENSG00000089327.14	GTExv8.EUR.Adipose_Subcutaneous	./WEIGHTS//GTExv8.EUR.Adipose_Subcutaneous/ENSG00000089327.14.wgt.RDat	19	35154729	35154730	0.3114	rs8107636	-3.35	rs1046294	0.162	-9.28	-1.28	486	56	enet	0.17	1.8e-21	1.90042	0.057378	No
GINM1	ENSG00000055211.12	GTExv8.EUR.Adipose_Subcutaneous	./WEIGHTS//GTExv8.EUR.Adipose_Subcutaneous/ENSG00000055211.12.wgt.RDat	6	149566293	149566294	0.1064	rs9377194	-4.22	rs9322193	0.111	-7.98	-1.9	426	1	top1	0.11	4.2e-14	1.9	0.0574	No
XKR9	ENSG00000221947.7	GTExv8.EUR.Adipose_Subcutaneous	./WEIGHTS//GTExv8.EUR.Adipose_Subcutaneous/ENSG00000221947.7.wgt.RDat	8	70669364	70669365	0.3809	rs2035930	-2.67	rs12675271	0.642486	-17.61	-1.899	309	309	susie	0.64	4e-109	1.8999	0.0574	No
FNBP1P1	ENSG00000257800.1	GTExv8.EUR.Adipose_Subcutaneous	./WEIGHTS//GTExv8.EUR.Adipose_Subcutaneous/ENSG00000257800.1.wgt.RDat	2	74120679	74120680	0.5446	rs10519327	-2.643	rs828844	0.354117	13.06	-2.121	360	360	susie	0.45	1.5e-63	-1.90006	0.0574	No
DR1	ENSG00000117505.12	GTExv8.EUR.Adipose_Subcutaneous	./WEIGHTS//GTExv8.EUR.Adipose_Subcutaneous/ENSG00000117505.12.wgt.RDat	1	93346025	93346026	0.1177	rs2811602	-2.65	rs12133576	0.123	8.33	-1.21	301	7	lasso	0.16	3.3e-20	-1.89953	0.0575	No
ANKRD36BP2	ENSG00000230006.7	GTExv8.EUR.Adipose_Subcutaneous	./WEIGHTS//GTExv8.EUR.Adipose_Subcutaneous/ENSG00000230006.7.wgt.RDat	2	88765806	88765807	0.0736	rs6734592	-3.672	rs1484864	0.06906	6.14	1.899	163	1	top1	0.069	3.1e-09	1.899	0.0576	No
RHOF	ENSG00000139725.7	GTExv8.EUR.Adipose_Subcutaneous	./WEIGHTS//GTExv8.EUR.Adipose_Subcutaneous/ENSG00000139725.7.wgt.RDat	12	121800676	121800677	0.1384	rs7131941	-3.11	rs921286	0.0859	-6.61	1.91	344	344	susie	0.087	2.7e-11	-1.89729	0.0578	No
TANC1	ENSG00000115183.14	GTExv8.EUR.Adipose_Subcutaneous	./WEIGHTS//GTExv8.EUR.Adipose_Subcutaneous/ENSG00000115183.14.wgt.RDat	2	158968670	158968671	0.0482	rs908407	-3.578	rs264651	0.01217	3.97	0.513	512	15	enet	0.026	0.00021	1.89677	0.0579	No
CTD-2135J3.3	ENSG00000248896.2	GTExv8.EUR.Adipose_Subcutaneous	./WEIGHTS//GTExv8.EUR.Adipose_Subcutaneous/ENSG00000248896.2.wgt.RDat	8	10729313	10729314	0.0577	rs12543042	3.28	rs11990167	0.011669	-4.73	-1.106	678	17	enet	0.014	0.0057	1.8963	0.0579	No
GCNT2	ENSG00000111846.16	GTExv8.EUR.Adipose_Subcutaneous	./WEIGHTS//GTExv8.EUR.Adipose_Subcutaneous/ENSG00000111846.16.wgt.RDat	6	10492222	10492223	0.1169	rs6919481	-2.7	rs504117	0.0545	-5.35	1.896	525	1	top1	0.054	1.4e-07	-1.896	0.058	No
TRABD2A	ENSG00000186854.10	GTExv8.EUR.Adipose_Subcutaneous	./WEIGHTS//GTExv8.EUR.Adipose_Subcutaneous/ENSG00000186854.10.wgt.RDat	2	84907007	84907008	0.135	rs7601117	6.073	rs1000919	0.102824	7.47	-1.689	396	396	susie	0.12	5.7e-15	-1.89582	0.058	No
RP11-73M18.7	ENSG00000269940.1	GTExv8.EUR.Adipose_Subcutaneous	./WEIGHTS//GTExv8.EUR.Adipose_Subcutaneous/ENSG00000269940.1.wgt.RDat	14	103695050	103695051	0.1138	rs2065018	-5.1	rs12884809	0.035211	5.1	-2.96	350	8	lasso	0.054	1.6e-07	-1.8958	0.058	No
RSPRY1	ENSG00000159579.13	GTExv8.EUR.Adipose_Subcutaneous	./WEIGHTS//GTExv8.EUR.Adipose_Subcutaneous/ENSG00000159579.13.wgt.RDat	16	57186136	57186137	0.1274	rs13306677	-4.38	rs2279407	0.0229	5	-2.051	534	29	enet	0.039	8.3e-06	-1.89449	0.0582	No
AC005682.5	ENSG00000228649.8	GTExv8.EUR.Adipose_Subcutaneous	./WEIGHTS//GTExv8.EUR.Adipose_Subcutaneous/ENSG00000228649.8.wgt.RDat	7	22854177	22854178	0.6085	rs706013	-2.54	rs717624	0.29	-11.84	1.052	489	38	enet	0.43	3.7e-61	-1.89382	0.0582	No
UBE2Q2P2	ENSG00000259429.5	GTExv8.EUR.Adipose_Subcutaneous	./WEIGHTS//GTExv8.EUR.Adipose_Subcutaneous/ENSG00000259429.5.wgt.RDat	15	82355141	82355142	0.373	rs16973456	-3.24	rs12905578	0.462	14.88	1.894	329	1	top1	0.46	2.1e-66	1.894	0.0582	No
AP001625.6	ENSG00000235772.1	GTExv8.EUR.Adipose_Subcutaneous	./WEIGHTS//GTExv8.EUR.Adipose_Subcutaneous/ENSG00000235772.1.wgt.RDat	21	42561933	42561934	0.3625	rs8130292	-3.08	rs12483006	0.27394	-11.53	-1.724	701	701	susie	0.28	1.1e-36	1.8936	0.05828	No
PAX8	ENSG00000125618.16	GTExv8.EUR.Adipose_Subcutaneous	./WEIGHTS//GTExv8.EUR.Adipose_Subcutaneous/ENSG00000125618.16.wgt.RDat	2	113278949	113278950	0.573	rs3811046	-3.35	rs11123172	0.432954	-14.45	2.174	460	24	enet	0.46	1.7e-66	-1.89313	0.0583	No
CIZ1	ENSG00000148337.20	GTExv8.EUR.Adipose_Subcutaneous	./WEIGHTS//GTExv8.EUR.Adipose_Subcutaneous/ENSG00000148337.20.wgt.RDat	9	128204382	128204383	0.1291	rs10819309	-2.54	rs2502731	0.0486	6.21	-1.813	318	4	enet	0.064	1.1e-08	-1.8923	0.0585	No
FGF17	ENSG00000158815.10	GTExv8.EUR.Adipose_Subcutaneous	./WEIGHTS//GTExv8.EUR.Adipose_Subcutaneous/ENSG00000158815.10.wgt.RDat	8	22042397	22042398	0.1911	rs4872462	2.42	rs17060733	0.000899	4.78	-1.673	440	29	enet	0.055	1.2e-07	-1.8917	0.0585	No
ZNRF2P2	ENSG00000225264.3	GTExv8.EUR.Adipose_Subcutaneous	./WEIGHTS//GTExv8.EUR.Adipose_Subcutaneous/ENSG00000225264.3.wgt.RDat	7	29685152	29685153	0.0584	rs1362364	4.55	rs850026	0.0157	4.72	1.154	600	4	lasso	0.021	0.00085	1.89188	0.0585	No
GLI4	ENSG00000250571.6	GTExv8.EUR.Adipose_Subcutaneous	./WEIGHTS//GTExv8.EUR.Adipose_Subcutaneous/ENSG00000250571.6.wgt.RDat	8	143267432	143267433	0.1132	rs4464948	2.81	rs7819483	0.041558	5.99	1.666	382	10	enet	0.082	1.1e-10	1.8921	0.0585	No
GPX4	ENSG00000167468.16	GTExv8.EUR.Adipose_Subcutaneous	./WEIGHTS//GTExv8.EUR.Adipose_Subcutaneous/ENSG00000167468.16.wgt.RDat	19	1103925	1103926	0.1333	rs11880562	3.52	rs4807542	0.0323	5.22	-0.208	449	4	lasso	0.058	5.9e-08	-1.89104	0.058618	No
AC007743.1	ENSG00000233251.7	GTExv8.EUR.Adipose_Subcutaneous	./WEIGHTS//GTExv8.EUR.Adipose_Subcutaneous/ENSG00000233251.7.wgt.RDat	2	56185769	56185770	0.2133	rs13035976	-2.9	rs4672096	0.149091	-8.85	1.509	475	10	enet	0.16	1.4e-20	-1.89023	0.0587	No
SSPO	ENSG00000197558.11	GTExv8.EUR.Adipose_Subcutaneous	./WEIGHTS//GTExv8.EUR.Adipose_Subcutaneous/ENSG00000197558.11.wgt.RDat	7	149776041	149776042	0.2902	rs11982494	2.94	rs855656	0.104	7.41	-2.083	292	17	enet	0.17	8.9e-21	-1.88996	0.0588	No
EEF1DP4	ENSG00000213640.3	GTExv8.EUR.Adipose_Subcutaneous	./WEIGHTS//GTExv8.EUR.Adipose_Subcutaneous/ENSG00000213640.3.wgt.RDat	7	64862998	64862999	0.3601	rs35513558	-2.25	rs7804955	0.436	-14.49	-1.905	263	25	enet	0.47	2.4e-68	1.88874	0.0589	No
NFKBIB	ENSG00000104825.16	GTExv8.EUR.Adipose_Subcutaneous	./WEIGHTS//GTExv8.EUR.Adipose_Subcutaneous/ENSG00000104825.16.wgt.RDat	19	38899951	38899952	0.0672	rs251912	2.51	rs751941	0.0176	4.57	-2.303	390	10	enet	0.03	8.8e-05	-1.88863	0.058941	No
GNGT2	ENSG00000167083.6	GTExv8.EUR.Adipose_Subcutaneous	./WEIGHTS//GTExv8.EUR.Adipose_Subcutaneous/ENSG00000167083.6.wgt.RDat	17	49209399	49209400	0.0684	rs11870879	-2.95	rs4794029	0.039531	5	-1.934	375	14	enet	0.048	7.1e-07	-1.88849	0.059	No
SCAMP1	ENSG00000085365.17	GTExv8.EUR.Adipose_Subcutaneous	./WEIGHTS//GTExv8.EUR.Adipose_Subcutaneous/ENSG00000085365.17.wgt.RDat	5	78360582	78360583	0.0416	rs355438	3.8	rs3922654	0.026805	4.46	-1.888	438	1	top1	0.027	0.00019	-1.888	0.059026	No
NR2C1	ENSG00000120798.16	GTExv8.EUR.Adipose_Subcutaneous	./WEIGHTS//GTExv8.EUR.Adipose_Subcutaneous/ENSG00000120798.16.wgt.RDat	12	95073702	95073703	0.1467	rs11609603	-3.73	rs7298631	0.0367	-4.77	-1.887	610	1	top1	0.037	1.5e-05	1.887	0.0592	No
CAPN9	ENSG00000135773.12	GTExv8.EUR.Adipose_Subcutaneous	./WEIGHTS//GTExv8.EUR.Adipose_Subcutaneous/ENSG00000135773.12.wgt.RDat	1	230747383	230747384	0.0681	rs7515210	3.61	rs12059555	0.0403	4.84	-1.887	689	1	top1	0.04	5.6e-06	-1.887	0.0592	No
FPR3	ENSG00000187474.4	GTExv8.EUR.Adipose_Subcutaneous	./WEIGHTS//GTExv8.EUR.Adipose_Subcutaneous/ENSG00000187474.4.wgt.RDat	19	51795162	51795163	0.1108	rs11665668	3.19	rs7254413	0.0509	5.84	-1.741	607	18	enet	0.051	3.5e-07	-1.88593	0.059305	No
MGMT	ENSG00000170430.9	GTExv8.EUR.Adipose_Subcutaneous	./WEIGHTS//GTExv8.EUR.Adipose_Subcutaneous/ENSG00000170430.9.wgt.RDat	10	129467183	129467184	0.555	rs514963	4.03	rs1008982	0.45	-14.68	-1.039	594	46	enet	0.52	1.1e-77	1.88535	0.0594	No
LRRC37A17P	ENSG00000263142.5	GTExv8.EUR.Adipose_Subcutaneous	./WEIGHTS//GTExv8.EUR.Adipose_Subcutaneous/ENSG00000263142.5.wgt.RDat	17	47017192	47017193	0.0568	rs3785889	5.39	rs867859	0.012868	-4.14	1.885	296	1	top1	0.013	0.0074	-1.885	0.0594	No
NUDT3	ENSG00000272325.1	GTExv8.EUR.Adipose_Subcutaneous	./WEIGHTS//GTExv8.EUR.Adipose_Subcutaneous/ENSG00000272325.1.wgt.RDat	6	34392673	34392674	0.0473	rs206942	3.44	rs16883475	0.0163	4.23	1.885	381	1	top1	0.016	0.003	1.885	0.0594	No
SLC13A5	ENSG00000141485.16	GTExv8.EUR.Adipose_Subcutaneous	./WEIGHTS//GTExv8.EUR.Adipose_Subcutaneous/ENSG00000141485.16.wgt.RDat	17	6713566	6713567	0.1319	rs7220915	2.84	rs1983177	0.057832	-6.07	-2.315	543	543	susie	0.066	6.7e-09	1.88423	0.0595	No
LPAL2	ENSG00000213071.11	GTExv8.EUR.Adipose_Subcutaneous	./WEIGHTS//GTExv8.EUR.Adipose_Subcutaneous/ENSG00000213071.11.wgt.RDat	6	160520268	160520269	0.0665	rs17593921	3.25	rs1962358	0.00234	3.89	0.187	552	20	enet	0.036	1.8e-05	1.88396	0.0596	No
PVR	ENSG00000073008.14	GTExv8.EUR.Adipose_Subcutaneous	./WEIGHTS//GTExv8.EUR.Adipose_Subcutaneous/ENSG00000073008.14.wgt.RDat	19	44643797	44643798	0.167	rs17800819	-3.93	rs10426401	0.0581	6.76	1.367	424	424	susie	0.14	1.8e-17	1.88305	0.059694	No
AIP	ENSG00000110711.9	GTExv8.EUR.Adipose_Subcutaneous	./WEIGHTS//GTExv8.EUR.Adipose_Subcutaneous/ENSG00000110711.9.wgt.RDat	11	67483040	67483041	0.0902	rs3765088	-3.15	rs2276118	0.044	-5.64	-2.364	239	239	susie	0.056	8.7e-08	1.88277	0.0597	No
SUCLA2	ENSG00000136143.14	GTExv8.EUR.Adipose_Subcutaneous	./WEIGHTS//GTExv8.EUR.Adipose_Subcutaneous/ENSG00000136143.14.wgt.RDat	13	48001353	48001354	0.1335	rs7333725	3.55	rs9567986	0.0608	6.08	0.918	366	19	enet	0.11	1.6e-13	1.88195	0.0598	No
TMOD1	ENSG00000136842.13	GTExv8.EUR.Adipose_Subcutaneous	./WEIGHTS//GTExv8.EUR.Adipose_Subcutaneous/ENSG00000136842.13.wgt.RDat	9	97501179	97501180	0.04	rs3739672	-4.69	rs2808672	0.0206	-3.85	-1.905	373	17	enet	0.024	0.00038	1.8821	0.0598	No
CELSR1	ENSG00000075275.16	GTExv8.EUR.Adipose_Subcutaneous	./WEIGHTS//GTExv8.EUR.Adipose_Subcutaneous/ENSG00000075275.16.wgt.RDat	22	46537169	46537170	0.2225	rs4253755	3.67	rs6008883	0.044	5.71	-1.529	541	34	enet	0.13	1.6e-16	-1.88055	0.060033	No
SF3B1	ENSG00000115524.15	GTExv8.EUR.Adipose_Subcutaneous	./WEIGHTS//GTExv8.EUR.Adipose_Subcutaneous/ENSG00000115524.15.wgt.RDat	2	197435090	197435091	0.0539	rs4550664	2.628	rs6719483	0.055286	5.87	1.72	327	327	susie	0.06	3e-08	1.87988	0.0601	No
TAS2R31	ENSG00000256436.1	GTExv8.EUR.Adipose_Subcutaneous	./WEIGHTS//GTExv8.EUR.Adipose_Subcutaneous/ENSG00000256436.1.wgt.RDat	12	11031406	11031407	0.1537	rs11612323	-2.77	rs17817150	0.0813	-7.03	1.305	387	10	enet	0.11	2.5e-14	-1.87992	0.0601	No
PRELID1	ENSG00000169230.9	GTExv8.EUR.Adipose_Subcutaneous	./WEIGHTS//GTExv8.EUR.Adipose_Subcutaneous/ENSG00000169230.9.wgt.RDat	5	177303773	177303774	0.081	rs12187932	-4.45	rs6885410	0.046648	-5.6	-1.88	315	1	top1	0.047	1.1e-06	1.88	0.060108	No
RP3-522J7.7	ENSG00000279345.1	GTExv8.EUR.Adipose_Subcutaneous	./WEIGHTS//GTExv8.EUR.Adipose_Subcutaneous/ENSG00000279345.1.wgt.RDat	22	49805451	49805452	0.1061	rs28567061	3.73	rs2301407	-0.00135	-3.73	-2.197	538	538	susie	0.011	0.012	1.8797	0.060148	No
DENND1A	ENSG00000119522.16	GTExv8.EUR.Adipose_Subcutaneous	./WEIGHTS//GTExv8.EUR.Adipose_Subcutaneous/ENSG00000119522.16.wgt.RDat	9	123930151	123930152	0.0484	rs1576011	2.76	rs2799465	0.057	5.4	-1.879	434	1	top1	0.057	7.4e-08	-1.879	0.0602	No
ZDHHC17	ENSG00000186908.14	GTExv8.EUR.Adipose_Subcutaneous	./WEIGHTS//GTExv8.EUR.Adipose_Subcutaneous/ENSG00000186908.14.wgt.RDat	12	76763587	76763588	0.065	rs1587110	2.96	rs1477745	0.0343	-4.31	1.879	455	1	top1	0.034	2.7e-05	-1.879	0.0602	No
RP11-415F23.2	ENSG00000271964.1	GTExv8.EUR.Adipose_Subcutaneous	./WEIGHTS//GTExv8.EUR.Adipose_Subcutaneous/ENSG00000271964.1.wgt.RDat	3	16314438	16314439	0.069	rs938337	3.03	rs690241	0.0461	5.74	1.577	552	552	susie	0.049	5.2e-07	1.87938	0.0602	No
CNDP2	ENSG00000133313.14	GTExv8.EUR.Adipose_Subcutaneous	./WEIGHTS//GTExv8.EUR.Adipose_Subcutaneous/ENSG00000133313.14.wgt.RDat	18	74495815	74495816	0.2356	rs12957259	2.27	rs2881299	0.072723	-6.72	1.33	547	8	lasso	0.085	5.1e-11	-1.87867	0.06029	No
MYRF	ENSG00000124920.13	GTExv8.EUR.Adipose_Subcutaneous	./WEIGHTS//GTExv8.EUR.Adipose_Subcutaneous/ENSG00000124920.13.wgt.RDat	11	61752648	61752649	0.0662	rs174549	-3.42	rs198462	0.0616	-5.78	1.877	401	1	top1	0.062	2.2e-08	-1.877	0.0605	No
SAP30L	ENSG00000164576.11	GTExv8.EUR.Adipose_Subcutaneous	./WEIGHTS//GTExv8.EUR.Adipose_Subcutaneous/ENSG00000164576.11.wgt.RDat	5	154445956	154445957	0.3091	rs4958755	2.43	rs6884266	0.188452	-9.6	-1.062	464	19	enet	0.19	3.1e-24	1.87647	0.060591	No
VWF	ENSG00000110799.13	GTExv8.EUR.Adipose_Subcutaneous	./WEIGHTS//GTExv8.EUR.Adipose_Subcutaneous/ENSG00000110799.13.wgt.RDat	12	6124769	6124770	0.1043	rs11064289	-3.62	rs11064111	0.0144	-4.09	0.387	548	36	enet	0.029	0.0001	1.87673	0.0606	No
TPH1	ENSG00000129167.9	GTExv8.EUR.Adipose_Subcutaneous	./WEIGHTS//GTExv8.EUR.Adipose_Subcutaneous/ENSG00000129167.9.wgt.RDat	11	18042425	18042426	0.125	rs3802967	3.29	rs7937884	0.0198	-4.84	0.035	460	17	enet	0.048	7.9e-07	-1.87611	0.0606	No
WDR90	ENSG00000161996.18	GTExv8.EUR.Adipose_Subcutaneous	./WEIGHTS//GTExv8.EUR.Adipose_Subcutaneous/ENSG00000161996.18.wgt.RDat	16	649324	649325	0.3219	rs7206751	3.19	rs2076142	0.314	12.45	-1.527	451	16	enet	0.34	2.1e-44	-1.87569	0.0607	No
PIGV	ENSG00000060642.10	GTExv8.EUR.Adipose_Subcutaneous	./WEIGHTS//GTExv8.EUR.Adipose_Subcutaneous/ENSG00000060642.10.wgt.RDat	1	26787471	26787472	0.1118	rs7547618	-2.95	rs12743862	0.0901	-6.87	-1.875	291	1	top1	0.09	1.2e-11	1.875	0.0608	No
ATP11A	ENSG00000068650.18	GTExv8.EUR.Adipose_Subcutaneous	./WEIGHTS//GTExv8.EUR.Adipose_Subcutaneous/ENSG00000068650.18.wgt.RDat	13	112690328	112690329	0.0726	rs1475931	3.55	rs1320525	-0.00105	-3.42	1.106	500	500	susie	0.01	0.014	-1.87465	0.0608	No
ZC3H3	ENSG00000014164.6	GTExv8.EUR.Adipose_Subcutaneous	./WEIGHTS//GTExv8.EUR.Adipose_Subcutaneous/ENSG00000014164.6.wgt.RDat	8	143541452	143541453	0.6435	rs4977166	2.89	rs4242488	0.618051	-17.22	1.68	349	60	enet	0.63	7.1e-105	-1.8737	0.061	No
TDRD9	ENSG00000156414.18	GTExv8.EUR.Adipose_Subcutaneous	./WEIGHTS//GTExv8.EUR.Adipose_Subcutaneous/ENSG00000156414.18.wgt.RDat	14	103928461	103928462	0.2255	rs12894275	-5.03	rs10149651	0.135339	8.41	1.311	336	336	susie	0.14	3.9e-18	1.8725	0.0611	No
RP11-505P4.7	ENSG00000229862.5	GTExv8.EUR.Adipose_Subcutaneous	./WEIGHTS//GTExv8.EUR.Adipose_Subcutaneous/ENSG00000229862.5.wgt.RDat	6	73523797	73523798	0.1589	rs3757105	3.69	rs3822960	0.124	-8.34	1.739	389	389	susie	0.14	3.2e-17	-1.8728	0.0611	No
IMPDH1P5	ENSG00000213513.3	GTExv8.EUR.Adipose_Subcutaneous	./WEIGHTS//GTExv8.EUR.Adipose_Subcutaneous/ENSG00000213513.3.wgt.RDat	10	77781875	77781876	0.0426	rs697171	2.9	rs1781828	0.0218	4.41	1.53	532	532	susie	0.027	0.00017	1.87147	0.0613	No
CWF19L1	ENSG00000095485.16	GTExv8.EUR.Adipose_Subcutaneous	./WEIGHTS//GTExv8.EUR.Adipose_Subcutaneous/ENSG00000095485.16.wgt.RDat	10	100267679	100267680	0.2645	rs11599750	-3.9	rs11597086	0.348	12.98	-1.87	394	1	top1	0.35	1.7e-46	-1.87	0.0615	No
VSIR	ENSG00000107738.19	GTExv8.EUR.Adipose_Subcutaneous	./WEIGHTS//GTExv8.EUR.Adipose_Subcutaneous/ENSG00000107738.19.wgt.RDat	10	71773497	71773498	0.1881	rs4148940	4	rs12414911	0.0852	6.71	1.635	615	21	enet	0.11	7.8e-14	1.86975	0.0615	No
CTC-457L16.2	ENSG00000262319.1	GTExv8.EUR.Adipose_Subcutaneous	./WEIGHTS//GTExv8.EUR.Adipose_Subcutaneous/ENSG00000262319.1.wgt.RDat	17	19143688	19143689	0.1551	rs11656760	-2.55	rs7502682	0.16903	-9.42	-2.13	218	7	lasso	0.19	6.3e-24	1.86889	0.0616	No
DOCK5	ENSG00000147459.17	GTExv8.EUR.Adipose_Subcutaneous	./WEIGHTS//GTExv8.EUR.Adipose_Subcutaneous/ENSG00000147459.17.wgt.RDat	8	25184722	25184723	0.0926	rs11781872	2.77	rs10090201	0.005288	-4.63	1.359	483	21	enet	0.026	0.00024	-1.8684	0.0617	No
ETV4	ENSG00000175832.12	GTExv8.EUR.Adipose_Subcutaneous	./WEIGHTS//GTExv8.EUR.Adipose_Subcutaneous/ENSG00000175832.12.wgt.RDat	17	43579619	43579620	0.1368	rs8176173	-2.88	rs2293015	0.111211	8.02	-2.377	326	9	lasso	0.13	3.5e-16	-1.86811	0.0617	No
HMG20A	ENSG00000140382.14	GTExv8.EUR.Adipose_Subcutaneous	./WEIGHTS//GTExv8.EUR.Adipose_Subcutaneous/ENSG00000140382.14.wgt.RDat	15	77420411	77420412	0.2124	rs11639197	2.88	rs11632999	0.148	8.48	1.765	326	326	susie	0.15	6.1e-19	1.86743	0.0618	No
TAF1B	ENSG00000115750.16	GTExv8.EUR.Adipose_Subcutaneous	./WEIGHTS//GTExv8.EUR.Adipose_Subcutaneous/ENSG00000115750.16.wgt.RDat	2	9843353	9843354	0.4759	rs6432057	2.702	rs2303914	0.394186	-13.83	1.839	489	34	enet	0.44	9.4e-63	-1.86717	0.0619	No
MAP3K8	ENSG00000107968.9	GTExv8.EUR.Adipose_Subcutaneous	./WEIGHTS//GTExv8.EUR.Adipose_Subcutaneous/ENSG00000107968.9.wgt.RDat	10	30433936	30433937	0.0795	rs2265370	-3.64	rs8177029	0.0645	5.68	-1.866	568	1	top1	0.065	1e-08	-1.866	0.062	No
DCXR	ENSG00000169738.7	GTExv8.EUR.Adipose_Subcutaneous	./WEIGHTS//GTExv8.EUR.Adipose_Subcutaneous/ENSG00000169738.7.wgt.RDat	17	82037731	82037732	0.118	rs35290415	-3.4	rs8069378	0.063177	5.85	1.866	313	1	top1	0.063	1.5e-08	1.866	0.062	No
RP11-973N13.4	ENSG00000259116.1	GTExv8.EUR.Adipose_Subcutaneous	./WEIGHTS//GTExv8.EUR.Adipose_Subcutaneous/ENSG00000259116.1.wgt.RDat	14	64540367	64540368	0.079	rs17180350	3.37	rs1542313	0.066654	5.89	1.866	499	1	top1	0.067	5.9e-09	1.866	0.062	No
UGGT1	ENSG00000136731.12	GTExv8.EUR.Adipose_Subcutaneous	./WEIGHTS//GTExv8.EUR.Adipose_Subcutaneous/ENSG00000136731.12.wgt.RDat	2	128091199	128091200	0.1385	rs935840	-3.229	rs11687190	0.06739	-5.93	1.865	376	1	top1	0.067	4.9e-09	-1.865	0.0622	No
ZNF438	ENSG00000183621.15	GTExv8.EUR.Adipose_Subcutaneous	./WEIGHTS//GTExv8.EUR.Adipose_Subcutaneous/ENSG00000183621.15.wgt.RDat	10	31031936	31031937	0.0486	rs10763848	2.9	rs12244754	0.00712	-4.41	-2.304	419	419	susie	0.013	0.0063	1.86451	0.0623	No
PREX2	ENSG00000046889.18	GTExv8.EUR.Adipose_Subcutaneous	./WEIGHTS//GTExv8.EUR.Adipose_Subcutaneous/ENSG00000046889.18.wgt.RDat	8	67952117	67952118	0.1281	rs7006061	-2.82	rs10504422	0.000159	-3.53	0.521	536	536	susie	0.019	0.0013	1.8632	0.0624	No
ARL3	ENSG00000138175.8	GTExv8.EUR.Adipose_Subcutaneous	./WEIGHTS//GTExv8.EUR.Adipose_Subcutaneous/ENSG00000138175.8.wgt.RDat	10	102714406	102714407	0.1406	rs4290163	3.8	rs11191375	0.0787	-6.5	2.161	365	7	lasso	0.12	6.1e-15	-1.86132	0.0627	No
NSA2	ENSG00000164346.9	GTExv8.EUR.Adipose_Subcutaneous	./WEIGHTS//GTExv8.EUR.Adipose_Subcutaneous/ENSG00000164346.9.wgt.RDat	5	74768930	74768931	0.6488	rs13436109	-3.24	rs6877188	0.612639	17.24	-1.824	474	6	lasso	0.63	2.7e-104	-1.86067	0.062791	No
RP11-80H8.4	ENSG00000241679.2	GTExv8.EUR.Adipose_Subcutaneous	./WEIGHTS//GTExv8.EUR.Adipose_Subcutaneous/ENSG00000241679.2.wgt.RDat	3	143131273	143131274	0.1018	rs6664	3.01	rs7611217	0.0734	7.21	-1.895	540	8	enet	0.11	9.7e-14	-1.86012	0.0629	No
BLK	ENSG00000136573.12	GTExv8.EUR.Adipose_Subcutaneous	./WEIGHTS//GTExv8.EUR.Adipose_Subcutaneous/ENSG00000136573.12.wgt.RDat	8	11494000	11494001	0.0523	rs7824557	3.5	rs998683	0.029042	-4.96	1.776	624	624	susie	0.038	1.1e-05	-1.8591	0.063	No
SPTBN2	ENSG00000173898.11	GTExv8.EUR.Adipose_Subcutaneous	./WEIGHTS//GTExv8.EUR.Adipose_Subcutaneous/ENSG00000173898.11.wgt.RDat	11	66729225	66729226	0.1235	rs10896104	-3.69	rs3782079	0.0707	5.93	-1.859	256	1	top1	0.071	2.1e-09	-1.859	0.063	No
RUFY3	ENSG00000018189.12	GTExv8.EUR.Adipose_Subcutaneous	./WEIGHTS//GTExv8.EUR.Adipose_Subcutaneous/ENSG00000018189.12.wgt.RDat	4	70704800	70704801	0.1134	rs10013800	-3.01	rs1043903	0.00362	4.38	-2.416	391	21	enet	0.039	7.2e-06	-1.8583	0.063133	No
TTC37	ENSG00000198677.10	GTExv8.EUR.Adipose_Subcutaneous	./WEIGHTS//GTExv8.EUR.Adipose_Subcutaneous/ENSG00000198677.10.wgt.RDat	5	95555006	95555007	0.21	rs11960770	2.94	rs17084916	0.165898	9.23	-1.858	414	1	top1	0.17	8.7e-21	-1.858	0.063169	No
AC141586.5	ENSG00000215154.6	GTExv8.EUR.Adipose_Subcutaneous	./WEIGHTS//GTExv8.EUR.Adipose_Subcutaneous/ENSG00000215154.6.wgt.RDat	16	2603349	2603350	0.2813	rs26930	-3.37	rs34610373	0.181	-9.36	-1.858	294	1	top1	0.18	9.7e-23	1.858	0.0632	No
TMEM165	ENSG00000134851.12	GTExv8.EUR.Adipose_Subcutaneous	./WEIGHTS//GTExv8.EUR.Adipose_Subcutaneous/ENSG00000134851.12.wgt.RDat	4	55395956	55395957	0.1251	rs969340	5.31	rs7663650	0.133	-8.09	1.711	395	6	lasso	0.14	2.5e-17	-1.8573	0.06327	No
RXRG	ENSG00000143171.12	GTExv8.EUR.Adipose_Subcutaneous	./WEIGHTS//GTExv8.EUR.Adipose_Subcutaneous/ENSG00000143171.12.wgt.RDat	1	165445354	165445355	0.0975	rs1123944	-3.39	rs10918179	0.0526	5.12	-1.857	639	1	top1	0.053	2.3e-07	-1.857	0.0633	No
RP11-60A14.1	ENSG00000279778.1	GTExv8.EUR.Adipose_Subcutaneous	./WEIGHTS//GTExv8.EUR.Adipose_Subcutaneous/ENSG00000279778.1.wgt.RDat	1	87808371	87808372	0.3703	rs7524337	-3.18	rs1413533	0.181	10.18	1.085	461	24	enet	0.25	5.8e-32	1.85729	0.0633	No
PI4KA	ENSG00000241973.10	GTExv8.EUR.Adipose_Subcutaneous	./WEIGHTS//GTExv8.EUR.Adipose_Subcutaneous/ENSG00000241973.10.wgt.RDat	22	20859416	20859417	0.0925	rs165908	-2.55	rs2241138	0.092	-7.68	-1.798	429	429	susie	0.11	1.3e-13	1.85664	0.063362	No
SNORD3B-1	ENSG00000265185.5	GTExv8.EUR.Adipose_Subcutaneous	./WEIGHTS//GTExv8.EUR.Adipose_Subcutaneous/ENSG00000265185.5.wgt.RDat	17	19061911	19061912	0.1077	rs11656760	-2.55	rs959071	0.041217	5.73	-1.749	193	7	enet	0.061	2.9e-08	-1.85642	0.0634	No
MRPL39	ENSG00000154719.13	GTExv8.EUR.Adipose_Subcutaneous	./WEIGHTS//GTExv8.EUR.Adipose_Subcutaneous/ENSG00000154719.13.wgt.RDat	21	25607516	25607517	0.2833	rs10154112	2.64	rs9984734	0.33996	-12.86	1.81	377	6	lasso	0.34	1.2e-45	-1.856	0.06346	No
EXOSC1	ENSG00000171311.12	GTExv8.EUR.Adipose_Subcutaneous	./WEIGHTS//GTExv8.EUR.Adipose_Subcutaneous/ENSG00000171311.12.wgt.RDat	10	97446016	97446017	0.0719	rs2817688	2.73	rs7074007	0.0472	5.36	1.785	503	16	enet	0.072	1.3e-09	1.8558	0.0635	No
SCAMP5	ENSG00000198794.11	GTExv8.EUR.Adipose_Subcutaneous	./WEIGHTS//GTExv8.EUR.Adipose_Subcutaneous/ENSG00000198794.11.wgt.RDat	15	74957464	74957465	0.3854	rs8028182	2.79	rs7163390	0.112	8.11	0.781	265	45	enet	0.19	2e-23	1.85527	0.0636	No
RP11-459O16.8	ENSG00000276128.1	GTExv8.EUR.Adipose_Subcutaneous	./WEIGHTS//GTExv8.EUR.Adipose_Subcutaneous/ENSG00000276128.1.wgt.RDat	9	42981771	42981772	0.3985	rs28407960	-1.55	rs28407960	0.279	11.64	-1.554	2	2	enet	0.29	4.1e-37	-1.8549	0.0636	No
RP11-545I5.3	ENSG00000235652.7	GTExv8.EUR.Adipose_Subcutaneous	./WEIGHTS//GTExv8.EUR.Adipose_Subcutaneous/ENSG00000235652.7.wgt.RDat	6	145809777	145809778	0.1402	rs380883	-3.24	rs960385	0.146	8.82	-1.38	267	20	enet	0.18	2.1e-22	-1.85459	0.0637	No
RP11-333E1.2	ENSG00000263164.1	GTExv8.EUR.Adipose_Subcutaneous	./WEIGHTS//GTExv8.EUR.Adipose_Subcutaneous/ENSG00000263164.1.wgt.RDat	17	5241542	5241543	0.112	rs16942615	3.24	rs3844577	0.072881	6.55	-1.857	465	465	susie	0.079	2e-10	-1.85325	0.0638	No
AP001056.1	ENSG00000237604.1	GTExv8.EUR.Adipose_Subcutaneous	./WEIGHTS//GTExv8.EUR.Adipose_Subcutaneous/ENSG00000237604.1.wgt.RDat	21	44175488	44175489	0.2619	rs2276247	3.57	rs2242949	0.06395	5.69	-0.512	368	368	susie	0.12	5.2e-15	-1.8535	0.06382	No
GABRR2	ENSG00000111886.10	GTExv8.EUR.Adipose_Subcutaneous	./WEIGHTS//GTExv8.EUR.Adipose_Subcutaneous/ENSG00000111886.10.wgt.RDat	6	89315298	89315299	0.2267	rs1796740	3.02	rs7744352	0.0971	7.6	-1.808	444	444	susie	0.1	9e-13	-1.85297	0.0639	No
LINC01839	ENSG00000227509.1	GTExv8.EUR.Adipose_Subcutaneous	./WEIGHTS//GTExv8.EUR.Adipose_Subcutaneous/ENSG00000227509.1.wgt.RDat	3	184505112	184505113	0.1253	rs13433785	-2.9	rs9822959	0.0783	6.42	1.853	448	1	top1	0.078	2.7e-10	1.853	0.0639	No
FMO3	ENSG00000007933.12	GTExv8.EUR.Adipose_Subcutaneous	./WEIGHTS//GTExv8.EUR.Adipose_Subcutaneous/ENSG00000007933.12.wgt.RDat	1	171090876	171090877	0.1132	rs11589825	2.87	rs7881379	0.00545	4.59	1.529	525	8	lasso	0.035	2.2e-05	1.85121	0.0641	No
AC017074.2	ENSG00000227359.1	GTExv8.EUR.Adipose_Subcutaneous	./WEIGHTS//GTExv8.EUR.Adipose_Subcutaneous/ENSG00000227359.1.wgt.RDat	2	113704077	113704078	0.2565	rs3748905	2.658	rs1053413	0.148023	8.49	-1.773	320	10	lasso	0.15	7.8e-19	-1.85125	0.0641	No
FUT8	ENSG00000033170.16	GTExv8.EUR.Adipose_Subcutaneous	./WEIGHTS//GTExv8.EUR.Adipose_Subcutaneous/ENSG00000033170.16.wgt.RDat	14	65410591	65410592	0.059	rs8020305	2.01	rs17102450	0.055499	5.33	-1.85	372	1	top1	0.055	1.1e-07	-1.85	0.0643	No
MEST	ENSG00000106484.14	GTExv8.EUR.Adipose_Subcutaneous	./WEIGHTS//GTExv8.EUR.Adipose_Subcutaneous/ENSG00000106484.14.wgt.RDat	7	130491328	130491329	0.1463	rs285522	3.54	rs10263705	0.0991	-8.05	-1.722	423	4	lasso	0.15	9.8e-19	1.84911	0.0644	No
MCM9	ENSG00000111877.17	GTExv8.EUR.Adipose_Subcutaneous	./WEIGHTS//GTExv8.EUR.Adipose_Subcutaneous/ENSG00000111877.17.wgt.RDat	6	118935161	118935162	0.1231	rs808031	3.47	rs7742814	0.0107	-5.3	0.232	383	21	enet	0.049	6.6e-07	-1.8491	0.0644	No
WDR5B	ENSG00000196981.3	GTExv8.EUR.Adipose_Subcutaneous	./WEIGHTS//GTExv8.EUR.Adipose_Subcutaneous/ENSG00000196981.3.wgt.RDat	3	122416050	122416051	0.2348	rs1501892	3.48	rs4678190	0.225	-10.93	1.862	461	24	enet	0.27	2.4e-35	-1.84938	0.0644	No
ANKRD20A7P	ENSG00000236816.2	GTExv8.EUR.Adipose_Subcutaneous	./WEIGHTS//GTExv8.EUR.Adipose_Subcutaneous/ENSG00000236816.2.wgt.RDat	9	42852674	42852675	0.4028	rs28407960	-1.55	rs28407960	0.286	11.72	-1.554	2	2	enet	0.3	1.1e-38	-1.8495	0.0644	No
AC002064.5	ENSG00000225498.1	GTExv8.EUR.Adipose_Subcutaneous	./WEIGHTS//GTExv8.EUR.Adipose_Subcutaneous/ENSG00000225498.1.wgt.RDat	7	90312495	90312496	0.1691	rs6975005	2.54	rs3810891	0.19	-9.68	1.849	462	1	top1	0.19	7.2e-24	-1.849	0.0645	No
KNTC1	ENSG00000184445.11	GTExv8.EUR.Adipose_Subcutaneous	./WEIGHTS//GTExv8.EUR.Adipose_Subcutaneous/ENSG00000184445.11.wgt.RDat	12	122527245	122527246	0.0839	rs7979863	3.93	rs10847242	-0.000194	3.24	-2.053	311	311	susie	0.0098	0.017	-1.8463	0.0648	No
TRAF3IP2	ENSG00000056972.18	GTExv8.EUR.Adipose_Subcutaneous	./WEIGHTS//GTExv8.EUR.Adipose_Subcutaneous/ENSG00000056972.18.wgt.RDat	6	111606277	111606278	0.0516	rs1515333	4.04	rs174382	0.00795	-3.57	1.846	437	1	top1	0.0079	0.028	-1.846	0.0649	No
RP11-89C3.4	ENSG00000271584.2	GTExv8.EUR.Adipose_Subcutaneous	./WEIGHTS//GTExv8.EUR.Adipose_Subcutaneous/ENSG00000271584.2.wgt.RDat	11	111179640	111179641	0.3532	rs4938459	3.26	rs7111445	0.278	11.72	-1.756	470	14	lasso	0.29	6.6e-37	-1.84596	0.0649	No
ERV3-1	ENSG00000213462.4	GTExv8.EUR.Adipose_Subcutaneous	./WEIGHTS//GTExv8.EUR.Adipose_Subcutaneous/ENSG00000213462.4.wgt.RDat	7	65006742	65006743	0.2553	rs2418470	-2.34	rs11771033	0.198	10.21	-1.716	253	253	susie	0.3	1.1e-38	-1.84498	0.065	No
MOV10L1	ENSG00000073146.15	GTExv8.EUR.Adipose_Subcutaneous	./WEIGHTS//GTExv8.EUR.Adipose_Subcutaneous/ENSG00000073146.15.wgt.RDat	22	50089878	50089879	0.2098	rs28567061	3.73	rs4838816	0.135	8.53	-1.623	422	30	enet	0.16	1.9e-20	-1.84446	0.065117	No
EPHA3	ENSG00000044524.10	GTExv8.EUR.Adipose_Subcutaneous	./WEIGHTS//GTExv8.EUR.Adipose_Subcutaneous/ENSG00000044524.10.wgt.RDat	3	89107523	89107524	0.108	rs1603312	2.86	rs4132275	0.0147	-4.42	-1.932	266	17	enet	0.029	9.5e-05	1.84361	0.0652	No
EFCAB8	ENSG00000215529.12	GTExv8.EUR.Adipose_Subcutaneous	./WEIGHTS//GTExv8.EUR.Adipose_Subcutaneous/ENSG00000215529.12.wgt.RDat	20	32858922	32858923	0.0952	rs6057607	3	rs6141803	0.0225	-4.27	1.933	435	435	susie	0.027	0.00019	-1.84374	0.0652	No
AC091729.9	ENSG00000229043.2	GTExv8.EUR.Adipose_Subcutaneous	./WEIGHTS//GTExv8.EUR.Adipose_Subcutaneous/ENSG00000229043.2.wgt.RDat	7	1160484	1160485	0.5457	rs4621709	-2.55	rs2949192	0.634	17.42	-1.753	397	397	susie	0.64	9.5e-108	-1.84293	0.0653	No
EVI5L	ENSG00000142459.8	GTExv8.EUR.Adipose_Subcutaneous	./WEIGHTS//GTExv8.EUR.Adipose_Subcutaneous/ENSG00000142459.8.wgt.RDat	19	7830232	7830233	0.1483	rs2967622	-3.18	rs11666198	0.0751	6.36	1.843	442	1	top1	0.075	6.5e-10	1.843	0.065329	No
HFM1	ENSG00000162669.15	GTExv8.EUR.Adipose_Subcutaneous	./WEIGHTS//GTExv8.EUR.Adipose_Subcutaneous/ENSG00000162669.15.wgt.RDat	1	91404868	91404869	0.4189	rs963911	3.81	rs12568483	0.26	11.22	0.764	528	528	susie	0.34	1.2e-44	1.84275	0.0654	No
BTNL8	ENSG00000113303.11	GTExv8.EUR.Adipose_Subcutaneous	./WEIGHTS//GTExv8.EUR.Adipose_Subcutaneous/ENSG00000113303.11.wgt.RDat	5	180899076	180899077	0.2663	rs17629918	3.27	rs4700772	0.163869	-9.23	-2.107	330	330	susie	0.19	2.3e-24	1.84249	0.065403	No
SGTA	ENSG00000104969.9	GTExv8.EUR.Adipose_Subcutaneous	./WEIGHTS//GTExv8.EUR.Adipose_Subcutaneous/ENSG00000104969.9.wgt.RDat	19	2783370	2783371	0.1156	rs3783501	-3.08	rs4807330	0.0743	-6.24	1.842	441	1	top1	0.074	7.9e-10	-1.842	0.065475	No
MYO9B	ENSG00000099331.13	GTExv8.EUR.Adipose_Subcutaneous	./WEIGHTS//GTExv8.EUR.Adipose_Subcutaneous/ENSG00000099331.13.wgt.RDat	19	17075780	17075781	0.0679	rs7246865	-2.84	rs2363956	-0.0018	-3.54	-0.156	408	25	enet	0.0067	0.041	1.84166	0.065526	No
NUP88	ENSG00000108559.11	GTExv8.EUR.Adipose_Subcutaneous	./WEIGHTS//GTExv8.EUR.Adipose_Subcutaneous/ENSG00000108559.11.wgt.RDat	17	5419639	5419640	0.1062	rs16942615	3.24	rs1806261	0.119136	-7.66	-1.841	529	1	top1	0.12	4.6e-15	1.841	0.0656	No
PDZRN3	ENSG00000121440.14	GTExv8.EUR.Adipose_Subcutaneous	./WEIGHTS//GTExv8.EUR.Adipose_Subcutaneous/ENSG00000121440.14.wgt.RDat	3	73624408	73624409	0.1509	rs13316907	-2.84	rs11926413	0.00392	-5.01	-1.337	587	26	enet	0.046	1.4e-06	1.84115	0.0656	No
RP11-57H12.3	ENSG00000226026.5	GTExv8.EUR.Adipose_Subcutaneous	./WEIGHTS//GTExv8.EUR.Adipose_Subcutaneous/ENSG00000226026.5.wgt.RDat	1	95233981	95233982	0.1112	rs11165281	2.96	rs12057931	0.0542	-5.68	-0.762	498	498	susie	0.065	9.1e-09	1.84095	0.0656	No
RP11-295D4.3	ENSG00000280063.1	GTExv8.EUR.Adipose_Subcutaneous	./WEIGHTS//GTExv8.EUR.Adipose_Subcutaneous/ENSG00000280063.1.wgt.RDat	16	4348647	4348648	0.1892	rs1684583	-3.61	rs7191812	0.188	-9.71	-1.728	398	398	susie	0.19	8e-24	1.8401	0.0658	No
FTCDNL1	ENSG00000226124.6	GTExv8.EUR.Adipose_Subcutaneous	./WEIGHTS//GTExv8.EUR.Adipose_Subcutaneous/ENSG00000226124.6.wgt.RDat	2	199851172	199851173	0.479	rs2347758	-5.976	rs6759018	0.284034	11.97	-2.07	310	310	susie	0.33	1.2e-43	-1.83919	0.0659	No
VAMP3	ENSG00000049245.12	GTExv8.EUR.Adipose_Subcutaneous	./WEIGHTS//GTExv8.EUR.Adipose_Subcutaneous/ENSG00000049245.12.wgt.RDat	1	7771268	7771269	0.0656	rs397349	2.84	rs11576572	0.0168	4.39	-1.034	459	23	enet	0.028	0.00014	-1.83815	0.066	No
WFIKKN1	ENSG00000127578.6	GTExv8.EUR.Adipose_Subcutaneous	./WEIGHTS//GTExv8.EUR.Adipose_Subcutaneous/ENSG00000127578.6.wgt.RDat	16	630931	630932	0.2817	rs7206751	3.19	rs2269556	0.277	11.72	-1.849	458	5	lasso	0.29	7.1e-38	-1.83752	0.0661	No
TTBK2	ENSG00000128881.16	GTExv8.EUR.Adipose_Subcutaneous	./WEIGHTS//GTExv8.EUR.Adipose_Subcutaneous/ENSG00000128881.16.wgt.RDat	15	42920808	42920809	0.0831	rs3742970	-3.57	rs12050604	0.0256	-5.6	1.124	282	3	lasso	0.036	1.6e-05	-1.83684	0.0662	No
OOEP	ENSG00000203907.9	GTExv8.EUR.Adipose_Subcutaneous	./WEIGHTS//GTExv8.EUR.Adipose_Subcutaneous/ENSG00000203907.9.wgt.RDat	6	73394746	73394747	0.1048	rs3757105	3.69	rs311686	0.0555	-5.44	1.837	378	1	top1	0.055	1.1e-07	-1.837	0.0662	No
TRABD2B	ENSG00000269113.3	GTExv8.EUR.Adipose_Subcutaneous	./WEIGHTS//GTExv8.EUR.Adipose_Subcutaneous/ENSG00000269113.3.wgt.RDat	1	47996894	47996895	0.106	rs4926559	-2.91	rs13376323	0.00613	-3.73	1.716	464	18	enet	0.024	0.00037	-1.83664	0.0663	No
RP11-661A12.5	ENSG00000254859.1	GTExv8.EUR.Adipose_Subcutaneous	./WEIGHTS//GTExv8.EUR.Adipose_Subcutaneous/ENSG00000254859.1.wgt.RDat	8	143549728	143549729	0.6379	rs4977166	2.89	rs4242488	0.652837	-17.68	1.68	347	8	enet	0.66	8.1e-114	-1.8355	0.0664	No
SUPT7L	ENSG00000119760.15	GTExv8.EUR.Adipose_Subcutaneous	./WEIGHTS//GTExv8.EUR.Adipose_Subcutaneous/ENSG00000119760.15.wgt.RDat	2	27663469	27663470	0.0733	rs13414801	3.382	rs1506534	-0.000748	3.46	0.807	297	32	enet	0.0067	0.04	1.83483	0.0665	No
FAM47E	ENSG00000189157.13	GTExv8.EUR.Adipose_Subcutaneous	./WEIGHTS//GTExv8.EUR.Adipose_Subcutaneous/ENSG00000189157.13.wgt.RDat	4	76214039	76214040	0.4597	rs1441904	3.01	rs964051	0.372	-13.37	-1.116	482	21	enet	0.44	9.5e-63	1.8337	0.066692	No
FAM8A1	ENSG00000137414.5	GTExv8.EUR.Adipose_Subcutaneous	./WEIGHTS//GTExv8.EUR.Adipose_Subcutaneous/ENSG00000137414.5.wgt.RDat	6	17600354	17600355	0.1676	rs6923384	-3.27	rs6916441	0.126	7.97	1.834	355	1	top1	0.13	6.8e-16	1.834	0.0667	No
FAM86C2P	ENSG00000160172.10	GTExv8.EUR.Adipose_Subcutaneous	./WEIGHTS//GTExv8.EUR.Adipose_Subcutaneous/ENSG00000160172.10.wgt.RDat	11	67805335	67805336	0.1089	rs3765088	-3.15	rs4930224	0.0478	-4.92	1.834	269	1	top1	0.048	8.2e-07	-1.834	0.0667	No
UBXN2A	ENSG00000173960.13	GTExv8.EUR.Adipose_Subcutaneous	./WEIGHTS//GTExv8.EUR.Adipose_Subcutaneous/ENSG00000173960.13.wgt.RDat	2	23927284	23927285	0.0805	rs7579413	-2.393	rs12475813	0.07432	6.07	-1.833	377	1	top1	0.074	7.9e-10	-1.833	0.0668	No
RP3-414A15.2	ENSG00000258695.2	GTExv8.EUR.Adipose_Subcutaneous	./WEIGHTS//GTExv8.EUR.Adipose_Subcutaneous/ENSG00000258695.2.wgt.RDat	14	73530151	73530152	0.3201	rs214273	3.64	rs2010070	0.065865	7.13	-0.125	354	354	susie	0.21	7.6e-26	-1.8322	0.0669	No
RGMB-AS1	ENSG00000246763.6	GTExv8.EUR.Adipose_Subcutaneous	./WEIGHTS//GTExv8.EUR.Adipose_Subcutaneous/ENSG00000246763.6.wgt.RDat	5	98773468	98773469	0.1159	rs1378442	3.17	rs1911904	0.094304	7.44	1.815	343	343	susie	0.1	2.3e-13	1.83138	0.067043	No
ZNF273	ENSG00000198039.11	GTExv8.EUR.Adipose_Subcutaneous	./WEIGHTS//GTExv8.EUR.Adipose_Subcutaneous/ENSG00000198039.11.wgt.RDat	7	64870171	64870172	0.1375	rs2418470	-2.34	rs6965753	0.157	-8.78	-1.232	263	12	enet	0.16	7.1e-20	1.82948	0.0673	No
TAPT1-AS1	ENSG00000263327.6	GTExv8.EUR.Adipose_Subcutaneous	./WEIGHTS//GTExv8.EUR.Adipose_Subcutaneous/ENSG00000263327.6.wgt.RDat	4	16226684	16226685	0.3481	rs12647911	3.76	rs894639	0.0935	-7.62	2.253	602	37	enet	0.26	6.3e-33	-1.8293	0.067356	No
SMYD1	ENSG00000115593.14	GTExv8.EUR.Adipose_Subcutaneous	./WEIGHTS//GTExv8.EUR.Adipose_Subcutaneous/ENSG00000115593.14.wgt.RDat	2	88067779	88067780	0.0569	rs4449134	2.868	rs1542087	0.010836	-3.62	2.029	240	240	susie	0.014	0.0052	-1.82915	0.0674	No
DCAF4	ENSG00000119599.16	GTExv8.EUR.Adipose_Subcutaneous	./WEIGHTS//GTExv8.EUR.Adipose_Subcutaneous/ENSG00000119599.16.wgt.RDat	14	72926331	72926332	0.4159	rs11626844	4.29	rs11629006	0.114766	8.98	-0.27	463	48	enet	0.33	9e-44	-1.8292	0.0674	No
LINC01354	ENSG00000231768.1	GTExv8.EUR.Adipose_Subcutaneous	./WEIGHTS//GTExv8.EUR.Adipose_Subcutaneous/ENSG00000231768.1.wgt.RDat	1	234531778	234531779	0.0867	rs11586358	3.53	rs271738	0.0515	-5.32	-1.829	613	1	top1	0.052	3.1e-07	1.829	0.0674	No
RABEP1	ENSG00000029725.16	GTExv8.EUR.Adipose_Subcutaneous	./WEIGHTS//GTExv8.EUR.Adipose_Subcutaneous/ENSG00000029725.16.wgt.RDat	17	5282264	5282265	0.2077	rs16942615	3.24	rs1065483	0.155345	9.15	-1.897	462	8	lasso	0.19	1.8e-23	-1.82815	0.0675	No
NRXN2	ENSG00000110076.18	GTExv8.EUR.Adipose_Subcutaneous	./WEIGHTS//GTExv8.EUR.Adipose_Subcutaneous/ENSG00000110076.18.wgt.RDat	11	64723187	64723188	0.2026	rs489192	3.41	rs506035	0.154	9.57	1.619	359	17	enet	0.18	1.4e-22	1.82861	0.0675	No
RP11-91P24.6	ENSG00000255449.1	GTExv8.EUR.Adipose_Subcutaneous	./WEIGHTS//GTExv8.EUR.Adipose_Subcutaneous/ENSG00000255449.1.wgt.RDat	11	77870090	77870091	0.086	rs11603537	2.79	rs11237353	0.0555	-6.14	-1.473	351	351	susie	0.091	9.6e-12	1.82822	0.0675	No
FLRT2	ENSG00000185070.10	GTExv8.EUR.Adipose_Subcutaneous	./WEIGHTS//GTExv8.EUR.Adipose_Subcutaneous/ENSG00000185070.10.wgt.RDat	14	85530143	85530144	0.0842	rs17796813	-2.72	rs12894826	0.013678	-4.94	-1.682	508	508	susie	0.022	0.00075	1.8268	0.0677	No
DNMT3B	ENSG00000088305.18	GTExv8.EUR.Adipose_Subcutaneous	./WEIGHTS//GTExv8.EUR.Adipose_Subcutaneous/ENSG00000088305.18.wgt.RDat	20	32762384	32762385	0.0461	rs6057607	3	rs6058869	0.0286	4.26	1.826	421	1	top1	0.029	0.00012	1.826	0.0679	No
NOP56	ENSG00000101361.16	GTExv8.EUR.Adipose_Subcutaneous	./WEIGHTS//GTExv8.EUR.Adipose_Subcutaneous/ENSG00000101361.16.wgt.RDat	20	2652144	2652145	0.1377	rs910275	-3.42	rs6050455	0.00794	4.57	-1.098	570	24	enet	0.063	1.7e-08	-1.82529	0.068	No
GAPVD1	ENSG00000165219.21	GTExv8.EUR.Adipose_Subcutaneous	./WEIGHTS//GTExv8.EUR.Adipose_Subcutaneous/ENSG00000165219.21.wgt.RDat	9	125261793	125261794	0.1117	rs501963	-2.93	rs372225	0.0473	5.41	1.825	318	1	top1	0.047	9.3e-07	1.825	0.068	No
AVEN	ENSG00000169857.7	GTExv8.EUR.Adipose_Subcutaneous	./WEIGHTS//GTExv8.EUR.Adipose_Subcutaneous/ENSG00000169857.7.wgt.RDat	15	34039175	34039176	0.232	rs7175892	-3.31	rs8030094	0.172	-9.22	-1.616	550	550	susie	0.19	2.2e-24	1.82511	0.068	No
POM121C	ENSG00000272391.5	GTExv8.EUR.Adipose_Subcutaneous	./WEIGHTS//GTExv8.EUR.Adipose_Subcutaneous/ENSG00000272391.5.wgt.RDat	7	75486270	75486271	0.2659	rs12534422	2.64	rs1167827	0.0723	-6.63	-1.172	198	198	susie	0.19	4e-24	1.8238	0.0682	No
PIGB	ENSG00000069943.9	GTExv8.EUR.Adipose_Subcutaneous	./WEIGHTS//GTExv8.EUR.Adipose_Subcutaneous/ENSG00000069943.9.wgt.RDat	15	55319161	55319162	0.4174	rs2651740	-3.09	rs12902710	0.387	13.68	1.651	443	6	lasso	0.4	1.8e-54	1.82234	0.0684	No
PHLDB1	ENSG00000019144.18	GTExv8.EUR.Adipose_Subcutaneous	./WEIGHTS//GTExv8.EUR.Adipose_Subcutaneous/ENSG00000019144.18.wgt.RDat	11	118606439	118606440	0.0434	rs11216816	-3.79	rs11216934	0.0374	-4.43	1.822	428	1	top1	0.037	1.2e-05	-1.822	0.0685	No
MPZL3	ENSG00000160588.9	GTExv8.EUR.Adipose_Subcutaneous	./WEIGHTS//GTExv8.EUR.Adipose_Subcutaneous/ENSG00000160588.9.wgt.RDat	11	118252349	118252350	0.094	rs11216816	-3.79	rs951657	0.0477	-5.49	-2	539	539	susie	0.051	3.8e-07	1.82199	0.0685	No
CHIT1	ENSG00000133063.15	GTExv8.EUR.Adipose_Subcutaneous	./WEIGHTS//GTExv8.EUR.Adipose_Subcutaneous/ENSG00000133063.15.wgt.RDat	1	203273640	203273641	0.106	rs4246546	2.98	rs2244783	0.00162	-3.77	0.94	495	495	susie	0.0072	0.035	-1.82126	0.0686	No
PACSIN3	ENSG00000165912.15	GTExv8.EUR.Adipose_Subcutaneous	./WEIGHTS//GTExv8.EUR.Adipose_Subcutaneous/ENSG00000165912.15.wgt.RDat	11	47186442	47186443	0.1688	rs3740694	4	rs17790336	0.0804	7.01	-1.823	293	293	susie	0.092	8.2e-12	-1.82109	0.0686	No
RP11-415F23.4	ENSG00000272529.1	GTExv8.EUR.Adipose_Subcutaneous	./WEIGHTS//GTExv8.EUR.Adipose_Subcutaneous/ENSG00000272529.1.wgt.RDat	3	16345125	16345126	0.0603	rs938337	3.03	rs842246	0.0535	-5.23	1.82	557	1	top1	0.054	1.8e-07	-1.82	0.0688	No
SERPIND1	ENSG00000099937.10	GTExv8.EUR.Adipose_Subcutaneous	./WEIGHTS//GTExv8.EUR.Adipose_Subcutaneous/ENSG00000099937.10.wgt.RDat	22	20773878	20773879	0.3189	rs12628408	2.7	rs6004160	0.45	14.76	-1.776	444	11	lasso	0.46	1.5e-65	-1.81854	0.068981	No
RP11-797H7.1	ENSG00000234338.1	GTExv8.EUR.Adipose_Subcutaneous	./WEIGHTS//GTExv8.EUR.Adipose_Subcutaneous/ENSG00000234338.1.wgt.RDat	7	64836881	64836882	0.1003	rs35513558	-2.25	rs10236729	0.0359	5.6	-0.125	273	21	enet	0.053	2e-07	1.81738	0.0692	No
H1FNT	ENSG00000187166.1	GTExv8.EUR.Adipose_Subcutaneous	./WEIGHTS//GTExv8.EUR.Adipose_Subcutaneous/ENSG00000187166.1.wgt.RDat	12	48328979	48328980	0.1772	rs11168359	-4.31	rs923397	0.158	-9.2	-1.427	486	9	lasso	0.17	8.1e-21	1.81653	0.0693	No
RP11-511B23.2	ENSG00000257322.5	GTExv8.EUR.Adipose_Subcutaneous	./WEIGHTS//GTExv8.EUR.Adipose_Subcutaneous/ENSG00000257322.5.wgt.RDat	12	93215678	93215679	0.3029	rs10777534	-2.81	rs7976742	0.237	-10.76	-1.636	376	376	susie	0.24	6e-31	1.8162	0.0693	No
RNF212	ENSG00000178222.12	GTExv8.EUR.Adipose_Subcutaneous	./WEIGHTS//GTExv8.EUR.Adipose_Subcutaneous/ENSG00000178222.12.wgt.RDat	4	1113561	1113562	0.182	rs4690322	3.66	rs651017	0.0646	6.98	-1.994	385	385	susie	0.13	2.5e-16	-1.8158	0.069408	No
BACE2	ENSG00000182240.15	GTExv8.EUR.Adipose_Subcutaneous	./WEIGHTS//GTExv8.EUR.Adipose_Subcutaneous/ENSG00000182240.15.wgt.RDat	21	41167800	41167801	0.2652	rs758342	4.2	rs914187	0.09145	7.48	2.48	627	23	enet	0.16	3.3e-20	1.8153	0.06948	No
WEE2-AS1	ENSG00000228775.7	GTExv8.EUR.Adipose_Subcutaneous	./WEIGHTS//GTExv8.EUR.Adipose_Subcutaneous/ENSG00000228775.7.wgt.RDat	7	141738319	141738320	0.3693	rs6963697	-2.6	rs12540335	0.567	16.61	-1.878	440	19	enet	0.57	2.1e-90	-1.81496	0.0695	No
TBC1D8-AS1	ENSG00000272902.2	GTExv8.EUR.Adipose_Subcutaneous	./WEIGHTS//GTExv8.EUR.Adipose_Subcutaneous/ENSG00000272902.2.wgt.RDat	2	101151659	101151660	0.1245	rs10175405	3.252	rs733830	0.100663	7.57	2.068	446	4	lasso	0.13	1.5e-16	1.81528	0.0695	No
RP11-462B18.2	ENSG00000231193.1	GTExv8.EUR.Adipose_Subcutaneous	./WEIGHTS//GTExv8.EUR.Adipose_Subcutaneous/ENSG00000231193.1.wgt.RDat	9	32841761	32841762	0.0703	rs17247766	3.1	rs16918866	0.00193	3.62	0.761	508	508	susie	0.019	0.0013	1.814	0.0697	No
TFR2	ENSG00000106327.12	GTExv8.EUR.Adipose_Subcutaneous	./WEIGHTS//GTExv8.EUR.Adipose_Subcutaneous/ENSG00000106327.12.wgt.RDat	7	100642720	100642721	0.0619	rs34440977	4.16	rs12673102	0.0255	4.84	1.554	310	14	enet	0.053	2e-07	1.81339	0.0698	No
ZFP30	ENSG00000120784.15	GTExv8.EUR.Adipose_Subcutaneous	./WEIGHTS//GTExv8.EUR.Adipose_Subcutaneous/ENSG00000120784.15.wgt.RDat	19	37692336	37692337	0.1277	rs7248733	3.14	rs16958863	0.197	-9.91	1.763	292	29	enet	0.21	4.2e-26	-1.81279	0.069864	No
TLN1	ENSG00000137076.20	GTExv8.EUR.Adipose_Subcutaneous	./WEIGHTS//GTExv8.EUR.Adipose_Subcutaneous/ENSG00000137076.20.wgt.RDat	9	35732333	35732334	0.1856	rs2145923	3.92	rs2756894	0.149	-8.7	-1.744	417	417	susie	0.15	7.4e-19	1.8125	0.0699	No
CYP1A1	ENSG00000140465.13	GTExv8.EUR.Adipose_Subcutaneous	./WEIGHTS//GTExv8.EUR.Adipose_Subcutaneous/ENSG00000140465.13.wgt.RDat	15	74725609	74725610	0.0648	rs8025170	2.6	rs2472304	0.0321	5.55	-1.934	345	3	lasso	0.055	1.2e-07	-1.81248	0.0699	No
RNF4	ENSG00000063978.15	GTExv8.EUR.Adipose_Subcutaneous	./WEIGHTS//GTExv8.EUR.Adipose_Subcutaneous/ENSG00000063978.15.wgt.RDat	4	2462219	2462220	0.0594	rs13145281	-3.34	rs231399	-0.000298	3.41	-0.263	372	372	susie	0.0042	0.083	1.8109	0.070155	No
RP11-817O13.8	ENSG00000260274.1	GTExv8.EUR.Adipose_Subcutaneous	./WEIGHTS//GTExv8.EUR.Adipose_Subcutaneous/ENSG00000260274.1.wgt.RDat	15	75368198	75368199	0.2208	rs8609	-4.34	rs4886443	0.283	11.96	2.707	231	28	enet	0.34	1.4e-44	1.8105	0.0702	No
ZFAND3	ENSG00000156639.11	GTExv8.EUR.Adipose_Subcutaneous	./WEIGHTS//GTExv8.EUR.Adipose_Subcutaneous/ENSG00000156639.11.wgt.RDat	6	37819498	37819499	0.0673	rs12206324	-3.08	rs10485030	0.0313	-4.31	-1.81	471	1	top1	0.031	5.8e-05	1.81	0.0703	No
CCDC102A	ENSG00000135736.5	GTExv8.EUR.Adipose_Subcutaneous	./WEIGHTS//GTExv8.EUR.Adipose_Subcutaneous/ENSG00000135736.5.wgt.RDat	16	57536598	57536599	0.2141	rs16966647	-3.04	rs4783997	0.146	-8.41	1.47	550	4	lasso	0.17	6e-21	-1.80939	0.0704	No
NPIPA2	ENSG00000254852.8	GTExv8.EUR.Adipose_Subcutaneous	./WEIGHTS//GTExv8.EUR.Adipose_Subcutaneous/ENSG00000254852.8.wgt.RDat	16	14748065	14748066	0.0544	rs17201621	2.12	rs3198697	0.0127	4.59	1.741	146	4	lasso	0.029	0.00011	1.80908	0.0704	No
RP11-283I3.6	ENSG00000261799.1	GTExv8.EUR.Adipose_Subcutaneous	./WEIGHTS//GTExv8.EUR.Adipose_Subcutaneous/ENSG00000261799.1.wgt.RDat	12	277122	277123	0.0852	rs2284336	-3.58	rs7310504	0.00153	-3.39	-1.832	340	33	enet	0.01	0.015	1.80902	0.0704	No
METTL22	ENSG00000067365.14	GTExv8.EUR.Adipose_Subcutaneous	./WEIGHTS//GTExv8.EUR.Adipose_Subcutaneous/ENSG00000067365.14.wgt.RDat	16	8621682	8621683	0.1624	rs2122912	3.14	rs6498214	0.0365	-4.93	1.699	613	613	susie	0.044	2.5e-06	-1.80726	0.0707	No
LRRC37BP1	ENSG00000250462.8	GTExv8.EUR.Adipose_Subcutaneous	./WEIGHTS//GTExv8.EUR.Adipose_Subcutaneous/ENSG00000250462.8.wgt.RDat	17	30629679	30629680	0.0506	rs9303628	-2.55	rs1808257	-0.00083	3.52	1.331	291	291	susie	0.017	0.0028	1.80682	0.0708	No
HIF1AN	ENSG00000166135.13	GTExv8.EUR.Adipose_Subcutaneous	./WEIGHTS//GTExv8.EUR.Adipose_Subcutaneous/ENSG00000166135.13.wgt.RDat	10	100529071	100529072	0.106	rs1408344	4.07	rs12780796	0.0656	5.89	1.202	426	426	susie	0.1	4.4e-13	1.80612	0.0709	No
RP11-313J2.1	ENSG00000215146.4	GTExv8.EUR.Adipose_Subcutaneous	./WEIGHTS//GTExv8.EUR.Adipose_Subcutaneous/ENSG00000215146.4.wgt.RDat	10	42367973	42367974	0.3984	rs702371	-2.4	rs7086623	0.433	14.92	2.104	181	22	enet	0.51	2.9e-76	1.80617	0.0709	No
TAF1C	ENSG00000103168.16	GTExv8.EUR.Adipose_Subcutaneous	./WEIGHTS//GTExv8.EUR.Adipose_Subcutaneous/ENSG00000103168.16.wgt.RDat	16	84187069	84187070	0.6763	rs244851	-3.62	rs2278043	0.432	-14.4	-1.106	964	30	enet	0.53	5e-81	1.80536	0.071	No
PPHLN1	ENSG00000134283.17	GTExv8.EUR.Adipose_Subcutaneous	./WEIGHTS//GTExv8.EUR.Adipose_Subcutaneous/ENSG00000134283.17.wgt.RDat	12	42238446	42238447	0.1635	rs1872444	-3.13	rs11832772	0.152	8.69	-2.011	421	6	lasso	0.15	3.2e-19	-1.80564	0.071	No
EREG	ENSG00000124882.3	GTExv8.EUR.Adipose_Subcutaneous	./WEIGHTS//GTExv8.EUR.Adipose_Subcutaneous/ENSG00000124882.3.wgt.RDat	4	74365142	74365143	0.0662	rs1460013	3.39	rs7663269	0.0458	-5.36	1.829	369	5	lasso	0.048	8.2e-07	-1.8042	0.071194	No
SNORA48	ENSG00000209582.1	GTExv8.EUR.Adipose_Subcutaneous	./WEIGHTS//GTExv8.EUR.Adipose_Subcutaneous/ENSG00000209582.1.wgt.RDat	17	7574712	7574713	0.132	rs1215	3.25	rs2075230	0.058876	5.88	-2.189	481	25	enet	0.085	4.1e-11	-1.80431	0.0712	No
FTO	ENSG00000140718.20	GTExv8.EUR.Adipose_Subcutaneous	./WEIGHTS//GTExv8.EUR.Adipose_Subcutaneous/ENSG00000140718.20.wgt.RDat	16	53701691	53701692	0.1059	rs8063241	3.86	rs708278	0.0439	-4.75	-0.45	456	28	enet	0.059	4.8e-08	1.80287	0.0714	No
GBAP1	ENSG00000160766.14	GTExv8.EUR.Adipose_Subcutaneous	./WEIGHTS//GTExv8.EUR.Adipose_Subcutaneous/ENSG00000160766.14.wgt.RDat	1	155227421	155227422	0.3667	rs11264372	-3.8	rs2990245	0.295	12.26	1.579	326	5	lasso	0.31	5.6e-40	1.80263	0.0714	No
RP11-139H15.5	ENSG00000276533.1	GTExv8.EUR.Adipose_Subcutaneous	./WEIGHTS//GTExv8.EUR.Adipose_Subcutaneous/ENSG00000276533.1.wgt.RDat	15	55289345	55289346	0.1726	rs2651740	-3.09	rs2290344	0.0985	7.43	1.898	439	439	susie	0.11	1.5e-13	1.80184	0.0716	No
QRICH2	ENSG00000129646.14	GTExv8.EUR.Adipose_Subcutaneous	./WEIGHTS//GTExv8.EUR.Adipose_Subcutaneous/ENSG00000129646.14.wgt.RDat	17	76307997	76307998	0.2085	rs9911122	3.58	rs347677	0.042233	-5.84	3.052	414	30	enet	0.11	2.4e-14	-1.8011	0.0717	No
HPSE2	ENSG00000172987.12	GTExv8.EUR.Adipose_Subcutaneous	./WEIGHTS//GTExv8.EUR.Adipose_Subcutaneous/ENSG00000172987.12.wgt.RDat	10	99235861	99235862	0.0675	rs4917860	2.25	rs7924025	0.0277	4.11	1.801	411	1	top1	0.028	0.00015	1.801	0.0717	No
HIPK4	ENSG00000160396.8	GTExv8.EUR.Adipose_Subcutaneous	./WEIGHTS//GTExv8.EUR.Adipose_Subcutaneous/ENSG00000160396.8.wgt.RDat	19	40390186	40390187	0.1057	rs268672	-3.19	rs1058041	0.0337	5.5	-0.412	365	11	enet	0.04	6.9e-06	-1.80072	0.071748	No
RBM26-AS1	ENSG00000227354.6	GTExv8.EUR.Adipose_Subcutaneous	./WEIGHTS//GTExv8.EUR.Adipose_Subcutaneous/ENSG00000227354.6.wgt.RDat	13	79406308	79406309	0.6228	rs7139668	-2.87	rs1155848	0.512	15.68	-1.45	394	6	lasso	0.54	1.7e-82	-1.80051	0.0718	No
RP11-255M2.3	ENSG00000277654.4	GTExv8.EUR.Adipose_Subcutaneous	./WEIGHTS//GTExv8.EUR.Adipose_Subcutaneous/ENSG00000277654.4.wgt.RDat	15	94841058	94841059	0.0987	rs2125179	2.82	rs290640	0.0481	5.81	1.102	581	3	lasso	0.059	4.7e-08	1.80052	0.0718	No
AC004381.6	ENSG00000005189.19	GTExv8.EUR.Adipose_Subcutaneous	./WEIGHTS//GTExv8.EUR.Adipose_Subcutaneous/ENSG00000005189.19.wgt.RDat	16	20806676	20806677	0.0771	rs858204	-2.89	rs3815020	0.0173	4.29	-1.8	393	1	top1	0.017	0.0023	-1.8	0.0719	No
NDUFAF3	ENSG00000178057.14	GTExv8.EUR.Adipose_Subcutaneous	./WEIGHTS//GTExv8.EUR.Adipose_Subcutaneous/ENSG00000178057.14.wgt.RDat	3	49020458	49020459	0.0783	rs35452137	-3.1	rs4974083	0.0278	-4.57	0.3	264	16	enet	0.04	5.9e-06	-1.79971	0.0719	No
NPIPB9	ENSG00000196993.8	GTExv8.EUR.Adipose_Subcutaneous	./WEIGHTS//GTExv8.EUR.Adipose_Subcutaneous/ENSG00000196993.8.wgt.RDat	16	28751786	28751787	0.0873	rs4788114	2.54	rs2650492	0.0307	-5.05	-1.8	198	1	top1	0.031	6.8e-05	1.8	0.0719	No
CRHR2	ENSG00000106113.18	GTExv8.EUR.Adipose_Subcutaneous	./WEIGHTS//GTExv8.EUR.Adipose_Subcutaneous/ENSG00000106113.18.wgt.RDat	7	30689283	30689284	0.5687	rs7812133	2.85	rs24003	0.496	-15.43	-1.921	474	474	susie	0.52	5.7e-78	1.79882	0.072	No
DOK3	ENSG00000146094.13	GTExv8.EUR.Adipose_Subcutaneous	./WEIGHTS//GTExv8.EUR.Adipose_Subcutaneous/ENSG00000146094.13.wgt.RDat	5	177511273	177511274	0.2079	rs12187932	-4.45	rs335445	0.135612	8.19	-2.041	260	24	enet	0.15	2.2e-18	-1.79902	0.072015	No
CCNE1	ENSG00000105173.13	GTExv8.EUR.Adipose_Subcutaneous	./WEIGHTS//GTExv8.EUR.Adipose_Subcutaneous/ENSG00000105173.13.wgt.RDat	19	29811897	29811898	0.1196	rs6510033	-3.17	rs918587	0.073	6.02	-1.799	473	1	top1	0.073	1.1e-09	-1.799	0.072019	No
AC007278.3	ENSG00000234389.1	GTExv8.EUR.Adipose_Subcutaneous	./WEIGHTS//GTExv8.EUR.Adipose_Subcutaneous/ENSG00000234389.1.wgt.RDat	2	102438712	102438713	0.1961	rs759382	-2.395	rs2041739	0.181211	-9.48	-1.812	557	557	susie	0.18	7.4e-23	1.79871	0.0721	No
IER2	ENSG00000160888.6	GTExv8.EUR.Adipose_Subcutaneous	./WEIGHTS//GTExv8.EUR.Adipose_Subcutaneous/ENSG00000160888.6.wgt.RDat	19	13150414	13150415	0.0699	rs8112821	2.81	rs12981904	0.024	4.46	-1.798	358	1	top1	0.024	0.00039	-1.798	0.072177	No
FLT3	ENSG00000122025.14	GTExv8.EUR.Adipose_Subcutaneous	./WEIGHTS//GTExv8.EUR.Adipose_Subcutaneous/ENSG00000122025.14.wgt.RDat	13	28100591	28100592	0.0634	rs17086701	-2.93	rs2504234	0.0376	5.11	1.798	524	1	top1	0.038	1.1e-05	1.798	0.0722	No
RP11-110H1.4	ENSG00000263916.1	GTExv8.EUR.Adipose_Subcutaneous	./WEIGHTS//GTExv8.EUR.Adipose_Subcutaneous/ENSG00000263916.1.wgt.RDat	18	49486148	49486149	0.0775	rs9957837	-2.83	rs6507927	0.016348	-4.49	0.725	523	23	enet	0.03	7.7e-05	-1.79759	0.07224	No
ROCK1P1	ENSG00000263006.6	GTExv8.EUR.Adipose_Subcutaneous	./WEIGHTS//GTExv8.EUR.Adipose_Subcutaneous/ENSG00000263006.6.wgt.RDat	18	109064	109065	0.6624	rs7239349	2.5	rs4797876	0.377745	13.52	1.639	310	31	enet	0.51	2.1e-76	1.79728	0.07229	No
MANF	ENSG00000145050.15	GTExv8.EUR.Adipose_Subcutaneous	./WEIGHTS//GTExv8.EUR.Adipose_Subcutaneous/ENSG00000145050.15.wgt.RDat	3	51385046	51385047	0.0561	rs6805324	2.34	rs6800949	0.0229	4.91	1.936	248	248	susie	0.033	3.7e-05	1.79693	0.0723	No
CHMP7	ENSG00000147457.13	GTExv8.EUR.Adipose_Subcutaneous	./WEIGHTS//GTExv8.EUR.Adipose_Subcutaneous/ENSG00000147457.13.wgt.RDat	8	23243636	23243637	0.1168	rs2235116	-3.74	rs4242396	0.038695	-5.66	2.506	622	21	enet	0.1	4.1e-13	-1.7973	0.0723	No
RP11-57H12.5	ENSG00000228852.6	GTExv8.EUR.Adipose_Subcutaneous	./WEIGHTS//GTExv8.EUR.Adipose_Subcutaneous/ENSG00000228852.6.wgt.RDat	1	95278939	95278940	0.1566	rs11165281	2.96	rs6678964	0.0793	7.1	2.334	477	25	enet	0.11	1.5e-14	1.79736	0.0723	No
CTD-2507G9.1	ENSG00000255243.1	GTExv8.EUR.Adipose_Subcutaneous	./WEIGHTS//GTExv8.EUR.Adipose_Subcutaneous/ENSG00000255243.1.wgt.RDat	11	26189122	26189123	0.1595	rs11601992	3.16	rs17243091	0.0889	6.92	2.596	550	25	enet	0.11	1.7e-13	1.79734	0.0723	No
TTLL1	ENSG00000100271.16	GTExv8.EUR.Adipose_Subcutaneous	./WEIGHTS//GTExv8.EUR.Adipose_Subcutaneous/ENSG00000100271.16.wgt.RDat	22	43089427	43089428	0.146	rs2269667	3.73	rs2072884	0.0132	-4.38	-2.094	553	41	enet	0.068	4.6e-09	1.79662	0.072397	No
SLC35E2B	ENSG00000189339.11	GTExv8.EUR.Adipose_Subcutaneous	./WEIGHTS//GTExv8.EUR.Adipose_Subcutaneous/ENSG00000189339.11.wgt.RDat	1	1692727	1692728	0.7661	rs2296716	2.92	rs4648786	0.202	-9.87	-1.427	306	306	susie	0.48	2.3e-69	1.7968	0.0724	No
MAPK14	ENSG00000112062.10	GTExv8.EUR.Adipose_Subcutaneous	./WEIGHTS//GTExv8.EUR.Adipose_Subcutaneous/ENSG00000112062.10.wgt.RDat	6	36027676	36027677	0.0492	rs7766404	-2.98	rs6922865	0.00427	-3.92	0.072	391	391	susie	0.012	0.011	1.79608	0.0725	No
FAM85B	ENSG00000253893.2	GTExv8.EUR.Adipose_Subcutaneous	./WEIGHTS//GTExv8.EUR.Adipose_Subcutaneous/ENSG00000253893.2.wgt.RDat	8	8226613	8226614	0.0703	rs10111536	3.68	rs2948286	0.065624	-6.88	1.769	322	322	susie	0.066	6.2e-09	-1.7959	0.0725	No
CTA-29F11.1	ENSG00000260708.1	GTExv8.EUR.Adipose_Subcutaneous	./WEIGHTS//GTExv8.EUR.Adipose_Subcutaneous/ENSG00000260708.1.wgt.RDat	22	46762562	46762563	0.6924	rs5768966	-2.99	rs12389	0.625	-17.38	1.792	569	569	susie	0.63	1.8e-105	-1.79575	0.072535	No
AP4E1	ENSG00000081014.10	GTExv8.EUR.Adipose_Subcutaneous	./WEIGHTS//GTExv8.EUR.Adipose_Subcutaneous/ENSG00000081014.10.wgt.RDat	15	50908671	50908672	0.0324	rs727479	4.7	rs4775916	0.00308	-3.54	1.686	477	477	susie	0.02	0.0011	-1.7956	0.0726	No
NAPEPLD	ENSG00000161048.11	GTExv8.EUR.Adipose_Subcutaneous	./WEIGHTS//GTExv8.EUR.Adipose_Subcutaneous/ENSG00000161048.11.wgt.RDat	7	103149559	103149560	0.1222	rs2237625	2.44	rs7789727	0.0266	-5.15	-1.19	281	281	susie	0.055	1.3e-07	1.79546	0.0726	No
LINC02009	ENSG00000283646.1	GTExv8.EUR.Adipose_Subcutaneous	./WEIGHTS//GTExv8.EUR.Adipose_Subcutaneous/ENSG00000283646.1.wgt.RDat	3	46423590	46423591	0.0534	rs1491961	2.92	rs4619820	0.00236	-4.14	2.283	413	4	lasso	0.0073	0.034	-1.79508	0.0726	No
CRIPAK	ENSG00000179979.8	GTExv8.EUR.Adipose_Subcutaneous	./WEIGHTS//GTExv8.EUR.Adipose_Subcutaneous/ENSG00000179979.8.wgt.RDat	4	1391551	1391552	0.6687	rs3796610	2.9	rs28429103	0.305	12.13	0.18	349	76	enet	0.47	3.2e-68	-1.7945	0.072736	No
DCLRE1B	ENSG00000118655.4	GTExv8.EUR.Adipose_Subcutaneous	./WEIGHTS//GTExv8.EUR.Adipose_Subcutaneous/ENSG00000118655.4.wgt.RDat	1	113905201	113905202	0.0386	rs2476601	-4.2	rs1230666	0.00583	-3.61	-2.934	469	469	susie	0.012	0.01	1.79416	0.0728	No
UTP14C	ENSG00000253797.2	GTExv8.EUR.Adipose_Subcutaneous	./WEIGHTS//GTExv8.EUR.Adipose_Subcutaneous/ENSG00000253797.2.wgt.RDat	13	52029664	52029665	0.0563	rs12876049	3.62	rs7331858	0.0203	-4.97	1.171	345	345	susie	0.027	0.00019	-1.79336	0.0729	No
CACFD1	ENSG00000160325.14	GTExv8.EUR.Adipose_Subcutaneous	./WEIGHTS//GTExv8.EUR.Adipose_Subcutaneous/ENSG00000160325.14.wgt.RDat	9	133459964	133459965	0.0723	rs500428	3.34	rs28793911	0.00972	3.84	-1.848	593	593	susie	0.013	0.0072	-1.7928	0.073	No
TMEM86B	ENSG00000180089.5	GTExv8.EUR.Adipose_Subcutaneous	./WEIGHTS//GTExv8.EUR.Adipose_Subcutaneous/ENSG00000180089.5.wgt.RDat	19	55229263	55229264	0.1922	rs3786644	-2.69	rs3745919	0.171	-9.17	-1.792	442	1	top1	0.17	1.7e-21	1.792	0.073133	No
TAF6	ENSG00000106290.14	GTExv8.EUR.Adipose_Subcutaneous	./WEIGHTS//GTExv8.EUR.Adipose_Subcutaneous/ENSG00000106290.14.wgt.RDat	7	100119566	100119567	0.0993	rs4646450	5.86	rs3736591	0.095	7.18	-1.753	280	280	susie	0.096	2.8e-12	-1.79138	0.0732	No
PQLC3	ENSG00000162976.12	GTExv8.EUR.Adipose_Subcutaneous	./WEIGHTS//GTExv8.EUR.Adipose_Subcutaneous/ENSG00000162976.12.wgt.RDat	2	11155197	11155198	0.0697	rs4669730	2.601	rs1828930	0.006319	-4.12	0.656	510	24	enet	0.021	0.00084	-1.78992	0.0735	No
DDX52	ENSG00000278053.4	GTExv8.EUR.Adipose_Subcutaneous	./WEIGHTS//GTExv8.EUR.Adipose_Subcutaneous/ENSG00000278053.4.wgt.RDat	17	37642307	37642308	0.0865	rs4795194	-2.41	rs3813912	0.035926	-4.75	1.79	288	1	top1	0.036	1.8e-05	-1.79	0.0735	No
DDX43	ENSG00000080007.7	GTExv8.EUR.Adipose_Subcutaneous	./WEIGHTS//GTExv8.EUR.Adipose_Subcutaneous/ENSG00000080007.7.wgt.RDat	6	73395133	73395134	0.0587	rs3757105	3.69	rs311684	0.0453	-5.08	1.789	378	1	top1	0.045	1.5e-06	-1.789	0.0736	No
STX7	ENSG00000079950.13	GTExv8.EUR.Adipose_Subcutaneous	./WEIGHTS//GTExv8.EUR.Adipose_Subcutaneous/ENSG00000079950.13.wgt.RDat	6	132513197	132513198	0.2513	rs9375896	-3.65	rs3813356	0.0997	-7.88	-1.472	537	7	lasso	0.14	7.5e-18	1.78819	0.0737	No
TRGV4	ENSG00000211698.2	GTExv8.EUR.Adipose_Subcutaneous	./WEIGHTS//GTExv8.EUR.Adipose_Subcutaneous/ENSG00000211698.2.wgt.RDat	7	38354516	38354517	0.4798	rs9986874	-3.31	rs2072505	0.18	-10.23	-1.54	630	39	enet	0.28	5.4e-36	1.78842	0.0737	No
PRKAR2A	ENSG00000114302.15	GTExv8.EUR.Adipose_Subcutaneous	./WEIGHTS//GTExv8.EUR.Adipose_Subcutaneous/ENSG00000114302.15.wgt.RDat	3	48847570	48847571	0.0669	rs35452137	-3.1	rs4974088	0.0438	4.97	0.241	273	12	enet	0.05	4.2e-07	1.78689	0.074	No
REEP4	ENSG00000168476.11	GTExv8.EUR.Adipose_Subcutaneous	./WEIGHTS//GTExv8.EUR.Adipose_Subcutaneous/ENSG00000168476.11.wgt.RDat	8	22141950	22141951	0.1138	rs1047030	2.58	rs7838257	0.058515	6.05	-1.756	454	454	susie	0.064	1.3e-08	-1.7864	0.074	No
RP11-328C8.4	ENSG00000257225.1	GTExv8.EUR.Adipose_Subcutaneous	./WEIGHTS//GTExv8.EUR.Adipose_Subcutaneous/ENSG00000257225.1.wgt.RDat	12	42460665	42460666	0.0919	rs1872444	-3.13	rs10880286	0.0762	7.08	2.029	416	7	lasso	0.088	2.3e-11	1.78676	0.074	No
RP11-572O17.1	ENSG00000270195.1	GTExv8.EUR.Adipose_Subcutaneous	./WEIGHTS//GTExv8.EUR.Adipose_Subcutaneous/ENSG00000270195.1.wgt.RDat	4	1712820	1712821	0.0723	rs8051	2.61	rs2282763	0.0491	-5.59	-1.648	273	273	susie	0.058	6.3e-08	1.7857	0.074154	No
CTD-2033A16.3	ENSG00000262136.1	GTExv8.EUR.Adipose_Subcutaneous	./WEIGHTS//GTExv8.EUR.Adipose_Subcutaneous/ENSG00000262136.1.wgt.RDat	16	69727012	69727013	0.0741	rs9929547	-3.28	rs9302604	0.0145	-4.23	-2.066	260	260	susie	0.019	0.0014	1.78545	0.0742	No
NEIL2	ENSG00000154328.15	GTExv8.EUR.Adipose_Subcutaneous	./WEIGHTS//GTExv8.EUR.Adipose_Subcutaneous/ENSG00000154328.15.wgt.RDat	8	11769638	11769639	0.3056	rs4639	3.29	rs4639	0.106779	8.09	3.286	470	22	enet	0.17	3.3e-21	1.7846	0.0743	No
CENPV	ENSG00000166582.9	GTExv8.EUR.Adipose_Subcutaneous	./WEIGHTS//GTExv8.EUR.Adipose_Subcutaneous/ENSG00000166582.9.wgt.RDat	17	16353498	16353499	0.1541	rs7222297	-3.05	rs3112526	0.168907	9.08	-1.785	284	1	top1	0.17	3.6e-21	-1.785	0.0743	No
PRSS30P	ENSG00000172460.15	GTExv8.EUR.Adipose_Subcutaneous	./WEIGHTS//GTExv8.EUR.Adipose_Subcutaneous/ENSG00000172460.15.wgt.RDat	16	2842709	2842710	0.1466	rs3810794	2.79	rs732532	0.0558	-5.95	1.346	307	24	enet	0.11	1.3e-13	-1.78476	0.0743	No
ACAD11	ENSG00000240303.7	GTExv8.EUR.Adipose_Subcutaneous	./WEIGHTS//GTExv8.EUR.Adipose_Subcutaneous/ENSG00000240303.7.wgt.RDat	3	132644895	132644896	0.1732	rs2270801	5	rs16839507	0.134	-8.37	-1.663	429	429	susie	0.14	1.1e-17	1.78448	0.0743	No
ATP5C1	ENSG00000165629.19	GTExv8.EUR.Adipose_Subcutaneous	./WEIGHTS//GTExv8.EUR.Adipose_Subcutaneous/ENSG00000165629.19.wgt.RDat	10	7788128	7788129	0.1317	rs2489249	-3.34	rs1244418	0.0674	-6.68	-1.188	611	4	lasso	0.1	6.3e-13	1.78413	0.0744	No
GCOM2	ENSG00000227725.3	GTExv8.EUR.Adipose_Subcutaneous	./WEIGHTS//GTExv8.EUR.Adipose_Subcutaneous/ENSG00000227725.3.wgt.RDat	4	68038543	68038544	0.1201	rs2046601	2.98	rs1843593	0.0916	7.05	1.784	302	1	top1	0.092	8e-12	1.784	0.074424	No
ALMS1	ENSG00000116127.17	GTExv8.EUR.Adipose_Subcutaneous	./WEIGHTS//GTExv8.EUR.Adipose_Subcutaneous/ENSG00000116127.17.wgt.RDat	2	73385757	73385758	0.1197	rs10519327	-2.643	rs6720094	0.054256	5.82	-1.783	297	1	top1	0.054	1.5e-07	-1.783	0.0746	No
RP11-17E13.2	ENSG00000272864.1	GTExv8.EUR.Adipose_Subcutaneous	./WEIGHTS//GTExv8.EUR.Adipose_Subcutaneous/ENSG00000272864.1.wgt.RDat	1	74699332	74699333	0.5238	rs12753370	2.3	rs6662846	0.393	-13.72	-2.083	376	376	susie	0.45	9.7e-65	1.78294	0.0746	No
PLAC4	ENSG00000280109.1	GTExv8.EUR.Adipose_Subcutaneous	./WEIGHTS//GTExv8.EUR.Adipose_Subcutaneous/ENSG00000280109.1.wgt.RDat	21	41185238	41185239	0.0966	rs758342	4.2	rs914187	-0.00177	3.65	2.48	625	625	susie	0.0018	0.17	1.7825	0.07467	No
RP4-568B10.1	ENSG00000280439.1	GTExv8.EUR.Adipose_Subcutaneous	./WEIGHTS//GTExv8.EUR.Adipose_Subcutaneous/ENSG00000280439.1.wgt.RDat	7	106035797	106035798	0.1109	rs17314507	3.13	rs2240398	0.00824	3.71	-0.03	538	538	susie	0.026	0.00025	1.78215	0.0747	No
STAP1	ENSG00000035720.7	GTExv8.EUR.Adipose_Subcutaneous	./WEIGHTS//GTExv8.EUR.Adipose_Subcutaneous/ENSG00000035720.7.wgt.RDat	4	67558727	67558728	0.1384	rs7699834	-4.12	rs7700004	0.103	7.09	2.375	410	410	susie	0.11	1.5e-14	1.7818	0.074777	No
C1orf50	ENSG00000164008.14	GTExv8.EUR.Adipose_Subcutaneous	./WEIGHTS//GTExv8.EUR.Adipose_Subcutaneous/ENSG00000164008.14.wgt.RDat	1	42767268	42767269	0.0885	rs9960	2.52	rs11210712	0.0274	-4.82	1.79	415	415	susie	0.035	2.5e-05	-1.78113	0.0749	No
DDX10P1	ENSG00000237135.1	GTExv8.EUR.Adipose_Subcutaneous	./WEIGHTS//GTExv8.EUR.Adipose_Subcutaneous/ENSG00000237135.1.wgt.RDat	10	30921234	30921235	0.2407	rs1042058	-3.6	rs16932010	0.133	8.15	-0.968	452	8	enet	0.16	2.7e-20	-1.77965	0.0751	No
RP11-431K24.1	ENSG00000238290.1	GTExv8.EUR.Adipose_Subcutaneous	./WEIGHTS//GTExv8.EUR.Adipose_Subcutaneous/ENSG00000238290.1.wgt.RDat	1	8026737	8026738	0.0516	rs12568293	-4.66	rs161807	0.037	4.67	-1.78	369	1	top1	0.037	1.3e-05	-1.78	0.0751	No
SMG5	ENSG00000198952.8	GTExv8.EUR.Adipose_Subcutaneous	./WEIGHTS//GTExv8.EUR.Adipose_Subcutaneous/ENSG00000198952.8.wgt.RDat	1	156282824	156282825	0.2054	rs12145743	3.04	rs2025577	0.211	-10.15	-1.779	392	1	top1	0.21	1.2e-26	1.779	0.0752	No
LINC01909	ENSG00000266258.1	GTExv8.EUR.Adipose_Subcutaneous	./WEIGHTS//GTExv8.EUR.Adipose_Subcutaneous/ENSG00000266258.1.wgt.RDat	18	70335438	70335439	0.0917	rs8095860	-2.82	rs2231563	0.010725	-4.31	-1.665	407	21	enet	0.011	0.013	1.77889	0.07526	No
AC006978.6	ENSG00000235859.5	GTExv8.EUR.Adipose_Subcutaneous	./WEIGHTS//GTExv8.EUR.Adipose_Subcutaneous/ENSG00000235859.5.wgt.RDat	7	30371507	30371508	0.1487	rs7812133	2.85	rs13221972	0.0548	-5.5	-2.095	436	436	susie	0.06	3.7e-08	1.77805	0.0754	No
SLC25A26	ENSG00000144741.17	GTExv8.EUR.Adipose_Subcutaneous	./WEIGHTS//GTExv8.EUR.Adipose_Subcutaneous/ENSG00000144741.17.wgt.RDat	3	66133609	66133610	0.1186	rs7642319	3.09	rs1680402	0.0512	-5.31	1.976	410	410	susie	0.055	1.3e-07	-1.77759	0.0755	No
MDH2	ENSG00000146701.11	GTExv8.EUR.Adipose_Subcutaneous	./WEIGHTS//GTExv8.EUR.Adipose_Subcutaneous/ENSG00000146701.11.wgt.RDat	7	76048050	76048051	0.0268	rs12534422	2.64	rs10255591	0.00567	-4.21	-1.065	314	314	susie	0.017	0.0024	1.77759	0.0755	No
C12orf60	ENSG00000182993.3	GTExv8.EUR.Adipose_Subcutaneous	./WEIGHTS//GTExv8.EUR.Adipose_Subcutaneous/ENSG00000182993.3.wgt.RDat	12	14803571	14803572	0.1571	rs2241221	2.64	rs2075268	0.105	7.18	-1.777	367	1	top1	0.11	2.1e-13	-1.777	0.0756	No
CEBPB-AS1	ENSG00000277449.1	GTExv8.EUR.Adipose_Subcutaneous	./WEIGHTS//GTExv8.EUR.Adipose_Subcutaneous/ENSG00000277449.1.wgt.RDat	20	50190284	50190285	0.1346	rs2904263	-4.8	rs6095811	0.0163	-5.1	-1.844	440	20	enet	0.03	7.4e-05	1.77592	0.0757	No
CTNND2	ENSG00000169862.18	GTExv8.EUR.Adipose_Subcutaneous	./WEIGHTS//GTExv8.EUR.Adipose_Subcutaneous/ENSG00000169862.18.wgt.RDat	5	11904042	11904043	0.4018	rs26142	2.45	rs4642366	0.259916	11.22	-1.704	395	4	lasso	0.26	2.3e-33	-1.77535	0.07584	No
MED31	ENSG00000108590.10	GTExv8.EUR.Adipose_Subcutaneous	./WEIGHTS//GTExv8.EUR.Adipose_Subcutaneous/ENSG00000108590.10.wgt.RDat	17	6651633	6651634	0.1142	rs7220915	2.84	rs17804092	0.004707	3.99	-1.982	566	8	lasso	0.014	0.0061	-1.77496	0.0759	No
ELP4	ENSG00000109911.18	GTExv8.EUR.Adipose_Subcutaneous	./WEIGHTS//GTExv8.EUR.Adipose_Subcutaneous/ENSG00000109911.18.wgt.RDat	11	31509699	31509700	0.1746	rs10835757	-2.62	rs569385	0.161	8.83	1.886	268	268	susie	0.17	5e-21	1.77478	0.0759	No
SURF2	ENSG00000148291.9	GTExv8.EUR.Adipose_Subcutaneous	./WEIGHTS//GTExv8.EUR.Adipose_Subcutaneous/ENSG00000148291.9.wgt.RDat	9	133356913	133356914	0.0652	rs500428	3.34	rs3124768	0.0165	-4.44	2.085	575	575	susie	0.018	0.0017	-1.7746	0.076	No
LINC00640	ENSG00000258479.5	GTExv8.EUR.Adipose_Subcutaneous	./WEIGHTS//GTExv8.EUR.Adipose_Subcutaneous/ENSG00000258479.5.wgt.RDat	14	51333392	51333393	0.1787	rs17092860	3.39	rs11157816	0.143372	-8.58	1.777	652	652	susie	0.14	5.2e-18	-1.7744	0.076	No
ZNF137P	ENSG00000123870.10	GTExv8.EUR.Adipose_Subcutaneous	./WEIGHTS//GTExv8.EUR.Adipose_Subcutaneous/ENSG00000123870.10.wgt.RDat	19	52588504	52588505	0.1197	rs11668173	-2.9	rs433377	0.0299	5.49	1.895	447	447	susie	0.091	9.1e-12	1.77217	0.076367	No
GXYLT1	ENSG00000151233.10	GTExv8.EUR.Adipose_Subcutaneous	./WEIGHTS//GTExv8.EUR.Adipose_Subcutaneous/ENSG00000151233.10.wgt.RDat	12	42144878	42144879	0.2022	rs1872444	-3.13	rs7312933	0.0663	-6.85	0.898	407	23	enet	0.1	2.3e-13	-1.77171	0.0764	No
AADAC	ENSG00000114771.13	GTExv8.EUR.Adipose_Subcutaneous	./WEIGHTS//GTExv8.EUR.Adipose_Subcutaneous/ENSG00000114771.13.wgt.RDat	3	151814036	151814037	0.5451	rs13063739	3.06	rs2293004	0.507	-15.59	1.771	441	1	top1	0.51	2.1e-75	-1.771	0.0766	No
ARF3	ENSG00000134287.9	GTExv8.EUR.Adipose_Subcutaneous	./WEIGHTS//GTExv8.EUR.Adipose_Subcutaneous/ENSG00000134287.9.wgt.RDat	12	48957550	48957551	0.0916	rs7139233	-2.45	rs7981004	0.0502	-5.07	-1.765	337	33	enet	0.067	5.3e-09	1.77033	0.0767	No
RP1-283E3.4	ENSG00000227775.3	GTExv8.EUR.Adipose_Subcutaneous	./WEIGHTS//GTExv8.EUR.Adipose_Subcutaneous/ENSG00000227775.3.wgt.RDat	1	1724511	1724512	0.7778	rs2296716	2.92	rs6699975	0.175	-9.23	0.863	294	30	enet	0.33	5.6e-43	-1.77018	0.0767	No
BCL7A	ENSG00000110987.8	GTExv8.EUR.Adipose_Subcutaneous	./WEIGHTS//GTExv8.EUR.Adipose_Subcutaneous/ENSG00000110987.8.wgt.RDat	12	122020063	122020064	0.0614	rs4237789	3.73	rs1169091	0.0428	5.06	-2.113	335	335	susie	0.048	8e-07	-1.76975	0.0768	No
RP11-767N6.2	ENSG00000234329.1	GTExv8.EUR.Adipose_Subcutaneous	./WEIGHTS//GTExv8.EUR.Adipose_Subcutaneous/ENSG00000234329.1.wgt.RDat	1	45651825	45651826	0.0416	rs9429095	2.77	rs11211145	0.0602	5.7	1.444	287	287	susie	0.063	1.4e-08	1.76916	0.0769	No
LA16c-349E10.1	ENSG00000262528.2	GTExv8.EUR.Adipose_Subcutaneous	./WEIGHTS//GTExv8.EUR.Adipose_Subcutaneous/ENSG00000262528.2.wgt.RDat	16	656193	656194	0.2544	rs7206751	3.19	rs9934288	0.139	-8.68	1.386	449	23	enet	0.19	4.5e-24	-1.76852	0.077	No
MNT	ENSG00000070444.14	GTExv8.EUR.Adipose_Subcutaneous	./WEIGHTS//GTExv8.EUR.Adipose_Subcutaneous/ENSG00000070444.14.wgt.RDat	17	2401117	2401118	0.0925	rs2429900	4.09	rs2447095	0.022992	5.01	-1.267	411	19	enet	0.051	3.7e-07	-1.76753	0.0771	No
RP5-1142J19.1	ENSG00000229660.1	GTExv8.EUR.Adipose_Subcutaneous	./WEIGHTS//GTExv8.EUR.Adipose_Subcutaneous/ENSG00000229660.1.wgt.RDat	7	157282685	157282686	0.115	rs12533310	-2.89	rs1182388	0.0367	-5.23	1.719	440	14	enet	0.052	2.7e-07	-1.76764	0.0771	No
GUCY1A3	ENSG00000164116.16	GTExv8.EUR.Adipose_Subcutaneous	./WEIGHTS//GTExv8.EUR.Adipose_Subcutaneous/ENSG00000164116.16.wgt.RDat	4	155666710	155666711	0.1106	rs10012242	3.16	rs3796592	0.00845	4.7	-0.585	437	25	enet	0.034	2.7e-05	-1.7674	0.077167	No
ARRB1	ENSG00000137486.16	GTExv8.EUR.Adipose_Subcutaneous	./WEIGHTS//GTExv8.EUR.Adipose_Subcutaneous/ENSG00000137486.16.wgt.RDat	11	75351704	75351705	0.1519	rs655602	3.43	rs2282600	0.103	7.04	1.763	450	4	lasso	0.11	1.2e-13	1.7669	0.0772	No
PTPN12	ENSG00000127947.15	GTExv8.EUR.Adipose_Subcutaneous	./WEIGHTS//GTExv8.EUR.Adipose_Subcutaneous/ENSG00000127947.15.wgt.RDat	7	77537274	77537275	0.2988	rs2471577	2.48	rs10270482	0.0853	7.36	-1.425	372	372	susie	0.17	6.4e-21	-1.76618	0.0774	No
SAT2	ENSG00000141504.11	GTExv8.EUR.Adipose_Subcutaneous	./WEIGHTS//GTExv8.EUR.Adipose_Subcutaneous/ENSG00000141504.11.wgt.RDat	17	7627875	7627876	0.1143	rs1215	3.25	rs1641510	0.020792	4.51	1.766	498	1	top1	0.021	0.00091	1.766	0.0774	No
HNRNPA1P36	ENSG00000231942.3	GTExv8.EUR.Adipose_Subcutaneous	./WEIGHTS//GTExv8.EUR.Adipose_Subcutaneous/ENSG00000231942.3.wgt.RDat	8	81807771	81807772	0.0811	rs10103667	-2.95	rs1451994	0.072218	6.05	1.766	329	1	top1	0.072	1.4e-09	1.766	0.0774	No
PDLIM1	ENSG00000107438.8	GTExv8.EUR.Adipose_Subcutaneous	./WEIGHTS//GTExv8.EUR.Adipose_Subcutaneous/ENSG00000107438.8.wgt.RDat	10	95291023	95291024	0.1335	rs1934951	3.68	rs10509678	0.0149	4.46	-1.882	525	525	susie	0.02	0.001	-1.76434	0.0777	No
GXYLT1P5	ENSG00000276591.1	GTExv8.EUR.Adipose_Subcutaneous	./WEIGHTS//GTExv8.EUR.Adipose_Subcutaneous/ENSG00000276591.1.wgt.RDat	9	42974854	42974855	0.3943	rs28407960	-1.55	rs28407960	0.288	11.8	-1.554	2	2	enet	0.29	1.1e-37	-1.7639	0.0777	No
MTND5P1	ENSG00000227999.1	GTExv8.EUR.Adipose_Subcutaneous	./WEIGHTS//GTExv8.EUR.Adipose_Subcutaneous/ENSG00000227999.1.wgt.RDat	21	44475096	44475097	0.1147	rs2276247	3.57	rs1785469	0.06349	5.65	-1.764	447	1	top1	0.063	1.4e-08	-1.764	0.07773	No
MGAT4B	ENSG00000161013.16	GTExv8.EUR.Adipose_Subcutaneous	./WEIGHTS//GTExv8.EUR.Adipose_Subcutaneous/ENSG00000161013.16.wgt.RDat	5	179806933	179806934	0.0808	rs4235510	3.55	rs4700838	0.031535	4.32	1.764	444	1	top1	0.032	5.5e-05	1.764	0.077732	No
NPEPPS	ENSG00000141279.15	GTExv8.EUR.Adipose_Subcutaneous	./WEIGHTS//GTExv8.EUR.Adipose_Subcutaneous/ENSG00000141279.15.wgt.RDat	17	47522941	47522942	0.0939	rs11079750	4.66	rs16947078	0.076445	6.78	-1.315	365	4	lasso	0.1	3.7e-13	-1.76279	0.0779	No
SPTBN5	ENSG00000137877.9	GTExv8.EUR.Adipose_Subcutaneous	./WEIGHTS//GTExv8.EUR.Adipose_Subcutaneous/ENSG00000137877.9.wgt.RDat	15	41890204	41890205	0.4876	rs621560	3.29	rs1672461	0.41	-14.24	1.845	415	24	enet	0.46	1.4e-65	-1.76183	0.0781	No
PHBP9	ENSG00000230224.1	GTExv8.EUR.Adipose_Subcutaneous	./WEIGHTS//GTExv8.EUR.Adipose_Subcutaneous/ENSG00000230224.1.wgt.RDat	10	100248270	100248271	0.1252	rs11599750	-3.9	rs3818411	0.0514	-6.37	1.572	386	386	susie	0.06	3.1e-08	-1.76121	0.0782	No
RP1-93H18.1	ENSG00000240050.5	GTExv8.EUR.Adipose_Subcutaneous	./WEIGHTS//GTExv8.EUR.Adipose_Subcutaneous/ENSG00000240050.5.wgt.RDat	6	116355679	116355680	0.0614	rs11754507	-3.33	rs7770769	0.0362	4.55	1.761	368	1	top1	0.036	1.6e-05	1.761	0.0782	No
MAGI3	ENSG00000081026.18	GTExv8.EUR.Adipose_Subcutaneous	./WEIGHTS//GTExv8.EUR.Adipose_Subcutaneous/ENSG00000081026.18.wgt.RDat	1	113390748	113390749	0.0254	rs2476601	-4.2	rs1217395	0.0192	-4.23	-1.606	368	368	susie	0.021	0.00083	1.76065	0.0783	No
RAB13	ENSG00000143545.8	GTExv8.EUR.Adipose_Subcutaneous	./WEIGHTS//GTExv8.EUR.Adipose_Subcutaneous/ENSG00000143545.8.wgt.RDat	1	153986357	153986358	0.0391	rs3811453	2.76	rs4521985	0.0178	4.19	-2.595	330	330	susie	0.024	0.00043	-1.7607	0.0783	No
AC016747.3	ENSG00000212978.6	GTExv8.EUR.Adipose_Subcutaneous	./WEIGHTS//GTExv8.EUR.Adipose_Subcutaneous/ENSG00000212978.6.wgt.RDat	2	61144968	61144969	0.2229	rs778755	-4.162	rs1177309	0.184626	-10.35	2.59	314	16	enet	0.22	2.4e-27	-1.76001	0.0784	No
XCL2	ENSG00000143185.3	GTExv8.EUR.Adipose_Subcutaneous	./WEIGHTS//GTExv8.EUR.Adipose_Subcutaneous/ENSG00000143185.3.wgt.RDat	1	168543996	168543997	0.1044	rs16860928	2.61	rs11580138	0.0773	-6.42	2.313	529	5	lasso	0.08	1.9e-10	-1.75941	0.0785	No
CHKB-AS1	ENSG00000205559.3	GTExv8.EUR.Adipose_Subcutaneous	./WEIGHTS//GTExv8.EUR.Adipose_Subcutaneous/ENSG00000205559.3.wgt.RDat	22	50583025	50583026	0.143	rs10451	2.75	rs131748	0.108	7.44	-1.759	294	1	top1	0.11	1e-13	-1.759	0.078578	No
ACER3	ENSG00000078124.11	GTExv8.EUR.Adipose_Subcutaneous	./WEIGHTS//GTExv8.EUR.Adipose_Subcutaneous/ENSG00000078124.11.wgt.RDat	11	76860866	76860867	0.1443	rs10793178	2.95	rs1149623	0.0832	-6.64	-1.759	453	1	top1	0.083	7.5e-11	1.759	0.0786	No
DDB2	ENSG00000134574.11	GTExv8.EUR.Adipose_Subcutaneous	./WEIGHTS//GTExv8.EUR.Adipose_Subcutaneous/ENSG00000134574.11.wgt.RDat	11	47214464	47214465	0.0714	rs3740694	4	rs7940240	0.0422	-5.25	-1.491	298	10	enet	0.044	2.5e-06	1.75889	0.0786	No
RP11-395A13.2	ENSG00000272667.1	GTExv8.EUR.Adipose_Subcutaneous	./WEIGHTS//GTExv8.EUR.Adipose_Subcutaneous/ENSG00000272667.1.wgt.RDat	2	127886555	127886556	0.0552	rs11676911	-2.983	rs2304518	0.006197	-3.86	1.759	382	1	top1	0.0062	0.047	-1.759	0.0786	No
ABCC3	ENSG00000108846.15	GTExv8.EUR.Adipose_Subcutaneous	./WEIGHTS//GTExv8.EUR.Adipose_Subcutaneous/ENSG00000108846.15.wgt.RDat	17	50634776	50634777	0.1981	rs3744536	-3.14	rs12604031	0.117521	7.63	-1.758	438	1	top1	0.12	7.1e-15	-1.758	0.0787	No
WDR45B	ENSG00000141580.15	GTExv8.EUR.Adipose_Subcutaneous	./WEIGHTS//GTExv8.EUR.Adipose_Subcutaneous/ENSG00000141580.15.wgt.RDat	17	82648552	82648553	0.4521	rs4986146	-3.78	rs4789704	0.196019	9.83	1.514	399	5	lasso	0.24	1.4e-30	1.75849	0.0787	No
CUTC	ENSG00000119929.12	GTExv8.EUR.Adipose_Subcutaneous	./WEIGHTS//GTExv8.EUR.Adipose_Subcutaneous/ENSG00000119929.12.wgt.RDat	10	99722917	99722918	0.097	rs11599750	-3.9	rs4919395	0.0237	-5.05	-2.281	449	449	susie	0.028	0.00013	1.75694	0.0789	No
SMARCB1	ENSG00000099956.18	GTExv8.EUR.Adipose_Subcutaneous	./WEIGHTS//GTExv8.EUR.Adipose_Subcutaneous/ENSG00000099956.18.wgt.RDat	22	23786962	23786963	0.3647	rs131442	-3.07	rs6519476	0.23	-11.15	-2.211	464	8	lasso	0.34	9.5e-46	1.75658	0.078989	No
PTK7	ENSG00000112655.15	GTExv8.EUR.Adipose_Subcutaneous	./WEIGHTS//GTExv8.EUR.Adipose_Subcutaneous/ENSG00000112655.15.wgt.RDat	6	43076267	43076268	0.0578	rs2274517	-3.43	rs3793021	0.0154	4.39	1.574	369	3	lasso	0.025	0.00031	1.75648	0.079	No
IGF2R	ENSG00000197081.12	GTExv8.EUR.Adipose_Subcutaneous	./WEIGHTS//GTExv8.EUR.Adipose_Subcutaneous/ENSG00000197081.12.wgt.RDat	6	159969098	159969099	0.1865	rs17593921	3.25	rs12202350	0.123	7.98	1.996	599	599	susie	0.12	1.6e-15	1.75581	0.0791	No
MOB3C	ENSG00000142961.14	GTExv8.EUR.Adipose_Subcutaneous	./WEIGHTS//GTExv8.EUR.Adipose_Subcutaneous/ENSG00000142961.14.wgt.RDat	1	46616890	46616891	0.0456	rs17361763	-3	rs8602	-0.00142	-3.28	0.488	341	341	susie	0.005	0.066	-1.75555	0.0792	No
MYO5A	ENSG00000197535.14	GTExv8.EUR.Adipose_Subcutaneous	./WEIGHTS//GTExv8.EUR.Adipose_Subcutaneous/ENSG00000197535.14.wgt.RDat	15	52529049	52529050	0.127	rs2231297	-2.44	rs10518689	0.0605	5.78	1.75	439	439	susie	0.08	2e-10	1.75519	0.0792	No
CYP26B1	ENSG00000003137.8	GTExv8.EUR.Adipose_Subcutaneous	./WEIGHTS//GTExv8.EUR.Adipose_Subcutaneous/ENSG00000003137.8.wgt.RDat	2	72148037	72148038	0.0645	rs10187628	-2.614	rs10209307	0.034305	-4.66	-1.755	344	1	top1	0.034	2.7e-05	1.755	0.0793	No
ARTN	ENSG00000117407.16	GTExv8.EUR.Adipose_Subcutaneous	./WEIGHTS//GTExv8.EUR.Adipose_Subcutaneous/ENSG00000117407.16.wgt.RDat	1	43933319	43933320	0.0511	rs607062	4.44	rs783304	0.0184	4.45	1.755	411	1	top1	0.018	0.0017	1.755	0.0793	No
CTD-3157E16.1	ENSG00000265519.1	GTExv8.EUR.Adipose_Subcutaneous	./WEIGHTS//GTExv8.EUR.Adipose_Subcutaneous/ENSG00000265519.1.wgt.RDat	17	15788204	15788205	0.3379	rs2779188	2.9	rs4349188	0.163825	-8.94	1.487	333	28	enet	0.19	1.4e-23	-1.75468	0.0793	No
SLC37A1	ENSG00000160190.13	GTExv8.EUR.Adipose_Subcutaneous	./WEIGHTS//GTExv8.EUR.Adipose_Subcutaneous/ENSG00000160190.13.wgt.RDat	21	42496007	42496008	0.1125	rs8130292	-3.08	rs8127895	0.02706	5.83	-1.584	724	724	susie	0.05	4.4e-07	-1.7547	0.07931	No
KIAA1468	ENSG00000134444.13	GTExv8.EUR.Adipose_Subcutaneous	./WEIGHTS//GTExv8.EUR.Adipose_Subcutaneous/ENSG00000134444.13.wgt.RDat	18	62187257	62187258	0.2063	rs884205	5.35	rs17645999	0.202702	-10.19	-1.126	510	510	susie	0.24	1.4e-30	1.75419	0.0794	No
LINC01963	ENSG00000260804.3	GTExv8.EUR.Adipose_Subcutaneous	./WEIGHTS//GTExv8.EUR.Adipose_Subcutaneous/ENSG00000260804.3.wgt.RDat	2	216217044	216217045	0.5049	rs9288521	-3.152	rs1805382	0.288431	11.78	2.269	501	53	enet	0.3	1.2e-39	1.75398	0.0794	No
ALDH16A1	ENSG00000161618.9	GTExv8.EUR.Adipose_Subcutaneous	./WEIGHTS//GTExv8.EUR.Adipose_Subcutaneous/ENSG00000161618.9.wgt.RDat	19	49453168	49453169	0.2849	rs17272847	-4.37	rs10853810	0.117	-8.14	0.972	370	370	susie	0.18	3.3e-22	-1.75327	0.079556	No
NGEF	ENSG00000066248.14	GTExv8.EUR.Adipose_Subcutaneous	./WEIGHTS//GTExv8.EUR.Adipose_Subcutaneous/ENSG00000066248.14.wgt.RDat	2	233013271	233013272	0.3712	rs11885626	3.369	rs2004203	0.317865	12.4	-1.771	473	5	lasso	0.32	8.5e-42	-1.75308	0.0796	No
RP11-383F6.1	ENSG00000229677.1	GTExv8.EUR.Adipose_Subcutaneous	./WEIGHTS//GTExv8.EUR.Adipose_Subcutaneous/ENSG00000229677.1.wgt.RDat	7	139050005	139050006	0.119	rs10278730	-3.02	rs17681280	0.0332	5.06	1.576	416	26	enet	0.059	4.4e-08	1.75224	0.0797	No
C16orf89	ENSG00000153446.15	GTExv8.EUR.Adipose_Subcutaneous	./WEIGHTS//GTExv8.EUR.Adipose_Subcutaneous/ENSG00000153446.15.wgt.RDat	16	5066109	5066110	0.1293	rs6500617	-3.35	rs12928193	0.0822	-6.41	1.752	460	1	top1	0.082	9.8e-11	-1.752	0.0798	No
B4GAT1	ENSG00000174684.6	GTExv8.EUR.Adipose_Subcutaneous	./WEIGHTS//GTExv8.EUR.Adipose_Subcutaneous/ENSG00000174684.6.wgt.RDat	11	66347691	66347692	0.2237	rs10896104	-3.69	rs10219183	0.0881	-7.06	1.602	307	9	lasso	0.089	1.8e-11	-1.75194	0.0798	No
KHK	ENSG00000138030.12	GTExv8.EUR.Adipose_Subcutaneous	./WEIGHTS//GTExv8.EUR.Adipose_Subcutaneous/ENSG00000138030.12.wgt.RDat	2	27086746	27086747	0.3163	rs13001266	-2.613	rs2119026	0.384051	13.8	1.865	310	21	enet	0.39	1.8e-53	1.75111	0.0799	No
NUDT14	ENSG00000183828.14	GTExv8.EUR.Adipose_Subcutaneous	./WEIGHTS//GTExv8.EUR.Adipose_Subcutaneous/ENSG00000183828.14.wgt.RDat	14	105181311	105181312	0.0818	rs10147672	3.17	rs3825761	0.068714	-6.09	1.749	259	1	top1	0.069	3.4e-09	-1.749	0.0803	No
GOLGA6L4	ENSG00000184206.11	GTExv8.EUR.Adipose_Subcutaneous	./WEIGHTS//GTExv8.EUR.Adipose_Subcutaneous/ENSG00000184206.11.wgt.RDat	15	84235772	84235773	0.5516	rs35641144	3.27	rs3762169	0.273	11.49	2.366	201	35	enet	0.36	1.3e-48	1.74907	0.0803	No
FSIP2	ENSG00000188738.14	GTExv8.EUR.Adipose_Subcutaneous	./WEIGHTS//GTExv8.EUR.Adipose_Subcutaneous/ENSG00000188738.14.wgt.RDat	2	185738894	185738895	0.1693	rs16827374	-3.084	rs4667046	0.039455	-5.76	-0.388	289	25	enet	0.089	1.4e-11	1.74901	0.0803	No
AGT	ENSG00000135744.7	GTExv8.EUR.Adipose_Subcutaneous	./WEIGHTS//GTExv8.EUR.Adipose_Subcutaneous/ENSG00000135744.7.wgt.RDat	1	230714296	230714297	0.4799	rs7515210	3.61	rs5050	0.376	13.43	1.792	685	19	enet	0.38	6.4e-52	1.74783	0.0805	No
PARN	ENSG00000140694.16	GTExv8.EUR.Adipose_Subcutaneous	./WEIGHTS//GTExv8.EUR.Adipose_Subcutaneous/ENSG00000140694.16.wgt.RDat	16	14632727	14632728	0.0504	rs17201621	2.12	rs12918613	0.0163	3.76	0.837	184	6	lasso	0.019	0.0015	1.7458	0.0808	No
RILPL2	ENSG00000150977.10	GTExv8.EUR.Adipose_Subcutaneous	./WEIGHTS//GTExv8.EUR.Adipose_Subcutaneous/ENSG00000150977.10.wgt.RDat	12	123436716	123436717	0.0747	rs7973689	3.1	rs28531860	0.00781	-4.9	-3.075	366	11	enet	0.026	0.00021	1.74604	0.0808	No
EIF3L	ENSG00000100129.17	GTExv8.EUR.Adipose_Subcutaneous	./WEIGHTS//GTExv8.EUR.Adipose_Subcutaneous/ENSG00000100129.17.wgt.RDat	22	37849327	37849328	0.0918	rs35852296	-3.25	rs11913731	0.0652	5.86	1.746	406	1	top1	0.065	8.6e-09	1.746	0.080811	No
AP000695.4	ENSG00000233818.1	GTExv8.EUR.Adipose_Subcutaneous	./WEIGHTS//GTExv8.EUR.Adipose_Subcutaneous/ENSG00000233818.1.wgt.RDat	21	36445730	36445731	0.0893	rs17814278	3.42	rs218628	0.01098	-4.12	0.128	531	28	enet	0.038	1.1e-05	-1.746	0.08082	No
MLEC	ENSG00000110917.7	GTExv8.EUR.Adipose_Subcutaneous	./WEIGHTS//GTExv8.EUR.Adipose_Subcutaneous/ENSG00000110917.7.wgt.RDat	12	120686868	120686869	0.0473	rs523581	-3.75	rs7965349	0.00272	-3.76	1.498	443	4	lasso	0.005	0.066	-1.74567	0.0809	No
TBC1D32	ENSG00000146350.13	GTExv8.EUR.Adipose_Subcutaneous	./WEIGHTS//GTExv8.EUR.Adipose_Subcutaneous/ENSG00000146350.13.wgt.RDat	6	121334744	121334745	0.2209	rs9320780	2.28	rs2789034	0.0126	-4.77	-0.112	343	40	enet	0.05	4.7e-07	1.74489	0.081	No
MIRLET7BHG	ENSG00000197182.14	GTExv8.EUR.Adipose_Subcutaneous	./WEIGHTS//GTExv8.EUR.Adipose_Subcutaneous/ENSG00000197182.14.wgt.RDat	22	46080311	46080312	0.1151	rs4253755	3.67	rs6008955	0.0422	-4.74	-1.744	449	1	top1	0.042	3.5e-06	1.744	0.081159	No
CTNNB1	ENSG00000168036.16	GTExv8.EUR.Adipose_Subcutaneous	./WEIGHTS//GTExv8.EUR.Adipose_Subcutaneous/ENSG00000168036.16.wgt.RDat	3	41194836	41194837	0.0517	rs106871	-3.2	rs9814976	0.0114	4.25	-1.812	378	378	susie	0.018	0.0018	-1.74379	0.0812	No
RPL23AP53	ENSG00000223508.5	GTExv8.EUR.Adipose_Subcutaneous	./WEIGHTS//GTExv8.EUR.Adipose_Subcutaneous/ENSG00000223508.5.wgt.RDat	8	232135	232136	0.1212	rs17665859	3.4	rs10087419	0.029349	5.9	1.922	324	15	enet	0.069	3.2e-09	1.7434	0.0813	No
AC093690.1	ENSG00000223522.1	GTExv8.EUR.Adipose_Subcutaneous	./WEIGHTS//GTExv8.EUR.Adipose_Subcutaneous/ENSG00000223522.1.wgt.RDat	2	28310458	28310459	0.0769	rs13414801	3.382	rs12053063	0.03696	-5.5	1.409	412	10	enet	0.065	1e-08	-1.74288	0.0814	No
AC005682.6	ENSG00000226329.2	GTExv8.EUR.Adipose_Subcutaneous	./WEIGHTS//GTExv8.EUR.Adipose_Subcutaneous/ENSG00000226329.2.wgt.RDat	7	22881349	22881350	0.3534	rs706013	-2.54	rs717624	0.19	-9.67	1.052	480	22	enet	0.23	2.2e-29	-1.74106	0.0817	No
RP13-254B10.1	ENSG00000236529.1	GTExv8.EUR.Adipose_Subcutaneous	./WEIGHTS//GTExv8.EUR.Adipose_Subcutaneous/ENSG00000236529.1.wgt.RDat	7	65840211	65840212	0.152	rs4499980	-2.87	rs420880	0.0622	6.41	-1.459	203	12	enet	0.067	4.7e-09	-1.74084	0.0817	No
RP5-1029F21.2	ENSG00000262905.1	GTExv8.EUR.Adipose_Subcutaneous	./WEIGHTS//GTExv8.EUR.Adipose_Subcutaneous/ENSG00000262905.1.wgt.RDat	17	552565	552566	0.1025	rs16957565	-3	rs3924487	0.017652	-4.65	-0.616	414	5	lasso	0.036	1.6e-05	1.74074	0.0817	No
WDR75	ENSG00000115368.9	GTExv8.EUR.Adipose_Subcutaneous	./WEIGHTS//GTExv8.EUR.Adipose_Subcutaneous/ENSG00000115368.9.wgt.RDat	2	189441432	189441433	0.1441	rs1914037	-3.5	rs12999125	0.078179	-6.82	1.238	305	305	susie	0.089	1.8e-11	-1.74024	0.0818	No
ADCY5	ENSG00000173175.14	GTExv8.EUR.Adipose_Subcutaneous	./WEIGHTS//GTExv8.EUR.Adipose_Subcutaneous/ENSG00000173175.14.wgt.RDat	3	123449757	123449758	0.0327	rs9841477	3.89	rs12496583	0.0358	-4.56	1.74	395	1	top1	0.036	1.8e-05	-1.74	0.0819	No
CEBPZOS	ENSG00000218739.9	GTExv8.EUR.Adipose_Subcutaneous	./WEIGHTS//GTExv8.EUR.Adipose_Subcutaneous/ENSG00000218739.9.wgt.RDat	2	37196487	37196488	0.1284	rs3213745	-3.22	rs2110965	0.03725	5.99	1.861	505	6	lasso	0.059	4.9e-08	1.73978	0.0819	No
TXNL1	ENSG00000091164.12	GTExv8.EUR.Adipose_Subcutaneous	./WEIGHTS//GTExv8.EUR.Adipose_Subcutaneous/ENSG00000091164.12.wgt.RDat	18	56651599	56651600	0.0652	rs12965637	2.22	rs637823	0.057177	5.64	-1.578	404	404	susie	0.059	4.7e-08	-1.73959	0.08193	No
CCDC144B	ENSG00000154874.15	GTExv8.EUR.Adipose_Subcutaneous	./WEIGHTS//GTExv8.EUR.Adipose_Subcutaneous/ENSG00000154874.15.wgt.RDat	17	18625607	18625608	0.1209	rs2746028	-2.7	rs4925157	0.038136	5.38	-1.781	237	237	susie	0.1	5.5e-13	-1.73901	0.082	No
ADORA3	ENSG00000282608.1	GTExv8.EUR.Adipose_Subcutaneous	./WEIGHTS//GTExv8.EUR.Adipose_Subcutaneous/ENSG00000282608.1.wgt.RDat	1	111503759	111503760	0.0666	rs7548973	2.7	rs17027867	0.00392	-4.25	-1.328	646	646	susie	0.0061	0.048	1.73942	0.082	No
TMIGD3	ENSG00000121933.18	GTExv8.EUR.Adipose_Subcutaneous	./WEIGHTS//GTExv8.EUR.Adipose_Subcutaneous/ENSG00000121933.18.wgt.RDat	1	111563961	111563962	0.2694	rs3860210	-3.36	rs3393	0.193	9.7	-1.513	678	18	enet	0.2	3.6e-25	-1.73865	0.0821	No
ZFHX3	ENSG00000140836.14	GTExv8.EUR.Adipose_Subcutaneous	./WEIGHTS//GTExv8.EUR.Adipose_Subcutaneous/ENSG00000140836.14.wgt.RDat	16	73059697	73059698	0.1557	rs8058775	-3.23	rs2068360	0.0451	4.76	1.329	467	467	susie	0.053	2.2e-07	1.73858	0.0821	No
LRRC36	ENSG00000159708.17	GTExv8.EUR.Adipose_Subcutaneous	./WEIGHTS//GTExv8.EUR.Adipose_Subcutaneous/ENSG00000159708.17.wgt.RDat	16	67326797	67326798	0.077	rs3730397	-3.28	rs2089402	0.0691	6.73	-1.878	229	229	susie	0.085	4.8e-11	-1.73836	0.0821	No
KLHDC8A	ENSG00000162873.14	GTExv8.EUR.Adipose_Subcutaneous	./WEIGHTS//GTExv8.EUR.Adipose_Subcutaneous/ENSG00000162873.14.wgt.RDat	1	205357089	205357090	0.0582	rs17417252	-3.67	rs9194	-0.00193	3.44	1.485	581	581	susie	0.0021	0.16	1.73887	0.0821	No
RABGEF1	ENSG00000154710.16	GTExv8.EUR.Adipose_Subcutaneous	./WEIGHTS//GTExv8.EUR.Adipose_Subcutaneous/ENSG00000154710.16.wgt.RDat	7	66682163	66682164	0.0313	rs6460281	-2.39	rs10950050	0.0179	-3.98	-1.578	230	230	susie	0.025	0.00032	1.73708	0.0824	No
ARPIN	ENSG00000242498.7	GTExv8.EUR.Adipose_Subcutaneous	./WEIGHTS//GTExv8.EUR.Adipose_Subcutaneous/ENSG00000242498.7.wgt.RDat	15	89912955	89912956	0.0992	rs4556765	3.74	rs10520684	0.0377	-4.86	1.437	408	14	enet	0.079	2.2e-10	-1.73485	0.0828	No
CLNS1A	ENSG00000074201.8	GTExv8.EUR.Adipose_Subcutaneous	./WEIGHTS//GTExv8.EUR.Adipose_Subcutaneous/ENSG00000074201.8.wgt.RDat	11	77637804	77637805	0.1154	rs11603537	2.79	rs7118516	0.126	8.07	-1.683	361	361	susie	0.13	4.5e-16	-1.73416	0.0829	No
MRPL38	ENSG00000204316.12	GTExv8.EUR.Adipose_Subcutaneous	./WEIGHTS//GTExv8.EUR.Adipose_Subcutaneous/ENSG00000204316.12.wgt.RDat	17	75905412	75905413	0.1335	rs9911122	3.58	rs2305913	0.071189	-6.06	1.733	390	1	top1	0.071	1.8e-09	-1.733	0.0831	No
LINC01139	ENSG00000215808.2	GTExv8.EUR.Adipose_Subcutaneous	./WEIGHTS//GTExv8.EUR.Adipose_Subcutaneous/ENSG00000215808.2.wgt.RDat	1	238486022	238486023	0.1849	rs1327896	-3.05	rs2153613	0.189	9.58	-1.733	552	1	top1	0.19	1e-23	-1.733	0.0831	No
RP11-632K20.6	ENSG00000261375.1	GTExv8.EUR.Adipose_Subcutaneous	./WEIGHTS//GTExv8.EUR.Adipose_Subcutaneous/ENSG00000261375.1.wgt.RDat	15	32491585	32491586	0.1637	rs4779563	-2.88	rs7179711	0.0175	4.75	1.804	364	26	enet	0.068	4.3e-09	1.73235	0.0832	No
TP53BP2	ENSG00000143514.16	GTExv8.EUR.Adipose_Subcutaneous	./WEIGHTS//GTExv8.EUR.Adipose_Subcutaneous/ENSG00000143514.16.wgt.RDat	1	223845971	223845972	0.1037	rs10157771	2.74	rs16842321	0.0396	5.75	-1.066	370	14	enet	0.078	2.9e-10	-1.73204	0.0833	No
LINC00092	ENSG00000225194.2	GTExv8.EUR.Adipose_Subcutaneous	./WEIGHTS//GTExv8.EUR.Adipose_Subcutaneous/ENSG00000225194.2.wgt.RDat	9	96027964	96027965	0.2824	rs10819907	-2.98	rs4743597	0.169	9.09	-0.719	521	521	susie	0.23	4.5e-29	-1.7318	0.0833	No
LINC01055	ENSG00000235366.2	GTExv8.EUR.Adipose_Subcutaneous	./WEIGHTS//GTExv8.EUR.Adipose_Subcutaneous/ENSG00000235366.2.wgt.RDat	13	45701183	45701184	0.1519	rs7330573	-3.04	rs17067012	0.119	7.86	-1.646	501	501	susie	0.12	3.6e-15	-1.732	0.0833	No
CTD-3092A11.3	ENSG00000283345.1	GTExv8.EUR.Adipose_Subcutaneous	./WEIGHTS//GTExv8.EUR.Adipose_Subcutaneous/ENSG00000283345.1.wgt.RDat	15	30507623	30507624	0.3095	rs2955792	-2.11	rs3964705	0.164	-8.9	1.372	126	126	susie	0.2	1.3e-25	-1.73169	0.0833	No
NCF1	ENSG00000158517.13	GTExv8.EUR.Adipose_Subcutaneous	./WEIGHTS//GTExv8.EUR.Adipose_Subcutaneous/ENSG00000158517.13.wgt.RDat	7	74773961	74773962	0.0547	rs35735900	2.78	rs35005436	0.0427	4.75	1.73	122	1	top1	0.043	3e-06	1.73	0.0836	No
EIF4EBP1	ENSG00000187840.4	GTExv8.EUR.Adipose_Subcutaneous	./WEIGHTS//GTExv8.EUR.Adipose_Subcutaneous/ENSG00000187840.4.wgt.RDat	8	38030340	38030341	0.053	rs2407278	-3.88	rs28368989	0.001043	-3.82	-2.031	224	6	enet	0.0035	0.1	1.7304	0.0836	No
RP11-187O7.3	ENSG00000259124.1	GTExv8.EUR.Adipose_Subcutaneous	./WEIGHTS//GTExv8.EUR.Adipose_Subcutaneous/ENSG00000259124.1.wgt.RDat	14	76726711	76726712	0.1087	rs17735651	2.68	rs1861422	0.020855	-4.89	-1.031	541	26	enet	0.04	5.7e-06	1.7304	0.0836	No
RP1-266L20.9	ENSG00000266896.1	GTExv8.EUR.Adipose_Subcutaneous	./WEIGHTS//GTExv8.EUR.Adipose_Subcutaneous/ENSG00000266896.1.wgt.RDat	6	169770412	169770413	0.0879	rs3012451	-4.4	rs6931721	0.0196	-4.33	1.73	429	1	top1	0.02	0.0013	-1.73	0.0836	No
RP11-411B10.2	ENSG00000267150.1	GTExv8.EUR.Adipose_Subcutaneous	./WEIGHTS//GTExv8.EUR.Adipose_Subcutaneous/ENSG00000267150.1.wgt.RDat	18	14089934	14089935	0.0775	rs9789226	-2.27	rs8093228	0.037767	5.34	1.729	295	1	top1	0.038	1.1e-05	1.729	0.08381	No
EXOC3	ENSG00000180104.15	GTExv8.EUR.Adipose_Subcutaneous	./WEIGHTS//GTExv8.EUR.Adipose_Subcutaneous/ENSG00000180104.15.wgt.RDat	5	443160	443161	0.3238	rs3810857	-2.54	rs11739543	0.179686	-9.49	1.565	313	23	enet	0.2	1.2e-24	-1.72879	0.083847	No
RP11-24F11.2	ENSG00000223552.1	GTExv8.EUR.Adipose_Subcutaneous	./WEIGHTS//GTExv8.EUR.Adipose_Subcutaneous/ENSG00000223552.1.wgt.RDat	3	46407058	46407059	0.085	rs1491961	2.92	rs6441975	0.0205	5.08	1.765	420	6	lasso	0.025	0.00033	1.72867	0.0839	No
GBP1P1	ENSG00000225492.6	GTExv8.EUR.Adipose_Subcutaneous	./WEIGHTS//GTExv8.EUR.Adipose_Subcutaneous/ENSG00000225492.6.wgt.RDat	1	89407678	89407679	0.199	rs4658342	2.59	rs4491050	0.106	-7.7	1.798	363	363	susie	0.12	5.9e-15	-1.72855	0.0839	No
NUP62	ENSG00000213024.11	GTExv8.EUR.Adipose_Subcutaneous	./WEIGHTS//GTExv8.EUR.Adipose_Subcutaneous/ENSG00000213024.11.wgt.RDat	19	49929699	49929700	0.1448	rs17272847	-4.37	rs7246342	0.102	-7.14	1.728	337	1	top1	0.1	5.2e-13	-1.728	0.083988	No
CNIH3	ENSG00000143786.7	GTExv8.EUR.Adipose_Subcutaneous	./WEIGHTS//GTExv8.EUR.Adipose_Subcutaneous/ENSG00000143786.7.wgt.RDat	1	224434659	224434660	0.0868	rs712074	3.65	rs1499282	0.0494	5.61	-1.691	369	369	susie	0.055	1.3e-07	-1.72771	0.084	No
C17orf97	ENSG00000187624.8	GTExv8.EUR.Adipose_Subcutaneous	./WEIGHTS//GTExv8.EUR.Adipose_Subcutaneous/ENSG00000187624.8.wgt.RDat	17	410326	410327	0.7421	rs9895447	-2.84	rs11150882	0.612634	17.15	1.783	331	4	lasso	0.62	3.4e-101	1.72794	0.084	No
LINC01730	ENSG00000275491.1	GTExv8.EUR.Adipose_Subcutaneous	./WEIGHTS//GTExv8.EUR.Adipose_Subcutaneous/ENSG00000275491.1.wgt.RDat	20	3808356	3808357	0.6067	rs976041	4.13	rs2282128	0.487	-15.29	1.743	521	521	susie	0.49	9.7e-72	-1.72799	0.084	No
GDAP1	ENSG00000104381.12	GTExv8.EUR.Adipose_Subcutaneous	./WEIGHTS//GTExv8.EUR.Adipose_Subcutaneous/ENSG00000104381.12.wgt.RDat	8	74321513	74321514	0.0885	rs7835959	3.12	rs4410896	0.029675	5.12	-1.699	403	22	enet	0.047	1.1e-06	-1.7273	0.0841	No
YLPM1	ENSG00000119596.17	GTExv8.EUR.Adipose_Subcutaneous	./WEIGHTS//GTExv8.EUR.Adipose_Subcutaneous/ENSG00000119596.17.wgt.RDat	14	74763365	74763366	0.0686	rs2012627	3.77	rs2359239	-0.000547	-3.67	1.122	331	331	susie	0.007	0.038	-1.7272	0.0841	No
LINC00994	ENSG00000189196.4	GTExv8.EUR.Adipose_Subcutaneous	./WEIGHTS//GTExv8.EUR.Adipose_Subcutaneous/ENSG00000189196.4.wgt.RDat	3	64087362	64087363	0.0679	rs7648540	-2.78	rs26935	0.00353	3.96	-1.459	555	555	susie	0.0081	0.027	-1.72717	0.0841	No
RP11-347P5.1	ENSG00000272211.1	GTExv8.EUR.Adipose_Subcutaneous	./WEIGHTS//GTExv8.EUR.Adipose_Subcutaneous/ENSG00000272211.1.wgt.RDat	2	196151262	196151263	0.0948	rs6733196	-3.378	rs4500968	0.051121	5.95	-2.235	374	14	enet	0.062	2.3e-08	-1.72712	0.0841	No
MTHFSD	ENSG00000103248.18	GTExv8.EUR.Adipose_Subcutaneous	./WEIGHTS//GTExv8.EUR.Adipose_Subcutaneous/ENSG00000103248.18.wgt.RDat	16	86555234	86555235	0.3716	rs8062421	4.72	rs8047645	0.208	-10.02	-1.945	924	26	enet	0.25	5.4e-32	1.72697	0.0842	No
STEAP2	ENSG00000157214.13	GTExv8.EUR.Adipose_Subcutaneous	./WEIGHTS//GTExv8.EUR.Adipose_Subcutaneous/ENSG00000157214.13.wgt.RDat	7	90167589	90167590	0.2346	rs6975005	2.54	rs194507	0.198	-10.76	2.007	482	482	susie	0.27	1.3e-34	-1.7271	0.0842	No
AC137932.5	ENSG00000260279.2	GTExv8.EUR.Adipose_Subcutaneous	./WEIGHTS//GTExv8.EUR.Adipose_Subcutaneous/ENSG00000260279.2.wgt.RDat	16	89297507	89297508	0.1022	rs889573	4.17	rs1054747	0.0401	5.44	-1.693	403	6	lasso	0.077	3.7e-10	-1.72686	0.0842	No
RP11-83M16.4	ENSG00000249721.1	GTExv8.EUR.Adipose_Subcutaneous	./WEIGHTS//GTExv8.EUR.Adipose_Subcutaneous/ENSG00000249721.1.wgt.RDat	5	67693199	67693200	0.0864	rs10940112	4.08	rs4246770	0.062606	-5.75	1.726	461	1	top1	0.063	1.7e-08	-1.726	0.084347	No
RP11-13P5.2	ENSG00000233682.3	GTExv8.EUR.Adipose_Subcutaneous	./WEIGHTS//GTExv8.EUR.Adipose_Subcutaneous/ENSG00000233682.3.wgt.RDat	6	159170006	159170007	0.0688	rs9355713	3.33	rs211578	-0.00205	-3.39	-1.101	569	569	susie	0.01	0.015	1.72591	0.0844	No
RPS6	ENSG00000137154.12	GTExv8.EUR.Adipose_Subcutaneous	./WEIGHTS//GTExv8.EUR.Adipose_Subcutaneous/ENSG00000137154.12.wgt.RDat	9	19380253	19380254	0.1549	rs7022613	-3.23	rs10119465	0.0302	-5.07	1.237	549	44	enet	0.038	1.1e-05	-1.7243	0.0846	No
UBR4	ENSG00000127481.14	GTExv8.EUR.Adipose_Subcutaneous	./WEIGHTS//GTExv8.EUR.Adipose_Subcutaneous/ENSG00000127481.14.wgt.RDat	1	19210275	19210276	0.295	rs17394376	-4.03	rs12758524	0.233	10.77	-2.547	511	34	enet	0.25	1.4e-31	-1.72405	0.0847	No
CDC42EP1	ENSG00000128283.6	GTExv8.EUR.Adipose_Subcutaneous	./WEIGHTS//GTExv8.EUR.Adipose_Subcutaneous/ENSG00000128283.6.wgt.RDat	22	37560446	37560447	0.2243	rs35852296	-3.25	rs5995463	0.157	8.78	-1.724	509	1	top1	0.16	1.2e-19	-1.724	0.084708	No
CCDC18	ENSG00000122483.17	GTExv8.EUR.Adipose_Subcutaneous	./WEIGHTS//GTExv8.EUR.Adipose_Subcutaneous/ENSG00000122483.17.wgt.RDat	1	93179918	93179919	0.0784	rs35054144	-2.66	rs1572343	0.0595	-5.9	-1.339	271	271	susie	0.063	1.7e-08	1.72357	0.0848	No
ZNF345	ENSG00000251247.10	GTExv8.EUR.Adipose_Subcutaneous	./WEIGHTS//GTExv8.EUR.Adipose_Subcutaneous/ENSG00000251247.10.wgt.RDat	19	36850360	36850361	0.0309	rs10424574	2.77	rs2912401	-0.00188	-3.08	-0.928	283	14	enet	0.0093	0.019	1.72349	0.084801	No
ITGA4	ENSG00000115232.13	GTExv8.EUR.Adipose_Subcutaneous	./WEIGHTS//GTExv8.EUR.Adipose_Subcutaneous/ENSG00000115232.13.wgt.RDat	2	181457206	181457207	0.1424	rs6433896	2.589	rs1449263	0.013512	4.5	0.178	364	43	enet	0.02	0.0011	1.72123	0.0852	No
SMPD2	ENSG00000135587.8	GTExv8.EUR.Adipose_Subcutaneous	./WEIGHTS//GTExv8.EUR.Adipose_Subcutaneous/ENSG00000135587.8.wgt.RDat	6	109441356	109441357	0.1276	rs9386797	4.64	rs1358998	0.13	8.38	-1.717	386	8	lasso	0.14	5.4e-18	-1.72143	0.0852	No
IBA57	ENSG00000181873.12	GTExv8.EUR.Adipose_Subcutaneous	./WEIGHTS//GTExv8.EUR.Adipose_Subcutaneous/ENSG00000181873.12.wgt.RDat	1	228165814	228165815	0.0493	rs7544212	2.2	rs10158357	0.0105	-4.03	1.721	325	1	top1	0.011	0.014	-1.721	0.0853	No
SMPD4	ENSG00000136699.19	GTExv8.EUR.Adipose_Subcutaneous	./WEIGHTS//GTExv8.EUR.Adipose_Subcutaneous/ENSG00000136699.19.wgt.RDat	2	130182625	130182626	0.0405	rs6708453	-3.178	rs4474835	0.045845	5.16	1.338	166	166	susie	0.049	5.4e-07	1.7195	0.0855	No
CRELD1	ENSG00000163703.17	GTExv8.EUR.Adipose_Subcutaneous	./WEIGHTS//GTExv8.EUR.Adipose_Subcutaneous/ENSG00000163703.17.wgt.RDat	3	9933821	9933822	0.7671	rs2936482	3.27	rs6792811	0.252	11.03	-1.563	490	82	enet	0.44	1.1e-62	-1.71941	0.0855	No
LINC01635	ENSG00000228397.2	GTExv8.EUR.Adipose_Subcutaneous	./WEIGHTS//GTExv8.EUR.Adipose_Subcutaneous/ENSG00000228397.2.wgt.RDat	1	22025482	22025483	0.0987	rs7524102	-11.18	rs2473277	0.0878	-6.61	1.818	518	518	susie	0.088	1.9e-11	-1.71923	0.0856	No
CFHR1	ENSG00000244414.6	GTExv8.EUR.Adipose_Subcutaneous	./WEIGHTS//GTExv8.EUR.Adipose_Subcutaneous/ENSG00000244414.6.wgt.RDat	1	196819756	196819757	0.2199	rs3766404	5.04	rs16840607	0.208	-10.14	1.766	237	237	susie	0.21	2.3e-26	-1.71902	0.0856	No
DIRC3	ENSG00000231672.6	GTExv8.EUR.Adipose_Subcutaneous	./WEIGHTS//GTExv8.EUR.Adipose_Subcutaneous/ENSG00000231672.6.wgt.RDat	2	217756592	217756593	0.1235	rs4674218	3.519	rs1835338	0.072609	-6.13	-0.655	482	14	enet	0.088	1.9e-11	1.71776	0.0858	No
RPL7AP28	ENSG00000184139.8	GTExv8.EUR.Adipose_Subcutaneous	./WEIGHTS//GTExv8.EUR.Adipose_Subcutaneous/ENSG00000184139.8.wgt.RDat	4	131857912	131857913	0.0513	rs1367832	-2.02	rs1499331	0.0109	4.54	-1.756	236	12	lasso	0.019	0.0013	-1.7171	0.085954	No
SKOR1	ENSG00000188779.10	GTExv8.EUR.Adipose_Subcutaneous	./WEIGHTS//GTExv8.EUR.Adipose_Subcutaneous/ENSG00000188779.10.wgt.RDat	15	67819703	67819704	0.1863	rs6494654	-3.57	rs4776361	0.168	-9.11	-1.687	350	15	enet	0.19	1.1e-23	1.71678	0.086	No
RP11-712B9.5	ENSG00000270578.1	GTExv8.EUR.Adipose_Subcutaneous	./WEIGHTS//GTExv8.EUR.Adipose_Subcutaneous/ENSG00000270578.1.wgt.RDat	11	95145436	95145437	0.0867	rs8181535	3.83	rs3758783	0.0033	-3.92	-0.415	518	12	enet	0.032	4.7e-05	-1.71671	0.086	No
AIMP2	ENSG00000106305.9	GTExv8.EUR.Adipose_Subcutaneous	./WEIGHTS//GTExv8.EUR.Adipose_Subcutaneous/ENSG00000106305.9.wgt.RDat	7	6009244	6009245	0.0949	rs836479	-2.47	rs3779107	0.0252	-4.42	1.716	346	1	top1	0.025	0.00028	-1.716	0.0862	No
RNF216P1	ENSG00000196204.11	GTExv8.EUR.Adipose_Subcutaneous	./WEIGHTS//GTExv8.EUR.Adipose_Subcutaneous/ENSG00000196204.11.wgt.RDat	7	4973987	4973988	0.579	rs4236360	2.74	rs12671224	0.407	-13.99	1.388	352	43	enet	0.44	9.7e-63	-1.71508	0.0863	No
HAUS8	ENSG00000131351.14	GTExv8.EUR.Adipose_Subcutaneous	./WEIGHTS//GTExv8.EUR.Adipose_Subcutaneous/ENSG00000131351.14.wgt.RDat	19	17075624	17075625	0.1508	rs7246865	-2.84	rs7253742	0.0768	-6.41	-1.715	408	1	top1	0.077	4.1e-10	1.715	0.086345	No
TRIB3	ENSG00000101255.10	GTExv8.EUR.Adipose_Subcutaneous	./WEIGHTS//GTExv8.EUR.Adipose_Subcutaneous/ENSG00000101255.10.wgt.RDat	20	362834	362835	0.3321	rs6117373	3.05	rs6051550	0.19	9.6	-1.924	467	32	enet	0.24	4e-31	-1.71468	0.0864	No
B9D1	ENSG00000108641.14	GTExv8.EUR.Adipose_Subcutaneous	./WEIGHTS//GTExv8.EUR.Adipose_Subcutaneous/ENSG00000108641.14.wgt.RDat	17	19378181	19378182	0.0472	rs11656760	-2.55	rs1043809	0.003299	3.93	-1.763	270	2	lasso	0.0077	0.03	-1.71478	0.0864	No
AVPR1A	ENSG00000166148.3	GTExv8.EUR.Adipose_Subcutaneous	./WEIGHTS//GTExv8.EUR.Adipose_Subcutaneous/ENSG00000166148.3.wgt.RDat	12	63150941	63150942	0.0836	rs7955030	-3.26	rs3913036	0.000625	4.03	1.019	516	516	susie	0.0082	0.026	1.71371	0.0866	No
TRMT61A	ENSG00000166166.12	GTExv8.EUR.Adipose_Subcutaneous	./WEIGHTS//GTExv8.EUR.Adipose_Subcutaneous/ENSG00000166166.12.wgt.RDat	14	103529183	103529184	0.0818	rs2065018	-5.1	rs2010281	0.039895	5.92	2.118	353	15	enet	0.086	3.3e-11	1.7137	0.0866	No
ZNF215	ENSG00000149054.15	GTExv8.EUR.Adipose_Subcutaneous	./WEIGHTS//GTExv8.EUR.Adipose_Subcutaneous/ENSG00000149054.15.wgt.RDat	11	6927661	6927662	0.5042	rs2344931	-3.14	rs1491823	0.318	12.37	-1.076	651	20	enet	0.37	1.5e-49	-1.71291	0.0867	No
RP3-522J7.6	ENSG00000260613.1	GTExv8.EUR.Adipose_Subcutaneous	./WEIGHTS//GTExv8.EUR.Adipose_Subcutaneous/ENSG00000260613.1.wgt.RDat	22	49837785	49837786	0.076	rs28567061	3.73	rs138872	0.0395	-5.67	1.688	510	510	susie	0.053	2.2e-07	-1.71283	0.086745	No
C4orf33	ENSG00000151470.12	GTExv8.EUR.Adipose_Subcutaneous	./WEIGHTS//GTExv8.EUR.Adipose_Subcutaneous/ENSG00000151470.12.wgt.RDat	4	129093607	129093608	0.1684	rs2068135	2.79	rs337277	0.187	9.52	-1.784	371	371	susie	0.19	4.1e-24	-1.7124	0.086824	No
PEBP1	ENSG00000089220.4	GTExv8.EUR.Adipose_Subcutaneous	./WEIGHTS//GTExv8.EUR.Adipose_Subcutaneous/ENSG00000089220.4.wgt.RDat	12	118136026	118136027	0.0443	rs11068917	2.6	rs503548	0.0343	-4.96	-1.712	508	1	top1	0.034	2.7e-05	1.712	0.0869	No
PDPR	ENSG00000090857.13	GTExv8.EUR.Adipose_Subcutaneous	./WEIGHTS//GTExv8.EUR.Adipose_Subcutaneous/ENSG00000090857.13.wgt.RDat	16	70113625	70113626	0.0571	rs17882961	-2.93	rs34087264	0.0248	-4.82	1.911	189	189	susie	0.028	0.00013	-1.71136	0.087	No
RP11-268J15.5	ENSG00000116883.8	GTExv8.EUR.Adipose_Subcutaneous	./WEIGHTS//GTExv8.EUR.Adipose_Subcutaneous/ENSG00000116883.8.wgt.RDat	1	36323733	36323734	0.2695	rs3917925	3.25	rs12116935	0.14	8.33	0.44	353	21	enet	0.16	5e-20	1.71154	0.087	No
WASHC1	ENSG00000181404.15	GTExv8.EUR.Adipose_Subcutaneous	./WEIGHTS//GTExv8.EUR.Adipose_Subcutaneous/ENSG00000181404.15.wgt.RDat	9	25003	25004	0.2148	rs7041713	-2.29	rs540909	0.0139	-4.49	-1.368	305	24	enet	0.043	2.6e-06	1.7111	0.0871	No
RP11-81M19.3	ENSG00000254558.1	GTExv8.EUR.Adipose_Subcutaneous	./WEIGHTS//GTExv8.EUR.Adipose_Subcutaneous/ENSG00000254558.1.wgt.RDat	11	89865549	89865550	0.0583	rs2164521	2.78	rs10734121	0.00922	-4.18	-2.051	216	216	susie	0.015	0.0047	1.71071	0.0871	No
RP11-671M22.4	ENSG00000259570.1	GTExv8.EUR.Adipose_Subcutaneous	./WEIGHTS//GTExv8.EUR.Adipose_Subcutaneous/ENSG00000259570.1.wgt.RDat	15	84394511	84394512	0.0763	rs35641144	3.27	rs4842939	0.0403	5	-1.711	240	1	top1	0.04	5.7e-06	-1.711	0.0871	No
FCGBP	ENSG00000275395.4	GTExv8.EUR.Adipose_Subcutaneous	./WEIGHTS//GTExv8.EUR.Adipose_Subcutaneous/ENSG00000275395.4.wgt.RDat	19	39934625	39934626	0.0971	rs268672	-3.19	rs3760920	0.0168	4.43	0.243	399	21	enet	0.049	6.3e-07	1.71089	0.087101	No
RP11-661A12.9	ENSG00000255050.1	GTExv8.EUR.Adipose_Subcutaneous	./WEIGHTS//GTExv8.EUR.Adipose_Subcutaneous/ENSG00000255050.1.wgt.RDat	8	143573489	143573490	0.4654	rs4977166	2.89	rs10282929	0.382074	-13.56	-1.33	341	22	enet	0.43	5.6e-60	1.7106	0.0872	No
RIF1	ENSG00000080345.17	GTExv8.EUR.Adipose_Subcutaneous	./WEIGHTS//GTExv8.EUR.Adipose_Subcutaneous/ENSG00000080345.17.wgt.RDat	2	151409882	151409883	0.4967	rs4325752	3.01	rs4664455	0.323354	12.53	1.111	402	402	susie	0.38	4.1e-52	1.70984	0.0873	No
SMDT1	ENSG00000183172.8	GTExv8.EUR.Adipose_Subcutaneous	./WEIGHTS//GTExv8.EUR.Adipose_Subcutaneous/ENSG00000183172.8.wgt.RDat	22	42079690	42079691	0.6836	rs8142673	-3.19	rs133382	0.684	-18.15	1.735	340	29	enet	0.69	1e-122	-1.7098	0.087302	No
SCLT1	ENSG00000151466.11	GTExv8.EUR.Adipose_Subcutaneous	./WEIGHTS//GTExv8.EUR.Adipose_Subcutaneous/ENSG00000151466.11.wgt.RDat	4	129093315	129093316	0.0443	rs2068135	2.79	rs6847753	0.0121	-4.34	-1.604	371	6	lasso	0.026	0.00024	1.7095	0.08735	No
CORO1C	ENSG00000110880.10	GTExv8.EUR.Adipose_Subcutaneous	./WEIGHTS//GTExv8.EUR.Adipose_Subcutaneous/ENSG00000110880.10.wgt.RDat	12	108731595	108731596	0.0725	rs4964758	-3.32	rs10746129	-0.00178	-3.69	-1.709	486	1	top1	-0.0018	0.7	1.709	0.0875	No
NCK1-AS1	ENSG00000239213.5	GTExv8.EUR.Adipose_Subcutaneous	./WEIGHTS//GTExv8.EUR.Adipose_Subcutaneous/ENSG00000239213.5.wgt.RDat	3	136862053	136862054	0.0597	rs835649	-3.18	rs3772388	0.0488	-5.35	1.708	336	1	top1	0.049	6.2e-07	-1.708	0.0876	No
MASTL	ENSG00000120539.14	GTExv8.EUR.Adipose_Subcutaneous	./WEIGHTS//GTExv8.EUR.Adipose_Subcutaneous/ENSG00000120539.14.wgt.RDat	10	27155266	27155267	0.4628	rs1197422	2.46	rs7900024	0.554	-16.31	-1.706	451	1	top1	0.55	6.7e-86	1.706	0.088	No
MZT2A	ENSG00000173272.15	GTExv8.EUR.Adipose_Subcutaneous	./WEIGHTS//GTExv8.EUR.Adipose_Subcutaneous/ENSG00000173272.15.wgt.RDat	2	131492742	131492743	0.3921	rs11900545	-2.291	rs6731616	0.246059	-11.06	2.161	164	6	lasso	0.29	2.9e-38	-1.705	0.0882	No
ADAM32	ENSG00000197140.14	GTExv8.EUR.Adipose_Subcutaneous	./WEIGHTS//GTExv8.EUR.Adipose_Subcutaneous/ENSG00000197140.14.wgt.RDat	8	39106989	39106990	0.3445	rs2593095	2.9	rs11985898	0.428116	14.44	-1.784	283	30	enet	0.43	2.5e-61	-1.7052	0.0882	No
TSPYL1	ENSG00000189241.6	GTExv8.EUR.Adipose_Subcutaneous	./WEIGHTS//GTExv8.EUR.Adipose_Subcutaneous/ENSG00000189241.6.wgt.RDat	6	116279902	116279903	0.2128	rs11754507	-3.33	rs7770769	0.181	9.43	1.761	376	376	susie	0.19	2.7e-23	1.70326	0.0885	No
RP11-104N10.2	ENSG00000274627.1	GTExv8.EUR.Adipose_Subcutaneous	./WEIGHTS//GTExv8.EUR.Adipose_Subcutaneous/ENSG00000274627.1.wgt.RDat	16	89516796	89516797	0.5809	rs4395073	-4.39	rs3922634	0.596	17.01	-1.48	423	423	susie	0.62	6.4e-103	-1.70355	0.0885	No
PSMG4	ENSG00000180822.11	GTExv8.EUR.Adipose_Subcutaneous	./WEIGHTS//GTExv8.EUR.Adipose_Subcutaneous/ENSG00000180822.11.wgt.RDat	6	3231402	3231403	0.1812	rs9392475	-2.73	rs4602754	0.146	-8.85	-1.193	611	11	enet	0.17	4.7e-21	1.70251	0.0887	No
ANO1	ENSG00000131620.17	GTExv8.EUR.Adipose_Subcutaneous	./WEIGHTS//GTExv8.EUR.Adipose_Subcutaneous/ENSG00000131620.17.wgt.RDat	11	70078301	70078302	0.1233	rs649392	3.49	rs755016	0.0739	-6.25	1.702	454	1	top1	0.074	8.8e-10	-1.702	0.0888	No
PTPN21	ENSG00000070778.12	GTExv8.EUR.Adipose_Subcutaneous	./WEIGHTS//GTExv8.EUR.Adipose_Subcutaneous/ENSG00000070778.12.wgt.RDat	14	88554732	88554733	0.0599	rs3814855	-3.14	rs948221	0.007647	-4.5	0.126	440	13	enet	0.026	0.00021	1.7011	0.0889	No
RP11-236F9.2	ENSG00000228522.2	GTExv8.EUR.Adipose_Subcutaneous	./WEIGHTS//GTExv8.EUR.Adipose_Subcutaneous/ENSG00000228522.2.wgt.RDat	9	63330325	63330326	0.0476	rs10120296	-1.35	rs4308847	0.0255	-3.71	-1.155	4	4	enet	0.026	0.00024	1.7014	0.0889	No
RRP7BP	ENSG00000182841.12	GTExv8.EUR.Adipose_Subcutaneous	./WEIGHTS//GTExv8.EUR.Adipose_Subcutaneous/ENSG00000182841.12.wgt.RDat	22	42582037	42582038	0.4487	rs8142673	-3.19	rs137088	0.287	-11.89	1.268	416	21	enet	0.33	2.1e-43	-1.70054	0.08903	No
AP3M2	ENSG00000070718.11	GTExv8.EUR.Adipose_Subcutaneous	./WEIGHTS//GTExv8.EUR.Adipose_Subcutaneous/ENSG00000070718.11.wgt.RDat	8	42152945	42152946	0.2602	rs10103618	3.62	rs10958709	0.263177	-11.25	-1.7	362	1	top1	0.26	9.9e-34	1.7	0.0891	No
C5orf17	ENSG00000248874.5	GTExv8.EUR.Adipose_Subcutaneous	./WEIGHTS//GTExv8.EUR.Adipose_Subcutaneous/ENSG00000248874.5.wgt.RDat	5	23951347	23951348	0.1758	rs2331690	2.5	rs6874374	0.149701	8.76	1.518	336	4	lasso	0.16	1.8e-19	1.6999	0.08915	No
INPP4A	ENSG00000040933.15	GTExv8.EUR.Adipose_Subcutaneous	./WEIGHTS//GTExv8.EUR.Adipose_Subcutaneous/ENSG00000040933.15.wgt.RDat	2	98444853	98444854	0.1902	rs13430738	3.247	rs3754886	0.214929	-10.35	-1.699	314	1	top1	0.21	4.1e-27	1.699	0.0893	No
VSIG8	ENSG00000243284.1	GTExv8.EUR.Adipose_Subcutaneous	./WEIGHTS//GTExv8.EUR.Adipose_Subcutaneous/ENSG00000243284.1.wgt.RDat	1	159862656	159862657	0.0993	rs12751760	-3.55	rs4656858	0.0685	5.97	-1.698	512	1	top1	0.068	3.7e-09	-1.698	0.0895	No
KLRK1	ENSG00000213809.8	GTExv8.EUR.Adipose_Subcutaneous	./WEIGHTS//GTExv8.EUR.Adipose_Subcutaneous/ENSG00000213809.8.wgt.RDat	12	10391873	10391874	0.1797	rs2588343	2.53	rs11053802	0.131	8.37	-1.509	500	500	susie	0.14	2e-17	-1.69688	0.0897	No
DEGS1	ENSG00000143753.12	GTExv8.EUR.Adipose_Subcutaneous	./WEIGHTS//GTExv8.EUR.Adipose_Subcutaneous/ENSG00000143753.12.wgt.RDat	1	224175755	224175756	0.0889	rs712074	3.65	rs11589025	0.021	-5.2	1.659	326	326	susie	0.035	2.3e-05	-1.69646	0.0898	No
DFFA	ENSG00000160049.11	GTExv8.EUR.Adipose_Subcutaneous	./WEIGHTS//GTExv8.EUR.Adipose_Subcutaneous/ENSG00000160049.11.wgt.RDat	1	10472525	10472526	0.0505	rs12407506	2.85	rs12565133	0.029	4.52	-0.304	403	14	enet	0.03	8.9e-05	-1.69598	0.0899	No
SPATA5L1	ENSG00000171763.18	GTExv8.EUR.Adipose_Subcutaneous	./WEIGHTS//GTExv8.EUR.Adipose_Subcutaneous/ENSG00000171763.18.wgt.RDat	15	45402330	45402331	0.2106	rs2252371	3.16	rs3809472	0.28	11.7	1.696	336	1	top1	0.28	3.5e-36	1.696	0.0899	No
PDPK2P	ENSG00000205918.9	GTExv8.EUR.Adipose_Subcutaneous	./WEIGHTS//GTExv8.EUR.Adipose_Subcutaneous/ENSG00000205918.9.wgt.RDat	16	2643295	2643296	0.2061	rs26930	-3.37	rs11648529	0.136	-8.23	-1.695	307	1	top1	0.14	4.8e-17	1.695	0.0901	No
CTC-338M12.6	ENSG00000250900.6	GTExv8.EUR.Adipose_Subcutaneous	./WEIGHTS//GTExv8.EUR.Adipose_Subcutaneous/ENSG00000250900.6.wgt.RDat	5	181198218	181198219	0.1387	rs10903267	-3.06	rs416574	0.031874	5.08	1.555	213	213	susie	0.049	5.7e-07	1.69479	0.090115	No
METTL26	ENSG00000130731.15	GTExv8.EUR.Adipose_Subcutaneous	./WEIGHTS//GTExv8.EUR.Adipose_Subcutaneous/ENSG00000130731.15.wgt.RDat	16	636365	636366	0.4081	rs7206751	3.19	rs1139897	0.284	11.71	-1.449	458	458	susie	0.39	6.2e-54	-1.69442	0.0902	No
SERINC2	ENSG00000168528.11	GTExv8.EUR.Adipose_Subcutaneous	./WEIGHTS//GTExv8.EUR.Adipose_Subcutaneous/ENSG00000168528.11.wgt.RDat	1	31409564	31409565	0.2929	rs7532845	4.51	rs11578034	0.012	-5.92	0.088	381	28	enet	0.059	4.7e-08	-1.69396	0.0903	No
RP11-1055B8.4	ENSG00000262877.4	GTExv8.EUR.Adipose_Subcutaneous	./WEIGHTS//GTExv8.EUR.Adipose_Subcutaneous/ENSG00000262877.4.wgt.RDat	17	81390255	81390256	0.5338	rs11871062	3.49	rs11655604	0.256381	-11.12	0.736	359	26	enet	0.36	1.8e-48	-1.69354	0.0904	No
RP11-138H8.8	ENSG00000274297.1	GTExv8.EUR.Adipose_Subcutaneous	./WEIGHTS//GTExv8.EUR.Adipose_Subcutaneous/ENSG00000274297.1.wgt.RDat	15	70758855	70758856	0.0957	rs2196072	3.02	rs1865216	-4.64e-05	-3.65	2.109	369	369	susie	0.0078	0.03	-1.69339	0.0904	No
CNTN2	ENSG00000184144.11	GTExv8.EUR.Adipose_Subcutaneous	./WEIGHTS//GTExv8.EUR.Adipose_Subcutaneous/ENSG00000184144.11.wgt.RDat	1	205042936	205042937	0.0948	rs17417252	-3.67	rs10793725	0.0315	4.31	-1.692	605	1	top1	0.031	5.6e-05	-1.692	0.0906	No
RP11-379H18.1	ENSG00000271122.1	GTExv8.EUR.Adipose_Subcutaneous	./WEIGHTS//GTExv8.EUR.Adipose_Subcutaneous/ENSG00000271122.1.wgt.RDat	7	35695213	35695214	0.3479	rs340370	3.2	rs2305333	0.347	-13.04	-1.48	543	543	susie	0.35	1.4e-46	1.69189	0.0907	No
ANPEP	ENSG00000166825.13	GTExv8.EUR.Adipose_Subcutaneous	./WEIGHTS//GTExv8.EUR.Adipose_Subcutaneous/ENSG00000166825.13.wgt.RDat	15	89815400	89815401	0.1227	rs4556765	3.74	rs11073891	0.0239	-4.47	-1.166	399	3	lasso	0.053	2.2e-07	1.69017	0.091	No
CCDC94	ENSG00000105248.15	GTExv8.EUR.Adipose_Subcutaneous	./WEIGHTS//GTExv8.EUR.Adipose_Subcutaneous/ENSG00000105248.15.wgt.RDat	19	4248014	4248015	0.1052	rs350818	-4.49	rs11671900	0.0579	5.66	-1.69	372	1	top1	0.058	5.9e-08	-1.69	0.091028	No
DPH6	ENSG00000134146.11	GTExv8.EUR.Adipose_Subcutaneous	./WEIGHTS//GTExv8.EUR.Adipose_Subcutaneous/ENSG00000134146.11.wgt.RDat	15	35546191	35546192	0.0798	rs981823	2.91	rs318358	0.0322	-5.09	1.397	435	435	susie	0.034	2.6e-05	-1.68953	0.0911	No
HEATR3	ENSG00000155393.12	GTExv8.EUR.Adipose_Subcutaneous	./WEIGHTS//GTExv8.EUR.Adipose_Subcutaneous/ENSG00000155393.12.wgt.RDat	16	50065940	50065941	0.3936	rs1078151	-2.9	rs2287197	0.49	-15.37	1.751	374	374	susie	0.49	8e-73	-1.68986	0.0911	No
TLE6	ENSG00000104953.19	GTExv8.EUR.Adipose_Subcutaneous	./WEIGHTS//GTExv8.EUR.Adipose_Subcutaneous/ENSG00000104953.19.wgt.RDat	19	2977445	2977446	0.2773	rs4807357	-3.04	rs488211	0.159	9.52	-1.673	428	4	enet	0.16	1.3e-20	-1.68924	0.091174	No
TRUB2	ENSG00000167112.9	GTExv8.EUR.Adipose_Subcutaneous	./WEIGHTS//GTExv8.EUR.Adipose_Subcutaneous/ENSG00000167112.9.wgt.RDat	9	128322534	128322535	0.0615	rs3003607	-2.27	rs10124204	0.0127	-4.18	-1.46	291	4	lasso	0.027	0.0002	1.6893	0.0912	No
STRN	ENSG00000115808.11	GTExv8.EUR.Adipose_Subcutaneous	./WEIGHTS//GTExv8.EUR.Adipose_Subcutaneous/ENSG00000115808.11.wgt.RDat	2	36966471	36966472	0.2219	rs3213745	-3.22	rs2247010	0.123812	8.07	1.794	534	534	susie	0.14	4.4e-18	1.68874	0.0913	No
PPP6C	ENSG00000119414.11	GTExv8.EUR.Adipose_Subcutaneous	./WEIGHTS//GTExv8.EUR.Adipose_Subcutaneous/ENSG00000119414.11.wgt.RDat	9	125189938	125189939	0.0961	rs501963	-2.93	rs687654	0.0662	-6.3	-1.52	323	323	susie	0.07	2.7e-09	1.6885	0.0913	No
SNX29	ENSG00000048471.13	GTExv8.EUR.Adipose_Subcutaneous	./WEIGHTS//GTExv8.EUR.Adipose_Subcutaneous/ENSG00000048471.13.wgt.RDat	16	11976736	11976737	0.1602	rs3784924	-3.88	rs9938283	0.0309	-4.92	-1.688	453	1	top1	0.031	6.5e-05	1.688	0.0914	No
CEP85	ENSG00000130695.14	GTExv8.EUR.Adipose_Subcutaneous	./WEIGHTS//GTExv8.EUR.Adipose_Subcutaneous/ENSG00000130695.14.wgt.RDat	1	26234152	26234153	0.1901	rs10794522	-3.03	rs4585968	0.127	7.97	0.88	425	20	enet	0.13	1.8e-16	1.68796	0.0914	No
TSPYL4	ENSG00000187189.10	GTExv8.EUR.Adipose_Subcutaneous	./WEIGHTS//GTExv8.EUR.Adipose_Subcutaneous/ENSG00000187189.10.wgt.RDat	6	116254139	116254140	0.0754	rs11754507	-3.33	rs7770769	0.0414	-5.23	1.761	376	8	enet	0.053	1.9e-07	-1.68693	0.0916	No
FOXN3	ENSG00000053254.15	GTExv8.EUR.Adipose_Subcutaneous	./WEIGHTS//GTExv8.EUR.Adipose_Subcutaneous/ENSG00000053254.15.wgt.RDat	14	89619148	89619149	0.0888	rs384740	3.7	rs3783855	0.076142	6.35	1.686	505	1	top1	0.076	4.9e-10	1.686	0.0918	No
MEIOC	ENSG00000180336.17	GTExv8.EUR.Adipose_Subcutaneous	./WEIGHTS//GTExv8.EUR.Adipose_Subcutaneous/ENSG00000180336.17.wgt.RDat	17	44656403	44656404	0.0741	rs7217321	-2.56	rs12450654	0.06004	5.62	-1.686	403	1	top1	0.06	3.3e-08	-1.686	0.0918	No
MEGF6	ENSG00000162591.15	GTExv8.EUR.Adipose_Subcutaneous	./WEIGHTS//GTExv8.EUR.Adipose_Subcutaneous/ENSG00000162591.15.wgt.RDat	1	3611494	3611495	0.1296	rs12073797	3.59	rs2817158	0.00265	3.95	-2.437	530	3	lasso	0.0089	0.022	-1.6852	0.092	No
[truncated: 24,378 more rows]
