# Supplementary material for: Deep learning and genome-wide association meta-analyses of bone marrow adiposity in the UK Biobank
Source: Nat Commun. 2025 Jan 2;16:99. doi: 10.1038/s41467-024-55422-4 (PMC11697225; doi:10.1038/s41467-024-55422-4)
Supplement: Supplementary file 31 — Supplementary Data 28 [file 41467_2024_55422_MOESM31_ESM.xlsx]

## Sheet: Supplementary Table 28
Supplementary Table 28: TWAS associations between gene expression and BMFF based on meta-GWAS-white for diaphysis (subcutaneous adipose tissue; visceral-omentum adipose tissue; muscle skeleton tissue in GTEx database v8)
GENE	ENSG	PANEL	FILE	CHR	P0	P1	HSQ	BEST.GWAS.ID	BEST.GWAS.Z	EQTL.ID	EQTL.R2	EQTL.Z	EQTL.GWAS.Z	NSNP	NWGT	MODEL	MODELCV.R2	MODELCV.PV	TWAS.Z	TWAS.P	Significant after Bonferroni Correction					GENE	gene_name
WNT16	ENSG00000002745.12	GTExv8.EUR.Adipose_Subcutaneous	./WEIGHTS//GTExv8.EUR.Adipose_Subcutaneous/ENSG00000002745.12.wgt.RDat	7	121325366	121325367	0.1122	rs3801382	-13.41	rs10276111	0.106	7.5	-7.379	360	360	susie	0.11	7.2e-14	-7.46037	8.63e-14	Yes					P0	gene starts position
DLX6-AS1	ENSG00000231764.8	GTExv8.EUR.Adipose_Subcutaneous	./WEIGHTS//GTExv8.EUR.Adipose_Subcutaneous/ENSG00000231764.8.wgt.RDat	7	97012302	97012303	0.0673	rs10464592	7.7	rs6465535	0.00263	4.03	-4.18	392	15	enet	0.017	0.0024	-5.98061	2.22e-09	Yes					P1	gene ends position
NT5DC2	ENSG00000168268.10	GTExv8.EUR.Adipose_Subcutaneous	./WEIGHTS//GTExv8.EUR.Adipose_Subcutaneous/ENSG00000168268.10.wgt.RDat	3	52535053	52535054	0.132	rs6778735	-5.27	rs6778735	0.0505	5.82	-5.267	370	2	lasso	0.068	4e-09	-5.24989	1.52e-07	Yes					HSQ	Heritability of the gene
L3MBTL3	ENSG00000198945.7	GTExv8.EUR.Adipose_Subcutaneous	./WEIGHTS//GTExv8.EUR.Adipose_Subcutaneous/ENSG00000198945.7.wgt.RDat	6	130013698	130013699	0.3877	rs9321208	5.75	rs6569648	0.234	11.11	4.386	561	48	enet	0.26	4.3e-33	5.20079	1.98e-07	Yes					BEST.GWAS.ID	rsID of the most significant GWAS SNP in locus
SOX6	ENSG00000110693.17	GTExv8.EUR.Adipose_Subcutaneous	./WEIGHTS//GTExv8.EUR.Adipose_Subcutaneous/ENSG00000110693.17.wgt.RDat	11	16739590	16739591	0.05	rs10832593	4.39	rs12801635	0.00766	-4.48	-4.285	355	15	enet	0.021	0.00097	5.18227	2.19e-07	Yes					BEST.GWAS.Z	Z-score of the most significant GWAS SNP in locus
CYP19A1	ENSG00000137869.14	GTExv8.EUR.Adipose_Subcutaneous	./WEIGHTS//GTExv8.EUR.Adipose_Subcutaneous/ENSG00000137869.14.wgt.RDat	15	51338609	51338610	0.0532	rs727479	5.26	rs17703883	0.0257	-5	4.274	472	9	enet	0.028	0.00014	-4.80718	1.53e-06	Yes					EQTL.ID	rsID of the best eQTL in the locus
EXOSC10	ENSG00000171824.13	GTExv8.EUR.Adipose_Subcutaneous	./WEIGHTS//GTExv8.EUR.Adipose_Subcutaneous/ENSG00000171824.13.wgt.RDat	1	11098155	11098156	0.0667	rs2261434	4.85	rs2486920	0.0288	4.52	4.734	357	1	top1	0.029	0.00011	4.734	2.2e-06	Yes					EQTL.R2	cross-validation R2 of the best eQTL in the locus
UQCC1	ENSG00000101019.21	GTExv8.EUR.Adipose_Subcutaneous	./WEIGHTS//GTExv8.EUR.Adipose_Subcutaneous/ENSG00000101019.21.wgt.RDat	20	35412140	35412141	0.1787	rs143384	4.82	rs4911494	0.147	-8.43	4.709	331	1	top1	0.15	2e-18	-4.709	2.49e-06	Yes					EQTL.Z	Z-score of the best eQTL in the locus
PRKD3	ENSG00000115825.9	GTExv8.EUR.Adipose_Subcutaneous	./WEIGHTS//GTExv8.EUR.Adipose_Subcutaneous/ENSG00000115825.9.wgt.RDat	2	37324807	37324808	0.1469	rs12622740	4.62	rs12622740	0.103334	7.16	4.625	471	471	susie	0.1	2.4e-13	4.66806	3.04e-06	Yes					EQTL.GWAS.Z	GWAS Z-score for this eQTL
CEBPZ	ENSG00000115816.14	GTExv8.EUR.Adipose_Subcutaneous	./WEIGHTS//GTExv8.EUR.Adipose_Subcutaneous/ENSG00000115816.14.wgt.RDat	2	37231629	37231630	0.3089	rs12622740	4.62	rs3213745	0.226674	-10.54	-4.562	479	479	susie	0.23	3.6e-29	4.66006	3.16e-06	Yes					NSNP	Number of SNPs in the locus
SSSCA1-AS1	ENSG00000260233.3	GTExv8.EUR.Adipose_Subcutaneous	./WEIGHTS//GTExv8.EUR.Adipose_Subcutaneous/ENSG00000260233.3.wgt.RDat	11	65570422	65570423	0.0608	rs1787663	-4.96	rs1194076	0.0828	6.45	-4.602	357	1	top1	0.083	8.3e-11	-4.602	4.18e-06	Yes					MODEL	Best performing model
GPR17	ENSG00000144230.16	GTExv8.EUR.Adipose_Subcutaneous	./WEIGHTS//GTExv8.EUR.Adipose_Subcutaneous/ENSG00000144230.16.wgt.RDat	2	127645863	127645864	0.7316	rs11693296	-4.44	rs6754610	0.111134	9.57	-2.601	384	76	enet	0.4	3.4e-55	-4.57849	4.68e-06	Yes					MODELCV.R2	cross-validation R2 of the best performing model
MEGF9	ENSG00000106780.8	GTExv8.EUR.Adipose_Subcutaneous	./WEIGHTS//GTExv8.EUR.Adipose_Subcutaneous/ENSG00000106780.8.wgt.RDat	9	120714469	120714470	0.317	rs4837796	5.29	rs2416799	0.357	13.15	4.528	333	1	top1	0.36	5.6e-48	4.528	5.95e-06	No					MODELCV.PV	cross-validation P-value of the best performing model
AHCYP2	ENSG00000238181.2	GTExv8.EUR.Adipose_Subcutaneous	./WEIGHTS//GTExv8.EUR.Adipose_Subcutaneous/ENSG00000238181.2.wgt.RDat	9	120720672	120720673	0.0733	rs4837796	5.29	rs10760110	0.0889	6.96	4.323	332	332	susie	0.093	5.9e-12	4.49736	6.88e-06	No					TWAS.Z	TWAS Z-score (our primary statistic of interest)
MTOR	ENSG00000198793.12	GTExv8.EUR.Adipose_Subcutaneous	./WEIGHTS//GTExv8.EUR.Adipose_Subcutaneous/ENSG00000198793.12.wgt.RDat	1	11262506	11262507	0.0464	rs2261434	4.85	rs2791653	0.0132	3.86	4.413	377	1	top1	0.013	0.0068	4.413	1.02e-05	No					TWAS.P	TWAS P-value
RP4-635E18.7	ENSG00000226849.1	GTExv8.EUR.Adipose_Subcutaneous	./WEIGHTS//GTExv8.EUR.Adipose_Subcutaneous/ENSG00000226849.1.wgt.RDat	1	11068470	11068471	0.1008	rs2261434	4.85	rs2791653	0.137	-8.37	4.413	362	1	top1	0.14	2.8e-17	-4.413	1.02e-05	No
PSMD5-AS1	ENSG00000226752.9	GTExv8.EUR.Adipose_Subcutaneous	./WEIGHTS//GTExv8.EUR.Adipose_Subcutaneous/ENSG00000226752.9.wgt.RDat	9	120824827	120824828	0.8875	rs4837796	5.29	rs12343516	0.769	19.17	4.998	349	349	susie	0.81	1.9e-173	4.3818	1.18e-05	No
RP11-304L19.3	ENSG00000261123.1	GTExv8.EUR.Adipose_Subcutaneous	./WEIGHTS//GTExv8.EUR.Adipose_Subcutaneous/ENSG00000261123.1.wgt.RDat	16	2097025	2097026	0.0911	rs12918803	-4.59	rs13337626	0.0935	6.83	-4.359	369	1	top1	0.093	4.8e-12	-4.359	1.31e-05	No
RP11-27I1.6	ENSG00000270917.1	GTExv8.EUR.Adipose_Subcutaneous	./WEIGHTS//GTExv8.EUR.Adipose_Subcutaneous/ENSG00000270917.1.wgt.RDat	9	120812844	120812845	0.0376	rs4837796	5.29	rs10818470	0.00451	3.99	4.297	347	1	top1	0.0045	0.076	4.297	1.73e-05	No
COL4A2-AS2	ENSG00000224821.5	GTExv8.EUR.Adipose_Subcutaneous	./WEIGHTS//GTExv8.EUR.Adipose_Subcutaneous/ENSG00000224821.5.wgt.RDat	13	110463286	110463287	0.1116	rs1983931	7.64	rs7995370	0.0382	5.58	3.177	704	4	lasso	0.054	1.5e-07	4.2889	1.8e-05	No
LYSMD4	ENSG00000183060.15	GTExv8.EUR.Adipose_Subcutaneous	./WEIGHTS//GTExv8.EUR.Adipose_Subcutaneous/ENSG00000183060.15.wgt.RDat	15	99733560	99733561	0.5098	rs6598265	-4.15	rs6598265	0.288	11.82	-4.153	506	506	susie	0.43	2.1e-60	-4.24621	2.17e-05	No
DNAJC13	ENSG00000138246.15	GTExv8.EUR.Adipose_Subcutaneous	./WEIGHTS//GTExv8.EUR.Adipose_Subcutaneous/ENSG00000138246.15.wgt.RDat	3	132417525	132417526	0.148	rs17414558	5.8	rs17413620	0.0858	-6.83	5.184	465	48	enet	0.095	3e-12	-4.18055	2.91e-05	No
DLX6	ENSG00000006377.10	GTExv8.EUR.Adipose_Subcutaneous	./WEIGHTS//GTExv8.EUR.Adipose_Subcutaneous/ENSG00000006377.10.wgt.RDat	7	97005547	97005548	0.0728	rs4342521	8.73	rs6465535	0.0593	5.53	-4.18	392	1	top1	0.059	4e-08	-4.18	2.92e-05	No
FADS1	ENSG00000149485.18	GTExv8.EUR.Adipose_Subcutaneous	./WEIGHTS//GTExv8.EUR.Adipose_Subcutaneous/ENSG00000149485.18.wgt.RDat	11	61829317	61829318	0.0575	rs174570	-4.3	rs174549	0.0191	-4.55	-4.037	422	2	lasso	0.023	0.00052	4.16448	3.12e-05	No
RP11-179B2.2	ENSG00000272572.1	GTExv8.EUR.Adipose_Subcutaneous	./WEIGHTS//GTExv8.EUR.Adipose_Subcutaneous/ENSG00000272572.1.wgt.RDat	10	100912567	100912568	0.1816	rs2273654	4.93	rs2273654	0.179	9.54	4.929	422	422	susie	0.21	8e-26	4.14865	3.34e-05	No
RP11-103J8.2	ENSG00000270777.1	GTExv8.EUR.Adipose_Subcutaneous	./WEIGHTS//GTExv8.EUR.Adipose_Subcutaneous/ENSG00000270777.1.wgt.RDat	20	11001303	11001304	0.1324	rs9974014	-6.37	rs6104690	0.0503	6.12	2.968	567	7	lasso	0.076	4.5e-10	4.11089	3.94e-05	No
SCRN2	ENSG00000141295.13	GTExv8.EUR.Adipose_Subcutaneous	./WEIGHTS//GTExv8.EUR.Adipose_Subcutaneous/ENSG00000141295.13.wgt.RDat	17	47841332	47841333	0.5961	rs757351	-4.122	rs2010952	0.28609	-12.12	-3.446	386	19	enet	0.44	1.8e-61	4.08715	4.37e-05	No
CSPG4	ENSG00000173546.7	GTExv8.EUR.Adipose_Subcutaneous	./WEIGHTS//GTExv8.EUR.Adipose_Subcutaneous/ENSG00000173546.7.wgt.RDat	15	75712847	75712848	0.0386	rs4886726	-3.87	rs4886456	0.00725	4.13	-2.79	250	8	enet	0.023	0.00049	-4.08367	4.43e-05	No
RP11-27I1.4	ENSG00000214654.7	GTExv8.EUR.Adipose_Subcutaneous	./WEIGHTS//GTExv8.EUR.Adipose_Subcutaneous/ENSG00000214654.7.wgt.RDat	9	120793550	120793551	0.066	rs4837796	5.29	rs10985054	0.0202	3.97	4.087	340	340	susie	0.025	0.00031	4.05183	5.08e-05	No
AC007278.3	ENSG00000234389.1	GTExv8.EUR.Adipose_Subcutaneous	./WEIGHTS//GTExv8.EUR.Adipose_Subcutaneous/ENSG00000234389.1.wgt.RDat	2	102438712	102438713	0.1961	rs2041739	-4.14	rs2041739	0.181211	-9.48	-4.138	557	557	susie	0.18	7.4e-23	4.04953	5.13e-05	No
OTOF	ENSG00000115155.16	GTExv8.EUR.Adipose_Subcutaneous	./WEIGHTS//GTExv8.EUR.Adipose_Subcutaneous/ENSG00000115155.16.wgt.RDat	2	26558697	26558698	0.0691	rs13031842	3.76	rs7601607	0.010423	-3.98	2.332	359	5	lasso	0.011	0.012	-4.0319	5.53e-05	No
ABCA7	ENSG00000064687.12	GTExv8.EUR.Adipose_Subcutaneous	./WEIGHTS//GTExv8.EUR.Adipose_Subcutaneous/ENSG00000064687.12.wgt.RDat	19	1040100	1040101	0.1843	rs10419707	-3.52	rs10419707	0.104	7.16	-3.519	469	469	susie	0.14	1.9e-17	-4.01635	5.91e-05	No
ISY1	ENSG00000240682.9	GTExv8.EUR.Adipose_Subcutaneous	./WEIGHTS//GTExv8.EUR.Adipose_Subcutaneous/ENSG00000240682.9.wgt.RDat	3	129161292	129161293	0.0345	rs13095008	-4.42	rs6787488	0.0121	-4.1	2.225	307	307	susie	0.017	0.0024	-4.01183	6.02e-05	No
DLX5	ENSG00000105880.4	GTExv8.EUR.Adipose_Subcutaneous	./WEIGHTS//GTExv8.EUR.Adipose_Subcutaneous/ENSG00000105880.4.wgt.RDat	7	97025096	97025097	0.0989	rs10464592	7.7	rs10241355	0.0298	5.8	-2.614	393	13	enet	0.072	1.3e-09	-3.98432	6.77e-05	No
FAM105A	ENSG00000145569.5	GTExv8.EUR.Adipose_Subcutaneous	./WEIGHTS//GTExv8.EUR.Adipose_Subcutaneous/ENSG00000145569.5.wgt.RDat	5	14581774	14581775	0.2508	rs152643	-3.05	rs26209	0.048412	-5.82	2.545	494	28	enet	0.13	4.2e-16	-3.93992	8.15e-05	No
LINC01050	ENSG00000271216.1	GTExv8.EUR.Adipose_Subcutaneous	./WEIGHTS//GTExv8.EUR.Adipose_Subcutaneous/ENSG00000271216.1.wgt.RDat	13	42812561	42812562	0.0717	rs4942143	10.46	rs1535904	0.0478	-5.34	3.925	564	1	top1	0.048	8.2e-07	-3.925	8.67e-05	No
RP11-387H17.4	ENSG00000264968.1	GTExv8.EUR.Adipose_Subcutaneous	./WEIGHTS//GTExv8.EUR.Adipose_Subcutaneous/ENSG00000264968.1.wgt.RDat	17	39927741	39927742	0.2687	rs2247862	-4.864	rs4795402	0.144107	8.43	3.133	293	293	susie	0.18	4.9e-22	3.91618	9e-05	No
NPHP3	ENSG00000113971.19	GTExv8.EUR.Adipose_Subcutaneous	./WEIGHTS//GTExv8.EUR.Adipose_Subcutaneous/ENSG00000113971.19.wgt.RDat	3	132722441	132722442	0.6035	rs17414558	5.8	rs11718115	0.516	-15.78	3.828	401	9	lasso	0.54	3.9e-82	-3.91529	9.03e-05	No
SCAF11	ENSG00000139218.17	GTExv8.EUR.Adipose_Subcutaneous	./WEIGHTS//GTExv8.EUR.Adipose_Subcutaneous/ENSG00000139218.17.wgt.RDat	12	45992119	45992120	0.063	rs10880872	-4.46	rs7316454	-0.00179	-3.34	-4.173	359	359	susie	0.014	0.0052	3.88784	0.000101	No
CTD-2026K11.4	ENSG00000275454.1	GTExv8.EUR.Adipose_Subcutaneous	./WEIGHTS//GTExv8.EUR.Adipose_Subcutaneous/ENSG00000275454.1.wgt.RDat	15	75640323	75640324	0.0461	rs4886726	-3.87	rs4886726	0.0215	4.44	-3.873	221	1	top1	0.021	0.00076	-3.873	0.000108	No
TMEM258	ENSG00000134825.15	GTExv8.EUR.Adipose_Subcutaneous	./WEIGHTS//GTExv8.EUR.Adipose_Subcutaneous/ENSG00000134825.15.wgt.RDat	11	61792635	61792636	0.0728	rs174570	-4.3	rs174538	0.0721	6.59	-3.945	404	404	susie	0.074	9.3e-10	-3.8195	0.000134	No
TRAPPC13	ENSG00000113597.17	GTExv8.EUR.Adipose_Subcutaneous	./WEIGHTS//GTExv8.EUR.Adipose_Subcutaneous/ENSG00000113597.17.wgt.RDat	5	65624715	65624716	0.185	rs10514987	-4.6	rs149514	0.035093	5.46	-1.95	389	389	susie	0.05	4.5e-07	-3.79259	0.000149	No
TRMO	ENSG00000136932.13	GTExv8.EUR.Adipose_Subcutaneous	./WEIGHTS//GTExv8.EUR.Adipose_Subcutaneous/ENSG00000136932.13.wgt.RDat	9	97922569	97922570	0.2567	rs874610	-5.767	rs6586	0.279	11.68	-3.878	498	7	lasso	0.31	4e-40	-3.78645	0.000153	No
PHLPP1	ENSG00000081913.13	GTExv8.EUR.Adipose_Subcutaneous	./WEIGHTS//GTExv8.EUR.Adipose_Subcutaneous/ENSG00000081913.13.wgt.RDat	18	62715449	62715450	0.06	rs884205	8.82	rs4987825	-0.002082	-3.49	-1.12	454	454	susie	0.012	0.0095	3.76869	0.000164	No
IMP3	ENSG00000177971.8	GTExv8.EUR.Adipose_Subcutaneous	./WEIGHTS//GTExv8.EUR.Adipose_Subcutaneous/ENSG00000177971.8.wgt.RDat	15	75647904	75647905	0.0367	rs4886726	-3.87	rs8028182	0.0265	-4.35	2.958	228	6	enet	0.033	3.7e-05	-3.76671	0.000165	No
RP5-1157M23.2	ENSG00000243224.1	GTExv8.EUR.Adipose_Subcutaneous	./WEIGHTS//GTExv8.EUR.Adipose_Subcutaneous/ENSG00000243224.1.wgt.RDat	3	52239260	52239261	0.0865	rs6778735	-5.27	rs11708581	0.0291	-5.47	3.162	323	17	enet	0.044	2.2e-06	-3.71473	0.000203	No
CWF19L1	ENSG00000095485.16	GTExv8.EUR.Adipose_Subcutaneous	./WEIGHTS//GTExv8.EUR.Adipose_Subcutaneous/ENSG00000095485.16.wgt.RDat	10	100267679	100267680	0.2645	rs11599750	-5.2	rs11597086	0.348	12.98	-3.675	394	1	top1	0.35	1.7e-46	-3.675	0.000238	No
BLOC1S2	ENSG00000196072.11	GTExv8.EUR.Adipose_Subcutaneous	./WEIGHTS//GTExv8.EUR.Adipose_Subcutaneous/ENSG00000196072.11.wgt.RDat	10	100286711	100286712	0.2947	rs11599750	-5.2	rs7912400	0.135	-8.12	1.584	403	13	lasso	0.2	4.2e-25	-3.65648	0.000256	No
LCMT2	ENSG00000168806.7	GTExv8.EUR.Adipose_Subcutaneous	./WEIGHTS//GTExv8.EUR.Adipose_Subcutaneous/ENSG00000168806.7.wgt.RDat	15	43330604	43330605	0.0873	rs3742970	-3.98	rs478104	0.0538	-5.97	-3.39	264	264	susie	0.06	3.8e-08	3.65252	0.00026	No
CSF3	ENSG00000108342.12	GTExv8.EUR.Adipose_Subcutaneous	./WEIGHTS//GTExv8.EUR.Adipose_Subcutaneous/ENSG00000108342.12.wgt.RDat	17	40015360	40015361	0.0528	rs2247862	-4.864	rs12453682	0.052345	5.11	-3.632	310	1	top1	0.052	2.5e-07	-3.632	0.000281	No
PLEKHA1	ENSG00000107679.14	GTExv8.EUR.Adipose_Subcutaneous	./WEIGHTS//GTExv8.EUR.Adipose_Subcutaneous/ENSG00000107679.14.wgt.RDat	10	122374695	122374696	0.1464	rs10510110	3.55	rs2421016	0.0426	-5.66	3.541	614	614	susie	0.072	1.5e-09	-3.62502	0.000289	No
SNX10	ENSG00000086300.15	GTExv8.EUR.Adipose_Subcutaneous	./WEIGHTS//GTExv8.EUR.Adipose_Subcutaneous/ENSG00000086300.15.wgt.RDat	7	26291894	26291895	0.6318	rs2698727	4.26	rs1534696	0.539	-16.11	3.612	508	508	susie	0.54	1.6e-82	-3.61902	0.000296	No
FEN1	ENSG00000168496.3	GTExv8.EUR.Adipose_Subcutaneous	./WEIGHTS//GTExv8.EUR.Adipose_Subcutaneous/ENSG00000168496.3.wgt.RDat	11	61792802	61792803	0.0685	rs174570	-4.3	rs198444	-0.00123	-3.71	-0.349	404	404	susie	0.0083	0.026	3.6063	0.000311	No
KLHL25	ENSG00000183655.12	GTExv8.EUR.Adipose_Subcutaneous	./WEIGHTS//GTExv8.EUR.Adipose_Subcutaneous/ENSG00000183655.12.wgt.RDat	15	85795029	85795030	0.0632	rs8035975	3.56	rs8041288	0.0453	5.4	2.523	579	11	enet	0.049	5.5e-07	3.59952	0.000319	No
TRPC4AP	ENSG00000100991.11	GTExv8.EUR.Adipose_Subcutaneous	./WEIGHTS//GTExv8.EUR.Adipose_Subcutaneous/ENSG00000100991.11.wgt.RDat	20	35092870	35092871	0.0846	rs143384	4.82	rs6088667	0.0199	-4.85	1.953	342	342	susie	0.034	3.1e-05	-3.59795	0.000321	No
PGAP3	ENSG00000161395.13	GTExv8.EUR.Adipose_Subcutaneous	./WEIGHTS//GTExv8.EUR.Adipose_Subcutaneous/ENSG00000161395.13.wgt.RDat	17	39696796	39696797	0.1036	rs2247862	-4.864	rs2517955	0.071079	6.09	-3.596	319	1	top1	0.071	1.8e-09	-3.596	0.000323	No
REEP2	ENSG00000132563.15	GTExv8.EUR.Adipose_Subcutaneous	./WEIGHTS//GTExv8.EUR.Adipose_Subcutaneous/ENSG00000132563.15.wgt.RDat	5	138439016	138439017	0.1583	rs6895528	4.22	rs10055995	0.071066	6.31	-3.339	294	294	susie	0.096	2.4e-12	-3.59296	0.000327	No
CFHR3	ENSG00000116785.13	GTExv8.EUR.Adipose_Subcutaneous	./WEIGHTS//GTExv8.EUR.Adipose_Subcutaneous/ENSG00000116785.13.wgt.RDat	1	196774794	196774795	0.3852	rs3766404	5.23	rs16840607	0.207	-10.5	2.649	229	4	lasso	0.25	1.7e-32	-3.58806	0.000333	No
CISD3	ENSG00000277972.1	GTExv8.EUR.Adipose_Subcutaneous	./WEIGHTS//GTExv8.EUR.Adipose_Subcutaneous/ENSG00000277972.1.wgt.RDat	17	38730234	38730235	0.1059	rs17633541	3.99	rs2019203	0.03737	-5.3	2.938	340	14	enet	0.084	6.8e-11	-3.58643	0.000335	No
PTPRJ	ENSG00000149177.12	GTExv8.EUR.Adipose_Subcutaneous	./WEIGHTS//GTExv8.EUR.Adipose_Subcutaneous/ENSG00000149177.12.wgt.RDat	11	47980557	47980558	0.0822	rs11039515	3.81	rs10769312	0.0345	5.94	3.673	237	237	susie	0.047	1.1e-06	3.58473	0.000337	No
GLYCTK	ENSG00000168237.17	GTExv8.EUR.Adipose_Subcutaneous	./WEIGHTS//GTExv8.EUR.Adipose_Subcutaneous/ENSG00000168237.17.wgt.RDat	3	52287088	52287089	0.0973	rs6778735	-5.27	rs4082828	0.0563	-6.14	3.075	337	21	enet	0.076	5.2e-10	-3.58385	0.000339	No
GSDMA	ENSG00000167914.11	GTExv8.EUR.Adipose_Subcutaneous	./WEIGHTS//GTExv8.EUR.Adipose_Subcutaneous/ENSG00000167914.11.wgt.RDat	17	39953262	39953263	0.544	rs2247862	-4.864	rs3859192	0.529046	-15.92	-3.255	298	298	susie	0.56	3.9e-86	3.58238	0.00034	No
RP11-566E18.1	ENSG00000279348.1	GTExv8.EUR.Adipose_Subcutaneous	./WEIGHTS//GTExv8.EUR.Adipose_Subcutaneous/ENSG00000279348.1.wgt.RDat	2	216211403	216211404	0.0941	rs1805382	3.58	rs1805382	0.083225	6.43	3.583	505	1	top1	0.083	7.4e-11	3.583	0.00034	No
DLGAP4	ENSG00000080845.17	GTExv8.EUR.Adipose_Subcutaneous	./WEIGHTS//GTExv8.EUR.Adipose_Subcutaneous/ENSG00000080845.17.wgt.RDat	20	36306335	36306336	0.0503	rs761312	4.47	rs16986188	-0.00171	3.28	0.586	208	208	susie	0.0028	0.13	-3.57175	0.000355	No
SYT11	ENSG00000132718.8	GTExv8.EUR.Adipose_Subcutaneous	./WEIGHTS//GTExv8.EUR.Adipose_Subcutaneous/ENSG00000132718.8.wgt.RDat	1	155859508	155859509	0.0329	rs11264381	-3.44	rs17381047	0.00852	-3.94	-3.073	260	260	susie	0.02	0.0012	3.56745	0.00036	No
IRS1	ENSG00000169047.5	GTExv8.EUR.Adipose_Subcutaneous	./WEIGHTS//GTExv8.EUR.Adipose_Subcutaneous/ENSG00000169047.5.wgt.RDat	2	226799758	226799759	0.1583	rs1950135	-3.89	rs2713552	0.107627	7.72	3.537	458	458	susie	0.11	3.3e-14	3.56653	0.000362	No
FBXL20	ENSG00000108306.11	GTExv8.EUR.Adipose_Subcutaneous	./WEIGHTS//GTExv8.EUR.Adipose_Subcutaneous/ENSG00000108306.11.wgt.RDat	17	39402522	39402523	0.0472	rs2247862	-4.864	rs8070695	0.062596	-6.21	-3.547	330	330	susie	0.073	1e-09	3.5583	0.000373	No
PRR33	ENSG00000283787.1	GTExv8.EUR.Adipose_Subcutaneous	./WEIGHTS//GTExv8.EUR.Adipose_Subcutaneous/ENSG00000283787.1.wgt.RDat	11	1891771	1891772	0.0724	rs542605	-3.42	rs542605	0.00467	4.04	-3.418	419	7	enet	0.014	0.0054	-3.54688	0.00039	No
CEBPZOS	ENSG00000218739.9	GTExv8.EUR.Adipose_Subcutaneous	./WEIGHTS//GTExv8.EUR.Adipose_Subcutaneous/ENSG00000218739.9.wgt.RDat	2	37196487	37196488	0.1284	rs12622740	4.62	rs2110965	0.03725	5.99	3.165	505	6	lasso	0.059	4.9e-08	3.53104	0.000414	No
ORMDL3	ENSG00000172057.9	GTExv8.EUR.Adipose_Subcutaneous	./WEIGHTS//GTExv8.EUR.Adipose_Subcutaneous/ENSG00000172057.9.wgt.RDat	17	39927600	39927601	0.0922	rs2247862	-4.864	rs2305480	0.039308	5.36	3.623	293	293	susie	0.052	3e-07	3.52955	0.000416	No
CBX3	ENSG00000122565.18	GTExv8.EUR.Adipose_Subcutaneous	./WEIGHTS//GTExv8.EUR.Adipose_Subcutaneous/ENSG00000122565.18.wgt.RDat	7	26201161	26201162	0.1192	rs2698727	4.26	rs1534696	0.0693	-6.05	3.612	519	519	susie	0.078	2.9e-10	-3.51034	0.000448	No
ZBTB41	ENSG00000177888.7	GTExv8.EUR.Adipose_Subcutaneous	./WEIGHTS//GTExv8.EUR.Adipose_Subcutaneous/ENSG00000177888.7.wgt.RDat	1	197200541	197200542	0.0532	rs13375144	4.49	rs1764629	0.054	-5.57	3.505	255	1	top1	0.054	1.6e-07	-3.505	0.000457	No
IWS1	ENSG00000163166.14	GTExv8.EUR.Adipose_Subcutaneous	./WEIGHTS//GTExv8.EUR.Adipose_Subcutaneous/ENSG00000163166.14.wgt.RDat	2	127526885	127526886	0.0629	rs11693296	-4.44	rs2099209	0.020048	4.5	3.405	414	14	enet	0.031	7e-05	3.49051	0.000482	No
RP11-723O4.6	ENSG00000187695.8	GTExv8.EUR.Adipose_Subcutaneous	./WEIGHTS//GTExv8.EUR.Adipose_Subcutaneous/ENSG00000187695.8.wgt.RDat	3	128969403	128969404	0.0376	rs13095008	-4.42	rs6767119	-0.00119	-3.2	2.494	327	327	susie	0.012	0.0088	-3.47986	0.000502	No
NUB1	ENSG00000013374.15	GTExv8.EUR.Adipose_Subcutaneous	./WEIGHTS//GTExv8.EUR.Adipose_Subcutaneous/ENSG00000013374.15.wgt.RDat	7	151341698	151341699	0.1392	rs446079	3.46	rs446079	0.0536	-5.33	3.459	540	540	susie	0.056	9.6e-08	-3.4737	0.000513	No
NOSTRIN	ENSG00000163072.15	GTExv8.EUR.Adipose_Subcutaneous	./WEIGHTS//GTExv8.EUR.Adipose_Subcutaneous/ENSG00000163072.15.wgt.RDat	2	168786538	168786539	0.1071	rs529002	-2.9	rs17265949	0.078474	-6.96	-2.179	574	21	enet	0.11	2.1e-14	3.45082	0.000559	No
ZCCHC2	ENSG00000141664.9	GTExv8.EUR.Adipose_Subcutaneous	./WEIGHTS//GTExv8.EUR.Adipose_Subcutaneous/ENSG00000141664.9.wgt.RDat	18	62523006	62523007	0.0685	rs884205	8.82	rs9953010	0.044259	-4.98	3.436	428	1	top1	0.044	2e-06	-3.436	0.00059	No
RP11-141M3.6	ENSG00000273328.5	GTExv8.EUR.Adipose_Subcutaneous	./WEIGHTS//GTExv8.EUR.Adipose_Subcutaneous/ENSG00000273328.5.wgt.RDat	3	42809413	42809414	0.1907	rs734969	-4.3	rs12494055	0.147	8.45	3.426	441	441	susie	0.15	2.1e-18	3.4315	0.0006	No
RAB43	ENSG00000172780.16	GTExv8.EUR.Adipose_Subcutaneous	./WEIGHTS//GTExv8.EUR.Adipose_Subcutaneous/ENSG00000172780.16.wgt.RDat	3	129122800	129122801	0.1916	rs13095008	-4.42	rs9861780	0.0922	7.06	3.979	309	64	enet	0.11	8.9e-14	3.42564	0.000613	No
CYP8B1	ENSG00000180432.5	GTExv8.EUR.Adipose_Subcutaneous	./WEIGHTS//GTExv8.EUR.Adipose_Subcutaneous/ENSG00000180432.5.wgt.RDat	3	42876164	42876165	0.1275	rs734969	-4.3	rs12494055	0.0731	6.13	3.426	413	1	top1	0.073	1.1e-09	3.426	0.000613	No
RCAN3	ENSG00000117602.11	GTExv8.EUR.Adipose_Subcutaneous	./WEIGHTS//GTExv8.EUR.Adipose_Subcutaneous/ENSG00000117602.11.wgt.RDat	1	24502350	24502351	0.0891	rs2294524	3.56	rs6670829	0.0676	5.96	3.409	469	469	susie	0.068	4.3e-09	3.41333	0.000642	No
CLIP1	ENSG00000130779.19	GTExv8.EUR.Adipose_Subcutaneous	./WEIGHTS//GTExv8.EUR.Adipose_Subcutaneous/ENSG00000130779.19.wgt.RDat	12	122422631	122422632	0.0382	rs7961103	3.73	rs10847415	0.0101	-4.3	-3.311	337	4	lasso	0.03	9e-05	3.40927	0.000651	No
STEAP3-AS1	ENSG00000229867.1	GTExv8.EUR.Adipose_Subcutaneous	./WEIGHTS//GTExv8.EUR.Adipose_Subcutaneous/ENSG00000229867.1.wgt.RDat	2	119249070	119249071	0.1502	rs332672	-3.24	rs729735	0.000121	3.38	1.819	498	26	enet	0.011	0.013	3.40212	0.000669	No
ADAL	ENSG00000168803.14	GTExv8.EUR.Adipose_Subcutaneous	./WEIGHTS//GTExv8.EUR.Adipose_Subcutaneous/ENSG00000168803.14.wgt.RDat	15	43330673	43330674	0.5171	rs3742970	-3.98	rs478104	0.381	-13.54	-3.39	264	1	top1	0.38	6.7e-52	3.39	0.000699	No
EIF6	ENSG00000242372.6	GTExv8.EUR.Adipose_Subcutaneous	./WEIGHTS//GTExv8.EUR.Adipose_Subcutaneous/ENSG00000242372.6.wgt.RDat	20	35284984	35284985	0.2991	rs143384	4.82	rs2425044	0.0256	6.38	2.689	344	344	susie	0.058	5.2e-08	3.38079	0.000723	No
RP4-758J18.7	ENSG00000225905.1	GTExv8.EUR.Adipose_Subcutaneous	./WEIGHTS//GTExv8.EUR.Adipose_Subcutaneous/ENSG00000225905.1.wgt.RDat	1	1422468	1422469	0.06	rs12089560	3.37	rs12089560	0.0613	-6.16	3.369	285	285	susie	0.063	1.5e-08	-3.37987	0.000725	No
RIT1	ENSG00000143622.10	GTExv8.EUR.Adipose_Subcutaneous	./WEIGHTS//GTExv8.EUR.Adipose_Subcutaneous/ENSG00000143622.10.wgt.RDat	1	155911403	155911404	0.1896	rs11264381	-3.44	rs490498	0.183	-9.5	-3.374	282	1	top1	0.18	6.8e-23	3.374	0.000741	No
SLC2A4	ENSG00000181856.14	GTExv8.EUR.Adipose_Subcutaneous	./WEIGHTS//GTExv8.EUR.Adipose_Subcutaneous/ENSG00000181856.14.wgt.RDat	17	7281666	7281667	0.0822	rs11078665	-3.914	rs222836	0.011934	-4.31	-3.335	464	3	lasso	0.012	0.0085	3.37142	0.000748	No
MED8	ENSG00000159479.16	GTExv8.EUR.Adipose_Subcutaneous	./WEIGHTS//GTExv8.EUR.Adipose_Subcutaneous/ENSG00000159479.16.wgt.RDat	1	43389807	43389808	0.1239	rs618369	5.35	rs652941	0.053	6.62	-2.422	457	23	enet	0.082	1e-10	-3.36972	0.000752	No
C9orf153	ENSG00000187753.12	GTExv8.EUR.Adipose_Subcutaneous	./WEIGHTS//GTExv8.EUR.Adipose_Subcutaneous/ENSG00000187753.12.wgt.RDat	9	86259656	86259657	0.0534	rs4587414	-3.702	rs700759	0.0383	-4.75	-3.367	383	1	top1	0.038	9.4e-06	3.367	0.00076	No
PARPBP	ENSG00000185480.11	GTExv8.EUR.Adipose_Subcutaneous	./WEIGHTS//GTExv8.EUR.Adipose_Subcutaneous/ENSG00000185480.11.wgt.RDat	12	102120184	102120185	0.0516	rs11614122	3.49	rs12426352	0.00995	4.42	2.438	434	6	lasso	0.028	0.00013	3.35717	0.000787	No
SEM1	ENSG00000127922.9	GTExv8.EUR.Adipose_Subcutaneous	./WEIGHTS//GTExv8.EUR.Adipose_Subcutaneous/ENSG00000127922.9.wgt.RDat	7	96709890	96709891	0.0558	rs10808100	8.75	rs10227638	0.0108	3.78	-4.366	373	373	susie	0.019	0.0014	-3.35487	0.000794	No
TMEM116	ENSG00000198270.12	GTExv8.EUR.Adipose_Subcutaneous	./WEIGHTS//GTExv8.EUR.Adipose_Subcutaneous/ENSG00000198270.12.wgt.RDat	12	112013184	112013185	0.1843	rs12422941	3.84	rs7959011	0.216	10.34	3.61	196	196	susie	0.22	6.5e-28	3.34421	0.000825	No
ANKRD65	ENSG00000235098.8	GTExv8.EUR.Adipose_Subcutaneous	./WEIGHTS//GTExv8.EUR.Adipose_Subcutaneous/ENSG00000235098.8.wgt.RDat	1	1421768	1421769	0.3247	rs12089560	3.37	rs12089560	0.41	-14.06	3.369	283	10	enet	0.42	3.4e-58	-3.33874	0.000842	No
GALNT18	ENSG00000110328.5	GTExv8.EUR.Adipose_Subcutaneous	./WEIGHTS//GTExv8.EUR.Adipose_Subcutaneous/ENSG00000110328.5.wgt.RDat	11	11622004	11622005	0.6707	rs10765875	3.32	rs10765875	0.603	-16.99	3.324	830	1	top1	0.6	6.8e-98	-3.324	0.000887	No
YPEL4	ENSG00000166793.10	GTExv8.EUR.Adipose_Subcutaneous	./WEIGHTS//GTExv8.EUR.Adipose_Subcutaneous/ENSG00000166793.10.wgt.RDat	11	57649943	57649944	0.062	rs641325	-3.76	rs1798173	0.0792	-6.45	3.322	394	1	top1	0.079	2.1e-10	-3.322	0.000894	No
RP4-635E18.8	ENSG00000271895.2	GTExv8.EUR.Adipose_Subcutaneous	./WEIGHTS//GTExv8.EUR.Adipose_Subcutaneous/ENSG00000271895.2.wgt.RDat	1	11029658	11029659	0.1144	rs2261434	4.85	rs2273348	0.105	7.38	3.308	375	1	top1	0.1	2.2e-13	3.308	0.00094	No
CAPN12	ENSG00000182472.8	GTExv8.EUR.Adipose_Subcutaneous	./WEIGHTS//GTExv8.EUR.Adipose_Subcutaneous/ENSG00000182472.8.wgt.RDat	19	38769903	38769904	0.4887	rs10403583	2.88	rs4801861	0.281	-11.78	2.585	399	399	susie	0.43	1.1e-60	-3.30531	0.000949	No
LEPR	ENSG00000116678.19	GTExv8.EUR.Adipose_Subcutaneous	./WEIGHTS//GTExv8.EUR.Adipose_Subcutaneous/ENSG00000116678.19.wgt.RDat	1	65525688	65525689	0.1881	rs12741948	-4.71	rs2025805	0.0646	-6.75	-3.244	458	458	susie	0.081	1.4e-10	3.29558	0.000982	No
NAT8	ENSG00000144035.3	GTExv8.EUR.Adipose_Subcutaneous	./WEIGHTS//GTExv8.EUR.Adipose_Subcutaneous/ENSG00000144035.3.wgt.RDat	2	73642392	73642393	0.1859	rs1881245	-3.29	rs1881245	0.129966	8.07	-3.288	353	1	top1	0.13	2.3e-16	-3.288	0.00101	No
ZCCHC8	ENSG00000033030.13	GTExv8.EUR.Adipose_Subcutaneous	./WEIGHTS//GTExv8.EUR.Adipose_Subcutaneous/ENSG00000033030.13.wgt.RDat	12	122501072	122501073	0.0653	rs7961103	3.73	rs10773208	0.0713	-6.38	-3.239	321	321	susie	0.075	7.5e-10	3.28288	0.001028	No
RCBTB2	ENSG00000136161.12	GTExv8.EUR.Adipose_Subcutaneous	./WEIGHTS//GTExv8.EUR.Adipose_Subcutaneous/ENSG00000136161.12.wgt.RDat	13	48533255	48533256	0.054	rs9595894	-4.57	rs7338141	0.00965	-3.62	-1.516	377	377	susie	0.026	0.0002	3.2783	0.00104	No
MIR181A2HG	ENSG00000224020.1	GTExv8.EUR.Adipose_Subcutaneous	./WEIGHTS//GTExv8.EUR.Adipose_Subcutaneous/ENSG00000224020.1.wgt.RDat	9	124658466	124658467	0.0313	rs4836985	-3.494	rs2416949	0.00514	-4.49	-3.204	343	343	susie	0.0097	0.017	3.28023	0.00104	No
CMB9-22P13.1	ENSG00000173727.12	GTExv8.EUR.Adipose_Subcutaneous	./WEIGHTS//GTExv8.EUR.Adipose_Subcutaneous/ENSG00000173727.12.wgt.RDat	11	65455257	65455258	0.0295	rs1787663	-4.96	rs1784859	0.00704	4.22	-3.459	357	6	lasso	0.013	0.0082	-3.27783	0.00105	No
EPHB6	ENSG00000106123.11	GTExv8.EUR.Adipose_Subcutaneous	./WEIGHTS//GTExv8.EUR.Adipose_Subcutaneous/ENSG00000106123.11.wgt.RDat	7	142855060	142855061	0.1651	rs8177107	3.27	rs8177107	0.0789	-6.34	3.27	375	1	top1	0.079	2.3e-10	-3.27	0.00108	No
GLDN	ENSG00000186417.13	GTExv8.EUR.Adipose_Subcutaneous	./WEIGHTS//GTExv8.EUR.Adipose_Subcutaneous/ENSG00000186417.13.wgt.RDat	15	51341628	51341629	0.2493	rs727479	5.26	rs6493495	0.0946	7.41	-0.535	471	471	susie	0.2	1.3e-24	-3.25721	0.00113	No
ENTPD5	ENSG00000187097.12	GTExv8.EUR.Adipose_Subcutaneous	./WEIGHTS//GTExv8.EUR.Adipose_Subcutaneous/ENSG00000187097.12.wgt.RDat	14	74019351	74019352	0.1468	rs11159071	-3.42	rs11159071	0.045145	5.56	-3.418	394	16	enet	0.082	1e-10	-3.2517	0.00115	No
AGT	ENSG00000135744.7	GTExv8.EUR.Adipose_Subcutaneous	./WEIGHTS//GTExv8.EUR.Adipose_Subcutaneous/ENSG00000135744.7.wgt.RDat	1	230714296	230714297	0.4799	rs12032939	-3.52	rs5050	0.376	13.43	3.019	685	19	enet	0.38	6.4e-52	3.2508	0.00115	No
ZNF527	ENSG00000189164.14	GTExv8.EUR.Adipose_Subcutaneous	./WEIGHTS//GTExv8.EUR.Adipose_Subcutaneous/ENSG00000189164.14.wgt.RDat	19	37371060	37371061	0.0284	rs4801803	3.42	rs8109038	0.00361	3.62	3.252	292	1	top1	0.0036	0.099	3.252	0.00115	No
KDM3B	ENSG00000120733.13	GTExv8.EUR.Adipose_Subcutaneous	./WEIGHTS//GTExv8.EUR.Adipose_Subcutaneous/ENSG00000120733.13.wgt.RDat	5	138352595	138352596	0.1433	rs6895528	4.22	rs4835682	0.054758	-5.38	-3.246	294	1	top1	0.055	1.3e-07	3.246	0.00117	No
SNAI3-AS1	ENSG00000260630.6	GTExv8.EUR.Adipose_Subcutaneous	./WEIGHTS//GTExv8.EUR.Adipose_Subcutaneous/ENSG00000260630.6.wgt.RDat	16	88663297	88663298	0.3293	rs12443806	4.68	rs6500487	0.135	-9.03	-2.275	382	14	enet	0.24	2.3e-30	3.2448	0.00118	No
WNT2	ENSG00000105989.8	GTExv8.EUR.Adipose_Subcutaneous	./WEIGHTS//GTExv8.EUR.Adipose_Subcutaneous/ENSG00000105989.8.wgt.RDat	7	117323288	117323289	0.0797	rs10953842	-3.79	rs38902	-0.000881	-3.57	-2.445	317	47	enet	0.031	5.8e-05	3.23926	0.0012	No
DVL1	ENSG00000107404.19	GTExv8.EUR.Adipose_Subcutaneous	./WEIGHTS//GTExv8.EUR.Adipose_Subcutaneous/ENSG00000107404.19.wgt.RDat	1	1349349	1349350	0.0491	rs12089560	3.37	rs1536168	0.0249	-4.49	3.238	259	1	top1	0.025	0.00031	-3.238	0.0012	No
ACADVL	ENSG00000072778.19	GTExv8.EUR.Adipose_Subcutaneous	./WEIGHTS//GTExv8.EUR.Adipose_Subcutaneous/ENSG00000072778.19.wgt.RDat	17	7217715	7217716	0.1485	rs11078665	-3.914	rs446994	0.098898	7.1	-3.227	468	1	top1	0.099	1.1e-12	-3.227	0.00125	No
C15orf61	ENSG00000189227.5	GTExv8.EUR.Adipose_Subcutaneous	./WEIGHTS//GTExv8.EUR.Adipose_Subcutaneous/ENSG00000189227.5.wgt.RDat	15	67521067	67521068	0.0526	rs12907183	-3.01	rs3784706	0.0244	-4.14	2.293	419	419	susie	0.031	6.7e-05	-3.22701	0.00125	No
RP11-11N5.3	ENSG00000272218.1	GTExv8.EUR.Adipose_Subcutaneous	./WEIGHTS//GTExv8.EUR.Adipose_Subcutaneous/ENSG00000272218.1.wgt.RDat	4	186892551	186892552	0.1847	rs7689213	3.08	rs4862736	0.0834	8.14	-3.019	496	14	enet	0.11	2e-14	-3.21826	0.00129	No
RTEL1	ENSG00000258366.7	GTExv8.EUR.Adipose_Subcutaneous	./WEIGHTS//GTExv8.EUR.Adipose_Subcutaneous/ENSG00000258366.7.wgt.RDat	20	63657809	63657810	0.2777	rs2297434	3.15	rs6062484	0.0793	-7.67	2.929	429	12	enet	0.1	4.5e-13	-3.21712	0.00129	No
DNAH1	ENSG00000114841.17	GTExv8.EUR.Adipose_Subcutaneous	./WEIGHTS//GTExv8.EUR.Adipose_Subcutaneous/ENSG00000114841.17.wgt.RDat	3	52316318	52316319	0.0704	rs6778735	-5.27	rs17052054	0.0545	-5.21	3.217	354	1	top1	0.054	1.4e-07	-3.217	0.0013	No
IRF8	ENSG00000140968.10	GTExv8.EUR.Adipose_Subcutaneous	./WEIGHTS//GTExv8.EUR.Adipose_Subcutaneous/ENSG00000140968.10.wgt.RDat	16	85898802	85898803	0.1399	rs8052064	-3.82	rs305082	0.0435	-6.06	-3.096	729	15	enet	0.053	2.1e-07	3.2115	0.00132	No
RP4-605O3.4	ENSG00000272368.2	GTExv8.EUR.Adipose_Subcutaneous	./WEIGHTS//GTExv8.EUR.Adipose_Subcutaneous/ENSG00000272368.2.wgt.RDat	12	50123363	50123364	0.1192	rs11834921	-3.29	rs1044370	0.104	8.28	-2.577	312	27	enet	0.14	7.6e-18	-3.19896	0.001379	No
DNAJA4	ENSG00000140403.12	GTExv8.EUR.Adipose_Subcutaneous	./WEIGHTS//GTExv8.EUR.Adipose_Subcutaneous/ENSG00000140403.12.wgt.RDat	15	78264156	78264157	0.1989	rs11629637	3.86	rs876364	0.0458	-5.83	1.508	402	30	enet	0.078	2.8e-10	-3.18401	0.00145	No
WNT6	ENSG00000115596.3	GTExv8.EUR.Adipose_Subcutaneous	./WEIGHTS//GTExv8.EUR.Adipose_Subcutaneous/ENSG00000115596.3.wgt.RDat	2	218859820	218859821	0.1639	rs7349332	-2.18	rs7349332	0.026297	-4.6	-2.182	381	31	enet	0.048	8.1e-07	3.16715	0.00154	No
SURF2	ENSG00000148291.9	GTExv8.EUR.Adipose_Subcutaneous	./WEIGHTS//GTExv8.EUR.Adipose_Subcutaneous/ENSG00000148291.9.wgt.RDat	9	133356913	133356914	0.0652	rs2073932	3.373	rs3124768	0.0165	-4.44	3.334	575	575	susie	0.018	0.0017	-3.16181	0.00157	No
CTB-119C2.1	ENSG00000273237.1	GTExv8.EUR.Adipose_Subcutaneous	./WEIGHTS//GTExv8.EUR.Adipose_Subcutaneous/ENSG00000273237.1.wgt.RDat	7	26174944	26174945	0.1075	rs2698727	4.26	rs757371	0.0613	5.67	3.161	529	1	top1	0.061	2.4e-08	3.161	0.00157	No
ALKBH5	ENSG00000091542.8	GTExv8.EUR.Adipose_Subcutaneous	./WEIGHTS//GTExv8.EUR.Adipose_Subcutaneous/ENSG00000091542.8.wgt.RDat	17	18183077	18183078	0.2715	rs2746025	3.612	rs4603612	0.201352	9.96	3.158	293	293	susie	0.2	2.3e-25	3.15537	0.0016	No
CCDC170	ENSG00000120262.9	GTExv8.EUR.Adipose_Subcutaneous	./WEIGHTS//GTExv8.EUR.Adipose_Subcutaneous/ENSG00000120262.9.wgt.RDat	6	151494029	151494030	0.2159	rs4869741	9.48	rs953767	0.0472	-5.35	-0.246	567	567	susie	0.068	4.3e-09	3.15632	0.0016	No
AHCTF1	ENSG00000153207.14	GTExv8.EUR.Adipose_Subcutaneous	./WEIGHTS//GTExv8.EUR.Adipose_Subcutaneous/ENSG00000153207.14.wgt.RDat	1	246931977	246931978	0.0987	rs1472275	3.2	rs2642977	0.0822	6.59	3.091	446	446	susie	0.083	7.7e-11	3.15514	0.0016	No
GGCX	ENSG00000115486.11	GTExv8.EUR.Adipose_Subcutaneous	./WEIGHTS//GTExv8.EUR.Adipose_Subcutaneous/ENSG00000115486.11.wgt.RDat	2	85561546	85561547	0.1822	rs17763853	4.29	rs10187424	0.134162	8.48	3.336	473	4	lasso	0.14	8.6e-18	3.15496	0.00161	No
RMI2	ENSG00000175643.8	GTExv8.EUR.Adipose_Subcutaneous	./WEIGHTS//GTExv8.EUR.Adipose_Subcutaneous/ENSG00000175643.8.wgt.RDat	16	11249648	11249649	0.367	rs705904	3.88	rs7191700	0.246	10.92	2.65	512	15	enet	0.3	6.7e-39	3.1328	0.00173	No
RP11-288H12.3	ENSG00000213073.4	GTExv8.EUR.Adipose_Subcutaneous	./WEIGHTS//GTExv8.EUR.Adipose_Subcutaneous/ENSG00000213073.4.wgt.RDat	6	160093081	160093082	0.2429	rs7744658	-2.88	rs12202350	0.0107	5.72	2.231	547	18	enet	0.12	2.3e-15	3.13071	0.00174	No
RP11-983P16.4	ENSG00000257337.6	GTExv8.EUR.Adipose_Subcutaneous	./WEIGHTS//GTExv8.EUR.Adipose_Subcutaneous/ENSG00000257337.6.wgt.RDat	12	53053573	53053574	0.2676	rs10747658	3.13	rs10747658	0.157	9.15	3.128	551	1	top1	0.16	1.1e-19	3.128	0.00176	No
LINC01963	ENSG00000260804.3	GTExv8.EUR.Adipose_Subcutaneous	./WEIGHTS//GTExv8.EUR.Adipose_Subcutaneous/ENSG00000260804.3.wgt.RDat	2	216217044	216217045	0.5049	rs1805382	3.58	rs1805382	0.288431	11.78	3.583	501	53	enet	0.3	1.2e-39	3.12875	0.00176	No
PDPN	ENSG00000162493.16	GTExv8.EUR.Adipose_Subcutaneous	./WEIGHTS//GTExv8.EUR.Adipose_Subcutaneous/ENSG00000162493.16.wgt.RDat	1	13583464	13583465	0.1748	rs7537478	-3.01	rs1412838	0.0597	-5.62	1.426	437	33	enet	0.069	3.2e-09	-3.12659	0.00177	No
CLDN7	ENSG00000181885.18	GTExv8.EUR.Adipose_Subcutaneous	./WEIGHTS//GTExv8.EUR.Adipose_Subcutaneous/ENSG00000181885.18.wgt.RDat	17	7263982	7263983	0.2229	rs11078665	-3.914	rs2074218	0.145704	8.66	-2.861	466	19	enet	0.17	9.3e-22	-3.11307	0.00185	No
SPP1	ENSG00000118785.13	GTExv8.EUR.Adipose_Subcutaneous	./WEIGHTS//GTExv8.EUR.Adipose_Subcutaneous/ENSG00000118785.13.wgt.RDat	4	87975649	87975650	0.0927	rs10516796	-3.42	rs1471403	0.0689	5.9	-3.111	510	1	top1	0.069	3.2e-09	-3.111	0.00186	No
PHBP9	ENSG00000230224.1	GTExv8.EUR.Adipose_Subcutaneous	./WEIGHTS//GTExv8.EUR.Adipose_Subcutaneous/ENSG00000230224.1.wgt.RDat	10	100248270	100248271	0.1252	rs11599750	-5.2	rs3818411	0.0514	-6.37	2.722	386	386	susie	0.06	3.1e-08	-3.11205	0.00186	No
PXMP4	ENSG00000101417.11	GTExv8.EUR.Adipose_Subcutaneous	./WEIGHTS//GTExv8.EUR.Adipose_Subcutaneous/ENSG00000101417.11.wgt.RDat	20	33720318	33720319	0.0701	rs209665	-3.85	rs7274811	0.0535	-5.88	-3.107	269	1	top1	0.053	1.9e-07	3.107	0.00189	No
RP11-114H24.2	ENSG00000260776.5	GTExv8.EUR.Adipose_Subcutaneous	./WEIGHTS//GTExv8.EUR.Adipose_Subcutaneous/ENSG00000260776.5.wgt.RDat	15	77926845	77926846	0.6279	rs12901812	-3.45	rs7175950	0.378	13.49	-3.283	426	426	susie	0.42	1.1e-58	-3.10569	0.0019	No
RP11-85A1.3	ENSG00000260475.1	GTExv8.EUR.Adipose_Subcutaneous	./WEIGHTS//GTExv8.EUR.Adipose_Subcutaneous/ENSG00000260475.1.wgt.RDat	10	99621054	99621055	0.0623	rs11599750	-5.2	rs7074815	0.00409	-3.63	-0.405	437	437	susie	0.021	0.00085	3.10245	0.00192	No
INTS8	ENSG00000164941.13	GTExv8.EUR.Adipose_Subcutaneous	./WEIGHTS//GTExv8.EUR.Adipose_Subcutaneous/ENSG00000164941.13.wgt.RDat	8	94813310	94813311	0.152	rs13279429	-3.36	rs2956217	0.087503	6.77	-2.426	440	30	enet	0.093	4.9e-12	-3.09375	0.00198	No
C3orf67	ENSG00000163689.19	GTExv8.EUR.Adipose_Subcutaneous	./WEIGHTS//GTExv8.EUR.Adipose_Subcutaneous/ENSG00000163689.19.wgt.RDat	3	59050083	59050084	0.0577	rs930553	-2.78	rs7612944	0.0157	-4.24	-1.866	418	17	enet	0.033	4.3e-05	3.09351	0.00198	No
MAPKAPK5	ENSG00000089022.13	GTExv8.EUR.Adipose_Subcutaneous	./WEIGHTS//GTExv8.EUR.Adipose_Subcutaneous/ENSG00000089022.13.wgt.RDat	12	111843102	111843103	0.1519	rs12422941	3.84	rs1980364	0.107	-7.48	3.088	204	1	top1	0.11	1.1e-13	-3.088	0.002015	No
NRP2	ENSG00000118257.16	GTExv8.EUR.Adipose_Subcutaneous	./WEIGHTS//GTExv8.EUR.Adipose_Subcutaneous/ENSG00000118257.16.wgt.RDat	2	205681989	205681990	0.0768	rs2193077	-3.02	rs3806577	0.002643	-3.66	-0.929	494	494	susie	0.01	0.014	3.08756	0.00202	No
RNASEH2C	ENSG00000172922.8	GTExv8.EUR.Adipose_Subcutaneous	./WEIGHTS//GTExv8.EUR.Adipose_Subcutaneous/ENSG00000172922.8.wgt.RDat	11	65720946	65720947	0.334	rs1787663	-4.96	rs3372	0.303	-12.16	-2.942	327	7	lasso	0.3	1.1e-39	3.08666	0.00202	No
ZNF345	ENSG00000251247.10	GTExv8.EUR.Adipose_Subcutaneous	./WEIGHTS//GTExv8.EUR.Adipose_Subcutaneous/ENSG00000251247.10.wgt.RDat	19	36850360	36850361	0.0309	rs10424574	3.22	rs2912401	-0.00188	-3.08	-1.839	283	14	enet	0.0093	0.019	3.08293	0.00205	No
AP001432.14	ENSG00000242553.1	GTExv8.EUR.Adipose_Subcutaneous	./WEIGHTS//GTExv8.EUR.Adipose_Subcutaneous/ENSG00000242553.1.wgt.RDat	21	37237403	37237404	0.037	rs9975831	2.89	rs2835651	0.01193	3.76	2.379	447	447	susie	0.012	0.0085	3.08023	0.00207	No
PACSIN3	ENSG00000165912.15	GTExv8.EUR.Adipose_Subcutaneous	./WEIGHTS//GTExv8.EUR.Adipose_Subcutaneous/ENSG00000165912.15.wgt.RDat	11	47186442	47186443	0.1688	rs17790246	-3.12	rs17790336	0.0804	7.01	-3.026	293	293	susie	0.092	8.2e-12	-3.07662	0.00209	No
RP11-731C17.2	ENSG00000273486.1	GTExv8.EUR.Adipose_Subcutaneous	./WEIGHTS//GTExv8.EUR.Adipose_Subcutaneous/ENSG00000273486.1.wgt.RDat	3	136839020	136839021	0.0495	rs7627546	-3.38	rs7648198	0.00793	4.21	2.132	338	13	enet	0.022	0.00061	3.07216	0.00213	No
PPP1R14B	ENSG00000173457.10	GTExv8.EUR.Adipose_Subcutaneous	./WEIGHTS//GTExv8.EUR.Adipose_Subcutaneous/ENSG00000173457.10.wgt.RDat	11	64246937	64246938	0.0623	rs11231740	4.09	rs694739	0.0463	-4.86	-3.066	341	1	top1	0.046	1.2e-06	3.066	0.00217	No
RP13-401N8.1	ENSG00000226465.1	GTExv8.EUR.Adipose_Subcutaneous	./WEIGHTS//GTExv8.EUR.Adipose_Subcutaneous/ENSG00000226465.1.wgt.RDat	20	25751217	25751218	0.0512	rs9927	3.19	rs6076347	0.00943	4	-2.996	218	218	susie	0.017	0.0024	-3.066	0.00217	No
ZNF793	ENSG00000188227.12	GTExv8.EUR.Adipose_Subcutaneous	./WEIGHTS//GTExv8.EUR.Adipose_Subcutaneous/ENSG00000188227.12.wgt.RDat	19	37507046	37507047	0.1198	rs4801803	3.42	rs2291004	0.187	9.87	3.263	275	8	lasso	0.2	1.2e-24	3.06374	0.00219	No
CDYL2	ENSG00000166446.14	GTExv8.EUR.Adipose_Subcutaneous	./WEIGHTS//GTExv8.EUR.Adipose_Subcutaneous/ENSG00000166446.14.wgt.RDat	16	80804328	80804329	0.1407	rs11641758	3.05	rs2549722	0.0186	-5.16	2.015	669	26	enet	0.043	2.8e-06	-3.0616	0.0022	No
GLIS1	ENSG00000174332.5	GTExv8.EUR.Adipose_Subcutaneous	./WEIGHTS//GTExv8.EUR.Adipose_Subcutaneous/ENSG00000174332.5.wgt.RDat	1	53738105	53738106	0.1622	rs7520584	3.29	rs797896	0.0731	6.13	2.176	501	501	susie	0.078	3.2e-10	3.05943	0.00222	No
KRT8P26	ENSG00000214659.4	GTExv8.EUR.Adipose_Subcutaneous	./WEIGHTS//GTExv8.EUR.Adipose_Subcutaneous/ENSG00000214659.4.wgt.RDat	11	65726938	65726939	0.1713	rs1787663	-4.96	rs2277304	0.125	-8.02	-2.877	331	8	lasso	0.13	3.9e-16	3.05704	0.00224	No
FAM13A	ENSG00000138640.14	GTExv8.EUR.Adipose_Subcutaneous	./WEIGHTS//GTExv8.EUR.Adipose_Subcutaneous/ENSG00000138640.14.wgt.RDat	4	89111397	89111398	0.1279	rs1394338	3.5	rs9991328	0.0643	5.75	3.055	465	1	top1	0.064	1.1e-08	3.055	0.00225	No
MPDZ	ENSG00000107186.16	GTExv8.EUR.Adipose_Subcutaneous	./WEIGHTS//GTExv8.EUR.Adipose_Subcutaneous/ENSG00000107186.16.wgt.RDat	9	13279589	13279590	0.2327	rs983618	3.747	rs12340775	0.136	-8.35	3.408	507	507	susie	0.16	1.5e-19	-3.05274	0.00227	No
TP53BP1	ENSG00000067369.13	GTExv8.EUR.Adipose_Subcutaneous	./WEIGHTS//GTExv8.EUR.Adipose_Subcutaneous/ENSG00000067369.13.wgt.RDat	15	43510727	43510728	0.1133	rs3742970	-3.98	rs527921	0.118	-7.61	-3.048	265	1	top1	0.12	6.6e-15	3.048	0.0023	No
RP5-890O3.9	ENSG00000240731.1	GTExv8.EUR.Adipose_Subcutaneous	./WEIGHTS//GTExv8.EUR.Adipose_Subcutaneous/ENSG00000240731.1.wgt.RDat	1	1318677	1318678	0.0787	rs12089560	3.37	rs4970432	0.0222	4.5	3.048	253	1	top1	0.022	0.00063	3.048	0.0023	No
MAN2C1	ENSG00000140400.16	GTExv8.EUR.Adipose_Subcutaneous	./WEIGHTS//GTExv8.EUR.Adipose_Subcutaneous/ENSG00000140400.16.wgt.RDat	15	75368153	75368154	0.559	rs4886726	-3.87	rs4886443	0.662	17.97	3.044	231	231	susie	0.67	2.4e-116	3.0457	0.00232	No
RERE	ENSG00000142599.17	GTExv8.EUR.Adipose_Subcutaneous	./WEIGHTS//GTExv8.EUR.Adipose_Subcutaneous/ENSG00000142599.17.wgt.RDat	1	8817642	8817643	0.2631	rs12122666	-5.18	rs3765971	0.271	11.48	3.19	374	13	enet	0.27	3.2e-35	3.03919	0.00237	No
RP5-1115A15.1	ENSG00000232912.5	GTExv8.EUR.Adipose_Subcutaneous	./WEIGHTS//GTExv8.EUR.Adipose_Subcutaneous/ENSG00000232912.5.wgt.RDat	1	8424644	8424645	0.1078	rs12122666	-5.18	rs301805	0.0932	-7.79	-2.371	303	13	enet	0.12	5.2e-15	3.03928	0.00237	No
SLC41A3	ENSG00000114544.16	GTExv8.EUR.Adipose_Subcutaneous	./WEIGHTS//GTExv8.EUR.Adipose_Subcutaneous/ENSG00000114544.16.wgt.RDat	3	126101560	126101561	0.3178	rs4646756	3.51	rs1112001	0.25	11.19	-2.783	456	13	enet	0.3	1.2e-38	-3.03487	0.00241	No
RP11-286H15.1	ENSG00000272789.1	GTExv8.EUR.Adipose_Subcutaneous	./WEIGHTS//GTExv8.EUR.Adipose_Subcutaneous/ENSG00000272789.1.wgt.RDat	2	127626847	127626848	0.3297	rs11693296	-4.44	rs2244513	0.096892	-6.89	2.217	399	58	enet	0.19	5.1e-24	-3.03487	0.00241	No
MGA	ENSG00000174197.16	GTExv8.EUR.Adipose_Subcutaneous	./WEIGHTS//GTExv8.EUR.Adipose_Subcutaneous/ENSG00000174197.16.wgt.RDat	15	41621223	41621224	0.0604	rs2616	-3.85	rs2277537	0.00588	-4.37	2.957	411	11	enet	0.012	0.0085	-3.03347	0.00242	No
SLC25A41	ENSG00000181240.13	GTExv8.EUR.Adipose_Subcutaneous	./WEIGHTS//GTExv8.EUR.Adipose_Subcutaneous/ENSG00000181240.13.wgt.RDat	19	6433778	6433779	0.4902	rs173229	3.24	rs2860185	0.417	-14.25	2.812	411	22	enet	0.43	1.1e-60	-3.02962	0.00245	No
FBN2	ENSG00000138829.11	GTExv8.EUR.Adipose_Subcutaneous	./WEIGHTS//GTExv8.EUR.Adipose_Subcutaneous/ENSG00000138829.11.wgt.RDat	5	128659184	128659185	0.3508	rs6860901	3.65	rs4557470	0.399323	14.17	3.04	453	453	susie	0.42	3.9e-58	3.02754	0.00247	No
GLYCTK-AS1	ENSG00000242797.3	GTExv8.EUR.Adipose_Subcutaneous	./WEIGHTS//GTExv8.EUR.Adipose_Subcutaneous/ENSG00000242797.3.wgt.RDat	3	52299023	52299024	0.0341	rs6778735	-5.27	rs648514	0.00705	3.44	-3.021	349	1	top1	0.007	0.037	-3.021	0.00252	No
IL18R1	ENSG00000115604.10	GTExv8.EUR.Adipose_Subcutaneous	./WEIGHTS//GTExv8.EUR.Adipose_Subcutaneous/ENSG00000115604.10.wgt.RDat	2	102355928	102355929	0.0789	rs2041739	-4.14	rs10515921	0.034993	-5.02	1.497	566	31	enet	0.049	5.8e-07	-3.01927	0.00253	No
FDPS	ENSG00000160752.14	GTExv8.EUR.Adipose_Subcutaneous	./WEIGHTS//GTExv8.EUR.Adipose_Subcutaneous/ENSG00000160752.14.wgt.RDat	1	155308747	155308748	0.0468	rs11264381	-3.44	rs2297480	0.0181	4.3	-2.801	274	274	susie	0.023	0.00047	-3.01864	0.00254	No
PPP1R35	ENSG00000160813.6	GTExv8.EUR.Adipose_Subcutaneous	./WEIGHTS//GTExv8.EUR.Adipose_Subcutaneous/ENSG00000160813.6.wgt.RDat	7	100436564	100436565	0.0336	rs941290	-3.35	rs11771331	-0.00142	3.21	1.106	311	311	susie	0.015	0.0041	3.01209	0.00259	No
OLFML2A	ENSG00000185585.19	GTExv8.EUR.Adipose_Subcutaneous	./WEIGHTS//GTExv8.EUR.Adipose_Subcutaneous/ENSG00000185585.19.wgt.RDat	9	124777157	124777158	0.0503	rs4836985	-3.494	rs7034076	0.0401	-5.06	-3.012	308	1	top1	0.04	6e-06	3.012	0.0026	No
SPAG7	ENSG00000091640.7	GTExv8.EUR.Adipose_Subcutaneous	./WEIGHTS//GTExv8.EUR.Adipose_Subcutaneous/ENSG00000091640.7.wgt.RDat	17	4967871	4967872	0.3403	rs16954357	3.235	rs3786044	0.214505	10.52	3.001	440	20	enet	0.23	1.8e-29	3.01073	0.00261	No
SERTAD3	ENSG00000167565.12	GTExv8.EUR.Adipose_Subcutaneous	./WEIGHTS//GTExv8.EUR.Adipose_Subcutaneous/ENSG00000167565.12.wgt.RDat	19	40444704	40444705	0.1041	rs10406801	-2.84	rs268693	0.0544	-5.56	2.389	372	30	enet	0.06	3.3e-08	-3.01003	0.00261	No
RPE	ENSG00000197713.14	GTExv8.EUR.Adipose_Subcutaneous	./WEIGHTS//GTExv8.EUR.Adipose_Subcutaneous/ENSG00000197713.14.wgt.RDat	2	210002564	210002565	0.0819	rs2286963	3.67	rs1509569	0.032588	5.11	2.908	270	270	susie	0.035	2.1e-05	3.00752	0.00263	No
UBXN6	ENSG00000167671.11	GTExv8.EUR.Adipose_Subcutaneous	./WEIGHTS//GTExv8.EUR.Adipose_Subcutaneous/ENSG00000167671.11.wgt.RDat	19	4457821	4457822	0.1607	rs243342	-3.77	rs8104459	0.0662	6.66	-3.758	393	30	enet	0.12	2.3e-15	-3.00623	0.00265	No
SNUPN	ENSG00000169371.13	GTExv8.EUR.Adipose_Subcutaneous	./WEIGHTS//GTExv8.EUR.Adipose_Subcutaneous/ENSG00000169371.13.wgt.RDat	15	75626468	75626469	0.1518	rs4886726	-3.87	rs8025681	0.0947	-7.18	-2.204	220	220	susie	0.11	3.6e-14	3.00235	0.00268	No
CTDNEP1	ENSG00000175826.11	GTExv8.EUR.Adipose_Subcutaneous	./WEIGHTS//GTExv8.EUR.Adipose_Subcutaneous/ENSG00000175826.11.wgt.RDat	17	7252022	7252023	0.1973	rs11078665	-3.914	rs427784	0.099647	-7.44	-2.967	472	472	susie	0.1	3.7e-13	2.99961	0.0027	No
TMEM9B	ENSG00000175348.10	GTExv8.EUR.Adipose_Subcutaneous	./WEIGHTS//GTExv8.EUR.Adipose_Subcutaneous/ENSG00000175348.10.wgt.RDat	11	8964673	8964674	0.2812	rs4625466	-3.73	rs16906256	0.0877	-7.03	2.444	361	37	enet	0.12	5.7e-15	-2.99857	0.00271	No
FDFT1	ENSG00000079459.12	GTExv8.EUR.Adipose_Subcutaneous	./WEIGHTS//GTExv8.EUR.Adipose_Subcutaneous/ENSG00000079459.12.wgt.RDat	8	11795572	11795573	0.1774	rs9644757	-4.07	rs1616534	0.083933	-7.08	-2.49	463	20	enet	0.1	7.7e-13	2.99649	0.00273	No
ECI1	ENSG00000167969.12	GTExv8.EUR.Adipose_Subcutaneous	./WEIGHTS//GTExv8.EUR.Adipose_Subcutaneous/ENSG00000167969.12.wgt.RDat	16	2252299	2252300	0.0888	rs12918803	-4.59	rs11645942	0.0501	-5.68	-2.986	340	1	top1	0.05	4.4e-07	2.986	0.00283	No
RPS6KB2	ENSG00000175634.14	GTExv8.EUR.Adipose_Subcutaneous	./WEIGHTS//GTExv8.EUR.Adipose_Subcutaneous/ENSG00000175634.14.wgt.RDat	11	67428482	67428483	0.0783	rs630172	-2.98	rs630172	0.0749	-6.34	-2.982	239	1	top1	0.075	6.8e-10	2.982	0.00286	No
C5	ENSG00000106804.7	GTExv8.EUR.Adipose_Subcutaneous	./WEIGHTS//GTExv8.EUR.Adipose_Subcutaneous/ENSG00000106804.7.wgt.RDat	9	121050275	121050276	0.2205	rs4837796	5.29	rs7042135	0.21	10.68	-3.106	370	13	enet	0.23	7e-29	-2.97839	0.0029	No
SS18L1	ENSG00000184402.14	GTExv8.EUR.Adipose_Subcutaneous	./WEIGHTS//GTExv8.EUR.Adipose_Subcutaneous/ENSG00000184402.14.wgt.RDat	20	62143794	62143795	0.1258	rs1135961	-3.14	rs1407959	0.0682	-6.46	-3.078	531	531	susie	0.079	2.3e-10	2.97825	0.0029	No
RAB5C	ENSG00000108774.14	GTExv8.EUR.Adipose_Subcutaneous	./WEIGHTS//GTExv8.EUR.Adipose_Subcutaneous/ENSG00000108774.14.wgt.RDat	17	42154997	42154998	0.1528	rs4796712	-3.093	rs8081327	0.138984	8.66	-2.843	319	319	susie	0.15	1.1e-18	-2.97662	0.00291	No
FRMD3	ENSG00000172159.15	GTExv8.EUR.Adipose_Subcutaneous	./WEIGHTS//GTExv8.EUR.Adipose_Subcutaneous/ENSG00000172159.15.wgt.RDat	9	83538545	83538546	0.0613	rs2781003	-2.633	rs7850633	0.00339	-3.79	-1.893	480	21	enet	0.018	0.002	2.97713	0.00291	No
RUSC1-AS1	ENSG00000225855.6	GTExv8.EUR.Adipose_Subcutaneous	./WEIGHTS//GTExv8.EUR.Adipose_Subcutaneous/ENSG00000225855.6.wgt.RDat	1	155321686	155321687	0.0751	rs11264381	-3.44	rs10908463	0.0998	7.12	-2.97	261	1	top1	0.1	8.7e-13	-2.97	0.00298	No
ARNT	ENSG00000143437.20	GTExv8.EUR.Adipose_Subcutaneous	./WEIGHTS//GTExv8.EUR.Adipose_Subcutaneous/ENSG00000143437.20.wgt.RDat	1	150876767	150876768	0.1912	rs10888585	-3.33	rs12568757	0.15	8.81	2.05	305	26	enet	0.19	4.6e-24	2.9678	0.003	No
H1FX	ENSG00000184897.5	GTExv8.EUR.Adipose_Subcutaneous	./WEIGHTS//GTExv8.EUR.Adipose_Subcutaneous/ENSG00000184897.5.wgt.RDat	3	129316276	129316277	0.0263	rs13095008	-4.42	rs4927953	0.0287	4.06	2.968	287	1	top1	0.029	0.00011	2.968	0.003	No
GAK	ENSG00000178950.16	GTExv8.EUR.Adipose_Subcutaneous	./WEIGHTS//GTExv8.EUR.Adipose_Subcutaneous/ENSG00000178950.16.wgt.RDat	4	932372	932373	0.1362	rs6843423	-4.3	rs17781378	0.04	5.63	3.652	418	13	enet	0.091	1.1e-11	2.96069	0.00307	No
TOM1L2	ENSG00000175662.17	GTExv8.EUR.Adipose_Subcutaneous	./WEIGHTS//GTExv8.EUR.Adipose_Subcutaneous/ENSG00000175662.17.wgt.RDat	17	17972421	17972422	0.1335	rs2746025	3.612	rs4459604	0.155754	-9.48	-2.684	371	17	enet	0.18	3.7e-23	2.95919	0.00308	No
BRF1	ENSG00000185024.16	GTExv8.EUR.Adipose_Subcutaneous	./WEIGHTS//GTExv8.EUR.Adipose_Subcutaneous/ENSG00000185024.16.wgt.RDat	14	105315588	105315589	0.1303	rs3000073	-2.98	rs2816632	0.061338	5.81	-2.957	194	1	top1	0.061	2.4e-08	-2.957	0.00311	No
ACOXL-AS1	ENSG00000204581.2	GTExv8.EUR.Adipose_Subcutaneous	./WEIGHTS//GTExv8.EUR.Adipose_Subcutaneous/ENSG00000204581.2.wgt.RDat	2	111115587	111115588	0.0846	rs3789129	3.38	rs13405741	0.039793	4.48	2.535	313	3	lasso	0.045	1.7e-06	2.95022	0.00318	No
CNTROB	ENSG00000170037.13	GTExv8.EUR.Adipose_Subcutaneous	./WEIGHTS//GTExv8.EUR.Adipose_Subcutaneous/ENSG00000170037.13.wgt.RDat	17	7932123	7932124	0.1023	rs9896119	3.357	rs7217194	0.073262	-6.59	2.893	505	505	susie	0.078	3.1e-10	-2.94627	0.00322	No
RP11-384P7.7	ENSG00000260947.1	GTExv8.EUR.Adipose_Subcutaneous	./WEIGHTS//GTExv8.EUR.Adipose_Subcutaneous/ENSG00000260947.1.wgt.RDat	9	33697458	33697459	0.6498	rs10814020	3.859	rs16933401	0.148	8.58	1.44	324	324	susie	0.34	1.2e-45	2.94513	0.00323	No
KCNAB3	ENSG00000170049.9	GTExv8.EUR.Adipose_Subcutaneous	./WEIGHTS//GTExv8.EUR.Adipose_Subcutaneous/ENSG00000170049.9.wgt.RDat	17	7929802	7929803	0.1523	rs9896119	3.357	rs4239116	0.154467	-8.71	2.943	505	1	top1	0.15	2.3e-19	-2.943	0.00325	No
SRR	ENSG00000167720.12	GTExv8.EUR.Adipose_Subcutaneous	./WEIGHTS//GTExv8.EUR.Adipose_Subcutaneous/ENSG00000167720.12.wgt.RDat	17	2303382	2303383	0.3757	rs12938667	3.914	rs12450028	0.397302	-13.86	-2.973	406	4	lasso	0.4	3.8e-55	2.94065	0.00328	No
NBN	ENSG00000104320.13	GTExv8.EUR.Adipose_Subcutaneous	./WEIGHTS//GTExv8.EUR.Adipose_Subcutaneous/ENSG00000104320.13.wgt.RDat	8	90003227	90003228	0.0663	rs431623	3.05	rs1805799	0.020731	5.89	-2.018	375	375	susie	0.061	2.6e-08	-2.93572	0.00333	No
ELP5	ENSG00000170291.14	GTExv8.EUR.Adipose_Subcutaneous	./WEIGHTS//GTExv8.EUR.Adipose_Subcutaneous/ENSG00000170291.14.wgt.RDat	17	7252081	7252082	0.1016	rs11078665	-3.914	rs929229	0.076467	6.52	-2.682	472	3	lasso	0.084	6.6e-11	-2.93019	0.00339	No
ZNF569	ENSG00000196437.10	GTExv8.EUR.Adipose_Subcutaneous	./WEIGHTS//GTExv8.EUR.Adipose_Subcutaneous/ENSG00000196437.10.wgt.RDat	19	37469056	37469057	0.0206	rs4801803	3.42	rs7248733	0.026	4.44	2.93	278	1	top1	0.026	0.00023	2.93	0.00339	No
FLRT1	ENSG00000126500.3	GTExv8.EUR.Adipose_Subcutaneous	./WEIGHTS//GTExv8.EUR.Adipose_Subcutaneous/ENSG00000126500.3.wgt.RDat	11	64103187	64103188	0.1189	rs11231740	4.09	rs663889	0.0681	-6.09	-2.928	317	4	lasso	0.075	6.8e-10	2.92793	0.00341	No
RP11-66H6.4	ENSG00000274038.1	GTExv8.EUR.Adipose_Subcutaneous	./WEIGHTS//GTExv8.EUR.Adipose_Subcutaneous/ENSG00000274038.1.wgt.RDat	16	11056555	11056556	0.0888	rs705904	3.88	rs741177	0.0502	-5.77	-2.604	562	562	susie	0.058	6.4e-08	2.9278	0.00341	No
NDUFV1	ENSG00000167792.11	GTExv8.EUR.Adipose_Subcutaneous	./WEIGHTS//GTExv8.EUR.Adipose_Subcutaneous/ENSG00000167792.11.wgt.RDat	11	67606851	67606852	0.1425	rs630172	-2.98	rs4024254	0.129	8.51	-2.913	257	9	lasso	0.13	8.5e-17	-2.92585	0.00344	No
MRPL35P2	ENSG00000232075.1	GTExv8.EUR.Adipose_Subcutaneous	./WEIGHTS//GTExv8.EUR.Adipose_Subcutaneous/ENSG00000232075.1.wgt.RDat	10	63634826	63634827	0.2434	rs7082470	4.83	rs2565186	0.156	8.75	-1.771	369	369	susie	0.21	6.8e-26	-2.92548	0.00344	No
TESK1	ENSG00000107140.15	GTExv8.EUR.Adipose_Subcutaneous	./WEIGHTS//GTExv8.EUR.Adipose_Subcutaneous/ENSG00000107140.15.wgt.RDat	9	35605304	35605305	0.051	rs2145923	4.83	rs4879929	0.000448	-3.93	-0.715	386	386	susie	0.018	0.0018	2.92258	0.00347	No
TARS2	ENSG00000143374.16	GTExv8.EUR.Adipose_Subcutaneous	./WEIGHTS//GTExv8.EUR.Adipose_Subcutaneous/ENSG00000143374.16.wgt.RDat	1	150487363	150487364	0.0988	rs509345	-3.57	rs1498308	0.0788	-6.82	2.874	280	280	susie	0.087	2.6e-11	-2.92249	0.00347	No
SNHG8	ENSG00000269893.6	GTExv8.EUR.Adipose_Subcutaneous	./WEIGHTS//GTExv8.EUR.Adipose_Subcutaneous/ENSG00000269893.6.wgt.RDat	4	118278708	118278709	0.4236	rs3879803	2.98	rs883686	0.287	11.9	2.724	279	279	susie	0.34	2.3e-45	2.91368	0.00357	No
ARTN	ENSG00000117407.16	GTExv8.EUR.Adipose_Subcutaneous	./WEIGHTS//GTExv8.EUR.Adipose_Subcutaneous/ENSG00000117407.16.wgt.RDat	1	43933319	43933320	0.0511	rs618369	5.35	rs783304	0.0184	4.45	2.913	411	1	top1	0.018	0.0017	2.913	0.00358	No
ADH4	ENSG00000198099.8	GTExv8.EUR.Adipose_Subcutaneous	./WEIGHTS//GTExv8.EUR.Adipose_Subcutaneous/ENSG00000198099.8.wgt.RDat	4	99157791	99157792	0.1383	rs17595186	-3.96	rs3762894	0.119	7.71	2.852	496	11	enet	0.13	2.4e-16	2.90525	0.00367	No
GNL3	ENSG00000163938.16	GTExv8.EUR.Adipose_Subcutaneous	./WEIGHTS//GTExv8.EUR.Adipose_Subcutaneous/ENSG00000163938.16.wgt.RDat	3	52681155	52681156	0.0376	rs6778735	-5.27	rs12635140	0.0502	-5.47	2.918	386	386	susie	0.058	5.7e-08	-2.89482	0.00379	No
STPG1	ENSG00000001460.17	GTExv8.EUR.Adipose_Subcutaneous	./WEIGHTS//GTExv8.EUR.Adipose_Subcutaneous/ENSG00000001460.17.wgt.RDat	1	24416933	24416934	0.3126	rs2294524	3.56	rs576096	0.285	-11.75	-1.701	417	417	susie	0.32	1.5e-42	2.89034	0.00385	No
NEK4	ENSG00000114904.12	GTExv8.EUR.Adipose_Subcutaneous	./WEIGHTS//GTExv8.EUR.Adipose_Subcutaneous/ENSG00000114904.12.wgt.RDat	3	52770948	52770949	0.0715	rs6778735	-5.27	rs3755798	0.0692	-6.18	2.882	394	1	top1	0.069	3e-09	-2.882	0.00395	No
RP11-676J12.4	ENSG00000262228.2	GTExv8.EUR.Adipose_Subcutaneous	./WEIGHTS//GTExv8.EUR.Adipose_Subcutaneous/ENSG00000262228.2.wgt.RDat	17	765318	765319	0.0609	rs4636972	3.651	rs2295479	0.014028	-4.27	-2.936	416	9	enet	0.017	0.0026	2.87773	0.00401	No
RAF1	ENSG00000132155.11	GTExv8.EUR.Adipose_Subcutaneous	./WEIGHTS//GTExv8.EUR.Adipose_Subcutaneous/ENSG00000132155.11.wgt.RDat	3	12664225	12664226	0.099	rs7638903	10.9	rs3773353	0.0512	-6.19	-2.83	509	509	susie	0.057	7.9e-08	2.86689	0.00415	No
TRIM14	ENSG00000106785.14	GTExv8.EUR.Adipose_Subcutaneous	./WEIGHTS//GTExv8.EUR.Adipose_Subcutaneous/ENSG00000106785.14.wgt.RDat	9	98119211	98119212	0.1024	rs874610	-5.767	rs2417729	0.0618	-6.11	-2.279	575	10	enet	0.095	2.8e-12	2.85681	0.00428	No
STAMBP	ENSG00000124356.15	GTExv8.EUR.Adipose_Subcutaneous	./WEIGHTS//GTExv8.EUR.Adipose_Subcutaneous/ENSG00000124356.15.wgt.RDat	2	73828915	73828916	0.1501	rs1881245	-3.29	rs11126419	0.024591	5.76	-3.111	368	7	lasso	0.04	6.4e-06	-2.85454	0.00431	No
CTC-507E2.2	ENSG00000267592.1	GTExv8.EUR.Adipose_Subcutaneous	./WEIGHTS//GTExv8.EUR.Adipose_Subcutaneous/ENSG00000267592.1.wgt.RDat	17	35597127	35597128	0.1489	rs854686	-2.879	rs225303	0.025484	-4.91	-1.899	427	427	susie	0.054	1.7e-07	2.85175	0.00435	No
KCNH4	ENSG00000089558.8	GTExv8.EUR.Adipose_Subcutaneous	./WEIGHTS//GTExv8.EUR.Adipose_Subcutaneous/ENSG00000089558.8.wgt.RDat	17	42181277	42181278	0.12	rs4796712	-3.093	rs8081327	0.099406	7.1	-2.843	322	1	top1	0.099	9.8e-13	-2.843	0.00447	No
AIP	ENSG00000110711.9	GTExv8.EUR.Adipose_Subcutaneous	./WEIGHTS//GTExv8.EUR.Adipose_Subcutaneous/ENSG00000110711.9.wgt.RDat	11	67483040	67483041	0.0902	rs630172	-2.98	rs2276118	0.044	-5.64	-2.797	239	239	susie	0.056	8.7e-08	2.83981	0.00451	No
DSCC1	ENSG00000136982.5	GTExv8.EUR.Adipose_Subcutaneous	./WEIGHTS//GTExv8.EUR.Adipose_Subcutaneous/ENSG00000136982.5.wgt.RDat	8	119856009	119856010	0.5199	rs9693192	3.52	rs7815122	0.414549	-14.09	2.949	454	7	lasso	0.42	1.7e-58	-2.83957	0.00452	No
APOL6	ENSG00000221963.5	GTExv8.EUR.Adipose_Subcutaneous	./WEIGHTS//GTExv8.EUR.Adipose_Subcutaneous/ENSG00000221963.5.wgt.RDat	22	35648394	35648395	0.194	rs2092030	-2.9	rs9610329	0.167	-9	-2.837	424	1	top1	0.17	5.8e-21	2.837	0.00455	No
HSD17B7	ENSG00000132196.13	GTExv8.EUR.Adipose_Subcutaneous	./WEIGHTS//GTExv8.EUR.Adipose_Subcutaneous/ENSG00000132196.13.wgt.RDat	1	162790701	162790702	0.0778	rs2655732	3.73	rs464760	-0.00173	3.21	2.779	594	594	susie	0.011	0.014	2.83728	0.00455	No
PLEK	ENSG00000115956.9	GTExv8.EUR.Adipose_Subcutaneous	./WEIGHTS//GTExv8.EUR.Adipose_Subcutaneous/ENSG00000115956.9.wgt.RDat	2	68365172	68365173	0.0606	rs7558602	4.21	rs4854514	0.000473	-3.87	-3.568	509	15	enet	0.015	0.0043	2.83437	0.00459	No
SEH1L	ENSG00000085415.15	GTExv8.EUR.Adipose_Subcutaneous	./WEIGHTS//GTExv8.EUR.Adipose_Subcutaneous/ENSG00000085415.15.wgt.RDat	18	12947132	12947133	0.087	rs16940002	-2.96	rs9957933	0.056728	-5.69	-2.834	388	1	top1	0.057	7.9e-08	2.834	0.004597	No
INTS11	ENSG00000127054.20	GTExv8.EUR.Adipose_Subcutaneous	./WEIGHTS//GTExv8.EUR.Adipose_Subcutaneous/ENSG00000127054.20.wgt.RDat	1	1324690	1324691	0.208	rs12089560	3.37	rs4970432	0.126	8.31	3.048	253	37	enet	0.13	7.5e-17	2.82779	0.00469	No
RNF157	ENSG00000141576.14	GTExv8.EUR.Adipose_Subcutaneous	./WEIGHTS//GTExv8.EUR.Adipose_Subcutaneous/ENSG00000141576.14.wgt.RDat	17	76240372	76240373	0.2698	rs87097	3.735	rs10512605	0.101782	-8.2	-2.346	421	421	susie	0.2	3.1e-25	2.8226	0.00476	No
MAP2K4	ENSG00000065559.14	GTExv8.EUR.Adipose_Subcutaneous	./WEIGHTS//GTExv8.EUR.Adipose_Subcutaneous/ENSG00000065559.14.wgt.RDat	17	12020823	12020824	0.1094	rs237274	-3.25	rs1468501	0.095143	6.93	2.818	455	1	top1	0.095	3.1e-12	2.818	0.00483	No
SURF1	ENSG00000148290.9	GTExv8.EUR.Adipose_Subcutaneous	./WEIGHTS//GTExv8.EUR.Adipose_Subcutaneous/ENSG00000148290.9.wgt.RDat	9	133356675	133356676	0.6619	rs2073932	3.373	rs571549	0.407	-14.17	2.473	575	575	susie	0.59	8.9e-94	-2.81795	0.00483	No
MSTO2P	ENSG00000203761.5	GTExv8.EUR.Adipose_Subcutaneous	./WEIGHTS//GTExv8.EUR.Adipose_Subcutaneous/ENSG00000203761.5.wgt.RDat	1	155745828	155745829	0.0582	rs11264381	-3.44	rs12035524	0.038	-4.71	-2.818	236	1	top1	0.038	1e-05	2.818	0.00483	No
GMPPB	ENSG00000173540.12	GTExv8.EUR.Adipose_Subcutaneous	./WEIGHTS//GTExv8.EUR.Adipose_Subcutaneous/ENSG00000173540.12.wgt.RDat	3	49723950	49723951	0.2862	rs1986599	3.61	rs6809879	0.296	12.07	2.588	315	16	enet	0.3	1.7e-39	2.8172	0.00484	No
MYL12BP1	ENSG00000260490.2	GTExv8.EUR.Adipose_Subcutaneous	./WEIGHTS//GTExv8.EUR.Adipose_Subcutaneous/ENSG00000260490.2.wgt.RDat	15	42571926	42571927	0.0711	rs17709596	-3.01	rs17766258	0.0476	-5.17	-2.817	324	1	top1	0.048	8.4e-07	2.817	0.00485	No
RP11-73E17.2	ENSG00000258738.1	GTExv8.EUR.Adipose_Subcutaneous	./WEIGHTS//GTExv8.EUR.Adipose_Subcutaneous/ENSG00000258738.1.wgt.RDat	14	34874342	34874343	0.1107	rs17526787	5.1	rs10136352	0.050426	-5.2	-2.814	358	1	top1	0.05	4.1e-07	2.814	0.00489	No
NUDT8	ENSG00000167799.9	GTExv8.EUR.Adipose_Subcutaneous	./WEIGHTS//GTExv8.EUR.Adipose_Subcutaneous/ENSG00000167799.9.wgt.RDat	11	67629929	67629930	0.0714	rs630172	-2.98	rs3765088	0.0272	5.01	-2.814	256	1	top1	0.027	0.00017	-2.814	0.00489	No
CCL15	ENSG00000275718.1	GTExv8.EUR.Adipose_Subcutaneous	./WEIGHTS//GTExv8.EUR.Adipose_Subcutaneous/ENSG00000275718.1.wgt.RDat	17	36002037	36002038	0.3058	rs854686	-2.879	rs7217473	0.09717	7.36	-1.942	286	10	lasso	0.16	3.4e-20	-2.81295	0.00491	No
APOL5	ENSG00000128313.2	GTExv8.EUR.Adipose_Subcutaneous	./WEIGHTS//GTExv8.EUR.Adipose_Subcutaneous/ENSG00000128313.2.wgt.RDat	22	35717871	35717872	0.2587	rs2092030	-2.9	rs9610329	0.161	-8.86	-2.837	445	445	susie	0.17	5.3e-21	2.81242	0.00492	No
ZNF717	ENSG00000227124.8	GTExv8.EUR.Adipose_Subcutaneous	./WEIGHTS//GTExv8.EUR.Adipose_Subcutaneous/ENSG00000227124.8.wgt.RDat	3	75785582	75785583	0.3258	rs2203217	3.55	rs17028554	0.188	9.79	2.595	165	35	enet	0.23	1e-29	2.8109	0.00494	No
WASHC1	ENSG00000181404.15	GTExv8.EUR.Adipose_Subcutaneous	./WEIGHTS//GTExv8.EUR.Adipose_Subcutaneous/ENSG00000181404.15.wgt.RDat	9	25003	25004	0.2148	rs13287938	3.273	rs540909	0.0139	-4.49	-1.978	305	24	enet	0.043	2.6e-06	2.80956	0.00496	No
SYN2	ENSG00000157152.16	GTExv8.EUR.Adipose_Subcutaneous	./WEIGHTS//GTExv8.EUR.Adipose_Subcutaneous/ENSG00000157152.16.wgt.RDat	3	12004401	12004402	0.1815	rs7638903	10.9	rs2618404	0.143	8.46	2.804	552	1	top1	0.14	5.3e-18	2.804	0.00505	No
RP11-282O18.3	ENSG00000235423.8	GTExv8.EUR.Adipose_Subcutaneous	./WEIGHTS//GTExv8.EUR.Adipose_Subcutaneous/ENSG00000235423.8.wgt.RDat	12	123260969	123260970	0.0315	rs11057251	-3.38	rs1790116	0.027	-4.86	-2.634	347	347	susie	0.032	5.4e-05	2.80101	0.005094	No
MX1	ENSG00000157601.13	GTExv8.EUR.Adipose_Subcutaneous	./WEIGHTS//GTExv8.EUR.Adipose_Subcutaneous/ENSG00000157601.13.wgt.RDat	21	41420303	41420304	0.2391	rs2236693	-3.27	rs459498	0.13115	-8.15	2.907	705	705	susie	0.15	1.3e-18	-2.79718	0.00516	No
PITPNM1	ENSG00000110697.12	GTExv8.EUR.Adipose_Subcutaneous	./WEIGHTS//GTExv8.EUR.Adipose_Subcutaneous/ENSG00000110697.12.wgt.RDat	11	67506262	67506263	0.0377	rs630172	-2.98	rs2276118	0.0283	-4.1	-2.797	239	1	top1	0.028	0.00013	2.797	0.00516	No
PHACTR4	ENSG00000204138.12	GTExv8.EUR.Adipose_Subcutaneous	./WEIGHTS//GTExv8.EUR.Adipose_Subcutaneous/ENSG00000204138.12.wgt.RDat	1	28369581	28369582	0.239	rs9286966	-3.29	rs10794514	0.171	-10.09	-2.796	279	16	lasso	0.21	5.5e-27	2.7967	0.00516	No
ZBTB7B	ENSG00000160685.13	GTExv8.EUR.Adipose_Subcutaneous	./WEIGHTS//GTExv8.EUR.Adipose_Subcutaneous/ENSG00000160685.13.wgt.RDat	1	155002629	155002630	0.086	rs10796943	-3.35	rs905938	0.0471	-5.52	-2.316	385	385	susie	0.05	4.3e-07	2.79022	0.00527	No
SERBP1P3	ENSG00000242142.1	GTExv8.EUR.Adipose_Subcutaneous	./WEIGHTS//GTExv8.EUR.Adipose_Subcutaneous/ENSG00000242142.1.wgt.RDat	3	53065090	53065091	0.2323	rs13083798	-4.44	rs2564921	0.228	-10.79	2.944	358	3	lasso	0.24	9.2e-31	-2.79012	0.00527	No
PCCB	ENSG00000114054.13	GTExv8.EUR.Adipose_Subcutaneous	./WEIGHTS//GTExv8.EUR.Adipose_Subcutaneous/ENSG00000114054.13.wgt.RDat	3	136250305	136250306	0.0977	rs6439649	-2.86	rs696081	0.0565	5.88	-2.783	284	1	top1	0.057	8.4e-08	-2.783	0.00539	No
EP400NL	ENSG00000185684.12	GTExv8.EUR.Adipose_Subcutaneous	./WEIGHTS//GTExv8.EUR.Adipose_Subcutaneous/ENSG00000185684.12.wgt.RDat	12	132084282	132084283	0.4414	rs1882297	3.1	rs7973039	0.356	-13.13	-2.953	338	7	lasso	0.38	2.3e-51	2.78005	0.005435	No
DKK4	ENSG00000104371.4	GTExv8.EUR.Adipose_Subcutaneous	./WEIGHTS//GTExv8.EUR.Adipose_Subcutaneous/ENSG00000104371.4.wgt.RDat	8	42377231	42377232	0.0641	rs4737046	3.01	rs8178690	0.022549	-4.54	2.058	279	279	susie	0.027	0.0002	-2.77987	0.00544	No
MED31	ENSG00000108590.10	GTExv8.EUR.Adipose_Subcutaneous	./WEIGHTS//GTExv8.EUR.Adipose_Subcutaneous/ENSG00000108590.10.wgt.RDat	17	6651633	6651634	0.1142	rs11078665	-3.914	rs17804092	0.004707	3.99	-2.329	566	8	lasso	0.014	0.0061	-2.77918	0.00545	No
AP003774.1	ENSG00000236935.1	GTExv8.EUR.Adipose_Subcutaneous	./WEIGHTS//GTExv8.EUR.Adipose_Subcutaneous/ENSG00000236935.1.wgt.RDat	11	64329503	64329504	0.0627	rs11231740	4.09	rs663743	0.0442	4.81	-2.775	353	1	top1	0.044	2.1e-06	-2.775	0.00552	No
RP11-1055B8.3	ENSG00000262223.6	GTExv8.EUR.Adipose_Subcutaneous	./WEIGHTS//GTExv8.EUR.Adipose_Subcutaneous/ENSG00000262223.6.wgt.RDat	17	81385359	81385360	0.1353	rs14640	-2.484	rs11655604	0.01968	3.94	1.935	360	360	susie	0.024	0.00038	2.774	0.00554	No
CTC-459F4.3	ENSG00000267575.6	GTExv8.EUR.Adipose_Subcutaneous	./WEIGHTS//GTExv8.EUR.Adipose_Subcutaneous/ENSG00000267575.6.wgt.RDat	19	27793462	27793463	0.1116	rs17620369	2.94	rs10422399	0.101	7.36	2.773	289	1	top1	0.1	5.9e-13	2.773	0.00555	No
DHX58	ENSG00000108771.12	GTExv8.EUR.Adipose_Subcutaneous	./WEIGHTS//GTExv8.EUR.Adipose_Subcutaneous/ENSG00000108771.12.wgt.RDat	17	42112732	42112733	0.3171	rs4796712	-3.093	rs2074166	0.274953	-11.59	-2.771	317	1	top1	0.27	2.1e-35	2.771	0.00559	No
RP11-383F6.1	ENSG00000229677.1	GTExv8.EUR.Adipose_Subcutaneous	./WEIGHTS//GTExv8.EUR.Adipose_Subcutaneous/ENSG00000229677.1.wgt.RDat	7	139050005	139050006	0.119	rs17681280	2.77	rs17681280	0.0332	5.06	2.768	416	26	enet	0.059	4.4e-08	2.76268	0.00573	No
RP11-11N5.1	ENSG00000250829.2	GTExv8.EUR.Adipose_Subcutaneous	./WEIGHTS//GTExv8.EUR.Adipose_Subcutaneous/ENSG00000250829.2.wgt.RDat	4	186890968	186890969	0.2137	rs7689213	3.08	rs4862736	0.127	8.5	-3.019	497	6	lasso	0.18	2.2e-22	-2.76208	0.00574	No
ZNF260	ENSG00000254004.6	GTExv8.EUR.Adipose_Subcutaneous	./WEIGHTS//GTExv8.EUR.Adipose_Subcutaneous/ENSG00000254004.6.wgt.RDat	19	36528659	36528660	0.0606	rs4805189	3.19	rs17707033	0.00658	4.17	0.549	316	21	enet	0.032	4.6e-05	2.76124	0.00576	No
CIB1	ENSG00000185043.10	GTExv8.EUR.Adipose_Subcutaneous	./WEIGHTS//GTExv8.EUR.Adipose_Subcutaneous/ENSG00000185043.10.wgt.RDat	15	90233702	90233703	0.336	rs7177358	3.5	rs9744242	0.298	-12.01	-3.106	395	395	susie	0.33	1.1e-43	2.76057	0.00577	No
MAP3K1	ENSG00000095015.5	GTExv8.EUR.Adipose_Subcutaneous	./WEIGHTS//GTExv8.EUR.Adipose_Subcutaneous/ENSG00000095015.5.wgt.RDat	5	56815573	56815574	0.0583	rs12187346	3.8	rs832576	0.014537	-4.49	2.784	511	511	susie	0.021	0.0009	-2.7589	0.0058	No
DCAF13	ENSG00000164934.13	GTExv8.EUR.Adipose_Subcutaneous	./WEIGHTS//GTExv8.EUR.Adipose_Subcutaneous/ENSG00000164934.13.wgt.RDat	8	103414713	103414714	0.0671	rs3133803	-2.93	rs3098259	0.042689	-6.47	-2.699	413	413	susie	0.059	4e-08	2.75696	0.00583	No
RP11-362K14.5	ENSG00000269984.1	GTExv8.EUR.Adipose_Subcutaneous	./WEIGHTS//GTExv8.EUR.Adipose_Subcutaneous/ENSG00000269984.1.wgt.RDat	3	169780333	169780334	0.0753	rs35100673	4.28	rs1920116	0.0201	-5.15	0.7	414	43	enet	0.035	2e-05	-2.75424	0.00588	No
RHOBTB3	ENSG00000164292.12	GTExv8.EUR.Adipose_Subcutaneous	./WEIGHTS//GTExv8.EUR.Adipose_Subcutaneous/ENSG00000164292.12.wgt.RDat	5	95713521	95713522	0.2749	rs2548130	3.28	rs2545638	0.127643	8.44	-2.796	403	403	susie	0.14	2.1e-17	-2.75046	0.00595	No
FNDC1	ENSG00000164694.16	GTExv8.EUR.Adipose_Subcutaneous	./WEIGHTS//GTExv8.EUR.Adipose_Subcutaneous/ENSG00000164694.16.wgt.RDat	6	159169396	159169397	0.0898	rs4709328	-3.34	rs538056	0.00687	-4.25	-2.792	569	15	enet	0.03	8.1e-05	2.74815	0.00599	No
SLC4A11	ENSG00000088836.12	GTExv8.EUR.Adipose_Subcutaneous	./WEIGHTS//GTExv8.EUR.Adipose_Subcutaneous/ENSG00000088836.12.wgt.RDat	20	3239189	3239190	0.12	rs6115805	-3.34	rs4507156	0.0444	5.26	-2.747	432	1	top1	0.044	2e-06	-2.747	0.00601	No
FAM57A	ENSG00000167695.14	GTExv8.EUR.Adipose_Subcutaneous	./WEIGHTS//GTExv8.EUR.Adipose_Subcutaneous/ENSG00000167695.14.wgt.RDat	17	732411	732412	0.1378	rs4636972	3.651	rs2657621	0.11812	7.72	-2.34	439	8	enet	0.12	3.8e-15	-2.74709	0.00601	No
TPTE2P6	ENSG00000205822.10	GTExv8.EUR.Adipose_Subcutaneous	./WEIGHTS//GTExv8.EUR.Adipose_Subcutaneous/ENSG00000205822.10.wgt.RDat	13	24408156	24408157	0.3479	rs17425317	3.39	rs4770708	0.18	-9.83	-2.729	707	707	susie	0.18	4.1e-23	2.7474	0.00601	No
AC005104.3	ENSG00000223374.1	GTExv8.EUR.Adipose_Subcutaneous	./WEIGHTS//GTExv8.EUR.Adipose_Subcutaneous/ENSG00000223374.1.wgt.RDat	2	241351714	241351715	0.2696	rs11681497	2.85	rs11681497	0.150278	8.63	2.847	373	373	susie	0.19	2.9e-24	2.74435	0.00606	No
RP1-253P7.4	ENSG00000197815.4	GTExv8.EUR.Adipose_Subcutaneous	./WEIGHTS//GTExv8.EUR.Adipose_Subcutaneous/ENSG00000197815.4.wgt.RDat	17	17858226	17858227	0.0887	rs2746025	3.612	rs6502632	0.10318	-8.02	-2.714	411	411	susie	0.11	1.7e-14	2.74152	0.00612	No
ASH1L	ENSG00000116539.12	GTExv8.EUR.Adipose_Subcutaneous	./WEIGHTS//GTExv8.EUR.Adipose_Subcutaneous/ENSG00000116539.12.wgt.RDat	1	155562806	155562807	0.0333	rs11264381	-3.44	rs348196	0.0297	4.64	-2.741	224	1	top1	0.03	8.9e-05	-2.741	0.00613	No
ZNF300P1	ENSG00000197083.11	GTExv8.EUR.Adipose_Subcutaneous	./WEIGHTS//GTExv8.EUR.Adipose_Subcutaneous/ENSG00000197083.11.wgt.RDat	5	150946288	150946289	0.6797	rs3792785	-3.68	rs11957134	0.516075	15.72	-2.707	531	34	enet	0.63	1.3e-106	-2.73782	0.00618	No
CCT6A	ENSG00000146731.10	GTExv8.EUR.Adipose_Subcutaneous	./WEIGHTS//GTExv8.EUR.Adipose_Subcutaneous/ENSG00000146731.10.wgt.RDat	7	56051629	56051630	0.0802	rs7793921	-2.92	rs7793921	0.0656	5.75	-2.925	277	3	lasso	0.066	7.5e-09	-2.73348	0.00627	No
CDK2AP1	ENSG00000111328.6	GTExv8.EUR.Adipose_Subcutaneous	./WEIGHTS//GTExv8.EUR.Adipose_Subcutaneous/ENSG00000111328.6.wgt.RDat	12	123272333	123272334	0.2721	rs11057251	-3.38	rs1879380	0.298	-12	-2.732	346	1	top1	0.3	1.1e-38	2.732	0.006295	No
CAPN15	ENSG00000103326.11	GTExv8.EUR.Adipose_Subcutaneous	./WEIGHTS//GTExv8.EUR.Adipose_Subcutaneous/ENSG00000103326.11.wgt.RDat	16	527716	527717	0.1587	rs3929997	-3.44	rs11864655	0.0963	-7.24	2.407	454	454	susie	0.11	1.1e-13	-2.7316	0.0063	No
TTC3-AS1	ENSG00000228677.1	GTExv8.EUR.Adipose_Subcutaneous	./WEIGHTS//GTExv8.EUR.Adipose_Subcutaneous/ENSG00000228677.1.wgt.RDat	21	37193925	37193926	0.0591	rs9975831	2.89	rs2835617	0.00703	-3.98	2.418	452	452	susie	0.008	0.028	-2.73119	0.00631	No
ZNF93	ENSG00000184635.14	GTExv8.EUR.Adipose_Subcutaneous	./WEIGHTS//GTExv8.EUR.Adipose_Subcutaneous/ENSG00000184635.14.wgt.RDat	19	19900912	19900913	0.0807	rs16996148	-3.52	rs28590063	0.0519	5.39	-2.531	299	9	lasso	0.058	5.9e-08	-2.72789	0.00637	No
CTD-2574D22.4	ENSG00000260114.2	GTExv8.EUR.Adipose_Subcutaneous	./WEIGHTS//GTExv8.EUR.Adipose_Subcutaneous/ENSG00000260114.2.wgt.RDat	16	29921904	29921905	0.0473	rs12716974	-2.81	rs4420550	0.00571	4.04	-2.52	181	181	susie	0.019	0.0013	-2.7263	0.0064	No
FSIP2	ENSG00000188738.14	GTExv8.EUR.Adipose_Subcutaneous	./WEIGHTS//GTExv8.EUR.Adipose_Subcutaneous/ENSG00000188738.14.wgt.RDat	2	185738894	185738895	0.1693	rs10931170	2.58	rs4667046	0.039455	-5.76	-1.815	289	25	enet	0.089	1.4e-11	2.72619	0.00641	No
KCTD13	ENSG00000174943.9	GTExv8.EUR.Adipose_Subcutaneous	./WEIGHTS//GTExv8.EUR.Adipose_Subcutaneous/ENSG00000174943.9.wgt.RDat	16	29926834	29926835	0.0404	rs12716974	-2.81	rs11150576	0.0179	4.04	2.765	181	181	susie	0.024	0.00037	2.7249	0.00643	No
CYP4V2	ENSG00000145476.15	GTExv8.EUR.Adipose_Subcutaneous	./WEIGHTS//GTExv8.EUR.Adipose_Subcutaneous/ENSG00000145476.15.wgt.RDat	4	186191519	186191520	0.489	rs6819746	3.7	rs3736455	0.284	11.74	-2.571	584	584	susie	0.39	1.3e-52	-2.72408	0.00645	No
SCN3A	ENSG00000153253.16	GTExv8.EUR.Adipose_Subcutaneous	./WEIGHTS//GTExv8.EUR.Adipose_Subcutaneous/ENSG00000153253.16.wgt.RDat	2	165204066	165204067	0.0536	rs777355	4.82	rs1439805	0.020481	3.99	-0.137	404	23	enet	0.025	0.00028	2.72387	0.00645	No
LTA4H	ENSG00000111144.9	GTExv8.EUR.Adipose_Subcutaneous	./WEIGHTS//GTExv8.EUR.Adipose_Subcutaneous/ENSG00000111144.9.wgt.RDat	12	96043519	96043520	0.1387	rs10860013	4.44	rs1978331	0.0641	6.29	2.352	554	5	lasso	0.099	9.5e-13	2.71863	0.006555	No
TRUB2	ENSG00000167112.9	GTExv8.EUR.Adipose_Subcutaneous	./WEIGHTS//GTExv8.EUR.Adipose_Subcutaneous/ENSG00000167112.9.wgt.RDat	9	128322534	128322535	0.0615	rs10124503	-2.566	rs10124204	0.0127	-4.18	-2.133	291	4	lasso	0.027	0.0002	2.71212	0.00669	No
RP11-218F10.3	ENSG00000273449.1	GTExv8.EUR.Adipose_Subcutaneous	./WEIGHTS//GTExv8.EUR.Adipose_Subcutaneous/ENSG00000273449.1.wgt.RDat	4	163529770	163529771	0.3842	rs12508980	-3.64	rs12500221	0.388	13.93	-2.691	396	4	lasso	0.39	1.5e-53	-2.70579	0.00681	No
HOXB6	ENSG00000108511.9	GTExv8.EUR.Adipose_Subcutaneous	./WEIGHTS//GTExv8.EUR.Adipose_Subcutaneous/ENSG00000108511.9.wgt.RDat	17	48604991	48604992	0.1396	rs7211412	-3.383	rs4793944	0.083593	-6.48	-2.39	395	2	lasso	0.1	2.2e-13	2.70298	0.00687	No
TEX40	ENSG00000219435.5	GTExv8.EUR.Adipose_Subcutaneous	./WEIGHTS//GTExv8.EUR.Adipose_Subcutaneous/ENSG00000219435.5.wgt.RDat	11	64300390	64300391	0.0678	rs11231740	4.09	rs11600990	0.0588	-5.97	2.7	352	1	top1	0.059	4.6e-08	-2.7	0.00693	No
ABCC1	ENSG00000103222.18	GTExv8.EUR.Adipose_Subcutaneous	./WEIGHTS//GTExv8.EUR.Adipose_Subcutaneous/ENSG00000103222.18.wgt.RDat	16	15949576	15949577	0.0988	rs9926561	-2.6	rs12922744	0.00767	4.07	-0.234	437	29	enet	0.026	0.00021	-2.6944	0.00705	No
GSTM5	ENSG00000134201.10	GTExv8.EUR.Adipose_Subcutaneous	./WEIGHTS//GTExv8.EUR.Adipose_Subcutaneous/ENSG00000134201.10.wgt.RDat	1	109712254	109712255	0.5343	rs7367104	3.86	rs3754446	0.367	-13.32	-2.17	432	72	enet	0.39	8.1e-53	2.69395	0.00706	No
TMCC2	ENSG00000133069.15	GTExv8.EUR.Adipose_Subcutaneous	./WEIGHTS//GTExv8.EUR.Adipose_Subcutaneous/ENSG00000133069.15.wgt.RDat	1	205228175	205228176	0.0944	rs12022806	-3.36	rs4400674	0.0917	6.91	2.66	582	582	susie	0.092	7.1e-12	2.68879	0.00717	No
BOLA2	ENSG00000183336.8	GTExv8.EUR.Adipose_Subcutaneous	./WEIGHTS//GTExv8.EUR.Adipose_Subcutaneous/ENSG00000183336.8.wgt.RDat	16	29454963	29454964	0.0719	rs4788114	3.28	rs12716974	0.0212	4.33	-2.807	165	165	susie	0.029	9.7e-05	-2.6874	0.0072	No
MMP24-AS1	ENSG00000126005.16	GTExv8.EUR.Adipose_Subcutaneous	./WEIGHTS//GTExv8.EUR.Adipose_Subcutaneous/ENSG00000126005.16.wgt.RDat	20	35278130	35278131	0.1659	rs143384	4.82	rs6060341	0.117	-7.62	2.687	345	1	top1	0.12	7.3e-15	-2.687	0.00721	No
EPDR1	ENSG00000086289.11	GTExv8.EUR.Adipose_Subcutaneous	./WEIGHTS//GTExv8.EUR.Adipose_Subcutaneous/ENSG00000086289.11.wgt.RDat	7	37920560	37920561	0.2428	rs17408199	3.44	rs2044831	0.141	8.61	1.907	576	24	enet	0.15	3.5e-19	2.68186	0.00732	No
DAPP1	ENSG00000070190.12	GTExv8.EUR.Adipose_Subcutaneous	./WEIGHTS//GTExv8.EUR.Adipose_Subcutaneous/ENSG00000070190.12.wgt.RDat	4	99816832	99816833	0.0632	rs4699764	3.7	rs7684872	0.0287	-5.44	-2.644	459	459	susie	0.037	1.5e-05	2.6814	0.00733	No
FBLN7	ENSG00000144152.12	GTExv8.EUR.Adipose_Subcutaneous	./WEIGHTS//GTExv8.EUR.Adipose_Subcutaneous/ENSG00000144152.12.wgt.RDat	2	112138384	112138385	0.3531	rs12469092	-3.17	rs1045300	0.073986	7.28	2.001	348	11	lasso	0.17	1.1e-20	2.68074	0.00735	No
KRT8P46	ENSG00000248971.2	GTExv8.EUR.Adipose_Subcutaneous	./WEIGHTS//GTExv8.EUR.Adipose_Subcutaneous/ENSG00000248971.2.wgt.RDat	4	102730170	102730171	0.1408	rs13116385	3.66	rs223490	0.117	-8.29	-2.247	348	3	lasso	0.14	4.6e-17	2.67995	0.00736	No
ABCB9	ENSG00000150967.17	GTExv8.EUR.Adipose_Subcutaneous	./WEIGHTS//GTExv8.EUR.Adipose_Subcutaneous/ENSG00000150967.17.wgt.RDat	12	122981569	122981570	0.0907	rs7954006	-3.42	rs7953894	0.0171	4.79	-2.913	317	45	enet	0.028	0.00013	-2.67948	0.007374	No
SHC2	ENSG00000129946.10	GTExv8.EUR.Adipose_Subcutaneous	./WEIGHTS//GTExv8.EUR.Adipose_Subcutaneous/ENSG00000129946.10.wgt.RDat	19	460995	460996	0.4374	rs7508251	4.07	rs10415416	0.22	-10.33	-1.915	350	7	lasso	0.31	4.2e-41	2.67928	0.00738	No
RFX7	ENSG00000181827.14	GTExv8.EUR.Adipose_Subcutaneous	./WEIGHTS//GTExv8.EUR.Adipose_Subcutaneous/ENSG00000181827.14.wgt.RDat	15	56243265	56243266	0.3823	rs1549452	-3.09	rs7496025	0.451	-14.72	-2.676	356	1	top1	0.45	2.6e-64	2.676	0.00745	No
PXT1	ENSG00000179165.10	GTExv8.EUR.Adipose_Subcutaneous	./WEIGHTS//GTExv8.EUR.Adipose_Subcutaneous/ENSG00000179165.10.wgt.RDat	6	36442765	36442766	0.0609	rs13202984	3.35	rs7344	0.0274	4.78	-2.539	502	502	susie	0.034	3e-05	-2.67549	0.00746	No
HKR1	ENSG00000181666.17	GTExv8.EUR.Adipose_Subcutaneous	./WEIGHTS//GTExv8.EUR.Adipose_Subcutaneous/ENSG00000181666.17.wgt.RDat	19	37312836	37312837	0.0299	rs4801803	3.42	rs2161520	0.0203	4.25	2.505	284	284	susie	0.024	0.00041	2.67363	0.0075	No
RP11-244O19.1	ENSG00000261534.1	GTExv8.EUR.Adipose_Subcutaneous	./WEIGHTS//GTExv8.EUR.Adipose_Subcutaneous/ENSG00000261534.1.wgt.RDat	9	121819451	121819452	0.1721	rs10985332	-3.377	rs6478555	0.105	7.96	2.634	466	9	lasso	0.12	2.3e-15	2.67103	0.00756	No
TMEM9B-AS1	ENSG00000254860.5	GTExv8.EUR.Adipose_Subcutaneous	./WEIGHTS//GTExv8.EUR.Adipose_Subcutaneous/ENSG00000254860.5.wgt.RDat	11	8964773	8964774	0.6323	rs4625466	-3.73	rs3815991	0.465	14.98	3.137	360	360	susie	0.52	4.9e-79	2.67077	0.00757	No
AC009495.3	ENSG00000232411.1	GTExv8.EUR.Adipose_Subcutaneous	./WEIGHTS//GTExv8.EUR.Adipose_Subcutaneous/ENSG00000232411.1.wgt.RDat	2	165839097	165839098	0.1511	rs777355	4.82	rs2304002	0.133993	8.09	-1.877	429	8	lasso	0.14	1.9e-17	-2.67026	0.00758	No
TNNI3K	ENSG00000116783.14	GTExv8.EUR.Adipose_Subcutaneous	./WEIGHTS//GTExv8.EUR.Adipose_Subcutaneous/ENSG00000116783.14.wgt.RDat	1	74235400	74235401	0.3966	rs277374	-3.09	rs12046751	0.255	11.63	-2.091	359	21	enet	0.44	5.6e-62	-2.66954	0.0076	No
GBAS	ENSG00000146729.9	GTExv8.EUR.Adipose_Subcutaneous	./WEIGHTS//GTExv8.EUR.Adipose_Subcutaneous/ENSG00000146729.9.wgt.RDat	7	55951792	55951793	0.2414	rs7793921	-2.92	rs7793921	0.0876	7.76	-2.925	285	24	enet	0.16	1.5e-19	-2.66786	0.00763	No
LINC01028	ENSG00000267603.1	GTExv8.EUR.Adipose_Subcutaneous	./WEIGHTS//GTExv8.EUR.Adipose_Subcutaneous/ENSG00000267603.1.wgt.RDat	17	70051276	70051277	0.0951	rs236523	-5.07	rs16974335	0.002811	3.62	-2.12	399	27	enet	0.0049	0.068	-2.6648	0.0077	No
BTBD6	ENSG00000184887.13	GTExv8.EUR.Adipose_Subcutaneous	./WEIGHTS//GTExv8.EUR.Adipose_Subcutaneous/ENSG00000184887.13.wgt.RDat	14	105248911	105248912	0.1596	rs3001371	3.38	rs2735819	0.089597	-6.85	-2.757	220	7	lasso	0.094	4.3e-12	2.6634	0.00773	No
PRKAB1	ENSG00000111725.10	GTExv8.EUR.Adipose_Subcutaneous	./WEIGHTS//GTExv8.EUR.Adipose_Subcutaneous/ENSG00000111725.10.wgt.RDat	12	119667752	119667753	0.2241	rs10849673	3.21	rs11064881	0.0966	7.17	1.674	462	33	enet	0.13	3.1e-16	2.66198	0.007768	No
KRT18P4	ENSG00000229222.1	GTExv8.EUR.Adipose_Subcutaneous	./WEIGHTS//GTExv8.EUR.Adipose_Subcutaneous/ENSG00000229222.1.wgt.RDat	20	49956744	49956745	0.0663	rs3848685	4.25	rs6125877	0.0447	-4.96	-2.657	468	1	top1	0.045	1.8e-06	2.657	0.00788	No
AP4E1	ENSG00000081014.10	GTExv8.EUR.Adipose_Subcutaneous	./WEIGHTS//GTExv8.EUR.Adipose_Subcutaneous/ENSG00000081014.10.wgt.RDat	15	50908671	50908672	0.0324	rs727479	5.26	rs4775916	0.00308	-3.54	0.562	477	477	susie	0.02	0.0011	-2.65504	0.00793	No
PDZD8	ENSG00000165650.11	GTExv8.EUR.Adipose_Subcutaneous	./WEIGHTS//GTExv8.EUR.Adipose_Subcutaneous/ENSG00000165650.11.wgt.RDat	10	117375466	117375467	0.4517	rs855964	-3.3	rs181440	0.4	-13.96	2.169	538	538	susie	0.44	1.9e-62	-2.65317	0.00797	No
RP11-175K6.2	ENSG00000279204.1	GTExv8.EUR.Adipose_Subcutaneous	./WEIGHTS//GTExv8.EUR.Adipose_Subcutaneous/ENSG00000279204.1.wgt.RDat	5	159106379	159106380	0.0891	rs4921227	2.86	rs6897374	0.039791	4.92	2.527	397	5	lasso	0.043	2.9e-06	2.65321	0.00797	No
PAPSS2	ENSG00000198682.12	GTExv8.EUR.Adipose_Subcutaneous	./WEIGHTS//GTExv8.EUR.Adipose_Subcutaneous/ENSG00000198682.12.wgt.RDat	10	87659612	87659613	0.2585	rs1022427	4.42	rs3781189	0.243	-10.86	3.996	315	19	enet	0.27	3.4e-34	-2.65134	0.00802	No
SRP54	ENSG00000100883.11	GTExv8.EUR.Adipose_Subcutaneous	./WEIGHTS//GTExv8.EUR.Adipose_Subcutaneous/ENSG00000100883.11.wgt.RDat	14	34981956	34981957	0.0803	rs17526787	5.1	rs8009854	0.061835	-5.77	2.007	378	13	enet	0.073	1.3e-09	-2.6509	0.00803	No
IL18RAP	ENSG00000115607.9	GTExv8.EUR.Adipose_Subcutaneous	./WEIGHTS//GTExv8.EUR.Adipose_Subcutaneous/ENSG00000115607.9.wgt.RDat	2	102418688	102418689	0.0453	rs2041739	-4.14	rs2041756	0.018975	-4.4	-3.14	559	559	susie	0.023	0.00051	2.65046	0.00804	No
RFT1	ENSG00000163933.9	GTExv8.EUR.Adipose_Subcutaneous	./WEIGHTS//GTExv8.EUR.Adipose_Subcutaneous/ENSG00000163933.9.wgt.RDat	3	53130461	53130462	0.2907	rs1108842	-4.11	rs2581799	0.272	11.77	2.407	371	3	lasso	0.28	1.5e-35	2.65052	0.00804	No
PLA2G4B	ENSG00000243708.10	GTExv8.EUR.Adipose_Subcutaneous	./WEIGHTS//GTExv8.EUR.Adipose_Subcutaneous/ENSG00000243708.10.wgt.RDat	15	41837774	41837775	0.2338	rs2616	-3.85	rs2241522	0.267	11.52	-2.593	403	403	susie	0.27	1.4e-34	-2.64933	0.00807	No
RP11-693N9.2	ENSG00000235505.7	GTExv8.EUR.Adipose_Subcutaneous	./WEIGHTS//GTExv8.EUR.Adipose_Subcutaneous/ENSG00000235505.7.wgt.RDat	11	104919072	104919073	0.0795	rs609552	-3.13	rs11226550	0.0267	-5.18	1.235	335	6	lasso	0.063	1.5e-08	-2.64872	0.00808	No
MYO7B	ENSG00000169994.18	GTExv8.EUR.Adipose_Subcutaneous	./WEIGHTS//GTExv8.EUR.Adipose_Subcutaneous/ENSG00000169994.18.wgt.RDat	2	127535801	127535802	0.3391	rs11693296	-4.44	rs2244513	0.06836	-6.34	2.217	410	52	enet	0.17	3.5e-21	-2.64683	0.00813	No
CCDC92	ENSG00000119242.8	GTExv8.EUR.Adipose_Subcutaneous	./WEIGHTS//GTExv8.EUR.Adipose_Subcutaneous/ENSG00000119242.8.wgt.RDat	12	123972830	123972831	0.2736	rs12306328	3.29	rs863750	0.119	8.11	2.214	433	37	enet	0.23	1.8e-29	2.64143	0.008256	No
UROD	ENSG00000126088.13	GTExv8.EUR.Adipose_Subcutaneous	./WEIGHTS//GTExv8.EUR.Adipose_Subcutaneous/ENSG00000126088.13.wgt.RDat	1	45012146	45012147	0.3181	rs275075	-2.82	rs11211066	0.316	-12.5	2.587	318	14	enet	0.33	4.4e-43	-2.63838	0.00833	No
SERTAD4	ENSG00000082497.11	GTExv8.EUR.Adipose_Subcutaneous	./WEIGHTS//GTExv8.EUR.Adipose_Subcutaneous/ENSG00000082497.11.wgt.RDat	1	210232972	210232973	0.0652	rs12117075	-4.05	rs845451	0.00353	-4.88	-1.544	550	14	enet	0.014	0.0051	2.63427	0.00843	No
TGS1	ENSG00000137574.10	GTExv8.EUR.Adipose_Subcutaneous	./WEIGHTS//GTExv8.EUR.Adipose_Subcutaneous/ENSG00000137574.10.wgt.RDat	8	55773141	55773142	0.1233	rs7001195	-3.02	rs6474016	0.073095	-6.95	2.55	405	405	susie	0.089	1.5e-11	-2.63278	0.00847	No
STK4	ENSG00000101109.11	GTExv8.EUR.Adipose_Subcutaneous	./WEIGHTS//GTExv8.EUR.Adipose_Subcutaneous/ENSG00000101109.11.wgt.RDat	20	44966473	44966474	0.0514	rs6017414	-2.92	rs1015519	0.0126	-4.44	2.705	421	2	lasso	0.016	0.0035	-2.63143	0.0085	No
RP1-302G2.5	ENSG00000262179.2	GTExv8.EUR.Adipose_Subcutaneous	./WEIGHTS//GTExv8.EUR.Adipose_Subcutaneous/ENSG00000262179.2.wgt.RDat	6	44216938	44216939	0.1494	rs1407564	3.91	rs2297393	0.119	7.67	-2.339	577	21	enet	0.15	1.6e-18	-2.62844	0.00858	No
CDV3	ENSG00000091527.15	GTExv8.EUR.Adipose_Subcutaneous	./WEIGHTS//GTExv8.EUR.Adipose_Subcutaneous/ENSG00000091527.15.wgt.RDat	3	133573729	133573730	0.0826	rs8177191	-3.29	rs9850362	-0.000887	-4.34	2.164	497	497	susie	0.014	0.0057	-2.62738	0.0086	No
RP11-137H2.4	ENSG00000226659.1	GTExv8.EUR.Adipose_Subcutaneous	./WEIGHTS//GTExv8.EUR.Adipose_Subcutaneous/ENSG00000226659.1.wgt.RDat	10	80535941	80535942	0.2783	rs10788622	-3.47	rs11185932	0.283	-11.7	-2.645	547	547	susie	0.28	1.3e-36	2.62527	0.00866	No
RP4-614O4.13	ENSG00000279253.1	GTExv8.EUR.Adipose_Subcutaneous	./WEIGHTS//GTExv8.EUR.Adipose_Subcutaneous/ENSG00000279253.1.wgt.RDat	20	35264186	35264187	0.214	rs143384	4.82	rs6058224	0.138	-8.36	2.632	350	350	susie	0.14	1e-17	-2.62521	0.00866	No
BIRC5	ENSG00000089685.14	GTExv8.EUR.Adipose_Subcutaneous	./WEIGHTS//GTExv8.EUR.Adipose_Subcutaneous/ENSG00000089685.14.wgt.RDat	17	78214185	78214186	0.0922	rs7213427	3.745	rs6501232	0.017449	3.89	-0.795	510	510	susie	0.021	0.00079	-2.62396	0.00869	No
WDR18	ENSG00000065268.10	GTExv8.EUR.Adipose_Subcutaneous	./WEIGHTS//GTExv8.EUR.Adipose_Subcutaneous/ENSG00000065268.10.wgt.RDat	19	984270	984271	0.6706	rs10419707	-3.52	rs2240147	0.456	15.2	2.773	462	462	susie	0.67	3.5e-116	2.61247	0.00899	No
EPRS	ENSG00000136628.17	GTExv8.EUR.Adipose_Subcutaneous	./WEIGHTS//GTExv8.EUR.Adipose_Subcutaneous/ENSG00000136628.17.wgt.RDat	1	220046657	220046658	0.1618	rs11118438	4.48	rs2047451	0.0381	5.82	-2.424	419	51	enet	0.063	1.4e-08	-2.60941	0.00907	No
ATE1	ENSG00000107669.17	GTExv8.EUR.Adipose_Subcutaneous	./WEIGHTS//GTExv8.EUR.Adipose_Subcutaneous/ENSG00000107669.17.wgt.RDat	10	121928800	121928801	0.1964	rs7078196	3.62	rs7095093	0.0397	-6.2	2.995	627	37	enet	0.13	7.6e-17	-2.60887	0.00908	No
SUPT3H	ENSG00000196284.15	GTExv8.EUR.Adipose_Subcutaneous	./WEIGHTS//GTExv8.EUR.Adipose_Subcutaneous/ENSG00000196284.15.wgt.RDat	6	45377952	45377953	0.1236	rs4714830	3.86	rs9395084	0.0234	-5.19	-2.566	361	361	susie	0.071	2.1e-09	2.60843	0.0091	No
LINC00638	ENSG00000258701.1	GTExv8.EUR.Adipose_Subcutaneous	./WEIGHTS//GTExv8.EUR.Adipose_Subcutaneous/ENSG00000258701.1.wgt.RDat	14	104821200	104821201	0.2961	rs3001371	3.38	rs10142116	0.194501	-9.71	2.601	358	1	top1	0.19	2e-24	-2.601	0.0093	No
MAPK1IP1L	ENSG00000168175.14	GTExv8.EUR.Adipose_Subcutaneous	./WEIGHTS//GTExv8.EUR.Adipose_Subcutaneous/ENSG00000168175.14.wgt.RDat	14	55051630	55051631	0.0653	rs1890256	-4.02	rs4644	0.010446	4.62	-2.483	444	444	susie	0.021	0.00095	-2.6003	0.00931	No
ETV4	ENSG00000175832.12	GTExv8.EUR.Adipose_Subcutaneous	./WEIGHTS//GTExv8.EUR.Adipose_Subcutaneous/ENSG00000175832.12.wgt.RDat	17	43579619	43579620	0.1368	rs12937489	3.098	rs2293015	0.111211	8.02	-2.463	326	9	lasso	0.13	3.5e-16	-2.60027	0.00932	No
RP3-488M23.3	ENSG00000283138.1	GTExv8.EUR.Adipose_Subcutaneous	./WEIGHTS//GTExv8.EUR.Adipose_Subcutaneous/ENSG00000283138.1.wgt.RDat	12	3752517	3752518	0.2289	rs3168623	3.68	rs9300302	0.143	-9.09	-2.182	631	3	lasso	0.17	1.6e-21	2.59828	0.009369	No
TBC1D32	ENSG00000146350.13	GTExv8.EUR.Adipose_Subcutaneous	./WEIGHTS//GTExv8.EUR.Adipose_Subcutaneous/ENSG00000146350.13.wgt.RDat	6	121334744	121334745	0.2209	rs12215552	-5.17	rs2789034	0.0126	-4.77	-0.112	343	40	enet	0.05	4.7e-07	2.59657	0.00942	No
ZDHHC5	ENSG00000156599.10	GTExv8.EUR.Adipose_Subcutaneous	./WEIGHTS//GTExv8.EUR.Adipose_Subcutaneous/ENSG00000156599.10.wgt.RDat	11	57667746	57667747	0.0513	rs641325	-3.76	rs7936998	0.0396	4.67	-3.087	393	15	enet	0.044	2.4e-06	-2.59604	0.00943	No
RP11-545I5.3	ENSG00000235652.7	GTExv8.EUR.Adipose_Subcutaneous	./WEIGHTS//GTExv8.EUR.Adipose_Subcutaneous/ENSG00000235652.7.wgt.RDat	6	145809777	145809778	0.1402	rs4142213	-4.1	rs960385	0.146	8.82	-2.208	267	20	enet	0.18	2.1e-22	-2.59543	0.00945	No
RP11-85I17.2	ENSG00000279347.1	GTExv8.EUR.Adipose_Subcutaneous	./WEIGHTS//GTExv8.EUR.Adipose_Subcutaneous/ENSG00000279347.1.wgt.RDat	8	119840384	119840385	0.3783	rs9693192	3.52	rs14027	0.200073	-10.19	1.194	459	459	susie	0.33	7.9e-44	-2.59361	0.0095	No
ATP5G3	ENSG00000154518.9	GTExv8.EUR.Adipose_Subcutaneous	./WEIGHTS//GTExv8.EUR.Adipose_Subcutaneous/ENSG00000154518.9.wgt.RDat	2	175184213	175184214	0.1206	rs3845744	3.32	rs268228	0.119718	7.81	2.536	355	355	susie	0.12	3e-15	2.59186	0.00955	No
GAA	ENSG00000171298.12	GTExv8.EUR.Adipose_Subcutaneous	./WEIGHTS//GTExv8.EUR.Adipose_Subcutaneous/ENSG00000171298.12.wgt.RDat	17	80101555	80101556	0.4092	rs7209428	3.203	rs12450199	0.311208	-12.27	-1.963	435	18	enet	0.36	2.7e-48	2.59113	0.00957	No
ADAM1B	ENSG00000226469.1	GTExv8.EUR.Adipose_Subcutaneous	./WEIGHTS//GTExv8.EUR.Adipose_Subcutaneous/ENSG00000226469.1.wgt.RDat	12	111927017	111927018	0.0677	rs12422941	3.84	rs11066118	0.0387	5.63	3.569	191	48	enet	0.063	1.5e-08	2.5909	0.009573	No
SLC20A1	ENSG00000144136.10	GTExv8.EUR.Adipose_Subcutaneous	./WEIGHTS//GTExv8.EUR.Adipose_Subcutaneous/ENSG00000144136.10.wgt.RDat	2	112645856	112645857	0.0749	rs12469092	-3.17	rs4849088	0.033298	-5.24	-2.576	477	477	susie	0.047	9.6e-07	2.5903	0.00959	No
IFT74	ENSG00000096872.15	GTExv8.EUR.Adipose_Subcutaneous	./WEIGHTS//GTExv8.EUR.Adipose_Subcutaneous/ENSG00000096872.15.wgt.RDat	9	26956372	26956373	0.2103	rs754257	3.695	rs10967611	0.177	9.24	2.588	625	1	top1	0.18	3.5e-22	2.588	0.00965	No
CFHR1	ENSG00000244414.6	GTExv8.EUR.Adipose_Subcutaneous	./WEIGHTS//GTExv8.EUR.Adipose_Subcutaneous/ENSG00000244414.6.wgt.RDat	1	196819756	196819757	0.2199	rs3766404	5.23	rs16840607	0.208	-10.14	2.649	237	237	susie	0.21	2.3e-26	-2.58736	0.00967	No
USP39	ENSG00000168883.19	GTExv8.EUR.Adipose_Subcutaneous	./WEIGHTS//GTExv8.EUR.Adipose_Subcutaneous/ENSG00000168883.19.wgt.RDat	2	85602855	85602856	0.1068	rs17763853	4.29	rs2040349	0.023219	-4.82	3.745	475	6	lasso	0.033	3.6e-05	-2.58285	0.0098	No
DSTYK	ENSG00000133059.16	GTExv8.EUR.Adipose_Subcutaneous	./WEIGHTS//GTExv8.EUR.Adipose_Subcutaneous/ENSG00000133059.16.wgt.RDat	1	205211565	205211566	0.1764	rs12022806	-3.36	rs1668871	0.166	9.83	2.288	591	16	enet	0.21	2.9e-26	2.58151	0.00984	No
KIAA1468	ENSG00000134444.13	GTExv8.EUR.Adipose_Subcutaneous	./WEIGHTS//GTExv8.EUR.Adipose_Subcutaneous/ENSG00000134444.13.wgt.RDat	18	62187257	62187258	0.2063	rs884205	8.82	rs17645999	0.202702	-10.19	-1.961	510	510	susie	0.24	1.4e-30	2.58064	0.009862	No
RP11-133K1.12	ENSG00000273855.1	GTExv8.EUR.Adipose_Subcutaneous	./WEIGHTS//GTExv8.EUR.Adipose_Subcutaneous/ENSG00000273855.1.wgt.RDat	15	40285908	40285909	0.2509	rs8023845	6.43	rs3784399	0.0781	-6.28	1.717	401	27	enet	0.1	5.2e-13	-2.57937	0.0099	No
RP11-356J5.12	ENSG00000250303.3	GTExv8.EUR.Adipose_Subcutaneous	./WEIGHTS//GTExv8.EUR.Adipose_Subcutaneous/ENSG00000250303.3.wgt.RDat	11	112270748	112270749	0.0736	rs1945106	-3.36	rs1945114	-0.00209	3.95	-3.047	412	38	enet	0.0075	0.032	-2.57706	0.00996	No
GS1-259H13.2	ENSG00000244219.6	GTExv8.EUR.Adipose_Subcutaneous	./WEIGHTS//GTExv8.EUR.Adipose_Subcutaneous/ENSG00000244219.6.wgt.RDat	7	99598065	99598066	0.1004	rs941290	-3.35	rs11973801	0.0948	-7.04	2.577	311	1	top1	0.095	3.4e-12	-2.577	0.00997	No
ADAMTS7P3	ENSG00000261143.1	GTExv8.EUR.Adipose_Subcutaneous	./WEIGHTS//GTExv8.EUR.Adipose_Subcutaneous/ENSG00000261143.1.wgt.RDat	15	77976041	77976042	0.0994	rs12901812	-3.45	rs12594823	0.0797	6.54	-2.577	426	1	top1	0.08	1.9e-10	-2.577	0.00997	No
NOXRED1	ENSG00000165555.9	GTExv8.EUR.Adipose_Subcutaneous	./WEIGHTS//GTExv8.EUR.Adipose_Subcutaneous/ENSG00000165555.9.wgt.RDat	14	77423516	77423517	0.1213	rs2299922	2.9	rs11844594	0.101991	-7.26	2.576	567	1	top1	0.1	4.9e-13	-2.576	0.01	No
RELT	ENSG00000054967.12	GTExv8.EUR.Adipose_Subcutaneous	./WEIGHTS//GTExv8.EUR.Adipose_Subcutaneous/ENSG00000054967.12.wgt.RDat	11	73376263	73376264	0.0547	rs7128786	-2.98	rs3741152	0.0683	5.84	-2.576	308	1	top1	0.068	3.8e-09	-2.576	0.01	No
DEFB109P3	ENSG00000254866.2	GTExv8.EUR.Adipose_Subcutaneous	./WEIGHTS//GTExv8.EUR.Adipose_Subcutaneous/ENSG00000254866.2.wgt.RDat	8	12151133	12151134	0.0398	rs9644757	-4.07	rs11994417	0.006909	4.12	-2.614	214	214	susie	0.011	0.011	-2.57378	0.01006	No
CCDC88C	ENSG00000015133.18	GTExv8.EUR.Adipose_Subcutaneous	./WEIGHTS//GTExv8.EUR.Adipose_Subcutaneous/ENSG00000015133.18.wgt.RDat	14	91417843	91417844	0.242	rs941916	3.22	rs941763	0.110627	7.58	2.886	392	392	susie	0.14	7e-18	2.573	0.01008	No
LTBP3	ENSG00000168056.15	GTExv8.EUR.Adipose_Subcutaneous	./WEIGHTS//GTExv8.EUR.Adipose_Subcutaneous/ENSG00000168056.15.wgt.RDat	11	65558929	65558930	0.2515	rs1787663	-4.96	rs10896016	0.126	8.07	-4.083	363	16	enet	0.16	3.4e-20	-2.57258	0.0101	No
RP13-270P17.2	ENSG00000265399.1	GTExv8.EUR.Adipose_Subcutaneous	./WEIGHTS//GTExv8.EUR.Adipose_Subcutaneous/ENSG00000265399.1.wgt.RDat	18	3190396	3190397	0.2442	rs2276092	-3.22	rs4798075	0.188394	-9.54	1.953	489	489	susie	0.2	8.7e-26	-2.56929	0.010191	No
SUPT7L	ENSG00000119760.15	GTExv8.EUR.Adipose_Subcutaneous	./WEIGHTS//GTExv8.EUR.Adipose_Subcutaneous/ENSG00000119760.15.wgt.RDat	2	27663469	27663470	0.0733	rs13414801	3.15	rs1506534	-0.000748	3.46	0.593	297	32	enet	0.0067	0.04	2.56877	0.0102	No
RIMKLBP2	ENSG00000225920.2	GTExv8.EUR.Adipose_Subcutaneous	./WEIGHTS//GTExv8.EUR.Adipose_Subcutaneous/ENSG00000225920.2.wgt.RDat	1	219200566	219200567	0.0489	rs17006245	-3.28	rs2494196	0.0269	-4.32	-2.565	483	1	top1	0.027	0.00018	2.565	0.0103	No
AC135178.7	ENSG00000226871.1	GTExv8.EUR.Adipose_Subcutaneous	./WEIGHTS//GTExv8.EUR.Adipose_Subcutaneous/ENSG00000226871.1.wgt.RDat	17	8318711	8318712	0.0605	rs9896119	3.357	rs2270445	0.002736	4.03	2.16	446	4	enet	0.0042	0.082	2.56459	0.0103	No
RP11-286N22.8	ENSG00000256591.5	GTExv8.EUR.Adipose_Subcutaneous	./WEIGHTS//GTExv8.EUR.Adipose_Subcutaneous/ENSG00000256591.5.wgt.RDat	11	61430182	61430183	0.0722	rs541872	4.35	rs2957858	0.0447	5.17	-2.72	363	3	lasso	0.047	8.9e-07	-2.56663	0.0103	No
FLRT2	ENSG00000185070.10	GTExv8.EUR.Adipose_Subcutaneous	./WEIGHTS//GTExv8.EUR.Adipose_Subcutaneous/ENSG00000185070.10.wgt.RDat	14	85530143	85530144	0.0842	rs10498590	3.2	rs12894826	0.013678	-4.94	-2.551	508	508	susie	0.022	0.00075	2.5635	0.01036	No
PCYOX1L	ENSG00000145882.10	GTExv8.EUR.Adipose_Subcutaneous	./WEIGHTS//GTExv8.EUR.Adipose_Subcutaneous/ENSG00000145882.10.wgt.RDat	5	149358006	149358007	0.2216	rs352354	3.46	rs10055393	0.164725	8.94	2.563	576	1	top1	0.16	1.2e-20	2.563	0.0104	No
RP5-1159O4.1	ENSG00000272894.5	GTExv8.EUR.Adipose_Subcutaneous	./WEIGHTS//GTExv8.EUR.Adipose_Subcutaneous/ENSG00000272894.5.wgt.RDat	7	7566870	7566871	0.2171	rs10952059	2.82	rs3757532	0.132	-8.27	2.094	713	26	enet	0.17	2.3e-21	-2.56292	0.0104	No
FAM167A	ENSG00000154319.14	GTExv8.EUR.Adipose_Subcutaneous	./WEIGHTS//GTExv8.EUR.Adipose_Subcutaneous/ENSG00000154319.14.wgt.RDat	8	11474714	11474715	0.0437	rs9644757	-4.07	rs4840568	-0.001884	3.49	1.447	619	619	susie	0.0033	0.11	2.55981	0.01047	No
CTC-296K1.4	ENSG00000267405.1	GTExv8.EUR.Adipose_Subcutaneous	./WEIGHTS//GTExv8.EUR.Adipose_Subcutaneous/ENSG00000267405.1.wgt.RDat	17	44797782	44797783	0.048	rs16939676	2.866	rs9914884	0.005951	3.95	2.634	392	392	susie	0.016	0.0029	2.55872	0.0105	No
GSC	ENSG00000133937.4	GTExv8.EUR.Adipose_Subcutaneous	./WEIGHTS//GTExv8.EUR.Adipose_Subcutaneous/ENSG00000133937.4.wgt.RDat	14	94770229	94770230	0.1846	rs8022449	3.05	rs8006225	0.142894	8.42	2.53	773	773	susie	0.15	1.9e-18	2.5572	0.01055	No
RP11-250B2.3	ENSG00000233967.6	GTExv8.EUR.Adipose_Subcutaneous	./WEIGHTS//GTExv8.EUR.Adipose_Subcutaneous/ENSG00000233967.6.wgt.RDat	6	80443343	80443344	0.0985	rs11968922	-2.87	rs6906638	0.0359	5.17	-1.726	414	23	enet	0.042	4.1e-06	-2.55533	0.0106	No
RP11-817O13.8	ENSG00000260274.1	GTExv8.EUR.Adipose_Subcutaneous	./WEIGHTS//GTExv8.EUR.Adipose_Subcutaneous/ENSG00000260274.1.wgt.RDat	15	75368198	75368199	0.2208	rs4886726	-3.87	rs4886443	0.283	11.96	3.044	231	28	enet	0.34	1.4e-44	2.55511	0.0106	No
HMGXB4	ENSG00000100281.13	GTExv8.EUR.Adipose_Subcutaneous	./WEIGHTS//GTExv8.EUR.Adipose_Subcutaneous/ENSG00000100281.13.wgt.RDat	22	35257451	35257452	0.0627	rs2092030	-2.9	rs138760	0.0342	-4.54	-2.55	615	1	top1	0.034	2.7e-05	2.55	0.01077	No
TMEM68	ENSG00000167904.14	GTExv8.EUR.Adipose_Subcutaneous	./WEIGHTS//GTExv8.EUR.Adipose_Subcutaneous/ENSG00000167904.14.wgt.RDat	8	55773120	55773121	0.1442	rs7001195	-3.02	rs6474016	0.087953	-6.76	2.55	405	1	top1	0.088	2.1e-11	-2.55	0.01077	No
MPND	ENSG00000008382.15	GTExv8.EUR.Adipose_Subcutaneous	./WEIGHTS//GTExv8.EUR.Adipose_Subcutaneous/ENSG00000008382.15.wgt.RDat	19	4343526	4343527	0.1158	rs243342	-3.77	rs11085072	0.0404	5.17	2.37	370	370	susie	0.047	9e-07	2.54529	0.0109	No
GSDMB	ENSG00000073605.18	GTExv8.EUR.Adipose_Subcutaneous	./WEIGHTS//GTExv8.EUR.Adipose_Subcutaneous/ENSG00000073605.18.wgt.RDat	17	39918649	39918650	0.118	rs2247862	-4.864	rs7503195	0.038985	5.47	2.862	291	291	susie	0.041	5.4e-06	2.54694	0.0109	No
STAP2	ENSG00000178078.11	GTExv8.EUR.Adipose_Subcutaneous	./WEIGHTS//GTExv8.EUR.Adipose_Subcutaneous/ENSG00000178078.11.wgt.RDat	19	4342785	4342786	0.1088	rs243342	-3.77	rs34302459	0.0525	5.43	1.783	370	7	lasso	0.073	1e-09	2.5446	0.0109	No
RCN1	ENSG00000049449.8	GTExv8.EUR.Adipose_Subcutaneous	./WEIGHTS//GTExv8.EUR.Adipose_Subcutaneous/ENSG00000049449.8.wgt.RDat	11	31816383	31816384	0.1085	rs7950374	-3.99	rs477838	0.0934	-6.92	2.542	381	1	top1	0.093	4.9e-12	-2.542	0.011	No
NCF1	ENSG00000158517.13	GTExv8.EUR.Adipose_Subcutaneous	./WEIGHTS//GTExv8.EUR.Adipose_Subcutaneous/ENSG00000158517.13.wgt.RDat	7	74773961	74773962	0.0547	rs810364	2.56	rs35005436	0.0427	4.75	2.543	122	1	top1	0.043	3e-06	2.543	0.011	No
CPNE1	ENSG00000214078.12	GTExv8.EUR.Adipose_Subcutaneous	./WEIGHTS//GTExv8.EUR.Adipose_Subcutaneous/ENSG00000214078.12.wgt.RDat	20	35664758	35664759	0.494	rs143384	4.82	rs11696527	0.638	-17.55	2.47	300	10	lasso	0.64	2.2e-108	-2.54405	0.011	No
PIK3C3	ENSG00000078142.12	GTExv8.EUR.Adipose_Subcutaneous	./WEIGHTS//GTExv8.EUR.Adipose_Subcutaneous/ENSG00000078142.12.wgt.RDat	18	41955205	41955206	0.0809	rs627636	2.71	rs1787173	0.056517	-5.5	2.54	379	1	top1	0.057	8.4e-08	-2.54	0.011085	No
DNAJB14	ENSG00000164031.16	GTExv8.EUR.Adipose_Subcutaneous	./WEIGHTS//GTExv8.EUR.Adipose_Subcutaneous/ENSG00000164031.16.wgt.RDat	4	99946725	99946726	0.1982	rs4699764	3.7	rs10516459	0.0635	7.06	-1.29	414	414	susie	0.12	6.9e-15	-2.53949	0.0111	No
HBS1L	ENSG00000112339.14	GTExv8.EUR.Adipose_Subcutaneous	./WEIGHTS//GTExv8.EUR.Adipose_Subcutaneous/ENSG00000112339.14.wgt.RDat	6	135103055	135103056	0.1992	rs9399137	-5.38	rs12661423	0.212	-10.77	-1.494	349	25	enet	0.25	1.6e-31	2.53947	0.0111	No
DPYD	ENSG00000188641.12	GTExv8.EUR.Adipose_Subcutaneous	./WEIGHTS//GTExv8.EUR.Adipose_Subcutaneous/ENSG00000188641.12.wgt.RDat	1	97921048	97921049	0.1457	rs2811211	2.64	rs2811167	0.0477	-5.71	2.54	405	1	top1	0.048	8.4e-07	-2.54	0.0111	No
VIPAS39	ENSG00000151445.15	GTExv8.EUR.Adipose_Subcutaneous	./WEIGHTS//GTExv8.EUR.Adipose_Subcutaneous/ENSG00000151445.15.wgt.RDat	14	77457868	77457869	0.0618	rs2299922	2.9	rs11624990	0.021142	-4.57	-2.206	588	588	susie	0.032	5e-05	2.5385	0.01113	No
ACD	ENSG00000102977.13	GTExv8.EUR.Adipose_Subcutaneous	./WEIGHTS//GTExv8.EUR.Adipose_Subcutaneous/ENSG00000102977.13.wgt.RDat	16	67660814	67660815	0.0514	rs35316276	2.88	rs2285910	0.0169	-4.2	-1.674	219	8	lasso	0.032	4.5e-05	2.5377	0.0112	No
CYP4F3	ENSG00000186529.15	GTExv8.EUR.Adipose_Subcutaneous	./WEIGHTS//GTExv8.EUR.Adipose_Subcutaneous/ENSG00000186529.15.wgt.RDat	19	15640896	15640897	0.0706	rs1290618	3.33	rs10409533	0.0166	-4.16	2.435	545	23	enet	0.031	6.3e-05	-2.53573	0.0112	No
PAXIP1-AS2	ENSG00000214106.7	GTExv8.EUR.Adipose_Subcutaneous	./WEIGHTS//GTExv8.EUR.Adipose_Subcutaneous/ENSG00000214106.7.wgt.RDat	7	154928497	154928498	0.2613	rs751840	-2.92	rs11543936	0.258	11.14	-2.524	663	663	susie	0.26	1.3e-33	-2.53784	0.0112	No
BEND6	ENSG00000151917.17	GTExv8.EUR.Adipose_Subcutaneous	./WEIGHTS//GTExv8.EUR.Adipose_Subcutaneous/ENSG00000151917.17.wgt.RDat	6	56955125	56955126	0.1458	rs1535612	3.69	rs9382669	0.184	-9.98	-2.561	280	280	susie	0.2	5.5e-25	2.53265	0.0113	No
CEP95	ENSG00000258890.6	GTExv8.EUR.Adipose_Subcutaneous	./WEIGHTS//GTExv8.EUR.Adipose_Subcutaneous/ENSG00000258890.6.wgt.RDat	17	64506731	64506732	0.1596	rs1991401	-2.534	rs1991401	0.03476	4.79	-2.534	192	1	top1	0.035	2.4e-05	-2.534	0.0113	No
CUBN	ENSG00000107611.14	GTExv8.EUR.Adipose_Subcutaneous	./WEIGHTS//GTExv8.EUR.Adipose_Subcutaneous/ENSG00000107611.14.wgt.RDat	10	17129830	17129831	0.1806	rs384376	-2.94	rs7897550	0.0444	5.68	1.632	675	675	susie	0.097	1.9e-12	2.53065	0.0114	No
FILIP1	ENSG00000118407.14	GTExv8.EUR.Adipose_Subcutaneous	./WEIGHTS//GTExv8.EUR.Adipose_Subcutaneous/ENSG00000118407.14.wgt.RDat	6	75493737	75493738	0.0982	rs2951937	3.07	rs2842461	0.0592	6.4	2.432	309	24	enet	0.088	2.2e-11	2.52938	0.0114	No
CCDC144B	ENSG00000154874.15	GTExv8.EUR.Adipose_Subcutaneous	./WEIGHTS//GTExv8.EUR.Adipose_Subcutaneous/ENSG00000154874.15.wgt.RDat	17	18625607	18625608	0.1209	rs2746025	3.612	rs4925157	0.038136	5.38	-3.173	237	237	susie	0.1	5.5e-13	-2.52714	0.0115	No
DNM1P51	ENSG00000235370.6	GTExv8.EUR.Adipose_Subcutaneous	./WEIGHTS//GTExv8.EUR.Adipose_Subcutaneous/ENSG00000235370.6.wgt.RDat	15	84411700	84411701	0.1535	rs2020365	-2.71	rs12910413	0.031	-5.71	0.21	260	260	susie	0.13	2.9e-16	2.52678	0.0115	No
ZNF571-AS1	ENSG00000267470.5	GTExv8.EUR.Adipose_Subcutaneous	./WEIGHTS//GTExv8.EUR.Adipose_Subcutaneous/ENSG00000267470.5.wgt.RDat	19	37549532	37549533	0.0886	rs4801803	3.42	rs2927743	0.0683	5.86	0.96	282	282	susie	0.071	1.9e-09	2.52612	0.0115	No
DCST2	ENSG00000163354.14	GTExv8.EUR.Adipose_Subcutaneous	./WEIGHTS//GTExv8.EUR.Adipose_Subcutaneous/ENSG00000163354.14.wgt.RDat	1	155033780	155033781	0.1197	rs10796943	-3.35	rs11264298	0.0664	-6	2.236	378	5	lasso	0.072	1.3e-09	-2.52429	0.0116	No
RP11-5C23.1	ENSG00000272760.1	GTExv8.EUR.Adipose_Subcutaneous	./WEIGHTS//GTExv8.EUR.Adipose_Subcutaneous/ENSG00000272760.1.wgt.RDat	7	154951225	154951226	0.1001	rs751840	-2.92	rs11543936	0.0853	6.53	-2.524	673	1	top1	0.085	4.2e-11	-2.524	0.0116	No
CRYZ	ENSG00000116791.13	GTExv8.EUR.Adipose_Subcutaneous	./WEIGHTS//GTExv8.EUR.Adipose_Subcutaneous/ENSG00000116791.13.wgt.RDat	1	74733150	74733151	0.8007	rs525487	-3.14	rs277374	0.303	12.78	-3.094	381	381	susie	0.64	6.2e-109	-2.52214	0.0117	No
EIF5A	ENSG00000132507.17	GTExv8.EUR.Adipose_Subcutaneous	./WEIGHTS//GTExv8.EUR.Adipose_Subcutaneous/ENSG00000132507.17.wgt.RDat	17	7306998	7306999	0.2608	rs11078665	-3.914	rs4796398	0.200683	9.9	-2.204	455	17	enet	0.21	4.5e-27	-2.5225	0.0117	No
GTF2IRD2	ENSG00000196275.13	GTExv8.EUR.Adipose_Subcutaneous	./WEIGHTS//GTExv8.EUR.Adipose_Subcutaneous/ENSG00000196275.13.wgt.RDat	7	74851550	74851551	0.5881	rs810364	2.56	rs2267812	0.477	15.13	2.398	96	6	lasso	0.5	2.9e-73	2.52129	0.0117	No
FAM149A	ENSG00000109794.13	GTExv8.EUR.Adipose_Subcutaneous	./WEIGHTS//GTExv8.EUR.Adipose_Subcutaneous/ENSG00000109794.13.wgt.RDat	4	186104418	186104419	0.3112	rs6819746	3.7	rs6816903	0.156	-8.83	0.961	594	594	susie	0.22	3.3e-27	-2.52049	0.01172	No
PABPC4	ENSG00000090621.13	GTExv8.EUR.Adipose_Subcutaneous	./WEIGHTS//GTExv8.EUR.Adipose_Subcutaneous/ENSG00000090621.13.wgt.RDat	1	39576789	39576790	0.2395	rs12037222	2.99	rs4660293	0.151	-8.85	2.384	383	9	lasso	0.15	2.9e-19	-2.51854	0.0118	No
ALMS1	ENSG00000116127.17	GTExv8.EUR.Adipose_Subcutaneous	./WEIGHTS//GTExv8.EUR.Adipose_Subcutaneous/ENSG00000116127.17.wgt.RDat	2	73385757	73385758	0.1197	rs1881245	-3.29	rs6720094	0.054256	5.82	-2.518	297	1	top1	0.054	1.5e-07	-2.518	0.0118	No
RNU6ATAC35P	ENSG00000221571.3	GTExv8.EUR.Adipose_Subcutaneous	./WEIGHTS//GTExv8.EUR.Adipose_Subcutaneous/ENSG00000221571.3.wgt.RDat	1	220825619	220825620	0.0872	rs17596947	-5.25	rs4143772	0.0743	-6.31	2.518	402	1	top1	0.074	7.8e-10	-2.518	0.0118	No
CBL	ENSG00000110395.6	GTExv8.EUR.Adipose_Subcutaneous	./WEIGHTS//GTExv8.EUR.Adipose_Subcutaneous/ENSG00000110395.6.wgt.RDat	11	119206275	119206276	0.0956	rs4938589	-3.7	rs2249466	0.0468	5.65	-1.193	376	376	susie	0.064	1.2e-08	-2.51539	0.0119	No
SEPHS1P6	ENSG00000213938.3	GTExv8.EUR.Adipose_Subcutaneous	./WEIGHTS//GTExv8.EUR.Adipose_Subcutaneous/ENSG00000213938.3.wgt.RDat	2	199659550	199659551	0.0666	rs17445200	-4.7	rs11695675	0.010526	-4.17	-1.598	278	14	enet	0.013	0.0068	2.51606	0.0119	No
C17orf67	ENSG00000214226.8	GTExv8.EUR.Adipose_Subcutaneous	./WEIGHTS//GTExv8.EUR.Adipose_Subcutaneous/ENSG00000214226.8.wgt.RDat	17	56838772	56838773	0.1554	rs12600910	3.393	rs3760158	0.068871	-6.21	2.604	458	458	susie	0.071	1.8e-09	-2.51458	0.0119	No
ZFAT	ENSG00000066827.15	GTExv8.EUR.Adipose_Subcutaneous	./WEIGHTS//GTExv8.EUR.Adipose_Subcutaneous/ENSG00000066827.15.wgt.RDat	8	134713048	134713049	0.0976	rs16905168	-3.05	rs4909858	0.013058	-4.74	0.989	572	18	enet	0.021	0.00094	-2.5145	0.01192	No
CNIH4	ENSG00000143771.11	GTExv8.EUR.Adipose_Subcutaneous	./WEIGHTS//GTExv8.EUR.Adipose_Subcutaneous/ENSG00000143771.11.wgt.RDat	1	224356849	224356850	0.309	rs6675858	-2.68	rs7517754	0.379	-13.65	-2.534	351	351	susie	0.38	4.6e-52	2.51356	0.012	No
PLCL2	ENSG00000154822.17	GTExv8.EUR.Adipose_Subcutaneous	./WEIGHTS//GTExv8.EUR.Adipose_Subcutaneous/ENSG00000154822.17.wgt.RDat	3	16802650	16802651	0.1048	rs9821630	-3.36	rs9867227	0.0552	5.45	-1.866	481	5	enet	0.071	2e-09	-2.51069	0.012	No
SP2-AS1	ENSG00000234494.7	GTExv8.EUR.Adipose_Subcutaneous	./WEIGHTS//GTExv8.EUR.Adipose_Subcutaneous/ENSG00000234494.7.wgt.RDat	17	47941409	47941410	0.0583	rs757351	-4.122	rs7209556	0.012498	-4.2	-2.323	375	3	lasso	0.013	0.0066	2.51161	0.012	No
ADAM32	ENSG00000197140.14	GTExv8.EUR.Adipose_Subcutaneous	./WEIGHTS//GTExv8.EUR.Adipose_Subcutaneous/ENSG00000197140.14.wgt.RDat	8	39106989	39106990	0.3445	rs11985898	-2.93	rs11985898	0.428116	14.44	-2.93	283	30	enet	0.43	2.5e-61	-2.51052	0.01206	No
GSTP1	ENSG00000084207.15	GTExv8.EUR.Adipose_Subcutaneous	./WEIGHTS//GTExv8.EUR.Adipose_Subcutaneous/ENSG00000084207.15.wgt.RDat	11	67583594	67583595	0.0707	rs630172	-2.98	rs7941395	0.0466	-5.98	-2.299	254	6	lasso	0.059	4.3e-08	2.50459	0.0123	No
CTSW	ENSG00000172543.7	GTExv8.EUR.Adipose_Subcutaneous	./WEIGHTS//GTExv8.EUR.Adipose_Subcutaneous/ENSG00000172543.7.wgt.RDat	11	65879808	65879809	0.2983	rs1787663	-4.96	rs601863	0.29	-12.09	-2.472	349	349	susie	0.3	1.3e-38	2.50407	0.0123	No
EPHB4	ENSG00000196411.9	GTExv8.EUR.Adipose_Subcutaneous	./WEIGHTS//GTExv8.EUR.Adipose_Subcutaneous/ENSG00000196411.9.wgt.RDat	7	100827520	100827521	0.0659	rs2286265	-3.33	rs6465776	0.0104	-4.33	-1.241	355	23	enet	0.035	2.2e-05	2.50415	0.0123	No
AC062029.1	ENSG00000234028.3	GTExv8.EUR.Adipose_Subcutaneous	./WEIGHTS//GTExv8.EUR.Adipose_Subcutaneous/ENSG00000234028.3.wgt.RDat	2	88627576	88627577	0.1803	rs1913671	2.93	rs1805165	0.121762	8.23	2.517	227	21	enet	0.13	2.5e-16	2.50377	0.0123	No
CTD-2353F22.1	ENSG00000250155.1	GTExv8.EUR.Adipose_Subcutaneous	./WEIGHTS//GTExv8.EUR.Adipose_Subcutaneous/ENSG00000250155.1.wgt.RDat	5	36725194	36725195	0.3255	rs2123010	-3.52	rs1025288	0.216658	10.26	2.503	395	1	top1	0.22	2.4e-27	2.503	0.0123	No
MRVI1-AS1	ENSG00000177112.7	GTExv8.EUR.Adipose_Subcutaneous	./WEIGHTS//GTExv8.EUR.Adipose_Subcutaneous/ENSG00000177112.7.wgt.RDat	11	10541271	10541272	0.1968	rs7104093	-3.32	rs11042889	0.0727	7.05	-2.249	525	9	lasso	0.084	6.1e-11	-2.50011	0.0124	No
RP11-331F4.5	ENSG00000280152.1	GTExv8.EUR.Adipose_Subcutaneous	./WEIGHTS//GTExv8.EUR.Adipose_Subcutaneous/ENSG00000280152.1.wgt.RDat	16	75249563	75249564	0.2908	rs10871304	3.03	rs1035540	0.227	-10.74	2.127	383	13	enet	0.24	1.4e-30	-2.5	0.0124	No
CCL4	ENSG00000275302.1	GTExv8.EUR.Adipose_Subcutaneous	./WEIGHTS//GTExv8.EUR.Adipose_Subcutaneous/ENSG00000275302.1.wgt.RDat	17	36103589	36103590	0.0976	rs12452009	-2.972	rs957979	0.085178	6.61	2.499	286	1	top1	0.085	4.4e-11	2.499	0.0125	No
ATP11A	ENSG00000068650.18	GTExv8.EUR.Adipose_Subcutaneous	./WEIGHTS//GTExv8.EUR.Adipose_Subcutaneous/ENSG00000068650.18.wgt.RDat	13	112690328	112690329	0.0726	rs9604000	2.62	rs1320525	-0.00105	-3.42	1.071	500	500	susie	0.01	0.014	-2.4953	0.0126	No
CBFA2T2	ENSG00000078699.21	GTExv8.EUR.Adipose_Subcutaneous	./WEIGHTS//GTExv8.EUR.Adipose_Subcutaneous/ENSG00000078699.21.wgt.RDat	20	33490074	33490075	0.0732	rs209665	-3.85	rs2065703	0.0131	-4.59	-2.219	346	346	susie	0.028	0.00015	2.49379	0.0126	No
LINC01184	ENSG00000245937.7	GTExv8.EUR.Adipose_Subcutaneous	./WEIGHTS//GTExv8.EUR.Adipose_Subcutaneous/ENSG00000245937.7.wgt.RDat	5	128083171	128083172	0.3748	rs6860901	3.65	rs3749748	0.346799	-12.93	-2.495	377	1	top1	0.35	2.9e-46	2.495	0.0126	No
GTF2I	ENSG00000263001.5	GTExv8.EUR.Adipose_Subcutaneous	./WEIGHTS//GTExv8.EUR.Adipose_Subcutaneous/ENSG00000263001.5.wgt.RDat	7	74657666	74657667	0.3063	rs810364	2.56	rs35005436	0.269	11.65	2.543	148	148	susie	0.27	5.1e-35	2.49533	0.0126	No
POM121C	ENSG00000272391.5	GTExv8.EUR.Adipose_Subcutaneous	./WEIGHTS//GTExv8.EUR.Adipose_Subcutaneous/ENSG00000272391.5.wgt.RDat	7	75486270	75486271	0.2659	rs17148944	-2.45	rs1167827	0.0723	-6.63	-2.315	198	198	susie	0.19	4e-24	2.49543	0.0126	No
RPSAP70	ENSG00000250327.1	GTExv8.EUR.Adipose_Subcutaneous	./WEIGHTS//GTExv8.EUR.Adipose_Subcutaneous/ENSG00000250327.1.wgt.RDat	4	186158410	186158411	0.1498	rs6819746	3.7	rs13105400	0.0153	4.78	-2.125	583	50	enet	0.029	0.00011	-2.49156	0.01272	No
PPP5D1	ENSG00000230510.6	GTExv8.EUR.Adipose_Subcutaneous	./WEIGHTS//GTExv8.EUR.Adipose_Subcutaneous/ENSG00000230510.6.wgt.RDat	19	46601199	46601200	0.0948	rs6509286	-2.88	rs7258489	0.0146	-3.92	2.516	360	7	enet	0.021	0.00076	-2.48807	0.0128	No
RP11-425D17.1	ENSG00000278733.1	GTExv8.EUR.Adipose_Subcutaneous	./WEIGHTS//GTExv8.EUR.Adipose_Subcutaneous/ENSG00000278733.1.wgt.RDat	12	28186189	28186190	0.0834	rs33083	6.03	rs1351266	0.038	5.82	-3.371	440	20	enet	0.069	3.2e-09	-2.4867	0.012893	No
MFSD14B	ENSG00000148110.15	GTExv8.EUR.Adipose_Subcutaneous	./WEIGHTS//GTExv8.EUR.Adipose_Subcutaneous/ENSG00000148110.15.wgt.RDat	9	94374550	94374551	0.1902	rs7865561	-3.18	rs10993121	0.0495	5.88	-0.938	404	49	enet	0.066	6.4e-09	-2.48394	0.013	No
TIE1	ENSG00000066056.13	GTExv8.EUR.Adipose_Subcutaneous	./WEIGHTS//GTExv8.EUR.Adipose_Subcutaneous/ENSG00000066056.13.wgt.RDat	1	43300992	43300993	0.2163	rs618369	5.35	rs7549876	0.168	-9.64	-2.068	461	4	lasso	0.19	1.6e-23	2.48008	0.0131	No
RASA3	ENSG00000185989.10	GTExv8.EUR.Adipose_Subcutaneous	./WEIGHTS//GTExv8.EUR.Adipose_Subcutaneous/ENSG00000185989.10.wgt.RDat	13	114132610	114132611	0.1605	rs4883641	2.5	rs1316307	0.108	-7.85	2.492	251	251	susie	0.12	2.6e-15	-2.4788	0.0132	No
INO80E	ENSG00000169592.14	GTExv8.EUR.Adipose_Subcutaneous	./WEIGHTS//GTExv8.EUR.Adipose_Subcutaneous/ENSG00000169592.14.wgt.RDat	16	29995293	29995294	0.2061	rs12716974	-2.81	rs4787491	0.275	11.54	-2.154	203	27	enet	0.28	6.6e-36	-2.4764	0.0133	No
TRMT61B	ENSG00000171103.10	GTExv8.EUR.Adipose_Subcutaneous	./WEIGHTS//GTExv8.EUR.Adipose_Subcutaneous/ENSG00000171103.10.wgt.RDat	2	28870300	28870301	0.2765	rs6731719	2.78	rs6547882	0.329603	12.75	-2.37	585	585	susie	0.33	2.9e-44	-2.47581	0.0133	No
ABALON	ENSG00000281376.1	GTExv8.EUR.Adipose_Subcutaneous	./WEIGHTS//GTExv8.EUR.Adipose_Subcutaneous/ENSG00000281376.1.wgt.RDat	20	31721506	31721507	0.0362	rs6087786	2.92	rs6060952	0.0359	4.58	2.475	309	1	top1	0.036	1.8e-05	2.475	0.0133	No
CUTC	ENSG00000119929.12	GTExv8.EUR.Adipose_Subcutaneous	./WEIGHTS//GTExv8.EUR.Adipose_Subcutaneous/ENSG00000119929.12.wgt.RDat	10	99722917	99722918	0.097	rs11599750	-5.2	rs4919395	0.0237	-5.05	-2.811	449	449	susie	0.028	0.00013	2.47223	0.0134	No
LINC00662	ENSG00000261824.6	GTExv8.EUR.Adipose_Subcutaneous	./WEIGHTS//GTExv8.EUR.Adipose_Subcutaneous/ENSG00000261824.6.wgt.RDat	19	27793893	27793894	0.1098	rs17620369	2.94	rs17687918	0.049	6.75	2.034	289	10	lasso	0.086	4e-11	2.47397	0.0134	No
ADH6	ENSG00000172955.17	GTExv8.EUR.Adipose_Subcutaneous	./WEIGHTS//GTExv8.EUR.Adipose_Subcutaneous/ENSG00000172955.17.wgt.RDat	4	99219536	99219537	0.2747	rs17595186	-3.96	rs3857224	0.0817	-6.97	2.482	491	38	enet	0.15	2e-19	-2.47242	0.01342	No
FER1L4	ENSG00000088340.15	GTExv8.EUR.Adipose_Subcutaneous	./WEIGHTS//GTExv8.EUR.Adipose_Subcutaneous/ENSG00000088340.15.wgt.RDat	20	35607561	35607562	0.0781	rs143384	4.82	rs11696527	0.0911	-6.9	2.47	311	1	top1	0.091	9e-12	-2.47	0.0135	No
LINC01125	ENSG00000228486.10	GTExv8.EUR.Adipose_Subcutaneous	./WEIGHTS//GTExv8.EUR.Adipose_Subcutaneous/ENSG00000228486.10.wgt.RDat	2	97664216	97664217	0.2416	rs298916	2.21	rs11904110	-0.002092	3.06	-0.609	143	9	enet	0.064	1e-08	-2.46729	0.0136	No
TRAPPC6B	ENSG00000182400.14	GTExv8.EUR.Adipose_Subcutaneous	./WEIGHTS//GTExv8.EUR.Adipose_Subcutaneous/ENSG00000182400.14.wgt.RDat	14	39170429	39170430	0.1321	rs10150709	2.73	rs2277458	0.049225	-5.88	-1.025	369	369	susie	0.076	5.7e-10	2.4668	0.01363	No
FBL	ENSG00000105202.8	GTExv8.EUR.Adipose_Subcutaneous	./WEIGHTS//GTExv8.EUR.Adipose_Subcutaneous/ENSG00000105202.8.wgt.RDat	19	39846413	39846414	0.0685	rs12986299	2.99	rs17709688	0.0517	-5.69	-2.395	409	409	susie	0.059	4.3e-08	2.46394	0.0137	No
RPL36P4	ENSG00000224497.1	GTExv8.EUR.Adipose_Subcutaneous	./WEIGHTS//GTExv8.EUR.Adipose_Subcutaneous/ENSG00000224497.1.wgt.RDat	20	35544746	35544747	0.6166	rs143384	4.82	rs2104417	0.493	15.5	2.547	316	6	lasso	0.5	2.9e-73	2.46405	0.0137	No
MCM3AP-AS1	ENSG00000215424.9	GTExv8.EUR.Adipose_Subcutaneous	./WEIGHTS//GTExv8.EUR.Adipose_Subcutaneous/ENSG00000215424.9.wgt.RDat	21	46229216	46229217	0.3589	rs877746	2.51	rs7275336	0.1245	8.05	-2.097	477	477	susie	0.16	1.1e-20	-2.45957	0.01391	No
AL133243.1	ENSG00000276334.1	GTExv8.EUR.Adipose_Subcutaneous	./WEIGHTS//GTExv8.EUR.Adipose_Subcutaneous/ENSG00000276334.1.wgt.RDat	2	32521926	32521927	0.0685	rs13035097	-2.99	rs2710625	0.059178	5.71	2.457	376	1	top1	0.059	4.2e-08	2.457	0.014	No
DCBLD1	ENSG00000164465.18	GTExv8.EUR.Adipose_Subcutaneous	./WEIGHTS//GTExv8.EUR.Adipose_Subcutaneous/ENSG00000164465.18.wgt.RDat	6	117453816	117453817	0.2001	rs4132566	3.42	rs9320604	0.21	-10.93	-2.643	417	20	enet	0.25	3.2e-32	2.4548	0.0141	No
RP11-235E17.6	ENSG00000262903.1	GTExv8.EUR.Adipose_Subcutaneous	./WEIGHTS//GTExv8.EUR.Adipose_Subcutaneous/ENSG00000262903.1.wgt.RDat	17	3658003	3658004	0.1667	rs1063497	-2.905	rs1063497	0.067036	-6.6	-2.905	527	527	susie	0.073	1.2e-09	2.45481	0.0141	No
TACC3	ENSG00000013810.18	GTExv8.EUR.Adipose_Subcutaneous	./WEIGHTS//GTExv8.EUR.Adipose_Subcutaneous/ENSG00000013810.18.wgt.RDat	4	1721489	1721490	0.1693	rs1867926	-2.42	rs3099555	0.0917	7.06	-2.228	271	271	susie	0.1	8.2e-13	-2.45342	0.01415	No
CAP2	ENSG00000112186.11	GTExv8.EUR.Adipose_Subcutaneous	./WEIGHTS//GTExv8.EUR.Adipose_Subcutaneous/ENSG00000112186.11.wgt.RDat	6	17393215	17393216	0.0636	rs7748384	2.65	rs974949	0.00684	-4.24	2.596	377	4	lasso	0.013	0.0065	-2.45269	0.0142	No
ALMS1P1	ENSG00000163016.9	GTExv8.EUR.Adipose_Subcutaneous	./WEIGHTS//GTExv8.EUR.Adipose_Subcutaneous/ENSG00000163016.9.wgt.RDat	2	73644918	73644919	0.207	rs1881245	-3.29	rs7598396	0.165248	9.82	-2.893	354	17	enet	0.21	6.5e-27	-2.45309	0.0142	No
CTB-50L17.9	ENSG00000267769.1	GTExv8.EUR.Adipose_Subcutaneous	./WEIGHTS//GTExv8.EUR.Adipose_Subcutaneous/ENSG00000267769.1.wgt.RDat	19	4454793	4454794	0.4518	rs243342	-3.77	rs34080966	0.431	-14.49	2.417	393	393	susie	0.43	9e-61	-2.45008	0.0143	No
CMB9-14B22.1	ENSG00000275598.1	GTExv8.EUR.Adipose_Subcutaneous	./WEIGHTS//GTExv8.EUR.Adipose_Subcutaneous/ENSG00000275598.1.wgt.RDat	11	63469375	63469376	0.0966	rs10897465	2.44	rs4963271	0.0107	-4.19	1.55	303	29	enet	0.033	4.1e-05	-2.44383	0.0145	No
CRIM1	ENSG00000150938.9	GTExv8.EUR.Adipose_Subcutaneous	./WEIGHTS//GTExv8.EUR.Adipose_Subcutaneous/ENSG00000150938.9.wgt.RDat	2	36355925	36355926	0.16	rs10194991	2.77	rs711245	0.013596	5.18	1.419	673	27	enet	0.047	9.4e-07	2.44149	0.0146	No
PLD5	ENSG00000180287.16	GTExv8.EUR.Adipose_Subcutaneous	./WEIGHTS//GTExv8.EUR.Adipose_Subcutaneous/ENSG00000180287.16.wgt.RDat	1	242524695	242524696	0.0529	rs7535243	-2.58	rs2653165	-0.00196	3.24	-1.095	520	520	susie	0.0063	0.046	-2.44205	0.0146	No
LINC00960	ENSG00000242516.1	GTExv8.EUR.Adipose_Subcutaneous	./WEIGHTS//GTExv8.EUR.Adipose_Subcutaneous/ENSG00000242516.1.wgt.RDat	3	75672390	75672391	0.8035	rs2203217	3.55	rs13082867	0.266	11.38	3.059	175	43	enet	0.42	1.2e-58	2.44222	0.0146	No
CECR1	ENSG00000093072.15	GTExv8.EUR.Adipose_Subcutaneous	./WEIGHTS//GTExv8.EUR.Adipose_Subcutaneous/ENSG00000093072.15.wgt.RDat	22	17221988	17221989	0.6264	rs1076106	4.32	rs17807317	0.477	15.12	-2.438	531	1	top1	0.48	2.7e-69	-2.438	0.01477	No
CD1A	ENSG00000158477.6	GTExv8.EUR.Adipose_Subcutaneous	./WEIGHTS//GTExv8.EUR.Adipose_Subcutaneous/ENSG00000158477.6.wgt.RDat	1	158254136	158254137	0.0625	rs10489832	3.23	rs2188108	0.0151	-4.17	-1.824	470	4	lasso	0.025	0.00028	2.43752	0.0148	No
APLP2	ENSG00000084234.16	GTExv8.EUR.Adipose_Subcutaneous	./WEIGHTS//GTExv8.EUR.Adipose_Subcutaneous/ENSG00000084234.16.wgt.RDat	11	130069836	130069837	0.0704	rs7938567	3.57	rs11221955	0.0386	4.47	2.411	486	9	lasso	0.039	7.7e-06	2.43471	0.0149	No
ACTR3B	ENSG00000133627.17	GTExv8.EUR.Adipose_Subcutaneous	./WEIGHTS//GTExv8.EUR.Adipose_Subcutaneous/ENSG00000133627.17.wgt.RDat	7	152759748	152759749	0.106	rs6961839	-3.25	rs7784546	-0.000685	3.39	-1.599	365	19	enet	0.014	0.0061	-2.43547	0.0149	No
RP1-283E3.4	ENSG00000227775.3	GTExv8.EUR.Adipose_Subcutaneous	./WEIGHTS//GTExv8.EUR.Adipose_Subcutaneous/ENSG00000227775.3.wgt.RDat	1	1724511	1724512	0.7778	rs12089560	3.37	rs6699975	0.175	-9.23	0.569	294	30	enet	0.33	5.6e-43	-2.43526	0.0149	No
SLC16A6P1	ENSG00000232457.4	GTExv8.EUR.Adipose_Subcutaneous	./WEIGHTS//GTExv8.EUR.Adipose_Subcutaneous/ENSG00000232457.4.wgt.RDat	17	64953682	64953683	0.1275	rs41318946	2.761	rs2428352	0.001755	-3.24	-1.346	284	39	enet	0.048	7.8e-07	2.43085	0.0151	No
CTD-2262B20.1	ENSG00000259630.2	GTExv8.EUR.Adipose_Subcutaneous	./WEIGHTS//GTExv8.EUR.Adipose_Subcutaneous/ENSG00000259630.2.wgt.RDat	15	85415227	85415228	0.1193	rs2342118	-4.27	rs17552700	0.112	-7.88	-2.55	540	540	susie	0.12	4.2e-15	2.42878	0.0151	No
IDNK	ENSG00000148057.15	GTExv8.EUR.Adipose_Subcutaneous	./WEIGHTS//GTExv8.EUR.Adipose_Subcutaneous/ENSG00000148057.15.wgt.RDat	9	83623048	83623049	0.0796	rs1115113	-2.644	rs1333865	0.00309	4.16	-2.462	518	518	susie	0.012	0.0096	-2.42769	0.0152	No
TRMT112	ENSG00000173113.6	GTExv8.EUR.Adipose_Subcutaneous	./WEIGHTS//GTExv8.EUR.Adipose_Subcutaneous/ENSG00000173113.6.wgt.RDat	11	64318083	64318084	0.2833	rs11231740	4.09	rs9787810	0.169	9.07	2.035	358	358	susie	0.2	1.8e-25	2.42679	0.0152	No
MEIS3P1	ENSG00000179277.9	GTExv8.EUR.Adipose_Subcutaneous	./WEIGHTS//GTExv8.EUR.Adipose_Subcutaneous/ENSG00000179277.9.wgt.RDat	17	15786617	15786618	0.4314	rs7208308	3.229	rs4349188	0.212657	-10.44	2.335	333	8	lasso	0.27	8.2e-35	-2.42399	0.0154	No
SLC35E2B	ENSG00000189339.11	GTExv8.EUR.Adipose_Subcutaneous	./WEIGHTS//GTExv8.EUR.Adipose_Subcutaneous/ENSG00000189339.11.wgt.RDat	1	1692727	1692728	0.7661	rs12089560	3.37	rs4648786	0.202	-9.87	-3.181	306	306	susie	0.48	2.3e-69	2.42215	0.0154	No
C6orf226	ENSG00000221821.3	GTExv8.EUR.Adipose_Subcutaneous	./WEIGHTS//GTExv8.EUR.Adipose_Subcutaneous/ENSG00000221821.3.wgt.RDat	6	42890815	42890816	0.0663	rs9349232	-3.27	rs9471938	0.0637	-5.59	-2.424	357	1	top1	0.064	1.3e-08	2.424	0.0154	No
CTD-2514C3.1	ENSG00000204556.4	GTExv8.EUR.Adipose_Subcutaneous	./WEIGHTS//GTExv8.EUR.Adipose_Subcutaneous/ENSG00000204556.4.wgt.RDat	20	26018831	26018832	0.1517	rs2489733	-3.16	rs4815493	0.11	-7.49	2.42	105	1	top1	0.11	5.8e-14	-2.42	0.0155	No
HOXB2	ENSG00000173917.10	GTExv8.EUR.Adipose_Subcutaneous	./WEIGHTS//GTExv8.EUR.Adipose_Subcutaneous/ENSG00000173917.10.wgt.RDat	17	48544988	48544989	0.1598	rs7211412	-3.383	rs9904760	0.137117	-9	-1.836	410	18	enet	0.15	2.6e-18	2.41887	0.0156	No
RP11-378J18.8	ENSG00000272750.1	GTExv8.EUR.Adipose_Subcutaneous	./WEIGHTS//GTExv8.EUR.Adipose_Subcutaneous/ENSG00000272750.1.wgt.RDat	1	222661511	222661512	0.2134	rs2609379	3.09	rs17465637	0.277	11.57	-2.352	327	327	susie	0.28	8.2e-36	-2.41909	0.0156	No
NAP1L5	ENSG00000177432.6	GTExv8.EUR.Adipose_Subcutaneous	./WEIGHTS//GTExv8.EUR.Adipose_Subcutaneous/ENSG00000177432.6.wgt.RDat	4	88698234	88698235	0.1621	rs9991328	3.06	rs2604209	0.104	7.6	2.344	405	6	lasso	0.11	4e-14	2.41794	0.01561	No
CD38	ENSG00000004468.12	GTExv8.EUR.Adipose_Subcutaneous	./WEIGHTS//GTExv8.EUR.Adipose_Subcutaneous/ENSG00000004468.12.wgt.RDat	4	15778274	15778275	0.2034	rs10516294	-3.38	rs6831585	0.0439	5.69	1.498	553	553	susie	0.13	7.4e-17	2.41689	0.01565	No
WASHC3	ENSG00000120860.10	GTExv8.EUR.Adipose_Subcutaneous	./WEIGHTS//GTExv8.EUR.Adipose_Subcutaneous/ENSG00000120860.10.wgt.RDat	12	102062148	102062149	0.1359	rs11614122	3.49	rs10128915	0.163	-9	2.416	446	1	top1	0.16	2.2e-20	-2.416	0.015692	No
RP11-177B4.1	ENSG00000248375.1	GTExv8.EUR.Adipose_Subcutaneous	./WEIGHTS//GTExv8.EUR.Adipose_Subcutaneous/ENSG00000248375.1.wgt.RDat	4	52720830	52720831	0.0789	rs10517281	2.64	rs17051666	0.0587	-5.9	-2.086	289	22	enet	0.061	2.9e-08	2.41453	0.01576	No
RGP1	ENSG00000107185.9	GTExv8.EUR.Adipose_Subcutaneous	./WEIGHTS//GTExv8.EUR.Adipose_Subcutaneous/ENSG00000107185.9.wgt.RDat	9	35749286	35749287	0.1382	rs2145923	4.83	rs1570246	0.106	-7.4	-2.012	418	3	lasso	0.11	1.6e-14	2.41365	0.0158	No
AP5B1	ENSG00000254470.2	GTExv8.EUR.Adipose_Subcutaneous	./WEIGHTS//GTExv8.EUR.Adipose_Subcutaneous/ENSG00000254470.2.wgt.RDat	11	65780801	65780802	0.0725	rs1787663	-4.96	rs618456	0.013	-4.7	1.666	333	333	susie	0.025	0.00033	-2.41261	0.0158	No
ZNF316	ENSG00000205903.6	GTExv8.EUR.Adipose_Subcutaneous	./WEIGHTS//GTExv8.EUR.Adipose_Subcutaneous/ENSG00000205903.6.wgt.RDat	7	6637321	6637322	0.0759	rs13222291	-2.9	rs940870	0.0468	4.84	-1.836	316	8	enet	0.059	4.5e-08	-2.41172	0.0159	No
CCDC40	ENSG00000141519.14	GTExv8.EUR.Adipose_Subcutaneous	./WEIGHTS//GTExv8.EUR.Adipose_Subcutaneous/ENSG00000141519.14.wgt.RDat	17	80036631	80036632	0.6067	rs7209428	3.203	rs3764438	0.473654	15.12	2.26	403	10	enet	0.5	8.9e-74	2.40648	0.0161	No
FOXD4	ENSG00000170122.5	GTExv8.EUR.Adipose_Subcutaneous	./WEIGHTS//GTExv8.EUR.Adipose_Subcutaneous/ENSG00000170122.5.wgt.RDat	9	118203	118204	0.1417	rs13287938	3.273	rs1360963	0.0567	6.18	1.408	388	21	enet	0.063	1.7e-08	2.40708	0.0161	No
NPIPA5	ENSG00000183793.13	GTExv8.EUR.Adipose_Subcutaneous	./WEIGHTS//GTExv8.EUR.Adipose_Subcutaneous/ENSG00000183793.13.wgt.RDat	16	15381046	15381047	0.7606	rs4985124	-3.4	rs3198697	0.419	14.17	1.983	236	71	enet	0.54	2.9e-83	2.4063	0.0161	No
FGFR3	ENSG00000068078.17	GTExv8.EUR.Adipose_Subcutaneous	./WEIGHTS//GTExv8.EUR.Adipose_Subcutaneous/ENSG00000068078.17.wgt.RDat	4	1793306	1793307	0.3286	rs1867926	-2.42	rs3135848	0.181	9.91	-1.924	280	21	enet	0.26	6.4e-33	-2.4055	0.01615	No
LRRC39	ENSG00000122477.12	GTExv8.EUR.Adipose_Subcutaneous	./WEIGHTS//GTExv8.EUR.Adipose_Subcutaneous/ENSG00000122477.12.wgt.RDat	1	100178272	100178273	0.1732	rs17403618	2.7	rs834575	0.162	9.08	2.412	441	11	lasso	0.16	1.5e-20	2.40344	0.0162	No
RP11-696N14.1	ENSG00000246090.6	GTExv8.EUR.Adipose_Subcutaneous	./WEIGHTS//GTExv8.EUR.Adipose_Subcutaneous/ENSG00000246090.6.wgt.RDat	4	99088856	99088857	0.4915	rs17595186	-3.96	rs1800759	0.14	-9.48	1.639	500	72	enet	0.34	6.8e-46	-2.40244	0.01629	No
CYBA	ENSG00000051523.10	GTExv8.EUR.Adipose_Subcutaneous	./WEIGHTS//GTExv8.EUR.Adipose_Subcutaneous/ENSG00000051523.10.wgt.RDat	16	88651151	88651152	0.127	rs12443806	4.68	rs3794624	0.0915	-6.88	-2.402	379	1	top1	0.091	8.2e-12	2.402	0.0163	No
DMPK	ENSG00000104936.17	GTExv8.EUR.Adipose_Subcutaneous	./WEIGHTS//GTExv8.EUR.Adipose_Subcutaneous/ENSG00000104936.17.wgt.RDat	19	45782551	45782552	0.0785	rs11670462	-3.63	rs9807819	0.08	-6.43	2.4	390	1	top1	0.08	1.8e-10	-2.4	0.0164	No
TMED8	ENSG00000100580.7	GTExv8.EUR.Adipose_Subcutaneous	./WEIGHTS//GTExv8.EUR.Adipose_Subcutaneous/ENSG00000100580.7.wgt.RDat	14	77377108	77377109	0.1758	rs2299922	2.9	rs17824316	0.137547	-8.58	-2.444	538	21	enet	0.16	5.5e-20	2.3989	0.01644	No
DENND6B	ENSG00000205593.11	GTExv8.EUR.Adipose_Subcutaneous	./WEIGHTS//GTExv8.EUR.Adipose_Subcutaneous/ENSG00000205593.11.wgt.RDat	22	50327059	50327060	0.1055	rs1076780	3.14	rs4074135	0.081	6.44	2.416	389	389	susie	0.081	1.3e-10	2.39673	0.01654	No
PPP1R16A	ENSG00000160972.9	GTExv8.EUR.Adipose_Subcutaneous	./WEIGHTS//GTExv8.EUR.Adipose_Subcutaneous/ENSG00000160972.9.wgt.RDat	8	144477982	144477983	0.1109	rs7839569	2.76	rs873884	0.002648	-4.14	2.244	222	20	enet	0.027	0.00016	-2.3933	0.0167	No
AC079922.3	ENSG00000237753.1	GTExv8.EUR.Adipose_Subcutaneous	./WEIGHTS//GTExv8.EUR.Adipose_Subcutaneous/ENSG00000237753.1.wgt.RDat	2	112645689	112645690	0.5279	rs12469092	-3.17	rs4849088	0.358346	13.13	-2.576	477	11	lasso	0.38	2.2e-52	-2.39353	0.0167	No
SNX7	ENSG00000162627.16	GTExv8.EUR.Adipose_Subcutaneous	./WEIGHTS//GTExv8.EUR.Adipose_Subcutaneous/ENSG00000162627.16.wgt.RDat	1	98661700	98661701	0.1244	rs302740	2.7	rs4469760	0.063	-5.63	-2.581	396	10	enet	0.076	5.5e-10	2.38837	0.0169	No
COX14	ENSG00000178449.8	GTExv8.EUR.Adipose_Subcutaneous	./WEIGHTS//GTExv8.EUR.Adipose_Subcutaneous/ENSG00000178449.8.wgt.RDat	12	50111978	50111979	0.0346	rs11834921	-3.29	rs590460	0.00103	3.68	1.638	310	310	susie	0.013	0.0069	2.38871	0.016907	No
CBS	ENSG00000160200.17	GTExv8.EUR.Adipose_Subcutaneous	./WEIGHTS//GTExv8.EUR.Adipose_Subcutaneous/ENSG00000160200.17.wgt.RDat	21	43076942	43076943	0.3625	rs2250870	-3.01	rs234728	0.24473	-10.91	-1.336	371	49	enet	0.28	3.6e-36	2.38813	0.01693	No
APOL4	ENSG00000100336.17	GTExv8.EUR.Adipose_Subcutaneous	./WEIGHTS//GTExv8.EUR.Adipose_Subcutaneous/ENSG00000100336.17.wgt.RDat	22	36204839	36204840	0.4998	rs6000167	-2.74	rs132717	0.38	-13.57	-2.324	493	493	susie	0.48	2.6e-70	2.38802	0.01694	No
ARHGAP15	ENSG00000075884.13	GTExv8.EUR.Adipose_Subcutaneous	./WEIGHTS//GTExv8.EUR.Adipose_Subcutaneous/ENSG00000075884.13.wgt.RDat	2	143091361	143091362	0.0755	rs10180461	-3.66	rs7607734	0.00834	-3.63	0.022	374	374	susie	0.014	0.0058	-2.38716	0.017	No
RP3-466P17.3	ENSG00000280184.2	GTExv8.EUR.Adipose_Subcutaneous	./WEIGHTS//GTExv8.EUR.Adipose_Subcutaneous/ENSG00000280184.2.wgt.RDat	6	145791972	145791973	0.025	rs4142213	-4.1	rs7752286	0.0124	-3.64	-2.204	265	265	susie	0.018	0.002	2.38715	0.017	No
GALNT3	ENSG00000115339.13	GTExv8.EUR.Adipose_Subcutaneous	./WEIGHTS//GTExv8.EUR.Adipose_Subcutaneous/ENSG00000115339.13.wgt.RDat	2	165794681	165794682	0.4073	rs777355	4.82	rs2304002	0.291359	11.87	-1.877	433	11	lasso	0.37	1e-50	-2.38399	0.0171	No
RP11-379B18.1	ENSG00000239804.1	GTExv8.EUR.Adipose_Subcutaneous	./WEIGHTS//GTExv8.EUR.Adipose_Subcutaneous/ENSG00000239804.1.wgt.RDat	3	125788145	125788146	0.0539	rs4646756	3.51	rs2971253	0.0125	4.18	-2.102	366	366	susie	0.019	0.0013	-2.37995	0.0173	No
ARFIP1	ENSG00000164144.15	GTExv8.EUR.Adipose_Subcutaneous	./WEIGHTS//GTExv8.EUR.Adipose_Subcutaneous/ENSG00000164144.15.wgt.RDat	4	152779936	152779937	0.2693	rs3924954	3.27	rs7657803	0.348	-13.36	2.081	385	37	enet	0.37	7e-50	-2.37859	0.01738	No
TP73-AS1	ENSG00000227372.11	GTExv8.EUR.Adipose_Subcutaneous	./WEIGHTS//GTExv8.EUR.Adipose_Subcutaneous/ENSG00000227372.11.wgt.RDat	1	3747335	3747336	0.1294	rs1181883	-2.57	rs2298222	0.0907	6.77	-2.379	544	1	top1	0.091	1e-11	-2.379	0.0174	No
CCL23	ENSG00000274736.4	GTExv8.EUR.Adipose_Subcutaneous	./WEIGHTS//GTExv8.EUR.Adipose_Subcutaneous/ENSG00000274736.4.wgt.RDat	17	36017967	36017968	0.3703	rs12452009	-2.972	rs9892586	0.241826	10.79	-2.379	296	1	top1	0.24	9.4e-31	-2.379	0.0174	No
PTHLH	ENSG00000087494.15	GTExv8.EUR.Adipose_Subcutaneous	./WEIGHTS//GTExv8.EUR.Adipose_Subcutaneous/ENSG00000087494.15.wgt.RDat	12	27972704	27972705	0.0714	rs33083	6.03	rs7316831	0.0489	-5.5	2.378	486	1	top1	0.049	6.1e-07	-2.378	0.017407	No
KLHL36	ENSG00000135686.12	GTExv8.EUR.Adipose_Subcutaneous	./WEIGHTS//GTExv8.EUR.Adipose_Subcutaneous/ENSG00000135686.12.wgt.RDat	16	84648524	84648525	0.3627	rs8052539	2.98	rs9319452	0.189	-9.79	2.375	873	873	susie	0.19	8.3e-24	-2.3745	0.0176	No
AMIGO1	ENSG00000181754.6	GTExv8.EUR.Adipose_Subcutaneous	./WEIGHTS//GTExv8.EUR.Adipose_Subcutaneous/ENSG00000181754.6.wgt.RDat	1	109509737	109509738	0.5164	rs7367104	3.86	rs553689	0.448	14.76	2.557	420	17	enet	0.46	3.7e-65	2.37384	0.0176	No
C1orf115	ENSG00000162817.6	GTExv8.EUR.Adipose_Subcutaneous	./WEIGHTS//GTExv8.EUR.Adipose_Subcutaneous/ENSG00000162817.6.wgt.RDat	1	220689844	220689845	0.0565	rs17596947	-5.25	rs337170	0.0356	5.09	-2.37	404	1	top1	0.036	1.9e-05	-2.37	0.0178	No
AMZ2	ENSG00000196704.11	GTExv8.EUR.Adipose_Subcutaneous	./WEIGHTS//GTExv8.EUR.Adipose_Subcutaneous/ENSG00000196704.11.wgt.RDat	17	68247938	68247939	0.1302	rs11869470	3.371	rs7210814	0.095099	-7.04	-2.078	355	4	lasso	0.096	2.2e-12	2.36999	0.0178	No
RP11-396F22.1	ENSG00000257718.1	GTExv8.EUR.Adipose_Subcutaneous	./WEIGHTS//GTExv8.EUR.Adipose_Subcutaneous/ENSG00000257718.1.wgt.RDat	12	38906450	38906451	0.0452	rs1516555	-2.83	rs7962363	0.0164	4.22	-1.691	339	9	enet	0.021	0.00076	-2.36898	0.017837	No
DMRT3	ENSG00000064218.4	GTExv8.EUR.Adipose_Subcutaneous	./WEIGHTS//GTExv8.EUR.Adipose_Subcutaneous/ENSG00000064218.4.wgt.RDat	9	976963	976964	0.1189	rs1885927	-3.256	rs7033404	0.0788	6.37	1.914	818	818	susie	0.086	4e-11	2.36738	0.0179	No
RP11-158I9.8	ENSG00000278376.1	GTExv8.EUR.Adipose_Subcutaneous	./WEIGHTS//GTExv8.EUR.Adipose_Subcutaneous/ENSG00000278376.1.wgt.RDat	11	118791253	118791254	0.3592	rs4938589	-3.7	rs582200	0.275	11.67	2.285	364	364	susie	0.38	2.7e-52	2.36832	0.0179	No
ATP13A1	ENSG00000105726.16	GTExv8.EUR.Adipose_Subcutaneous	./WEIGHTS//GTExv8.EUR.Adipose_Subcutaneous/ENSG00000105726.16.wgt.RDat	19	19663692	19663693	0.0994	rs10401969	-3.94	rs2304130	0.0623	6.22	-2.32	333	333	susie	0.08	1.6e-10	-2.36564	0.018	No
AC007255.8	ENSG00000223813.2	GTExv8.EUR.Adipose_Subcutaneous	./WEIGHTS//GTExv8.EUR.Adipose_Subcutaneous/ENSG00000223813.2.wgt.RDat	7	29563669	29563670	0.1013	rs1362364	3.6	rs1059182	0.0287	5.09	-0.809	630	48	enet	0.045	1.8e-06	-2.3632	0.0181	No
ASB1	ENSG00000065802.11	GTExv8.EUR.Adipose_Subcutaneous	./WEIGHTS//GTExv8.EUR.Adipose_Subcutaneous/ENSG00000065802.11.wgt.RDat	2	238426741	238426742	0.1121	rs561264	3.02	rs520765	0.070272	-5.97	2.362	440	1	top1	0.07	2.3e-09	-2.362	0.0182	No
KLHDC4	ENSG00000104731.13	GTExv8.EUR.Adipose_Subcutaneous	./WEIGHTS//GTExv8.EUR.Adipose_Subcutaneous/ENSG00000104731.13.wgt.RDat	16	87765991	87765992	0.4177	rs4843268	-3.01	rs9933061	0.218	10.37	2.117	466	57	enet	0.22	4.8e-28	2.3623	0.0182	No
SEMA4B	ENSG00000185033.14	GTExv8.EUR.Adipose_Subcutaneous	./WEIGHTS//GTExv8.EUR.Adipose_Subcutaneous/ENSG00000185033.14.wgt.RDat	15	90160603	90160604	0.0563	rs7177358	3.5	rs1044246	0.00103	3.78	3.184	418	418	susie	0.0065	0.043	2.3624	0.0182	No
ITGB3	ENSG00000259207.7	GTExv8.EUR.Adipose_Subcutaneous	./WEIGHTS//GTExv8.EUR.Adipose_Subcutaneous/ENSG00000259207.7.wgt.RDat	17	47253845	47253846	0.1321	rs197911	-3.417	rs11655536	0.079461	-6.32	-2.013	330	6	lasso	0.093	4.9e-12	2.362	0.0182	No
TC2N	ENSG00000165929.12	GTExv8.EUR.Adipose_Subcutaneous	./WEIGHTS//GTExv8.EUR.Adipose_Subcutaneous/ENSG00000165929.12.wgt.RDat	14	91867535	91867536	0.4446	rs17127303	2.89	rs1884841	0.414988	14.11	-2.006	458	50	enet	0.43	8.2e-60	-2.3599	0.01828	No
IPO8	ENSG00000133704.9	GTExv8.EUR.Adipose_Subcutaneous	./WEIGHTS//GTExv8.EUR.Adipose_Subcutaneous/ENSG00000133704.9.wgt.RDat	12	30695985	30695986	0.2253	rs244496	-3.39	rs2278558	0.157	-8.86	-2.359	573	1	top1	0.16	1.3e-19	2.359	0.018324	No
ZDHHC6	ENSG00000023041.11	GTExv8.EUR.Adipose_Subcutaneous	./WEIGHTS//GTExv8.EUR.Adipose_Subcutaneous/ENSG00000023041.11.wgt.RDat	10	112446916	112446917	0.0876	rs1926564	-3.31	rs768103	0.0539	-5.26	-2.357	444	1	top1	0.054	1.6e-07	2.357	0.0184	No
XRCC5	ENSG00000079246.15	GTExv8.EUR.Adipose_Subcutaneous	./WEIGHTS//GTExv8.EUR.Adipose_Subcutaneous/ENSG00000079246.15.wgt.RDat	2	216107463	216107464	0.0673	rs1805382	3.58	rs828701	0.054978	5.62	-2.457	508	508	susie	0.061	2.5e-08	-2.35697	0.0184	No
HHIPL2	ENSG00000143512.12	GTExv8.EUR.Adipose_Subcutaneous	./WEIGHTS//GTExv8.EUR.Adipose_Subcutaneous/ENSG00000143512.12.wgt.RDat	1	222548102	222548103	0.1125	rs2609379	3.09	rs35822937	0.0346	5.79	2.253	341	341	susie	0.064	1.1e-08	2.35813	0.0184	No
CCDC189	ENSG00000196118.11	GTExv8.EUR.Adipose_Subcutaneous	./WEIGHTS//GTExv8.EUR.Adipose_Subcutaneous/ENSG00000196118.11.wgt.RDat	16	30762709	30762710	0.0373	rs7197475	2.75	rs13338946	0.0311	-4.59	2.357	209	1	top1	0.031	6.2e-05	-2.357	0.0184	No
DNAH10	ENSG00000197653.15	GTExv8.EUR.Adipose_Subcutaneous	./WEIGHTS//GTExv8.EUR.Adipose_Subcutaneous/ENSG00000197653.15.wgt.RDat	12	123762187	123762188	0.2307	rs11057251	-3.38	rs7133378	0.0315	5.81	0.754	409	15	enet	0.09	1.4e-11	2.35628	0.018459	No
ACAP3	ENSG00000131584.18	GTExv8.EUR.Adipose_Subcutaneous	./WEIGHTS//GTExv8.EUR.Adipose_Subcutaneous/ENSG00000131584.18.wgt.RDat	1	1308017	1308018	0.0816	rs12089560	3.37	rs604618	0.0274	-4.57	2.308	252	29	enet	0.03	7.5e-05	-2.35479	0.0185	No
RP1-8B1.4	ENSG00000231769.2	GTExv8.EUR.Adipose_Subcutaneous	./WEIGHTS//GTExv8.EUR.Adipose_Subcutaneous/ENSG00000231769.2.wgt.RDat	6	46129705	46129706	0.2441	rs2235882	2.74	rs995564	0.181	-9.47	-2.247	503	35	enet	0.2	4e-25	2.35568	0.0185	No
CTD-2540F13.2	ENSG00000267892.1	GTExv8.EUR.Adipose_Subcutaneous	./WEIGHTS//GTExv8.EUR.Adipose_Subcutaneous/ENSG00000267892.1.wgt.RDat	19	38738347	38738348	0.1039	rs10403583	2.88	rs8107416	0.0735	6.34	-2.117	403	16	enet	0.085	4.3e-11	-2.35489	0.0185	No
COMT	ENSG00000093010.13	GTExv8.EUR.Adipose_Subcutaneous	./WEIGHTS//GTExv8.EUR.Adipose_Subcutaneous/ENSG00000093010.13.wgt.RDat	22	19941606	19941607	0.116	rs12158201	-2.74	rs9332362	0.0628	-5.97	-2.354	564	1	top1	0.063	1.6e-08	2.354	0.01857	No
RP11-248J18.2	ENSG00000269906.1	GTExv8.EUR.Adipose_Subcutaneous	./WEIGHTS//GTExv8.EUR.Adipose_Subcutaneous/ENSG00000269906.1.wgt.RDat	14	50663177	50663178	0.116	rs4516135	2.96	rs2356457	0.062128	5.68	-2.354	466	1	top1	0.062	1.9e-08	-2.354	0.01857	No
GYPC	ENSG00000136732.14	GTExv8.EUR.Adipose_Subcutaneous	./WEIGHTS//GTExv8.EUR.Adipose_Subcutaneous/ENSG00000136732.14.wgt.RDat	2	126655932	126655933	0.1294	rs10210850	2.66	rs10204012	0.043974	-6.31	1.303	432	432	susie	0.097	1.8e-12	-2.35065	0.0187	No
RP5-1142A6.9	ENSG00000260121.1	GTExv8.EUR.Adipose_Subcutaneous	./WEIGHTS//GTExv8.EUR.Adipose_Subcutaneous/ENSG00000260121.1.wgt.RDat	16	88718614	88718615	0.1912	rs12443806	4.68	rs2290902	0.0466	-6.11	1.495	395	395	susie	0.088	1.9e-11	-2.3513	0.0187	No
NYAP1	ENSG00000166924.8	GTExv8.EUR.Adipose_Subcutaneous	./WEIGHTS//GTExv8.EUR.Adipose_Subcutaneous/ENSG00000166924.8.wgt.RDat	7	100483926	100483927	0.4176	rs941290	-3.35	rs12539172	0.178	9.35	2.35	307	1	top1	0.18	2.5e-22	2.35	0.0188	No
CEP120	ENSG00000168944.15	GTExv8.EUR.Adipose_Subcutaneous	./WEIGHTS//GTExv8.EUR.Adipose_Subcutaneous/ENSG00000168944.15.wgt.RDat	5	123423591	123423592	0.0794	rs4085308	-3.55	rs1047484	0.037974	5.29	2.35	476	1	top1	0.038	1e-05	2.35	0.0188	No
NKX3-1	ENSG00000167034.9	GTExv8.EUR.Adipose_Subcutaneous	./WEIGHTS//GTExv8.EUR.Adipose_Subcutaneous/ENSG00000167034.9.wgt.RDat	8	23682926	23682927	0.0765	rs10094009	3.69	rs17296662	0.025059	-5.02	2.348	553	1	top1	0.025	0.0003	-2.348	0.01887	No
SLC25A26	ENSG00000144741.17	GTExv8.EUR.Adipose_Subcutaneous	./WEIGHTS//GTExv8.EUR.Adipose_Subcutaneous/ENSG00000144741.17.wgt.RDat	3	66133609	66133610	0.1186	rs7651129	3.08	rs1680402	0.0512	-5.31	2.13	410	410	susie	0.055	1.3e-07	-2.34753	0.0189	No
TNS2	ENSG00000111077.17	GTExv8.EUR.Adipose_Subcutaneous	./WEIGHTS//GTExv8.EUR.Adipose_Subcutaneous/ENSG00000111077.17.wgt.RDat	12	53047050	53047051	0.2078	rs10747658	3.13	rs2364153	0.158	-8.78	2.346	561	1	top1	0.16	9.2e-20	-2.346	0.018976	No
EFTUD2	ENSG00000108883.12	GTExv8.EUR.Adipose_Subcutaneous	./WEIGHTS//GTExv8.EUR.Adipose_Subcutaneous/ENSG00000108883.12.wgt.RDat	17	44899661	44899662	0.0888	rs16939676	2.866	rs9916491	0.065448	6.09	2.448	368	368	susie	0.068	4.1e-09	2.34278	0.0191	No
SEPTIN2	ENSG00000168385.17	GTExv8.EUR.Adipose_Subcutaneous	./WEIGHTS//GTExv8.EUR.Adipose_Subcutaneous/ENSG00000168385.17.wgt.RDat	2	241315099	241315100	0.7214	rs11681497	2.85	rs11681497	0.537454	16.31	2.847	376	30	enet	0.62	9.4e-104	2.34448	0.0191	No
AC012066.1	ENSG00000213197.3	GTExv8.EUR.Adipose_Subcutaneous	./WEIGHTS//GTExv8.EUR.Adipose_Subcutaneous/ENSG00000213197.3.wgt.RDat	2	152389936	152389937	0.0751	rs2881339	3.41	rs3811574	0.009015	-4.29	2.344	435	1	top1	0.009	0.021	-2.344	0.0191	No
CTD-2521M24.11	ENSG00000269736.1	GTExv8.EUR.Adipose_Subcutaneous	./WEIGHTS//GTExv8.EUR.Adipose_Subcutaneous/ENSG00000269736.1.wgt.RDat	19	17452968	17452969	0.1532	rs11667918	-2.5	rs8109373	0.0851	6.52	1.451	438	24	enet	0.094	4e-12	2.34187	0.0192	No
AHSA1	ENSG00000100591.7	GTExv8.EUR.Adipose_Subcutaneous	./WEIGHTS//GTExv8.EUR.Adipose_Subcutaneous/ENSG00000100591.7.wgt.RDat	14	77457952	77457953	0.108	rs2299922	2.9	rs12436593	0.043553	5.84	-2.442	587	6	lasso	0.067	5.9e-09	-2.3406	0.01925	No
PNMAL1	ENSG00000182013.17	GTExv8.EUR.Adipose_Subcutaneous	./WEIGHTS//GTExv8.EUR.Adipose_Subcutaneous/ENSG00000182013.17.wgt.RDat	19	46471562	46471563	0.6322	rs6509286	-2.88	rs12978825	0.629	17.34	2.398	376	376	susie	0.64	5.4e-108	2.33905	0.0193	No
HOXA4	ENSG00000197576.13	GTExv8.EUR.Adipose_Subcutaneous	./WEIGHTS//GTExv8.EUR.Adipose_Subcutaneous/ENSG00000197576.13.wgt.RDat	7	27130798	27130799	0.0512	rs17437978	3.78	rs4722665	0.0612	5.69	2.34	393	1	top1	0.061	2.5e-08	2.34	0.0193	No
RP11-226L15.5	ENSG00000260766.1	GTExv8.EUR.Adipose_Subcutaneous	./WEIGHTS//GTExv8.EUR.Adipose_Subcutaneous/ENSG00000260766.1.wgt.RDat	1	160026793	160026794	0.0829	rs7521729	2.43	rs6676862	0.00208	3.39	2.159	514	514	susie	0.009	0.021	2.34052	0.0193	No
RP11-327F22.1	ENSG00000261644.2	GTExv8.EUR.Adipose_Subcutaneous	./WEIGHTS//GTExv8.EUR.Adipose_Subcutaneous/ENSG00000261644.2.wgt.RDat	16	50742758	50742759	0.1803	rs2066852	-3.33	rs11859674	0.162	8.82	-2.34	432	1	top1	0.16	2.9e-20	-2.34	0.0193	No
USP53	ENSG00000145390.11	GTExv8.EUR.Adipose_Subcutaneous	./WEIGHTS//GTExv8.EUR.Adipose_Subcutaneous/ENSG00000145390.11.wgt.RDat	4	119212644	119212645	0.2228	rs960739	2.59	rs6534125	0.0939	7.17	1.715	447	29	enet	0.098	1.3e-12	2.33682	0.01945	No
RP11-139H15.5	ENSG00000276533.1	GTExv8.EUR.Adipose_Subcutaneous	./WEIGHTS//GTExv8.EUR.Adipose_Subcutaneous/ENSG00000276533.1.wgt.RDat	15	55289345	55289346	0.1726	rs1014597	3.37	rs2290344	0.0985	7.43	2.375	439	439	susie	0.11	1.5e-13	2.33586	0.0195	No
SHOX2	ENSG00000168779.19	GTExv8.EUR.Adipose_Subcutaneous	./WEIGHTS//GTExv8.EUR.Adipose_Subcutaneous/ENSG00000168779.19.wgt.RDat	3	158106502	158106503	0.1062	rs10936111	2.61	rs17681602	0.0621	5.71	-2.334	319	1	top1	0.062	2e-08	-2.334	0.0196	No
USP45	ENSG00000123552.17	GTExv8.EUR.Adipose_Subcutaneous	./WEIGHTS//GTExv8.EUR.Adipose_Subcutaneous/ENSG00000123552.17.wgt.RDat	6	99521727	99521728	0.0599	rs9483633	-3.09	rs4499939	0.00331	4.01	0.994	462	25	enet	0.019	0.0013	2.32974	0.0198	No
CATSPER2	ENSG00000166762.16	GTExv8.EUR.Adipose_Subcutaneous	./WEIGHTS//GTExv8.EUR.Adipose_Subcutaneous/ENSG00000166762.16.wgt.RDat	15	43667701	43667702	0.1352	rs3742970	-3.98	rs10518820	0.0122	-4.96	-2.496	256	16	enet	0.036	1.7e-05	2.33078	0.0198	No
NUDT4	ENSG00000173598.13	GTExv8.EUR.Adipose_Subcutaneous	./WEIGHTS//GTExv8.EUR.Adipose_Subcutaneous/ENSG00000173598.13.wgt.RDat	12	93377882	93377883	0.1211	rs3858604	3.26	rs4247307	0.056	-5.53	-2.31	400	6	lasso	0.06	3.6e-08	2.33002	0.019805	No
PDE8A	ENSG00000073417.14	GTExv8.EUR.Adipose_Subcutaneous	./WEIGHTS//GTExv8.EUR.Adipose_Subcutaneous/ENSG00000073417.14.wgt.RDat	15	84980439	84980440	0.0873	rs2342118	-4.27	rs12900736	0.054	-5.58	-2.373	425	5	lasso	0.057	8.1e-08	2.32804	0.0199	No
NPIPA1	ENSG00000183426.16	GTExv8.EUR.Adipose_Subcutaneous	./WEIGHTS//GTExv8.EUR.Adipose_Subcutaneous/ENSG00000183426.16.wgt.RDat	16	14937413	14937414	0.5961	rs4985124	-3.4	rs3198697	0.288	-11.81	1.983	103	33	enet	0.43	3.9e-61	-2.3285	0.0199	No
PROZ	ENSG00000126231.13	GTExv8.EUR.Adipose_Subcutaneous	./WEIGHTS//GTExv8.EUR.Adipose_Subcutaneous/ENSG00000126231.13.wgt.RDat	13	113158653	113158654	0.1129	rs7994324	2.66	rs4907598	0.101	-7.31	2.29	434	13	enet	0.1	2.3e-13	-2.3255	0.02	No
EXOC4	ENSG00000131558.14	GTExv8.EUR.Adipose_Subcutaneous	./WEIGHTS//GTExv8.EUR.Adipose_Subcutaneous/ENSG00000131558.14.wgt.RDat	7	133253072	133253073	0.2686	rs4038363	-4.46	rs17167181	0.0914	-7.27	-2.307	292	292	susie	0.1	6.9e-13	2.3262	0.02	No
PPP6R2	ENSG00000100239.15	GTExv8.EUR.Adipose_Subcutaneous	./WEIGHTS//GTExv8.EUR.Adipose_Subcutaneous/ENSG00000100239.15.wgt.RDat	22	50343303	50343304	0.1628	rs1076780	3.14	rs7510868	0.085	-7.41	2.853	386	23	enet	0.12	4.4e-15	-2.32594	0.02002	No
TAF2	ENSG00000064313.11	GTExv8.EUR.Adipose_Subcutaneous	./WEIGHTS//GTExv8.EUR.Adipose_Subcutaneous/ENSG00000064313.11.wgt.RDat	8	119832862	119832863	0.1456	rs9693192	3.52	rs11996390	0.063458	-6.36	1.654	460	19	enet	0.078	2.9e-10	-2.32515	0.02006	No
SMPDL3B	ENSG00000130768.14	GTExv8.EUR.Adipose_Subcutaneous	./WEIGHTS//GTExv8.EUR.Adipose_Subcutaneous/ENSG00000130768.14.wgt.RDat	1	27934992	27934993	0.0934	rs4908398	-3.04	rs12144736	0.0766	-6.48	-2.325	250	1	top1	0.077	4.4e-10	2.325	0.0201	No
CHRM3-AS2	ENSG00000233355.6	GTExv8.EUR.Adipose_Subcutaneous	./WEIGHTS//GTExv8.EUR.Adipose_Subcutaneous/ENSG00000233355.6.wgt.RDat	1	239730464	239730465	0.1812	rs11580593	-2.64	rs12047255	0.11	-7.67	-2.242	534	534	susie	0.11	2.1e-14	2.32209	0.0202	No
LINC00933	ENSG00000259728.5	GTExv8.EUR.Adipose_Subcutaneous	./WEIGHTS//GTExv8.EUR.Adipose_Subcutaneous/ENSG00000259728.5.wgt.RDat	15	84570923	84570924	0.3611	rs289386	-3.94	rs11633534	0.242	11.46	1.698	321	321	susie	0.35	4.1e-46	2.31787	0.0205	No
NUP62	ENSG00000213024.11	GTExv8.EUR.Adipose_Subcutaneous	./WEIGHTS//GTExv8.EUR.Adipose_Subcutaneous/ENSG00000213024.11.wgt.RDat	19	49929699	49929700	0.1448	rs10408812	-2.86	rs7246342	0.102	-7.14	2.315	337	1	top1	0.1	5.2e-13	-2.315	0.0206	No
RP3-473L9.4	ENSG00000257595.2	GTExv8.EUR.Adipose_Subcutaneous	./WEIGHTS//GTExv8.EUR.Adipose_Subcutaneous/ENSG00000257595.2.wgt.RDat	12	111369281	111369282	0.0489	rs17805591	3.29	rs7398343	0.0279	4.36	2.315	233	1	top1	0.028	0.00014	2.315	0.020613	No
CERS5	ENSG00000139624.12	GTExv8.EUR.Adipose_Subcutaneous	./WEIGHTS//GTExv8.EUR.Adipose_Subcutaneous/ENSG00000139624.12.wgt.RDat	12	50167532	50167533	0.1001	rs11834921	-3.29	rs7972465	0.0984	-7.56	2.147	310	15	enet	0.11	1.7e-13	-2.31483	0.020622	No
USP22	ENSG00000124422.11	GTExv8.EUR.Adipose_Subcutaneous	./WEIGHTS//GTExv8.EUR.Adipose_Subcutaneous/ENSG00000124422.11.wgt.RDat	17	21043759	21043760	0.0717	rs7213608	-3.055	rs2127096	0.07697	-6.22	2.312	217	1	top1	0.077	3.9e-10	-2.312	0.0208	No
OR52N4	ENSG00000181074.3	GTExv8.EUR.Adipose_Subcutaneous	./WEIGHTS//GTExv8.EUR.Adipose_Subcutaneous/ENSG00000181074.3.wgt.RDat	11	5754692	5754693	0.2883	rs6578611	-2.94	rs12419535	0.104	7.17	-1.796	808	808	susie	0.17	8.3e-22	-2.31114	0.0208	No
AHNAK2	ENSG00000185567.6	GTExv8.EUR.Adipose_Subcutaneous	./WEIGHTS//GTExv8.EUR.Adipose_Subcutaneous/ENSG00000185567.6.wgt.RDat	14	104978356	104978357	0.124	rs3001371	3.38	rs733130	0.032137	-4.82	2.194	317	317	susie	0.054	1.7e-07	-2.309	0.02095	No
FAM86JP	ENSG00000171084.15	GTExv8.EUR.Adipose_Subcutaneous	./WEIGHTS//GTExv8.EUR.Adipose_Subcutaneous/ENSG00000171084.15.wgt.RDat	3	125916619	125916620	0.293	rs4646756	3.51	rs9821905	0.205	10.7	-2.068	409	24	enet	0.24	2.4e-30	-2.30751	0.021	No
ZNF772	ENSG00000197128.11	GTExv8.EUR.Adipose_Subcutaneous	./WEIGHTS//GTExv8.EUR.Adipose_Subcutaneous/ENSG00000197128.11.wgt.RDat	19	57477569	57477570	0.2383	rs7249882	3.02	rs11084499	0.178	9.35	2.982	485	485	susie	0.21	7.5e-27	2.30722	0.021	No
AC012442.5	ENSG00000243389.1	GTExv8.EUR.Adipose_Subcutaneous	./WEIGHTS//GTExv8.EUR.Adipose_Subcutaneous/ENSG00000243389.1.wgt.RDat	2	112614212	112614213	0.2104	rs12469092	-3.17	rs17586834	0.098306	7.12	-2.307	448	1	top1	0.098	1.3e-12	-2.307	0.0211	No
RP11-355F16.1	ENSG00000270571.2	GTExv8.EUR.Adipose_Subcutaneous	./WEIGHTS//GTExv8.EUR.Adipose_Subcutaneous/ENSG00000270571.2.wgt.RDat	2	75154365	75154366	0.2668	rs4853048	-3.36	rs3755468	0.194778	9.78	-2.3	569	1	top1	0.19	1.8e-24	-2.3	0.0214	No
TSTD3	ENSG00000228439.5	GTExv8.EUR.Adipose_Subcutaneous	./WEIGHTS//GTExv8.EUR.Adipose_Subcutaneous/ENSG00000228439.5.wgt.RDat	6	99520692	99520693	0.0519	rs9483633	-3.09	rs12193060	-5.74e-05	-4.02	2.407	465	13	enet	0.0027	0.13	-2.29952	0.0215	No
SERPINF2	ENSG00000167711.13	GTExv8.EUR.Adipose_Subcutaneous	./WEIGHTS//GTExv8.EUR.Adipose_Subcutaneous/ENSG00000167711.13.wgt.RDat	17	1742835	1742836	0.256	rs12938667	3.914	rs2070862	0.145324	8.76	-2.07	435	12	lasso	0.18	1e-22	-2.2975	0.0216	No
PXDN	ENSG00000130508.10	GTExv8.EUR.Adipose_Subcutaneous	./WEIGHTS//GTExv8.EUR.Adipose_Subcutaneous/ENSG00000130508.10.wgt.RDat	2	1744851	1744852	0.2349	rs12052817	2.89	rs1013256	0.176078	9.31	-2.245	490	5	lasso	0.18	1.1e-22	-2.29348	0.0218	No
C6orf106	ENSG00000196821.9	GTExv8.EUR.Adipose_Subcutaneous	./WEIGHTS//GTExv8.EUR.Adipose_Subcutaneous/ENSG00000196821.9.wgt.RDat	6	34696858	34696859	0.1139	rs6915007	-2.81	rs2744972	0.0706	6.11	2.111	339	339	susie	0.072	1.4e-09	2.29426	0.0218	No
DUTP6	ENSG00000225171.2	GTExv8.EUR.Adipose_Subcutaneous	./WEIGHTS//GTExv8.EUR.Adipose_Subcutaneous/ENSG00000225171.2.wgt.RDat	1	166868747	166868748	0.1913	rs17348699	-3.19	rs6691431	0.225	10.45	2.294	580	1	top1	0.23	1.7e-28	2.294	0.0218	No
FYCO1	ENSG00000163820.14	GTExv8.EUR.Adipose_Subcutaneous	./WEIGHTS//GTExv8.EUR.Adipose_Subcutaneous/ENSG00000163820.14.wgt.RDat	3	45995823	45995824	0.2125	rs1491961	3.14	rs3796373	0.142	-8.87	-1.815	449	449	susie	0.22	7.8e-28	2.28955	0.022	No
PIH1D2	ENSG00000150773.10	GTExv8.EUR.Adipose_Subcutaneous	./WEIGHTS//GTExv8.EUR.Adipose_Subcutaneous/ENSG00000150773.10.wgt.RDat	11	112074084	112074085	0.0319	rs1945106	-3.36	rs10502145	0.0129	-4	1.422	348	8	enet	0.017	0.0023	-2.28745	0.0222	No
CASP7	ENSG00000165806.19	GTExv8.EUR.Adipose_Subcutaneous	./WEIGHTS//GTExv8.EUR.Adipose_Subcutaneous/ENSG00000165806.19.wgt.RDat	10	113679161	113679162	0.6009	rs7082341	3.29	rs4353229	0.329	-12.68	-1.063	597	41	enet	0.56	6.8e-88	2.2863	0.0222	No
RN7SL767P	ENSG00000241529.3	GTExv8.EUR.Adipose_Subcutaneous	./WEIGHTS//GTExv8.EUR.Adipose_Subcutaneous/ENSG00000241529.3.wgt.RDat	3	113632703	113632704	0.0477	rs2271498	-2.87	rs1026364	0.0277	-4.56	-2.521	426	426	susie	0.033	3.6e-05	2.28685	0.0222	No
TSPAN17	ENSG00000048140.17	GTExv8.EUR.Adipose_Subcutaneous	./WEIGHTS//GTExv8.EUR.Adipose_Subcutaneous/ENSG00000048140.17.wgt.RDat	5	176647386	176647387	0.0983	rs3736432	2.58	rs13182989	0.058606	6.08	1.71	404	21	enet	0.076	5.1e-10	2.28569	0.0223	No
TSPY26P	ENSG00000235217.6	GTExv8.EUR.Adipose_Subcutaneous	./WEIGHTS//GTExv8.EUR.Adipose_Subcutaneous/ENSG00000235217.6.wgt.RDat	20	32190526	32190527	0.0875	rs6087786	2.92	rs4243971	0.0279	4.86	2.097	316	316	susie	0.038	1.1e-05	2.28548	0.0223	No
ADCK1	ENSG00000063761.15	GTExv8.EUR.Adipose_Subcutaneous	./WEIGHTS//GTExv8.EUR.Adipose_Subcutaneous/ENSG00000063761.15.wgt.RDat	14	77800082	77800083	0.181	rs2299922	2.9	rs3783963	0.040682	5.89	-2.41	614	614	susie	0.089	1.5e-11	-2.2851	0.02231	No
C12orf65	ENSG00000130921.7	GTExv8.EUR.Adipose_Subcutaneous	./WEIGHTS//GTExv8.EUR.Adipose_Subcutaneous/ENSG00000130921.7.wgt.RDat	12	123232915	123232916	0.0932	rs11057251	-3.38	rs12316131	0.0545	-6.61	-2.707	345	28	enet	0.077	4e-10	2.28385	0.02238	No
RAD51C	ENSG00000108384.14	GTExv8.EUR.Adipose_Subcutaneous	./WEIGHTS//GTExv8.EUR.Adipose_Subcutaneous/ENSG00000108384.14.wgt.RDat	17	58692572	58692573	0.2297	rs10853004	2.699	rs16943176	0.320192	12.64	2.297	303	303	susie	0.33	3.7e-43	2.28332	0.0224	No
CTD-3157E16.2	ENSG00000276855.1	GTExv8.EUR.Adipose_Subcutaneous	./WEIGHTS//GTExv8.EUR.Adipose_Subcutaneous/ENSG00000276855.1.wgt.RDat	17	15789015	15789016	0.2526	rs7208308	3.229	rs4349188	0.148461	-8.56	2.335	332	4	lasso	0.15	1e-18	-2.28343	0.0224	No
RP11-254F19.4	ENSG00000279622.1	GTExv8.EUR.Adipose_Subcutaneous	./WEIGHTS//GTExv8.EUR.Adipose_Subcutaneous/ENSG00000279622.1.wgt.RDat	16	84919922	84919923	0.3123	rs8052539	2.98	rs1874628	0.192	9.69	2.483	742	742	susie	0.22	2.2e-27	2.284	0.0224	No
FHOD1	ENSG00000135723.13	GTExv8.EUR.Adipose_Subcutaneous	./WEIGHTS//GTExv8.EUR.Adipose_Subcutaneous/ENSG00000135723.13.wgt.RDat	16	67247657	67247658	0.2181	rs12927959	2.7	rs4783585	0.0363	-5.6	0.487	232	31	enet	0.055	1.1e-07	-2.2818	0.0225	No
RP11-147L13.14	ENSG00000278740.1	GTExv8.EUR.Adipose_Subcutaneous	./WEIGHTS//GTExv8.EUR.Adipose_Subcutaneous/ENSG00000278740.1.wgt.RDat	17	68188546	68188547	0.3969	rs11869470	3.371	rs1541445	0.270666	11.41	1.763	341	341	susie	0.35	6.3e-47	2.2822	0.0225	No
PPIL1	ENSG00000137168.7	GTExv8.EUR.Adipose_Subcutaneous	./WEIGHTS//GTExv8.EUR.Adipose_Subcutaneous/ENSG00000137168.7.wgt.RDat	6	36875023	36875024	0.0868	rs831489	3.37	rs236350	0.00124	3.5	-0.638	527	527	susie	0.011	0.011	2.27959	0.0226	No
NAPRT	ENSG00000147813.15	GTExv8.EUR.Adipose_Subcutaneous	./WEIGHTS//GTExv8.EUR.Adipose_Subcutaneous/ENSG00000147813.15.wgt.RDat	8	143578356	143578357	0.722	rs13276513	2.82	rs10112966	0.479815	-15.54	-1.666	342	342	susie	0.63	1e-104	2.27985	0.02262	No
ANKRD54	ENSG00000100124.14	GTExv8.EUR.Adipose_Subcutaneous	./WEIGHTS//GTExv8.EUR.Adipose_Subcutaneous/ENSG00000100124.14.wgt.RDat	22	37848866	37848867	0.5336	rs140056	-3.28	rs34517070	0.239	10.79	-2.289	406	76	enet	0.24	4e-31	-2.27869	0.02269	No
CTAGE3P	ENSG00000232872.2	GTExv8.EUR.Adipose_Subcutaneous	./WEIGHTS//GTExv8.EUR.Adipose_Subcutaneous/ENSG00000232872.2.wgt.RDat	13	51910620	51910621	0.0447	rs9316544	-3.37	rs9591438	0.0262	-4.22	2.278	351	1	top1	0.026	0.00022	-2.278	0.0227	No
CTD-3157E16.1	ENSG00000265519.1	GTExv8.EUR.Adipose_Subcutaneous	./WEIGHTS//GTExv8.EUR.Adipose_Subcutaneous/ENSG00000265519.1.wgt.RDat	17	15788204	15788205	0.3379	rs7208308	3.229	rs4349188	0.163825	-8.94	2.335	333	28	enet	0.19	1.4e-23	-2.27889	0.0227	No
HOXB5	ENSG00000120075.5	GTExv8.EUR.Adipose_Subcutaneous	./WEIGHTS//GTExv8.EUR.Adipose_Subcutaneous/ENSG00000120075.5.wgt.RDat	17	48593960	48593961	0.0384	rs7211412	-3.383	rs1529334	0.020983	-4.9	-1.999	396	4	lasso	0.027	0.0002	2.27632	0.0228	No
NT5C3B	ENSG00000141698.16	GTExv8.EUR.Adipose_Subcutaneous	./WEIGHTS//GTExv8.EUR.Adipose_Subcutaneous/ENSG00000141698.16.wgt.RDat	17	41836262	41836263	0.4615	rs4796712	-3.093	rs9896766	0.549187	16.22	-2.275	410	1	top1	0.55	9e-85	-2.275	0.0229	No
TBC1D26	ENSG00000214946.14	GTExv8.EUR.Adipose_Subcutaneous	./WEIGHTS//GTExv8.EUR.Adipose_Subcutaneous/ENSG00000214946.14.wgt.RDat	17	15732246	15732247	0.1626	rs7208308	3.229	rs498213	0.081531	-6.74	-2.109	344	9	enet	0.1	6e-13	2.27533	0.0229	No
SEC31A	ENSG00000138674.16	GTExv8.EUR.Adipose_Subcutaneous	./WEIGHTS//GTExv8.EUR.Adipose_Subcutaneous/ENSG00000138674.16.wgt.RDat	4	82891265	82891266	0.0494	rs1880713	3.09	rs4693544	-0.000315	3.01	-1.09	468	468	susie	0.01	0.016	-2.27384	0.02298	No
PTPN21	ENSG00000070778.12	GTExv8.EUR.Adipose_Subcutaneous	./WEIGHTS//GTExv8.EUR.Adipose_Subcutaneous/ENSG00000070778.12.wgt.RDat	14	88554732	88554733	0.0599	rs12147268	-3.37	rs948221	0.007647	-4.5	-1.552	440	13	enet	0.026	0.00021	2.2736	0.02299	No
LRRC37A15P	ENSG00000230069.3	GTExv8.EUR.Adipose_Subcutaneous	./WEIGHTS//GTExv8.EUR.Adipose_Subcutaneous/ENSG00000230069.3.wgt.RDat	4	102730720	102730721	0.1738	rs13116385	3.66	rs223490	0.225	-10.47	-2.247	345	6	lasso	0.23	2.5e-29	2.27187	0.02309	No
LPL	ENSG00000175445.14	GTExv8.EUR.Adipose_Subcutaneous	./WEIGHTS//GTExv8.EUR.Adipose_Subcutaneous/ENSG00000175445.14.wgt.RDat	8	19901716	19901717	0.115	rs7841346	-2.96	rs17411045	0.050402	5.5	2.141	648	648	susie	0.053	2e-07	2.26948	0.02324	No
FAM189B	ENSG00000160767.20	GTExv8.EUR.Adipose_Subcutaneous	./WEIGHTS//GTExv8.EUR.Adipose_Subcutaneous/ENSG00000160767.20.wgt.RDat	1	155255482	155255483	0.0642	rs11264381	-3.44	rs734074	0.0354	4.97	-1.942	302	302	susie	0.041	4.6e-06	-2.26918	0.0233	No
LINC00472	ENSG00000233237.6	GTExv8.EUR.Adipose_Subcutaneous	./WEIGHTS//GTExv8.EUR.Adipose_Subcutaneous/ENSG00000233237.6.wgt.RDat	6	71420768	71420769	0.0519	rs2208845	3.54	rs1003260	-0.00198	4.02	-0.379	468	19	enet	0.0024	0.14	-2.26921	0.0233	No
RP11-967K21.1	ENSG00000247934.4	GTExv8.EUR.Adipose_Subcutaneous	./WEIGHTS//GTExv8.EUR.Adipose_Subcutaneous/ENSG00000247934.4.wgt.RDat	12	28190737	28190738	0.2183	rs33083	6.03	rs10771414	0.169	9.1	1.979	441	38	enet	0.17	7.4e-22	2.26827	0.023313	No
NEDD1	ENSG00000139350.11	GTExv8.EUR.Adipose_Subcutaneous	./WEIGHTS//GTExv8.EUR.Adipose_Subcutaneous/ENSG00000139350.11.wgt.RDat	12	96907222	96907223	0.0557	rs7307248	3.28	rs252170	-0.00104	3.53	-1.434	566	566	susie	0.004	0.088	-2.26692	0.023395	No
MYSM1	ENSG00000162601.9	GTExv8.EUR.Adipose_Subcutaneous	./WEIGHTS//GTExv8.EUR.Adipose_Subcutaneous/ENSG00000162601.9.wgt.RDat	1	58700091	58700092	0.0607	rs7537319	2.58	rs11579447	0.0344	4.63	1.938	560	560	susie	0.037	1.5e-05	2.26762	0.0234	No
MDM2	ENSG00000135679.22	GTExv8.EUR.Adipose_Subcutaneous	./WEIGHTS//GTExv8.EUR.Adipose_Subcutaneous/ENSG00000135679.22.wgt.RDat	12	68808175	68808176	0.0813	rs4913479	-3.39	rs1965340	0.0072	-3.91	1.106	489	22	enet	0.031	6.9e-05	-2.26612	0.023444	No
HOXB7	ENSG00000260027.4	GTExv8.EUR.Adipose_Subcutaneous	./WEIGHTS//GTExv8.EUR.Adipose_Subcutaneous/ENSG00000260027.4.wgt.RDat	17	48633571	48633572	0.0365	rs7211412	-3.383	rs872760	0.011575	-4.28	-2.035	400	400	susie	0.017	0.0025	2.26463	0.0235	No
CLTB	ENSG00000175416.12	GTExv8.EUR.Adipose_Subcutaneous	./WEIGHTS//GTExv8.EUR.Adipose_Subcutaneous/ENSG00000175416.12.wgt.RDat	5	176416568	176416569	0.1254	rs3736432	2.58	rs11959740	0.058686	-6.55	2.249	331	331	susie	0.061	2.3e-08	-2.26412	0.0236	No
SPDYE6	ENSG00000260097.2	GTExv8.EUR.Adipose_Subcutaneous	./WEIGHTS//GTExv8.EUR.Adipose_Subcutaneous/ENSG00000260097.2.wgt.RDat	7	102356443	102356444	0.1972	rs2734605	-2.8	rs17132619	0.0732	-6.37	2.069	243	243	susie	0.075	6.3e-10	-2.2643	0.0236	No
RP11-147L13.8	ENSG00000267731.1	GTExv8.EUR.Adipose_Subcutaneous	./WEIGHTS//GTExv8.EUR.Adipose_Subcutaneous/ENSG00000267731.1.wgt.RDat	17	68189883	68189884	0.4182	rs11869470	3.371	rs35191309	0.136856	8.31	1.975	342	58	enet	0.27	9e-35	2.26358	0.0236	No
MRAS	ENSG00000158186.12	GTExv8.EUR.Adipose_Subcutaneous	./WEIGHTS//GTExv8.EUR.Adipose_Subcutaneous/ENSG00000158186.12.wgt.RDat	3	138347647	138347648	0.0671	rs9846722	2.83	rs2293251	0.0263	-4.85	-2.261	305	1	top1	0.026	0.00021	2.261	0.0238	No
TRMT10B	ENSG00000165275.9	GTExv8.EUR.Adipose_Subcutaneous	./WEIGHTS//GTExv8.EUR.Adipose_Subcutaneous/ENSG00000165275.9.wgt.RDat	9	37753802	37753803	0.1015	rs10973695	3.094	rs10511944	0.0799	-6.3	-1.676	477	3	lasso	0.096	2.3e-12	2.25944	0.0239	No
RP11-710E1.2	ENSG00000272856.1	GTExv8.EUR.Adipose_Subcutaneous	./WEIGHTS//GTExv8.EUR.Adipose_Subcutaneous/ENSG00000272856.1.wgt.RDat	4	87462279	87462280	0.0602	rs10516796	-3.42	rs6847175	0.045	4.9	2.176	473	4	lasso	0.052	2.8e-07	2.25667	0.02403	No
AZIN1-AS1	ENSG00000253320.5	GTExv8.EUR.Adipose_Subcutaneous	./WEIGHTS//GTExv8.EUR.Adipose_Subcutaneous/ENSG00000253320.5.wgt.RDat	8	102864910	102864911	0.1949	rs2575700	-2.75	rs601088	0.147949	-8.55	-2.256	515	1	top1	0.15	1.5e-18	2.256	0.02407	No
PMS2P5	ENSG00000123965.13	GTExv8.EUR.Adipose_Subcutaneous	./WEIGHTS//GTExv8.EUR.Adipose_Subcutaneous/ENSG00000123965.13.wgt.RDat	7	74894115	74894116	0.4744	rs810364	2.56	rs2267812	0.273	11.79	2.398	90	12	enet	0.38	6.3e-51	2.25524	0.0241	No
NMRAL1	ENSG00000153406.13	GTExv8.EUR.Adipose_Subcutaneous	./WEIGHTS//GTExv8.EUR.Adipose_Subcutaneous/ENSG00000153406.13.wgt.RDat	16	4495762	4495763	0.3838	rs759196	-3.34	rs4785966	0.419	14.62	-2.246	423	15	enet	0.46	1.7e-66	-2.2561	0.0241	No
TPM2	ENSG00000198467.13	GTExv8.EUR.Adipose_Subcutaneous	./WEIGHTS//GTExv8.EUR.Adipose_Subcutaneous/ENSG00000198467.13.wgt.RDat	9	35691019	35691020	0.0803	rs2145923	4.83	rs10972552	0.027	-3.96	2.253	403	1	top1	0.027	0.00018	-2.253	0.0243	No
BBIP1	ENSG00000214413.7	GTExv8.EUR.Adipose_Subcutaneous	./WEIGHTS//GTExv8.EUR.Adipose_Subcutaneous/ENSG00000214413.7.wgt.RDat	10	110919273	110919274	0.0811	rs17128067	-3.79	rs4918606	0.039	-4.83	-2.377	507	5	lasso	0.046	1.3e-06	2.25163	0.0243	No
OXCT2P1	ENSG00000237624.1	GTExv8.EUR.Adipose_Subcutaneous	./WEIGHTS//GTExv8.EUR.Adipose_Subcutaneous/ENSG00000237624.1.wgt.RDat	1	39514955	39514956	0.3176	rs12037222	2.99	rs3916164	0.177	9.24	2.374	369	71	enet	0.18	1.3e-22	2.25191	0.0243	No
RASL10A	ENSG00000100276.9	GTExv8.EUR.Adipose_Subcutaneous	./WEIGHTS//GTExv8.EUR.Adipose_Subcutaneous/ENSG00000100276.9.wgt.RDat	22	29319678	29319679	0.1123	rs714962	-2.78	rs3788412	0.0768	-6.65	-2.043	415	4	lasso	0.085	4.5e-11	2.25096	0.02439	No
RP11-114G11.5	ENSG00000260653.5	GTExv8.EUR.Adipose_Subcutaneous	./WEIGHTS//GTExv8.EUR.Adipose_Subcutaneous/ENSG00000260653.5.wgt.RDat	7	57404770	57404771	0.0796	rs10081282	2.25	rs10081282	0.0351	4.71	2.25	176	1	top1	0.035	2.2e-05	2.25	0.0244	No
HLX-AS1	ENSG00000257551.1	GTExv8.EUR.Adipose_Subcutaneous	./WEIGHTS//GTExv8.EUR.Adipose_Subcutaneous/ENSG00000257551.1.wgt.RDat	1	220833191	220833192	0.391	rs17596947	-5.25	rs11118622	0.177	9.3	0.141	393	50	enet	0.24	3.9e-31	2.24997	0.0245	No
RP11-20I20.1	ENSG00000251639.2	GTExv8.EUR.Adipose_Subcutaneous	./WEIGHTS//GTExv8.EUR.Adipose_Subcutaneous/ENSG00000251639.2.wgt.RDat	4	1101557	1101558	0.0627	rs6843423	-4.3	rs615381	0.0418	4.76	-2.248	385	1	top1	0.042	3.8e-06	-2.248	0.02458	No
CENPW	ENSG00000203760.8	GTExv8.EUR.Adipose_Subcutaneous	./WEIGHTS//GTExv8.EUR.Adipose_Subcutaneous/ENSG00000203760.8.wgt.RDat	6	126340173	126340174	0.056	rs10484759	4.26	rs9375435	0.0758	-6.63	-2.22	185	185	susie	0.081	1.4e-10	2.24613	0.0247	No
KRBA2	ENSG00000184619.3	GTExv8.EUR.Adipose_Subcutaneous	./WEIGHTS//GTExv8.EUR.Adipose_Subcutaneous/ENSG00000184619.3.wgt.RDat	17	8376710	8376711	0.2748	rs9896119	3.357	rs1695213	0.197759	-9.83	2.208	451	17	enet	0.2	9.6e-26	-2.24443	0.0248	No
PTPRF	ENSG00000142949.16	GTExv8.EUR.Adipose_Subcutaneous	./WEIGHTS//GTExv8.EUR.Adipose_Subcutaneous/ENSG00000142949.16.wgt.RDat	1	43525186	43525187	0.0515	rs618369	5.35	rs34550543	-0.000588	4.1	-1.727	444	11	enet	0.0063	0.045	-2.24342	0.0249	No
ERCC6L2	ENSG00000182150.15	GTExv8.EUR.Adipose_Subcutaneous	./WEIGHTS//GTExv8.EUR.Adipose_Subcutaneous/ENSG00000182150.15.wgt.RDat	9	95875977	95875978	0.3427	rs13300278	3.545	rs12349742	0.304	12.13	2.149	526	29	enet	0.35	2.3e-47	2.24309	0.0249	No
KRT16P6	ENSG00000226145.7	GTExv8.EUR.Adipose_Subcutaneous	./WEIGHTS//GTExv8.EUR.Adipose_Subcutaneous/ENSG00000226145.7.wgt.RDat	17	16822578	16822579	0.0638	rs1006957	-3.078	rs9896514	0.030884	-4.81	-1.366	346	5	lasso	0.038	9.4e-06	2.24331	0.0249	No
BAZ2B	ENSG00000123636.17	GTExv8.EUR.Adipose_Subcutaneous	./WEIGHTS//GTExv8.EUR.Adipose_Subcutaneous/ENSG00000123636.17.wgt.RDat	2	159615559	159615560	0.0538	rs1863218	-3.02	rs4665083	0.001062	-3.36	-1.864	484	484	susie	0.019	0.0014	2.24114	0.025	No
CHCHD5	ENSG00000125611.15	GTExv8.EUR.Adipose_Subcutaneous	./WEIGHTS//GTExv8.EUR.Adipose_Subcutaneous/ENSG00000125611.15.wgt.RDat	2	112584239	112584240	0.074	rs12469092	-3.17	rs9308673	0.006389	4.68	-2.419	445	6	lasso	0.017	0.0022	-2.24085	0.025	No
PPP1CB	ENSG00000213639.9	GTExv8.EUR.Adipose_Subcutaneous	./WEIGHTS//GTExv8.EUR.Adipose_Subcutaneous/ENSG00000213639.9.wgt.RDat	2	28751639	28751640	0.1505	rs6731719	2.78	rs7475	0.154502	8.76	1.842	527	5	lasso	0.16	1.2e-20	2.24078	0.025	No
RP11-114H24.7	ENSG00000261244.1	GTExv8.EUR.Adipose_Subcutaneous	./WEIGHTS//GTExv8.EUR.Adipose_Subcutaneous/ENSG00000261244.1.wgt.RDat	15	77916585	77916586	0.1049	rs12901812	-3.45	rs8025691	0.0539	5.48	-2.242	422	1	top1	0.054	1.6e-07	-2.242	0.025	No
RP5-894D12.5	ENSG00000271820.1	GTExv8.EUR.Adipose_Subcutaneous	./WEIGHTS//GTExv8.EUR.Adipose_Subcutaneous/ENSG00000271820.1.wgt.RDat	6	170276761	170276762	0.2851	rs9348301	4	rs747754	0.168	9.04	-2.09	349	7	lasso	0.18	3.9e-22	-2.2415	0.025	No
CLEC2B	ENSG00000110852.4	GTExv8.EUR.Adipose_Subcutaneous	./WEIGHTS//GTExv8.EUR.Adipose_Subcutaneous/ENSG00000110852.4.wgt.RDat	12	9870135	9870136	0.1092	rs2537761	-3.03	rs2034337	-0.00209	-3.77	-0.564	302	32	enet	0.0095	0.019	2.24052	0.025057	No
GSKIP	ENSG00000100744.14	GTExv8.EUR.Adipose_Subcutaneous	./WEIGHTS//GTExv8.EUR.Adipose_Subcutaneous/ENSG00000100744.14.wgt.RDat	14	96363870	96363871	0.3985	rs6575578	3	rs1545280	0.337758	12.82	2.313	560	6	lasso	0.34	5.6e-45	2.2395	0.02513	No
TBC1D8-AS1	ENSG00000272902.2	GTExv8.EUR.Adipose_Subcutaneous	./WEIGHTS//GTExv8.EUR.Adipose_Subcutaneous/ENSG00000272902.2.wgt.RDat	2	101151659	101151660	0.1245	rs796063	-3.06	rs733830	0.100663	7.57	1.727	446	4	lasso	0.13	1.5e-16	2.23869	0.0252	No
ZNF454	ENSG00000178187.7	GTExv8.EUR.Adipose_Subcutaneous	./WEIGHTS//GTExv8.EUR.Adipose_Subcutaneous/ENSG00000178187.7.wgt.RDat	5	178941190	178941191	0.1351	rs7731436	-4.1	rs10075112	0.083281	6.55	-1.81	567	567	susie	0.093	4.9e-12	-2.23598	0.0254	No
SHB	ENSG00000107338.9	GTExv8.EUR.Adipose_Subcutaneous	./WEIGHTS//GTExv8.EUR.Adipose_Subcutaneous/ENSG00000107338.9.wgt.RDat	9	38069210	38069211	0.0414	rs10973695	3.094	rs12345885	0.00305	4.11	-1.437	496	496	susie	0.0059	0.05	-2.23435	0.0255	No
GTF2IRD2B	ENSG00000174428.16	GTExv8.EUR.Adipose_Subcutaneous	./WEIGHTS//GTExv8.EUR.Adipose_Subcutaneous/ENSG00000174428.16.wgt.RDat	7	75092572	75092573	0.0429	rs810364	2.56	rs2301907	0.0173	-3.66	2.233	77	1	top1	0.017	0.0023	-2.233	0.0255	No
AL133243.2	ENSG00000276517.1	GTExv8.EUR.Adipose_Subcutaneous	./WEIGHTS//GTExv8.EUR.Adipose_Subcutaneous/ENSG00000276517.1.wgt.RDat	2	32526503	32526504	0.0492	rs13035097	-2.99	rs6723226	0.021449	5.12	-2.757	380	380	susie	0.036	1.7e-05	-2.23442	0.0255	No
ABHD12	ENSG00000100997.18	GTExv8.EUR.Adipose_Subcutaneous	./WEIGHTS//GTExv8.EUR.Adipose_Subcutaneous/ENSG00000100997.18.wgt.RDat	20	25390982	25390983	0.1043	rs9927	3.19	rs6107015	0.0508	6.55	2.024	357	30	enet	0.099	1e-12	2.23087	0.0257	No
RAP1A	ENSG00000116473.14	GTExv8.EUR.Adipose_Subcutaneous	./WEIGHTS//GTExv8.EUR.Adipose_Subcutaneous/ENSG00000116473.14.wgt.RDat	1	111542217	111542218	0.3103	rs12081699	-3.85	rs17665274	0.233	-10.73	1.837	667	32	enet	0.25	1.8e-32	-2.23008	0.0257	No
EGFR-AS1	ENSG00000224057.1	GTExv8.EUR.Adipose_Subcutaneous	./WEIGHTS//GTExv8.EUR.Adipose_Subcutaneous/ENSG00000224057.1.wgt.RDat	7	55188933	55188934	0.0775	rs12672167	-3.5	rs4948014	-0.000238	3.09	-3.408	468	468	susie	0.0086	0.024	-2.23105	0.0257	No
RP11-981G7.3	ENSG00000253678.1	GTExv8.EUR.Adipose_Subcutaneous	./WEIGHTS//GTExv8.EUR.Adipose_Subcutaneous/ENSG00000253678.1.wgt.RDat	8	10479374	10479375	0.1121	rs13269921	3.16	rs1986358	0.003708	4.19	2.86	711	711	susie	0.0076	0.031	2.22928	0.0258	No
PTH2R	ENSG00000144407.9	GTExv8.EUR.Adipose_Subcutaneous	./WEIGHTS//GTExv8.EUR.Adipose_Subcutaneous/ENSG00000144407.9.wgt.RDat	2	208359713	208359714	0.2453	rs6738940	-3.35	rs4673402	0.223185	-10.38	-2.333	355	21	enet	0.23	1.1e-28	2.22986	0.0258	No
RP11-528I4.2	ENSG00000272969.1	GTExv8.EUR.Adipose_Subcutaneous	./WEIGHTS//GTExv8.EUR.Adipose_Subcutaneous/ENSG00000272969.1.wgt.RDat	4	55547138	55547139	0.0814	rs12507786	-2.87	rs9993675	0.0699	-6.82	1.974	403	20	enet	0.085	4.1e-11	-2.22874	0.02583	No
SMIM19	ENSG00000176209.11	GTExv8.EUR.Adipose_Subcutaneous	./WEIGHTS//GTExv8.EUR.Adipose_Subcutaneous/ENSG00000176209.11.wgt.RDat	8	42541711	42541712	0.3409	rs4737046	3.01	rs2923428	0.384146	13.71	2.043	264	15	enet	0.39	1.9e-53	2.22837	0.02586	No
PINLYP	ENSG00000234465.10	GTExv8.EUR.Adipose_Subcutaneous	./WEIGHTS//GTExv8.EUR.Adipose_Subcutaneous/ENSG00000234465.10.wgt.RDat	19	43576799	43576800	0.2201	rs3213403	3.5	rs939460	0.0845	-7.39	0.19	386	386	susie	0.15	1.8e-18	-2.22791	0.0259	No
USP35	ENSG00000118369.12	GTExv8.EUR.Adipose_Subcutaneous	./WEIGHTS//GTExv8.EUR.Adipose_Subcutaneous/ENSG00000118369.12.wgt.RDat	11	78188822	78188823	0.0637	rs4388909	-2.56	rs4492844	0.0113	3.82	2.21	349	349	susie	0.016	0.0032	2.2265	0.026	No
STARD9	ENSG00000159433.11	GTExv8.EUR.Adipose_Subcutaneous	./WEIGHTS//GTExv8.EUR.Adipose_Subcutaneous/ENSG00000159433.11.wgt.RDat	15	42575658	42575659	0.0389	rs17709596	-3.01	rs10454039	0.0084	-4.03	-2.122	321	3	lasso	0.01	0.016	2.22578	0.026	No
CADM2	ENSG00000175161.13	GTExv8.EUR.Adipose_Subcutaneous	./WEIGHTS//GTExv8.EUR.Adipose_Subcutaneous/ENSG00000175161.13.wgt.RDat	3	84958980	84958981	0.0947	rs17501380	-2.95	rs10511087	0.0922	6.75	2.226	306	1	top1	0.092	6.8e-12	2.226	0.026	No
PRR14	ENSG00000156858.11	GTExv8.EUR.Adipose_Subcutaneous	./WEIGHTS//GTExv8.EUR.Adipose_Subcutaneous/ENSG00000156858.11.wgt.RDat	16	30650728	30650729	0.0555	rs7197475	2.75	rs7198250	0.0291	-4.46	2.42	194	194	susie	0.036	1.7e-05	-2.2252	0.0261	No
RP11-295D4.3	ENSG00000280063.1	GTExv8.EUR.Adipose_Subcutaneous	./WEIGHTS//GTExv8.EUR.Adipose_Subcutaneous/ENSG00000280063.1.wgt.RDat	16	4348647	4348648	0.1892	rs3848371	-2.89	rs7191812	0.188	-9.71	-2.268	398	398	susie	0.19	8e-24	2.2254	0.0261	No
LARP4	ENSG00000161813.21	GTExv8.EUR.Adipose_Subcutaneous	./WEIGHTS//GTExv8.EUR.Adipose_Subcutaneous/ENSG00000161813.21.wgt.RDat	12	50392382	50392383	0.0966	rs11834921	-3.29	rs7310279	0.0679	6.25	2.224	308	1	top1	0.068	4.3e-09	2.224	0.026148	No
BECN1	ENSG00000126581.12	GTExv8.EUR.Adipose_Subcutaneous	./WEIGHTS//GTExv8.EUR.Adipose_Subcutaneous/ENSG00000126581.12.wgt.RDat	17	42833140	42833141	0.0849	rs6503721	-2.181	rs324079	0.002678	4.08	-1.823	233	27	enet	0.02	0.0012	-2.22122	0.0263	No
FAM208A	ENSG00000163946.13	GTExv8.EUR.Adipose_Subcutaneous	./WEIGHTS//GTExv8.EUR.Adipose_Subcutaneous/ENSG00000163946.13.wgt.RDat	3	56683236	56683237	0.1595	rs1354034	-5.53	rs7637449	0.115	-8.12	-2.226	445	14	enet	0.14	2.2e-17	2.21957	0.0264	No
WHRN	ENSG00000095397.13	GTExv8.EUR.Adipose_Subcutaneous	./WEIGHTS//GTExv8.EUR.Adipose_Subcutaneous/ENSG00000095397.13.wgt.RDat	9	114505449	114505450	0.1755	rs1044531	-4.762	rs10217748	0.0634	6.68	2.401	672	22	enet	0.11	1.9e-13	2.21868	0.0265	No
C5orf17	ENSG00000248874.5	GTExv8.EUR.Adipose_Subcutaneous	./WEIGHTS//GTExv8.EUR.Adipose_Subcutaneous/ENSG00000248874.5.wgt.RDat	5	23951347	23951348	0.1758	rs11748037	2.33	rs6874374	0.149701	8.76	2.203	336	4	lasso	0.16	1.8e-19	2.21913	0.0265	No
MAL2	ENSG00000147676.13	GTExv8.EUR.Adipose_Subcutaneous	./WEIGHTS//GTExv8.EUR.Adipose_Subcutaneous/ENSG00000147676.13.wgt.RDat	8	119165033	119165034	0.4429	rs10505348	-11.53	rs1582674	0.271004	-11.67	-0.221	478	40	enet	0.29	5.6e-38	2.21739	0.0266	No
TLE1	ENSG00000196781.14	GTExv8.EUR.Adipose_Subcutaneous	./WEIGHTS//GTExv8.EUR.Adipose_Subcutaneous/ENSG00000196781.14.wgt.RDat	9	81689304	81689305	0.0958	rs2184427	2.485	rs2627004	0.00203	4.36	-2.152	380	380	susie	0.0052	0.063	-2.21652	0.0267	No
DRD1	ENSG00000184845.3	GTExv8.EUR.Adipose_Subcutaneous	./WEIGHTS//GTExv8.EUR.Adipose_Subcutaneous/ENSG00000184845.3.wgt.RDat	5	175444207	175444208	0.105	rs17799775	2.89	rs12519623	0.005321	-4.5	-1.362	579	19	enet	0.03	9.2e-05	2.21438	0.0268	No
AC007285.6	ENSG00000227014.5	GTExv8.EUR.Adipose_Subcutaneous	./WEIGHTS//GTExv8.EUR.Adipose_Subcutaneous/ENSG00000227014.5.wgt.RDat	7	29988599	29988600	0.0446	rs6954379	-2.25	rs11975645	0.0484	5.26	2.214	429	1	top1	0.048	7e-07	2.214	0.0268	No
LINC02066	ENSG00000241151.1	GTExv8.EUR.Adipose_Subcutaneous	./WEIGHTS//GTExv8.EUR.Adipose_Subcutaneous/ENSG00000241151.1.wgt.RDat	3	151637173	151637174	0.0415	rs6768085	3.5	rs7629779	0.0174	4.15	2.214	462	1	top1	0.017	0.0022	2.214	0.0268	No
MADD	ENSG00000110514.19	GTExv8.EUR.Adipose_Subcutaneous	./WEIGHTS//GTExv8.EUR.Adipose_Subcutaneous/ENSG00000110514.19.wgt.RDat	11	47269160	47269161	0.0848	rs17790246	-3.12	rs17726706	0.0116	4.35	-0.267	302	302	susie	0.026	0.00023	-2.21359	0.0269	No
PAM16	ENSG00000217930.7	GTExv8.EUR.Adipose_Subcutaneous	./WEIGHTS//GTExv8.EUR.Adipose_Subcutaneous/ENSG00000217930.7.wgt.RDat	16	4355606	4355607	0.1636	rs3848371	-2.89	rs2072151	0.117	-8.16	-2.261	400	3	lasso	0.12	1.8e-15	2.2137	0.0269	No
SLPI	ENSG00000124107.5	GTExv8.EUR.Adipose_Subcutaneous	./WEIGHTS//GTExv8.EUR.Adipose_Subcutaneous/ENSG00000124107.5.wgt.RDat	20	45254563	45254564	0.0886	rs12625505	2.84	rs2284272	0.007	3.91	-2.239	475	475	susie	0.012	0.0098	-2.21082	0.027	No
DNA2	ENSG00000138346.14	GTExv8.EUR.Adipose_Subcutaneous	./WEIGHTS//GTExv8.EUR.Adipose_Subcutaneous/ENSG00000138346.14.wgt.RDat	10	68472120	68472121	0.4946	rs10998304	-2.57	rs10998195	0.46	-14.91	-2.171	384	5	lasso	0.49	3.7e-71	2.21169	0.027	No
TMEM104	ENSG00000109066.13	GTExv8.EUR.Adipose_Subcutaneous	./WEIGHTS//GTExv8.EUR.Adipose_Subcutaneous/ENSG00000109066.13.wgt.RDat	17	74776482	74776483	0.0796	rs4789054	-3.406	rs9915279	0.035894	-4.44	-2.21	449	1	top1	0.036	1.8e-05	2.21	0.0271	No
DCST1-AS1	ENSG00000232093.1	GTExv8.EUR.Adipose_Subcutaneous	./WEIGHTS//GTExv8.EUR.Adipose_Subcutaneous/ENSG00000232093.1.wgt.RDat	1	155046117	155046118	0.1434	rs12746592	-3.38	rs11264298	0.0827	-6.78	2.236	378	378	susie	0.087	2.9e-11	-2.21046	0.0271	No
FBXW2	ENSG00000119402.16	GTExv8.EUR.Adipose_Subcutaneous	./WEIGHTS//GTExv8.EUR.Adipose_Subcutaneous/ENSG00000119402.16.wgt.RDat	9	120793411	120793412	0.0843	rs4837796	5.29	rs7026635	0.0455	5.17	2.209	340	1	top1	0.045	1.5e-06	2.209	0.0272	No
GTF2H5	ENSG00000272047.1	GTExv8.EUR.Adipose_Subcutaneous	./WEIGHTS//GTExv8.EUR.Adipose_Subcutaneous/ENSG00000272047.1.wgt.RDat	6	158168351	158168352	0.128	rs9456330	3.4	rs1048397	0.0387	-6.32	1.509	529	17	enet	0.044	2.3e-06	-2.20877	0.0272	No
UBE2Q2	ENSG00000140367.11	GTExv8.EUR.Adipose_Subcutaneous	./WEIGHTS//GTExv8.EUR.Adipose_Subcutaneous/ENSG00000140367.11.wgt.RDat	15	75843284	75843285	0.1143	rs4886726	-3.87	rs17427548	0.0642	-5.72	2.044	282	282	susie	0.071	1.7e-09	-2.20546	0.0274	No
SETD9	ENSG00000155542.11	GTExv8.EUR.Adipose_Subcutaneous	./WEIGHTS//GTExv8.EUR.Adipose_Subcutaneous/ENSG00000155542.11.wgt.RDat	5	56909259	56909260	0.247	rs12187346	3.8	rs2662015	0.287001	-11.8	1.922	494	31	enet	0.33	2.5e-43	-2.20364	0.0275	No
ESM1	ENSG00000164283.12	GTExv8.EUR.Adipose_Subcutaneous	./WEIGHTS//GTExv8.EUR.Adipose_Subcutaneous/ENSG00000164283.12.wgt.RDat	5	54993730	54993731	0.0868	rs1023671	-2.95	rs2112938	-0.00208	3.62	-1.052	516	516	susie	0.0029	0.12	-2.20394	0.0275	No
EHD4	ENSG00000103966.10	GTExv8.EUR.Adipose_Subcutaneous	./WEIGHTS//GTExv8.EUR.Adipose_Subcutaneous/ENSG00000103966.10.wgt.RDat	15	41972577	41972578	0.1548	rs2616	-3.85	rs1614170	0.0314	-5.7	-1.244	430	8	enet	0.045	1.5e-06	2.20339	0.0276	No
IRGM	ENSG00000237693.4	GTExv8.EUR.Adipose_Subcutaneous	./WEIGHTS//GTExv8.EUR.Adipose_Subcutaneous/ENSG00000237693.4.wgt.RDat	5	150846522	150846523	0.0853	rs3792785	-3.68	rs10052080	0.04815	5.89	-2.284	521	521	susie	0.062	1.9e-08	-2.20269	0.0276	No
ZPR1	ENSG00000109917.10	GTExv8.EUR.Adipose_Subcutaneous	./WEIGHTS//GTExv8.EUR.Adipose_Subcutaneous/ENSG00000109917.10.wgt.RDat	11	116788049	116788050	0.0863	rs11215978	3.93	rs12292921	0.0223	-4.91	2.204	550	3	lasso	0.042	4e-06	-2.2011	0.0277	No
TMA16	ENSG00000198498.9	GTExv8.EUR.Adipose_Subcutaneous	./WEIGHTS//GTExv8.EUR.Adipose_Subcutaneous/ENSG00000198498.9.wgt.RDat	4	163494441	163494442	0.0577	rs12508980	-3.64	rs7689631	0.0354	-5.15	-2.2	392	1	top1	0.035	2e-05	2.2	0.02781	No
ARHGEF26	ENSG00000114790.12	GTExv8.EUR.Adipose_Subcutaneous	./WEIGHTS//GTExv8.EUR.Adipose_Subcutaneous/ENSG00000114790.12.wgt.RDat	3	154121002	154121003	0.142	rs6794747	2.95	rs1713845	0.149	-8.75	-2.197	392	1	top1	0.15	9.8e-19	2.197	0.028	No
RP11-399B17.1	ENSG00000278962.1	GTExv8.EUR.Adipose_Subcutaneous	./WEIGHTS//GTExv8.EUR.Adipose_Subcutaneous/ENSG00000278962.1.wgt.RDat	2	112188363	112188364	0.3846	rs12469092	-3.17	rs10779884	0.094325	7.09	2.066	332	46	enet	0.16	5.9e-20	2.19709	0.028	No
ACHE	ENSG00000087085.13	GTExv8.EUR.Adipose_Subcutaneous	./WEIGHTS//GTExv8.EUR.Adipose_Subcutaneous/ENSG00000087085.13.wgt.RDat	7	100896973	100896974	0.2211	rs2286265	-3.33	rs6706	0.15	8.61	2.194	358	1	top1	0.15	8.8e-19	2.194	0.0282	No
FTCDNL1	ENSG00000226124.6	GTExv8.EUR.Adipose_Subcutaneous	./WEIGHTS//GTExv8.EUR.Adipose_Subcutaneous/ENSG00000226124.6.wgt.RDat	2	199851172	199851173	0.479	rs17445200	-4.7	rs6759018	0.284034	11.97	-1.941	310	310	susie	0.33	1.2e-43	-2.19478	0.0282	No
YWHAB	ENSG00000166913.12	GTExv8.EUR.Adipose_Subcutaneous	./WEIGHTS//GTExv8.EUR.Adipose_Subcutaneous/ENSG00000166913.12.wgt.RDat	20	44885675	44885676	0.0763	rs6017414	-2.92	rs6017443	0.0578	-5.65	2.185	432	432	susie	0.058	5.5e-08	-2.19293	0.0283	No
RP11-511B23.2	ENSG00000257322.5	GTExv8.EUR.Adipose_Subcutaneous	./WEIGHTS//GTExv8.EUR.Adipose_Subcutaneous/ENSG00000257322.5.wgt.RDat	12	93215678	93215679	0.3029	rs12422304	-2.6	rs7976742	0.237	-10.76	-2.124	376	376	susie	0.24	6e-31	2.19247	0.028346	No
LONP1	ENSG00000196365.11	GTExv8.EUR.Adipose_Subcutaneous	./WEIGHTS//GTExv8.EUR.Adipose_Subcutaneous/ENSG00000196365.11.wgt.RDat	19	5720571	5720572	0.2706	rs12982187	-3.18	rs35832694	0.249	-11.47	-2.009	395	3	lasso	0.27	2.7e-34	2.19149	0.0284	No
RIPK2	ENSG00000104312.7	GTExv8.EUR.Adipose_Subcutaneous	./WEIGHTS//GTExv8.EUR.Adipose_Subcutaneous/ENSG00000104312.7.wgt.RDat	8	89757746	89757747	0.1347	rs431623	3.05	rs42481	0.018106	-5	-2.891	378	8	enet	0.035	2.2e-05	2.19088	0.02846	No
RAB11FIP4	ENSG00000131242.17	GTExv8.EUR.Adipose_Subcutaneous	./WEIGHTS//GTExv8.EUR.Adipose_Subcutaneous/ENSG00000131242.17.wgt.RDat	17	31391623	31391624	0.0785	rs315440	-2.969	rs2074148	-0.001744	3.57	2.19	360	1	top1	-0.0017	0.68	2.19	0.0285	No
PITHD1	ENSG00000057757.9	GTExv8.EUR.Adipose_Subcutaneous	./WEIGHTS//GTExv8.EUR.Adipose_Subcutaneous/ENSG00000057757.9.wgt.RDat	1	23778404	23778405	0.1181	rs985086	2.54	rs7514394	0.138	-8.48	1.944	352	352	susie	0.15	1.9e-18	-2.18879	0.0286	No
RP3-522J7.7	ENSG00000279345.1	GTExv8.EUR.Adipose_Subcutaneous	./WEIGHTS//GTExv8.EUR.Adipose_Subcutaneous/ENSG00000279345.1.wgt.RDat	22	49805451	49805452	0.1061	rs5770257	-3.63	rs2301407	-0.00135	-3.73	-2.334	538	538	susie	0.011	0.012	2.18693	0.02875	No
WDR70	ENSG00000082068.8	GTExv8.EUR.Adipose_Subcutaneous	./WEIGHTS//GTExv8.EUR.Adipose_Subcutaneous/ENSG00000082068.8.wgt.RDat	5	37379211	37379212	0.0367	rs665327	-4.75	rs12521063	0.035761	4.6	1.63	225	7	lasso	0.038	1.1e-05	2.18627	0.0288	No
NDUFC1	ENSG00000109390.11	GTExv8.EUR.Adipose_Subcutaneous	./WEIGHTS//GTExv8.EUR.Adipose_Subcutaneous/ENSG00000109390.11.wgt.RDat	4	139302550	139302551	0.1391	rs13103115	-2.68	rs13141400	0.0795	7.03	-2.384	403	403	susie	0.09	1.1e-11	-2.1859	0.02882	No
ZFHX3	ENSG00000140836.14	GTExv8.EUR.Adipose_Subcutaneous	./WEIGHTS//GTExv8.EUR.Adipose_Subcutaneous/ENSG00000140836.14.wgt.RDat	16	73059697	73059698	0.1557	rs12923860	-3.21	rs2068360	0.0451	4.76	1.95	467	467	susie	0.053	2.2e-07	2.1848	0.0289	No
CTNS	ENSG00000040531.14	GTExv8.EUR.Adipose_Subcutaneous	./WEIGHTS//GTExv8.EUR.Adipose_Subcutaneous/ENSG00000040531.14.wgt.RDat	17	3636467	3636468	0.4537	rs1063497	-2.905	rs1048682	0.29972	-12.1	-2.332	527	527	susie	0.38	2.6e-51	2.18416	0.029	No
INPP5K	ENSG00000132376.19	GTExv8.EUR.Adipose_Subcutaneous	./WEIGHTS//GTExv8.EUR.Adipose_Subcutaneous/ENSG00000132376.19.wgt.RDat	17	1516887	1516888	0.1077	rs12938667	3.914	rs8069517	0.050751	-5.1	-1.39	422	5	lasso	0.059	4.1e-08	2.18364	0.029	No
KCP	ENSG00000135253.13	GTExv8.EUR.Adipose_Subcutaneous	./WEIGHTS//GTExv8.EUR.Adipose_Subcutaneous/ENSG00000135253.13.wgt.RDat	7	128910718	128910719	0.3421	rs13238831	1.99	rs4731528	0.105	7.21	-1.703	334	8	lasso	0.16	1.6e-19	-2.18121	0.0292	No
EIF2S2P3	ENSG00000236493.2	GTExv8.EUR.Adipose_Subcutaneous	./WEIGHTS//GTExv8.EUR.Adipose_Subcutaneous/ENSG00000236493.2.wgt.RDat	10	92669742	92669743	0.1219	rs1339820	3.73	rs2497306	0.0548	5.82	-2.181	393	1	top1	0.055	1.3e-07	-2.181	0.0292	No
DCTD	ENSG00000129187.14	GTExv8.EUR.Adipose_Subcutaneous	./WEIGHTS//GTExv8.EUR.Adipose_Subcutaneous/ENSG00000129187.14.wgt.RDat	4	182917935	182917936	0.2937	rs2714510	-3.28	rs11730323	0.223	10.39	-1.673	505	34	enet	0.29	6.3e-38	-2.17997	0.02926	No
HERPUD1	ENSG00000051108.14	GTExv8.EUR.Adipose_Subcutaneous	./WEIGHTS//GTExv8.EUR.Adipose_Subcutaneous/ENSG00000051108.14.wgt.RDat	16	56932047	56932048	0.1482	rs2239354	3.15	rs9921780	0.0609	5.56	2.025	526	10	lasso	0.082	9.7e-11	2.1786	0.0294	No
UTP15	ENSG00000164338.9	GTExv8.EUR.Adipose_Subcutaneous	./WEIGHTS//GTExv8.EUR.Adipose_Subcutaneous/ENSG00000164338.9.wgt.RDat	5	73565686	73565687	0.1419	rs11949860	-4.76	rs3822452	0.121414	7.87	1.86	536	5	lasso	0.14	5.9e-18	2.17736	0.0295	No
SAT2	ENSG00000141504.11	GTExv8.EUR.Adipose_Subcutaneous	./WEIGHTS//GTExv8.EUR.Adipose_Subcutaneous/ENSG00000141504.11.wgt.RDat	17	7627875	7627876	0.1143	rs222852	-3.387	rs1641510	0.020792	4.51	2.176	498	1	top1	0.021	0.00091	2.176	0.0296	No
MFSD1	ENSG00000118855.18	GTExv8.EUR.Adipose_Subcutaneous	./WEIGHTS//GTExv8.EUR.Adipose_Subcutaneous/ENSG00000118855.18.wgt.RDat	3	158747576	158747577	0.3467	rs2573182	-2.46	rs4679834	0.135	-8.28	1.795	397	397	susie	0.16	2e-20	-2.17373	0.0297	No
RP11-563N4.1	ENSG00000272716.1	GTExv8.EUR.Adipose_Subcutaneous	./WEIGHTS//GTExv8.EUR.Adipose_Subcutaneous/ENSG00000272716.1.wgt.RDat	2	32165756	32165757	0.039	rs13035097	-2.99	rs6743903	0.027774	-4.92	-1.688	269	4	enet	0.04	6.5e-06	2.17451	0.0297	No
FAM177A1	ENSG00000151327.12	GTExv8.EUR.Adipose_Subcutaneous	./WEIGHTS//GTExv8.EUR.Adipose_Subcutaneous/ENSG00000151327.12.wgt.RDat	14	35044906	35044907	0.2468	rs17526787	5.1	rs4594164	0.11224	7.95	-1.029	371	371	susie	0.22	1.7e-27	-2.1737	0.02973	No
CYP7B1	ENSG00000172817.3	GTExv8.EUR.Adipose_Subcutaneous	./WEIGHTS//GTExv8.EUR.Adipose_Subcutaneous/ENSG00000172817.3.wgt.RDat	8	64798760	64798761	0.0671	rs7840142	3.31	rs12550805	0.063983	5.66	2.173	350	1	top1	0.064	1.2e-08	2.173	0.02978	No
CRISPLD2	ENSG00000103196.11	GTExv8.EUR.Adipose_Subcutaneous	./WEIGHTS//GTExv8.EUR.Adipose_Subcutaneous/ENSG00000103196.11.wgt.RDat	16	84819983	84819984	0.1148	rs8052539	2.98	rs17111	0.0873	6.88	-2.34	779	779	susie	0.091	9.3e-12	-2.1731	0.0298	No
MFSD13A	ENSG00000138111.14	GTExv8.EUR.Adipose_Subcutaneous	./WEIGHTS//GTExv8.EUR.Adipose_Subcutaneous/ENSG00000138111.14.wgt.RDat	10	102461394	102461395	0.3345	rs2001595	-3.22	rs11593526	0.308	12.21	-2.423	338	338	susie	0.31	1.3e-40	-2.17229	0.0298	No
RNFT1	ENSG00000189050.15	GTExv8.EUR.Adipose_Subcutaneous	./WEIGHTS//GTExv8.EUR.Adipose_Subcutaneous/ENSG00000189050.15.wgt.RDat	17	59964760	59964761	0.119	rs2665404	2.915	rs1024637	0.029003	-5.1	2.696	244	34	enet	0.065	1e-08	-2.17335	0.0298	No
ABCD4	ENSG00000119688.20	GTExv8.EUR.Adipose_Subcutaneous	./WEIGHTS//GTExv8.EUR.Adipose_Subcutaneous/ENSG00000119688.20.wgt.RDat	14	74303055	74303056	0.1449	rs11159071	-3.42	rs7158118	0.00872	-4.41	0.022	380	41	enet	0.056	9.2e-08	-2.1707	0.02995	No
PCNX2	ENSG00000135749.18	GTExv8.EUR.Adipose_Subcutaneous	./WEIGHTS//GTExv8.EUR.Adipose_Subcutaneous/ENSG00000135749.18.wgt.RDat	1	233295561	233295562	0.0867	rs1294330	-3.39	rs1294327	0.0659	-5.81	-1.713	592	592	susie	0.073	9.8e-10	2.17007	0.03	No
SYMPK	ENSG00000125755.18	GTExv8.EUR.Adipose_Subcutaneous	./WEIGHTS//GTExv8.EUR.Adipose_Subcutaneous/ENSG00000125755.18.wgt.RDat	19	45863289	45863290	0.1116	rs11670462	-3.63	rs16980027	0.0499	-5.99	-2.316	399	4	lasso	0.08	1.8e-10	2.16795	0.0302	No
ZNF790-AS1	ENSG00000267254.5	GTExv8.EUR.Adipose_Subcutaneous	./WEIGHTS//GTExv8.EUR.Adipose_Subcutaneous/ENSG00000267254.5.wgt.RDat	19	36797517	36797518	0.0433	rs4805189	3.19	rs7257135	0.00559	-3.71	-0.829	276	276	susie	0.023	0.00046	2.16766	0.0302	No
OCIAD1	ENSG00000109180.14	GTExv8.EUR.Adipose_Subcutaneous	./WEIGHTS//GTExv8.EUR.Adipose_Subcutaneous/ENSG00000109180.14.wgt.RDat	4	48805211	48805212	0.0513	rs7698564	-3.28	rs7665209	0.0432	-5.23	-2.388	221	14	enet	0.059	4e-08	2.16728	0.03021	No
PPP1R32	ENSG00000162148.10	GTExv8.EUR.Adipose_Subcutaneous	./WEIGHTS//GTExv8.EUR.Adipose_Subcutaneous/ENSG00000162148.10.wgt.RDat	11	61481119	61481120	0.0716	rs541872	4.35	rs3019200	0.0209	-4.41	-2.163	364	1	top1	0.021	0.00088	2.163	0.0305	No
SVIL-AS1	ENSG00000224597.9	GTExv8.EUR.Adipose_Subcutaneous	./WEIGHTS//GTExv8.EUR.Adipose_Subcutaneous/ENSG00000224597.9.wgt.RDat	10	29409401	29409402	0.4153	rs11007646	3.21	rs10082484	0.262	11.96	-0.73	719	8	lasso	0.38	2.3e-51	-2.16372	0.0305	No
ARHGAP25	ENSG00000163219.11	GTExv8.EUR.Adipose_Subcutaneous	./WEIGHTS//GTExv8.EUR.Adipose_Subcutaneous/ENSG00000163219.11.wgt.RDat	2	68679600	68679601	0.0599	rs7558602	4.21	rs11689198	0.003194	-3.85	2.61	535	535	susie	0.023	0.00054	-2.16187	0.0306	No
JAZF1-AS1	ENSG00000234336.6	GTExv8.EUR.Adipose_Subcutaneous	./WEIGHTS//GTExv8.EUR.Adipose_Subcutaneous/ENSG00000234336.6.wgt.RDat	7	28180321	28180322	0.1313	rs217513	3.33	rs3735568	0.0693	-6.06	-1.623	557	3	lasso	0.078	2.9e-10	2.16283	0.0306	No
RP1-239B22.5	ENSG00000260196.1	GTExv8.EUR.Adipose_Subcutaneous	./WEIGHTS//GTExv8.EUR.Adipose_Subcutaneous/ENSG00000260196.1.wgt.RDat	11	17380648	17380649	0.1413	rs2237984	2.5	rs7928810	0.116	-8.1	-2.022	520	14	enet	0.12	1.2e-15	2.16235	0.0306	No
MRPL27	ENSG00000108826.15	GTExv8.EUR.Adipose_Subcutaneous	./WEIGHTS//GTExv8.EUR.Adipose_Subcutaneous/ENSG00000108826.15.wgt.RDat	17	50373213	50373214	0.0799	rs12451302	-3.849	rs4794136	0.021852	-4.33	2.16	487	1	top1	0.022	0.00069	-2.16	0.0308	No
KIAA1683	ENSG00000130518.16	GTExv8.EUR.Adipose_Subcutaneous	./WEIGHTS//GTExv8.EUR.Adipose_Subcutaneous/ENSG00000130518.16.wgt.RDat	19	18274508	18274509	0.2885	rs17711565	3.21	rs12461701	0.243	-10.86	2.395	411	411	susie	0.26	4.7e-33	-2.15956	0.0308	No
EML4	ENSG00000143924.18	GTExv8.EUR.Adipose_Subcutaneous	./WEIGHTS//GTExv8.EUR.Adipose_Subcutaneous/ENSG00000143924.18.wgt.RDat	2	42169349	42169350	0.1721	rs2165240	5.05	rs8162	0.200504	-10.05	-2.159	521	521	susie	0.2	8.4e-26	2.15923	0.0308	No
AKAP11	ENSG00000023516.8	GTExv8.EUR.Adipose_Subcutaneous	./WEIGHTS//GTExv8.EUR.Adipose_Subcutaneous/ENSG00000023516.8.wgt.RDat	13	42272152	42272153	0.1298	rs4942143	10.46	rs2122242	0.119	-7.61	2.158	514	1	top1	0.12	4.6e-15	-2.158	0.0309	No
RP5-1180D12.1	ENSG00000280202.1	GTExv8.EUR.Adipose_Subcutaneous	./WEIGHTS//GTExv8.EUR.Adipose_Subcutaneous/ENSG00000280202.1.wgt.RDat	12	3612002	3612003	0.1021	rs3168623	3.68	rs17836356	0.00651	-4.13	-1.426	658	24	enet	0.056	9.4e-08	2.15669	0.03103	No
AC018816.3	ENSG00000235978.6	GTExv8.EUR.Adipose_Subcutaneous	./WEIGHTS//GTExv8.EUR.Adipose_Subcutaneous/ENSG00000235978.6.wgt.RDat	3	4887292	4887293	0.1196	rs17786757	-2.77	rs3792511	0.0235	-4.95	1.25	611	3	lasso	0.056	8.5e-08	-2.15549	0.0311	No
STAG3L2	ENSG00000277072.4	GTExv8.EUR.Adipose_Subcutaneous	./WEIGHTS//GTExv8.EUR.Adipose_Subcutaneous/ENSG00000277072.4.wgt.RDat	7	74890609	74890610	0.2336	rs810364	2.56	rs35005436	0.0989	7.42	2.543	90	19	enet	0.12	5.6e-15	2.15609	0.0311	No
MIS12	ENSG00000167842.15	GTExv8.EUR.Adipose_Subcutaneous	./WEIGHTS//GTExv8.EUR.Adipose_Subcutaneous/ENSG00000167842.15.wgt.RDat	17	5486284	5486285	0.1867	rs16954357	3.235	rs2074438	0.125309	-7.87	-0.891	528	9	enet	0.16	1.6e-19	2.1542	0.0312	No
TTC4	ENSG00000243725.6	GTExv8.EUR.Adipose_Subcutaneous	./WEIGHTS//GTExv8.EUR.Adipose_Subcutaneous/ENSG00000243725.6.wgt.RDat	1	54715821	54715822	0.301	rs3753407	3.25	rs3766415	0.283	11.82	-2.155	528	1	top1	0.28	1.5e-36	-2.155	0.0312	No
PLEKHO2	ENSG00000241839.9	GTExv8.EUR.Adipose_Subcutaneous	./WEIGHTS//GTExv8.EUR.Adipose_Subcutaneous/ENSG00000241839.9.wgt.RDat	15	64841882	64841883	0.1213	rs832882	2.35	rs11633431	0.103	-7.18	2.153	293	1	top1	0.1	3.3e-13	-2.153	0.0313	No
CTC-296K1.3	ENSG00000267505.1	GTExv8.EUR.Adipose_Subcutaneous	./WEIGHTS//GTExv8.EUR.Adipose_Subcutaneous/ENSG00000267505.1.wgt.RDat	17	44793198	44793199	0.0734	rs16939676	2.866	rs4793157	0.04497	5.11	1.261	394	13	enet	0.046	1.4e-06	2.15337	0.0313	No
MCF2L2	ENSG00000053524.12	GTExv8.EUR.Adipose_Subcutaneous	./WEIGHTS//GTExv8.EUR.Adipose_Subcutaneous/ENSG00000053524.12.wgt.RDat	3	183428777	183428778	0.228	rs9290763	3.88	rs879713	0.0696	-6.5	0.61	417	8	lasso	0.13	4.1e-16	-2.15106	0.0315	No
CPSF4	ENSG00000160917.14	GTExv8.EUR.Adipose_Subcutaneous	./WEIGHTS//GTExv8.EUR.Adipose_Subcutaneous/ENSG00000160917.14.wgt.RDat	7	99438921	99438922	0.0283	rs3843540	2.82	rs10271049	0.0064	-3.69	2.196	320	320	susie	0.015	0.0042	-2.15125	0.0315	No
ATP1B2	ENSG00000129244.8	GTExv8.EUR.Adipose_Subcutaneous	./WEIGHTS//GTExv8.EUR.Adipose_Subcutaneous/ENSG00000129244.8.wgt.RDat	17	7646626	7646627	0.0526	rs222852	-3.387	rs1642796	0.062431	5.59	-2.149	497	1	top1	0.062	1.8e-08	-2.149	0.0316	No
NUP50	ENSG00000093000.18	GTExv8.EUR.Adipose_Subcutaneous	./WEIGHTS//GTExv8.EUR.Adipose_Subcutaneous/ENSG00000093000.18.wgt.RDat	22	45163840	45163841	0.2966	rs6007324	-3.26	rs973703	0.142	8.44	-1.002	659	21	enet	0.2	1.2e-25	-2.1484	0.03168	No
NUAK2	ENSG00000163545.8	GTExv8.EUR.Adipose_Subcutaneous	./WEIGHTS//GTExv8.EUR.Adipose_Subcutaneous/ENSG00000163545.8.wgt.RDat	1	205321790	205321791	0.1526	rs12022806	-3.36	rs4950989	0.0978	-7.33	-1.197	582	582	susie	0.15	2e-18	2.14838	0.0317	No
LINC02188	ENSG00000261175.5	GTExv8.EUR.Adipose_Subcutaneous	./WEIGHTS//GTExv8.EUR.Adipose_Subcutaneous/ENSG00000261175.5.wgt.RDat	16	86722090	86722091	0.1529	rs11865476	4.27	rs9674202	0.00532	4.58	0.03	870	39	enet	0.032	4.4e-05	2.1479	0.0317	No
R3HCC1L	ENSG00000166024.13	GTExv8.EUR.Adipose_Subcutaneous	./WEIGHTS//GTExv8.EUR.Adipose_Subcutaneous/ENSG00000166024.13.wgt.RDat	10	98134623	98134624	0.0803	rs4919218	-3	rs2095365	0.0187	4.38	1.88	533	7	lasso	0.031	6.9e-05	2.14719	0.0318	No
CD320	ENSG00000167775.10	GTExv8.EUR.Adipose_Subcutaneous	./WEIGHTS//GTExv8.EUR.Adipose_Subcutaneous/ENSG00000167775.10.wgt.RDat	19	8308355	8308356	0.1487	rs8110054	-3.27	rs2241592	0.0824	-6.49	2.345	371	371	susie	0.087	3e-11	-2.14608	0.0319	No
CENPX	ENSG00000169689.14	GTExv8.EUR.Adipose_Subcutaneous	./WEIGHTS//GTExv8.EUR.Adipose_Subcutaneous/ENSG00000169689.14.wgt.RDat	17	82022917	82022918	0.4825	rs7406439	-2.824	rs3934983	0.375424	-13.43	-2.241	314	3	lasso	0.38	2.9e-51	2.14618	0.0319	No
RP3-523E19.2	ENSG00000271218.1	GTExv8.EUR.Adipose_Subcutaneous	./WEIGHTS//GTExv8.EUR.Adipose_Subcutaneous/ENSG00000271218.1.wgt.RDat	6	53920787	53920788	0.0521	rs1995768	3.12	rs2745461	0.00307	-3.6	-1.376	559	559	susie	0.0085	0.025	2.14552	0.0319	No
PATZ1	ENSG00000100105.17	GTExv8.EUR.Adipose_Subcutaneous	./WEIGHTS//GTExv8.EUR.Adipose_Subcutaneous/ENSG00000100105.17.wgt.RDat	22	31346231	31346232	0.0459	rs4820045	2.9	rs7289941	0.0225	-5.05	-2.444	339	339	susie	0.031	5.8e-05	2.14402	0.03203	No
CTA-268H5.12	ENSG00000273353.1	GTExv8.EUR.Adipose_Subcutaneous	./WEIGHTS//GTExv8.EUR.Adipose_Subcutaneous/ENSG00000273353.1.wgt.RDat	22	45178989	45178990	0.1326	rs6007324	-3.26	rs226524	0.00778	4.42	-0.303	663	32	enet	0.043	2.6e-06	-2.14388	0.03204	No
PYY2	ENSG00000237575.4	GTExv8.EUR.Adipose_Subcutaneous	./WEIGHTS//GTExv8.EUR.Adipose_Subcutaneous/ENSG00000237575.4.wgt.RDat	17	28226562	28226563	0.0863	rs3730017	2.393	rs9900666	0.061612	-5.92	2.055	275	275	susie	0.063	1.7e-08	-2.14317	0.0321	No
AOX3P	ENSG00000244301.6	GTExv8.EUR.Adipose_Subcutaneous	./WEIGHTS//GTExv8.EUR.Adipose_Subcutaneous/ENSG00000244301.6.wgt.RDat	2	200678232	200678233	0.1418	rs16832774	-4.37	rs7563682	0.111962	-7.6	-2.758	473	7	enet	0.13	2.5e-16	2.14325	0.0321	No
CCDC71L	ENSG00000253276.2	GTExv8.EUR.Adipose_Subcutaneous	./WEIGHTS//GTExv8.EUR.Adipose_Subcutaneous/ENSG00000253276.2.wgt.RDat	7	106660995	106660996	0.0572	rs11764334	3.04	rs9690894	0.0112	4.64	-2.115	469	4	lasso	0.013	0.0077	-2.14147	0.0322	No
MDGA1	ENSG00000112139.14	GTExv8.EUR.Adipose_Subcutaneous	./WEIGHTS//GTExv8.EUR.Adipose_Subcutaneous/ENSG00000112139.14.wgt.RDat	6	37699305	37699306	0.7118	rs4714104	3.75	rs6938061	0.531	15.97	2.237	474	474	susie	0.54	5.5e-82	2.14069	0.0323	No
ABR	ENSG00000159842.14	GTExv8.EUR.Adipose_Subcutaneous	./WEIGHTS//GTExv8.EUR.Adipose_Subcutaneous/ENSG00000159842.14.wgt.RDat	17	1229020	1229021	0.1222	rs4636972	3.651	rs2440743	0.014084	-4.81	1.394	443	16	enet	0.017	0.0023	-2.14027	0.0323	No
NCK1-AS1	ENSG00000239213.5	GTExv8.EUR.Adipose_Subcutaneous	./WEIGHTS//GTExv8.EUR.Adipose_Subcutaneous/ENSG00000239213.5.wgt.RDat	3	136862053	136862054	0.0597	rs7627546	-3.38	rs3772388	0.0488	-5.35	2.14	336	1	top1	0.049	6.2e-07	-2.14	0.0324	No
ZNF304	ENSG00000131845.14	GTExv8.EUR.Adipose_Subcutaneous	./WEIGHTS//GTExv8.EUR.Adipose_Subcutaneous/ENSG00000131845.14.wgt.RDat	19	57351359	57351360	0.2222	rs7249882	3.02	rs862703	0.148	-9.19	1.414	506	9	lasso	0.17	9.5e-22	-2.13771	0.0325	No
IP6K1	ENSG00000176095.11	GTExv8.EUR.Adipose_Subcutaneous	./WEIGHTS//GTExv8.EUR.Adipose_Subcutaneous/ENSG00000176095.11.wgt.RDat	3	49786541	49786542	0.0382	rs1986599	3.61	rs1491983	0.0268	4.08	2.137	314	1	top1	0.027	0.00019	2.137	0.0326	No
LA16c-349E10.1	ENSG00000262528.2	GTExv8.EUR.Adipose_Subcutaneous	./WEIGHTS//GTExv8.EUR.Adipose_Subcutaneous/ENSG00000262528.2.wgt.RDat	16	656193	656194	0.2544	rs3929997	-3.44	rs9934288	0.139	-8.68	1.997	449	23	enet	0.19	4.5e-24	-2.1367	0.0326	No
PPIP5K2	ENSG00000145725.19	GTExv8.EUR.Adipose_Subcutaneous	./WEIGHTS//GTExv8.EUR.Adipose_Subcutaneous/ENSG00000145725.19.wgt.RDat	5	103120151	103120152	0.1024	rs10463994	3.42	rs34823	0.162005	-9.04	-2.16	318	318	susie	0.17	7.5e-21	2.13465	0.0328	No
FAM3C	ENSG00000196937.10	GTExv8.EUR.Adipose_Subcutaneous	./WEIGHTS//GTExv8.EUR.Adipose_Subcutaneous/ENSG00000196937.10.wgt.RDat	7	121396363	121396364	0.1409	rs3801382	-13.41	rs2707460	0.088	-6.73	2.71	365	24	enet	0.089	1.7e-11	-2.13418	0.0328	No
RP5-890E16.5	ENSG00000278765.1	GTExv8.EUR.Adipose_Subcutaneous	./WEIGHTS//GTExv8.EUR.Adipose_Subcutaneous/ENSG00000278765.1.wgt.RDat	17	48067292	48067293	0.1324	rs757351	-4.122	rs1468270	0.13714	8.3	2.134	424	1	top1	0.14	3.1e-17	2.134	0.0328	No
TOMM70	ENSG00000154174.7	GTExv8.EUR.Adipose_Subcutaneous	./WEIGHTS//GTExv8.EUR.Adipose_Subcutaneous/ENSG00000154174.7.wgt.RDat	3	100401191	100401192	0.1527	rs16841908	3.17	rs1486308	0.0773	6.34	-2.057	395	23	enet	0.078	2.8e-10	-2.13284	0.0329	No
SCAMP4	ENSG00000227500.9	GTExv8.EUR.Adipose_Subcutaneous	./WEIGHTS//GTExv8.EUR.Adipose_Subcutaneous/ENSG00000227500.9.wgt.RDat	19	1905213	1905214	0.1352	rs2108524	-3.46	rs2028261	0.0267	6.05	-2.064	365	365	susie	0.05	4.8e-07	-2.13134	0.0331	No
ZNF767P	ENSG00000133624.13	GTExv8.EUR.Adipose_Subcutaneous	./WEIGHTS//GTExv8.EUR.Adipose_Subcutaneous/ENSG00000133624.13.wgt.RDat	7	149624751	149624752	0.0909	rs855754	-2.5	rs354077	0.0203	4.97	-1.917	356	356	susie	0.035	2.2e-05	-2.12911	0.0332	No
RPS8	ENSG00000142937.11	GTExv8.EUR.Adipose_Subcutaneous	./WEIGHTS//GTExv8.EUR.Adipose_Subcutaneous/ENSG00000142937.11.wgt.RDat	1	44775250	44775251	0.1734	rs275075	-2.82	rs6689911	0.134	-9.15	1.655	350	21	enet	0.19	2.2e-23	-2.12487	0.0336	No
RP11-511B23.3	ENSG00000258171.1	GTExv8.EUR.Adipose_Subcutaneous	./WEIGHTS//GTExv8.EUR.Adipose_Subcutaneous/ENSG00000258171.1.wgt.RDat	12	93174365	93174366	0.1299	rs12422304	-2.6	rs7976742	0.108	-7.46	-2.124	372	1	top1	0.11	1e-13	2.124	0.03367	No
PMS2P3	ENSG00000127957.17	GTExv8.EUR.Adipose_Subcutaneous	./WEIGHTS//GTExv8.EUR.Adipose_Subcutaneous/ENSG00000127957.17.wgt.RDat	7	75528147	75528148	0.2822	rs8509	-2.81	rs17207196	0.175	9.3	-2.123	217	1	top1	0.18	5.9e-22	-2.123	0.0338	No
SPDYE5	ENSG00000170092.14	GTExv8.EUR.Adipose_Subcutaneous	./WEIGHTS//GTExv8.EUR.Adipose_Subcutaneous/ENSG00000170092.14.wgt.RDat	7	75493624	75493625	0.3116	rs8509	-2.81	rs17207196	0.257	-11.14	-2.123	203	1	top1	0.26	7.2e-33	2.123	0.0338	No
IGF2R	ENSG00000197081.12	GTExv8.EUR.Adipose_Subcutaneous	./WEIGHTS//GTExv8.EUR.Adipose_Subcutaneous/ENSG00000197081.12.wgt.RDat	6	159969098	159969099	0.1865	rs7744658	-2.88	rs12202350	0.123	7.98	2.231	599	599	susie	0.12	1.6e-15	2.12207	0.0338	No
AC068282.3	ENSG00000236682.1	GTExv8.EUR.Adipose_Subcutaneous	./WEIGHTS//GTExv8.EUR.Adipose_Subcutaneous/ENSG00000236682.1.wgt.RDat	2	127389129	127389130	0.582	rs11693296	-4.44	rs12613413	0.565376	16.45	2.123	438	1	top1	0.57	1.4e-88	2.123	0.0338	No
GUSBP1	ENSG00000183666.16	GTExv8.EUR.Adipose_Subcutaneous	./WEIGHTS//GTExv8.EUR.Adipose_Subcutaneous/ENSG00000183666.16.wgt.RDat	5	21341832	21341833	0.4253	rs4645308	2.25	rs294136	0.050893	6.63	1.47	257	48	enet	0.13	7.9e-16	2.12075	0.0339	No
PPM1N	ENSG00000213889.10	GTExv8.EUR.Adipose_Subcutaneous	./WEIGHTS//GTExv8.EUR.Adipose_Subcutaneous/ENSG00000213889.10.wgt.RDat	19	45488776	45488777	0.2304	rs17356664	4.17	rs4511641	0.188	9.58	1.648	373	11	enet	0.2	3.1e-25	2.12084	0.0339	No
LIMS2	ENSG00000072163.19	GTExv8.EUR.Adipose_Subcutaneous	./WEIGHTS//GTExv8.EUR.Adipose_Subcutaneous/ENSG00000072163.19.wgt.RDat	2	127681785	127681786	0.096	rs11693296	-4.44	rs10211103	0.029049	-4.84	0.775	363	18	enet	0.046	1.2e-06	-2.1198	0.034	No
MCM6	ENSG00000076003.4	GTExv8.EUR.Adipose_Subcutaneous	./WEIGHTS//GTExv8.EUR.Adipose_Subcutaneous/ENSG00000076003.4.wgt.RDat	2	135876425	135876426	0.1296	rs10187054	2.89	rs1807356	0.058931	6.7	2.672	276	16	enet	0.07	2.5e-09	2.12037	0.034	No
SLC26A8	ENSG00000112053.13	GTExv8.EUR.Adipose_Subcutaneous	./WEIGHTS//GTExv8.EUR.Adipose_Subcutaneous/ENSG00000112053.13.wgt.RDat	6	36024867	36024868	0.3748	rs16888552	-2.73	rs7761118	0.31	12.47	1.816	388	388	susie	0.34	7.8e-45	2.11953	0.034	No
WDR25	ENSG00000176473.13	GTExv8.EUR.Adipose_Subcutaneous	./WEIGHTS//GTExv8.EUR.Adipose_Subcutaneous/ENSG00000176473.13.wgt.RDat	14	100380909	100380910	0.2059	rs11160586	-3.38	rs12897338	0.202475	9.93	-1.416	428	3	lasso	0.21	2.3e-26	-2.1196	0.03404	No
ATP8B4	ENSG00000104043.14	GTExv8.EUR.Adipose_Subcutaneous	./WEIGHTS//GTExv8.EUR.Adipose_Subcutaneous/ENSG00000104043.14.wgt.RDat	15	50119456	50119457	0.1505	rs10519239	-2.63	rs2009833	0.0814	6.36	2.155	435	20	enet	0.086	3.9e-11	2.11861	0.0341	No
CCDC6	ENSG00000108091.10	GTExv8.EUR.Adipose_Subcutaneous	./WEIGHTS//GTExv8.EUR.Adipose_Subcutaneous/ENSG00000108091.10.wgt.RDat	10	59906655	59906656	0.0478	rs7068392	3.39	rs2271564	0.0335	-4.87	-2.119	580	1	top1	0.033	3.3e-05	2.119	0.0341	No
GDF5	ENSG00000125965.8	GTExv8.EUR.Adipose_Subcutaneous	./WEIGHTS//GTExv8.EUR.Adipose_Subcutaneous/ENSG00000125965.8.wgt.RDat	20	35454745	35454746	0.0697	rs143384	4.82	rs224320	0.0636	5.83	2.119	328	1	top1	0.064	1.3e-08	2.119	0.0341	No
FAP	ENSG00000078098.13	GTExv8.EUR.Adipose_Subcutaneous	./WEIGHTS//GTExv8.EUR.Adipose_Subcutaneous/ENSG00000078098.13.wgt.RDat	2	162245150	162245151	0.0431	rs1861975	-3.15	rs6715552	0.033026	4.33	2.118	287	1	top1	0.033	3.7e-05	2.118	0.0342	No
GGACT	ENSG00000134864.10	GTExv8.EUR.Adipose_Subcutaneous	./WEIGHTS//GTExv8.EUR.Adipose_Subcutaneous/ENSG00000134864.10.wgt.RDat	13	100589527	100589528	0.27	rs837286	3.48	rs9557460	0.146	8.48	-2.148	507	507	susie	0.15	3.7e-19	-2.1145	0.0345	No
RP11-505P4.6	ENSG00000223821.1	GTExv8.EUR.Adipose_Subcutaneous	./WEIGHTS//GTExv8.EUR.Adipose_Subcutaneous/ENSG00000223821.1.wgt.RDat	6	73492741	73492742	0.0615	rs12529857	2.85	rs11755449	0.0224	4.78	2.114	383	1	top1	0.022	0.0006	2.114	0.0345	No
AP4B1-AS1	ENSG00000226167.1	GTExv8.EUR.Adipose_Subcutaneous	./WEIGHTS//GTExv8.EUR.Adipose_Subcutaneous/ENSG00000226167.1.wgt.RDat	1	113856634	113856635	0.0632	rs6679677	-3.21	rs17464525	0.0562	5.36	2.114	484	1	top1	0.056	9.1e-08	2.114	0.0345	No
RP11-799B12.4	ENSG00000265750.1	GTExv8.EUR.Adipose_Subcutaneous	./WEIGHTS//GTExv8.EUR.Adipose_Subcutaneous/ENSG00000265750.1.wgt.RDat	18	24162042	24162043	0.0622	rs8083184	-2.92	rs3760594	0.044738	5.45	2.282	493	5	lasso	0.049	6.1e-07	2.11127	0.034749	No
ELMO3	ENSG00000102890.14	GTExv8.EUR.Adipose_Subcutaneous	./WEIGHTS//GTExv8.EUR.Adipose_Subcutaneous/ENSG00000102890.14.wgt.RDat	16	67199110	67199111	0.1061	rs12927959	2.7	rs9932087	0.0778	6.97	-2.18	252	19	enet	0.093	5.9e-12	-2.111	0.0348	No
HGD	ENSG00000113924.11	GTExv8.EUR.Adipose_Subcutaneous	./WEIGHTS//GTExv8.EUR.Adipose_Subcutaneous/ENSG00000113924.11.wgt.RDat	3	120682570	120682571	0.0733	rs10511405	-2.78	rs2288096	0.0154	-4.26	-2.111	361	1	top1	0.015	0.0038	2.111	0.0348	No
ALS2CR12	ENSG00000155749.12	GTExv8.EUR.Adipose_Subcutaneous	./WEIGHTS//GTExv8.EUR.Adipose_Subcutaneous/ENSG00000155749.12.wgt.RDat	2	201357397	201357398	0.164	rs12470499	-3.27	rs13016963	0.149143	9.48	1.823	345	17	enet	0.19	7.7e-24	2.11072	0.0348	No
GYPE	ENSG00000197465.13	GTExv8.EUR.Adipose_Subcutaneous	./WEIGHTS//GTExv8.EUR.Adipose_Subcutaneous/ENSG00000197465.13.wgt.RDat	4	143905562	143905563	0.1031	rs6828217	3.43	rs11728121	0.0417	6.03	1.804	248	248	susie	0.067	4.9e-09	2.1101	0.03485	No
RRNAD1	ENSG00000143303.11	GTExv8.EUR.Adipose_Subcutaneous	./WEIGHTS//GTExv8.EUR.Adipose_Subcutaneous/ENSG00000143303.11.wgt.RDat	1	156728799	156728800	0.2371	rs6427339	3.55	rs12145743	0.121	7.7	2.11	449	1	top1	0.12	2.9e-15	2.11	0.0349	No
ATP6V0D1	ENSG00000159720.11	GTExv8.EUR.Adipose_Subcutaneous	./WEIGHTS//GTExv8.EUR.Adipose_Subcutaneous/ENSG00000159720.11.wgt.RDat	16	67481236	67481237	0.077	rs35316276	2.88	rs28571100	0.0564	-5.46	-2.109	213	1	top1	0.056	8.6e-08	2.109	0.0349	No
ZKSCAN2	ENSG00000155592.15	GTExv8.EUR.Adipose_Subcutaneous	./WEIGHTS//GTExv8.EUR.Adipose_Subcutaneous/ENSG00000155592.15.wgt.RDat	16	25257930	25257931	0.1845	rs4788430	3.13	rs7184511	0.145	8.88	-2.523	432	14	enet	0.15	3.3e-19	-2.1086	0.035	No
C2orf40	ENSG00000119147.9	GTExv8.EUR.Adipose_Subcutaneous	./WEIGHTS//GTExv8.EUR.Adipose_Subcutaneous/ENSG00000119147.9.wgt.RDat	2	106063245	106063246	0.4864	rs3769504	3.34	rs2377443	0.116293	7.58	1.875	480	480	susie	0.28	1.5e-36	2.10733	0.0351	No
CDO1	ENSG00000129596.4	GTExv8.EUR.Adipose_Subcutaneous	./WEIGHTS//GTExv8.EUR.Adipose_Subcutaneous/ENSG00000129596.4.wgt.RDat	5	115816953	115816954	0.2978	rs11948029	-2.5	rs10478248	0.155188	-9.26	2.041	536	21	enet	0.18	3.4e-22	-2.1077	0.0351	No
SOGA3	ENSG00000214338.10	GTExv8.EUR.Adipose_Subcutaneous	./WEIGHTS//GTExv8.EUR.Adipose_Subcutaneous/ENSG00000214338.10.wgt.RDat	6	127519190	127519191	0.1583	rs1949173	3.07	rs11154416	0.0426	5.95	-0.839	340	16	enet	0.074	8.5e-10	-2.10741	0.0351	No
RP11-479O9.4	ENSG00000272693.3	GTExv8.EUR.Adipose_Subcutaneous	./WEIGHTS//GTExv8.EUR.Adipose_Subcutaneous/ENSG00000272693.3.wgt.RDat	7	65770809	65770810	0.0437	rs6968534	2.48	rs6460259	0.0373	-4.61	-2.107	202	1	top1	0.037	1.2e-05	2.107	0.0351	No
SLC26A1	ENSG00000145217.13	GTExv8.EUR.Adipose_Subcutaneous	./WEIGHTS//GTExv8.EUR.Adipose_Subcutaneous/ENSG00000145217.13.wgt.RDat	4	993439	993440	0.7102	rs6843423	-4.3	rs3796622	0.538	16.15	1.908	402	20	enet	0.54	1.6e-83	2.10656	0.03516	No
MPHOSPH8	ENSG00000196199.13	GTExv8.EUR.Adipose_Subcutaneous	./WEIGHTS//GTExv8.EUR.Adipose_Subcutaneous/ENSG00000196199.13.wgt.RDat	13	19633680	19633681	0.0895	rs2313626	3.18	rs9506370	0.061	6.09	2.215	291	291	susie	0.072	1.3e-09	2.1056	0.0352	No
CCL16	ENSG00000275152.4	GTExv8.EUR.Adipose_Subcutaneous	./WEIGHTS//GTExv8.EUR.Adipose_Subcutaneous/ENSG00000275152.4.wgt.RDat	17	35981495	35981496	0.1904	rs854686	-2.879	rs10491118	0.126012	-8.05	-2.106	293	1	top1	0.13	6.8e-16	2.106	0.0352	No
KCNA1	ENSG00000111262.5	GTExv8.EUR.Adipose_Subcutaneous	./WEIGHTS//GTExv8.EUR.Adipose_Subcutaneous/ENSG00000111262.5.wgt.RDat	12	4910839	4910840	0.1442	rs2241279	-4.04	rs11612475	0.0571	-6.03	-2.106	689	1	top1	0.057	7.1e-08	2.106	0.035204	No
PCMTD1	ENSG00000168300.13	GTExv8.EUR.Adipose_Subcutaneous	./WEIGHTS//GTExv8.EUR.Adipose_Subcutaneous/ENSG00000168300.13.wgt.RDat	8	51899185	51899186	0.0973	rs1013621	2.88	rs7833668	0.028519	-4.73	2.105	426	1	lasso	0.032	4.9e-05	-2.105	0.03529	No
ADGRL3	ENSG00000150471.16	GTExv8.EUR.Adipose_Subcutaneous	./WEIGHTS//GTExv8.EUR.Adipose_Subcutaneous/ENSG00000150471.16.wgt.RDat	4	61201257	61201258	0.2236	rs12651686	-3.11	rs13105031	0.0645	-6.75	-0.238	346	346	susie	0.13	3.8e-16	2.10491	0.0353	No
SLC1A1	ENSG00000106688.11	GTExv8.EUR.Adipose_Subcutaneous	./WEIGHTS//GTExv8.EUR.Adipose_Subcutaneous/ENSG00000106688.11.wgt.RDat	9	4490443	4490444	0.1663	rs10815039	-3.749	rs7031998	0.191	-9.71	-2.101	816	1	top1	0.19	5.4e-24	2.101	0.0356	No
DDO	ENSG00000203797.9	GTExv8.EUR.Adipose_Subcutaneous	./WEIGHTS//GTExv8.EUR.Adipose_Subcutaneous/ENSG00000203797.9.wgt.RDat	6	110415561	110415562	0.1615	rs1989634	3.63	rs7756222	0.103	-7.61	2.17	407	407	susie	0.11	1.5e-14	-2.10199	0.0356	No
LRRC1	ENSG00000137269.14	GTExv8.EUR.Adipose_Subcutaneous	./WEIGHTS//GTExv8.EUR.Adipose_Subcutaneous/ENSG00000137269.14.wgt.RDat	6	53794496	53794497	0.2036	rs11755131	2.66	rs10948779	0.124	-7.94	-1.241	529	47	enet	0.14	7.5e-18	2.10016	0.0357	No
LINC01914	ENSG00000234362.5	GTExv8.EUR.Adipose_Subcutaneous	./WEIGHTS//GTExv8.EUR.Adipose_Subcutaneous/ENSG00000234362.5.wgt.RDat	2	41933722	41933723	0.0569	rs2165240	5.05	rs4952548	0.004389	-4.01	-1.986	582	582	susie	0.0095	0.019	2.10051	0.0357	No
TRIP4	ENSG00000103671.9	GTExv8.EUR.Adipose_Subcutaneous	./WEIGHTS//GTExv8.EUR.Adipose_Subcutaneous/ENSG00000103671.9.wgt.RDat	15	64387747	64387748	0.2264	rs832882	2.35	rs673931	0.229	10.64	2.099	286	1	top1	0.23	5e-29	2.099	0.0358	No
STEAP1B	ENSG00000105889.14	GTExv8.EUR.Adipose_Subcutaneous	./WEIGHTS//GTExv8.EUR.Adipose_Subcutaneous/ENSG00000105889.14.wgt.RDat	7	22632924	22632925	0.2418	rs7787814	-2.52	rs2069832	0.18	9.99	-1.89	544	8	lasso	0.21	1.4e-26	-2.09948	0.0358	No
HOXB-AS1	ENSG00000230148.8	GTExv8.EUR.Adipose_Subcutaneous	./WEIGHTS//GTExv8.EUR.Adipose_Subcutaneous/ENSG00000230148.8.wgt.RDat	17	48544350	48544351	0.1291	rs7211412	-3.383	rs9904760	0.131476	-8.57	-1.836	413	413	susie	0.14	4.1e-17	2.09881	0.0358	No
RIBC2	ENSG00000128408.8	GTExv8.EUR.Adipose_Subcutaneous	./WEIGHTS//GTExv8.EUR.Adipose_Subcutaneous/ENSG00000128408.8.wgt.RDat	22	45413690	45413691	0.0973	rs16994480	-3.59	rs8138001	0.0583	-5.76	2.696	575	575	susie	0.065	8.5e-09	-2.09705	0.03599	No
WDR75	ENSG00000115368.9	GTExv8.EUR.Adipose_Subcutaneous	./WEIGHTS//GTExv8.EUR.Adipose_Subcutaneous/ENSG00000115368.9.wgt.RDat	2	189441432	189441433	0.1441	rs6434310	3.75	rs12999125	0.078179	-6.82	1.41	305	305	susie	0.089	1.8e-11	-2.09646	0.036	No
RP11-326A19.4	ENSG00000260123.1	GTExv8.EUR.Adipose_Subcutaneous	./WEIGHTS//GTExv8.EUR.Adipose_Subcutaneous/ENSG00000260123.1.wgt.RDat	15	89041222	89041223	0.1377	rs730657	-2.91	rs4932471	0.0745	7.49	2.084	450	16	enet	0.088	2.3e-11	2.09665	0.036	No
MCUR1	ENSG00000050393.11	GTExv8.EUR.Adipose_Subcutaneous	./WEIGHTS//GTExv8.EUR.Adipose_Subcutaneous/ENSG00000050393.11.wgt.RDat	6	13814567	13814568	0.2425	rs9381968	-3.6	rs3734672	0.138	-8.19	-1.832	472	7	lasso	0.18	2.1e-22	2.09571	0.0361	No
MYH7B	ENSG00000078814.15	GTExv8.EUR.Adipose_Subcutaneous	./WEIGHTS//GTExv8.EUR.Adipose_Subcutaneous/ENSG00000078814.15.wgt.RDat	20	34975402	34975403	0.0882	rs143384	4.82	rs3746429	0.0318	5.44	1.173	351	351	susie	0.036	1.7e-05	2.09623	0.0361	No
RAPGEF3	ENSG00000079337.15	GTExv8.EUR.Adipose_Subcutaneous	./WEIGHTS//GTExv8.EUR.Adipose_Subcutaneous/ENSG00000079337.15.wgt.RDat	12	47771039	47771040	0.2493	rs11168359	-3.03	rs12422983	0.177	9.4	1.506	541	541	susie	0.24	2.4e-30	2.09409	0.036252	No
MASTL	ENSG00000120539.14	GTExv8.EUR.Adipose_Subcutaneous	./WEIGHTS//GTExv8.EUR.Adipose_Subcutaneous/ENSG00000120539.14.wgt.RDat	10	27155266	27155267	0.4628	rs10764690	3.1	rs7900024	0.554	-16.31	-2.094	451	1	top1	0.55	6.7e-86	2.094	0.0363	No
ACOX3	ENSG00000087008.15	GTExv8.EUR.Adipose_Subcutaneous	./WEIGHTS//GTExv8.EUR.Adipose_Subcutaneous/ENSG00000087008.15.wgt.RDat	4	8440722	8440723	0.3045	rs1316347	2.64	rs7809	0.114	-7.47	0.606	493	37	enet	0.17	6.9e-22	-2.09144	0.03649	No
CALCRL	ENSG00000064989.12	GTExv8.EUR.Adipose_Subcutaneous	./WEIGHTS//GTExv8.EUR.Adipose_Subcutaneous/ENSG00000064989.12.wgt.RDat	2	187448459	187448460	0.0316	rs12469465	2.85	rs17576323	0.043053	4.91	2.091	249	1	top1	0.043	2.8e-06	2.091	0.0365	No
LINC02009	ENSG00000283646.1	GTExv8.EUR.Adipose_Subcutaneous	./WEIGHTS//GTExv8.EUR.Adipose_Subcutaneous/ENSG00000283646.1.wgt.RDat	3	46423590	46423591	0.0534	rs1491961	3.14	rs4619820	0.00236	-4.14	2.118	413	4	lasso	0.0073	0.034	-2.09115	0.0365	No
RP11-298I3.6	ENSG00000279656.1	GTExv8.EUR.Adipose_Subcutaneous	./WEIGHTS//GTExv8.EUR.Adipose_Subcutaneous/ENSG00000279656.1.wgt.RDat	14	23024216	23024217	0.6857	rs7150714	3.3	rs8013143	0.629327	-17.35	-2.09	532	1	top1	0.63	4.5e-105	2.09	0.03662	No
TRIM66	ENSG00000166436.15	GTExv8.EUR.Adipose_Subcutaneous	./WEIGHTS//GTExv8.EUR.Adipose_Subcutaneous/ENSG00000166436.15.wgt.RDat	11	8671865	8671866	0.7694	rs4758063	3.67	rs10840106	0.593	16.97	-2.121	504	504	susie	0.64	7e-107	-2.08915	0.0367	No
UBE2N	ENSG00000177889.9	GTExv8.EUR.Adipose_Subcutaneous	./WEIGHTS//GTExv8.EUR.Adipose_Subcutaneous/ENSG00000177889.9.wgt.RDat	12	93442261	93442262	0.1105	rs3858604	3.26	rs7976441	0.0229	-5.41	-0.947	438	10	enet	0.038	1.1e-05	2.08846	0.036757	No
ARPC1A	ENSG00000241685.9	GTExv8.EUR.Adipose_Subcutaneous	./WEIGHTS//GTExv8.EUR.Adipose_Subcutaneous/ENSG00000241685.9.wgt.RDat	7	99325909	99325910	0.0368	rs3843540	2.82	rs11972017	0.00275	3.54	-0.185	300	300	susie	0.004	0.087	2.08643	0.0369	No
AP000662.4	ENSG00000254602.1	GTExv8.EUR.Adipose_Subcutaneous	./WEIGHTS//GTExv8.EUR.Adipose_Subcutaneous/ENSG00000254602.1.wgt.RDat	11	57638023	57638024	0.0727	rs641325	-3.76	rs1783819	0.0048	3.59	2.237	397	397	susie	0.005	0.065	2.08652	0.0369	No
CYP27C1	ENSG00000186684.12	GTExv8.EUR.Adipose_Subcutaneous	./WEIGHTS//GTExv8.EUR.Adipose_Subcutaneous/ENSG00000186684.12.wgt.RDat	2	127220077	127220078	0.1248	rs11693296	-4.44	rs2404535	0.076855	-6.83	-0.898	468	29	enet	0.082	1.1e-10	2.08624	0.037	No
OR1H1P	ENSG00000228914.2	GTExv8.EUR.Adipose_Subcutaneous	./WEIGHTS//GTExv8.EUR.Adipose_Subcutaneous/ENSG00000228914.2.wgt.RDat	9	122607863	122607864	0.3841	rs10306194	-2.933	rs2416864	0.204	9.97	-1.386	455	31	enet	0.28	9.7e-36	-2.08421	0.0371	No
TSNARE1	ENSG00000171045.14	GTExv8.EUR.Adipose_Subcutaneous	./WEIGHTS//GTExv8.EUR.Adipose_Subcutaneous/ENSG00000171045.14.wgt.RDat	8	142403239	142403240	0.3668	rs7387891	2.92	rs7000748	0.247242	11.53	1.826	439	24	enet	0.32	5.3e-42	2.08447	0.03712	No
MAP3K13	ENSG00000073803.13	GTExv8.EUR.Adipose_Subcutaneous	./WEIGHTS//GTExv8.EUR.Adipose_Subcutaneous/ENSG00000073803.13.wgt.RDat	3	185282940	185282941	0.0678	rs7634445	3.1	rs3774051	0.00277	-3.63	2.09	339	339	susie	0.014	0.0058	-2.0835	0.0372	No
UEVLD	ENSG00000151116.16	GTExv8.EUR.Adipose_Subcutaneous	./WEIGHTS//GTExv8.EUR.Adipose_Subcutaneous/ENSG00000151116.16.wgt.RDat	11	18588746	18588747	0.1392	rs4074853	-2.88	rs7942526	0.000113	-3.98	0.272	464	44	enet	0.014	0.005	-2.08406	0.0372	No
GSTM2	ENSG00000213366.12	GTExv8.EUR.Adipose_Subcutaneous	./WEIGHTS//GTExv8.EUR.Adipose_Subcutaneous/ENSG00000213366.12.wgt.RDat	1	109668021	109668022	0.3453	rs7367104	3.86	rs3754446	0.104	-7.19	-2.17	450	29	enet	0.18	4.7e-23	2.08318	0.0372	No
CYP2A6	ENSG00000255974.7	GTExv8.EUR.Adipose_Subcutaneous	./WEIGHTS//GTExv8.EUR.Adipose_Subcutaneous/ENSG00000255974.7.wgt.RDat	19	40850446	40850447	0.0689	rs10406801	-2.84	rs3852872	0.000951	-3.76	2.193	426	6	lasso	0.0082	0.026	-2.08315	0.0372	No
CD4	ENSG00000010610.9	GTExv8.EUR.Adipose_Subcutaneous	./WEIGHTS//GTExv8.EUR.Adipose_Subcutaneous/ENSG00000010610.9.wgt.RDat	12	6786857	6786858	0.2146	rs1075835	2.44	rs2707210	0.129	7.92	-1.719	254	10	enet	0.14	5.4e-17	-2.08041	0.037488	No
FZD2	ENSG00000180340.6	GTExv8.EUR.Adipose_Subcutaneous	./WEIGHTS//GTExv8.EUR.Adipose_Subcutaneous/ENSG00000180340.6.wgt.RDat	17	44557458	44557459	0.0365	rs737303	2.962	rs7502699	-0.002095	3.49	1.14	374	374	susie	0.0033	0.11	2.08074	0.0375	No
PIP4K2B	ENSG00000276293.4	GTExv8.EUR.Adipose_Subcutaneous	./WEIGHTS//GTExv8.EUR.Adipose_Subcutaneous/ENSG00000276293.4.wgt.RDat	17	38800125	38800126	0.2846	rs9897185	-4.79	rs228285	0.130536	8.89	-1.403	364	23	enet	0.21	7.8e-27	-2.08048	0.0375	No
LILRB4	ENSG00000186818.12	GTExv8.EUR.Adipose_Subcutaneous	./WEIGHTS//GTExv8.EUR.Adipose_Subcutaneous/ENSG00000186818.12.wgt.RDat	19	54643888	54643889	0.1641	rs10409317	3.08	rs6509859	0.0284	4.42	1.062	478	7	lasso	0.042	3.8e-06	2.07947	0.0376	No
TAS2R19	ENSG00000212124.2	GTExv8.EUR.Adipose_Subcutaneous	./WEIGHTS//GTExv8.EUR.Adipose_Subcutaneous/ENSG00000212124.2.wgt.RDat	12	11022619	11022620	0.0618	rs1026442	2.91	rs11835196	0.0204	4.31	-2.079	390	1	top1	0.02	0.00099	-2.079	0.037617	No
RP11-1086F11.1	ENSG00000225300.1	GTExv8.EUR.Adipose_Subcutaneous	./WEIGHTS//GTExv8.EUR.Adipose_Subcutaneous/ENSG00000225300.1.wgt.RDat	1	246605872	246605873	0.1235	rs1472275	3.2	rs3006085	0.13	8.02	2.078	459	1	top1	0.13	2.3e-16	2.078	0.0377	No
RP11-431K24.1	ENSG00000238290.1	GTExv8.EUR.Adipose_Subcutaneous	./WEIGHTS//GTExv8.EUR.Adipose_Subcutaneous/ENSG00000238290.1.wgt.RDat	1	8026737	8026738	0.0516	rs751790	-4.6	rs161807	0.037	4.67	-2.077	369	1	top1	0.037	1.3e-05	-2.077	0.0378	No
HMGCLL1	ENSG00000146151.12	GTExv8.EUR.Adipose_Subcutaneous	./WEIGHTS//GTExv8.EUR.Adipose_Subcutaneous/ENSG00000146151.12.wgt.RDat	6	55579213	55579214	0.0932	rs3134712	2.74	rs4236134	0.0254	4.28	-2.076	447	1	top1	0.025	0.00027	-2.076	0.0379	No
NFXL1	ENSG00000170448.11	GTExv8.EUR.Adipose_Subcutaneous	./WEIGHTS//GTExv8.EUR.Adipose_Subcutaneous/ENSG00000170448.11.wgt.RDat	4	47914140	47914141	0.1253	rs409911	-2.63	rs17573717	0.11	-7.4	2.075	412	1	top1	0.11	5.5e-14	-2.075	0.03799	No
RGL1	ENSG00000143344.15	GTExv8.EUR.Adipose_Subcutaneous	./WEIGHTS//GTExv8.EUR.Adipose_Subcutaneous/ENSG00000143344.15.wgt.RDat	1	183636084	183636085	0.063	rs2274432	2.75	rs11585126	0.0468	4.95	-2.075	520	1	top1	0.047	1e-06	-2.075	0.038	No
THUMPD2	ENSG00000138050.14	GTExv8.EUR.Adipose_Subcutaneous	./WEIGHTS//GTExv8.EUR.Adipose_Subcutaneous/ENSG00000138050.14.wgt.RDat	2	39779266	39779267	0.0719	rs3922283	3.42	rs13401182	0.058105	6.49	-2.168	508	508	susie	0.074	8.5e-10	-2.07196	0.0383	No
FAM174B	ENSG00000185442.12	GTExv8.EUR.Adipose_Subcutaneous	./WEIGHTS//GTExv8.EUR.Adipose_Subcutaneous/ENSG00000185442.12.wgt.RDat	15	92809883	92809884	0.1703	rs7176813	3	rs2387916	0.0813	-7.14	-1.635	658	12	enet	0.13	6.2e-17	2.07073	0.0384	No
INPP5B	ENSG00000204084.12	GTExv8.EUR.Adipose_Subcutaneous	./WEIGHTS//GTExv8.EUR.Adipose_Subcutaneous/ENSG00000204084.12.wgt.RDat	1	37947056	37947057	0.586	rs28469609	-2.8	rs4653329	0.479	15.23	1.544	459	42	enet	0.53	1.9e-79	2.0701	0.0384	No
RP3-355L5.4	ENSG00000231628.1	GTExv8.EUR.Adipose_Subcutaneous	./WEIGHTS//GTExv8.EUR.Adipose_Subcutaneous/ENSG00000231628.1.wgt.RDat	6	105279015	105279016	0.1062	rs314291	4.62	rs7759938	0.00635	-3.55	3.704	392	392	susie	0.028	0.00014	-2.07052	0.0384	No
GAL	ENSG00000069482.6	GTExv8.EUR.Adipose_Subcutaneous	./WEIGHTS//GTExv8.EUR.Adipose_Subcutaneous/ENSG00000069482.6.wgt.RDat	11	68683778	68683779	0.0267	rs12222446	-2.96	rs12283755	0.0222	-4.65	-2.07	399	1	top1	0.022	0.00062	2.07	0.0385	No
RP11-661A12.9	ENSG00000255050.1	GTExv8.EUR.Adipose_Subcutaneous	./WEIGHTS//GTExv8.EUR.Adipose_Subcutaneous/ENSG00000255050.1.wgt.RDat	8	143573489	143573490	0.4654	rs13276513	2.82	rs10282929	0.382074	-13.56	-1.698	341	22	enet	0.43	5.6e-60	2.06719	0.03872	No
CRACR2A	ENSG00000130038.9	GTExv8.EUR.Adipose_Subcutaneous	./WEIGHTS//GTExv8.EUR.Adipose_Subcutaneous/ENSG00000130038.9.wgt.RDat	12	3764818	3764819	0.1327	rs3168623	3.68	rs12813439	0.0164	4.88	0.59	624	26	enet	0.077	3.7e-10	2.06596	0.038832	No
OCEL1	ENSG00000099330.8	GTExv8.EUR.Adipose_Subcutaneous	./WEIGHTS//GTExv8.EUR.Adipose_Subcutaneous/ENSG00000099330.8.wgt.RDat	19	17226203	17226204	0.1906	rs11667918	-2.5	rs3745164	0.111	-7.54	0.773	412	412	susie	0.19	3.2e-24	-2.06278	0.0391	No
TPSG1	ENSG00000116176.6	GTExv8.EUR.Adipose_Subcutaneous	./WEIGHTS//GTExv8.EUR.Adipose_Subcutaneous/ENSG00000116176.6.wgt.RDat	16	1225256	1225257	0.2593	rs13336428	4	rs2738893	0.122	8.05	-2.073	445	445	susie	0.13	3.5e-16	-2.0629	0.0391	No
NOL4L	ENSG00000197183.14	GTExv8.EUR.Adipose_Subcutaneous	./WEIGHTS//GTExv8.EUR.Adipose_Subcutaneous/ENSG00000197183.14.wgt.RDat	20	32585073	32585074	0.0522	rs911528	2.71	rs2295764	0.0396	5.18	-1.971	387	2	lasso	0.04	5.6e-06	-2.06342	0.0391	No
B4GALNT3	ENSG00000139044.10	GTExv8.EUR.Adipose_Subcutaneous	./WEIGHTS//GTExv8.EUR.Adipose_Subcutaneous/ENSG00000139044.10.wgt.RDat	12	460363	460364	0.1769	rs16929851	-3.23	rs1056008	0.115	7.56	2.063	412	1	top1	0.11	1.5e-14	2.063	0.039113	No
GSTM1	ENSG00000134184.12	GTExv8.EUR.Adipose_Subcutaneous	./WEIGHTS//GTExv8.EUR.Adipose_Subcutaneous/ENSG00000134184.12.wgt.RDat	1	109687813	109687814	0.5651	rs7367104	3.86	rs2234696	0.0576	6.85	2.1	451	61	enet	0.29	6.4e-38	2.06061	0.0393	No
GRIP2	ENSG00000144596.12	GTExv8.EUR.Adipose_Subcutaneous	./WEIGHTS//GTExv8.EUR.Adipose_Subcutaneous/ENSG00000144596.12.wgt.RDat	3	14556074	14556075	0.1273	rs11710744	2.69	rs17317288	0.0861	6.51	-2.061	628	1	top1	0.086	3.5e-11	-2.061	0.0393	No
RP11-445H22.3	ENSG00000283440.1	GTExv8.EUR.Adipose_Subcutaneous	./WEIGHTS//GTExv8.EUR.Adipose_Subcutaneous/ENSG00000283440.1.wgt.RDat	20	44663497	44663498	0.5233	rs6017414	-2.92	rs912914	0.322	12.44	-2.121	429	2	lasso	0.35	2.2e-46	-2.06036	0.0394	No
CASQ2	ENSG00000118729.11	GTExv8.EUR.Adipose_Subcutaneous	./WEIGHTS//GTExv8.EUR.Adipose_Subcutaneous/ENSG00000118729.11.wgt.RDat	1	115768780	115768781	0.0773	rs4494134	-2.66	rs10923418	0.00331	4.03	2.124	516	28	enet	0.011	0.012	2.0585	0.0395	No
MYRF	ENSG00000124920.13	GTExv8.EUR.Adipose_Subcutaneous	./WEIGHTS//GTExv8.EUR.Adipose_Subcutaneous/ENSG00000124920.13.wgt.RDat	11	61752648	61752649	0.0662	rs174570	-4.3	rs198462	0.0616	-5.78	2.058	401	1	top1	0.062	2.2e-08	-2.058	0.0396	No
RTN4RL2	ENSG00000186907.7	GTExv8.EUR.Adipose_Subcutaneous	./WEIGHTS//GTExv8.EUR.Adipose_Subcutaneous/ENSG00000186907.7.wgt.RDat	11	57460548	57460549	0.069	rs641325	-3.76	rs1049273	0.0837	6.38	-2.056	366	1	top1	0.084	6.5e-11	-2.056	0.0398	No
CSRNP3	ENSG00000178662.15	GTExv8.EUR.Adipose_Subcutaneous	./WEIGHTS//GTExv8.EUR.Adipose_Subcutaneous/ENSG00000178662.15.wgt.RDat	2	165469646	165469647	0.0425	rs777355	4.82	rs10184773	0.00473	3.8	-2.055	379	1	top1	0.0047	0.071	-2.055	0.0399	No
TMPRSS4-AS1	ENSG00000255274.9	GTExv8.EUR.Adipose_Subcutaneous	./WEIGHTS//GTExv8.EUR.Adipose_Subcutaneous/ENSG00000255274.9.wgt.RDat	11	118088298	118088299	0.0856	rs10750108	3	rs948461	0.0262	5.25	-2.161	579	579	susie	0.038	1.1e-05	-2.0548	0.0399	No
ZFAND2A	ENSG00000178381.11	GTExv8.EUR.Adipose_Subcutaneous	./WEIGHTS//GTExv8.EUR.Adipose_Subcutaneous/ENSG00000178381.11.wgt.RDat	7	1160758	1160759	0.3194	rs7809940	-2.91	rs2140578	0.334	12.69	-2.054	398	1	top1	0.33	2.8e-44	-2.054	0.04	No
RP11-418J17.1	ENSG00000231365.5	GTExv8.EUR.Adipose_Subcutaneous	./WEIGHTS//GTExv8.EUR.Adipose_Subcutaneous/ENSG00000231365.5.wgt.RDat	1	119140458	119140459	0.5471	rs4387216	-3.23	rs12092807	0.496	-15.42	-2.071	417	417	susie	0.5	2.9e-73	2.05363	0.04	No
KRT77	ENSG00000189182.9	GTExv8.EUR.Adipose_Subcutaneous	./WEIGHTS//GTExv8.EUR.Adipose_Subcutaneous/ENSG00000189182.9.wgt.RDat	12	52703462	52703463	0.0835	rs10747658	3.13	rs2741158	0.0527	-5.48	-2.081	772	772	susie	0.057	6.9e-08	2.05276	0.040096	No
C11orf70	ENSG00000137691.12	GTExv8.EUR.Adipose_Subcutaneous	./WEIGHTS//GTExv8.EUR.Adipose_Subcutaneous/ENSG00000137691.12.wgt.RDat	11	102047442	102047443	0.0378	rs666576	2.82	rs7930416	0.00859	-3.92	-1.591	401	401	susie	0.011	0.012	2.05253	0.0401	No
GATSL3	ENSG00000239282.7	GTExv8.EUR.Adipose_Subcutaneous	./WEIGHTS//GTExv8.EUR.Adipose_Subcutaneous/ENSG00000239282.7.wgt.RDat	22	30289626	30289627	0.0907	rs9614159	2.52	rs4820845	0.0207	-4.39	-1.296	425	41	enet	0.041	5.2e-06	2.05162	0.04021	No
CDNF	ENSG00000185267.9	GTExv8.EUR.Adipose_Subcutaneous	./WEIGHTS//GTExv8.EUR.Adipose_Subcutaneous/ENSG00000185267.9.wgt.RDat	10	14838574	14838575	0.0703	rs7921541	3.28	rs10906697	-0.0018	-3.24	2.064	614	614	susie	0.0064	0.044	-2.05094	0.0403	No
LINC00640	ENSG00000258479.5	GTExv8.EUR.Adipose_Subcutaneous	./WEIGHTS//GTExv8.EUR.Adipose_Subcutaneous/ENSG00000258479.5.wgt.RDat	14	51333392	51333393	0.1787	rs12894119	-3.07	rs11157816	0.143372	-8.58	2.054	652	652	susie	0.14	5.2e-18	-2.0483	0.04053	No
TTC7B	ENSG00000165914.14	GTExv8.EUR.Adipose_Subcutaneous	./WEIGHTS//GTExv8.EUR.Adipose_Subcutaneous/ENSG00000165914.14.wgt.RDat	14	90816478	90816479	0.1656	rs17721032	2.41	rs1286310	0.094918	-6.84	2.017	393	393	susie	0.099	1.1e-12	-2.0465	0.04071	No
AC073072.5	ENSG00000179428.2	GTExv8.EUR.Adipose_Subcutaneous	./WEIGHTS//GTExv8.EUR.Adipose_Subcutaneous/ENSG00000179428.2.wgt.RDat	7	22726704	22726705	0.4857	rs7787814	-2.52	rs2069832	0.456	14.92	-1.89	513	24	enet	0.48	1.8e-69	-2.04539	0.0408	No
PTPRVP	ENSG00000243323.6	GTExv8.EUR.Adipose_Subcutaneous	./WEIGHTS//GTExv8.EUR.Adipose_Subcutaneous/ENSG00000243323.6.wgt.RDat	1	202168050	202168051	0.2218	rs16849383	-3.2	rs16849726	0.0619	-5.75	-2.14	398	398	susie	0.067	5.8e-09	2.04582	0.0408	No
GLE1	ENSG00000119392.14	GTExv8.EUR.Adipose_Subcutaneous	./WEIGHTS//GTExv8.EUR.Adipose_Subcutaneous/ENSG00000119392.14.wgt.RDat	9	128504699	128504700	0.2445	rs10124503	-2.566	rs7048106	0.0234	-5.15	-2.33	282	29	enet	0.089	1.6e-11	2.04419	0.0409	No
BMP8A	ENSG00000183682.7	GTExv8.EUR.Adipose_Subcutaneous	./WEIGHTS//GTExv8.EUR.Adipose_Subcutaneous/ENSG00000183682.7.wgt.RDat	1	39491645	39491646	0.0818	rs12037222	2.99	rs1889830	0.0252	5.22	0.841	373	18	enet	0.053	2e-07	2.04451	0.0409	No
RP11-517I3.2	ENSG00000279118.1	GTExv8.EUR.Adipose_Subcutaneous	./WEIGHTS//GTExv8.EUR.Adipose_Subcutaneous/ENSG00000279118.1.wgt.RDat	5	126496494	126496495	0.148	rs12653591	2.91	rs1552243	0.0921	-6.77	-2.045	443	1	top1	0.092	7e-12	2.045	0.0409	No
RP11-572M11.4	ENSG00000240057.5	GTExv8.EUR.Adipose_Subcutaneous	./WEIGHTS//GTExv8.EUR.Adipose_Subcutaneous/ENSG00000240057.5.wgt.RDat	3	113019531	113019532	0.1276	rs16860709	-2.26	rs2399460	0.0344	6	-2.124	464	464	susie	0.055	1.2e-07	-2.04368	0.041	No
AP1B1	ENSG00000100280.16	GTExv8.EUR.Adipose_Subcutaneous	./WEIGHTS//GTExv8.EUR.Adipose_Subcutaneous/ENSG00000100280.16.wgt.RDat	22	29388582	29388583	0.097	rs714962	-2.78	rs3788412	0.082	-6.46	-2.043	419	1	top1	0.082	1e-10	2.043	0.04105	No
MIA3	ENSG00000154305.16	GTExv8.EUR.Adipose_Subcutaneous	./WEIGHTS//GTExv8.EUR.Adipose_Subcutaneous/ENSG00000154305.16.wgt.RDat	1	222618085	222618086	0.1449	rs2609379	3.09	rs2133189	0.0293	4.93	-2.548	318	318	susie	0.034	3.1e-05	-2.04245	0.0411	No
RPH3AL	ENSG00000181031.15	GTExv8.EUR.Adipose_Subcutaneous	./WEIGHTS//GTExv8.EUR.Adipose_Subcutaneous/ENSG00000181031.15.wgt.RDat	17	386253	386254	0.7215	rs7223759	-2.989	rs8066107	0.438557	14.57	-1.728	314	44	enet	0.53	1e-80	-2.04252	0.0411	No
EXOC3-AS1	ENSG00000221990.4	GTExv8.EUR.Adipose_Subcutaneous	./WEIGHTS//GTExv8.EUR.Adipose_Subcutaneous/ENSG00000221990.4.wgt.RDat	5	443156	443157	0.397	rs6883247	-2.83	rs12188164	0.238832	10.84	1.825	313	313	susie	0.26	2.4e-33	2.04112	0.0412	No
ZNF382	ENSG00000161298.17	GTExv8.EUR.Adipose_Subcutaneous	./WEIGHTS//GTExv8.EUR.Adipose_Subcutaneous/ENSG00000161298.17.wgt.RDat	19	36604816	36604817	0.0454	rs4805189	3.19	rs3108549	0.00973	4.11	1.439	300	300	susie	0.016	0.0037	2.04065	0.0413	No
RBFOX2	ENSG00000100320.22	GTExv8.EUR.Adipose_Subcutaneous	./WEIGHTS//GTExv8.EUR.Adipose_Subcutaneous/ENSG00000100320.22.wgt.RDat	22	36028424	36028425	0.1139	rs9610329	-2.84	rs10154656	0.0787	-6.24	-2.219	483	483	susie	0.081	1.3e-10	2.04034	0.04132	No
LINC00689	ENSG00000231419.6	GTExv8.EUR.Adipose_Subcutaneous	./WEIGHTS//GTExv8.EUR.Adipose_Subcutaneous/ENSG00000231419.6.wgt.RDat	7	159006521	159006522	0.1465	rs2071624	2.1	rs2071624	0.07	-6.11	2.099	335	335	susie	0.073	1.1e-09	-2.03881	0.0415	No
SWAP70	ENSG00000133789.14	GTExv8.EUR.Adipose_Subcutaneous	./WEIGHTS//GTExv8.EUR.Adipose_Subcutaneous/ENSG00000133789.14.wgt.RDat	11	9664076	9664077	0.0709	rs12275368	-4.75	rs1435463	0.00307	4.52	2.204	357	24	enet	0.0052	0.063	2.037	0.0416	No
SCN5A	ENSG00000183873.15	GTExv8.EUR.Adipose_Subcutaneous	./WEIGHTS//GTExv8.EUR.Adipose_Subcutaneous/ENSG00000183873.15.wgt.RDat	3	38649672	38649673	0.081	rs6806438	-3.22	rs7431144	0.00233	-3.66	1.806	452	4	lasso	0.0028	0.13	-2.03764	0.0416	No
ANAPC7	ENSG00000196510.12	GTExv8.EUR.Adipose_Subcutaneous	./WEIGHTS//GTExv8.EUR.Adipose_Subcutaneous/ENSG00000196510.12.wgt.RDat	12	110403729	110403730	0.0612	rs4766430	2.68	rs11837455	0.0554	-5.3	-2.085	237	3	lasso	0.056	8.9e-08	2.0364	0.041711	No
RP11-554D14.6	ENSG00000257398.6	GTExv8.EUR.Adipose_Subcutaneous	./WEIGHTS//GTExv8.EUR.Adipose_Subcutaneous/ENSG00000257398.6.wgt.RDat	12	107864561	107864562	0.0576	rs1077275	2.45	rs6539328	0.036	4.28	2.036	485	1	top1	0.036	1.7e-05	2.036	0.04175	No
ARL6IP5	ENSG00000144746.6	GTExv8.EUR.Adipose_Subcutaneous	./WEIGHTS//GTExv8.EUR.Adipose_Subcutaneous/ENSG00000144746.6.wgt.RDat	3	69084943	69084944	0.1038	rs9856483	-3.03	rs11128111	0.0883	6.69	1.596	454	21	enet	0.096	2.6e-12	2.03421	0.0419	No
WNT4	ENSG00000162552.14	GTExv8.EUR.Adipose_Subcutaneous	./WEIGHTS//GTExv8.EUR.Adipose_Subcutaneous/ENSG00000162552.14.wgt.RDat	1	22143968	22143969	0.0479	rs12723796	-4.98	rs7526484	-0.000585	3.74	-1.313	480	4	lasso	0.0095	0.018	-2.03142	0.0422	No
LYSMD3	ENSG00000176018.12	GTExv8.EUR.Adipose_Subcutaneous	./WEIGHTS//GTExv8.EUR.Adipose_Subcutaneous/ENSG00000176018.12.wgt.RDat	5	90529583	90529584	0.052	rs950692	2.84	rs1553545	0.011357	4.06	-1.966	381	381	susie	0.012	0.01	-2.03113	0.0422	No
LSR	ENSG00000105699.16	GTExv8.EUR.Adipose_Subcutaneous	./WEIGHTS//GTExv8.EUR.Adipose_Subcutaneous/ENSG00000105699.16.wgt.RDat	19	35248329	35248330	0.4618	rs11668636	2.71	rs10153449	0.331	12.64	-1.907	491	7	lasso	0.4	8.7e-56	-2.0308	0.0423	No
MINDY1	ENSG00000143409.15	GTExv8.EUR.Adipose_Subcutaneous	./WEIGHTS//GTExv8.EUR.Adipose_Subcutaneous/ENSG00000143409.15.wgt.RDat	1	151008374	151008375	0.0776	rs10888585	-3.33	rs2067606	0.00505	4.09	2.031	310	1	top1	0.0051	0.065	2.031	0.0423	No
BTF3	ENSG00000145741.15	GTExv8.EUR.Adipose_Subcutaneous	./WEIGHTS//GTExv8.EUR.Adipose_Subcutaneous/ENSG00000145741.15.wgt.RDat	5	73498407	73498408	0.1371	rs11949860	-4.76	rs4515275	0.040192	-5.79	1.589	529	9	lasso	0.056	1.1e-07	-2.03086	0.0423	No
RP11-98F14.12	ENSG00000283828.1	GTExv8.EUR.Adipose_Subcutaneous	./WEIGHTS//GTExv8.EUR.Adipose_Subcutaneous/ENSG00000283828.1.wgt.RDat	13	113154001	113154002	0.0999	rs7994324	2.66	rs7335409	0.0383	-4.49	1.97	433	19	enet	0.04	6.1e-06	-2.0306	0.0423	No
RHOH	ENSG00000168421.12	GTExv8.EUR.Adipose_Subcutaneous	./WEIGHTS//GTExv8.EUR.Adipose_Subcutaneous/ENSG00000168421.12.wgt.RDat	4	40191052	40191053	0.1459	rs7660222	3.38	rs1053504	0.139	8.26	-1.925	436	3	lasso	0.14	1.6e-17	-2.03004	0.04235	No
CCDC115	ENSG00000136710.9	GTExv8.EUR.Adipose_Subcutaneous	./WEIGHTS//GTExv8.EUR.Adipose_Subcutaneous/ENSG00000136710.9.wgt.RDat	2	130342223	130342224	0.0945	rs12991921	-2.56	rs6708453	0.023592	4.37	-2.298	140	140	susie	0.032	4.5e-05	-2.03005	0.0424	No
MRPS21	ENSG00000266472.5	GTExv8.EUR.Adipose_Subcutaneous	./WEIGHTS//GTExv8.EUR.Adipose_Subcutaneous/ENSG00000266472.5.wgt.RDat	1	150293719	150293720	0.1535	rs509345	-3.57	rs3754217	0.0807	-6.61	-2.618	249	25	enet	0.085	4.9e-11	2.02934	0.0424	No
RP11-747H7.3	ENSG00000260711.2	GTExv8.EUR.Adipose_Subcutaneous	./WEIGHTS//GTExv8.EUR.Adipose_Subcutaneous/ENSG00000260711.2.wgt.RDat	14	91759797	91759798	0.3548	rs941916	3.22	rs1884841	0.398678	13.82	-2.006	449	449	susie	0.4	5.5e-55	-2.0286	0.0425	No
SAMD12	ENSG00000177570.13	GTExv8.EUR.Adipose_Subcutaneous	./WEIGHTS//GTExv8.EUR.Adipose_Subcutaneous/ENSG00000177570.13.wgt.RDat	8	118621994	118621995	0.1487	rs10505348	-11.53	rs2460970	0.140264	8.24	-2.028	548	1	top1	0.14	1.3e-17	-2.028	0.04256	No
TMEM91	ENSG00000142046.14	GTExv8.EUR.Adipose_Subcutaneous	./WEIGHTS//GTExv8.EUR.Adipose_Subcutaneous/ENSG00000142046.14.wgt.RDat	19	41350910	41350911	0.3545	rs10406801	-2.84	rs11879090	0.0201	4.63	1.222	376	376	susie	0.19	1e-23	2.02764	0.0426	No
ADSSL1	ENSG00000185100.10	GTExv8.EUR.Adipose_Subcutaneous	./WEIGHTS//GTExv8.EUR.Adipose_Subcutaneous/ENSG00000185100.10.wgt.RDat	14	104724185	104724186	0.1496	rs3001371	3.38	rs4983543	0.118424	-7.99	2.026	365	365	susie	0.12	2.7e-15	-2.0256	0.04281	No
ITPRIPL1	ENSG00000198885.9	GTExv8.EUR.Adipose_Subcutaneous	./WEIGHTS//GTExv8.EUR.Adipose_Subcutaneous/ENSG00000198885.9.wgt.RDat	2	96325330	96325331	0.1313	rs7599598	-3.46	rs772174	0.144019	-8.44	2.025	163	163	susie	0.14	3.8e-18	-2.02495	0.0429	No
KCNC3	ENSG00000131398.13	GTExv8.EUR.Adipose_Subcutaneous	./WEIGHTS//GTExv8.EUR.Adipose_Subcutaneous/ENSG00000131398.13.wgt.RDat	19	50333514	50333515	0.241	rs7250039	-3.22	rs7248968	0.245	-10.92	1.994	399	399	susie	0.25	2.4e-31	-2.02354	0.043	No
TSEN15	ENSG00000198860.11	GTExv8.EUR.Adipose_Subcutaneous	./WEIGHTS//GTExv8.EUR.Adipose_Subcutaneous/ENSG00000198860.11.wgt.RDat	1	184051676	184051677	0.0708	rs1409814	3.16	rs3845468	0.0557	5.62	2.528	504	20	enet	0.07	2.3e-09	2.02365	0.043	No
FAM66A	ENSG00000227888.4	GTExv8.EUR.Adipose_Subcutaneous	./WEIGHTS//GTExv8.EUR.Adipose_Subcutaneous/ENSG00000227888.4.wgt.RDat	8	12362018	12362019	0.109	rs9644757	-4.07	rs12550733	0.035426	-5.02	-2.022	175	1	top1	0.035	2e-05	2.022	0.04318	No
NCR3LG1	ENSG00000188211.8	GTExv8.EUR.Adipose_Subcutaneous	./WEIGHTS//GTExv8.EUR.Adipose_Subcutaneous/ENSG00000188211.8.wgt.RDat	11	17351725	17351726	0.2063	rs2237984	2.5	rs7928810	0.149	-8.53	-2.022	533	1	top1	0.15	1.1e-18	2.022	0.0432	No
RP11-10L12.4	ENSG00000246560.2	GTExv8.EUR.Adipose_Subcutaneous	./WEIGHTS//GTExv8.EUR.Adipose_Subcutaneous/ENSG00000246560.2.wgt.RDat	4	102828159	102828160	0.0265	rs13116385	3.66	rs227375	0.00999	3.82	-1.272	319	319	susie	0.017	0.0024	-2.0205	0.04333	No
LMAN2L	ENSG00000114988.11	GTExv8.EUR.Adipose_Subcutaneous	./WEIGHTS//GTExv8.EUR.Adipose_Subcutaneous/ENSG00000114988.11.wgt.RDat	2	96740063	96740064	0.096	rs7599598	-3.46	rs6746896	0.028204	5.68	-2.047	189	6	lasso	0.053	1.9e-07	-2.01952	0.0434	No
TMEM216	ENSG00000187049.9	GTExv8.EUR.Adipose_Subcutaneous	./WEIGHTS//GTExv8.EUR.Adipose_Subcutaneous/ENSG00000187049.9.wgt.RDat	11	61391686	61391687	0.1565	rs541872	4.35	rs2943805	0.16	8.95	-2.008	363	7	lasso	0.16	4.1e-20	-2.01962	0.0434	No
SNX27	ENSG00000143376.12	GTExv8.EUR.Adipose_Subcutaneous	./WEIGHTS//GTExv8.EUR.Adipose_Subcutaneous/ENSG00000143376.12.wgt.RDat	1	151612399	151612400	0.2422	rs1308153	2.92	rs6702842	0.263	11.31	-2.033	333	3	lasso	0.27	2.4e-34	-2.01911	0.0435	No
ATAD3C	ENSG00000215915.9	GTExv8.EUR.Adipose_Subcutaneous	./WEIGHTS//GTExv8.EUR.Adipose_Subcutaneous/ENSG00000215915.9.wgt.RDat	1	1449688	1449689	0.2022	rs12089560	3.37	rs873927	0.145	-8.4	2.159	288	7	lasso	0.15	2.3e-18	-2.01902	0.0435	No
SFMBT1	ENSG00000163935.13	GTExv8.EUR.Adipose_Subcutaneous	./WEIGHTS//GTExv8.EUR.Adipose_Subcutaneous/ENSG00000163935.13.wgt.RDat	3	53046067	53046068	0.2029	rs13083798	-4.44	rs2564929	0.111	-7.4	2.018	362	1	top1	0.11	3.9e-14	-2.018	0.0436	No
RP11-505P4.7	ENSG00000229862.5	GTExv8.EUR.Adipose_Subcutaneous	./WEIGHTS//GTExv8.EUR.Adipose_Subcutaneous/ENSG00000229862.5.wgt.RDat	6	73523797	73523798	0.1589	rs12529857	2.85	rs3822960	0.124	-8.34	2.192	389	389	susie	0.14	3.2e-17	-2.01829	0.0436	No
CCDC91	ENSG00000123106.10	GTExv8.EUR.Adipose_Subcutaneous	./WEIGHTS//GTExv8.EUR.Adipose_Subcutaneous/ENSG00000123106.10.wgt.RDat	12	28133248	28133249	0.1863	rs33083	6.03	rs10843099	0.0401	5.63	0.727	458	22	enet	0.077	3.5e-10	2.01788	0.043604	No
TRPV2	ENSG00000187688.14	GTExv8.EUR.Adipose_Subcutaneous	./WEIGHTS//GTExv8.EUR.Adipose_Subcutaneous/ENSG00000187688.14.wgt.RDat	17	16417561	16417562	0.1139	rs1006957	-3.078	rs3813769	0.098254	-7.03	-2.016	308	1	top1	0.098	1.3e-12	2.016	0.0438	No
OSBPL6	ENSG00000079156.16	GTExv8.EUR.Adipose_Subcutaneous	./WEIGHTS//GTExv8.EUR.Adipose_Subcutaneous/ENSG00000079156.16.wgt.RDat	2	178194480	178194481	0.0941	rs4894030	-4	rs10497475	0.012276	-4.51	0.68	424	14	enet	0.03	8.7e-05	-2.01392	0.044	No
CERKL	ENSG00000188452.13	GTExv8.EUR.Adipose_Subcutaneous	./WEIGHTS//GTExv8.EUR.Adipose_Subcutaneous/ENSG00000188452.13.wgt.RDat	2	181657115	181657116	0.0718	rs10497585	-2.96	rs1449263	0.02221	4.17	-1.46	387	9	enet	0.023	0.00056	-2.01346	0.0441	No
PPP2R3A	ENSG00000073711.10	GTExv8.EUR.Adipose_Subcutaneous	./WEIGHTS//GTExv8.EUR.Adipose_Subcutaneous/ENSG00000073711.10.wgt.RDat	3	135965672	135965673	0.0621	rs518972	-2.85	rs13097946	0.0074	3.93	2.011	296	1	top1	0.0074	0.033	2.011	0.0443	No
CHST2	ENSG00000175040.5	GTExv8.EUR.Adipose_Subcutaneous	./WEIGHTS//GTExv8.EUR.Adipose_Subcutaneous/ENSG00000175040.5.wgt.RDat	3	143119330	143119331	0.1424	rs13076674	2.74	rs4683449	0.138	-8.35	2.007	545	1	top1	0.14	2.6e-17	-2.007	0.0447	No
TMEM232	ENSG00000186952.14	GTExv8.EUR.Adipose_Subcutaneous	./WEIGHTS//GTExv8.EUR.Adipose_Subcutaneous/ENSG00000186952.14.wgt.RDat	5	110738955	110738956	0.1364	rs7718427	-2.99	rs7721004	0.124039	8.13	-1.495	333	19	enet	0.13	2.7e-16	-2.00735	0.0447	No
SRGAP1	ENSG00000196935.8	GTExv8.EUR.Adipose_Subcutaneous	./WEIGHTS//GTExv8.EUR.Adipose_Subcutaneous/ENSG00000196935.8.wgt.RDat	12	63844292	63844293	0.3098	rs12227635	-2.15	rs789744	0.175	9.24	2.061	301	2	lasso	0.18	1.1e-22	2.00741	0.044705	No
FZD7	ENSG00000155760.2	GTExv8.EUR.Adipose_Subcutaneous	./WEIGHTS//GTExv8.EUR.Adipose_Subcutaneous/ENSG00000155760.2.wgt.RDat	2	202034586	202034587	0.0454	rs6722501	3.83	rs13000317	0.039832	4.68	-2.006	400	1	top1	0.04	6.4e-06	-2.006	0.0449	No
AC091729.9	ENSG00000229043.2	GTExv8.EUR.Adipose_Subcutaneous	./WEIGHTS//GTExv8.EUR.Adipose_Subcutaneous/ENSG00000229043.2.wgt.RDat	7	1160484	1160485	0.5457	rs7809940	-2.91	rs2949192	0.634	17.42	-1.997	397	397	susie	0.64	9.5e-108	-2.0058	0.0449	No
RP11-331F9.3	ENSG00000231393.1	GTExv8.EUR.Adipose_Subcutaneous	./WEIGHTS//GTExv8.EUR.Adipose_Subcutaneous/ENSG00000231393.1.wgt.RDat	9	35642513	35642514	0.1637	rs2145923	4.83	rs10972540	0.0955	7.04	-1.566	398	4	lasso	0.1	5.4e-13	-2.00524	0.0449	No
RP11-217B7.2	ENSG00000226334.1	GTExv8.EUR.Adipose_Subcutaneous	./WEIGHTS//GTExv8.EUR.Adipose_Subcutaneous/ENSG00000226334.1.wgt.RDat	9	104927552	104927553	0.5993	rs446303	-3.636	rs1800977	0.388	-13.75	-2.652	584	7	enet	0.42	1.2e-58	2.00425	0.045	No
NDFIP1	ENSG00000131507.10	GTExv8.EUR.Adipose_Subcutaneous	./WEIGHTS//GTExv8.EUR.Adipose_Subcutaneous/ENSG00000131507.10.wgt.RDat	5	142108504	142108505	0.0859	rs17208670	-4.09	rs4912800	0.000287	4.58	2.186	579	51	enet	0.016	0.003	2.00402	0.0451	No
RNF144A	ENSG00000151692.14	GTExv8.EUR.Adipose_Subcutaneous	./WEIGHTS//GTExv8.EUR.Adipose_Subcutaneous/ENSG00000151692.14.wgt.RDat	2	6917391	6917392	0.1581	rs420013	-3.17	rs454999	0.139519	8.27	-2.004	597	1	top1	0.14	1.6e-17	-2.004	0.0451	No
RP11-617B3.2	ENSG00000255548.1	GTExv8.EUR.Adipose_Subcutaneous	./WEIGHTS//GTExv8.EUR.Adipose_Subcutaneous/ENSG00000255548.1.wgt.RDat	11	103945547	103945548	0.0927	rs2012496	2.85	rs17101182	0.000624	3.43	-1.331	506	38	enet	0.03	8.5e-05	-2.00318	0.0452	No
CNST	ENSG00000162852.13	GTExv8.EUR.Adipose_Subcutaneous	./WEIGHTS//GTExv8.EUR.Adipose_Subcutaneous/ENSG00000162852.13.wgt.RDat	1	246566443	246566444	0.1936	rs1472275	3.2	rs3124077	0.151	8.93	2.001	468	1	top1	0.15	6.9e-19	2.001	0.0454	No
ANXA5	ENSG00000164111.14	GTExv8.EUR.Adipose_Subcutaneous	./WEIGHTS//GTExv8.EUR.Adipose_Subcutaneous/ENSG00000164111.14.wgt.RDat	4	121697112	121697113	0.2836	rs951974	-3.78	rs2306420	0.219	-10.35	2.036	443	20	enet	0.23	1.3e-28	-1.99936	0.04557	No
H1FX-AS1	ENSG00000206417.8	GTExv8.EUR.Adipose_Subcutaneous	./WEIGHTS//GTExv8.EUR.Adipose_Subcutaneous/ENSG00000206417.8.wgt.RDat	3	129317153	129317154	0.0471	rs13095008	-4.42	rs6439173	0.0391	4.48	1.999	287	1	top1	0.039	7.8e-06	1.999	0.0456	No
DOCK7	ENSG00000116641.17	GTExv8.EUR.Adipose_Subcutaneous	./WEIGHTS//GTExv8.EUR.Adipose_Subcutaneous/ENSG00000116641.17.wgt.RDat	1	62688367	62688368	0.0859	rs7518497	2.94	rs7550306	0.00789	4.46	-2.052	533	17	enet	0.03	8.9e-05	-1.99859	0.0457	No
FSIP2-AS1	ENSG00000231646.5	GTExv8.EUR.Adipose_Subcutaneous	./WEIGHTS//GTExv8.EUR.Adipose_Subcutaneous/ENSG00000231646.5.wgt.RDat	2	185788208	185788209	0.0446	rs10931170	2.58	rs988937	0.050354	-5.4	-1.884	289	12	lasso	0.052	2.9e-07	1.99778	0.0457	No
AC022153.1	ENSG00000267623.3	GTExv8.EUR.Adipose_Subcutaneous	./WEIGHTS//GTExv8.EUR.Adipose_Subcutaneous/ENSG00000267623.3.wgt.RDat	19	27902594	27902595	0.2603	rs17620369	2.94	rs4239564	0.105	-7.25	1.998	345	1	top1	0.1	2.2e-13	-1.998	0.0457	No
NBPF9	ENSG00000269713.7	GTExv8.EUR.Adipose_Subcutaneous	./WEIGHTS//GTExv8.EUR.Adipose_Subcutaneous/ENSG00000269713.7.wgt.RDat	1	149103560	149103561	0.393	rs12124527	1.67	rs12124527	0.319	12.41	1.667	3	3	enet	0.33	8.6e-44	1.99858	0.0457	No
TRBV7-2	ENSG00000282939.1	GTExv8.EUR.Adipose_Subcutaneous	./WEIGHTS//GTExv8.EUR.Adipose_Subcutaneous/ENSG00000282939.1.wgt.RDat	7	142352818	142352819	0.0963	rs10216068	-4.37	rs2011382	0.0866	-6.67	1.998	414	1	top1	0.087	3e-11	-1.998	0.0457	No
FER	ENSG00000151422.12	GTExv8.EUR.Adipose_Subcutaneous	./WEIGHTS//GTExv8.EUR.Adipose_Subcutaneous/ENSG00000151422.12.wgt.RDat	5	108747821	108747822	0.0861	rs6898473	-2.85	rs10074427	0.017707	4.14	0.696	318	19	enet	0.028	0.00012	1.99762	0.0458	No
RP11-45P15.4	ENSG00000259775.1	GTExv8.EUR.Adipose_Subcutaneous	./WEIGHTS//GTExv8.EUR.Adipose_Subcutaneous/ENSG00000259775.1.wgt.RDat	14	103332366	103332367	0.2136	rs8004545	2.54	rs2281824	0.182308	9.49	2.145	355	6	lasso	0.21	2.8e-26	1.9968	0.04585	No
RP1-102E24.10	ENSG00000276718.1	GTExv8.EUR.Adipose_Subcutaneous	./WEIGHTS//GTExv8.EUR.Adipose_Subcutaneous/ENSG00000276718.1.wgt.RDat	12	6466536	6466537	0.0752	rs1075835	2.44	rs2534715	0.0839	6.49	-1.996	405	1	top1	0.084	6.2e-11	-1.996	0.045934	No
CTA-292E10.8	ENSG00000272858.1	GTExv8.EUR.Adipose_Subcutaneous	./WEIGHTS//GTExv8.EUR.Adipose_Subcutaneous/ENSG00000272858.1.wgt.RDat	22	28814913	28814914	0.0661	rs5752890	2.72	rs134661	0.00862	-4.29	-0.351	331	13	enet	0.023	0.00049	1.99506	0.04604	No
LINC01176	ENSG00000281404.1	GTExv8.EUR.Adipose_Subcutaneous	./WEIGHTS//GTExv8.EUR.Adipose_Subcutaneous/ENSG00000281404.1.wgt.RDat	7	30390884	30390885	0.5744	rs2267717	-2.61	rs6961625	0.321	-12.48	1.594	434	434	susie	0.35	3.2e-47	-1.99452	0.0461	No
RP11-1055B8.4	ENSG00000262877.4	GTExv8.EUR.Adipose_Subcutaneous	./WEIGHTS//GTExv8.EUR.Adipose_Subcutaneous/ENSG00000262877.4.wgt.RDat	17	81390255	81390256	0.5338	rs14640	-2.484	rs11655604	0.256381	-11.12	1.935	359	26	enet	0.36	1.8e-48	-1.99367	0.0462	No
HIF1AN	ENSG00000166135.13	GTExv8.EUR.Adipose_Subcutaneous	./WEIGHTS//GTExv8.EUR.Adipose_Subcutaneous/ENSG00000166135.13.wgt.RDat	10	100529071	100529072	0.106	rs11599750	-5.2	rs12780796	0.0656	5.89	2.1	426	426	susie	0.1	4.4e-13	1.99305	0.0463	No
SAP25	ENSG00000205307.11	GTExv8.EUR.Adipose_Subcutaneous	./WEIGHTS//GTExv8.EUR.Adipose_Subcutaneous/ENSG00000205307.11.wgt.RDat	7	100573819	100573820	0.3887	rs941290	-3.35	rs2406243	0.192	9.76	2.517	307	307	susie	0.22	9.3e-28	1.99266	0.0463	No
CTA-445C9.14	ENSG00000261188.1	GTExv8.EUR.Adipose_Subcutaneous	./WEIGHTS//GTExv8.EUR.Adipose_Subcutaneous/ENSG00000261188.1.wgt.RDat	22	26512536	26512537	0.2066	rs6004919	-3.45	rs134144	0.101	-7.09	-0.686	774	774	susie	0.14	1.4e-17	1.99253	0.04631	No
RP11-738E22.3	ENSG00000269949.1	GTExv8.EUR.Adipose_Subcutaneous	./WEIGHTS//GTExv8.EUR.Adipose_Subcutaneous/ENSG00000269949.1.wgt.RDat	4	56961372	56961373	0.1255	rs12500068	2.92	rs13146090	0.105	-7.74	1.604	541	7	lasso	0.12	1.5e-15	-1.99131	0.04645	No
EFCAB13	ENSG00000178852.15	GTExv8.EUR.Adipose_Subcutaneous	./WEIGHTS//GTExv8.EUR.Adipose_Subcutaneous/ENSG00000178852.15.wgt.RDat	17	47323289	47323290	0.3523	rs2010952	-3.446	rs3809863	0.154778	8.74	0.625	346	49	enet	0.22	2.7e-27	1.99068	0.0465	No
DPY19L1P1	ENSG00000229358.3	GTExv8.EUR.Adipose_Subcutaneous	./WEIGHTS//GTExv8.EUR.Adipose_Subcutaneous/ENSG00000229358.3.wgt.RDat	7	32755407	32755408	0.2062	rs215700	2.73	rs6972178	0.14	8.32	-1.015	416	416	susie	0.21	2.1e-26	-1.98995	0.0466	No
CTD-3099C6.9	ENSG00000269825.1	GTExv8.EUR.Adipose_Subcutaneous	./WEIGHTS//GTExv8.EUR.Adipose_Subcutaneous/ENSG00000269825.1.wgt.RDat	19	52653283	52653284	0.2038	rs17633817	2.89	rs3745104	0.0637	5.73	-0.632	465	31	enet	0.11	7e-14	-1.98819	0.0468	No
SPATA20	ENSG00000006282.20	GTExv8.EUR.Adipose_Subcutaneous	./WEIGHTS//GTExv8.EUR.Adipose_Subcutaneous/ENSG00000006282.20.wgt.RDat	17	50546305	50546306	0.7934	rs12451302	-3.849	rs989128	0.667997	-17.88	1.671	467	25	enet	0.67	2.7e-118	-1.98591	0.047	No
ACAD11	ENSG00000240303.7	GTExv8.EUR.Adipose_Subcutaneous	./WEIGHTS//GTExv8.EUR.Adipose_Subcutaneous/ENSG00000240303.7.wgt.RDat	3	132644895	132644896	0.1732	rs17414558	5.8	rs16839507	0.134	-8.37	-1.739	429	429	susie	0.14	1.1e-17	1.98587	0.047	No
NEPRO	ENSG00000163608.14	GTExv8.EUR.Adipose_Subcutaneous	./WEIGHTS//GTExv8.EUR.Adipose_Subcutaneous/ENSG00000163608.14.wgt.RDat	3	113019860	113019861	0.137	rs16860709	-2.26	rs3732814	0.0569	5.96	0.008	463	12	enet	0.074	7.5e-10	-1.98552	0.0471	No
RP11-205K6.3	ENSG00000279137.1	GTExv8.EUR.Adipose_Subcutaneous	./WEIGHTS//GTExv8.EUR.Adipose_Subcutaneous/ENSG00000279137.1.wgt.RDat	9	126518839	126518840	0.065	rs539215	-2.811	rs10819162	0.0294	4.83	1.634	507	507	susie	0.036	1.7e-05	1.98519	0.0471	No
PARP4	ENSG00000102699.5	GTExv8.EUR.Adipose_Subcutaneous	./WEIGHTS//GTExv8.EUR.Adipose_Subcutaneous/ENSG00000102699.5.wgt.RDat	13	24512809	24512810	0.1814	rs9551113	-2.98	rs4770687	0.115	7.89	1.573	654	10	enet	0.14	1.8e-17	1.9841	0.0472	No
TTLL10	ENSG00000162571.13	GTExv8.EUR.Adipose_Subcutaneous	./WEIGHTS//GTExv8.EUR.Adipose_Subcutaneous/ENSG00000162571.13.wgt.RDat	1	1179188	1179189	0.0589	rs12089560	3.37	rs11466681	0.00313	-3.54	0.547	222	222	susie	0.019	0.0015	-1.98209	0.0475	No
LRCH4	ENSG00000077454.15	GTExv8.EUR.Adipose_Subcutaneous	./WEIGHTS//GTExv8.EUR.Adipose_Subcutaneous/ENSG00000077454.15.wgt.RDat	7	100586152	100586153	0.2534	rs2286265	-3.33	rs11977607	0.103	7.09	2.53	305	305	susie	0.11	1.7e-14	1.98009	0.0477	No
MATN4	ENSG00000124159.15	GTExv8.EUR.Adipose_Subcutaneous	./WEIGHTS//GTExv8.EUR.Adipose_Subcutaneous/ENSG00000124159.15.wgt.RDat	20	45308528	45308529	0.07	rs12625505	2.84	rs6065770	0.035	4.44	-1.98	480	1	top1	0.035	2.2e-05	-1.98	0.0477	No
DOC2A	ENSG00000149927.17	GTExv8.EUR.Adipose_Subcutaneous	./WEIGHTS//GTExv8.EUR.Adipose_Subcutaneous/ENSG00000149927.17.wgt.RDat	16	30023269	30023270	0.05	rs12716974	-2.81	rs12928610	0.00786	3.61	-1.98	215	1	top1	0.0079	0.029	-1.98	0.0477	No
RASAL2-AS1	ENSG00000224687.1	GTExv8.EUR.Adipose_Subcutaneous	./WEIGHTS//GTExv8.EUR.Adipose_Subcutaneous/ENSG00000224687.1.wgt.RDat	1	178093983	178093984	0.1578	rs1336782	-2.66	rs10798600	0.155	8.7	2.077	429	16	enet	0.16	5.3e-20	1.9801	0.0477	No
CSPG4P12	ENSG00000259295.6	GTExv8.EUR.Adipose_Subcutaneous	./WEIGHTS//GTExv8.EUR.Adipose_Subcutaneous/ENSG00000259295.6.wgt.RDat	15	85191437	85191438	0.2521	rs2342118	-4.27	rs4643294	0.135	8.35	1.949	510	510	susie	0.14	1.4e-17	1.97798	0.0479	No
LINC00663	ENSG00000266904.5	GTExv8.EUR.Adipose_Subcutaneous	./WEIGHTS//GTExv8.EUR.Adipose_Subcutaneous/ENSG00000266904.5.wgt.RDat	19	19776422	19776423	0.5679	rs10401969	-3.94	rs1560189	0.197	-9.83	1.781	301	301	susie	0.24	5.8e-31	-1.9784	0.0479	No
KAT8	ENSG00000103510.19	GTExv8.EUR.Adipose_Subcutaneous	./WEIGHTS//GTExv8.EUR.Adipose_Subcutaneous/ENSG00000103510.19.wgt.RDat	16	31115753	31115754	0.3991	rs1143682	-2.91	rs11865499	0.3	12.09	1.36	244	244	susie	0.36	7.7e-49	1.9772	0.048	No
CD46	ENSG00000117335.19	GTExv8.EUR.Adipose_Subcutaneous	./WEIGHTS//GTExv8.EUR.Adipose_Subcutaneous/ENSG00000117335.19.wgt.RDat	1	207752056	207752057	0.1046	rs1819221	-3.68	rs4844620	0.0578	-6.35	-0.817	475	19	enet	0.085	5.3e-11	1.9774	0.048	No
CNTRL	ENSG00000119397.16	GTExv8.EUR.Adipose_Subcutaneous	./WEIGHTS//GTExv8.EUR.Adipose_Subcutaneous/ENSG00000119397.16.wgt.RDat	9	121074862	121074863	0.0771	rs4837796	5.29	rs16910300	0.0188	-4.66	0.094	375	22	enet	0.043	2.7e-06	-1.97752	0.048	No
CNN2	ENSG00000064666.14	GTExv8.EUR.Adipose_Subcutaneous	./WEIGHTS//GTExv8.EUR.Adipose_Subcutaneous/ENSG00000064666.14.wgt.RDat	19	1026580	1026581	0.1174	rs10419707	-3.52	rs4807440	0.0238	4.69	-2.306	467	15	enet	0.061	2.3e-08	-1.97641	0.0481	No
MGRN1	ENSG00000102858.12	GTExv8.EUR.Adipose_Subcutaneous	./WEIGHTS//GTExv8.EUR.Adipose_Subcutaneous/ENSG00000102858.12.wgt.RDat	16	4616492	4616493	0.5606	rs759196	-3.34	rs841225	0.52	-16.19	-2.296	419	15	enet	0.59	1.3e-94	1.9762	0.0481	No
PAX9	ENSG00000198807.12	GTExv8.EUR.Adipose_Subcutaneous	./WEIGHTS//GTExv8.EUR.Adipose_Subcutaneous/ENSG00000198807.12.wgt.RDat	14	36657567	36657568	0.0675	rs381858	3.21	rs712335	0.016794	4.05	-1.567	581	4	lasso	0.025	0.00032	-1.9764	0.04811	No
RP11-218E20.3	ENSG00000258711.2	GTExv8.EUR.Adipose_Subcutaneous	./WEIGHTS//GTExv8.EUR.Adipose_Subcutaneous/ENSG00000258711.2.wgt.RDat	14	50962001	50962002	0.1526	rs12894119	-3.07	rs17092860	0.017016	4.05	2.021	529	529	susie	0.06	3.8e-08	1.9756	0.0482	No
SERPINF1	ENSG00000132386.10	GTExv8.EUR.Adipose_Subcutaneous	./WEIGHTS//GTExv8.EUR.Adipose_Subcutaneous/ENSG00000132386.10.wgt.RDat	17	1761958	1761959	0.1556	rs12938667	3.914	rs1136287	0.098068	-6.96	0.488	434	434	susie	0.11	2.4e-14	-1.97596	0.0482	No
RP11-522B15.3	ENSG00000259275.2	GTExv8.EUR.Adipose_Subcutaneous	./WEIGHTS//GTExv8.EUR.Adipose_Subcutaneous/ENSG00000259275.2.wgt.RDat	15	96354236	96354237	0.1216	rs11857378	-2.65	rs12916853	0.0825	6.64	-1.897	526	526	susie	0.084	5.7e-11	-1.97527	0.0482	No
OR7D2	ENSG00000188000.3	GTExv8.EUR.Adipose_Subcutaneous	./WEIGHTS//GTExv8.EUR.Adipose_Subcutaneous/ENSG00000188000.3.wgt.RDat	19	9185593	9185594	0.5325	rs11086000	-2.57	rs13345998	0.233	10.58	2.069	406	7	lasso	0.25	1e-31	1.9746	0.0483	No
RP5-1017F8.2	ENSG00000276093.1	GTExv8.EUR.Adipose_Subcutaneous	./WEIGHTS//GTExv8.EUR.Adipose_Subcutaneous/ENSG00000276093.1.wgt.RDat	20	60083871	60083872	0.6912	rs242788	-2.83	rs16983474	0.41	14.09	-2.328	597	597	susie	0.49	3.3e-71	-1.97432	0.0483	No
PXDNL	ENSG00000147485.12	GTExv8.EUR.Adipose_Subcutaneous	./WEIGHTS//GTExv8.EUR.Adipose_Subcutaneous/ENSG00000147485.12.wgt.RDat	8	51809444	51809445	0.0579	rs1013621	2.88	rs2976209	0.013302	-3.87	1.933	430	5	lasso	0.017	0.0024	-1.97307	0.04849	No
C9orf3	ENSG00000148120.16	GTExv8.EUR.Adipose_Subcutaneous	./WEIGHTS//GTExv8.EUR.Adipose_Subcutaneous/ENSG00000148120.16.wgt.RDat	9	94726700	94726701	0.0637	rs7865561	-3.18	rs10761374	-0.00202	-4.02	0.103	350	36	enet	0.0056	0.056	1.97334	0.0485	No
ZNF749	ENSG00000186230.6	GTExv8.EUR.Adipose_Subcutaneous	./WEIGHTS//GTExv8.EUR.Adipose_Subcutaneous/ENSG00000186230.6.wgt.RDat	19	57435328	57435329	0.3327	rs7249882	3.02	rs11665675	0.297	-12.2	1.782	489	8	enet	0.31	7.1e-41	-1.97324	0.0485	No
KCNJ15	ENSG00000157551.17	GTExv8.EUR.Adipose_Subcutaneous	./WEIGHTS//GTExv8.EUR.Adipose_Subcutaneous/ENSG00000157551.17.wgt.RDat	21	38256697	38256698	0.0756	rs2230033	-4.89	rs2836257	0.03621	5.79	0.928	588	7	enet	0.047	1.1e-06	1.97161	0.04865	No
IGFBP7	ENSG00000163453.11	GTExv8.EUR.Adipose_Subcutaneous	./WEIGHTS//GTExv8.EUR.Adipose_Subcutaneous/ENSG00000163453.11.wgt.RDat	4	57110384	57110385	0.1388	rs12500068	2.92	rs1714005	0.029	4.67	-1.971	547	1	top1	0.029	0.00011	-1.971	0.04872	No
HOXA11-AS	ENSG00000240990.9	GTExv8.EUR.Adipose_Subcutaneous	./WEIGHTS//GTExv8.EUR.Adipose_Subcutaneous/ENSG00000240990.9.wgt.RDat	7	27185223	27185224	0.2209	rs17437978	3.78	rs16874272	0.00149	3.91	0.099	402	65	enet	0.088	2.1e-11	1.97021	0.0488	No
ENTPD6	ENSG00000197586.12	GTExv8.EUR.Adipose_Subcutaneous	./WEIGHTS//GTExv8.EUR.Adipose_Subcutaneous/ENSG00000197586.12.wgt.RDat	20	25195692	25195693	0.2165	rs9927	3.19	rs6115193	0.0401	-6.11	1.981	438	14	lasso	0.098	1.6e-12	-1.96952	0.0489	No
DYNLL2	ENSG00000264364.2	GTExv8.EUR.Adipose_Subcutaneous	./WEIGHTS//GTExv8.EUR.Adipose_Subcutaneous/ENSG00000264364.2.wgt.RDat	17	58083414	58083415	0.1746	rs10853004	2.699	rs8071026	0.062151	-6.02	2.223	466	17	enet	0.093	5.3e-12	-1.9691	0.0489	No
RP1-137D17.2	ENSG00000272848.1	GTExv8.EUR.Adipose_Subcutaneous	./WEIGHTS//GTExv8.EUR.Adipose_Subcutaneous/ENSG00000272848.1.wgt.RDat	6	169427068	169427069	0.0589	rs9505900	-3.11	rs9396970	0.02	4.11	1.969	574	1	top1	0.02	0.0011	1.969	0.049	No
TRPT1	ENSG00000149743.13	GTExv8.EUR.Adipose_Subcutaneous	./WEIGHTS//GTExv8.EUR.Adipose_Subcutaneous/ENSG00000149743.13.wgt.RDat	11	64225869	64225870	0.2994	rs11231740	4.09	rs599549	0.0368	-6.44	-1.711	342	342	susie	0.12	1e-14	1.96755	0.0491	No
BORCS5	ENSG00000165714.10	GTExv8.EUR.Adipose_Subcutaneous	./WEIGHTS//GTExv8.EUR.Adipose_Subcutaneous/ENSG00000165714.10.wgt.RDat	12	12357078	12357079	0.2391	rs4763829	-3.88	rs7133988	0.0494	-6.09	1.603	529	56	enet	0.099	1e-12	-1.96753	0.049122	No
ZCWPW1	ENSG00000078487.17	GTExv8.EUR.Adipose_Subcutaneous	./WEIGHTS//GTExv8.EUR.Adipose_Subcutaneous/ENSG00000078487.17.wgt.RDat	7	100428791	100428792	0.1198	rs941290	-3.35	rs6955367	0.0582	6	-1.496	313	28	enet	0.063	1.6e-08	-1.9667	0.0492	No
CD151	ENSG00000177697.17	GTExv8.EUR.Adipose_Subcutaneous	./WEIGHTS//GTExv8.EUR.Adipose_Subcutaneous/ENSG00000177697.17.wgt.RDat	11	832883	832884	0.2382	rs6598007	3.26	rs5030779	0.141	-8.28	-1.927	420	420	susie	0.14	9.8e-18	1.9667	0.0492	No
SIRT3	ENSG00000142082.14	GTExv8.EUR.Adipose_Subcutaneous	./WEIGHTS//GTExv8.EUR.Adipose_Subcutaneous/ENSG00000142082.14.wgt.RDat	11	236430	236431	0.2671	rs6598007	3.26	rs4758633	0.227	-10.52	-2.982	295	20	enet	0.26	8e-33	1.96483	0.0494	No
GDF9	ENSG00000164404.8	GTExv8.EUR.Adipose_Subcutaneous	./WEIGHTS//GTExv8.EUR.Adipose_Subcutaneous/ENSG00000164404.8.wgt.RDat	5	132866558	132866559	0.1081	rs13169718	2.94	rs254286	0.061988	-6.39	-1.041	411	19	enet	0.071	1.9e-09	1.96522	0.0494	No
DDX5	ENSG00000108654.13	GTExv8.EUR.Adipose_Subcutaneous	./WEIGHTS//GTExv8.EUR.Adipose_Subcutaneous/ENSG00000108654.13.wgt.RDat	17	64508198	64508199	0.283	rs1991401	-2.534	rs17650301	0.136932	-8.18	-2.143	192	10	enet	0.14	2.1e-17	1.96397	0.0495	No
POLK	ENSG00000122008.15	GTExv8.EUR.Adipose_Subcutaneous	./WEIGHTS//GTExv8.EUR.Adipose_Subcutaneous/ENSG00000122008.15.wgt.RDat	5	75511755	75511756	0.0859	rs6414964	2.9	rs16872670	0.008353	4.1	0.388	354	43	enet	0.013	0.0064	1.96223	0.0497	No
TOM1	ENSG00000100284.20	GTExv8.EUR.Adipose_Subcutaneous	./WEIGHTS//GTExv8.EUR.Adipose_Subcutaneous/ENSG00000100284.20.wgt.RDat	22	35299274	35299275	0.223	rs2092030	-2.9	rs2235148	0.161	9.04	-1.962	598	1	top1	0.16	3.6e-20	-1.962	0.04976	No
CASP8	ENSG00000064012.21	GTExv8.EUR.Adipose_Subcutaneous	./WEIGHTS//GTExv8.EUR.Adipose_Subcutaneous/ENSG00000064012.21.wgt.RDat	2	201233442	201233443	0.3782	rs12470499	-3.27	rs1035142	0.406647	-14.04	1.932	349	349	susie	0.41	9.8e-57	-1.96188	0.0498	No
TMEM81	ENSG00000174529.7	GTExv8.EUR.Adipose_Subcutaneous	./WEIGHTS//GTExv8.EUR.Adipose_Subcutaneous/ENSG00000174529.7.wgt.RDat	1	205084459	205084460	0.1035	rs12022806	-3.36	rs7520752	0.103	-7.33	1.915	606	5	lasso	0.11	2.1e-13	-1.96054	0.0499	No
EXOC3	ENSG00000180104.15	GTExv8.EUR.Adipose_Subcutaneous	./WEIGHTS//GTExv8.EUR.Adipose_Subcutaneous/ENSG00000180104.15.wgt.RDat	5	443160	443161	0.3238	rs6883247	-2.83	rs11739543	0.179686	-9.49	1.93	313	23	enet	0.2	1.2e-24	-1.96003	0.05	No
ZNF587B	ENSG00000269343.6	GTExv8.EUR.Adipose_Subcutaneous	./WEIGHTS//GTExv8.EUR.Adipose_Subcutaneous/ENSG00000269343.6.wgt.RDat	19	57819939	57819940	0.1135	rs7249882	3.02	rs6510108	0.000923	-4.02	-0.762	483	30	enet	0.031	6.2e-05	1.95987	0.05	No
GCNT2	ENSG00000111846.16	GTExv8.EUR.Adipose_Subcutaneous	./WEIGHTS//GTExv8.EUR.Adipose_Subcutaneous/ENSG00000111846.16.wgt.RDat	6	10492222	10492223	0.1169	rs1322826	3.18	rs504117	0.0545	-5.35	1.959	525	1	top1	0.054	1.4e-07	-1.959	0.0501	No
CTD-3220F14.3	ENSG00000276846.1	GTExv8.EUR.Adipose_Subcutaneous	./WEIGHTS//GTExv8.EUR.Adipose_Subcutaneous/ENSG00000276846.1.wgt.RDat	19	37315619	37315620	0.0361	rs4801803	3.42	rs7245882	0.00524	4.31	0.853	286	286	susie	0.031	6.6e-05	1.95941	0.0501	No
TSNAXIP1	ENSG00000102904.14	GTExv8.EUR.Adipose_Subcutaneous	./WEIGHTS//GTExv8.EUR.Adipose_Subcutaneous/ENSG00000102904.14.wgt.RDat	16	67806764	67806765	0.1056	rs2863979	3.06	rs10468274	0.0563	5.28	-1.958	217	1	top1	0.056	8.9e-08	-1.958	0.0502	No
FRS2	ENSG00000166225.8	GTExv8.EUR.Adipose_Subcutaneous	./WEIGHTS//GTExv8.EUR.Adipose_Subcutaneous/ENSG00000166225.8.wgt.RDat	12	69470348	69470349	0.0952	rs317654	-2.61	rs221070	0.0148	-4.55	-1.608	561	561	susie	0.018	0.0018	1.95816	0.050211	No
CBR1	ENSG00000159228.12	GTExv8.EUR.Adipose_Subcutaneous	./WEIGHTS//GTExv8.EUR.Adipose_Subcutaneous/ENSG00000159228.12.wgt.RDat	21	36070949	36070950	0.3579	rs7283593	6.76	rs2835269	0.11149	-7.56	2.482	510	510	susie	0.14	1.1e-17	-1.95736	0.05031	No
KANK4	ENSG00000132854.18	GTExv8.EUR.Adipose_Subcutaneous	./WEIGHTS//GTExv8.EUR.Adipose_Subcutaneous/ENSG00000132854.18.wgt.RDat	1	62319413	62319414	0.1224	rs7518497	2.94	rs3949904	0.00649	4.52	1.98	455	10	enet	0.042	3.7e-06	1.95651	0.0504	No
GRIN2A	ENSG00000183454.16	GTExv8.EUR.Adipose_Subcutaneous	./WEIGHTS//GTExv8.EUR.Adipose_Subcutaneous/ENSG00000183454.16.wgt.RDat	16	10182753	10182754	0.1379	rs7205180	3.77	rs16957102	0.00982	4.79	-0.927	635	635	susie	0.042	4e-06	-1.9565	0.0504	No
C8orf58	ENSG00000241852.9	GTExv8.EUR.Adipose_Subcutaneous	./WEIGHTS//GTExv8.EUR.Adipose_Subcutaneous/ENSG00000241852.9.wgt.RDat	8	22599600	22599601	0.0575	rs11786352	-3.37	rs2306518	0.036963	4.66	-1.956	523	1	top1	0.037	1.3e-05	-1.956	0.05047	No
XAF1	ENSG00000132530.16	GTExv8.EUR.Adipose_Subcutaneous	./WEIGHTS//GTExv8.EUR.Adipose_Subcutaneous/ENSG00000132530.16.wgt.RDat	17	6755447	6755448	0.0776	rs11078665	-3.914	rs3785793	0.030633	-4.18	1.956	536	1	top1	0.031	7e-05	-1.956	0.0505	No
ZZZ3	ENSG00000036549.12	GTExv8.EUR.Adipose_Subcutaneous	./WEIGHTS//GTExv8.EUR.Adipose_Subcutaneous/ENSG00000036549.12.wgt.RDat	1	77683418	77683419	0.052	rs11162308	2.27	rs7536433	0.00378	-4.3	-1.502	429	15	enet	0.029	0.00011	1.95463	0.0506	No
ATF5	ENSG00000169136.10	GTExv8.EUR.Adipose_Subcutaneous	./WEIGHTS//GTExv8.EUR.Adipose_Subcutaneous/ENSG00000169136.10.wgt.RDat	19	49929763	49929764	0.16	rs10408812	-2.86	rs8647	0.0575	-6.59	2.334	337	28	enet	0.084	6.3e-11	-1.9548	0.0506	No
KAZALD1	ENSG00000107821.14	GTExv8.EUR.Adipose_Subcutaneous	./WEIGHTS//GTExv8.EUR.Adipose_Subcutaneous/ENSG00000107821.14.wgt.RDat	10	101061840	101061841	0.0548	rs2273654	4.93	rs2275382	0.00849	3.76	1.716	412	30	enet	0.012	0.0084	-1.95364	0.0507	No
WDSUB1	ENSG00000196151.10	GTExv8.EUR.Adipose_Subcutaneous	./WEIGHTS//GTExv8.EUR.Adipose_Subcutaneous/ENSG00000196151.10.wgt.RDat	2	159286798	159286799	0.3552	rs1863218	-3.02	rs6761921	0.330012	-12.67	-1.954	426	1	top1	0.33	1.3e-43	1.954	0.0507	No
QRICH2	ENSG00000129646.14	GTExv8.EUR.Adipose_Subcutaneous	./WEIGHTS//GTExv8.EUR.Adipose_Subcutaneous/ENSG00000129646.14.wgt.RDat	17	76307997	76307998	0.2085	rs87097	3.735	rs347677	0.042233	-5.84	3.715	414	30	enet	0.11	2.4e-14	-1.95288	0.0508	No
CSPG4P10	ENSG00000276710.4	GTExv8.EUR.Adipose_Subcutaneous	./WEIGHTS//GTExv8.EUR.Adipose_Subcutaneous/ENSG00000276710.4.wgt.RDat	15	82459471	82459472	0.3306	rs2292072	-2.64	rs8023333	0.0204	-5.33	-0.743	313	36	enet	0.11	7.3e-14	-1.95256	0.0509	No
RALGAPA2	ENSG00000188559.13	GTExv8.EUR.Adipose_Subcutaneous	./WEIGHTS//GTExv8.EUR.Adipose_Subcutaneous/ENSG00000188559.13.wgt.RDat	20	20712487	20712488	0.0362	rs6081940	2.72	rs6082134	0.0146	3.87	-1.964	413	413	susie	0.017	0.0025	-1.95046	0.0511	No
TRHDE	ENSG00000072657.8	GTExv8.EUR.Adipose_Subcutaneous	./WEIGHTS//GTExv8.EUR.Adipose_Subcutaneous/ENSG00000072657.8.wgt.RDat	12	72087265	72087266	0.0921	rs4550264	3.02	rs4277155	0.0673	6.08	1.687	382	382	susie	0.069	3.1e-09	1.95008	0.051167	No
RPL32P3	ENSG00000251474.6	GTExv8.EUR.Adipose_Subcutaneous	./WEIGHTS//GTExv8.EUR.Adipose_Subcutaneous/ENSG00000251474.6.wgt.RDat	3	129399654	129399655	0.1835	rs13095008	-4.42	rs16859047	0.106	8.03	1.351	277	22	enet	0.12	1.7e-15	1.95021	0.0512	No
CTC-534A2.2	ENSG00000253251.2	GTExv8.EUR.Adipose_Subcutaneous	./WEIGHTS//GTExv8.EUR.Adipose_Subcutaneous/ENSG00000253251.2.wgt.RDat	5	65626008	65626009	0.0531	rs10514987	-4.6	rs149514	0.042359	-4.85	-1.95	388	1	top1	0.042	3.3e-06	1.95	0.0512	No
PDZPH1P	ENSG00000226926.7	GTExv8.EUR.Adipose_Subcutaneous	./WEIGHTS//GTExv8.EUR.Adipose_Subcutaneous/ENSG00000226926.7.wgt.RDat	5	103526617	103526618	0.1888	rs10463994	3.42	rs404102	0.09237	-7.02	1.714	386	386	susie	0.095	3.2e-12	-1.94466	0.0518	No
NOP14-AS1	ENSG00000249673.6	GTExv8.EUR.Adipose_Subcutaneous	./WEIGHTS//GTExv8.EUR.Adipose_Subcutaneous/ENSG00000249673.6.wgt.RDat	4	2934898	2934899	0.1741	rs12641989	3.26	rs1419045	0.0833	-6.59	-2.202	375	375	susie	0.085	4.3e-11	1.94372	0.05193	No
ANO2	ENSG00000047617.14	GTExv8.EUR.Adipose_Subcutaneous	./WEIGHTS//GTExv8.EUR.Adipose_Subcutaneous/ENSG00000047617.14.wgt.RDat	12	5946231	5946232	0.2534	rs3782611	3.72	rs7976955	0.0746	7.31	-0.406	578	35	enet	0.16	5.2e-20	-1.94337	0.051972	No
RN7SL417P	ENSG00000244056.3	GTExv8.EUR.Adipose_Subcutaneous	./WEIGHTS//GTExv8.EUR.Adipose_Subcutaneous/ENSG00000244056.3.wgt.RDat	15	84394071	84394072	0.121	rs2020365	-2.71	rs2135551	0.0805	6.54	1.559	241	241	susie	0.084	5.9e-11	1.94313	0.052	No
GBA	ENSG00000177628.15	GTExv8.EUR.Adipose_Subcutaneous	./WEIGHTS//GTExv8.EUR.Adipose_Subcutaneous/ENSG00000177628.15.wgt.RDat	1	155244698	155244699	0.0918	rs11264381	-3.44	rs734074	0.0424	-5.34	-1.942	316	1	top1	0.042	3.3e-06	1.942	0.0521	No
CENPBD1	ENSG00000177946.5	GTExv8.EUR.Adipose_Subcutaneous	./WEIGHTS//GTExv8.EUR.Adipose_Subcutaneous/ENSG00000177946.5.wgt.RDat	16	89971784	89971785	0.329	rs4395073	-3.15	rs8057380	0.012	-5.84	1.832	293	21	enet	0.15	1.5e-18	-1.9423	0.0521	No
ZNF432	ENSG00000256087.6	GTExv8.EUR.Adipose_Subcutaneous	./WEIGHTS//GTExv8.EUR.Adipose_Subcutaneous/ENSG00000256087.6.wgt.RDat	19	52049005	52049006	0.2108	rs9807842	4.12	rs2043298	0.107	-7.45	-1.942	574	1	top1	0.11	1.2e-13	1.942	0.0521	No
NDUFA6	ENSG00000184983.9	GTExv8.EUR.Adipose_Subcutaneous	./WEIGHTS//GTExv8.EUR.Adipose_Subcutaneous/ENSG00000184983.9.wgt.RDat	22	42090929	42090930	0.5322	rs133309	-2.54	rs2142695	0.222	10.59	1.193	347	34	enet	0.31	2.1e-40	1.94159	0.05219	No
KLHL7	ENSG00000122550.17	GTExv8.EUR.Adipose_Subcutaneous	./WEIGHTS//GTExv8.EUR.Adipose_Subcutaneous/ENSG00000122550.17.wgt.RDat	7	23105757	23105758	0.0916	rs17796758	-2.5	rs10256996	0.0804	6.8	2.035	430	10	enet	0.085	4.4e-11	1.94034	0.0523	No
ADAMTS13	ENSG00000160323.18	GTExv8.EUR.Adipose_Subcutaneous	./WEIGHTS//GTExv8.EUR.Adipose_Subcutaneous/ENSG00000160323.18.wgt.RDat	9	133414357	133414358	0.2856	rs2073932	3.373	rs3124768	0.0984	-7.95	3.334	576	49	enet	0.16	2.1e-20	-1.93968	0.0524	No
CDC25B	ENSG00000101224.17	GTExv8.EUR.Adipose_Subcutaneous	./WEIGHTS//GTExv8.EUR.Adipose_Subcutaneous/ENSG00000101224.17.wgt.RDat	20	3786771	3786772	0.506	rs6115892	-2.77	rs3761219	0.266	-11.4	-1.352	513	27	enet	0.36	7.1e-48	1.93774	0.0527	No
CHP1	ENSG00000187446.11	GTExv8.EUR.Adipose_Subcutaneous	./WEIGHTS//GTExv8.EUR.Adipose_Subcutaneous/ENSG00000187446.11.wgt.RDat	15	41230838	41230839	0.0756	rs7175800	3.21	rs1866400	0.0411	-5.11	2.223	271	271	susie	0.046	1.2e-06	-1.93737	0.0527	No
RARRES1	ENSG00000118849.9	GTExv8.EUR.Adipose_Subcutaneous	./WEIGHTS//GTExv8.EUR.Adipose_Subcutaneous/ENSG00000118849.9.wgt.RDat	3	158732695	158732696	0.14	rs2573182	-2.46	rs9840571	0.0367	-5.2	-1.824	399	399	susie	0.043	2.9e-06	1.9367	0.0528	No
ZBTB32	ENSG00000011590.13	GTExv8.EUR.Adipose_Subcutaneous	./WEIGHTS//GTExv8.EUR.Adipose_Subcutaneous/ENSG00000011590.13.wgt.RDat	19	35704526	35704527	0.1353	rs11668636	2.71	rs4806187	0.0843	-6.88	1.834	442	18	enet	0.096	2.5e-12	-1.93586	0.0529	No
CCL3L3	ENSG00000276085.1	GTExv8.EUR.Adipose_Subcutaneous	./WEIGHTS//GTExv8.EUR.Adipose_Subcutaneous/ENSG00000276085.1.wgt.RDat	17	36196757	36196758	0.267	rs12452009	-2.972	rs8064426	0.086616	-6.58	-1.902	306	4	lasso	0.13	1.6e-16	1.93599	0.0529	No
LLPH-AS1	ENSG00000239335.4	GTExv8.EUR.Adipose_Subcutaneous	./WEIGHTS//GTExv8.EUR.Adipose_Subcutaneous/ENSG00000239335.4.wgt.RDat	12	66130768	66130769	0.4501	rs7968494	-2.91	rs11176060	0.448	-14.79	1.875	478	478	susie	0.5	2.8e-73	-1.93528	0.052956	No
TMEM209	ENSG00000146842.16	GTExv8.EUR.Adipose_Subcutaneous	./WEIGHTS//GTExv8.EUR.Adipose_Subcutaneous/ENSG00000146842.16.wgt.RDat	7	130207769	130207770	0.379	rs2402972	3.7	rs17164729	0.199	-9.82	-1.935	375	1	top1	0.2	5.8e-25	1.935	0.053	No
PCSK1	ENSG00000175426.10	GTExv8.EUR.Adipose_Subcutaneous	./WEIGHTS//GTExv8.EUR.Adipose_Subcutaneous/ENSG00000175426.10.wgt.RDat	5	96434142	96434143	0.1464	rs4869273	2.89	rs7713317	0.052661	-6.13	2.864	455	22	enet	0.066	7.8e-09	-1.93455	0.053	No
CDC42EP5	ENSG00000167617.2	GTExv8.EUR.Adipose_Subcutaneous	./WEIGHTS//GTExv8.EUR.Adipose_Subcutaneous/ENSG00000167617.2.wgt.RDat	19	54473263	54473264	0.0632	rs41514951	2.72	rs3745420	0.0374	4.66	1.934	455	1	top1	0.037	1.2e-05	1.934	0.0531	No
RP3-455J7.4	ENSG00000241666.2	GTExv8.EUR.Adipose_Subcutaneous	./WEIGHTS//GTExv8.EUR.Adipose_Subcutaneous/ENSG00000241666.2.wgt.RDat	1	167630673	167630674	0.2003	rs10918737	-3.55	rs1229393	0.121	-7.73	1.933	560	1	top1	0.12	2.4e-15	-1.933	0.0532	No
RP11-53B2.2	ENSG00000267702.1	GTExv8.EUR.Adipose_Subcutaneous	./WEIGHTS//GTExv8.EUR.Adipose_Subcutaneous/ENSG00000267702.1.wgt.RDat	18	13486461	13486462	0.1762	rs8089773	-3.27	rs1785113	0.059617	6.54	-1.388	497	497	susie	0.077	3.6e-10	-1.93275	0.053268	No
RANBP9	ENSG00000010017.12	GTExv8.EUR.Adipose_Subcutaneous	./WEIGHTS//GTExv8.EUR.Adipose_Subcutaneous/ENSG00000010017.12.wgt.RDat	6	13711563	13711564	0.0919	rs9381968	-3.6	rs204236	0.051	5.55	-1.577	527	4	lasso	0.061	2.7e-08	-1.93288	0.0533	No
FOXRED1	ENSG00000110074.10	GTExv8.EUR.Adipose_Subcutaneous	./WEIGHTS//GTExv8.EUR.Adipose_Subcutaneous/ENSG00000110074.10.wgt.RDat	11	126269144	126269145	0.4448	rs10893487	-3.72	rs8177348	0.503	-15.68	2.112	650	650	susie	0.53	1.1e-79	-1.93266	0.0533	No
SLC35F1	ENSG00000196376.10	GTExv8.EUR.Adipose_Subcutaneous	./WEIGHTS//GTExv8.EUR.Adipose_Subcutaneous/ENSG00000196376.10.wgt.RDat	6	117907525	117907526	0.1087	rs4132566	3.42	rs9374701	0.058	6.58	-2.041	407	7	lasso	0.072	1.5e-09	-1.93163	0.0534	No
RP11-304F15.3	ENSG00000204584.1	GTExv8.EUR.Adipose_Subcutaneous	./WEIGHTS//GTExv8.EUR.Adipose_Subcutaneous/ENSG00000204584.1.wgt.RDat	17	49845909	49845910	0.2566	rs7221489	3.586	rs16948388	0.282351	11.65	-1.932	419	3	lasso	0.29	3.3e-37	-1.92821	0.0538	No
RP11-712B9.2	ENSG00000245552.6	GTExv8.EUR.Adipose_Subcutaneous	./WEIGHTS//GTExv8.EUR.Adipose_Subcutaneous/ENSG00000245552.6.wgt.RDat	11	95150538	95150539	0.1037	rs521191	3.12	rs10831308	0.00669	4.07	1.574	518	518	susie	0.018	0.0018	1.92837	0.0538	No
ATP6V1G1	ENSG00000136888.6	GTExv8.EUR.Adipose_Subcutaneous	./WEIGHTS//GTExv8.EUR.Adipose_Subcutaneous/ENSG00000136888.6.wgt.RDat	9	114587745	114587746	0.0805	rs1044531	-4.762	rs2763196	0.00143	-3.88	2.744	685	23	enet	0.032	5.1e-05	-1.92788	0.0539	No
HAUS5	ENSG00000249115.8	GTExv8.EUR.Adipose_Subcutaneous	./WEIGHTS//GTExv8.EUR.Adipose_Subcutaneous/ENSG00000249115.8.wgt.RDat	19	35612743	35612744	0.0868	rs11668636	2.71	rs10422762	0.0231	-4.85	-1.928	464	1	top1	0.023	0.00049	1.928	0.0539	No
DHRS11	ENSG00000278535.4	GTExv8.EUR.Adipose_Subcutaneous	./WEIGHTS//GTExv8.EUR.Adipose_Subcutaneous/ENSG00000278535.4.wgt.RDat	17	36591797	36591798	0.088	rs12452009	-2.972	rs2074103	0.059198	5.57	-1.619	322	6	lasso	0.065	8.1e-09	-1.92743	0.0539	No
PAFAH2	ENSG00000158006.13	GTExv8.EUR.Adipose_Subcutaneous	./WEIGHTS//GTExv8.EUR.Adipose_Subcutaneous/ENSG00000158006.13.wgt.RDat	1	25998156	25998157	0.1307	rs2257255	-2.66	rs933078	0.106	7.21	-1.927	440	1	top1	0.11	1.5e-13	-1.927	0.054	No
GPX4	ENSG00000167468.16	GTExv8.EUR.Adipose_Subcutaneous	./WEIGHTS//GTExv8.EUR.Adipose_Subcutaneous/ENSG00000167468.16.wgt.RDat	19	1103925	1103926	0.1333	rs10419707	-3.52	rs4807542	0.0323	5.22	-0.917	449	4	lasso	0.058	5.9e-08	-1.92607	0.0541	No
GUSB	ENSG00000169919.16	GTExv8.EUR.Adipose_Subcutaneous	./WEIGHTS//GTExv8.EUR.Adipose_Subcutaneous/ENSG00000169919.16.wgt.RDat	7	65982313	65982314	0.0805	rs6968534	2.48	rs9530	0.0561	-5.43	1.926	182	1	top1	0.056	9.3e-08	-1.926	0.0541	No
RP11-24F11.2	ENSG00000223552.1	GTExv8.EUR.Adipose_Subcutaneous	./WEIGHTS//GTExv8.EUR.Adipose_Subcutaneous/ENSG00000223552.1.wgt.RDat	3	46407058	46407059	0.085	rs1491961	3.14	rs6441975	0.0205	5.08	1.471	420	6	lasso	0.025	0.00033	1.9264	0.0541	No
RP11-158M2.5	ENSG00000259416.2	GTExv8.EUR.Adipose_Subcutaneous	./WEIGHTS//GTExv8.EUR.Adipose_Subcutaneous/ENSG00000259416.2.wgt.RDat	15	85756236	85756237	0.1205	rs8035975	3.56	rs2554	0.0923	-7.71	2.362	563	13	enet	0.12	1e-15	-1.92505	0.0542	No
FBXO6	ENSG00000116663.10	GTExv8.EUR.Adipose_Subcutaneous	./WEIGHTS//GTExv8.EUR.Adipose_Subcutaneous/ENSG00000116663.10.wgt.RDat	1	11664123	11664124	0.23	rs2744815	4.79	rs747862	0.0866	-6.56	0.958	458	31	enet	0.087	2.4e-11	-1.92334	0.0544	No
BLOC1S3	ENSG00000189114.6	GTExv8.EUR.Adipose_Subcutaneous	./WEIGHTS//GTExv8.EUR.Adipose_Subcutaneous/ENSG00000189114.6.wgt.RDat	19	45178744	45178745	0.0984	rs17356664	4.17	rs1005451	0.0213	-4.15	1.924	370	1	top1	0.021	0.00079	-1.924	0.0544	No
FUT8	ENSG00000033170.16	GTExv8.EUR.Adipose_Subcutaneous	./WEIGHTS//GTExv8.EUR.Adipose_Subcutaneous/ENSG00000033170.16.wgt.RDat	14	65410591	65410592	0.059	rs7160073	2.06	rs17102450	0.055499	5.33	-1.923	372	1	top1	0.055	1.1e-07	-1.923	0.05448	No
OXLD1	ENSG00000204237.4	GTExv8.EUR.Adipose_Subcutaneous	./WEIGHTS//GTExv8.EUR.Adipose_Subcutaneous/ENSG00000204237.4.wgt.RDat	17	81666362	81666363	0.1447	rs14640	-2.484	rs35646762	0.111244	-7.78	-2.047	318	318	susie	0.12	4.4e-15	1.9219	0.0546	No
LRRC27	ENSG00000148814.17	GTExv8.EUR.Adipose_Subcutaneous	./WEIGHTS//GTExv8.EUR.Adipose_Subcutaneous/ENSG00000148814.17.wgt.RDat	10	132332153	132332154	0.483	rs7896013	-2.93	rs2295273	0.278	11.56	-1.572	439	7	lasso	0.32	4.3e-42	-1.92159	0.0547	No
RP11-34A14.3	ENSG00000230928.1	GTExv8.EUR.Adipose_Subcutaneous	./WEIGHTS//GTExv8.EUR.Adipose_Subcutaneous/ENSG00000230928.1.wgt.RDat	10	98252022	98252023	0.1162	rs4919218	-3	rs17524355	0.0783	-6.39	-1.921	522	1	top1	0.078	2.8e-10	1.921	0.0547	No
RP11-685N10.1	ENSG00000255893.1	GTExv8.EUR.Adipose_Subcutaneous	./WEIGHTS//GTExv8.EUR.Adipose_Subcutaneous/ENSG00000255893.1.wgt.RDat	11	94473569	94473570	0.562	rs487078	-3.04	rs535801	0.616	17.19	-1.891	436	436	susie	0.62	6.9e-102	-1.92136	0.0547	No
SIM2	ENSG00000159263.15	GTExv8.EUR.Adipose_Subcutaneous	./WEIGHTS//GTExv8.EUR.Adipose_Subcutaneous/ENSG00000159263.15.wgt.RDat	21	36699132	36699133	0.0596	rs1569307	3	rs1007423	0.00143	3.85	1.921	490	1	top1	0.0014	0.19	1.921	0.05473	No
TNFRSF10A	ENSG00000104689.9	GTExv8.EUR.Adipose_Subcutaneous	./WEIGHTS//GTExv8.EUR.Adipose_Subcutaneous/ENSG00000104689.9.wgt.RDat	8	23225125	23225126	0.2184	rs10094009	3.69	rs4242394	0.069265	5.97	-0.633	622	622	susie	0.11	4.1e-14	-1.92055	0.05479	No
IFT46	ENSG00000118096.7	GTExv8.EUR.Adipose_Subcutaneous	./WEIGHTS//GTExv8.EUR.Adipose_Subcutaneous/ENSG00000118096.7.wgt.RDat	11	118572969	118572970	0.1254	rs4938589	-3.7	rs12289253	0.12	-7.9	-1.801	438	12	lasso	0.13	1.6e-16	1.9206	0.0548	No
TTC24	ENSG00000187862.11	GTExv8.EUR.Adipose_Subcutaneous	./WEIGHTS//GTExv8.EUR.Adipose_Subcutaneous/ENSG00000187862.11.wgt.RDat	1	156579726	156579727	0.0653	rs6427339	3.55	rs12023410	0.0387	5.32	-0.461	436	17	enet	0.045	1.8e-06	1.92046	0.0548	No
ARHGEF28	ENSG00000214944.9	GTExv8.EUR.Adipose_Subcutaneous	./WEIGHTS//GTExv8.EUR.Adipose_Subcutaneous/ENSG00000214944.9.wgt.RDat	5	73626157	73626158	0.0577	rs11949860	-4.76	rs16870977	0.002705	-3.91	-0.948	545	34	enet	0.0099	0.017	1.92013	0.0548	No
GS1-124K5.12	ENSG00000229180.6	GTExv8.EUR.Adipose_Subcutaneous	./WEIGHTS//GTExv8.EUR.Adipose_Subcutaneous/ENSG00000229180.6.wgt.RDat	7	66592396	66592397	0.2517	rs11763269	3.04	rs9986881	0.0678	-6.97	-2.051	243	243	susie	0.15	1e-18	1.92051	0.0548	No
MYRIP	ENSG00000170011.13	GTExv8.EUR.Adipose_Subcutaneous	./WEIGHTS//GTExv8.EUR.Adipose_Subcutaneous/ENSG00000170011.13.wgt.RDat	3	39808913	39808914	0.0623	rs9855447	2.81	rs7652142	0.00118	3.57	1.045	411	31	enet	0.022	0.0006	-1.91947	0.0549	No
GIMAP1	ENSG00000213203.2	GTExv8.EUR.Adipose_Subcutaneous	./WEIGHTS//GTExv8.EUR.Adipose_Subcutaneous/ENSG00000213203.2.wgt.RDat	7	150716556	150716557	0.0962	rs11771844	-3.34	rs10241479	0.0481	-5.98	-1.174	493	19	enet	0.096	2.8e-12	1.9193	0.0549	No
CHMP7	ENSG00000147457.13	GTExv8.EUR.Adipose_Subcutaneous	./WEIGHTS//GTExv8.EUR.Adipose_Subcutaneous/ENSG00000147457.13.wgt.RDat	8	23243636	23243637	0.1168	rs10094009	3.69	rs4242396	0.038695	-5.66	2.377	622	21	enet	0.1	4.1e-13	-1.91938	0.05494	No
DCLK3	ENSG00000163673.7	GTExv8.EUR.Adipose_Subcutaneous	./WEIGHTS//GTExv8.EUR.Adipose_Subcutaneous/ENSG00000163673.7.wgt.RDat	3	36764348	36764349	0.1684	rs7625902	-2.71	rs1472862	0.0996	7.27	-1.919	419	419	susie	0.1	4.7e-13	-1.91804	0.0551	No
RP4-639F20.1	ENSG00000235501.5	GTExv8.EUR.Adipose_Subcutaneous	./WEIGHTS//GTExv8.EUR.Adipose_Subcutaneous/ENSG00000235501.5.wgt.RDat	1	94927565	94927566	0.1951	rs10518566	-2.56	rs11589700	0.0409	-5.62	1.29	548	31	enet	0.078	3e-10	-1.91827	0.0551	No
XRN1	ENSG00000114127.10	GTExv8.EUR.Adipose_Subcutaneous	./WEIGHTS//GTExv8.EUR.Adipose_Subcutaneous/ENSG00000114127.10.wgt.RDat	3	142448061	142448062	0.0428	rs6771905	2.79	rs9848817	-0.0021	3.18	-2.5	327	327	susie	0.0063	0.045	-1.91736	0.0552	No
PAX8	ENSG00000125618.16	GTExv8.EUR.Adipose_Subcutaneous	./WEIGHTS//GTExv8.EUR.Adipose_Subcutaneous/ENSG00000125618.16.wgt.RDat	2	113278949	113278950	0.573	rs4849178	2.69	rs11123172	0.432954	-14.45	2.62	460	24	enet	0.46	1.7e-66	-1.91493	0.0555	No
MLF1	ENSG00000178053.17	GTExv8.EUR.Adipose_Subcutaneous	./WEIGHTS//GTExv8.EUR.Adipose_Subcutaneous/ENSG00000178053.17.wgt.RDat	3	158571162	158571163	0.1218	rs2573182	-2.46	rs7631310	0.0598	-6.12	-1.915	389	1	top1	0.06	3.6e-08	1.915	0.0555	No
AC005775.2	ENSG00000266933.2	GTExv8.EUR.Adipose_Subcutaneous	./WEIGHTS//GTExv8.EUR.Adipose_Subcutaneous/ENSG00000266933.2.wgt.RDat	19	507495	507496	0.2494	rs7508251	4.07	rs10415416	0.251	-11	-1.915	385	1	top1	0.25	5.6e-32	1.915	0.0555	No
GABPB2	ENSG00000143458.11	GTExv8.EUR.Adipose_Subcutaneous	./WEIGHTS//GTExv8.EUR.Adipose_Subcutaneous/ENSG00000143458.11.wgt.RDat	1	151070577	151070578	0.2075	rs10305649	-3.01	rs6694357	0.112	7.36	-1.914	320	1	top1	0.11	3.7e-14	-1.914	0.0556	No
OR52K3P	ENSG00000225101.4	GTExv8.EUR.Adipose_Subcutaneous	./WEIGHTS//GTExv8.EUR.Adipose_Subcutaneous/ENSG00000225101.4.wgt.RDat	11	4474812	4474813	0.1473	rs10836241	-2.84	rs890416	0.088	-6.61	1.523	629	2	lasso	0.1	5.2e-13	-1.91389	0.0556	No
DGAT2	ENSG00000062282.14	GTExv8.EUR.Adipose_Subcutaneous	./WEIGHTS//GTExv8.EUR.Adipose_Subcutaneous/ENSG00000062282.14.wgt.RDat	11	75759511	75759512	0.0624	rs1540210	3.46	rs17245228	0.00489	3.62	-0.806	439	439	susie	0.021	0.00077	-1.91255	0.0558	No
ZNF329	ENSG00000181894.14	GTExv8.EUR.Adipose_Subcutaneous	./WEIGHTS//GTExv8.EUR.Adipose_Subcutaneous/ENSG00000181894.14.wgt.RDat	19	58155109	58155110	0.1101	rs7260445	-2.4	rs159680	0.000741	3.81	1.744	406	44	enet	0.024	0.00037	1.91192	0.0559	No
HRCT1	ENSG00000196196.2	GTExv8.EUR.Adipose_Subcutaneous	./WEIGHTS//GTExv8.EUR.Adipose_Subcutaneous/ENSG00000196196.2.wgt.RDat	9	35906191	35906192	0.281	rs2145923	4.83	rs6476493	0.0592	-6.96	0.799	436	52	enet	0.19	1.8e-23	-1.9117	0.0559	No
ENPP7P12	ENSG00000254527.1	GTExv8.EUR.Adipose_Subcutaneous	./WEIGHTS//GTExv8.EUR.Adipose_Subcutaneous/ENSG00000254527.1.wgt.RDat	8	12206388	12206389	0.0364	rs9644757	-4.07	rs4841600	0.03677	-5.1	-1.651	205	205	susie	0.041	5.1e-06	1.91147	0.05594	No
RP11-154D6.2	ENSG00000276127.1	GTExv8.EUR.Adipose_Subcutaneous	./WEIGHTS//GTExv8.EUR.Adipose_Subcutaneous/ENSG00000276127.1.wgt.RDat	6	71251757	71251758	0.0565	rs2208845	3.54	rs9342864	-0.0012	-3.1	0.196	457	15	enet	0.00051	0.26	1.91121	0.056	No
TTC39C-AS1	ENSG00000264745.1	GTExv8.EUR.Adipose_Subcutaneous	./WEIGHTS//GTExv8.EUR.Adipose_Subcutaneous/ENSG00000264745.1.wgt.RDat	18	24015338	24015339	0.0888	rs8083184	-2.92	rs1864286	0.004243	-4.67	-0.538	432	432	susie	0.017	0.0023	1.91078	0.056033	No
TIMM10	ENSG00000134809.8	GTExv8.EUR.Adipose_Subcutaneous	./WEIGHTS//GTExv8.EUR.Adipose_Subcutaneous/ENSG00000134809.8.wgt.RDat	11	57530802	57530803	0.4686	rs641325	-3.76	rs2729371	0.357	13.15	1.737	378	378	susie	0.4	9.7e-55	1.90972	0.0562	No
RP11-61L23.2	ENSG00000253882.6	GTExv8.EUR.Adipose_Subcutaneous	./WEIGHTS//GTExv8.EUR.Adipose_Subcutaneous/ENSG00000253882.6.wgt.RDat	7	143836932	143836933	0.0763	rs4726661	-3.79	rs10247493	0.00139	-3.56	-2.899	257	257	susie	0.016	0.003	1.90964	0.0562	No
RP3-337O18.9	ENSG00000271984.1	GTExv8.EUR.Adipose_Subcutaneous	./WEIGHTS//GTExv8.EUR.Adipose_Subcutaneous/ENSG00000271984.1.wgt.RDat	20	45893418	45893419	0.1993	rs11696804	-3.08	rs3918256	0.0393	-6.49	-2.661	515	31	enet	0.093	6.1e-12	1.90921	0.0562	No
TM7SF3	ENSG00000064115.10	GTExv8.EUR.Adipose_Subcutaneous	./WEIGHTS//GTExv8.EUR.Adipose_Subcutaneous/ENSG00000064115.10.wgt.RDat	12	27014433	27014434	0.5435	rs10734760	-3.19	rs16931510	0.142	8.35	1.366	526	50	enet	0.27	5.5e-35	1.90904	0.056258	No
KB-1991G8.1	ENSG00000253217.1	GTExv8.EUR.Adipose_Subcutaneous	./WEIGHTS//GTExv8.EUR.Adipose_Subcutaneous/ENSG00000253217.1.wgt.RDat	8	100337594	100337595	0.0816	rs4573240	-3.04	rs9642786	0.02555	3.93	1.909	396	1	top1	0.026	0.00026	1.909	0.05626	No
NEIL2	ENSG00000154328.15	GTExv8.EUR.Adipose_Subcutaneous	./WEIGHTS//GTExv8.EUR.Adipose_Subcutaneous/ENSG00000154328.15.wgt.RDat	8	11769638	11769639	0.3056	rs9644757	-4.07	rs4639	0.106779	8.09	1.999	470	22	enet	0.17	3.3e-21	1.90868	0.0563	No
PUSL1	ENSG00000169972.11	GTExv8.EUR.Adipose_Subcutaneous	./WEIGHTS//GTExv8.EUR.Adipose_Subcutaneous/ENSG00000169972.11.wgt.RDat	1	1308566	1308567	0.1062	rs12089560	3.37	rs2765023	0.0353	-5.17	0.801	252	29	enet	0.049	5.5e-07	-1.90856	0.0563	No
WAPL	ENSG00000062650.17	GTExv8.EUR.Adipose_Subcutaneous	./WEIGHTS//GTExv8.EUR.Adipose_Subcutaneous/ENSG00000062650.17.wgt.RDat	10	86521814	86521815	0.0534	rs7897313	-2.93	rs7083506	0.0243	-4.28	1.908	443	1	top1	0.024	0.00037	-1.908	0.0564	No
RP11-538I12.3	ENSG00000260922.1	GTExv8.EUR.Adipose_Subcutaneous	./WEIGHTS//GTExv8.EUR.Adipose_Subcutaneous/ENSG00000260922.1.wgt.RDat	16	77234876	77234877	0.0585	rs4441289	3.18	rs2562125	0.00478	-4.17	-1.583	756	17	enet	0.0075	0.032	1.9082	0.0564	No
TCHH	ENSG00000159450.12	GTExv8.EUR.Adipose_Subcutaneous	./WEIGHTS//GTExv8.EUR.Adipose_Subcutaneous/ENSG00000159450.12.wgt.RDat	1	152115453	152115454	0.0847	rs1308153	2.92	rs1496037	0.00547	4.14	-1.274	348	20	enet	0.012	0.0098	-1.90678	0.0565	No
ANKLE1	ENSG00000160117.14	GTExv8.EUR.Adipose_Subcutaneous	./WEIGHTS//GTExv8.EUR.Adipose_Subcutaneous/ENSG00000160117.14.wgt.RDat	19	17281644	17281645	0.2621	rs11667918	-2.5	rs34084277	0.145	8.49	-2.373	416	416	susie	0.21	7.8e-27	-1.90703	0.0565	No
ERICH1	ENSG00000104714.13	GTExv8.EUR.Adipose_Subcutaneous	./WEIGHTS//GTExv8.EUR.Adipose_Subcutaneous/ENSG00000104714.13.wgt.RDat	8	738105	738106	0.099	rs11998278	2.86	rs1669715	0.061608	-5.54	2.087	589	9	enet	0.071	1.8e-09	-1.9062	0.05662	No
FAM118A	ENSG00000100376.11	GTExv8.EUR.Adipose_Subcutaneous	./WEIGHTS//GTExv8.EUR.Adipose_Subcutaneous/ENSG00000100376.11.wgt.RDat	22	45308967	45308968	0.7294	rs16994480	-3.59	rs104664	0.614	17.33	-1.422	613	613	susie	0.66	9.1e-113	-1.90591	0.05666	No
WDR62	ENSG00000075702.16	GTExv8.EUR.Adipose_Subcutaneous	./WEIGHTS//GTExv8.EUR.Adipose_Subcutaneous/ENSG00000075702.16.wgt.RDat	19	36054880	36054881	0.167	rs2967532	-2.37	rs9989683	0.00246	4.41	-1.43	336	21	enet	0.029	0.0001	-1.90575	0.0567	No
PWWP2B	ENSG00000171813.13	GTExv8.EUR.Adipose_Subcutaneous	./WEIGHTS//GTExv8.EUR.Adipose_Subcutaneous/ENSG00000171813.13.wgt.RDat	10	132397167	132397168	0.1002	rs7896013	-2.93	rs12242690	0.0221	-4.96	1.264	471	33	enet	0.064	1.3e-08	-1.90552	0.0567	No
SPDYE12P	ENSG00000184616.8	GTExv8.EUR.Adipose_Subcutaneous	./WEIGHTS//GTExv8.EUR.Adipose_Subcutaneous/ENSG00000184616.8.wgt.RDat	7	74913255	74913256	0.1922	rs810364	2.56	rs35005436	0.0788	6.43	2.543	80	80	susie	0.085	4.8e-11	1.90568	0.0567	No
LITAF	ENSG00000189067.12	GTExv8.EUR.Adipose_Subcutaneous	./WEIGHTS//GTExv8.EUR.Adipose_Subcutaneous/ENSG00000189067.12.wgt.RDat	16	11636380	11636381	0.4972	rs705904	3.88	rs3784924	0.278	-11.64	-2.003	469	6	lasso	0.29	1.1e-37	1.9054	0.0567	No
TRIB3	ENSG00000101255.10	GTExv8.EUR.Adipose_Subcutaneous	./WEIGHTS//GTExv8.EUR.Adipose_Subcutaneous/ENSG00000101255.10.wgt.RDat	20	362834	362835	0.3321	rs10485819	3.16	rs6051550	0.19	9.6	-2.101	467	32	enet	0.24	4e-31	-1.90388	0.0569	No
STIL	ENSG00000123473.15	GTExv8.EUR.Adipose_Subcutaneous	./WEIGHTS//GTExv8.EUR.Adipose_Subcutaneous/ENSG00000123473.15.wgt.RDat	1	47314146	47314147	0.0643	rs12564103	-2.96	rs12749507	0.0189	4.82	1.97	427	427	susie	0.023	0.00052	1.90327	0.057	No
EIF3KP1	ENSG00000175749.11	GTExv8.EUR.Adipose_Subcutaneous	./WEIGHTS//GTExv8.EUR.Adipose_Subcutaneous/ENSG00000175749.11.wgt.RDat	5	103032375	103032376	0.1431	rs10463994	3.42	rs7731395	0.237184	11.28	-1.986	307	307	susie	0.25	5.8e-32	-1.90336	0.057	No
RP11-255G12.2	ENSG00000258942.1	GTExv8.EUR.Adipose_Subcutaneous	./WEIGHTS//GTExv8.EUR.Adipose_Subcutaneous/ENSG00000258942.1.wgt.RDat	14	51385602	51385603	0.1382	rs12894119	-3.07	rs11157816	0.086708	-6.79	2.054	671	671	susie	0.095	3.3e-12	-1.9032	0.05701	No
RP11-973N13.4	ENSG00000259116.1	GTExv8.EUR.Adipose_Subcutaneous	./WEIGHTS//GTExv8.EUR.Adipose_Subcutaneous/ENSG00000259116.1.wgt.RDat	14	64540367	64540368	0.079	rs2230491	-2.92	rs1542313	0.066654	5.89	1.902	499	1	top1	0.067	5.9e-09	1.902	0.05717	No
GPR84	ENSG00000139572.3	GTExv8.EUR.Adipose_Subcutaneous	./WEIGHTS//GTExv8.EUR.Adipose_Subcutaneous/ENSG00000139572.3.wgt.RDat	12	54364486	54364487	0.1192	rs2366151	-3.6	rs10876556	0.058	5.64	-1.901	423	1	top1	0.058	5.7e-08	-1.901	0.057302	No
CORO1C	ENSG00000110880.10	GTExv8.EUR.Adipose_Subcutaneous	./WEIGHTS//GTExv8.EUR.Adipose_Subcutaneous/ENSG00000110880.10.wgt.RDat	12	108731595	108731596	0.0725	rs2268406	2.77	rs10746129	-0.00178	-3.69	-1.9	486	1	top1	-0.0018	0.7	1.9	0.057433	No
GTSF1	ENSG00000170627.10	GTExv8.EUR.Adipose_Subcutaneous	./WEIGHTS//GTExv8.EUR.Adipose_Subcutaneous/ENSG00000170627.10.wgt.RDat	12	54473598	54473599	0.1538	rs3816153	-2.49	rs12312272	0.104	7.21	-1.9	408	1	top1	0.1	2.7e-13	-1.9	0.057433	No
FBXO22	ENSG00000167196.13	GTExv8.EUR.Adipose_Subcutaneous	./WEIGHTS//GTExv8.EUR.Adipose_Subcutaneous/ENSG00000167196.13.wgt.RDat	15	75903858	75903859	0.0965	rs4886726	-3.87	rs335675	-0.000856	-4.78	-2.21	288	37	enet	0.037	1.5e-05	1.89984	0.0575	No
BCL2L1	ENSG00000171552.12	GTExv8.EUR.Adipose_Subcutaneous	./WEIGHTS//GTExv8.EUR.Adipose_Subcutaneous/ENSG00000171552.12.wgt.RDat	20	31723988	31723989	0.049	rs6087786	2.92	rs6060531	0.0202	4.3	1.783	309	309	susie	0.022	0.0006	1.8993	0.0575	No
ATP23	ENSG00000166896.7	GTExv8.EUR.Adipose_Subcutaneous	./WEIGHTS//GTExv8.EUR.Adipose_Subcutaneous/ENSG00000166896.7.wgt.RDat	12	57941540	57941541	0.7816	rs774894	-2.88	rs10877041	0.694	-18.23	1.905	412	412	susie	0.69	4.2e-125	-1.899	0.057564	No
SPCS2	ENSG00000118363.11	GTExv8.EUR.Adipose_Subcutaneous	./WEIGHTS//GTExv8.EUR.Adipose_Subcutaneous/ENSG00000118363.11.wgt.RDat	11	74949246	74949247	0.0766	rs540269	3.28	rs11604806	0.0242	-5.08	1.964	456	456	susie	0.052	2.7e-07	-1.89617	0.0579	No
AAGAB	ENSG00000103591.12	GTExv8.EUR.Adipose_Subcutaneous	./WEIGHTS//GTExv8.EUR.Adipose_Subcutaneous/ENSG00000103591.12.wgt.RDat	15	67254735	67254736	0.0846	rs12907183	-3.01	rs7166081	0.0427	4.9	1.621	483	483	susie	0.046	1.4e-06	1.89559	0.058	No
CLIP4	ENSG00000115295.19	GTExv8.EUR.Adipose_Subcutaneous	./WEIGHTS//GTExv8.EUR.Adipose_Subcutaneous/ENSG00000115295.19.wgt.RDat	2	29097704	29097705	0.0872	rs6731719	2.78	rs17744052	0.000773	-4.1	-0.304	627	26	enet	0.031	6.9e-05	-1.89507	0.0581	No
ANO3	ENSG00000134343.12	GTExv8.EUR.Adipose_Subcutaneous	./WEIGHTS//GTExv8.EUR.Adipose_Subcutaneous/ENSG00000134343.12.wgt.RDat	11	26309598	26309599	0.1066	rs12278192	2.95	rs17243091	0.0321	4.92	2.363	548	5	lasso	0.054	1.6e-07	1.89392	0.0582	No
CCDC18-AS1	ENSG00000223745.7	GTExv8.EUR.Adipose_Subcutaneous	./WEIGHTS//GTExv8.EUR.Adipose_Subcutaneous/ENSG00000223745.7.wgt.RDat	1	93345886	93345887	0.5213	rs12043007	-2.89	rs1414367	0.597	-17.05	-1.822	301	301	susie	0.61	6.5e-99	1.89316	0.0583	No
RP3-402G11.28	ENSG00000273137.1	GTExv8.EUR.Adipose_Subcutaneous	./WEIGHTS//GTExv8.EUR.Adipose_Subcutaneous/ENSG00000273137.1.wgt.RDat	22	50209541	50209542	0.1283	rs1076780	3.14	rs138270	0.0381	5.46	0.602	414	22	enet	0.061	2.7e-08	1.89294	0.05837	No
SNX32	ENSG00000172803.17	GTExv8.EUR.Adipose_Subcutaneous	./WEIGHTS//GTExv8.EUR.Adipose_Subcutaneous/ENSG00000172803.17.wgt.RDat	11	65833640	65833641	0.4034	rs1787663	-4.96	rs2231884	0.395	13.8	-1.592	349	13	enet	0.4	6.4e-56	-1.89233	0.0584	No
ATG13	ENSG00000175224.16	GTExv8.EUR.Adipose_Subcutaneous	./WEIGHTS//GTExv8.EUR.Adipose_Subcutaneous/ENSG00000175224.16.wgt.RDat	11	46617526	46617527	0.0651	rs7127254	-3.55	rs3809047	0.0477	-4.98	-1.893	235	1	top1	0.048	8.3e-07	1.893	0.0584	No
PARD3-AS1	ENSG00000226386.1	GTExv8.EUR.Adipose_Subcutaneous	./WEIGHTS//GTExv8.EUR.Adipose_Subcutaneous/ENSG00000226386.1.wgt.RDat	10	34815766	34815767	0.0607	rs7921021	2.84	rs4078277	0.0121	5.44	-2.612	321	7	enet	0.028	0.00013	-1.8926	0.0584	No
CYP4A22	ENSG00000162365.11	GTExv8.EUR.Adipose_Subcutaneous	./WEIGHTS//GTExv8.EUR.Adipose_Subcutaneous/ENSG00000162365.11.wgt.RDat	1	47137434	47137435	0.144	rs12564103	-2.96	rs4646485	0.0517	-7.08	-0.721	408	13	lasso	0.11	3.2e-14	1.89221	0.0585	No
FCHO2	ENSG00000157107.13	GTExv8.EUR.Adipose_Subcutaneous	./WEIGHTS//GTExv8.EUR.Adipose_Subcutaneous/ENSG00000157107.13.wgt.RDat	5	72955980	72955981	0.1686	rs6875953	3.12	rs268793	0.247642	11.13	-1.969	351	351	susie	0.25	8.9e-32	-1.89128	0.0586	No
CD300C	ENSG00000167850.3	GTExv8.EUR.Adipose_Subcutaneous	./WEIGHTS//GTExv8.EUR.Adipose_Subcutaneous/ENSG00000167850.3.wgt.RDat	17	74546142	74546143	0.2124	rs7206926	3.544	rs1171196	0.083247	-6.98	-1.983	500	13	enet	0.095	3.1e-12	1.89007	0.0587	No
ADH5	ENSG00000197894.10	GTExv8.EUR.Adipose_Subcutaneous	./WEIGHTS//GTExv8.EUR.Adipose_Subcutaneous/ENSG00000197894.10.wgt.RDat	4	99088800	99088801	0.2128	rs17595186	-3.96	rs2602884	0.0464	-5.72	1.661	500	39	enet	0.1	2.7e-13	-1.89012	0.05874	No
PLAT	ENSG00000104368.17	GTExv8.EUR.Adipose_Subcutaneous	./WEIGHTS//GTExv8.EUR.Adipose_Subcutaneous/ENSG00000104368.17.wgt.RDat	8	42207723	42207724	0.0604	rs4737046	3.01	rs2020919	0.018719	4.92	2.062	349	4	lasso	0.023	0.00051	1.88959	0.05881	No
NMB	ENSG00000197696.9	GTExv8.EUR.Adipose_Subcutaneous	./WEIGHTS//GTExv8.EUR.Adipose_Subcutaneous/ENSG00000197696.9.wgt.RDat	15	84658562	84658563	0.1	rs2342118	-4.27	rs186266	0.017	-4.48	2.615	347	11	lasso	0.039	7.2e-06	-1.88863	0.0589	No
RP11-182J1.14	ENSG00000259683.1	GTExv8.EUR.Adipose_Subcutaneous	./WEIGHTS//GTExv8.EUR.Adipose_Subcutaneous/ENSG00000259683.1.wgt.RDat	15	84389728	84389729	0.2114	rs2020365	-2.71	rs11635505	0.17	9.2	1.573	236	236	susie	0.22	5.8e-28	1.88857	0.0589	No
KIAA0513	ENSG00000135709.12	GTExv8.EUR.Adipose_Subcutaneous	./WEIGHTS//GTExv8.EUR.Adipose_Subcutaneous/ENSG00000135709.12.wgt.RDat	16	85027750	85027751	0.1065	rs8052539	2.98	rs16975162	-0.00131	4	1.435	635	635	susie	0.0027	0.13	1.887	0.0592	No
THEM4	ENSG00000159445.12	GTExv8.EUR.Adipose_Subcutaneous	./WEIGHTS//GTExv8.EUR.Adipose_Subcutaneous/ENSG00000159445.12.wgt.RDat	1	151909807	151909808	0.2361	rs1308153	2.92	rs13320	0.245	-11.03	2.105	332	18	enet	0.25	5.4e-32	-1.88706	0.0592	No
LINC02018	ENSG00000272690.5	GTExv8.EUR.Adipose_Subcutaneous	./WEIGHTS//GTExv8.EUR.Adipose_Subcutaneous/ENSG00000272690.5.wgt.RDat	3	75435347	75435348	0.3024	rs2203217	3.55	rs6767960	0.0464	-4.95	-1.046	148	42	enet	0.054	1.5e-07	1.88589	0.0593	No
CNPY4	ENSG00000166997.7	GTExv8.EUR.Adipose_Subcutaneous	./WEIGHTS//GTExv8.EUR.Adipose_Subcutaneous/ENSG00000166997.7.wgt.RDat	7	100119612	100119613	0.2491	rs941290	-3.35	rs941289	0.0702	-6.92	0.377	280	22	enet	0.14	5.7e-18	-1.88476	0.0595	No
CTC-455F18.1	ENSG00000253348.1	GTExv8.EUR.Adipose_Subcutaneous	./WEIGHTS//GTExv8.EUR.Adipose_Subcutaneous/ENSG00000253348.1.wgt.RDat	5	170788572	170788573	0.1611	rs7734708	-2.96	rs11951617	0.0845	-6.97	1.763	511	511	susie	0.091	1e-11	-1.88476	0.0595	No
TMEM241	ENSG00000134490.13	GTExv8.EUR.Adipose_Subcutaneous	./WEIGHTS//GTExv8.EUR.Adipose_Subcutaneous/ENSG00000134490.13.wgt.RDat	18	23437960	23437961	0.0998	rs8083184	-2.92	rs2037640	0.081488	7.01	-1.884	346	1	top1	0.081	1.2e-10	-1.884	0.059565	No
PASK	ENSG00000115687.13	GTExv8.EUR.Adipose_Subcutaneous	./WEIGHTS//GTExv8.EUR.Adipose_Subcutaneous/ENSG00000115687.13.wgt.RDat	2	241149503	241149504	0.2558	rs11681497	2.85	rs1470413	0.182667	-9.57	-1.856	420	420	susie	0.18	5.6e-23	1.88397	0.0596	No
LHCGR	ENSG00000138039.14	GTExv8.EUR.Adipose_Subcutaneous	./WEIGHTS//GTExv8.EUR.Adipose_Subcutaneous/ENSG00000138039.14.wgt.RDat	2	48755729	48755730	0.2732	rs17398392	-2.49	rs4519576	0.107121	-7.53	-1.433	549	29	enet	0.18	8.5e-23	1.88367	0.0596	No
CSNK1G1	ENSG00000169118.17	GTExv8.EUR.Adipose_Subcutaneous	./WEIGHTS//GTExv8.EUR.Adipose_Subcutaneous/ENSG00000169118.17.wgt.RDat	15	64356258	64356259	0.0555	rs11635211	2.28	rs8034610	0.0301	4.63	1.948	291	291	susie	0.034	2.7e-05	1.88253	0.0598	No
RP11-403A21.1	ENSG00000265752.2	GTExv8.EUR.Adipose_Subcutaneous	./WEIGHTS//GTExv8.EUR.Adipose_Subcutaneous/ENSG00000265752.2.wgt.RDat	18	23982555	23982556	0.0697	rs8083184	-2.92	rs6507894	0.041719	-5.25	-1.882	412	1	top1	0.042	3.9e-06	1.882	0.059836	No
RP11-690I21.1	ENSG00000237641.1	GTExv8.EUR.Adipose_Subcutaneous	./WEIGHTS//GTExv8.EUR.Adipose_Subcutaneous/ENSG00000237641.1.wgt.RDat	2	231789886	231789887	0.0481	rs6713758	-2.38	rs17271824	0.023781	-4.59	-1.46	349	18	enet	0.031	6.7e-05	1.88126	0.0599	No
LPIN1	ENSG00000134324.11	GTExv8.EUR.Adipose_Subcutaneous	./WEIGHTS//GTExv8.EUR.Adipose_Subcutaneous/ENSG00000134324.11.wgt.RDat	2	11677594	11677595	0.182	rs17551939	3.44	rs3795974	0.159652	-8.8	-1.881	508	1	top1	0.16	5.3e-20	1.881	0.06	No
DNAJC21	ENSG00000168724.14	GTExv8.EUR.Adipose_Subcutaneous	./WEIGHTS//GTExv8.EUR.Adipose_Subcutaneous/ENSG00000168724.14.wgt.RDat	5	34929592	34929593	0.2169	rs163589	2.4	rs37440	0.164048	-9.22	1.134	514	514	susie	0.22	3.1e-27	-1.88071	0.06	No
HSPB2	ENSG00000170276.5	GTExv8.EUR.Adipose_Subcutaneous	./WEIGHTS//GTExv8.EUR.Adipose_Subcutaneous/ENSG00000170276.5.wgt.RDat	11	111912241	111912242	0.1183	rs41476151	-2.74	rs648544	-0.00202	-3.48	-0.049	347	17	enet	0.0053	0.061	-1.88042	0.0601	No
RP11-295M18.6	ENSG00000272823.1	GTExv8.EUR.Adipose_Subcutaneous	./WEIGHTS//GTExv8.EUR.Adipose_Subcutaneous/ENSG00000272823.1.wgt.RDat	1	220829210	220829211	0.4894	rs17596947	-5.25	rs11118622	0.321	12.44	0.141	399	399	susie	0.46	1.2e-65	1.87974	0.0601	No
MTRNR2L4	ENSG00000232196.3	GTExv8.EUR.Adipose_Subcutaneous	./WEIGHTS//GTExv8.EUR.Adipose_Subcutaneous/ENSG00000232196.3.wgt.RDat	16	3372739	3372740	0.0596	rs1076573	-3.22	rs6501169	0.00782	4.6	1.853	361	361	susie	0.02	0.0012	1.8796	0.0602	No
GS1-124K5.4	ENSG00000237310.1	GTExv8.EUR.Adipose_Subcutaneous	./WEIGHTS//GTExv8.EUR.Adipose_Subcutaneous/ENSG00000237310.1.wgt.RDat	7	66493705	66493706	0.1968	rs6968534	2.48	rs2707851	0.24	11.42	-1.743	239	23	enet	0.27	4.1e-35	-1.87931	0.0602	No
MEIKIN	ENSG00000239642.5	GTExv8.EUR.Adipose_Subcutaneous	./WEIGHTS//GTExv8.EUR.Adipose_Subcutaneous/ENSG00000239642.5.wgt.RDat	5	131945697	131945698	0.0298	rs2269821	2.68	rs31474	0.015875	4.17	1.879	363	1	top1	0.016	0.0033	1.879	0.0602	No
MDH2	ENSG00000146701.11	GTExv8.EUR.Adipose_Subcutaneous	./WEIGHTS//GTExv8.EUR.Adipose_Subcutaneous/ENSG00000146701.11.wgt.RDat	7	76048050	76048051	0.0268	rs8509	-2.81	rs10255591	0.00567	-4.21	-0.151	314	314	susie	0.017	0.0024	1.87864	0.0603	No
KCNK6	ENSG00000099337.4	GTExv8.EUR.Adipose_Subcutaneous	./WEIGHTS//GTExv8.EUR.Adipose_Subcutaneous/ENSG00000099337.4.wgt.RDat	19	38319843	38319844	0.0674	rs10403583	2.88	rs7248584	0.00128	-3.32	-1.215	368	368	susie	0.0079	0.029	1.87813	0.0604	No
RNF40	ENSG00000103549.21	GTExv8.EUR.Adipose_Subcutaneous	./WEIGHTS//GTExv8.EUR.Adipose_Subcutaneous/ENSG00000103549.21.wgt.RDat	16	30763117	30763118	0.222	rs7197475	2.75	rs7500719	0.123	8.43	1.819	209	20	enet	0.13	2.1e-16	1.8776	0.0604	No
LHFPL3-AS2	ENSG00000225329.3	GTExv8.EUR.Adipose_Subcutaneous	./WEIGHTS//GTExv8.EUR.Adipose_Subcutaneous/ENSG00000225329.3.wgt.RDat	7	104926644	104926645	0.0556	rs3919550	-3.11	rs4730058	0.00351	4.53	0.245	413	11	enet	0.044	2.4e-06	-1.87791	0.0604	No
RP11-435O5.5	ENSG00000271155.1	GTExv8.EUR.Adipose_Subcutaneous	./WEIGHTS//GTExv8.EUR.Adipose_Subcutaneous/ENSG00000271155.1.wgt.RDat	9	95506234	95506235	0.0691	rs4742743	-2.753	rs10512248	0.0286	-4.6	1.878	413	1	top1	0.029	0.00012	-1.878	0.0604	No
SPC25	ENSG00000152253.8	GTExv8.EUR.Adipose_Subcutaneous	./WEIGHTS//GTExv8.EUR.Adipose_Subcutaneous/ENSG00000152253.8.wgt.RDat	2	168913370	168913371	0.5211	rs529002	-2.9	rs580507	0.403795	13.96	-1.081	569	569	susie	0.48	7e-70	-1.87729	0.0605	No
CALML6	ENSG00000169885.9	GTExv8.EUR.Adipose_Subcutaneous	./WEIGHTS//GTExv8.EUR.Adipose_Subcutaneous/ENSG00000169885.9.wgt.RDat	1	1914826	1914827	0.1799	rs12089560	3.37	rs2377037	0.0747	7.68	-1.036	327	327	susie	0.18	4.6e-22	-1.87705	0.0605	No
PROS1	ENSG00000184500.14	GTExv8.EUR.Adipose_Subcutaneous	./WEIGHTS//GTExv8.EUR.Adipose_Subcutaneous/ENSG00000184500.14.wgt.RDat	3	93974065	93974066	0.228	rs1551423	3.39	rs12488200	0.0498	-5.94	1.834	166	166	susie	0.056	9.7e-08	-1.87721	0.0605	No
PRG2	ENSG00000186652.9	GTExv8.EUR.Adipose_Subcutaneous	./WEIGHTS//GTExv8.EUR.Adipose_Subcutaneous/ENSG00000186652.9.wgt.RDat	11	57390656	57390657	0.1479	rs7947357	3.66	rs1049273	0.119	-7.81	-2.056	382	36	enet	0.12	4.6e-15	1.87733	0.0605	No
TOGARAM2	ENSG00000189350.12	GTExv8.EUR.Adipose_Subcutaneous	./WEIGHTS//GTExv8.EUR.Adipose_Subcutaneous/ENSG00000189350.12.wgt.RDat	2	28956610	28956611	0.4608	rs6731719	2.78	rs10197378	0.349141	12.98	-1.877	596	1	top1	0.35	1.2e-46	-1.877	0.0605	No
EPG5	ENSG00000152223.12	GTExv8.EUR.Adipose_Subcutaneous	./WEIGHTS//GTExv8.EUR.Adipose_Subcutaneous/ENSG00000152223.12.wgt.RDat	18	45967273	45967274	0.3248	rs2852281	3.41	rs3744998	0.158924	9.31	-1.721	510	9	lasso	0.17	2e-21	-1.87709	0.060506	No
CTD-2303H24.2	ENSG00000273018.5	GTExv8.EUR.Adipose_Subcutaneous	./WEIGHTS//GTExv8.EUR.Adipose_Subcutaneous/ENSG00000273018.5.wgt.RDat	17	18534061	18534062	0.4868	rs2746025	3.612	rs584300	0.235717	10.66	-0.055	276	276	susie	0.36	4.4e-48	-1.87618	0.0606	No
PARD6G-AS1	ENSG00000267270.5	GTExv8.EUR.Adipose_Subcutaneous	./WEIGHTS//GTExv8.EUR.Adipose_Subcutaneous/ENSG00000267270.5.wgt.RDat	18	80147923	80147924	0.0732	rs558084	-1.98	rs1050919	0.098163	-7.09	-1.486	232	4	enet	0.11	1.4e-13	1.87401	0.060929	No
GNAL	ENSG00000141404.15	GTExv8.EUR.Adipose_Subcutaneous	./WEIGHTS//GTExv8.EUR.Adipose_Subcutaneous/ENSG00000141404.15.wgt.RDat	18	11688955	11688956	0.175	rs4797509	-3.08	rs8087266	0.111926	7.81	1.639	452	17	enet	0.13	7.2e-17	1.87357	0.06099	No
TPO	ENSG00000115705.20	GTExv8.EUR.Adipose_Subcutaneous	./WEIGHTS//GTExv8.EUR.Adipose_Subcutaneous/ENSG00000115705.20.wgt.RDat	2	1374222	1374223	0.2329	rs4853843	2.8	rs11674922	0.063157	-6.54	1.483	464	464	susie	0.16	1.6e-19	-1.87334	0.061	No
RP11-354A14.1	ENSG00000254689.1	GTExv8.EUR.Adipose_Subcutaneous	./WEIGHTS//GTExv8.EUR.Adipose_Subcutaneous/ENSG00000254689.1.wgt.RDat	8	81885376	81885377	0.1324	rs1827989	2.11	rs7836040	0.127376	-7.98	-1.873	315	1	top1	0.13	4.7e-16	1.873	0.06107	No
RP11-89K11.1	ENSG00000259658.4	GTExv8.EUR.Adipose_Subcutaneous	./WEIGHTS//GTExv8.EUR.Adipose_Subcutaneous/ENSG00000259658.4.wgt.RDat	15	101746869	101746870	0.1838	rs8025965	2.71	rs11247320	0.104	-7.92	2.077	371	371	susie	0.16	1.4e-19	-1.87202	0.0612	No
TTC21B	ENSG00000123607.14	GTExv8.EUR.Adipose_Subcutaneous	./WEIGHTS//GTExv8.EUR.Adipose_Subcutaneous/ENSG00000123607.14.wgt.RDat	2	165953842	165953843	0.1092	rs777355	4.82	rs6717367	0.120618	-7.92	-1.871	435	1	top1	0.12	3e-15	1.871	0.0613	No
WEE2	ENSG00000214102.7	GTExv8.EUR.Adipose_Subcutaneous	./WEIGHTS//GTExv8.EUR.Adipose_Subcutaneous/ENSG00000214102.7.wgt.RDat	7	141708352	141708353	0.0711	rs10216068	-4.37	rs2234012	0.0934	7.12	-1.779	453	453	susie	0.097	2.1e-12	-1.87122	0.0613	No
UBXN2B	ENSG00000215114.8	GTExv8.EUR.Adipose_Subcutaneous	./WEIGHTS//GTExv8.EUR.Adipose_Subcutaneous/ENSG00000215114.8.wgt.RDat	8	58411263	58411264	0.1699	rs11774052	3.33	rs16923452	0.111164	-7.85	1.871	510	1	top1	0.11	4e-14	-1.871	0.06135	No
MAFF	ENSG00000185022.11	GTExv8.EUR.Adipose_Subcutaneous	./WEIGHTS//GTExv8.EUR.Adipose_Subcutaneous/ENSG00000185022.11.wgt.RDat	22	38201881	38201882	0.0582	rs2269609	-2.7	rs4820325	0.0353	-5.25	2.081	345	22	enet	0.041	4.5e-06	-1.87033	0.06144	No
SLC22A1	ENSG00000175003.12	GTExv8.EUR.Adipose_Subcutaneous	./WEIGHTS//GTExv8.EUR.Adipose_Subcutaneous/ENSG00000175003.12.wgt.RDat	6	160121788	160121789	0.182	rs7744658	-2.88	rs7760552	0.0399	-6.25	1.442	543	15	lasso	0.072	1.6e-09	-1.86976	0.0615	No
RP11-1277A3.2	ENSG00000246596.6	GTExv8.EUR.Adipose_Subcutaneous	./WEIGHTS//GTExv8.EUR.Adipose_Subcutaneous/ENSG00000246596.6.wgt.RDat	5	177672208	177672209	0.2299	rs6898048	-2.23	rs13169820	0.225015	10.55	-1.737	243	14	enet	0.23	6.3e-29	-1.8695	0.0616	No
IQCH-AS1	ENSG00000259673.5	GTExv8.EUR.Adipose_Subcutaneous	./WEIGHTS//GTExv8.EUR.Adipose_Subcutaneous/ENSG00000259673.5.wgt.RDat	15	67521683	67521684	0.2361	rs12907183	-3.01	rs4776952	0.206	10.38	-1.117	419	37	enet	0.24	8e-30	-1.86891	0.0616	No
AC068522.4	ENSG00000242970.2	GTExv8.EUR.Adipose_Subcutaneous	./WEIGHTS//GTExv8.EUR.Adipose_Subcutaneous/ENSG00000242970.2.wgt.RDat	8	58588763	58588764	0.0454	rs11774052	3.33	rs6993992	0.005754	3.73	1.48	528	528	susie	0.011	0.012	1.86887	0.06164	No
MAP3K8	ENSG00000107968.9	GTExv8.EUR.Adipose_Subcutaneous	./WEIGHTS//GTExv8.EUR.Adipose_Subcutaneous/ENSG00000107968.9.wgt.RDat	10	30433936	30433937	0.0795	rs303426	-3.92	rs8177029	0.0645	5.68	-1.868	568	1	top1	0.065	1e-08	-1.868	0.0618	No
TIGD7	ENSG00000140993.10	GTExv8.EUR.Adipose_Subcutaneous	./WEIGHTS//GTExv8.EUR.Adipose_Subcutaneous/ENSG00000140993.10.wgt.RDat	16	3305728	3305729	0.1579	rs1076573	-3.22	rs757108	0.12	7.91	1.778	386	8	lasso	0.13	1.3e-16	1.8674	0.0619	No
RP11-370B11.3	ENSG00000224549.1	GTExv8.EUR.Adipose_Subcutaneous	./WEIGHTS//GTExv8.EUR.Adipose_Subcutaneous/ENSG00000224549.1.wgt.RDat	9	22767174	22767175	0.5153	rs586554	2.621	rs505061	0.433	-14.42	-1.507	427	32	enet	0.5	4.9e-74	1.86682	0.0619	No
EIF1AD	ENSG00000175376.8	GTExv8.EUR.Adipose_Subcutaneous	./WEIGHTS//GTExv8.EUR.Adipose_Subcutaneous/ENSG00000175376.8.wgt.RDat	11	66002077	66002078	0.0392	rs1787663	-4.96	rs624273	0.0386	4.81	1.866	347	1	top1	0.039	8.8e-06	1.866	0.062	No
NEAT1	ENSG00000245532.7	GTExv8.EUR.Adipose_Subcutaneous	./WEIGHTS//GTExv8.EUR.Adipose_Subcutaneous/ENSG00000245532.7.wgt.RDat	11	65422773	65422774	0.4105	rs1787663	-4.96	rs674485	0.322	12.54	-1.607	361	361	susie	0.33	2.9e-44	-1.86664	0.062	No
RAD21	ENSG00000164754.14	GTExv8.EUR.Adipose_Subcutaneous	./WEIGHTS//GTExv8.EUR.Adipose_Subcutaneous/ENSG00000164754.14.wgt.RDat	8	116874422	116874423	0.0639	rs4242565	-3.81	rs959692	0.012201	-4.13	1.865	464	1	top1	0.012	0.0089	-1.865	0.06218	No
TICRR	ENSG00000140534.13	GTExv8.EUR.Adipose_Subcutaneous	./WEIGHTS//GTExv8.EUR.Adipose_Subcutaneous/ENSG00000140534.13.wgt.RDat	15	89575481	89575482	0.1262	rs8035597	3.05	rs3803530	0.0751	6.22	1.864	394	1	top1	0.075	6.5e-10	1.864	0.0623	No
LINC00886	ENSG00000240875.5	GTExv8.EUR.Adipose_Subcutaneous	./WEIGHTS//GTExv8.EUR.Adipose_Subcutaneous/ENSG00000240875.5.wgt.RDat	3	156817061	156817062	0.6371	rs7644860	3.38	rs1430410	0.493	15.38	2.17	445	29	enet	0.55	1.6e-85	1.86391	0.0623	No
RPSA	ENSG00000168028.13	GTExv8.EUR.Adipose_Subcutaneous	./WEIGHTS//GTExv8.EUR.Adipose_Subcutaneous/ENSG00000168028.13.wgt.RDat	3	39406688	39406689	0.591	rs9825782	-2.9	rs3772143	0.415	-14.48	-1.62	418	36	enet	0.5	2.3e-74	1.86371	0.0624	No
RP11-238F2.1	ENSG00000271239.1	GTExv8.EUR.Adipose_Subcutaneous	./WEIGHTS//GTExv8.EUR.Adipose_Subcutaneous/ENSG00000271239.1.wgt.RDat	17	70779229	70779230	0.1733	rs11077488	3.186	rs8073559	0.035293	5.67	0.854	506	506	susie	0.075	7.1e-10	1.86251	0.0625	No
COX16	ENSG00000133983.14	GTExv8.EUR.Adipose_Subcutaneous	./WEIGHTS//GTExv8.EUR.Adipose_Subcutaneous/ENSG00000133983.14.wgt.RDat	14	70359730	70359731	0.1878	rs12885374	4.14	rs4749	0.103085	-8.07	-1.911	568	12	enet	0.15	1.8e-18	1.8627	0.06251	No
ATG14	ENSG00000126775.8	GTExv8.EUR.Adipose_Subcutaneous	./WEIGHTS//GTExv8.EUR.Adipose_Subcutaneous/ENSG00000126775.8.wgt.RDat	14	55411857	55411858	0.0826	rs1890256	-4.02	rs9323283	0.063016	6.61	-0.734	436	5	lasso	0.07	2.4e-09	-1.8615	0.06267	No
PSMB3	ENSG00000277791.4	GTExv8.EUR.Adipose_Subcutaneous	./WEIGHTS//GTExv8.EUR.Adipose_Subcutaneous/ENSG00000277791.4.wgt.RDat	17	38752735	38752736	0.098	rs9897185	-4.79	rs228285	0.063858	6.5	-1.403	348	26	enet	0.083	7.5e-11	-1.85991	0.0629	No
NDUFAF3	ENSG00000178057.14	GTExv8.EUR.Adipose_Subcutaneous	./WEIGHTS//GTExv8.EUR.Adipose_Subcutaneous/ENSG00000178057.14.wgt.RDat	3	49020458	49020459	0.0783	rs35452137	-2.6	rs4974083	0.0278	-4.57	0.329	264	16	enet	0.04	5.9e-06	-1.85936	0.063	No
RP11-255P5.2	ENSG00000272542.1	GTExv8.EUR.Adipose_Subcutaneous	./WEIGHTS//GTExv8.EUR.Adipose_Subcutaneous/ENSG00000272542.1.wgt.RDat	13	102888857	102888858	0.0962	rs7335602	-2.65	rs9557948	0.0249	-5.31	-1.876	711	711	susie	0.036	1.7e-05	1.8594	0.063	No
PSD4	ENSG00000125637.15	GTExv8.EUR.Adipose_Subcutaneous	./WEIGHTS//GTExv8.EUR.Adipose_Subcutaneous/ENSG00000125637.15.wgt.RDat	2	113157324	113157325	0.4085	rs13386452	2.8	rs12711765	0.212293	10.65	1.381	452	52	enet	0.27	5.6e-35	1.85819	0.0631	No
ZNF608	ENSG00000168916.15	GTExv8.EUR.Adipose_Subcutaneous	./WEIGHTS//GTExv8.EUR.Adipose_Subcutaneous/ENSG00000168916.15.wgt.RDat	5	124748806	124748807	0.1145	rs2408225	2.96	rs3924161	0.054407	5.54	-1.858	511	1	top1	0.054	1.5e-07	-1.858	0.0632	No
FES	ENSG00000182511.11	GTExv8.EUR.Adipose_Subcutaneous	./WEIGHTS//GTExv8.EUR.Adipose_Subcutaneous/ENSG00000182511.11.wgt.RDat	15	90883694	90883695	0.104	rs2518967	-4.04	rs1029420	0.0743	6.2	-1.857	487	1	top1	0.074	7.9e-10	-1.857	0.0633	No
RP4-713B5.2	ENSG00000229635.1	GTExv8.EUR.Adipose_Subcutaneous	./WEIGHTS//GTExv8.EUR.Adipose_Subcutaneous/ENSG00000229635.1.wgt.RDat	1	93384997	93384998	0.0637	rs12043007	-2.89	rs6701250	0.0146	-4.5	-1.908	314	314	susie	0.029	0.0001	1.85688	0.0633	No
TCN2	ENSG00000185339.8	GTExv8.EUR.Adipose_Subcutaneous	./WEIGHTS//GTExv8.EUR.Adipose_Subcutaneous/ENSG00000185339.8.wgt.RDat	22	30607083	30607084	0.35	rs737930	-2.52	rs5753231	0.0492	-6.16	-0.891	437	10	lasso	0.16	1.6e-19	1.85674	0.06335	No
DIO2	ENSG00000211448.11	GTExv8.EUR.Adipose_Subcutaneous	./WEIGHTS//GTExv8.EUR.Adipose_Subcutaneous/ENSG00000211448.11.wgt.RDat	14	80387756	80387757	0.066	rs7160604	-3.18	rs10138520	-0.001922	-3.52	-0.458	395	21	enet	0.0055	0.057	-1.8558	0.06348	No
TLN1	ENSG00000137076.20	GTExv8.EUR.Adipose_Subcutaneous	./WEIGHTS//GTExv8.EUR.Adipose_Subcutaneous/ENSG00000137076.20.wgt.RDat	9	35732333	35732334	0.1856	rs2145923	4.83	rs2756894	0.149	-8.7	-1.779	417	417	susie	0.15	7.4e-19	1.85587	0.0635	No
ZNF263	ENSG00000006194.9	GTExv8.EUR.Adipose_Subcutaneous	./WEIGHTS//GTExv8.EUR.Adipose_Subcutaneous/ENSG00000006194.9.wgt.RDat	16	3282942	3282943	0.1999	rs1076573	-3.22	rs220382	0.159	9.04	1.804	382	382	susie	0.16	2e-20	1.855	0.0636	No
RPS28	ENSG00000233927.4	GTExv8.EUR.Adipose_Subcutaneous	./WEIGHTS//GTExv8.EUR.Adipose_Subcutaneous/ENSG00000233927.4.wgt.RDat	19	8321499	8321500	0.4838	rs8110054	-3.27	rs2972574	0.438	14.54	-1.735	372	9	enet	0.44	1.6e-62	-1.85429	0.0637	No
SPDYE2	ENSG00000205238.9	GTExv8.EUR.Adipose_Subcutaneous	./WEIGHTS//GTExv8.EUR.Adipose_Subcutaneous/ENSG00000205238.9.wgt.RDat	7	102551231	102551232	0.0824	rs2734605	-2.8	rs2215040	0.0107	-3.59	1.827	231	3	lasso	0.013	0.0067	-1.85356	0.0638	No
KDELR2	ENSG00000136240.9	GTExv8.EUR.Adipose_Subcutaneous	./WEIGHTS//GTExv8.EUR.Adipose_Subcutaneous/ENSG00000136240.9.wgt.RDat	7	6484241	6484242	0.1424	rs13222291	-2.9	rs4574760	0.0484	-5.36	-1.996	305	20	enet	0.074	8.9e-10	1.85243	0.064	No
CDC123	ENSG00000151465.13	GTExv8.EUR.Adipose_Subcutaneous	./WEIGHTS//GTExv8.EUR.Adipose_Subcutaneous/ENSG00000151465.13.wgt.RDat	10	12196144	12196145	0.117	rs11257690	3.77	rs1051055	-0.000791	-3.56	1.761	520	23	enet	0.021	0.00096	-1.85198	0.064	No
MAP4K5	ENSG00000012983.11	GTExv8.EUR.Adipose_Subcutaneous	./WEIGHTS//GTExv8.EUR.Adipose_Subcutaneous/ENSG00000012983.11.wgt.RDat	14	50561125	50561126	0.1675	rs4516135	2.96	rs17718872	0.068532	-6.09	-2.321	459	7	lasso	0.087	2.9e-11	1.8521	0.06401	No
ANK1	ENSG00000029534.19	GTExv8.EUR.Adipose_Subcutaneous	./WEIGHTS//GTExv8.EUR.Adipose_Subcutaneous/ENSG00000029534.19.wgt.RDat	8	41896761	41896762	0.0432	rs1020251	3.59	rs508419	0.039888	-4.96	-1.852	404	1	top1	0.04	6.3e-06	1.852	0.06403	No
NRROS	ENSG00000174004.5	GTExv8.EUR.Adipose_Subcutaneous	./WEIGHTS//GTExv8.EUR.Adipose_Subcutaneous/ENSG00000174004.5.wgt.RDat	3	196639685	196639686	0.2803	rs4916561	-2.93	rs11715619	0.0666	6.62	-1.969	410	48	enet	0.084	6.4e-11	-1.85151	0.0641	No
SNHG18	ENSG00000250786.1	GTExv8.EUR.Adipose_Subcutaneous	./WEIGHTS//GTExv8.EUR.Adipose_Subcutaneous/ENSG00000250786.1.wgt.RDat	5	9546199	9546200	0.3674	rs218043	2.84	rs3798097	0.063427	7.04	-1.38	690	46	enet	0.22	2.7e-28	-1.85139	0.0641	No
CCL14	ENSG00000276409.4	GTExv8.EUR.Adipose_Subcutaneous	./WEIGHTS//GTExv8.EUR.Adipose_Subcutaneous/ENSG00000276409.4.wgt.RDat	17	35986532	35986533	0.4894	rs854686	-2.879	rs9892586	0.263364	-11.33	-2.379	293	8	lasso	0.3	4.8e-39	1.85122	0.0641	No
DECR1	ENSG00000104325.6	GTExv8.EUR.Adipose_Subcutaneous	./WEIGHTS//GTExv8.EUR.Adipose_Subcutaneous/ENSG00000104325.6.wgt.RDat	8	90001404	90001405	0.0635	rs431623	3.05	rs1805801	0.040775	-5.15	-1.675	375	375	susie	0.047	1e-06	1.85121	0.06414	No
FGFR1	ENSG00000077782.19	GTExv8.EUR.Adipose_Subcutaneous	./WEIGHTS//GTExv8.EUR.Adipose_Subcutaneous/ENSG00000077782.19.wgt.RDat	8	38468833	38468834	0.0997	rs1466050	-2.29	rs1466050	0.019364	4.29	-2.291	282	282	susie	0.026	0.00025	-1.85044	0.06425	No
RNF4	ENSG00000063978.15	GTExv8.EUR.Adipose_Subcutaneous	./WEIGHTS//GTExv8.EUR.Adipose_Subcutaneous/ENSG00000063978.15.wgt.RDat	4	2462219	2462220	0.0594	rs16843452	-2.84	rs231399	-0.000298	3.41	0.262	372	372	susie	0.0042	0.083	1.85032	0.06427	No
CCDC113	ENSG00000103021.9	GTExv8.EUR.Adipose_Subcutaneous	./WEIGHTS//GTExv8.EUR.Adipose_Subcutaneous/ENSG00000103021.9.wgt.RDat	16	58231156	58231157	0.1095	rs2550333	-2.66	rs1834018	0.0447	-5.05	1.968	491	491	susie	0.046	1.3e-06	-1.8491	0.0644	No
PLVAP	ENSG00000130300.8	GTExv8.EUR.Adipose_Subcutaneous	./WEIGHTS//GTExv8.EUR.Adipose_Subcutaneous/ENSG00000130300.8.wgt.RDat	19	17377349	17377350	0.3986	rs11667918	-2.5	rs7252581	0.293	-11.89	-1.375	447	447	susie	0.33	2e-43	1.84972	0.0644	No
RP11-630A13.4	ENSG00000280285.1	GTExv8.EUR.Adipose_Subcutaneous	./WEIGHTS//GTExv8.EUR.Adipose_Subcutaneous/ENSG00000280285.1.wgt.RDat	4	56665693	56665694	0.4214	rs1543179	-2.46	rs3860708	0.285	11.82	-1.589	500	23	enet	0.31	2e-40	-1.84911	0.06444	No
GGNBP2	ENSG00000278311.4	GTExv8.EUR.Adipose_Subcutaneous	./WEIGHTS//GTExv8.EUR.Adipose_Subcutaneous/ENSG00000278311.4.wgt.RDat	17	36544887	36544888	0.2186	rs12452009	-2.972	rs12941866	0.252401	11.36	-1.661	333	36	enet	0.28	6.2e-36	-1.84862	0.0645	No
ASCC2	ENSG00000100325.14	GTExv8.EUR.Adipose_Subcutaneous	./WEIGHTS//GTExv8.EUR.Adipose_Subcutaneous/ENSG00000100325.14.wgt.RDat	22	29838303	29838304	0.0651	rs714962	-2.78	rs17711461	0.0653	5.68	1.848	379	1	top1	0.065	8.5e-09	1.848	0.0646	No
SEC14L1	ENSG00000129657.14	GTExv8.EUR.Adipose_Subcutaneous	./WEIGHTS//GTExv8.EUR.Adipose_Subcutaneous/ENSG00000129657.14.wgt.RDat	17	77088949	77088950	0.1441	rs1443141	-2.925	rs2176757	0.099653	7.09	1.872	574	574	susie	0.1	5.6e-13	1.84813	0.0646	No
RTN4IP1	ENSG00000130347.12	GTExv8.EUR.Adipose_Subcutaneous	./WEIGHTS//GTExv8.EUR.Adipose_Subcutaneous/ENSG00000130347.12.wgt.RDat	6	106629486	106629487	0.131	rs4946795	2.93	rs2054365	0.0175	5.48	-1.036	506	30	enet	0.058	6.4e-08	-1.84794	0.0646	No
VANGL2	ENSG00000162738.5	GTExv8.EUR.Adipose_Subcutaneous	./WEIGHTS//GTExv8.EUR.Adipose_Subcutaneous/ENSG00000162738.5.wgt.RDat	1	160400585	160400586	0.1327	rs4017460	2.63	rs12407581	0.0735	-6.32	1.911	497	497	susie	0.078	2.9e-10	-1.84797	0.0646	No
SLC33A1	ENSG00000169359.13	GTExv8.EUR.Adipose_Subcutaneous	./WEIGHTS//GTExv8.EUR.Adipose_Subcutaneous/ENSG00000169359.13.wgt.RDat	3	155854428	155854429	0.1202	rs9843163	-2.87	rs382534	0.0741	-6.2	-1.262	339	6	lasso	0.084	6.3e-11	1.84825	0.0646	No
ADAM28	ENSG00000042980.12	GTExv8.EUR.Adipose_Subcutaneous	./WEIGHTS//GTExv8.EUR.Adipose_Subcutaneous/ENSG00000042980.12.wgt.RDat	8	24294039	24294040	0.0435	rs17051757	-4.07	rs7814301	0.006792	-3.57	0.327	420	420	susie	0.012	0.0099	-1.84723	0.06471	No
ERCC2	ENSG00000104884.14	GTExv8.EUR.Adipose_Subcutaneous	./WEIGHTS//GTExv8.EUR.Adipose_Subcutaneous/ENSG00000104884.14.wgt.RDat	19	45370917	45370918	0.1986	rs17356664	4.17	rs171140	0.177	9.41	-1.903	369	369	susie	0.18	2.7e-22	-1.84655	0.0648	No
TRAF3IP1	ENSG00000204104.11	GTExv8.EUR.Adipose_Subcutaneous	./WEIGHTS//GTExv8.EUR.Adipose_Subcutaneous/ENSG00000204104.11.wgt.RDat	2	238320440	238320441	0.258	rs561264	3.02	rs4663873	0.088191	6.72	1.581	468	53	enet	0.13	1.1e-16	1.8469	0.0648	No
KCNC4	ENSG00000116396.14	GTExv8.EUR.Adipose_Subcutaneous	./WEIGHTS//GTExv8.EUR.Adipose_Subcutaneous/ENSG00000116396.14.wgt.RDat	1	110211342	110211343	0.1949	rs7367104	3.86	rs1323724	0.179	-9.29	1.302	558	15	enet	0.18	6.1e-23	-1.84551	0.065	No
RP13-467H17.1	ENSG00000261693.1	GTExv8.EUR.Adipose_Subcutaneous	./WEIGHTS//GTExv8.EUR.Adipose_Subcutaneous/ENSG00000261693.1.wgt.RDat	8	142403651	142403652	0.174	rs7387891	2.92	rs9324586	0.080799	-7.4	2.451	440	35	enet	0.12	1.7e-15	-1.84494	0.06505	No
RP11-69E11.8	ENSG00000228060.1	GTExv8.EUR.Adipose_Subcutaneous	./WEIGHTS//GTExv8.EUR.Adipose_Subcutaneous/ENSG00000228060.1.wgt.RDat	1	39570479	39570480	0.0536	rs12037222	2.99	rs12037222	0.0109	-3.89	2.989	383	383	susie	0.014	0.0053	-1.84386	0.0652	No
RP11-1099M24.6	ENSG00000280046.1	GTExv8.EUR.Adipose_Subcutaneous	./WEIGHTS//GTExv8.EUR.Adipose_Subcutaneous/ENSG00000280046.1.wgt.RDat	17	7858942	7858943	0.194	rs9896119	3.357	rs8522	0.115819	7.69	1.703	509	5	lasso	0.12	5.3e-15	1.84373	0.0652	No
RP11-439C15.4	ENSG00000253764.1	GTExv8.EUR.Adipose_Subcutaneous	./WEIGHTS//GTExv8.EUR.Adipose_Subcutaneous/ENSG00000253764.1.wgt.RDat	8	1974636	1974637	0.0847	rs7836020	-2.3	rs13250845	0.02195	4.85	1.645	628	47	enet	0.043	3.1e-06	1.84367	0.06523	No
TMC1	ENSG00000165091.15	GTExv8.EUR.Adipose_Subcutaneous	./WEIGHTS//GTExv8.EUR.Adipose_Subcutaneous/ENSG00000165091.15.wgt.RDat	9	72521800	72521801	0.1359	rs875256	-2.465	rs13291144	0.0505	5.85	1.753	448	448	susie	0.059	4e-08	1.84324	0.0653	No
RNF157-AS1	ENSG00000267128.1	GTExv8.EUR.Adipose_Subcutaneous	./WEIGHTS//GTExv8.EUR.Adipose_Subcutaneous/ENSG00000267128.1.wgt.RDat	17	76140564	76140565	0.0705	rs87097	3.735	rs3859180	0.041479	5.01	1.843	388	1	top1	0.041	4.2e-06	1.843	0.0653	No
SLC35D1	ENSG00000116704.7	GTExv8.EUR.Adipose_Subcutaneous	./WEIGHTS//GTExv8.EUR.Adipose_Subcutaneous/ENSG00000116704.7.wgt.RDat	1	67054098	67054099	0.1286	rs11465804	2.95	rs12041056	-0.00207	-4.12	-2.213	504	504	susie	0.01	0.015	1.84246	0.0654	No
RP11-707P17.2	ENSG00000259668.5	GTExv8.EUR.Adipose_Subcutaneous	./WEIGHTS//GTExv8.EUR.Adipose_Subcutaneous/ENSG00000259668.5.wgt.RDat	15	51457285	51457286	0.1891	rs727479	5.26	rs6493495	0.0637	6.24	-0.535	480	480	susie	0.11	7.8e-14	-1.84168	0.0655	No
FOLH1	ENSG00000086205.16	GTExv8.EUR.Adipose_Subcutaneous	./WEIGHTS//GTExv8.EUR.Adipose_Subcutaneous/ENSG00000086205.16.wgt.RDat	11	49208669	49208670	0.0294	rs7124266	4.03	rs2078394	0.0052	3.62	1.005	170	170	susie	0.0063	0.045	1.84057	0.0657	No
ATAD3A	ENSG00000197785.13	GTExv8.EUR.Adipose_Subcutaneous	./WEIGHTS//GTExv8.EUR.Adipose_Subcutaneous/ENSG00000197785.13.wgt.RDat	1	1512150	1512151	0.0905	rs12089560	3.37	rs3820075	0.0193	-4.81	1.538	279	8	enet	0.026	0.00026	-1.83965	0.0658	No
C2orf27A	ENSG00000197927.12	GTExv8.EUR.Adipose_Subcutaneous	./WEIGHTS//GTExv8.EUR.Adipose_Subcutaneous/ENSG00000197927.12.wgt.RDat	2	131722374	131722375	0.301	rs6731616	2.13	rs4107594	0.231684	-10.6	-1.5	122	20	enet	0.32	1.7e-41	1.83962	0.0658	No
RP11-488P3.1	ENSG00000230439.2	GTExv8.EUR.Adipose_Subcutaneous	./WEIGHTS//GTExv8.EUR.Adipose_Subcutaneous/ENSG00000230439.2.wgt.RDat	1	93775443	93775444	0.3707	rs3789688	2.49	rs10489604	0.415	14.15	-1.454	437	437	susie	0.47	1.8e-67	-1.83919	0.0659	No
CAV1	ENSG00000105974.11	GTExv8.EUR.Adipose_Subcutaneous	./WEIGHTS//GTExv8.EUR.Adipose_Subcutaneous/ENSG00000105974.11.wgt.RDat	7	116524784	116524785	0.1029	rs7782376	-2.79	rs9920	0.0301	-5.13	1.695	346	346	susie	0.049	6.2e-07	-1.83839	0.066	No
PIK3R3	ENSG00000117461.14	GTExv8.EUR.Adipose_Subcutaneous	./WEIGHTS//GTExv8.EUR.Adipose_Subcutaneous/ENSG00000117461.14.wgt.RDat	1	46133035	46133036	0.0287	rs785475	2.48	rs953823	0.00352	3.57	1.02	319	319	susie	0.014	0.0049	1.83837	0.066	No
RP11-80H8.4	ENSG00000241679.2	GTExv8.EUR.Adipose_Subcutaneous	./WEIGHTS//GTExv8.EUR.Adipose_Subcutaneous/ENSG00000241679.2.wgt.RDat	3	143131273	143131274	0.1018	rs13076674	2.74	rs7611217	0.0734	7.21	-1.323	540	8	enet	0.11	9.7e-14	-1.83751	0.0661	No
PGPEP1	ENSG00000130517.13	GTExv8.EUR.Adipose_Subcutaneous	./WEIGHTS//GTExv8.EUR.Adipose_Subcutaneous/ENSG00000130517.13.wgt.RDat	19	18340586	18340587	0.4506	rs17711565	3.21	rs10423237	0.283	-11.72	-1.385	384	384	susie	0.35	1.7e-46	1.83714	0.0662	No
HBZ	ENSG00000130656.4	GTExv8.EUR.Adipose_Subcutaneous	./WEIGHTS//GTExv8.EUR.Adipose_Subcutaneous/ENSG00000130656.4.wgt.RDat	16	152686	152687	0.2656	rs3929997	-3.44	rs2461286	0.17	-9.14	1.44	273	19	enet	0.18	5.5e-23	-1.837	0.0662	No
FAM160A2	ENSG00000051009.10	GTExv8.EUR.Adipose_Subcutaneous	./WEIGHTS//GTExv8.EUR.Adipose_Subcutaneous/ENSG00000051009.10.wgt.RDat	11	6234710	6234711	0.3376	rs16915415	2.73	rs9659	0.238	10.78	-1.872	614	614	susie	0.24	2.5e-30	-1.8355	0.0664	No
FAM161A	ENSG00000170264.12	GTExv8.EUR.Adipose_Subcutaneous	./WEIGHTS//GTExv8.EUR.Adipose_Subcutaneous/ENSG00000170264.12.wgt.RDat	2	61854142	61854143	0.182	rs6714411	-3.32	rs6545910	0.002388	-3.64	-1.178	287	19	enet	0.047	9e-07	1.83544	0.0664	No
CPSF7	ENSG00000149532.15	GTExv8.EUR.Adipose_Subcutaneous	./WEIGHTS//GTExv8.EUR.Adipose_Subcutaneous/ENSG00000149532.15.wgt.RDat	11	61430030	61430031	0.0694	rs541872	4.35	rs174460	0.00688	4.04	-1.835	364	1	top1	0.0069	0.038	-1.835	0.0665	No
SPSB2	ENSG00000111671.9	GTExv8.EUR.Adipose_Subcutaneous	./WEIGHTS//GTExv8.EUR.Adipose_Subcutaneous/ENSG00000111671.9.wgt.RDat	12	6889357	6889358	0.6711	rs1075835	2.44	rs5446	0.326	12.53	1.691	208	4	enet	0.33	3.7e-43	1.83491	0.066519	No
NGFR	ENSG00000064300.8	GTExv8.EUR.Adipose_Subcutaneous	./WEIGHTS//GTExv8.EUR.Adipose_Subcutaneous/ENSG00000064300.8.wgt.RDat	17	49502062	49502063	0.0902	rs7221489	3.586	rs2671642	0.049327	-5.68	1.834	363	1	top1	0.049	5.4e-07	-1.834	0.0667	No
HMOX2	ENSG00000103415.11	GTExv8.EUR.Adipose_Subcutaneous	./WEIGHTS//GTExv8.EUR.Adipose_Subcutaneous/ENSG00000103415.11.wgt.RDat	16	4475923	4475924	0.1611	rs759196	-3.34	rs4786501	0.213	10.21	-1.834	434	434	susie	0.21	7.2e-27	-1.834	0.0667	No
COX6B1	ENSG00000126267.8	GTExv8.EUR.Adipose_Subcutaneous	./WEIGHTS//GTExv8.EUR.Adipose_Subcutaneous/ENSG00000126267.8.wgt.RDat	19	35648222	35648223	0.1337	rs11668636	2.71	rs4806187	0.147	8.46	1.834	458	1	top1	0.15	2.2e-18	1.834	0.0667	No
DPYSL4	ENSG00000151640.12	GTExv8.EUR.Adipose_Subcutaneous	./WEIGHTS//GTExv8.EUR.Adipose_Subcutaneous/ENSG00000151640.12.wgt.RDat	10	132186899	132186900	0.631	rs7099404	-3.1	rs2637656	0.328	13.27	1.365	444	50	enet	0.51	4.9e-77	1.83374	0.0667	No
APBB1	ENSG00000166313.18	GTExv8.EUR.Adipose_Subcutaneous	./WEIGHTS//GTExv8.EUR.Adipose_Subcutaneous/ENSG00000166313.18.wgt.RDat	11	6419413	6419414	0.2145	rs16915415	2.73	rs2035675	0.0608	5.81	-0.801	638	4	lasso	0.075	7.3e-10	-1.83184	0.067	No
ZNF568	ENSG00000198453.12	GTExv8.EUR.Adipose_Subcutaneous	./WEIGHTS//GTExv8.EUR.Adipose_Subcutaneous/ENSG00000198453.12.wgt.RDat	19	36916328	36916329	0.0956	rs713256	3.24	rs7251087	0.0436	4.82	1.832	283	1	top1	0.044	2.4e-06	1.832	0.067	No
BTBD9	ENSG00000183826.16	GTExv8.EUR.Adipose_Subcutaneous	./WEIGHTS//GTExv8.EUR.Adipose_Subcutaneous/ENSG00000183826.16.wgt.RDat	6	38640147	38640148	0.1965	rs16890436	2.97	rs7742915	0.0551	-6.46	0.807	526	48	enet	0.08	1.7e-10	-1.8313	0.0671	No
NEU4	ENSG00000204099.11	GTExv8.EUR.Adipose_Subcutaneous	./WEIGHTS//GTExv8.EUR.Adipose_Subcutaneous/ENSG00000204099.11.wgt.RDat	2	241809806	241809807	0.6425	rs11681497	2.85	rs35399295	0.191845	-10.24	1.886	191	20	enet	0.37	2.6e-50	-1.83102	0.0671	No
C1orf109	ENSG00000116922.14	GTExv8.EUR.Adipose_Subcutaneous	./WEIGHTS//GTExv8.EUR.Adipose_Subcutaneous/ENSG00000116922.14.wgt.RDat	1	37692248	37692249	0.1755	rs28469609	-2.8	rs684260	0.114	-7.68	-1.83	451	1	top1	0.11	1.9e-14	1.83	0.0672	No
SNORD68	ENSG00000200084.1	GTExv8.EUR.Adipose_Subcutaneous	./WEIGHTS//GTExv8.EUR.Adipose_Subcutaneous/ENSG00000200084.1.wgt.RDat	16	89561433	89561434	0.0785	rs2279349	3.61	rs3751691	-0.000506	-3.62	0.118	448	34	enet	0.0003	0.29	1.8302	0.0672	No
GHRLOS	ENSG00000240288.7	GTExv8.EUR.Adipose_Subcutaneous	./WEIGHTS//GTExv8.EUR.Adipose_Subcutaneous/ENSG00000240288.7.wgt.RDat	3	10287944	10287945	0.3998	rs892601	-3.21	rs35683	0.279	-11.63	2.465	612	29	enet	0.34	1.8e-45	-1.83003	0.0672	No
GXYLT2	ENSG00000172986.12	GTExv8.EUR.Adipose_Subcutaneous	./WEIGHTS//GTExv8.EUR.Adipose_Subcutaneous/ENSG00000172986.12.wgt.RDat	3	72888072	72888073	0.1849	rs4676882	2.75	rs1052278	0.122	-7.77	1.037	444	444	susie	0.16	2.7e-20	-1.82909	0.0674	No
CCBE1	ENSG00000183287.13	GTExv8.EUR.Adipose_Subcutaneous	./WEIGHTS//GTExv8.EUR.Adipose_Subcutaneous/ENSG00000183287.13.wgt.RDat	18	59697240	59697241	0.1164	rs1014480	-2.86	rs1864304	0.002873	-3.64	2.027	598	598	susie	0.02	0.0011	-1.82851	0.067474	No
MRE11	ENSG00000020922.12	GTExv8.EUR.Adipose_Subcutaneous	./WEIGHTS//GTExv8.EUR.Adipose_Subcutaneous/ENSG00000020922.12.wgt.RDat	11	94492905	94492906	0.5665	rs487078	-3.04	rs535801	0.643	17.57	-1.891	436	7	lasso	0.65	3.2e-111	-1.82822	0.0675	No
GABRB2	ENSG00000145864.12	GTExv8.EUR.Adipose_Subcutaneous	./WEIGHTS//GTExv8.EUR.Adipose_Subcutaneous/ENSG00000145864.12.wgt.RDat	5	161549043	161549044	0.0948	rs10077760	-2.94	rs1875526	0.0353	-5.58	-1.831	386	386	susie	0.039	8.3e-06	1.82748	0.0676	No
RPRML	ENSG00000179673.4	GTExv8.EUR.Adipose_Subcutaneous	./WEIGHTS//GTExv8.EUR.Adipose_Subcutaneous/ENSG00000179673.4.wgt.RDat	17	46979247	46979248	0.3159	rs197911	-3.417	rs7214920	0.05398	7.17	-0.017	294	8	lasso	0.18	5.9e-22	1.82774	0.0676	No
SPATS2	ENSG00000123352.17	GTExv8.EUR.Adipose_Subcutaneous	./WEIGHTS//GTExv8.EUR.Adipose_Subcutaneous/ENSG00000123352.17.wgt.RDat	12	49366583	49366584	0.0515	rs11169141	2.39	rs11169042	0.0197	4.7	2.299	301	3	lasso	0.028	0.00013	1.82739	0.067641	No
ZNF200	ENSG00000010539.11	GTExv8.EUR.Adipose_Subcutaneous	./WEIGHTS//GTExv8.EUR.Adipose_Subcutaneous/ENSG00000010539.11.wgt.RDat	16	3236220	3236221	0.09	rs1076573	-3.22	rs220376	0.0369	5.12	1.827	395	1	top1	0.037	1.4e-05	1.827	0.0677	No
SHQ1	ENSG00000144736.13	GTExv8.EUR.Adipose_Subcutaneous	./WEIGHTS//GTExv8.EUR.Adipose_Subcutaneous/ENSG00000144736.13.wgt.RDat	3	72861913	72861914	0.0761	rs4676882	2.75	rs6779684	0.0279	4.38	1.827	434	1	top1	0.028	0.00014	1.827	0.0677	No
TBX2-AS1	ENSG00000267280.5	GTExv8.EUR.Adipose_Subcutaneous	./WEIGHTS//GTExv8.EUR.Adipose_Subcutaneous/ENSG00000267280.5.wgt.RDat	17	61411554	61411555	0.1183	rs2079742	-3.657	rs2109019	0.101592	7.21	-1.827	316	1	top1	0.1	5.4e-13	-1.827	0.0677	No
NAP1L1	ENSG00000187109.13	GTExv8.EUR.Adipose_Subcutaneous	./WEIGHTS//GTExv8.EUR.Adipose_Subcutaneous/ENSG00000187109.13.wgt.RDat	12	76085032	76085033	0.0739	rs7488278	2.63	rs4831904	-0.000967	3.97	1.768	492	4	lasso	0.00091	0.23	1.82632	0.067802	No
PMM1	ENSG00000100417.11	GTExv8.EUR.Adipose_Subcutaneous	./WEIGHTS//GTExv8.EUR.Adipose_Subcutaneous/ENSG00000100417.11.wgt.RDat	22	41589889	41589890	0.0875	rs133309	-2.54	rs203320	0.00379	-4.29	0.039	309	10	lasso	0.02	0.00098	-1.82611	0.06783	No
MDM1	ENSG00000111554.14	GTExv8.EUR.Adipose_Subcutaneous	./WEIGHTS//GTExv8.EUR.Adipose_Subcutaneous/ENSG00000111554.14.wgt.RDat	12	68332380	68332381	0.2405	rs741344	2.76	rs11177160	0.202	9.9	-1.826	525	1	top1	0.2	2.3e-25	-1.826	0.06785	No
KIF16B	ENSG00000089177.18	GTExv8.EUR.Adipose_Subcutaneous	./WEIGHTS//GTExv8.EUR.Adipose_Subcutaneous/ENSG00000089177.18.wgt.RDat	20	16573433	16573434	0.2544	rs6105564	3.05	rs6044134	0.0898	7.67	1.627	760	760	susie	0.15	7.1e-19	1.82551	0.0679	No
TBX2	ENSG00000121068.13	GTExv8.EUR.Adipose_Subcutaneous	./WEIGHTS//GTExv8.EUR.Adipose_Subcutaneous/ENSG00000121068.13.wgt.RDat	17	61399895	61399896	0.1122	rs2079742	-3.657	rs2109019	0.075533	6.38	-1.827	320	320	susie	0.077	3.9e-10	-1.82592	0.0679	No
TMX2P1	ENSG00000213839.4	GTExv8.EUR.Adipose_Subcutaneous	./WEIGHTS//GTExv8.EUR.Adipose_Subcutaneous/ENSG00000213839.4.wgt.RDat	9	37885682	37885683	0.2272	rs10973695	3.094	rs10973537	0.153	8.8	-1.814	519	519	susie	0.16	1.8e-19	-1.82374	0.0682	No
DNAJC3	ENSG00000102580.14	GTExv8.EUR.Adipose_Subcutaneous	./WEIGHTS//GTExv8.EUR.Adipose_Subcutaneous/ENSG00000102580.14.wgt.RDat	13	95677138	95677139	0.1735	rs6492821	-3.13	rs9561969	0.136	-8.45	1.823	499	1	top1	0.14	4.3e-17	-1.823	0.0683	No
POMT1	ENSG00000130714.15	GTExv8.EUR.Adipose_Subcutaneous	./WEIGHTS//GTExv8.EUR.Adipose_Subcutaneous/ENSG00000130714.15.wgt.RDat	9	131502901	131502902	0.1339	rs710076	3.025	rs3887873	0.112	-7.65	1.823	463	1	top1	0.11	3e-14	-1.823	0.0683	No
EVI2A	ENSG00000126860.11	GTExv8.EUR.Adipose_Subcutaneous	./WEIGHTS//GTExv8.EUR.Adipose_Subcutaneous/ENSG00000126860.11.wgt.RDat	17	31321883	31321884	0.116	rs315440	-2.969	rs2342054	0.043352	-5.18	-1.513	365	365	susie	0.049	6e-07	1.82149	0.0685	No
CANX	ENSG00000127022.14	GTExv8.EUR.Adipose_Subcutaneous	./WEIGHTS//GTExv8.EUR.Adipose_Subcutaneous/ENSG00000127022.14.wgt.RDat	5	179698405	179698406	0.1841	rs7731436	-4.1	rs13182141	0.159836	-9.25	1.902	460	14	enet	0.17	1.7e-21	-1.81904	0.0689	No
PLSCR4	ENSG00000114698.14	GTExv8.EUR.Adipose_Subcutaneous	./WEIGHTS//GTExv8.EUR.Adipose_Subcutaneous/ENSG00000114698.14.wgt.RDat	3	146251178	146251179	0.3296	rs922061	-2.84	rs1061409	0.2	9.99	1.571	455	3	lasso	0.21	1.5e-26	1.81846	0.069	No
PRRC1	ENSG00000164244.20	GTExv8.EUR.Adipose_Subcutaneous	./WEIGHTS//GTExv8.EUR.Adipose_Subcutaneous/ENSG00000164244.20.wgt.RDat	5	127517608	127517609	0.1106	rs1235243	-3.48	rs17164938	0.014075	4.23	-0.737	381	23	enet	0.03	9.3e-05	-1.81761	0.0691	No
ADAM11	ENSG00000073670.13	GTExv8.EUR.Adipose_Subcutaneous	./WEIGHTS//GTExv8.EUR.Adipose_Subcutaneous/ENSG00000073670.13.wgt.RDat	17	44759030	44759031	0.2203	rs16939676	2.866	rs16970944	0.167952	-9.46	1.404	385	19	enet	0.21	1.8e-26	-1.81715	0.0692	No
ZGRF1	ENSG00000138658.15	GTExv8.EUR.Adipose_Subcutaneous	./WEIGHTS//GTExv8.EUR.Adipose_Subcutaneous/ENSG00000138658.15.wgt.RDat	4	112636962	112636963	0.3657	rs10212851	3.42	rs9307383	0.208	10.06	1.621	471	471	susie	0.29	1.9e-37	1.8166	0.06928	No
RP11-57G10.8	ENSG00000272892.1	GTExv8.EUR.Adipose_Subcutaneous	./WEIGHTS//GTExv8.EUR.Adipose_Subcutaneous/ENSG00000272892.1.wgt.RDat	10	67849524	67849525	0.0513	rs10997908	2.36	rs10823087	0.00718	3.97	-0.486	365	39	enet	0.018	0.0021	-1.81619	0.0693	No
LINC01695	ENSG00000236532.5	GTExv8.EUR.Adipose_Subcutaneous	./WEIGHTS//GTExv8.EUR.Adipose_Subcutaneous/ENSG00000236532.5.wgt.RDat	21	28228666	28228667	0.1531	rs992087	3.24	rs2831543	0.09136	-7.11	2.335	435	16	enet	0.11	8e-14	-1.81554	0.06944	No
DNMBP	ENSG00000107554.16	GTExv8.EUR.Adipose_Subcutaneous	./WEIGHTS//GTExv8.EUR.Adipose_Subcutaneous/ENSG00000107554.16.wgt.RDat	10	100009918	100009919	0.0644	rs11599750	-5.2	rs11190351	0.0571	5.57	-1.233	430	4	lasso	0.068	3.9e-09	-1.81347	0.0698	No
RAB30	ENSG00000137502.9	GTExv8.EUR.Adipose_Subcutaneous	./WEIGHTS//GTExv8.EUR.Adipose_Subcutaneous/ENSG00000137502.9.wgt.RDat	11	83071922	83071923	0.0765	rs12801116	-2.19	rs17504704	0.0876	-6.87	1.752	424	424	susie	0.094	4.5e-12	-1.81293	0.0698	No
ZFYVE21	ENSG00000100711.13	GTExv8.EUR.Adipose_Subcutaneous	./WEIGHTS//GTExv8.EUR.Adipose_Subcutaneous/ENSG00000100711.13.wgt.RDat	14	103715729	103715730	0.1535	rs8004545	2.54	rs941475	0.063483	5.77	-1.813	345	1	top1	0.063	1.4e-08	-1.813	0.06983	No
PRDM15	ENSG00000141956.13	GTExv8.EUR.Adipose_Subcutaneous	./WEIGHTS//GTExv8.EUR.Adipose_Subcutaneous/ENSG00000141956.13.wgt.RDat	21	41879481	41879482	0.4895	rs2236693	-3.27	rs9983923	0.24352	10.87	-1.832	807	12	enet	0.31	3.1e-40	-1.81248	0.06991	No
DZIP1	ENSG00000134874.17	GTExv8.EUR.Adipose_Subcutaneous	./WEIGHTS//GTExv8.EUR.Adipose_Subcutaneous/ENSG00000134874.17.wgt.RDat	13	95644702	95644703	0.0582	rs6492821	-3.13	rs3101570	0.0531	5.31	-1.812	516	1	top1	0.053	2e-07	-1.812	0.07	No
ANKK1	ENSG00000170209.4	GTExv8.EUR.Adipose_Subcutaneous	./WEIGHTS//GTExv8.EUR.Adipose_Subcutaneous/ENSG00000170209.4.wgt.RDat	11	113387790	113387791	0.4036	rs644668	3.11	rs6589371	0.158	8.82	1.656	513	513	susie	0.19	1.7e-23	1.81216	0.07	No
RP11-21B21.4	ENSG00000261744.1	GTExv8.EUR.Adipose_Subcutaneous	./WEIGHTS//GTExv8.EUR.Adipose_Subcutaneous/ENSG00000261744.1.wgt.RDat	16	88531052	88531053	0.0878	rs12443806	4.68	rs12935557	0.0944	-6.83	1.811	386	1	top1	0.094	3.7e-12	-1.811	0.0701	No
WEE2-AS1	ENSG00000228775.7	GTExv8.EUR.Adipose_Subcutaneous	./WEIGHTS//GTExv8.EUR.Adipose_Subcutaneous/ENSG00000228775.7.wgt.RDat	7	141738319	141738320	0.3693	rs10216068	-4.37	rs12540335	0.567	16.61	-1.764	440	19	enet	0.57	2.1e-90	-1.81071	0.0702	No
FBXO17	ENSG00000269190.5	GTExv8.EUR.Adipose_Subcutaneous	./WEIGHTS//GTExv8.EUR.Adipose_Subcutaneous/ENSG00000269190.5.wgt.RDat	19	38975909	38975910	0.2723	rs10403583	2.88	rs8108375	0.133	8.02	1.609	393	19	enet	0.15	3e-18	1.81073	0.0702	No
CTB-113D17.1	ENSG00000272568.5	GTExv8.EUR.Adipose_Subcutaneous	./WEIGHTS//GTExv8.EUR.Adipose_Subcutaneous/ENSG00000272568.5.wgt.RDat	7	28979966	28979967	0.2524	rs1362364	3.6	rs2286219	0.0889	-7.04	-0.301	705	705	susie	0.13	2.2e-16	-1.81062	0.0702	No
NPIPA2	ENSG00000254852.8	GTExv8.EUR.Adipose_Subcutaneous	./WEIGHTS//GTExv8.EUR.Adipose_Subcutaneous/ENSG00000254852.8.wgt.RDat	16	14748065	14748066	0.0544	rs4985124	-3.4	rs3198697	0.0127	4.59	1.983	146	4	lasso	0.029	0.00011	1.8097	0.0703	No
PAX8-AS1	ENSG00000189223.14	GTExv8.EUR.Adipose_Subcutaneous	./WEIGHTS//GTExv8.EUR.Adipose_Subcutaneous/ENSG00000189223.14.wgt.RDat	2	113211521	113211522	0.6306	rs13386452	2.8	rs11123172	0.47999	-15.19	2.62	457	30	enet	0.52	3e-77	-1.80944	0.0704	No
CAPZB	ENSG00000077549.17	GTExv8.EUR.Adipose_Subcutaneous	./WEIGHTS//GTExv8.EUR.Adipose_Subcutaneous/ENSG00000077549.17.wgt.RDat	1	19485538	19485539	0.067	rs4912029	-2.58	rs2027508	0.0732	-6.04	1.808	532	1	top1	0.073	1.1e-09	-1.808	0.0706	No
ASCC3	ENSG00000112249.13	GTExv8.EUR.Adipose_Subcutaneous	./WEIGHTS//GTExv8.EUR.Adipose_Subcutaneous/ENSG00000112249.13.wgt.RDat	6	100881371	100881372	0.0621	rs3778033	-2.55	rs6930051	0.0233	-4.82	1.98	303	10	enet	0.025	0.00031	-1.80773	0.0706	No
SLC25A44	ENSG00000160785.13	GTExv8.EUR.Adipose_Subcutaneous	./WEIGHTS//GTExv8.EUR.Adipose_Subcutaneous/ENSG00000160785.13.wgt.RDat	1	156193931	156193932	0.1332	rs670523	-3.39	rs2241109	0.124	-7.87	-1.512	374	6	lasso	0.13	8.9e-16	1.80823	0.0706	No
STAM2	ENSG00000115145.9	GTExv8.EUR.Adipose_Subcutaneous	./WEIGHTS//GTExv8.EUR.Adipose_Subcutaneous/ENSG00000115145.9.wgt.RDat	2	152175991	152175992	0.0516	rs2881339	3.41	rs1554365	0.029251	5.74	2.569	424	424	susie	0.043	3.1e-06	1.80712	0.0707	No
NOD1	ENSG00000106100.10	GTExv8.EUR.Adipose_Subcutaneous	./WEIGHTS//GTExv8.EUR.Adipose_Subcutaneous/ENSG00000106100.10.wgt.RDat	7	30478783	30478784	0.2536	rs2267717	-2.61	rs2709803	0.149	9	1.591	443	17	enet	0.17	5.1e-21	1.80694	0.0708	No
TTLL11	ENSG00000175764.14	GTExv8.EUR.Adipose_Subcutaneous	./WEIGHTS//GTExv8.EUR.Adipose_Subcutaneous/ENSG00000175764.14.wgt.RDat	9	122093605	122093606	0.1922	rs10985332	-3.377	rs10985529	0.174	9.37	1.807	516	1	top1	0.17	9.1e-22	1.807	0.0708	No
ZDHHC16	ENSG00000171307.18	GTExv8.EUR.Adipose_Subcutaneous	./WEIGHTS//GTExv8.EUR.Adipose_Subcutaneous/ENSG00000171307.18.wgt.RDat	10	97446130	97446131	0.0699	rs7072751	-2.67	rs3740526	0.027	4.93	-1.785	503	8	enet	0.028	0.00014	-1.80631	0.0709	No
RP11-972P1.11	ENSG00000278112.1	GTExv8.EUR.Adipose_Subcutaneous	./WEIGHTS//GTExv8.EUR.Adipose_Subcutaneous/ENSG00000278112.1.wgt.RDat	12	123519855	123519856	0.0806	rs11057251	-3.38	rs13303334	0.0343	-4.28	-1.475	373	22	enet	0.037	1.2e-05	1.80595	0.070926	No
LINC01106	ENSG00000175772.10	GTExv8.EUR.Adipose_Subcutaneous	./WEIGHTS//GTExv8.EUR.Adipose_Subcutaneous/ENSG00000175772.10.wgt.RDat	2	110383110	110383111	0.1791	rs11887934	-2.09	rs7581640	0.009882	-4.99	1.188	141	25	enet	0.05	4.2e-07	-1.80475	0.0711	No
FAM86HP	ENSG00000253540.5	GTExv8.EUR.Adipose_Subcutaneous	./WEIGHTS//GTExv8.EUR.Adipose_Subcutaneous/ENSG00000253540.5.wgt.RDat	3	130111471	130111472	0.2519	rs1316964	3.15	rs9855777	0.0186	5.96	0.321	326	28	enet	0.1	5.8e-13	1.8046	0.0711	No
GRHPR	ENSG00000137106.17	GTExv8.EUR.Adipose_Subcutaneous	./WEIGHTS//GTExv8.EUR.Adipose_Subcutaneous/ENSG00000137106.17.wgt.RDat	9	37422665	37422666	0.6255	rs4515644	3.002	rs7856656	0.435	14.48	-1.803	461	1	top1	0.44	2.1e-61	-1.803	0.0714	No
MMS19	ENSG00000155229.20	GTExv8.EUR.Adipose_Subcutaneous	./WEIGHTS//GTExv8.EUR.Adipose_Subcutaneous/ENSG00000155229.20.wgt.RDat	10	97498793	97498794	0.093	rs7072751	-2.67	rs10882942	0.045	5.59	-1.803	495	1	top1	0.045	1.7e-06	-1.803	0.0714	No
MZT2B	ENSG00000152082.13	GTExv8.EUR.Adipose_Subcutaneous	./WEIGHTS//GTExv8.EUR.Adipose_Subcutaneous/ENSG00000152082.13.wgt.RDat	2	130182750	130182751	0.0353	rs12991921	-2.56	rs10198499	0.032437	4.18	1.802	166	1	top1	0.032	4.4e-05	1.802	0.0715	No
ZNF66	ENSG00000160229.11	GTExv8.EUR.Adipose_Subcutaneous	./WEIGHTS//GTExv8.EUR.Adipose_Subcutaneous/ENSG00000160229.11.wgt.RDat	19	20776303	20776304	0.1386	rs33935	-2.91	rs3867192	0.064	-7.11	-1.583	259	9	enet	0.13	4.4e-16	1.80221	0.0715	No
F2R	ENSG00000181104.6	GTExv8.EUR.Adipose_Subcutaneous	./WEIGHTS//GTExv8.EUR.Adipose_Subcutaneous/ENSG00000181104.6.wgt.RDat	5	76716042	76716043	0.3797	rs3909796	-2.51	rs250751	0.298539	-12.03	1.802	582	1	top1	0.3	7.5e-39	-1.802	0.0715	No
AC141586.5	ENSG00000215154.6	GTExv8.EUR.Adipose_Subcutaneous	./WEIGHTS//GTExv8.EUR.Adipose_Subcutaneous/ENSG00000215154.6.wgt.RDat	16	2603349	2603350	0.2813	rs13331284	-4.38	rs34610373	0.181	-9.36	-1.802	294	1	top1	0.18	9.7e-23	1.802	0.0715	No
KLHL42	ENSG00000087448.9	GTExv8.EUR.Adipose_Subcutaneous	./WEIGHTS//GTExv8.EUR.Adipose_Subcutaneous/ENSG00000087448.9.wgt.RDat	12	27780019	27780020	0.0715	rs33083	6.03	rs929948	-0.000314	3.97	0.198	527	19	enet	0.006	0.05	-1.80075	0.071742	No
ABCC4	ENSG00000125257.13	GTExv8.EUR.Adipose_Subcutaneous	./WEIGHTS//GTExv8.EUR.Adipose_Subcutaneous/ENSG00000125257.13.wgt.RDat	13	95301445	95301446	0.0979	rs6492821	-3.13	rs2389255	0.0123	4.69	0.817	705	19	enet	0.046	1.2e-06	1.8006	0.0718	No
EIF4A3	ENSG00000141543.9	GTExv8.EUR.Adipose_Subcutaneous	./WEIGHTS//GTExv8.EUR.Adipose_Subcutaneous/ENSG00000141543.9.wgt.RDat	17	80147182	80147183	0.0753	rs7209428	3.203	rs3816257	0.00109	-4.42	-2.463	464	464	susie	0.0065	0.043	1.7995	0.0719	No
NGRN	ENSG00000182768.8	GTExv8.EUR.Adipose_Subcutaneous	./WEIGHTS//GTExv8.EUR.Adipose_Subcutaneous/ENSG00000182768.8.wgt.RDat	15	90265658	90265659	0.0543	rs7177358	3.5	rs1533327	0.0417	4.87	1.8	387	1	top1	0.042	4e-06	1.8	0.0719	No
GDPGP1	ENSG00000183208.12	GTExv8.EUR.Adipose_Subcutaneous	./WEIGHTS//GTExv8.EUR.Adipose_Subcutaneous/ENSG00000183208.12.wgt.RDat	15	90233807	90233808	0.23	rs7177358	3.5	rs1533327	0.166	9.1	1.8	395	1	top1	0.17	7.9e-21	1.8	0.0719	No
TTC37	ENSG00000198677.10	GTExv8.EUR.Adipose_Subcutaneous	./WEIGHTS//GTExv8.EUR.Adipose_Subcutaneous/ENSG00000198677.10.wgt.RDat	5	95555006	95555007	0.21	rs2548130	3.28	rs17084916	0.165898	9.23	-1.799	414	1	top1	0.17	8.7e-21	-1.799	0.072	No
DANCR	ENSG00000226950.6	GTExv8.EUR.Adipose_Subcutaneous	./WEIGHTS//GTExv8.EUR.Adipose_Subcutaneous/ENSG00000226950.6.wgt.RDat	4	52712403	52712404	0.1115	rs10517281	2.64	rs7699089	0.132	8.4	-2.103	289	12	enet	0.14	1.3e-17	-1.79891	0.07203	No
GABARAPL1	ENSG00000139112.10	GTExv8.EUR.Adipose_Subcutaneous	./WEIGHTS//GTExv8.EUR.Adipose_Subcutaneous/ENSG00000139112.10.wgt.RDat	12	10212457	10212458	0.0774	rs2537761	-3.03	rs4326887	-0.000417	3.53	0.371	461	461	susie	0.024	0.00041	1.79852	0.072095	No
GINS4	ENSG00000147536.11	GTExv8.EUR.Adipose_Subcutaneous	./WEIGHTS//GTExv8.EUR.Adipose_Subcutaneous/ENSG00000147536.11.wgt.RDat	8	41529205	41529206	0.0444	rs1020251	3.59	rs13252523	0.015108	-4.38	-2.121	434	4	lasso	0.016	0.003	1.7982	0.07214	No
SMIM12	ENSG00000163866.8	GTExv8.EUR.Adipose_Subcutaneous	./WEIGHTS//GTExv8.EUR.Adipose_Subcutaneous/ENSG00000163866.8.wgt.RDat	1	34859815	34859816	0.1109	rs28386995	3.4	rs6703979	0.0612	5.51	1.738	348	348	susie	0.07	2.6e-09	1.79706	0.0723	No
RP5-997D16.2	ENSG00000230163.1	GTExv8.EUR.Adipose_Subcutaneous	./WEIGHTS//GTExv8.EUR.Adipose_Subcutaneous/ENSG00000230163.1.wgt.RDat	1	34850693	34850694	0.2074	rs28386995	3.4	rs6703979	0.12	-7.71	1.738	355	355	susie	0.12	2.4e-15	-1.79693	0.0723	No
ARHGAP44	ENSG00000006740.16	GTExv8.EUR.Adipose_Subcutaneous	./WEIGHTS//GTExv8.EUR.Adipose_Subcutaneous/ENSG00000006740.16.wgt.RDat	17	12789538	12789539	0.0788	rs10521211	3.633	rs6502202	0.005569	4.09	-1.949	554	554	susie	0.015	0.0046	-1.79529	0.0726	No
AP2B1	ENSG00000006125.17	GTExv8.EUR.Adipose_Subcutaneous	./WEIGHTS//GTExv8.EUR.Adipose_Subcutaneous/ENSG00000006125.17.wgt.RDat	17	35586898	35586899	0.0478	rs854686	-2.879	rs17638867	0.044399	4.94	-1.795	424	1	top1	0.044	2e-06	-1.795	0.0727	No
LINC01060	ENSG00000249378.5	GTExv8.EUR.Adipose_Subcutaneous	./WEIGHTS//GTExv8.EUR.Adipose_Subcutaneous/ENSG00000249378.5.wgt.RDat	4	188400735	188400736	0.551	rs4260583	3.34	rs382829	0.485	15.24	-1.551	495	495	susie	0.51	2.1e-76	-1.79425	0.07277	No
ECHDC3	ENSG00000134463.14	GTExv8.EUR.Adipose_Subcutaneous	./WEIGHTS//GTExv8.EUR.Adipose_Subcutaneous/ENSG00000134463.14.wgt.RDat	10	11742365	11742366	0.2323	rs2454797	3.37	rs3814626	0.104	-7.13	1.674	471	6	lasso	0.1	2.6e-13	-1.79413	0.0728	No
DCLRE1B	ENSG00000118655.4	GTExv8.EUR.Adipose_Subcutaneous	./WEIGHTS//GTExv8.EUR.Adipose_Subcutaneous/ENSG00000118655.4.wgt.RDat	1	113905201	113905202	0.0386	rs6679677	-3.21	rs1230666	0.00583	-3.61	-2.363	469	469	susie	0.012	0.01	1.79319	0.0729	No
TAS2R4	ENSG00000127364.3	GTExv8.EUR.Adipose_Subcutaneous	./WEIGHTS//GTExv8.EUR.Adipose_Subcutaneous/ENSG00000127364.3.wgt.RDat	7	141778441	141778442	0.2014	rs10216068	-4.37	rs917197	0.34	12.79	-1.795	482	5	lasso	0.34	2.5e-45	-1.79367	0.0729	No
RP4-756H11.3	ENSG00000226824.6	GTExv8.EUR.Adipose_Subcutaneous	./WEIGHTS//GTExv8.EUR.Adipose_Subcutaneous/ENSG00000226824.6.wgt.RDat	7	66654537	66654538	0.6088	rs11763269	3.04	rs6958520	0.618	17.2	1.828	232	232	susie	0.63	2.4e-104	1.79127	0.0732	No
RP11-829H16.3	ENSG00000258525.1	GTExv8.EUR.Adipose_Subcutaneous	./WEIGHTS//GTExv8.EUR.Adipose_Subcutaneous/ENSG00000258525.1.wgt.RDat	14	30889614	30889615	0.071	rs12881428	2.39	rs229244	0.025318	3.75	-1.791	339	1	top1	0.025	0.00028	-1.791	0.07329	No
B3GAT3	ENSG00000149541.9	GTExv8.EUR.Adipose_Subcutaneous	./WEIGHTS//GTExv8.EUR.Adipose_Subcutaneous/ENSG00000149541.9.wgt.RDat	11	62622174	62622175	0.049	rs1675124	-2.89	rs693698	0.00951	4.77	1.661	378	11	enet	0.017	0.0026	1.79077	0.0733	No
HIP1	ENSG00000127946.16	GTExv8.EUR.Adipose_Subcutaneous	./WEIGHTS//GTExv8.EUR.Adipose_Subcutaneous/ENSG00000127946.16.wgt.RDat	7	75738961	75738962	0.138	rs8509	-2.81	rs1179620	0.0854	6.98	1.566	265	16	enet	0.091	8.4e-12	1.78924	0.0736	No
ZBTB1	ENSG00000126804.13	GTExv8.EUR.Adipose_Subcutaneous	./WEIGHTS//GTExv8.EUR.Adipose_Subcutaneous/ENSG00000126804.13.wgt.RDat	14	64503845	64503846	0.148	rs2230491	-2.92	rs10873174	0.083142	7.12	1.804	492	492	susie	0.1	4.2e-13	1.7885	0.07369	No
LARS2	ENSG00000011376.9	GTExv8.EUR.Adipose_Subcutaneous	./WEIGHTS//GTExv8.EUR.Adipose_Subcutaneous/ENSG00000011376.9.wgt.RDat	3	45388505	45388506	0.2663	rs2742408	2.88	rs12638088	0.23	-10.64	1.921	507	6	lasso	0.24	3.5e-30	-1.7886	0.0737	No
HEXB	ENSG00000049860.13	GTExv8.EUR.Adipose_Subcutaneous	./WEIGHTS//GTExv8.EUR.Adipose_Subcutaneous/ENSG00000049860.13.wgt.RDat	5	74640022	74640023	0.0862	rs7706674	-4.3	rs820866	0.005697	-3.92	-0.9	537	5	lasso	0.023	0.00049	1.7885	0.0737	No
SREBF1	ENSG00000072310.16	GTExv8.EUR.Adipose_Subcutaneous	./WEIGHTS//GTExv8.EUR.Adipose_Subcutaneous/ENSG00000072310.16.wgt.RDat	17	17837001	17837002	0.0531	rs2746025	3.612	rs4925114	0.024545	4.44	-3.107	418	19	enet	0.033	4.1e-05	-1.78708	0.0739	No
RP5-1092A3.4	ENSG00000270605.1	GTExv8.EUR.Adipose_Subcutaneous	./WEIGHTS//GTExv8.EUR.Adipose_Subcutaneous/ENSG00000270605.1.wgt.RDat	1	28241452	28241453	0.3521	rs9286966	-3.29	rs9508	0.34	-13.23	-1.119	256	19	enet	0.38	3e-51	1.78748	0.0739	No
GPR132	ENSG00000183484.11	GTExv8.EUR.Adipose_Subcutaneous	./WEIGHTS//GTExv8.EUR.Adipose_Subcutaneous/ENSG00000183484.11.wgt.RDat	14	105065444	105065445	0.1225	rs3001371	3.38	rs7158479	0.07561	6.6	1.964	303	12	enet	0.084	5.5e-11	1.7863	0.07405	No
ZNF827	ENSG00000151612.15	GTExv8.EUR.Adipose_Subcutaneous	./WEIGHTS//GTExv8.EUR.Adipose_Subcutaneous/ENSG00000151612.15.wgt.RDat	4	145938634	145938635	0.115	rs1426888	-2.22	rs6537382	0.0682	5.88	1.575	365	4	lasso	0.068	3.8e-09	1.78615	0.07407	No
CYP4A11	ENSG00000187048.12	GTExv8.EUR.Adipose_Subcutaneous	./WEIGHTS//GTExv8.EUR.Adipose_Subcutaneous/ENSG00000187048.12.wgt.RDat	1	46941483	46941484	0.2186	rs12564103	-2.96	rs11211406	0.176	9.37	-1.876	355	20	enet	0.18	7.4e-23	-1.78605	0.0741	No
RP1-102E24.6	ENSG00000256913.1	GTExv8.EUR.Adipose_Subcutaneous	./WEIGHTS//GTExv8.EUR.Adipose_Subcutaneous/ENSG00000256913.1.wgt.RDat	12	6477713	6477714	0.087	rs1075835	2.44	rs1017101	0.00841	4.22	-1.608	396	396	susie	0.028	0.00016	-1.78571	0.074146	No
SLC9A8	ENSG00000197818.11	GTExv8.EUR.Adipose_Subcutaneous	./WEIGHTS//GTExv8.EUR.Adipose_Subcutaneous/ENSG00000197818.11.wgt.RDat	20	49812712	49812713	0.1188	rs3848685	4.25	rs6020157	0.014	-4.39	0.855	458	32	enet	0.035	2.1e-05	-1.78551	0.0742	No
CYP2E1	ENSG00000130649.9	GTExv8.EUR.Adipose_Subcutaneous	./WEIGHTS//GTExv8.EUR.Adipose_Subcutaneous/ENSG00000130649.9.wgt.RDat	10	133520405	133520406	0.1313	rs6413421	2.57	rs2297031	0.0323	-5.88	1.237	283	15	enet	0.079	2.2e-10	-1.78484	0.0743	No
ZNF577	ENSG00000161551.14	GTExv8.EUR.Adipose_Subcutaneous	./WEIGHTS//GTExv8.EUR.Adipose_Subcutaneous/ENSG00000161551.14.wgt.RDat	19	51887975	51887976	0.1573	rs9807842	4.12	rs6509592	0.0881	-8.11	-1.1	617	617	susie	0.15	3.5e-19	1.78399	0.0744	No
SULT1A1	ENSG00000196502.11	GTExv8.EUR.Adipose_Subcutaneous	./WEIGHTS//GTExv8.EUR.Adipose_Subcutaneous/ENSG00000196502.11.wgt.RDat	16	28623624	28623625	0.2342	rs4788114	3.28	rs151228	0.0173	-5.3	1.356	184	37	enet	0.11	5.2e-14	-1.7823	0.0747	No
ZNF286B	ENSG00000249459.8	GTExv8.EUR.Adipose_Subcutaneous	./WEIGHTS//GTExv8.EUR.Adipose_Subcutaneous/ENSG00000249459.8.wgt.RDat	17	18682258	18682259	0.183	rs2746025	3.612	rs9889937	0.060836	-5.93	-0.959	209	32	enet	0.078	3.1e-10	1.78167	0.0748	No
TIMP3	ENSG00000100234.11	GTExv8.EUR.Adipose_Subcutaneous	./WEIGHTS//GTExv8.EUR.Adipose_Subcutaneous/ENSG00000100234.11.wgt.RDat	22	32801700	32801701	0.1657	rs9619283	2.83	rs4820094	0.0408	5.25	-1.017	678	6	lasso	0.065	9.4e-09	-1.78151	0.07483	No
PRDX2	ENSG00000167815.11	GTExv8.EUR.Adipose_Subcutaneous	./WEIGHTS//GTExv8.EUR.Adipose_Subcutaneous/ENSG00000167815.11.wgt.RDat	19	12801858	12801859	0.1293	rs17886698	-2.42	rs10427027	0.0288	-5.35	-1.641	308	7	lasso	0.037	1.4e-05	1.78045	0.075	No
ACSM5P1	ENSG00000260762.1	GTExv8.EUR.Adipose_Subcutaneous	./WEIGHTS//GTExv8.EUR.Adipose_Subcutaneous/ENSG00000260762.1.wgt.RDat	16	20607106	20607107	0.3086	rs9935655	3.17	rs11860025	0.262	11.26	1.671	397	12	lasso	0.29	2.3e-37	1.7801	0.0751	No
LINC00997	ENSG00000281332.1	GTExv8.EUR.Adipose_Subcutaneous	./WEIGHTS//GTExv8.EUR.Adipose_Subcutaneous/ENSG00000281332.1.wgt.RDat	7	32760278	32760279	0.0994	rs215700	2.73	rs6974642	0.0369	-5.52	1.73	407	38	enet	0.045	1.5e-06	-1.77963	0.0751	No
COQ6	ENSG00000119723.16	GTExv8.EUR.Adipose_Subcutaneous	./WEIGHTS//GTExv8.EUR.Adipose_Subcutaneous/ENSG00000119723.16.wgt.RDat	14	73949925	73949926	0.0842	rs11159071	-3.42	rs758240	0.056689	5.89	1.182	408	21	enet	0.071	2e-09	1.7795	0.07516	No
KYAT3	ENSG00000137944.17	GTExv8.EUR.Adipose_Subcutaneous	./WEIGHTS//GTExv8.EUR.Adipose_Subcutaneous/ENSG00000137944.17.wgt.RDat	1	88988354	88988355	0.3404	rs612767	2.94	rs4655890	0.251	-10.99	-1.987	353	353	susie	0.3	4.9e-39	1.77896	0.0752	No
CTD-2507G9.1	ENSG00000255243.1	GTExv8.EUR.Adipose_Subcutaneous	./WEIGHTS//GTExv8.EUR.Adipose_Subcutaneous/ENSG00000255243.1.wgt.RDat	11	26189122	26189123	0.1595	rs12278192	2.95	rs17243091	0.0889	6.92	2.363	550	25	enet	0.11	1.7e-13	1.77899	0.0752	No
GOLGA2P10	ENSG00000255769.7	GTExv8.EUR.Adipose_Subcutaneous	./WEIGHTS//GTExv8.EUR.Adipose_Subcutaneous/ENSG00000255769.7.wgt.RDat	15	82513949	82513950	0.5069	rs4842976	-2.78	rs7496727	0.135	8.14	-1.973	309	13	lasso	0.19	9.5e-24	-1.77927	0.0752	No
ZFP90	ENSG00000184939.15	GTExv8.EUR.Adipose_Subcutaneous	./WEIGHTS//GTExv8.EUR.Adipose_Subcutaneous/ENSG00000184939.15.wgt.RDat	16	68530089	68530090	0.0441	rs2863979	3.06	rs12925177	0.00612	-4.89	1.568	308	3	lasso	0.016	0.0031	-1.7778	0.0754	No
PRAG1	ENSG00000275342.4	GTExv8.EUR.Adipose_Subcutaneous	./WEIGHTS//GTExv8.EUR.Adipose_Subcutaneous/ENSG00000275342.4.wgt.RDat	8	8386497	8386498	0.1138	rs6601690	3.16	rs13268432	0.02738	4.48	-1.012	438	29	enet	0.032	4.9e-05	-1.77756	0.07548	No
UGDH-AS1	ENSG00000249348.1	GTExv8.EUR.Adipose_Subcutaneous	./WEIGHTS//GTExv8.EUR.Adipose_Subcutaneous/ENSG00000249348.1.wgt.RDat	4	39528311	39528312	0.077	rs12644528	2.92	rs13129975	0.0184	4.41	1.703	354	3	lasso	0.023	0.00057	1.7768	0.0756	No
JAML	ENSG00000160593.18	GTExv8.EUR.Adipose_Subcutaneous	./WEIGHTS//GTExv8.EUR.Adipose_Subcutaneous/ENSG00000160593.18.wgt.RDat	11	118225093	118225094	0.1046	rs17121962	2.9	rs10892228	0.0918	-6.92	1.776	545	1	top1	0.092	7.5e-12	-1.776	0.0757	No
TAPBPL	ENSG00000139192.11	GTExv8.EUR.Adipose_Subcutaneous	./WEIGHTS//GTExv8.EUR.Adipose_Subcutaneous/ENSG00000139192.11.wgt.RDat	12	6451718	6451719	0.3817	rs3759320	2.88	rs2243750	0.458	14.93	-1.775	420	420	susie	0.46	3.4e-66	-1.77515	0.075873	No
WI2-1896O14.1	ENSG00000215861.5	GTExv8.EUR.Adipose_Subcutaneous	./WEIGHTS//GTExv8.EUR.Adipose_Subcutaneous/ENSG00000215861.5.wgt.RDat	1	149321731	149321732	0.6289	rs12124527	1.67	rs12124527	0.502	15.54	1.667	5	3	enet	0.51	4.4e-75	1.77492	0.0759	No
LINC01239	ENSG00000234840.1	GTExv8.EUR.Adipose_Subcutaneous	./WEIGHTS//GTExv8.EUR.Adipose_Subcutaneous/ENSG00000234840.1.wgt.RDat	9	22646199	22646200	0.4053	rs586554	2.621	rs505061	0.305	-12.14	-1.507	421	25	enet	0.39	3.8e-53	1.77528	0.0759	No
MED20	ENSG00000124641.15	GTExv8.EUR.Adipose_Subcutaneous	./WEIGHTS//GTExv8.EUR.Adipose_Subcutaneous/ENSG00000124641.15.wgt.RDat	6	41921138	41921139	0.1411	rs9349232	-3.27	rs7753507	0.0881	7.18	1.674	466	466	susie	0.094	4.1e-12	1.7735	0.0761	No
SLC20A2	ENSG00000168575.9	GTExv8.EUR.Adipose_Subcutaneous	./WEIGHTS//GTExv8.EUR.Adipose_Subcutaneous/ENSG00000168575.9.wgt.RDat	8	42541596	42541597	0.1188	rs4737046	3.01	rs9643888	0.067364	6.67	1.944	264	264	susie	0.088	1.9e-11	1.77336	0.07617	No
ALS2CL	ENSG00000178038.16	GTExv8.EUR.Adipose_Subcutaneous	./WEIGHTS//GTExv8.EUR.Adipose_Subcutaneous/ENSG00000178038.16.wgt.RDat	3	46693703	46693704	0.112	rs1491961	3.14	rs4076927	0.0805	-6.36	1.727	346	346	susie	0.087	3e-11	-1.77321	0.0762	No
RP11-350N15.5	ENSG00000272092.1	GTExv8.EUR.Adipose_Subcutaneous	./WEIGHTS//GTExv8.EUR.Adipose_Subcutaneous/ENSG00000272092.1.wgt.RDat	8	38382363	38382364	0.0362	rs1466050	-2.29	rs11783967	0.020677	-4.13	-1.287	269	269	susie	0.021	0.00089	1.7727	0.07628	No
TAX1BP1	ENSG00000106052.13	GTExv8.EUR.Adipose_Subcutaneous	./WEIGHTS//GTExv8.EUR.Adipose_Subcutaneous/ENSG00000106052.13.wgt.RDat	7	27739330	27739331	0.0478	rs17437978	3.78	rs1009253	0.00229	3.94	2.807	481	481	susie	0.011	0.014	1.77269	0.0763	No
ARL6IP1	ENSG00000170540.14	GTExv8.EUR.Adipose_Subcutaneous	./WEIGHTS//GTExv8.EUR.Adipose_Subcutaneous/ENSG00000170540.14.wgt.RDat	16	18801677	18801678	0.2123	rs11541511	2.89	rs2291662	0.151	-8.67	-1.657	222	222	susie	0.15	3.7e-19	1.7726	0.0763	No
LINC00202-1	ENSG00000283709.1	GTExv8.EUR.Adipose_Subcutaneous	./WEIGHTS//GTExv8.EUR.Adipose_Subcutaneous/ENSG00000283709.1.wgt.RDat	10	26944417	26944418	0.0852	rs10764690	3.1	rs10829153	0.0803	7.45	-0.94	443	11	lasso	0.095	3.5e-12	-1.77249	0.0763	No
AHI1	ENSG00000135541.20	GTExv8.EUR.Adipose_Subcutaneous	./WEIGHTS//GTExv8.EUR.Adipose_Subcutaneous/ENSG00000135541.20.wgt.RDat	6	135497775	135497776	0.781	rs9399137	-5.38	rs2207000	0.453	-14.83	-1.446	357	357	susie	0.58	1.7e-92	1.7713	0.0765	No
TPSB2	ENSG00000197253.13	GTExv8.EUR.Adipose_Subcutaneous	./WEIGHTS//GTExv8.EUR.Adipose_Subcutaneous/ENSG00000197253.13.wgt.RDat	16	1230183	1230184	0.4108	rs13336428	4	rs3897150	0.287	-11.8	-1.958	446	446	susie	0.29	3.6e-38	1.7706	0.0766	No
CDCA3	ENSG00000111665.11	GTExv8.EUR.Adipose_Subcutaneous	./WEIGHTS//GTExv8.EUR.Adipose_Subcutaneous/ENSG00000111665.11.wgt.RDat	12	6852065	6852066	0.1346	rs1075835	2.44	rs1047776	0.08	6.73	-1.769	226	1	top1	0.08	1.8e-10	-1.769	0.076894	No
KIAA1324L	ENSG00000164659.14	GTExv8.EUR.Adipose_Subcutaneous	./WEIGHTS//GTExv8.EUR.Adipose_Subcutaneous/ENSG00000164659.14.wgt.RDat	7	87059698	87059699	0.1253	rs2282965	2.56	rs12704316	0.0574	-5.56	1.769	424	1	top1	0.057	6.6e-08	-1.769	0.0769	No
CLIC5	ENSG00000112782.15	GTExv8.EUR.Adipose_Subcutaneous	./WEIGHTS//GTExv8.EUR.Adipose_Subcutaneous/ENSG00000112782.15.wgt.RDat	6	46080394	46080395	0.1024	rs16873534	3.13	rs6458478	0.0484	-4.93	1.229	464	464	susie	0.052	2.8e-07	-1.76848	0.077	No
ZFYVE28	ENSG00000159733.13	GTExv8.EUR.Adipose_Subcutaneous	./WEIGHTS//GTExv8.EUR.Adipose_Subcutaneous/ENSG00000159733.13.wgt.RDat	4	2418662	2418663	0.3315	rs16843452	-2.84	rs2269493	0.112	7.45	-0.967	348	25	enet	0.18	3.6e-22	-1.7671	0.07721	No
TMED2	ENSG00000086598.10	GTExv8.EUR.Adipose_Subcutaneous	./WEIGHTS//GTExv8.EUR.Adipose_Subcutaneous/ENSG00000086598.10.wgt.RDat	12	123585561	123585562	0.106	rs11057251	-3.38	rs4930714	0.0819	6.51	-1.767	379	1	top1	0.082	1e-10	-1.767	0.077228	No
RBBP5	ENSG00000117222.13	GTExv8.EUR.Adipose_Subcutaneous	./WEIGHTS//GTExv8.EUR.Adipose_Subcutaneous/ENSG00000117222.13.wgt.RDat	1	205122014	205122015	0.1367	rs12022806	-3.36	rs7515178	0.0546	-6.51	1.762	598	598	susie	0.075	7e-10	-1.76493	0.0776	No
DARS2	ENSG00000117593.9	GTExv8.EUR.Adipose_Subcutaneous	./WEIGHTS//GTExv8.EUR.Adipose_Subcutaneous/ENSG00000117593.9.wgt.RDat	1	173824502	173824503	0.0966	rs7545388	-3.06	rs2273366	0.0519	-5.38	2.111	275	8	lasso	0.062	1.8e-08	-1.76421	0.0777	No
RP11-319G6.1	ENSG00000248932.5	GTExv8.EUR.Adipose_Subcutaneous	./WEIGHTS//GTExv8.EUR.Adipose_Subcutaneous/ENSG00000248932.5.wgt.RDat	3	139389814	139389815	0.0481	rs6786606	2.33	rs6439863	0.00994	-3.91	-1.764	423	1	top1	0.0099	0.016	1.764	0.0777	No
TUFM	ENSG00000178952.10	GTExv8.EUR.Adipose_Subcutaneous	./WEIGHTS//GTExv8.EUR.Adipose_Subcutaneous/ENSG00000178952.10.wgt.RDat	16	28846407	28846408	0.2144	rs4788114	3.28	rs8049439	0.197	9.8	1.552	184	47	enet	0.23	3.5e-29	1.7636	0.0778	No
RP11-1023L17.2	ENSG00000215156.5	GTExv8.EUR.Adipose_Subcutaneous	./WEIGHTS//GTExv8.EUR.Adipose_Subcutaneous/ENSG00000215156.5.wgt.RDat	5	34190055	34190056	0.0945	rs7702361	2.31	rs1854044	0.0147	-4.82	1.791	422	422	susie	0.026	0.00022	-1.76386	0.0778	No
CARM1	ENSG00000142453.11	GTExv8.EUR.Adipose_Subcutaneous	./WEIGHTS//GTExv8.EUR.Adipose_Subcutaneous/ENSG00000142453.11.wgt.RDat	19	10871512	10871513	0.0513	rs1541596	3.18	rs12985197	0.00679	3.61	-1.763	378	1	top1	0.0068	0.039	-1.763	0.0779	No
SFR1	ENSG00000156384.14	GTExv8.EUR.Adipose_Subcutaneous	./WEIGHTS//GTExv8.EUR.Adipose_Subcutaneous/ENSG00000156384.14.wgt.RDat	10	104122057	104122058	0.0943	rs11191964	-2.66	rs10883903	-0.00203	-3.61	1.232	427	12	enet	0.0075	0.032	-1.76275	0.0779	No
PCDHA10	ENSG00000250120.6	GTExv8.EUR.Adipose_Subcutaneous	./WEIGHTS//GTExv8.EUR.Adipose_Subcutaneous/ENSG00000250120.6.wgt.RDat	5	140855882	140855883	0.1572	rs758347	-2.93	rs269554	0.078161	-6.25	1.437	378	7	lasso	0.086	3.5e-11	-1.76306	0.0779	No
TTC28	ENSG00000100154.14	GTExv8.EUR.Adipose_Subcutaneous	./WEIGHTS//GTExv8.EUR.Adipose_Subcutaneous/ENSG00000100154.14.wgt.RDat	22	28679864	28679865	0.0913	rs9613613	2.64	rs5762730	0.00979	-4.41	1.849	304	15	enet	0.054	1.7e-07	-1.76142	0.07817	No
KCNK7	ENSG00000173338.12	GTExv8.EUR.Adipose_Subcutaneous	./WEIGHTS//GTExv8.EUR.Adipose_Subcutaneous/ENSG00000173338.12.wgt.RDat	11	65595995	65595996	0.0888	rs1787663	-4.96	rs11227234	0.0573	-5.49	-1.761	348	1	top1	0.057	6.8e-08	1.761	0.0782	No
MEIOC	ENSG00000180336.17	GTExv8.EUR.Adipose_Subcutaneous	./WEIGHTS//GTExv8.EUR.Adipose_Subcutaneous/ENSG00000180336.17.wgt.RDat	17	44656403	44656404	0.0741	rs737303	2.962	rs12450654	0.06004	5.62	-1.759	403	1	top1	0.06	3.3e-08	-1.759	0.0786	No
FZD10-AS1	ENSG00000250208.6	GTExv8.EUR.Adipose_Subcutaneous	./WEIGHTS//GTExv8.EUR.Adipose_Subcutaneous/ENSG00000250208.6.wgt.RDat	12	130162255	130162256	0.1618	rs7134211	-3.03	rs4760083	0.033	5.26	1.313	700	19	enet	0.082	9.3e-11	1.75865	0.078637	No
CTLA4	ENSG00000163599.14	GTExv8.EUR.Adipose_Subcutaneous	./WEIGHTS//GTExv8.EUR.Adipose_Subcutaneous/ENSG00000163599.14.wgt.RDat	2	203867785	203867786	0.0604	rs6726769	2.68	rs1181389	0.024916	4.43	-1.758	463	1	top1	0.025	0.00031	-1.758	0.0787	No
LINC00571	ENSG00000223685.5	GTExv8.EUR.Adipose_Subcutaneous	./WEIGHTS//GTExv8.EUR.Adipose_Subcutaneous/ENSG00000223685.5.wgt.RDat	13	38143231	38143232	0.0405	rs17056745	-2.76	rs17212836	0.0218	4.54	-1.758	455	1	top1	0.022	0.00069	-1.758	0.0787	No
SEPTIN1	ENSG00000180096.11	GTExv8.EUR.Adipose_Subcutaneous	./WEIGHTS//GTExv8.EUR.Adipose_Subcutaneous/ENSG00000180096.11.wgt.RDat	16	30395990	30395991	0.18	rs12716974	-2.81	rs4787643	0.197	-10.11	1.829	202	202	susie	0.2	1.5e-25	-1.7576	0.0788	No
RBFA	ENSG00000101546.12	GTExv8.EUR.Adipose_Subcutaneous	./WEIGHTS//GTExv8.EUR.Adipose_Subcutaneous/ENSG00000101546.12.wgt.RDat	18	80034357	80034358	0.1252	rs581896	2.68	rs4497762	0.083661	6.96	-1.736	281	281	susie	0.089	1.4e-11	-1.75722	0.078881	No
TTK	ENSG00000112742.9	GTExv8.EUR.Adipose_Subcutaneous	./WEIGHTS//GTExv8.EUR.Adipose_Subcutaneous/ENSG00000112742.9.wgt.RDat	6	80003886	80003887	0.0711	rs2812698	3.69	rs239576	0.0204	3.75	-1.757	459	1	top1	0.02	0.001	-1.757	0.0789	No
MVB12A	ENSG00000141971.12	GTExv8.EUR.Adipose_Subcutaneous	./WEIGHTS//GTExv8.EUR.Adipose_Subcutaneous/ENSG00000141971.12.wgt.RDat	19	17419080	17419081	0.2705	rs11667918	-2.5	rs754847	0.0808	6.41	-1.658	441	441	susie	0.15	1.2e-18	-1.757	0.0789	No
C11orf54	ENSG00000182919.14	GTExv8.EUR.Adipose_Subcutaneous	./WEIGHTS//GTExv8.EUR.Adipose_Subcutaneous/ENSG00000182919.14.wgt.RDat	11	93741962	93741963	0.4858	rs12283126	-2.3	rs11020505	0.483	15.25	-1.653	407	22	enet	0.5	1.8e-74	-1.75739	0.0789	No
AARS2	ENSG00000124608.4	GTExv8.EUR.Adipose_Subcutaneous	./WEIGHTS//GTExv8.EUR.Adipose_Subcutaneous/ENSG00000124608.4.wgt.RDat	6	44313325	44313326	0.1014	rs1407564	3.91	rs9381307	0.0458	5.72	-1.583	553	7	enet	0.063	1.7e-08	-1.75654	0.079	No
SUCLA2-AS1	ENSG00000227848.1	GTExv8.EUR.Adipose_Subcutaneous	./WEIGHTS//GTExv8.EUR.Adipose_Subcutaneous/ENSG00000227848.1.wgt.RDat	13	48001388	48001389	0.155	rs9595894	-4.57	rs9591118	0.0936	7	-1.756	366	1	top1	0.094	4.6e-12	-1.756	0.0791	No
DNER	ENSG00000187957.7	GTExv8.EUR.Adipose_Subcutaneous	./WEIGHTS//GTExv8.EUR.Adipose_Subcutaneous/ENSG00000187957.7.wgt.RDat	2	229714557	229714558	0.0683	rs1226988	-3.07	rs6732014	-0.001435	-3.7	0.032	456	456	susie	0.02	0.001	1.75554	0.0792	No
FGD5-AS1	ENSG00000225733.5	GTExv8.EUR.Adipose_Subcutaneous	./WEIGHTS//GTExv8.EUR.Adipose_Subcutaneous/ENSG00000225733.5.wgt.RDat	3	14948423	14948424	0.1389	rs11710744	2.69	rs11716145	0.0526	5.4	2.236	535	535	susie	0.06	3.2e-08	1.75498	0.0793	No
WARS2	ENSG00000116874.11	GTExv8.EUR.Adipose_Subcutaneous	./WEIGHTS//GTExv8.EUR.Adipose_Subcutaneous/ENSG00000116874.11.wgt.RDat	1	119140394	119140395	0.573	rs4387216	-3.23	rs2645303	0.527	-15.93	-1.032	417	4	lasso	0.58	7.3e-92	1.75401	0.0794	No
GSTM4	ENSG00000168765.16	GTExv8.EUR.Adipose_Subcutaneous	./WEIGHTS//GTExv8.EUR.Adipose_Subcutaneous/ENSG00000168765.16.wgt.RDat	1	109656080	109656081	0.5696	rs7367104	3.86	rs655315	0.0647	-7.66	-1.408	449	44	enet	0.34	1.4e-44	1.7528	0.0796	No
ZKSCAN5	ENSG00000196652.11	GTExv8.EUR.Adipose_Subcutaneous	./WEIGHTS//GTExv8.EUR.Adipose_Subcutaneous/ENSG00000196652.11.wgt.RDat	7	99504650	99504651	0.056	rs3843540	2.82	rs1581492	0.0539	-5.27	2.609	315	8	enet	0.056	9.3e-08	-1.75324	0.0796	No
POMC	ENSG00000115138.10	GTExv8.EUR.Adipose_Subcutaneous	./WEIGHTS//GTExv8.EUR.Adipose_Subcutaneous/ENSG00000115138.10.wgt.RDat	2	25168902	25168903	0.0541	rs2123826	-2.59	rs17046887	0.029248	4.52	1.326	339	3	lasso	0.042	3.9e-06	1.75265	0.0797	No
DR1	ENSG00000117505.12	GTExv8.EUR.Adipose_Subcutaneous	./WEIGHTS//GTExv8.EUR.Adipose_Subcutaneous/ENSG00000117505.12.wgt.RDat	1	93346025	93346026	0.1177	rs12043007	-2.89	rs12133576	0.123	8.33	-1.355	301	7	lasso	0.16	3.3e-20	-1.75243	0.0797	No
PDLIM4	ENSG00000131435.12	GTExv8.EUR.Adipose_Subcutaneous	./WEIGHTS//GTExv8.EUR.Adipose_Subcutaneous/ENSG00000131435.12.wgt.RDat	5	132257670	132257671	0.1375	rs13169718	2.94	rs10463891	0.145914	8.53	-1.712	405	405	susie	0.15	7.1e-19	-1.75249	0.0797	No
POLR1D	ENSG00000186184.16	GTExv8.EUR.Adipose_Subcutaneous	./WEIGHTS//GTExv8.EUR.Adipose_Subcutaneous/ENSG00000186184.16.wgt.RDat	13	27620741	27620742	0.5861	rs2151436	-3.14	rs880214	0.198	9.84	-1.024	526	526	susie	0.36	1.2e-48	-1.7524	0.0797	No
SLCO3A1	ENSG00000176463.13	GTExv8.EUR.Adipose_Subcutaneous	./WEIGHTS//GTExv8.EUR.Adipose_Subcutaneous/ENSG00000176463.13.wgt.RDat	15	91853694	91853695	0.1404	rs4932596	-2.58	rs12915872	0.122	-7.91	-1.622	578	578	susie	0.13	7.1e-16	1.75173	0.0798	No
SLC39A12	ENSG00000148482.11	GTExv8.EUR.Adipose_Subcutaneous	./WEIGHTS//GTExv8.EUR.Adipose_Subcutaneous/ENSG00000148482.11.wgt.RDat	10	17951838	17951839	0.1359	rs11593604	-2.74	rs691468	0.0821	6.4	1.751	546	1	top1	0.082	1e-10	1.751	0.0799	No
BORCS7	ENSG00000166275.15	GTExv8.EUR.Adipose_Subcutaneous	./WEIGHTS//GTExv8.EUR.Adipose_Subcutaneous/ENSG00000166275.15.wgt.RDat	10	102854222	102854223	0.481	rs2001595	-3.22	rs9527	0.431	-14.4	1.655	344	4	lasso	0.43	8.9e-61	-1.75141	0.0799	No
RBP1	ENSG00000114115.9	GTExv8.EUR.Adipose_Subcutaneous	./WEIGHTS//GTExv8.EUR.Adipose_Subcutaneous/ENSG00000114115.9.wgt.RDat	3	139539828	139539829	0.0708	rs6439885	-2.56	rs4683502	0.0197	-4.51	1.139	492	17	enet	0.026	0.00026	-1.74987	0.0801	No
MKLN1	ENSG00000128585.17	GTExv8.EUR.Adipose_Subcutaneous	./WEIGHTS//GTExv8.EUR.Adipose_Subcutaneous/ENSG00000128585.17.wgt.RDat	7	131110176	131110177	0.0744	rs6954916	-2.9	rs17744792	0.000984	-3.66	-0.228	459	459	susie	0.0087	0.023	-1.7499	0.0801	No
ATRIP	ENSG00000164053.19	GTExv8.EUR.Adipose_Subcutaneous	./WEIGHTS//GTExv8.EUR.Adipose_Subcutaneous/ENSG00000164053.19.wgt.RDat	3	48446709	48446710	0.1004	rs35452137	-2.6	rs34591495	0.0576	-5.43	-1.75	254	1	top1	0.058	6.3e-08	1.75	0.0801	No
AC064875.2	ENSG00000225649.5	GTExv8.EUR.Adipose_Subcutaneous	./WEIGHTS//GTExv8.EUR.Adipose_Subcutaneous/ENSG00000225649.5.wgt.RDat	2	13007012	13007013	0.0745	rs16859100	-3.01	rs10189072	0.011058	3.75	1.245	405	9	enet	0.016	0.003	1.7501	0.0801	No
PGAM5	ENSG00000247077.6	GTExv8.EUR.Adipose_Subcutaneous	./WEIGHTS//GTExv8.EUR.Adipose_Subcutaneous/ENSG00000247077.6.wgt.RDat	12	132710818	132710819	0.0713	rs1882297	3.1	rs12282	0.000933	-3.75	1.562	256	256	susie	0.013	0.0074	-1.74976	0.08016	No
CXCR6	ENSG00000172215.5	GTExv8.EUR.Adipose_Subcutaneous	./WEIGHTS//GTExv8.EUR.Adipose_Subcutaneous/ENSG00000172215.5.wgt.RDat	3	45940932	45940933	0.0724	rs1491961	3.14	rs6774742	0.0458	-4.99	1.749	434	1	top1	0.046	1.4e-06	-1.749	0.0803	No
GNB3	ENSG00000111664.10	GTExv8.EUR.Adipose_Subcutaneous	./WEIGHTS//GTExv8.EUR.Adipose_Subcutaneous/ENSG00000111664.10.wgt.RDat	12	6840210	6840211	0.5642	rs1075835	2.44	rs1047776	0.22	10.39	-1.769	232	232	susie	0.22	6.5e-28	-1.74838	0.080398	No
SLC24A3	ENSG00000185052.11	GTExv8.EUR.Adipose_Subcutaneous	./WEIGHTS//GTExv8.EUR.Adipose_Subcutaneous/ENSG00000185052.11.wgt.RDat	20	19212645	19212646	0.0739	rs6136670	-4.01	rs6112243	0.0228	-4.4	1.273	620	3	enet	0.055	1.1e-07	-1.74846	0.0804	No
KIF3C	ENSG00000084731.14	GTExv8.EUR.Adipose_Subcutaneous	./WEIGHTS//GTExv8.EUR.Adipose_Subcutaneous/ENSG00000084731.14.wgt.RDat	2	25982748	25982749	0.0728	rs4417678	3.55	rs2138390	0.006879	3.79	-0.311	282	282	susie	0.043	2.5e-06	-1.74759	0.0805	No
ZNF419	ENSG00000105136.20	GTExv8.EUR.Adipose_Subcutaneous	./WEIGHTS//GTExv8.EUR.Adipose_Subcutaneous/ENSG00000105136.20.wgt.RDat	19	57487710	57487711	0.2873	rs7249882	3.02	rs2074071	0.233	10.63	-1.402	488	38	enet	0.32	4.6e-42	-1.74711	0.0806	No
TDRD10	ENSG00000163239.12	GTExv8.EUR.Adipose_Subcutaneous	./WEIGHTS//GTExv8.EUR.Adipose_Subcutaneous/ENSG00000163239.12.wgt.RDat	1	154502218	154502219	0.0607	rs12738367	-3.06	rs3811448	0.0363	-4.55	1.747	403	1	top1	0.036	1.6e-05	-1.747	0.0806	No
RBCK1	ENSG00000125826.20	GTExv8.EUR.Adipose_Subcutaneous	./WEIGHTS//GTExv8.EUR.Adipose_Subcutaneous/ENSG00000125826.20.wgt.RDat	20	407497	407498	0.175	rs10485819	3.16	rs6139109	0.148	8.46	-1.894	513	7	enet	0.15	6.7e-19	-1.7448	0.081	No
HMGN3	ENSG00000118418.14	GTExv8.EUR.Adipose_Subcutaneous	./WEIGHTS//GTExv8.EUR.Adipose_Subcutaneous/ENSG00000118418.14.wgt.RDat	6	79215021	79215022	0.0517	rs2812698	3.69	rs6912569	0.0143	3.82	-1.744	423	1	top1	0.014	0.0051	-1.744	0.0812	No
MAPKAPK5-AS1	ENSG00000234608.7	GTExv8.EUR.Adipose_Subcutaneous	./WEIGHTS//GTExv8.EUR.Adipose_Subcutaneous/ENSG00000234608.7.wgt.RDat	12	111842901	111842902	0.0492	rs12422941	3.84	rs847895	0.0367	5.34	1.699	204	204	susie	0.037	1.3e-05	1.74349	0.081248	No
GORASP1	ENSG00000114745.13	GTExv8.EUR.Adipose_Subcutaneous	./WEIGHTS//GTExv8.EUR.Adipose_Subcutaneous/ENSG00000114745.13.wgt.RDat	3	39108362	39108363	0.3019	rs6806438	-3.22	rs7651408	0.0496	-5.47	-0.113	474	57	enet	0.085	5.1e-11	1.74342	0.0813	No
SAV1	ENSG00000151748.14	GTExv8.EUR.Adipose_Subcutaneous	./WEIGHTS//GTExv8.EUR.Adipose_Subcutaneous/ENSG00000151748.14.wgt.RDat	14	50668330	50668331	0.0883	rs4516135	2.96	rs10133849	0.044171	5.41	-2.333	468	6	lasso	0.057	6.7e-08	-1.7418	0.08154	No
SERF2	ENSG00000140264.19	GTExv8.EUR.Adipose_Subcutaneous	./WEIGHTS//GTExv8.EUR.Adipose_Subcutaneous/ENSG00000140264.19.wgt.RDat	15	43777984	43777985	0.0334	rs3742970	-3.98	rs10163069	0.00859	-3.86	1.494	240	6	lasso	0.018	0.002	-1.74157	0.0816	No
AAMDC	ENSG00000087884.14	GTExv8.EUR.Adipose_Subcutaneous	./WEIGHTS//GTExv8.EUR.Adipose_Subcutaneous/ENSG00000087884.14.wgt.RDat	11	77821108	77821109	0.1727	rs2729761	2.91	rs4944176	0.143	-8.78	-1.079	352	352	susie	0.14	5e-18	1.74045	0.0818	No
ATP6V0A2	ENSG00000185344.13	GTExv8.EUR.Adipose_Subcutaneous	./WEIGHTS//GTExv8.EUR.Adipose_Subcutaneous/ENSG00000185344.13.wgt.RDat	12	123712317	123712318	0.1214	rs11057251	-3.38	rs7397745	0.131	8.17	-1.74	395	1	top1	0.13	1.8e-16	-1.74	0.081859	No
TUBGCP4	ENSG00000137822.12	GTExv8.EUR.Adipose_Subcutaneous	./WEIGHTS//GTExv8.EUR.Adipose_Subcutaneous/ENSG00000137822.12.wgt.RDat	15	43369220	43369221	0.0559	rs3742970	-3.98	rs17780920	0.0173	-4.18	1.597	268	268	susie	0.022	0.00062	-1.73894	0.082	No
LINC01358	ENSG00000237352.3	GTExv8.EUR.Adipose_Subcutaneous	./WEIGHTS//GTExv8.EUR.Adipose_Subcutaneous/ENSG00000237352.3.wgt.RDat	1	58933642	58933643	0.0696	rs7537319	2.58	rs2764933	-0.00201	3.2	-1.267	488	488	susie	0.0023	0.15	-1.739	0.082	No
PEG3	ENSG00000198300.12	GTExv8.EUR.Adipose_Subcutaneous	./WEIGHTS//GTExv8.EUR.Adipose_Subcutaneous/ENSG00000198300.12.wgt.RDat	19	56833762	56833763	0.1161	rs12986307	-2.9	rs7260649	0.00301	4.19	-1.362	498	4	lasso	0.019	0.0016	-1.73694	0.0824	No
BCAT1	ENSG00000060982.14	GTExv8.EUR.Adipose_Subcutaneous	./WEIGHTS//GTExv8.EUR.Adipose_Subcutaneous/ENSG00000060982.14.wgt.RDat	12	24949458	24949459	0.1524	rs10842519	2.75	rs2220269	0.0492	-6.06	1.625	560	560	susie	0.077	4.2e-10	-1.73643	0.082487	No
EPHA3	ENSG00000044524.10	GTExv8.EUR.Adipose_Subcutaneous	./WEIGHTS//GTExv8.EUR.Adipose_Subcutaneous/ENSG00000044524.10.wgt.RDat	3	89107523	89107524	0.108	rs2047253	-2.24	rs4132275	0.0147	-4.42	-0.881	266	17	enet	0.029	9.5e-05	1.73605	0.0826	No
GDPD3	ENSG00000102886.14	GTExv8.EUR.Adipose_Subcutaneous	./WEIGHTS//GTExv8.EUR.Adipose_Subcutaneous/ENSG00000102886.14.wgt.RDat	16	30113855	30113856	0.1733	rs12716974	-2.81	rs3809624	0.0702	6.05	-1.736	226	1	top1	0.07	2.3e-09	-1.736	0.0826	No
CD33	ENSG00000105383.14	GTExv8.EUR.Adipose_Subcutaneous	./WEIGHTS//GTExv8.EUR.Adipose_Subcutaneous/ENSG00000105383.14.wgt.RDat	19	51225063	51225064	0.2057	rs7250039	-3.22	rs1710354	0.0111	-4.65	1.322	649	21	enet	0.058	6.2e-08	-1.73577	0.0826	No
HOXB3	ENSG00000120093.11	GTExv8.EUR.Adipose_Subcutaneous	./WEIGHTS//GTExv8.EUR.Adipose_Subcutaneous/ENSG00000120093.11.wgt.RDat	17	48590271	48590272	0.0911	rs7211412	-3.383	rs3826542	0.048982	-5.88	-2.165	400	20	enet	0.058	5e-08	1.73593	0.0826	No
MARCHF6	ENSG00000145495.15	GTExv8.EUR.Adipose_Subcutaneous	./WEIGHTS//GTExv8.EUR.Adipose_Subcutaneous/ENSG00000145495.15.wgt.RDat	5	10353702	10353703	0.1266	rs924968	3.29	rs7722341	0.003069	-4.43	-2.626	606	29	enet	0.031	6.5e-05	1.73602	0.0826	No
PPP1R3C	ENSG00000119938.8	GTExv8.EUR.Adipose_Subcutaneous	./WEIGHTS//GTExv8.EUR.Adipose_Subcutaneous/ENSG00000119938.8.wgt.RDat	10	91633053	91633054	0.052	rs1857060	-2.89	rs4933687	0.046	5.33	1.943	348	9	lasso	0.049	5.7e-07	1.73512	0.0827	No
PTPN18	ENSG00000072135.12	GTExv8.EUR.Adipose_Subcutaneous	./WEIGHTS//GTExv8.EUR.Adipose_Subcutaneous/ENSG00000072135.12.wgt.RDat	2	130356006	130356007	0.0634	rs12991921	-2.56	rs3739122	0.005908	-3.66	-1.58	144	5	lasso	0.016	0.0029	1.73441	0.0828	No
RP11-823P9.3	ENSG00000233974.3	GTExv8.EUR.Adipose_Subcutaneous	./WEIGHTS//GTExv8.EUR.Adipose_Subcutaneous/ENSG00000233974.3.wgt.RDat	5	21484010	21484011	0.1201	rs7730479	-2.36	rs6884724	0.023612	4.24	1.605	287	25	enet	0.054	1.5e-07	1.73459	0.0828	No
ABHD3	ENSG00000158201.9	GTExv8.EUR.Adipose_Subcutaneous	./WEIGHTS//GTExv8.EUR.Adipose_Subcutaneous/ENSG00000158201.9.wgt.RDat	18	21704804	21704805	0.0847	rs9957272	-2.38	rs2305684	0.004664	4.08	2.263	255	3	lasso	0.028	0.00016	1.73439	0.082849	No
ZNF385C	ENSG00000187595.15	GTExv8.EUR.Adipose_Subcutaneous	./WEIGHTS//GTExv8.EUR.Adipose_Subcutaneous/ENSG00000187595.15.wgt.RDat	17	42098478	42098479	0.0877	rs4796712	-3.093	rs6503679	0.011779	-4.62	-2.412	320	22	enet	0.046	1.3e-06	1.73165	0.0833	No
OLFM5P	ENSG00000224295.2	GTExv8.EUR.Adipose_Subcutaneous	./WEIGHTS//GTExv8.EUR.Adipose_Subcutaneous/ENSG00000224295.2.wgt.RDat	11	5524954	5524955	0.1285	rs6578611	-2.94	rs7131665	0.0153	4.75	-1.263	878	40	enet	0.019	0.0013	-1.73199	0.0833	No
ZNF253	ENSG00000256771.3	GTExv8.EUR.Adipose_Subcutaneous	./WEIGHTS//GTExv8.EUR.Adipose_Subcutaneous/ENSG00000256771.3.wgt.RDat	19	19865885	19865886	0.0901	rs16996148	-3.52	rs7246955	0.0516	-5.32	-1.999	297	14	enet	0.057	7.2e-08	1.7311	0.0834	No
SIGLEC5	ENSG00000105501.12	GTExv8.EUR.Adipose_Subcutaneous	./WEIGHTS//GTExv8.EUR.Adipose_Subcutaneous/ENSG00000105501.12.wgt.RDat	19	51645544	51645545	0.3426	rs9807842	4.12	rs11084095	0.144	8.47	-1.241	596	11	lasso	0.2	1.6e-25	-1.73083	0.0835	No
CIB4	ENSG00000157884.10	GTExv8.EUR.Adipose_Subcutaneous	./WEIGHTS//GTExv8.EUR.Adipose_Subcutaneous/ENSG00000157884.10.wgt.RDat	2	26641367	26641368	0.0511	rs13031842	3.76	rs11126491	0.004263	-3.74	0.064	369	369	susie	0.016	0.0036	-1.731	0.0835	No
CTD-2017D11.2	ENSG00000279425.1	GTExv8.EUR.Adipose_Subcutaneous	./WEIGHTS//GTExv8.EUR.Adipose_Subcutaneous/ENSG00000279425.1.wgt.RDat	19	24078480	24078481	0.2562	rs1978472	-2.41	rs35713415	0.277	11.57	-1.72	152	152	susie	0.28	7e-36	-1.73048	0.0835	No
XAB2	ENSG00000076924.11	GTExv8.EUR.Adipose_Subcutaneous	./WEIGHTS//GTExv8.EUR.Adipose_Subcutaneous/ENSG00000076924.11.wgt.RDat	19	7629564	7629565	0.2589	rs891088	3.56	rs4134809	0.209	-10.38	-1.73	447	1	top1	0.21	2.9e-26	1.73	0.0836	No
ZNF211	ENSG00000121417.13	GTExv8.EUR.Adipose_Subcutaneous	./WEIGHTS//GTExv8.EUR.Adipose_Subcutaneous/ENSG00000121417.13.wgt.RDat	19	57630394	57630395	0.2258	rs7249882	3.02	rs9749085	0.245	11.08	-1.825	487	11	lasso	0.25	2.6e-32	-1.73013	0.0836	No
RP3-388E23.2	ENSG00000234084.1	GTExv8.EUR.Adipose_Subcutaneous	./WEIGHTS//GTExv8.EUR.Adipose_Subcutaneous/ENSG00000234084.1.wgt.RDat	6	135301567	135301568	0.2894	rs9399137	-5.38	rs2207000	0.137	-8.34	-1.446	334	334	susie	0.15	5.8e-19	1.72958	0.0837	No
PITPNM3	ENSG00000091622.15	GTExv8.EUR.Adipose_Subcutaneous	./WEIGHTS//GTExv8.EUR.Adipose_Subcutaneous/ENSG00000091622.15.wgt.RDat	17	6556493	6556494	0.0658	rs192869	-3.683	rs12604075	-0.001778	3.64	-0.585	580	580	susie	0.00015	0.3	-1.72825	0.0839	No
PHACTR1	ENSG00000112137.17	GTExv8.EUR.Adipose_Subcutaneous	./WEIGHTS//GTExv8.EUR.Adipose_Subcutaneous/ENSG00000112137.17.wgt.RDat	6	12716804	12716805	0.117	rs9471234	-2.91	rs4130157	0.0309	5.1	1.183	495	24	enet	0.056	1e-07	1.72856	0.0839	No
CTB-50L17.8	ENSG00000280239.1	GTExv8.EUR.Adipose_Subcutaneous	./WEIGHTS//GTExv8.EUR.Adipose_Subcutaneous/ENSG00000280239.1.wgt.RDat	19	4448809	4448810	0.1504	rs243342	-3.77	rs7253478	0.0825	7.75	1.441	391	391	susie	0.12	1.1e-14	1.72858	0.0839	No
ALG11	ENSG00000253710.2	GTExv8.EUR.Adipose_Subcutaneous	./WEIGHTS//GTExv8.EUR.Adipose_Subcutaneous/ENSG00000253710.2.wgt.RDat	13	52012397	52012398	0.1551	rs12876049	3.27	rs9535832	0.146	9.11	1.771	351	8	lasso	0.17	4.8e-21	1.7274	0.0841	No
RP11-463O9.9	ENSG00000270020.1	GTExv8.EUR.Adipose_Subcutaneous	./WEIGHTS//GTExv8.EUR.Adipose_Subcutaneous/ENSG00000270020.1.wgt.RDat	16	86523896	86523897	0.3831	rs11865476	4.27	rs8047645	0.183	9.98	0.005	927	23	enet	0.31	5.6e-41	-1.7276	0.0841	No
SCD	ENSG00000099194.5	GTExv8.EUR.Adipose_Subcutaneous	./WEIGHTS//GTExv8.EUR.Adipose_Subcutaneous/ENSG00000099194.5.wgt.RDat	10	100347123	100347124	0.0885	rs11599750	-5.2	rs603424	0.0437	-4.88	1.727	406	1	top1	0.044	2.3e-06	-1.727	0.0842	No
ANKRD45	ENSG00000183831.6	GTExv8.EUR.Adipose_Subcutaneous	./WEIGHTS//GTExv8.EUR.Adipose_Subcutaneous/ENSG00000183831.6.wgt.RDat	1	173669861	173669862	0.0741	rs16846520	-2.56	rs7514876	0.0702	6.09	1.727	282	1	top1	0.07	2.3e-09	1.727	0.0842	No
RP11-54C4.3	ENSG00000275765.5	GTExv8.EUR.Adipose_Subcutaneous	./WEIGHTS//GTExv8.EUR.Adipose_Subcutaneous/ENSG00000275765.5.wgt.RDat	5	151771507	151771508	0.3366	rs7709656	2.58	rs3812003	0.242988	-11.51	2.177	555	555	susie	0.33	2.8e-44	-1.72668	0.0842	No
RP11-227G15.11	ENSG00000278668.1	GTExv8.EUR.Adipose_Subcutaneous	./WEIGHTS//GTExv8.EUR.Adipose_Subcutaneous/ENSG00000278668.1.wgt.RDat	17	32410158	32410159	0.0589	rs7225208	3.175	rs8078837	0.048325	5.02	-1.727	249	1	top1	0.048	7.1e-07	-1.727	0.0842	No
KANK3	ENSG00000186994.11	GTExv8.EUR.Adipose_Subcutaneous	./WEIGHTS//GTExv8.EUR.Adipose_Subcutaneous/ENSG00000186994.11.wgt.RDat	19	8343261	8343262	0.1601	rs8110054	-3.27	rs2913959	0.0506	5.71	-1.726	376	1	top1	0.051	3.9e-07	-1.726	0.0843	No
TMEM222	ENSG00000186501.14	GTExv8.EUR.Adipose_Subcutaneous	./WEIGHTS//GTExv8.EUR.Adipose_Subcutaneous/ENSG00000186501.14.wgt.RDat	1	27322144	27322145	0.241	rs7543544	-2.33	rs7521203	0.105	7.28	-1.557	236	236	susie	0.11	3.9e-14	-1.72533	0.0845	No
FAM171A1	ENSG00000148468.16	GTExv8.EUR.Adipose_Subcutaneous	./WEIGHTS//GTExv8.EUR.Adipose_Subcutaneous/ENSG00000148468.16.wgt.RDat	10	15371061	15371062	0.1356	rs7921541	3.28	rs10906857	-0.00124	-3.64	-1.014	484	23	enet	0.019	0.0015	1.72474	0.0846	No
HSPA12A	ENSG00000165868.13	GTExv8.EUR.Adipose_Subcutaneous	./WEIGHTS//GTExv8.EUR.Adipose_Subcutaneous/ENSG00000165868.13.wgt.RDat	10	116849740	116849741	0.3286	rs7904117	-3.15	rs2921966	0.235	10.93	1.638	436	436	susie	0.27	3.2e-35	1.72448	0.0846	No
OGFRP1	ENSG00000182057.4	GTExv8.EUR.Adipose_Subcutaneous	./WEIGHTS//GTExv8.EUR.Adipose_Subcutaneous/ENSG00000182057.4.wgt.RDat	22	42269752	42269753	0.0514	rs133309	-2.54	rs134871	0.0465	-5.41	-1.724	389	1	top1	0.047	1.1e-06	1.724	0.08471	No
RPL12P25	ENSG00000235330.2	GTExv8.EUR.Adipose_Subcutaneous	./WEIGHTS//GTExv8.EUR.Adipose_Subcutaneous/ENSG00000235330.2.wgt.RDat	9	477749	477750	0.1132	rs13287938	3.273	rs4742044	0.0173	4.85	1.842	691	14	enet	0.028	0.00013	1.72364	0.0848	No
CCNE1	ENSG00000105173.13	GTExv8.EUR.Adipose_Subcutaneous	./WEIGHTS//GTExv8.EUR.Adipose_Subcutaneous/ENSG00000105173.13.wgt.RDat	19	29811897	29811898	0.1196	rs2082455	2.64	rs918587	0.073	6.02	-1.723	473	1	top1	0.073	1.1e-09	-1.723	0.0849	No
PDCD1	ENSG00000188389.10	GTExv8.EUR.Adipose_Subcutaneous	./WEIGHTS//GTExv8.EUR.Adipose_Subcutaneous/ENSG00000188389.10.wgt.RDat	2	241858907	241858908	0.394	rs11681497	2.85	rs3749155	0.155111	8.7	-0.809	167	167	susie	0.25	4.2e-32	-1.7227	0.0849	No
TMEM87B	ENSG00000153214.9	GTExv8.EUR.Adipose_Subcutaneous	./WEIGHTS//GTExv8.EUR.Adipose_Subcutaneous/ENSG00000153214.9.wgt.RDat	2	112055222	112055223	0.1566	rs10168169	3.06	rs4848978	0.061839	-5.7	-0.969	329	329	susie	0.081	1.2e-10	1.72212	0.085	No
FAM134A	ENSG00000144567.10	GTExv8.EUR.Adipose_Subcutaneous	./WEIGHTS//GTExv8.EUR.Adipose_Subcutaneous/ENSG00000144567.10.wgt.RDat	2	219176331	219176332	0.0817	rs12477394	3.27	rs13029742	0.078001	-6.24	-1.722	372	1	top1	0.078	3e-10	1.722	0.0851	No
DDOST	ENSG00000244038.9	GTExv8.EUR.Adipose_Subcutaneous	./WEIGHTS//GTExv8.EUR.Adipose_Subcutaneous/ENSG00000244038.9.wgt.RDat	1	20661543	20661544	0.1038	rs10916859	5.4	rs35731336	0.0714	-6.04	1.72	462	1	lasso	0.072	1.6e-09	-1.72	0.0854	No
LINC00852	ENSG00000231177.4	GTExv8.EUR.Adipose_Subcutaneous	./WEIGHTS//GTExv8.EUR.Adipose_Subcutaneous/ENSG00000231177.4.wgt.RDat	3	10284418	10284419	0.1865	rs892601	-3.21	rs2075355	0.146	8.61	-1.772	615	615	susie	0.15	5.6e-19	-1.71941	0.0855	No
AP4M1	ENSG00000221838.9	GTExv8.EUR.Adipose_Subcutaneous	./WEIGHTS//GTExv8.EUR.Adipose_Subcutaneous/ENSG00000221838.9.wgt.RDat	7	100101940	100101941	0.2641	rs941290	-3.35	rs4729577	0.294	12	-1.719	275	1	top1	0.29	3.3e-38	-1.719	0.0856	No
STON1	ENSG00000243244.5	GTExv8.EUR.Adipose_Subcutaneous	./WEIGHTS//GTExv8.EUR.Adipose_Subcutaneous/ENSG00000243244.5.wgt.RDat	2	48530170	48530171	0.1643	rs17398392	-2.49	rs11125176	0.106423	-7.49	-1.155	478	33	enet	0.12	1.6e-15	1.71927	0.0856	No
CYP4F34P	ENSG00000244155.1	GTExv8.EUR.Adipose_Subcutaneous	./WEIGHTS//GTExv8.EUR.Adipose_Subcutaneous/ENSG00000244155.1.wgt.RDat	13	18742717	18742718	0.2906	rs4038049	2.12	rs3098951	0.114	7.56	-1.748	222	222	susie	0.14	7.8e-18	-1.7188	0.0856	No
HOPX	ENSG00000171476.21	GTExv8.EUR.Adipose_Subcutaneous	./WEIGHTS//GTExv8.EUR.Adipose_Subcutaneous/ENSG00000171476.21.wgt.RDat	4	56681898	56681899	0.2259	rs1543179	-2.46	rs3860708	0.0612	6.83	-1.589	499	13	lasso	0.098	1.5e-12	-1.71889	0.08563	No
SCRIB	ENSG00000180900.18	GTExv8.EUR.Adipose_Subcutaneous	./WEIGHTS//GTExv8.EUR.Adipose_Subcutaneous/ENSG00000180900.18.wgt.RDat	8	143815378	143815379	0.0736	rs13276513	2.82	rs6985555	0.04635	5.23	-1.201	290	9	enet	0.047	1e-06	-1.71885	0.08564	No
C15orf65	ENSG00000261652.2	GTExv8.EUR.Adipose_Subcutaneous	./WEIGHTS//GTExv8.EUR.Adipose_Subcutaneous/ENSG00000261652.2.wgt.RDat	15	55408547	55408548	0.1017	rs1014597	3.37	rs11732	0.0625	5.87	-1.693	424	424	susie	0.063	1.4e-08	-1.71685	0.086	No
CEP76	ENSG00000101624.10	GTExv8.EUR.Adipose_Subcutaneous	./WEIGHTS//GTExv8.EUR.Adipose_Subcutaneous/ENSG00000101624.10.wgt.RDat	18	12701112	12701113	0.0904	rs16940002	-2.96	rs12457771	0.067596	6.21	-1.716	388	1	top1	0.068	4.6e-09	-1.716	0.086162	No
CTD-2017D11.1	ENSG00000268362.5	GTExv8.EUR.Adipose_Subcutaneous	./WEIGHTS//GTExv8.EUR.Adipose_Subcutaneous/ENSG00000268362.5.wgt.RDat	19	24048936	24048937	0.4537	rs1978472	-2.41	rs35713415	0.525	15.92	-1.72	165	165	susie	0.53	6.3e-80	-1.7155	0.0863	No
CFAP44	ENSG00000206530.10	GTExv8.EUR.Adipose_Subcutaneous	./WEIGHTS//GTExv8.EUR.Adipose_Subcutaneous/ENSG00000206530.10.wgt.RDat	3	113441609	113441610	0.1205	rs2271498	-2.87	rs9869141	0.109	-7.97	-1.119	437	437	susie	0.14	2.9e-17	1.71491	0.0864	No
ACP5	ENSG00000102575.10	GTExv8.EUR.Adipose_Subcutaneous	./WEIGHTS//GTExv8.EUR.Adipose_Subcutaneous/ENSG00000102575.10.wgt.RDat	19	11579007	11579008	0.0762	rs12972904	-3.34	rs286224	0.00352	4.41	-1.197	382	2	lasso	0.0046	0.073	-1.71433	0.0865	No
C1orf140	ENSG00000234754.1	GTExv8.EUR.Adipose_Subcutaneous	./WEIGHTS//GTExv8.EUR.Adipose_Subcutaneous/ENSG00000234754.1.wgt.RDat	1	221336295	221336296	0.0359	rs2807880	-5.07	rs11118698	0.00734	3.94	-1.698	444	12	lasso	0.011	0.011	-1.71389	0.0865	No
MEGF6	ENSG00000162591.15	GTExv8.EUR.Adipose_Subcutaneous	./WEIGHTS//GTExv8.EUR.Adipose_Subcutaneous/ENSG00000162591.15.wgt.RDat	1	3611494	3611495	0.1296	rs10797380	2.66	rs2817158	0.00265	3.95	-2.127	530	3	lasso	0.0089	0.022	-1.71342	0.0866	No
CDC37P1	ENSG00000259982.1	GTExv8.EUR.Adipose_Subcutaneous	./WEIGHTS//GTExv8.EUR.Adipose_Subcutaneous/ENSG00000259982.1.wgt.RDat	16	28701539	28701540	0.2243	rs4788114	3.28	rs12446550	0.281	12.02	1.088	201	22	enet	0.3	2e-39	1.7136	0.0866	No
ATF4	ENSG00000128272.14	GTExv8.EUR.Adipose_Subcutaneous	./WEIGHTS//GTExv8.EUR.Adipose_Subcutaneous/ENSG00000128272.14.wgt.RDat	22	39519694	39519695	0.2368	rs11704409	2.79	rs1028321	0.189	9.72	-1.713	394	1	top1	0.19	9e-24	-1.713	0.08671	No
FBLN5	ENSG00000140092.14	GTExv8.EUR.Adipose_Subcutaneous	./WEIGHTS//GTExv8.EUR.Adipose_Subcutaneous/ENSG00000140092.14.wgt.RDat	14	91947986	91947987	0.0754	rs12431574	3.27	rs2284339	0.008744	4.43	1.713	474	1	top1	0.0087	0.023	1.713	0.08671	No
RAPGEF6	ENSG00000158987.20	GTExv8.EUR.Adipose_Subcutaneous	./WEIGHTS//GTExv8.EUR.Adipose_Subcutaneous/ENSG00000158987.20.wgt.RDat	5	131635235	131635236	0.0592	rs3776027	2.28	rs4706028	0.049693	6.12	1.639	291	291	susie	0.052	2.5e-07	1.71156	0.087	No
ZG16B	ENSG00000162078.11	GTExv8.EUR.Adipose_Subcutaneous	./WEIGHTS//GTExv8.EUR.Adipose_Subcutaneous/ENSG00000162078.11.wgt.RDat	16	2830168	2830169	0.089	rs1076573	-3.22	rs3810801	-0.00115	3.56	-0.153	308	308	susie	0.0067	0.04	1.7113	0.087	No
H1FNT	ENSG00000187166.1	GTExv8.EUR.Adipose_Subcutaneous	./WEIGHTS//GTExv8.EUR.Adipose_Subcutaneous/ENSG00000187166.1.wgt.RDat	12	48328979	48328980	0.1772	rs11168359	-3.03	rs923397	0.158	-9.2	-1.481	486	9	lasso	0.17	8.1e-21	1.71063	0.08715	No
RP11-635L1.2	ENSG00000279384.1	GTExv8.EUR.Adipose_Subcutaneous	./WEIGHTS//GTExv8.EUR.Adipose_Subcutaneous/ENSG00000279384.1.wgt.RDat	4	168843987	168843988	0.2339	rs2247733	3.5	rs4692552	0.154	-8.65	1.849	530	530	susie	0.16	5.7e-20	-1.71028	0.08721	No
CBLN3	ENSG00000139899.10	GTExv8.EUR.Adipose_Subcutaneous	./WEIGHTS//GTExv8.EUR.Adipose_Subcutaneous/ENSG00000139899.10.wgt.RDat	14	24430953	24430954	0.6819	rs1033811	2.77	rs10143703	0.60512	-17.03	1.71	554	1	top1	0.61	1.6e-98	-1.71	0.08727	No
CPEB1	ENSG00000214575.9	GTExv8.EUR.Adipose_Subcutaneous	./WEIGHTS//GTExv8.EUR.Adipose_Subcutaneous/ENSG00000214575.9.wgt.RDat	15	82648860	82648861	0.0581	rs4842976	-2.78	rs4778686	0.0677	-6.39	1.71	259	1	top1	0.068	4.4e-09	-1.71	0.0873	No
ZNF664	ENSG00000179195.15	GTExv8.EUR.Adipose_Subcutaneous	./WEIGHTS//GTExv8.EUR.Adipose_Subcutaneous/ENSG00000179195.15.wgt.RDat	12	123973122	123973123	0.186	rs12306328	3.29	rs863750	0.0894	6.67	2.214	432	432	susie	0.11	3.1e-14	1.7097	0.087321	No
GDPD5	ENSG00000158555.14	GTExv8.EUR.Adipose_Subcutaneous	./WEIGHTS//GTExv8.EUR.Adipose_Subcutaneous/ENSG00000158555.14.wgt.RDat	11	75525902	75525903	0.1822	rs1540210	3.46	rs12277421	0.023	-4.54	-0.149	439	54	enet	0.055	1.3e-07	1.70902	0.0874	No
TRABD2B	ENSG00000269113.3	GTExv8.EUR.Adipose_Subcutaneous	./WEIGHTS//GTExv8.EUR.Adipose_Subcutaneous/ENSG00000269113.3.wgt.RDat	1	47996894	47996895	0.106	rs7554975	2.51	rs13376323	0.00613	-3.73	1.34	464	18	enet	0.024	0.00037	-1.70917	0.0874	No
MNS1	ENSG00000138587.5	GTExv8.EUR.Adipose_Subcutaneous	./WEIGHTS//GTExv8.EUR.Adipose_Subcutaneous/ENSG00000138587.5.wgt.RDat	15	56465136	56465137	0.0507	rs1549452	-3.09	rs1660966	0.00389	3.62	1.709	295	1	top1	0.0039	0.091	1.709	0.0875	No
LMX1B	ENSG00000136944.17	GTExv8.EUR.Adipose_Subcutaneous	./WEIGHTS//GTExv8.EUR.Adipose_Subcutaneous/ENSG00000136944.17.wgt.RDat	9	126614442	126614443	0.1092	rs539215	-2.811	rs2275241	0.0738	-6.09	1.708	470	1	top1	0.074	9e-10	-1.708	0.0876	No
USMG5	ENSG00000173915.14	GTExv8.EUR.Adipose_Subcutaneous	./WEIGHTS//GTExv8.EUR.Adipose_Subcutaneous/ENSG00000173915.14.wgt.RDat	10	103396465	103396466	0.0747	rs2148198	3.1	rs7911488	0.0527	-5.47	-1.708	352	1	top1	0.053	2.3e-07	1.708	0.0876	No
DCSTAMP	ENSG00000164935.6	GTExv8.EUR.Adipose_Subcutaneous	./WEIGHTS//GTExv8.EUR.Adipose_Subcutaneous/ENSG00000164935.6.wgt.RDat	8	104339086	104339087	0.0725	rs1355691	-3.22	rs2514666	0.064004	-5.67	1.708	385	1	top1	0.064	1.2e-08	-1.708	0.08764	No
PRPSAP1	ENSG00000161542.16	GTExv8.EUR.Adipose_Subcutaneous	./WEIGHTS//GTExv8.EUR.Adipose_Subcutaneous/ENSG00000161542.16.wgt.RDat	17	76384520	76384521	0.228	rs87097	3.735	rs2279056	0.146887	-8.61	2.578	428	428	susie	0.16	2.8e-20	-1.70733	0.0878	No
NRN1L	ENSG00000188038.7	GTExv8.EUR.Adipose_Subcutaneous	./WEIGHTS//GTExv8.EUR.Adipose_Subcutaneous/ENSG00000188038.7.wgt.RDat	16	67884804	67884805	0.0939	rs2863979	3.06	rs3809630	0.0135	-4.46	-2.242	237	4	lasso	0.022	0.00069	1.7073	0.0878	No
CYP2D8P	ENSG00000226450.2	GTExv8.EUR.Adipose_Subcutaneous	./WEIGHTS//GTExv8.EUR.Adipose_Subcutaneous/ENSG00000226450.2.wgt.RDat	22	42155000	42155001	0.1599	rs133309	-2.54	rs742086	0.0967	7.63	-1.663	364	364	susie	0.11	8.5e-14	-1.70599	0.08801	No
NIPAL3	ENSG00000001461.16	GTExv8.EUR.Adipose_Subcutaneous	./WEIGHTS//GTExv8.EUR.Adipose_Subcutaneous/ENSG00000001461.16.wgt.RDat	1	24419290	24419291	0.1884	rs2294524	3.56	rs576096	0.133	-8.39	-1.701	418	418	susie	0.14	3.5e-18	1.70556	0.0881	No
ADAM15	ENSG00000143537.13	GTExv8.EUR.Adipose_Subcutaneous	./WEIGHTS//GTExv8.EUR.Adipose_Subcutaneous/ENSG00000143537.13.wgt.RDat	1	155050565	155050566	0.1218	rs12746592	-3.38	rs6427137	0.0509	-5.08	-0.681	379	13	enet	0.058	5.9e-08	1.70547	0.0881	No
SEMA6C	ENSG00000143434.15	GTExv8.EUR.Adipose_Subcutaneous	./WEIGHTS//GTExv8.EUR.Adipose_Subcutaneous/ENSG00000143434.15.wgt.RDat	1	151146663	151146664	0.2124	rs10305649	-3.01	rs12089658	0.116	8.21	1.389	313	313	susie	0.14	4.2e-18	1.70446	0.0883	No
ADORA2A	ENSG00000128271.21	GTExv8.EUR.Adipose_Subcutaneous	./WEIGHTS//GTExv8.EUR.Adipose_Subcutaneous/ENSG00000128271.21.wgt.RDat	22	24417878	24417879	0.0551	rs4820600	3.1	rs4521150	0.00492	4.18	0.882	380	31	enet	0.021	0.00094	1.70399	0.08838	No
ZFP82	ENSG00000181007.8	GTExv8.EUR.Adipose_Subcutaneous	./WEIGHTS//GTExv8.EUR.Adipose_Subcutaneous/ENSG00000181007.8.wgt.RDat	19	36418655	36418656	0.1084	rs4805189	3.19	rs8111860	0.0306	-4.98	0.343	297	15	enet	0.063	1.7e-08	1.70384	0.0884	No
AC018890.6	ENSG00000236449.1	GTExv8.EUR.Adipose_Subcutaneous	./WEIGHTS//GTExv8.EUR.Adipose_Subcutaneous/ENSG00000236449.1.wgt.RDat	2	174547140	174547141	0.0568	rs10497426	2.78	rs13024657	-0.0008	3.57	-1.199	345	36	enet	0.0032	0.11	-1.70405	0.0884	No
LINC00476	ENSG00000175611.11	GTExv8.EUR.Adipose_Subcutaneous	./WEIGHTS//GTExv8.EUR.Adipose_Subcutaneous/ENSG00000175611.11.wgt.RDat	9	95875699	95875700	0.4729	rs13300278	3.545	rs591486	0.443	14.59	2.276	526	526	susie	0.56	6.7e-87	1.70316	0.0885	No
EPB41	ENSG00000159023.19	GTExv8.EUR.Adipose_Subcutaneous	./WEIGHTS//GTExv8.EUR.Adipose_Subcutaneous/ENSG00000159023.19.wgt.RDat	1	28887090	28887091	0.0929	rs9286966	-3.29	rs1485471	0.048	5.21	-1.703	322	1	top1	0.048	7.8e-07	-1.703	0.0886	No
ADAMTS9-AS2	ENSG00000241684.5	GTExv8.EUR.Adipose_Subcutaneous	./WEIGHTS//GTExv8.EUR.Adipose_Subcutaneous/ENSG00000241684.5.wgt.RDat	3	64684908	64684909	0.1036	rs9830450	-2.69	rs9311929	0.0289	5.31	-1.603	674	17	enet	0.046	1.3e-06	-1.70297	0.0886	No
C16orf89	ENSG00000153446.15	GTExv8.EUR.Adipose_Subcutaneous	./WEIGHTS//GTExv8.EUR.Adipose_Subcutaneous/ENSG00000153446.15.wgt.RDat	16	5066109	5066110	0.1293	rs759196	-3.34	rs12928193	0.0822	-6.41	1.702	460	1	top1	0.082	9.8e-11	-1.702	0.0888	No
UBQLNL	ENSG00000175518.6	GTExv8.EUR.Adipose_Subcutaneous	./WEIGHTS//GTExv8.EUR.Adipose_Subcutaneous/ENSG00000175518.6.wgt.RDat	11	5516704	5516705	0.2	rs6578611	-2.94	rs10742709	0.0586	5.83	-1.472	873	873	susie	0.06	3.1e-08	-1.70172	0.0888	No
RFX3-AS1	ENSG00000232104.3	GTExv8.EUR.Adipose_Subcutaneous	./WEIGHTS//GTExv8.EUR.Adipose_Subcutaneous/ENSG00000232104.3.wgt.RDat	9	3526722	3526723	0.2792	rs10974235	2.551	rs10814233	0.141	8.35	-1.42	538	26	enet	0.16	1.5e-19	-1.70119	0.0889	No
RP11-6O2.4	ENSG00000261054.1	GTExv8.EUR.Adipose_Subcutaneous	./WEIGHTS//GTExv8.EUR.Adipose_Subcutaneous/ENSG00000261054.1.wgt.RDat	15	99129365	99129366	0.1957	rs260105	-3.33	rs4965445	0.102	7.92	1.175	545	28	enet	0.13	8.4e-16	1.70136	0.0889	No
SOX7	ENSG00000171056.7	GTExv8.EUR.Adipose_Subcutaneous	./WEIGHTS//GTExv8.EUR.Adipose_Subcutaneous/ENSG00000171056.7.wgt.RDat	8	10730511	10730512	0.0841	rs13269921	3.16	rs2271357	0.059223	-5.56	-1.701	678	1	top1	0.059	4.1e-08	1.701	0.08894	No
AC002451.3	ENSG00000231170.5	GTExv8.EUR.Adipose_Subcutaneous	./WEIGHTS//GTExv8.EUR.Adipose_Subcutaneous/ENSG00000231170.5.wgt.RDat	7	95596681	95596682	0.3493	rs882209	3.63	rs3807892	0.324	12.51	1.7	505	1	top1	0.32	9.1e-43	1.7	0.0891	No
METTL21EP	ENSG00000250878.3	GTExv8.EUR.Adipose_Subcutaneous	./WEIGHTS//GTExv8.EUR.Adipose_Subcutaneous/ENSG00000250878.3.wgt.RDat	13	102880098	102880099	0.157	rs7335602	-2.65	rs873601	0.113	-7.44	-1.505	702	6	lasso	0.14	1.2e-17	1.6976	0.0896	No
CHST12	ENSG00000136213.9	GTExv8.EUR.Adipose_Subcutaneous	./WEIGHTS//GTExv8.EUR.Adipose_Subcutaneous/ENSG00000136213.9.wgt.RDat	7	2403559	2403560	0.2347	rs17132239	3.22	rs2270005	0.0975	7.12	2.007	425	33	enet	0.12	6.9e-15	1.69715	0.0897	No
PRR29-AS1	ENSG00000264954.1	GTExv8.EUR.Adipose_Subcutaneous	./WEIGHTS//GTExv8.EUR.Adipose_Subcutaneous/ENSG00000264954.1.wgt.RDat	17	63999898	63999899	0.0658	rs7215551	-2.353	rs1971298	0.013361	4.12	1.219	297	7	lasso	0.022	0.00075	1.69703	0.0897	No
AC016757.3	ENSG00000186235.10	GTExv8.EUR.Adipose_Subcutaneous	./WEIGHTS//GTExv8.EUR.Adipose_Subcutaneous/ENSG00000186235.10.wgt.RDat	2	238231612	238231613	0.3835	rs561264	3.02	rs11692007	0.194096	10.49	-1.014	489	56	enet	0.29	1.7e-37	-1.69632	0.0898	No
C8orf48	ENSG00000164743.4	GTExv8.EUR.Adipose_Subcutaneous	./WEIGHTS//GTExv8.EUR.Adipose_Subcutaneous/ENSG00000164743.4.wgt.RDat	8	13566842	13566843	0.125	rs41468845	-3.35	rs4102144	0.000781	3.7	-2.098	764	40	enet	0.0082	0.027	-1.69607	0.08987	No
CALM1	ENSG00000198668.10	GTExv8.EUR.Adipose_Subcutaneous	./WEIGHTS//GTExv8.EUR.Adipose_Subcutaneous/ENSG00000198668.10.wgt.RDat	14	90396501	90396502	0.0787	rs17721032	2.41	rs2300502	0.025651	4.18	1.696	432	1	top1	0.026	0.00025	1.696	0.08989	No
NUDT3	ENSG00000272325.1	GTExv8.EUR.Adipose_Subcutaneous	./WEIGHTS//GTExv8.EUR.Adipose_Subcutaneous/ENSG00000272325.1.wgt.RDat	6	34392673	34392674	0.0473	rs4713731	-2.62	rs16883475	0.0163	4.23	1.696	381	1	top1	0.016	0.003	1.696	0.0899	No
OCLN	ENSG00000197822.10	GTExv8.EUR.Adipose_Subcutaneous	./WEIGHTS//GTExv8.EUR.Adipose_Subcutaneous/ENSG00000197822.10.wgt.RDat	5	69492291	69492292	0.5186	rs10471773	-3.59	rs2583707	0.076529	6.36	-1.779	186	49	enet	0.17	2.1e-21	-1.69516	0.09	No
ARC	ENSG00000198576.3	GTExv8.EUR.Adipose_Subcutaneous	./WEIGHTS//GTExv8.EUR.Adipose_Subcutaneous/ENSG00000198576.3.wgt.RDat	8	142614471	142614472	0.1187	rs7387891	2.92	rs6985894	0.102996	-7.38	1.687	412	412	susie	0.1	3.7e-13	-1.69485	0.0901	No
EIF3B	ENSG00000106263.17	GTExv8.EUR.Adipose_Subcutaneous	./WEIGHTS//GTExv8.EUR.Adipose_Subcutaneous/ENSG00000106263.17.wgt.RDat	7	2354085	2354086	0.1791	rs17132239	3.22	rs2286204	0.139	8.43	1.716	414	5	lasso	0.15	3e-18	1.69485	0.0901	No
TIGAR	ENSG00000078237.6	GTExv8.EUR.Adipose_Subcutaneous	./WEIGHTS//GTExv8.EUR.Adipose_Subcutaneous/ENSG00000078237.6.wgt.RDat	12	4307762	4307763	0.2019	rs2241279	-4.04	rs10437827	0.0308	5.59	2.209	580	50	enet	0.098	1.3e-12	1.69466	0.09014	No
RP4-758J18.13	ENSG00000272455.1	GTExv8.EUR.Adipose_Subcutaneous	./WEIGHTS//GTExv8.EUR.Adipose_Subcutaneous/ENSG00000272455.1.wgt.RDat	1	1409095	1409096	0.0359	rs12089560	3.37	rs34054191	0.00122	-3.42	1.018	276	276	susie	0.01	0.015	-1.69363	0.0903	No
NVL	ENSG00000143748.17	GTExv8.EUR.Adipose_Subcutaneous	./WEIGHTS//GTExv8.EUR.Adipose_Subcutaneous/ENSG00000143748.17.wgt.RDat	1	224330386	224330387	0.0666	rs6675858	-2.68	rs7526329	0.0029	3.46	1.067	351	25	enet	0.041	5.2e-06	1.69256	0.0905	No
SP6	ENSG00000189120.4	GTExv8.EUR.Adipose_Subcutaneous	./WEIGHTS//GTExv8.EUR.Adipose_Subcutaneous/ENSG00000189120.4.wgt.RDat	17	47855873	47855874	0.0988	rs757351	-4.122	rs16949270	0.072848	-6.09	1.693	386	1	top1	0.073	1.2e-09	-1.693	0.0905	No
PROX2	ENSG00000119608.12	GTExv8.EUR.Adipose_Subcutaneous	./WEIGHTS//GTExv8.EUR.Adipose_Subcutaneous/ENSG00000119608.12.wgt.RDat	14	74871939	74871940	0.0641	rs12587457	-2.98	rs2241275	0.02228	-4.69	1.093	372	372	susie	0.029	0.00011	-1.6917	0.09071	No
MACROD2	ENSG00000172264.16	GTExv8.EUR.Adipose_Subcutaneous	./WEIGHTS//GTExv8.EUR.Adipose_Subcutaneous/ENSG00000172264.16.wgt.RDat	20	13995368	13995369	0.0833	rs6110058	2.43	rs13039593	0.00835	4.18	-0.344	358	25	enet	0.046	1.2e-06	-1.69105	0.0908	No
LRRC23	ENSG00000010626.14	GTExv8.EUR.Adipose_Subcutaneous	./WEIGHTS//GTExv8.EUR.Adipose_Subcutaneous/ENSG00000010626.14.wgt.RDat	12	6904732	6904733	0.5914	rs1075835	2.44	rs5446	0.252	11.08	1.691	200	1	top1	0.25	4.2e-32	1.691	0.090837	No
CTBS	ENSG00000117151.12	GTExv8.EUR.Adipose_Subcutaneous	./WEIGHTS//GTExv8.EUR.Adipose_Subcutaneous/ENSG00000117151.12.wgt.RDat	1	84574479	84574480	0.2233	rs641965	-2.55	rs2911602	0.115	7.51	1.69	535	1	top1	0.11	1.4e-14	1.69	0.091	No
ITGB6	ENSG00000115221.10	GTExv8.EUR.Adipose_Subcutaneous	./WEIGHTS//GTExv8.EUR.Adipose_Subcutaneous/ENSG00000115221.10.wgt.RDat	2	160271887	160271888	0.4358	rs1870105	2.56	rs10181181	0.340754	12.92	0.767	427	12	enet	0.41	1.2e-57	1.68949	0.0911	No
GPR39	ENSG00000183840.6	GTExv8.EUR.Adipose_Subcutaneous	./WEIGHTS//GTExv8.EUR.Adipose_Subcutaneous/ENSG00000183840.6.wgt.RDat	2	132416573	132416574	0.1288	rs12475072	-3.47	rs7581414	0.038072	-5.6	-1.74	342	342	susie	0.055	1.1e-07	1.68968	0.0911	No
RP11-148L24.1	ENSG00000248174.5	GTExv8.EUR.Adipose_Subcutaneous	./WEIGHTS//GTExv8.EUR.Adipose_Subcutaneous/ENSG00000248174.5.wgt.RDat	4	174220397	174220398	0.3271	rs17060082	-3.28	rs1992021	0.248	10.94	0.914	433	11	enet	0.31	2.7e-40	1.68935	0.09115	No
WDR73	ENSG00000177082.12	GTExv8.EUR.Adipose_Subcutaneous	./WEIGHTS//GTExv8.EUR.Adipose_Subcutaneous/ENSG00000177082.12.wgt.RDat	15	84654342	84654343	0.0641	rs2342118	-4.27	rs306202	0.0214	-4.93	0.926	344	344	susie	0.031	6.1e-05	-1.68894	0.0912	No
CTD-2027I19.2	ENSG00000268442.1	GTExv8.EUR.Adipose_Subcutaneous	./WEIGHTS//GTExv8.EUR.Adipose_Subcutaneous/ENSG00000268442.1.wgt.RDat	19	24163424	24163425	0.0718	rs1978472	-2.41	rs17000162	0.047	4.88	1.689	139	1	top1	0.047	1e-06	1.689	0.0912	No
PXMP2	ENSG00000176894.9	GTExv8.EUR.Adipose_Subcutaneous	./WEIGHTS//GTExv8.EUR.Adipose_Subcutaneous/ENSG00000176894.9.wgt.RDat	12	132687605	132687606	0.0498	rs1882297	3.1	rs11615090	0.00351	3.91	-1.842	269	6	enet	0.017	0.0027	-1.68819	0.091375	No
RHBDF2	ENSG00000129667.12	GTExv8.EUR.Adipose_Subcutaneous	./WEIGHTS//GTExv8.EUR.Adipose_Subcutaneous/ENSG00000129667.12.wgt.RDat	17	76501789	76501790	0.3687	rs87097	3.735	rs8067774	0.216881	10.25	-1.687	495	1	top1	0.22	2.2e-27	-1.687	0.0916	No
AANAT	ENSG00000129673.9	GTExv8.EUR.Adipose_Subcutaneous	./WEIGHTS//GTExv8.EUR.Adipose_Subcutaneous/ENSG00000129673.9.wgt.RDat	17	76453350	76453351	0.4508	rs87097	3.735	rs8067774	0.22335	10.39	-1.687	490	1	top1	0.22	3.1e-28	-1.687	0.0916	No
POGK	ENSG00000143157.11	GTExv8.EUR.Adipose_Subcutaneous	./WEIGHTS//GTExv8.EUR.Adipose_Subcutaneous/ENSG00000143157.11.wgt.RDat	1	166839446	166839447	0.0492	rs17348699	-3.19	rs6691431	0.00289	-3.91	2.294	600	9	enet	0.0062	0.046	-1.68706	0.0916	No
RP11-37B2.1	ENSG00000251136.8	GTExv8.EUR.Adipose_Subcutaneous	./WEIGHTS//GTExv8.EUR.Adipose_Subcutaneous/ENSG00000251136.8.wgt.RDat	8	89757726	89757727	0.4866	rs431623	3.05	rs1003843	0.256541	12.19	-2.245	378	378	susie	0.44	1.7e-62	-1.68693	0.09162	No
RP11-834C11.11	ENSG00000260470.1	GTExv8.EUR.Adipose_Subcutaneous	./WEIGHTS//GTExv8.EUR.Adipose_Subcutaneous/ENSG00000260470.1.wgt.RDat	12	54146294	54146295	0.0987	rs2366151	-3.6	rs7959972	-0.00038	-3.65	-1.862	434	434	susie	0.031	6.6e-05	1.68653	0.091694	No
CALCR	ENSG00000004948.13	GTExv8.EUR.Adipose_Subcutaneous	./WEIGHTS//GTExv8.EUR.Adipose_Subcutaneous/ENSG00000004948.13.wgt.RDat	7	93574729	93574730	0.0743	rs2519588	2.91	rs42497	0.000928	-3.48	0.623	396	396	susie	0.0085	0.024	-1.68641	0.0917	No
RP11-359I18.5	ENSG00000272360.1	GTExv8.EUR.Adipose_Subcutaneous	./WEIGHTS//GTExv8.EUR.Adipose_Subcutaneous/ENSG00000272360.1.wgt.RDat	3	58491290	58491291	0.2075	rs839248	-2.78	rs4681686	0.14	-8.26	-1.925	420	5	lasso	0.14	5.7e-18	1.68627	0.0917	No
S100B	ENSG00000160307.9	GTExv8.EUR.Adipose_Subcutaneous	./WEIGHTS//GTExv8.EUR.Adipose_Subcutaneous/ENSG00000160307.9.wgt.RDat	21	46605207	46605208	0.423	rs877746	2.51	rs9979500	0.36006	-13.53	1.707	305	305	susie	0.37	4.4e-50	-1.68499	0.09199	No
CARD16	ENSG00000204397.7	GTExv8.EUR.Adipose_Subcutaneous	./WEIGHTS//GTExv8.EUR.Adipose_Subcutaneous/ENSG00000204397.7.wgt.RDat	11	105045375	105045376	0.0744	rs609552	-3.13	rs1792774	0.0658	-5.77	-1.685	321	1	top1	0.066	7.4e-09	1.685	0.092	No
ROR1-AS1	ENSG00000223949.6	GTExv8.EUR.Adipose_Subcutaneous	./WEIGHTS//GTExv8.EUR.Adipose_Subcutaneous/ENSG00000223949.6.wgt.RDat	1	64171296	64171297	0.0868	rs1341511	-2.77	rs17320271	0.0038	2.98	-0.41	503	503	susie	0.0083	0.026	1.68517	0.092	No
GUSBP3	ENSG00000253203.6	GTExv8.EUR.Adipose_Subcutaneous	./WEIGHTS//GTExv8.EUR.Adipose_Subcutaneous/ENSG00000253203.6.wgt.RDat	5	69679258	69679259	0.3923	rs10471773	-3.59	rs28489109	0.061024	6.07	-2.167	107	19	enet	0.15	1.2e-18	-1.68452	0.0921	No
FAM86B3P	ENSG00000173295.7	GTExv8.EUR.Adipose_Subcutaneous	./WEIGHTS//GTExv8.EUR.Adipose_Subcutaneous/ENSG00000173295.7.wgt.RDat	8	8228594	8228595	0.143	rs6601690	3.16	rs2945251	0.129736	8.03	1.684	326	1	top1	0.13	2.4e-16	1.684	0.09218	No
AC005301.9	ENSG00000283633.1	GTExv8.EUR.Adipose_Subcutaneous	./WEIGHTS//GTExv8.EUR.Adipose_Subcutaneous/ENSG00000283633.1.wgt.RDat	22	16612581	16612582	0.1381	rs2247281	-2.61	rs4819849	0.0349	-5.35	-0.537	227	227	susie	0.055	1.2e-07	1.68365	0.09225	No
ATXN2L	ENSG00000168488.18	GTExv8.EUR.Adipose_Subcutaneous	./WEIGHTS//GTExv8.EUR.Adipose_Subcutaneous/ENSG00000168488.18.wgt.RDat	16	28824137	28824138	0.1677	rs4788114	3.28	rs12928404	0.0238	-4.76	1.517	183	4	lasso	0.045	1.8e-06	-1.6822	0.0925	No
HTR2B	ENSG00000135914.5	GTExv8.EUR.Adipose_Subcutaneous	./WEIGHTS//GTExv8.EUR.Adipose_Subcutaneous/ENSG00000135914.5.wgt.RDat	2	231125117	231125118	0.0561	rs10933363	-3.05	rs12694886	0.064808	-5.94	-1.681	424	1	top1	0.065	9.6e-09	1.681	0.0928	No
ADRA1B	ENSG00000170214.3	GTExv8.EUR.Adipose_Subcutaneous	./WEIGHTS//GTExv8.EUR.Adipose_Subcutaneous/ENSG00000170214.3.wgt.RDat	5	159916782	159916783	0.0849	rs4921227	2.86	rs6885791	0.018442	4.36	-1.681	435	1	top1	0.018	0.0017	-1.681	0.0928	No
SPG20-AS1	ENSG00000120664.10	GTExv8.EUR.Adipose_Subcutaneous	./WEIGHTS//GTExv8.EUR.Adipose_Subcutaneous/ENSG00000120664.10.wgt.RDat	13	36346493	36346494	0.0623	rs4941826	3.31	rs9547461	0.0193	4.54	-1.487	513	8	lasso	0.029	9.8e-05	-1.6797	0.093	No
CTC-360G5.9	ENSG00000269486.2	GTExv8.EUR.Adipose_Subcutaneous	./WEIGHTS//GTExv8.EUR.Adipose_Subcutaneous/ENSG00000269486.2.wgt.RDat	19	38938631	38938632	0.2413	rs10403583	2.88	rs1808662	0.157	8.76	1.271	392	20	enet	0.17	1.6e-21	1.67853	0.0932	No
MORC2	ENSG00000133422.12	GTExv8.EUR.Adipose_Subcutaneous	./WEIGHTS//GTExv8.EUR.Adipose_Subcutaneous/ENSG00000133422.12.wgt.RDat	22	30968297	30968298	0.1921	rs4820045	2.9	rs2240176	0.0797	6.4	-1.578	382	382	susie	0.086	3.9e-11	-1.67855	0.09324	No
NRXN2	ENSG00000110076.18	GTExv8.EUR.Adipose_Subcutaneous	./WEIGHTS//GTExv8.EUR.Adipose_Subcutaneous/ENSG00000110076.18.wgt.RDat	11	64723187	64723188	0.2026	rs11231740	4.09	rs506035	0.154	9.57	1.831	359	17	enet	0.18	1.4e-22	1.67819	0.0933	No
HADHB	ENSG00000138029.13	GTExv8.EUR.Adipose_Subcutaneous	./WEIGHTS//GTExv8.EUR.Adipose_Subcutaneous/ENSG00000138029.13.wgt.RDat	2	26243169	26243170	0.046	rs13031842	3.76	rs6546936	0.051467	5.06	-1.678	345	1	top1	0.051	3.1e-07	-1.678	0.0933	No
SNORD14A	ENSG00000272034.1	GTExv8.EUR.Adipose_Subcutaneous	./WEIGHTS//GTExv8.EUR.Adipose_Subcutaneous/ENSG00000272034.1.wgt.RDat	11	17074743	17074744	0.1775	rs739936	-4.36	rs1541533	0.149	8.54	1.678	484	1	top1	0.15	1.1e-18	1.678	0.0933	No
G6PC2	ENSG00000152254.10	GTExv8.EUR.Adipose_Subcutaneous	./WEIGHTS//GTExv8.EUR.Adipose_Subcutaneous/ENSG00000152254.10.wgt.RDat	2	168901239	168901240	0.5391	rs529002	-2.9	rs3931	0.482181	15.25	-1.677	568	568	susie	0.48	9.3e-71	-1.677	0.0935	No
SHANK3	ENSG00000251322.7	GTExv8.EUR.Adipose_Subcutaneous	./WEIGHTS//GTExv8.EUR.Adipose_Subcutaneous/ENSG00000251322.7.wgt.RDat	22	50674414	50674415	0.0886	rs1076780	3.14	rs9616810	0.0694	6.37	1.689	235	235	susie	0.073	1.2e-09	1.67709	0.09352	No
CACNB3	ENSG00000167535.7	GTExv8.EUR.Adipose_Subcutaneous	./WEIGHTS//GTExv8.EUR.Adipose_Subcutaneous/ENSG00000167535.7.wgt.RDat	12	48814431	48814432	0.1386	rs7297499	-2.42	rs34014405	0.0653	6.15	1.677	345	1	top1	0.065	8.5e-09	1.677	0.093542	No
NQO2	ENSG00000124588.19	GTExv8.EUR.Adipose_Subcutaneous	./WEIGHTS//GTExv8.EUR.Adipose_Subcutaneous/ENSG00000124588.19.wgt.RDat	6	2993930	2993931	0.6684	rs4469340	-3.02	rs4149360	0.288	-12.84	-0.949	679	36	enet	0.53	5.6e-80	1.67573	0.0938	No
SLMAP	ENSG00000163681.14	GTExv8.EUR.Adipose_Subcutaneous	./WEIGHTS//GTExv8.EUR.Adipose_Subcutaneous/ENSG00000163681.14.wgt.RDat	3	57755449	57755450	0.0413	rs7624585	-3.79	rs3732630	0.007	3.63	2.265	365	18	enet	0.029	0.0001	1.67593	0.0938	No
AS3MT	ENSG00000214435.7	GTExv8.EUR.Adipose_Subcutaneous	./WEIGHTS//GTExv8.EUR.Adipose_Subcutaneous/ENSG00000214435.7.wgt.RDat	10	102869515	102869516	0.6496	rs2001595	-3.22	rs4919690	0.57	-16.52	1.676	344	13	lasso	0.62	3e-102	-1.67557	0.0938	No
CTC-281F24.1	ENSG00000261996.1	GTExv8.EUR.Adipose_Subcutaneous	./WEIGHTS//GTExv8.EUR.Adipose_Subcutaneous/ENSG00000261996.1.wgt.RDat	17	6655008	6655009	0.1276	rs11078665	-3.914	rs4796532	0.090422	6.73	-1.675	564	1	top1	0.09	1.1e-11	-1.675	0.0939	No
TMEM175	ENSG00000127419.16	GTExv8.EUR.Adipose_Subcutaneous	./WEIGHTS//GTExv8.EUR.Adipose_Subcutaneous/ENSG00000127419.16.wgt.RDat	4	932386	932387	0.0837	rs6843423	-4.3	rs2290402	0.0733	-6.15	1.674	418	1	top1	0.073	1e-09	-1.674	0.09413	No
NINL	ENSG00000101004.14	GTExv8.EUR.Adipose_Subcutaneous	./WEIGHTS//GTExv8.EUR.Adipose_Subcutaneous/ENSG00000101004.14.wgt.RDat	20	25585516	25585517	0.2973	rs9927	3.19	rs6115218	0.0506	-6.55	2.123	263	22	enet	0.14	2e-17	-1.67364	0.0942	No
BUD13P1	ENSG00000270689.1	GTExv8.EUR.Adipose_Subcutaneous	./WEIGHTS//GTExv8.EUR.Adipose_Subcutaneous/ENSG00000270689.1.wgt.RDat	11	95143636	95143637	0.0855	rs521191	3.12	rs10501821	0.0263	5.37	2.3	516	3	lasso	0.054	1.6e-07	1.67249	0.0944	No
DCXR	ENSG00000169738.7	GTExv8.EUR.Adipose_Subcutaneous	./WEIGHTS//GTExv8.EUR.Adipose_Subcutaneous/ENSG00000169738.7.wgt.RDat	17	82037731	82037732	0.118	rs7406439	-2.824	rs8069378	0.063177	5.85	-1.672	313	1	top1	0.063	1.5e-08	-1.672	0.0945	No
KIAA1755	ENSG00000149633.11	GTExv8.EUR.Adipose_Subcutaneous	./WEIGHTS//GTExv8.EUR.Adipose_Subcutaneous/ENSG00000149633.11.wgt.RDat	20	38260771	38260772	0.0829	rs6127155	3.02	rs1934915	0.0386	6.06	0.716	497	12	enet	0.051	3.3e-07	1.67174	0.0946	No
ITGAD	ENSG00000156886.11	GTExv8.EUR.Adipose_Subcutaneous	./WEIGHTS//GTExv8.EUR.Adipose_Subcutaneous/ENSG00000156886.11.wgt.RDat	16	31393311	31393312	0.2091	rs1143682	-2.91	rs9936992	0.0941	7.05	-1.886	278	7	lasso	0.11	3.2e-14	-1.6717	0.0946	No
SLC35G5	ENSG00000177710.5	GTExv8.EUR.Adipose_Subcutaneous	./WEIGHTS//GTExv8.EUR.Adipose_Subcutaneous/ENSG00000177710.5.wgt.RDat	8	11330887	11330888	0.0414	rs2645450	3.22	rs2572452	0.004294	-4.68	1.55	633	633	susie	0.014	0.006	-1.67095	0.09473	No
BLOC1S5	ENSG00000188428.19	GTExv8.EUR.Adipose_Subcutaneous	./WEIGHTS//GTExv8.EUR.Adipose_Subcutaneous/ENSG00000188428.19.wgt.RDat	6	8064413	8064414	0.079	rs9392997	3.11	rs2743991	0.0126	4.02	1.67	616	1	top1	0.013	0.008	1.67	0.0949	No
DNAJC6	ENSG00000116675.15	GTExv8.EUR.Adipose_Subcutaneous	./WEIGHTS//GTExv8.EUR.Adipose_Subcutaneous/ENSG00000116675.15.wgt.RDat	1	65248218	65248219	0.0711	rs12741948	-4.71	rs6588144	0.0204	5.18	1.764	439	439	susie	0.025	0.00029	1.66931	0.0951	No
IER3IP1	ENSG00000134049.5	GTExv8.EUR.Adipose_Subcutaneous	./WEIGHTS//GTExv8.EUR.Adipose_Subcutaneous/ENSG00000134049.5.wgt.RDat	18	47176373	47176374	0.0834	rs2298778	-3.25	rs16950719	0.014472	-4.09	1.669	446	1	top1	0.014	0.0048	-1.669	0.095117	No
REEP3	ENSG00000165476.13	GTExv8.EUR.Adipose_Subcutaneous	./WEIGHTS//GTExv8.EUR.Adipose_Subcutaneous/ENSG00000165476.13.wgt.RDat	10	63521362	63521363	0.1103	rs7082470	4.83	rs2565185	0.0312	-4.75	-2.938	366	35	enet	0.042	3.7e-06	1.66835	0.0952	No
SRSF9	ENSG00000111786.8	GTExv8.EUR.Adipose_Subcutaneous	./WEIGHTS//GTExv8.EUR.Adipose_Subcutaneous/ENSG00000111786.8.wgt.RDat	12	120469792	120469793	0.0413	rs2229534	2.44	rs7970773	0.00938	-3.95	-1.801	396	19	enet	0.017	0.0023	1.66839	0.095239	No
SPAG8	ENSG00000137098.13	GTExv8.EUR.Adipose_Subcutaneous	./WEIGHTS//GTExv8.EUR.Adipose_Subcutaneous/ENSG00000137098.13.wgt.RDat	9	35812271	35812272	0.0852	rs2145923	4.83	rs10738948	0.0544	6.09	-1.551	423	423	susie	0.059	4.2e-08	-1.66832	0.0953	No
ITGAM	ENSG00000169896.16	GTExv8.EUR.Adipose_Subcutaneous	./WEIGHTS//GTExv8.EUR.Adipose_Subcutaneous/ENSG00000169896.16.wgt.RDat	16	31259989	31259990	0.0644	rs1143682	-2.91	rs11150610	0.0132	4.04	-2.28	271	271	susie	0.016	0.003	-1.6681	0.0953	No
LIG3	ENSG00000005156.11	GTExv8.EUR.Adipose_Subcutaneous	./WEIGHTS//GTExv8.EUR.Adipose_Subcutaneous/ENSG00000005156.11.wgt.RDat	17	34980493	34980494	0.3451	rs4074590	-2.749	rs2074518	0.251152	-11.37	-1.909	489	489	susie	0.34	8.3e-45	1.66775	0.0954	No
MTMR9	ENSG00000104643.9	GTExv8.EUR.Adipose_Subcutaneous	./WEIGHTS//GTExv8.EUR.Adipose_Subcutaneous/ENSG00000104643.9.wgt.RDat	8	11285068	11285069	0.1639	rs7824557	3.13	rs2736258	0.034735	-5.29	-1.581	641	641	susie	0.037	1.3e-05	1.66722	0.09547	No
THOC3	ENSG00000051596.9	GTExv8.EUR.Adipose_Subcutaneous	./WEIGHTS//GTExv8.EUR.Adipose_Subcutaneous/ENSG00000051596.9.wgt.RDat	5	176034679	176034680	0.0664	rs718907	2.3	rs1030167	-0.002019	3.48	0.754	323	323	susie	0.014	0.0048	1.66709	0.0955	No
CH17-189H20.1	ENSG00000274265.4	GTExv8.EUR.Adipose_Subcutaneous	./WEIGHTS//GTExv8.EUR.Adipose_Subcutaneous/ENSG00000274265.4.wgt.RDat	1	149176021	149176022	0.4326	rs12124527	1.67	rs12124527	0.319	12.42	1.667	3	1	top1	0.32	6.1e-42	1.667	0.0955	No
LRRC29	ENSG00000125122.15	GTExv8.EUR.Adipose_Subcutaneous	./WEIGHTS//GTExv8.EUR.Adipose_Subcutaneous/ENSG00000125122.15.wgt.RDat	16	67227047	67227048	0.0566	rs12927959	2.7	rs10153119	0.0111	-4.26	-1.421	240	13	lasso	0.019	0.0015	1.6666	0.0956	No
SMG1P5	ENSG00000183604.14	GTExv8.EUR.Adipose_Subcutaneous	./WEIGHTS//GTExv8.EUR.Adipose_Subcutaneous/ENSG00000183604.14.wgt.RDat	16	30335373	30335374	0.2767	rs12716974	-2.81	rs13331817	0.239	-10.79	1.654	209	209	susie	0.24	7.6e-31	-1.6667	0.0956	No
PCSK4	ENSG00000115257.15	GTExv8.EUR.Adipose_Subcutaneous	./WEIGHTS//GTExv8.EUR.Adipose_Subcutaneous/ENSG00000115257.15.wgt.RDat	19	1490745	1490746	0.1427	rs10419707	-3.52	rs2244794	0.0637	6.17	-1.718	399	399	susie	0.069	3.5e-09	-1.66617	0.0957	No
AC090616.2	ENSG00000214708.4	GTExv8.EUR.Adipose_Subcutaneous	./WEIGHTS//GTExv8.EUR.Adipose_Subcutaneous/ENSG00000214708.4.wgt.RDat	17	32143134	32143135	0.0465	rs7225208	3.175	rs7216102	-0.001783	-3.45	1.158	306	306	susie	-0.0018	0.7	-1.66631	0.0957	No
RP11-379F4.7	ENSG00000272087.1	GTExv8.EUR.Adipose_Subcutaneous	./WEIGHTS//GTExv8.EUR.Adipose_Subcutaneous/ENSG00000272087.1.wgt.RDat	3	158693767	158693768	0.0937	rs2573182	-2.46	rs2303909	0.032	-4.67	-2.257	393	39	enet	0.042	3.3e-06	1.66587	0.0957	No
TBCE	ENSG00000116957.12	GTExv8.EUR.Adipose_Subcutaneous	./WEIGHTS//GTExv8.EUR.Adipose_Subcutaneous/ENSG00000116957.12.wgt.RDat	1	235367359	235367360	0.1703	rs982900	2.79	rs6675944	0.103	7.69	1.665	351	1	top1	0.1	3.3e-13	1.665	0.0959	No
KPNA6	ENSG00000025800.13	GTExv8.EUR.Adipose_Subcutaneous	./WEIGHTS//GTExv8.EUR.Adipose_Subcutaneous/ENSG00000025800.13.wgt.RDat	1	32108037	32108038	0.0713	rs7516503	-4.26	rs2281385	0.0235	5.3	1.458	246	246	susie	0.047	1e-06	1.66333	0.0962	No
MAGI3	ENSG00000081026.18	GTExv8.EUR.Adipose_Subcutaneous	./WEIGHTS//GTExv8.EUR.Adipose_Subcutaneous/ENSG00000081026.18.wgt.RDat	1	113390748	113390749	0.0254	rs6679677	-3.21	rs1217395	0.0192	-4.23	-1.522	368	368	susie	0.021	0.00083	1.6631	0.0963	No
PSMG2	ENSG00000128789.20	GTExv8.EUR.Adipose_Subcutaneous	./WEIGHTS//GTExv8.EUR.Adipose_Subcutaneous/ENSG00000128789.20.wgt.RDat	18	12658134	12658135	0.1366	rs16940002	-2.96	rs2302768	0.134309	-8.14	-1.663	375	1	top1	0.13	6.8e-17	1.663	0.096312	No
CAT	ENSG00000121691.4	GTExv8.EUR.Adipose_Subcutaneous	./WEIGHTS//GTExv8.EUR.Adipose_Subcutaneous/ENSG00000121691.4.wgt.RDat	11	34438924	34438925	0.2059	rs7102889	2.63	rs2284369	0.141	-9.12	1.713	607	607	susie	0.17	7e-21	-1.66275	0.0964	No
RP11-167B3.3	ENSG00000277987.1	GTExv8.EUR.Adipose_Subcutaneous	./WEIGHTS//GTExv8.EUR.Adipose_Subcutaneous/ENSG00000277987.1.wgt.RDat	15	98327493	98327494	0.1511	rs7171849	3.16	rs4072280	0.0793	-6.64	0.61	561	12	enet	0.1	3.1e-13	-1.66243	0.0964	No
PGM1	ENSG00000079739.15	GTExv8.EUR.Adipose_Subcutaneous	./WEIGHTS//GTExv8.EUR.Adipose_Subcutaneous/ENSG00000079739.15.wgt.RDat	1	63593275	63593276	0.0894	rs1341511	-2.77	rs6657480	0.0195	5.13	1.711	473	473	susie	0.043	2.7e-06	1.662	0.0965	No
SAP30L-AS1	ENSG00000245275.7	GTExv8.EUR.Adipose_Subcutaneous	./WEIGHTS//GTExv8.EUR.Adipose_Subcutaneous/ENSG00000245275.7.wgt.RDat	5	154445849	154445850	0.0981	rs4958711	-2.46	rs7704153	0.035021	4.92	1.662	464	1	top1	0.035	2.2e-05	1.662	0.0965	No
CTC-471J1.11	ENSG00000275055.1	GTExv8.EUR.Adipose_Subcutaneous	./WEIGHTS//GTExv8.EUR.Adipose_Subcutaneous/ENSG00000275055.1.wgt.RDat	19	52049507	52049508	0.1567	rs9807842	4.12	rs12462359	0.138	-8.36	-1.662	574	1	top1	0.14	2.7e-17	1.662	0.0965	No
LBHD1	ENSG00000162194.12	GTExv8.EUR.Adipose_Subcutaneous	./WEIGHTS//GTExv8.EUR.Adipose_Subcutaneous/ENSG00000162194.12.wgt.RDat	11	62671282	62671283	0.1352	rs11231164	-2.67	rs693698	0.121	8	1.661	361	1	top1	0.12	3e-15	1.661	0.0967	No
TAF4B	ENSG00000141384.12	GTExv8.EUR.Adipose_Subcutaneous	./WEIGHTS//GTExv8.EUR.Adipose_Subcutaneous/ENSG00000141384.12.wgt.RDat	18	26225935	26225936	0.0673	rs7241214	2.98	rs12964982	-0.002054	3.64	0.207	449	28	enet	0.019	0.0014	1.66043	0.096827	No
LAMTOR5	ENSG00000134248.13	GTExv8.EUR.Adipose_Subcutaneous	./WEIGHTS//GTExv8.EUR.Adipose_Subcutaneous/ENSG00000134248.13.wgt.RDat	1	110407523	110407524	0.0846	rs7367104	3.86	rs6657333	0.0424	5.38	1.66	564	1	top1	0.042	3.3e-06	1.66	0.0969	No
RP11-338I21.1	ENSG00000271933.1	GTExv8.EUR.Adipose_Subcutaneous	./WEIGHTS//GTExv8.EUR.Adipose_Subcutaneous/ENSG00000271933.1.wgt.RDat	10	84140581	84140582	0.1157	rs4933977	2.55	rs11200877	0.0265	-5.27	-1.717	556	556	susie	0.037	1.3e-05	1.65985	0.0969	No
RP11-454L9.2	ENSG00000259318.1	GTExv8.EUR.Adipose_Subcutaneous	./WEIGHTS//GTExv8.EUR.Adipose_Subcutaneous/ENSG00000259318.1.wgt.RDat	14	55395232	55395233	0.1176	rs1890256	-4.02	rs9323283	0.088661	7.1	-0.734	421	7	lasso	0.099	1e-12	-1.6596	0.097	No
FBRSL1	ENSG00000112787.12	GTExv8.EUR.Adipose_Subcutaneous	./WEIGHTS//GTExv8.EUR.Adipose_Subcutaneous/ENSG00000112787.12.wgt.RDat	12	132489550	132489551	0.1371	rs1882297	3.1	rs10870474	0.0909	-6.7	-1.853	322	322	susie	0.11	2.8e-14	1.65949	0.097017	No
LGALS4	ENSG00000171747.8	GTExv8.EUR.Adipose_Subcutaneous	./WEIGHTS//GTExv8.EUR.Adipose_Subcutaneous/ENSG00000171747.8.wgt.RDat	19	38813363	38813364	0.1411	rs10403583	2.88	rs2229259	0.118	7.63	1.651	390	12	enet	0.14	4.6e-18	1.65915	0.0971	No
LINC01443	ENSG00000266554.1	GTExv8.EUR.Adipose_Subcutaneous	./WEIGHTS//GTExv8.EUR.Adipose_Subcutaneous/ENSG00000266554.1.wgt.RDat	18	14946266	14946267	0.0802	rs9955645	2	rs2460077	0.066912	5.95	1.659	102	1	top1	0.067	5.5e-09	1.659	0.097116	No
TAMM41	ENSG00000144559.10	GTExv8.EUR.Adipose_Subcutaneous	./WEIGHTS//GTExv8.EUR.Adipose_Subcutaneous/ENSG00000144559.10.wgt.RDat	3	11846918	11846919	0.4628	rs7638903	10.9	rs9876026	0.329	-12.64	-1.799	492	492	susie	0.43	1e-60	1.65861	0.0972	No
PTH1R	ENSG00000160801.13	GTExv8.EUR.Adipose_Subcutaneous	./WEIGHTS//GTExv8.EUR.Adipose_Subcutaneous/ENSG00000160801.13.wgt.RDat	3	46877745	46877746	0.0895	rs7633581	2.52	rs4683297	0.019	4.76	1.262	319	22	enet	0.057	7e-08	1.65873	0.0972	No
FOXE3	ENSG00000186790.5	GTExv8.EUR.Adipose_Subcutaneous	./WEIGHTS//GTExv8.EUR.Adipose_Subcutaneous/ENSG00000186790.5.wgt.RDat	1	47416071	47416072	0.0748	rs12564103	-2.96	rs12090153	0.0254	4.71	1.602	454	2	lasso	0.036	1.7e-05	1.65801	0.0973	No
ZNF71	ENSG00000197951.8	GTExv8.EUR.Adipose_Subcutaneous	./WEIGHTS//GTExv8.EUR.Adipose_Subcutaneous/ENSG00000197951.8.wgt.RDat	19	56595263	56595264	0.2412	rs12986307	-2.9	rs10412218	0.105	-7.35	-1.657	496	1	top1	0.1	2.4e-13	1.657	0.0975	No
TNKS2-AS1	ENSG00000228701.1	GTExv8.EUR.Adipose_Subcutaneous	./WEIGHTS//GTExv8.EUR.Adipose_Subcutaneous/ENSG00000228701.1.wgt.RDat	10	91798290	91798291	0.2778	rs1857060	-2.89	rs2066276	0.382	13.59	1.657	304	1	top1	0.38	4.4e-52	1.657	0.0975	No
BLK	ENSG00000136573.12	GTExv8.EUR.Adipose_Subcutaneous	./WEIGHTS//GTExv8.EUR.Adipose_Subcutaneous/ENSG00000136573.12.wgt.RDat	8	11494000	11494001	0.0523	rs9644757	-4.07	rs998683	0.029042	-4.96	1.161	624	624	susie	0.038	1.1e-05	-1.65634	0.09765	No
MIRLET7BHG	ENSG00000197182.14	GTExv8.EUR.Adipose_Subcutaneous	./WEIGHTS//GTExv8.EUR.Adipose_Subcutaneous/ENSG00000197182.14.wgt.RDat	22	46080311	46080312	0.1151	rs16994480	-3.59	rs6008955	0.0422	-4.74	-1.656	449	1	top1	0.042	3.5e-06	1.656	0.09772	No
FAM85B	ENSG00000253893.2	GTExv8.EUR.Adipose_Subcutaneous	./WEIGHTS//GTExv8.EUR.Adipose_Subcutaneous/ENSG00000253893.2.wgt.RDat	8	8226613	8226614	0.0703	rs6601690	3.16	rs2948286	0.065624	-6.88	1.555	322	322	susie	0.066	6.2e-09	-1.65548	0.09783	No
GRWD1	ENSG00000105447.12	GTExv8.EUR.Adipose_Subcutaneous	./WEIGHTS//GTExv8.EUR.Adipose_Subcutaneous/ENSG00000105447.12.wgt.RDat	19	48445772	48445773	0.1776	rs12611321	2.83	rs1643487	0.0831	-6.68	-1.655	525	1	top1	0.083	7.8e-11	1.655	0.0979	No
RPP40	ENSG00000124787.13	GTExv8.EUR.Adipose_Subcutaneous	./WEIGHTS//GTExv8.EUR.Adipose_Subcutaneous/ENSG00000124787.13.wgt.RDat	6	5004062	5004063	0.1332	rs4144546	2.33	rs12191838	0.0598	-5.55	1.285	636	23	enet	0.064	1.2e-08	-1.65421	0.0981	No
RABGEF1	ENSG00000154710.16	GTExv8.EUR.Adipose_Subcutaneous	./WEIGHTS//GTExv8.EUR.Adipose_Subcutaneous/ENSG00000154710.16.wgt.RDat	7	66682163	66682164	0.0313	rs11763269	3.04	rs10950050	0.0179	-3.98	-1.388	230	230	susie	0.025	0.00032	1.65294	0.0983	No
FAM53A	ENSG00000174137.12	GTExv8.EUR.Adipose_Subcutaneous	./WEIGHTS//GTExv8.EUR.Adipose_Subcutaneous/ENSG00000174137.12.wgt.RDat	4	1684301	1684302	0.2377	rs1867926	-2.42	rs798726	0.0995	7.3	-1.903	272	272	susie	0.16	1.6e-19	-1.65281	0.09837	No
ADGRL1	ENSG00000072071.16	GTExv8.EUR.Adipose_Subcutaneous	./WEIGHTS//GTExv8.EUR.Adipose_Subcutaneous/ENSG00000072071.16.wgt.RDat	19	14206186	14206187	0.0762	rs11668412	2.69	rs12979895	0.00507	4.59	-0.799	315	15	enet	0.033	3.3e-05	-1.65249	0.0984	No
ZNF529	ENSG00000186020.12	GTExv8.EUR.Adipose_Subcutaneous	./WEIGHTS//GTExv8.EUR.Adipose_Subcutaneous/ENSG00000186020.12.wgt.RDat	19	36589700	36589701	0.179	rs4805189	3.19	rs2967465	0.103	-7.1	-0.703	303	303	susie	0.13	2.5e-16	1.65275	0.0984	No
PLD1	ENSG00000075651.15	GTExv8.EUR.Adipose_Subcutaneous	./WEIGHTS//GTExv8.EUR.Adipose_Subcutaneous/ENSG00000075651.15.wgt.RDat	3	171810949	171810950	0.2763	rs2101681	3.23	rs6786564	0.237	11.08	1.523	452	9	lasso	0.28	2.8e-36	1.65212	0.0985	No
GPNMB	ENSG00000136235.15	GTExv8.EUR.Adipose_Subcutaneous	./WEIGHTS//GTExv8.EUR.Adipose_Subcutaneous/ENSG00000136235.15.wgt.RDat	7	23235966	23235967	0.0488	rs17796758	-2.5	rs6961109	0.0485	-5.53	1.652	415	1	top1	0.048	6.8e-07	-1.652	0.0985	No
ELOF1	ENSG00000130165.10	GTExv8.EUR.Adipose_Subcutaneous	./WEIGHTS//GTExv8.EUR.Adipose_Subcutaneous/ENSG00000130165.10.wgt.RDat	19	11559235	11559236	0.1334	rs12972904	-3.34	rs8606	0.0711	-6.05	2.009	382	6	lasso	0.075	7.2e-10	-1.65163	0.0986	No
TSEN54	ENSG00000182173.12	GTExv8.EUR.Adipose_Subcutaneous	./WEIGHTS//GTExv8.EUR.Adipose_Subcutaneous/ENSG00000182173.12.wgt.RDat	17	75516059	75516060	0.097	rs8073890	1.955	rs8079373	0.039989	4.77	-1.029	343	17	enet	0.057	8e-08	-1.65157	0.0986	No
GSTZ1	ENSG00000100577.18	GTExv8.EUR.Adipose_Subcutaneous	./WEIGHTS//GTExv8.EUR.Adipose_Subcutaneous/ENSG00000100577.18.wgt.RDat	14	77320884	77320885	0.2426	rs2299922	2.9	rs2193594	0.201376	10.42	-1.687	538	26	enet	0.21	5.9e-27	-1.6516	0.09861	No
SUPT4H1	ENSG00000213246.6	GTExv8.EUR.Adipose_Subcutaneous	./WEIGHTS//GTExv8.EUR.Adipose_Subcutaneous/ENSG00000213246.6.wgt.RDat	17	58351660	58351661	0.1116	rs10853004	2.699	rs2877877	0.090333	-7.17	1.645	345	345	susie	0.094	3.7e-12	-1.65098	0.0987	No
ACTN4	ENSG00000130402.11	GTExv8.EUR.Adipose_Subcutaneous	./WEIGHTS//GTExv8.EUR.Adipose_Subcutaneous/ENSG00000130402.11.wgt.RDat	19	38647669	38647670	0.1226	rs10403583	2.88	rs13344413	0.0717	7.07	-1.595	402	402	susie	0.085	5.1e-11	-1.65037	0.0989	No
RP11-184J23.2	ENSG00000225154.2	GTExv8.EUR.Adipose_Subcutaneous	./WEIGHTS//GTExv8.EUR.Adipose_Subcutaneous/ENSG00000225154.2.wgt.RDat	1	47075978	47075979	0.1085	rs12564103	-2.96	rs2211012	0.0876	-6.9	-1.65	391	1	top1	0.088	2.3e-11	1.65	0.0989	No
ATE1-AS1	ENSG00000226864.2	GTExv8.EUR.Adipose_Subcutaneous	./WEIGHTS//GTExv8.EUR.Adipose_Subcutaneous/ENSG00000226864.2.wgt.RDat	10	121928311	121928312	0.3945	rs7078196	3.62	rs6585775	0.18	-9.35	-1.81	629	48	enet	0.32	1.4e-42	1.65033	0.0989	No
RP11-346M5.1	ENSG00000238145.2	GTExv8.EUR.Adipose_Subcutaneous	./WEIGHTS//GTExv8.EUR.Adipose_Subcutaneous/ENSG00000238145.2.wgt.RDat	1	46891638	46891639	0.0486	rs12564103	-2.96	rs2211012	0.0231	4.78	-1.65	352	1	top1	0.023	0.00049	-1.65	0.0989	No
MROH6	ENSG00000204839.8	GTExv8.EUR.Adipose_Subcutaneous	./WEIGHTS//GTExv8.EUR.Adipose_Subcutaneous/ENSG00000204839.8.wgt.RDat	8	143572970	143572971	0.5093	rs13276513	2.82	rs11549789	0.08676	7.36	-0.496	341	59	enet	0.36	4.2e-48	-1.64942	0.09906	No
RP11-756A22.7	ENSG00000273628.1	GTExv8.EUR.Adipose_Subcutaneous	./WEIGHTS//GTExv8.EUR.Adipose_Subcutaneous/ENSG00000273628.1.wgt.RDat	13	24933005	24933006	0.1637	rs9551113	-2.98	rs1050112	0.175	9.24	-1.649	525	1	top1	0.18	5.6e-22	-1.649	0.0991	No
LA16c-352F7.1	ENSG00000278716.1	GTExv8.EUR.Adipose_Subcutaneous	./WEIGHTS//GTExv8.EUR.Adipose_Subcutaneous/ENSG00000278716.1.wgt.RDat	16	85489812	85489813	0.1364	rs8052064	-3.82	rs8053797	0.0822	-6.87	-1.61	540	540	susie	0.086	4e-11	1.6489	0.0992	No
HIGD1A	ENSG00000181061.13	GTExv8.EUR.Adipose_Subcutaneous	./WEIGHTS//GTExv8.EUR.Adipose_Subcutaneous/ENSG00000181061.13.wgt.RDat	3	42804530	42804531	0.0621	rs734969	-4.3	rs339683	0.0394	-4.82	1.624	443	443	susie	0.04	6.6e-06	-1.64775	0.0994	No
SLC39A13	ENSG00000165915.13	GTExv8.EUR.Adipose_Subcutaneous	./WEIGHTS//GTExv8.EUR.Adipose_Subcutaneous/ENSG00000165915.13.wgt.RDat	11	47407131	47407132	0.1453	rs17790246	-3.12	rs10769258	0.0831	6.73	-1.646	288	1	top1	0.083	7.6e-11	-1.646	0.0998	No
RP11-493L12.4	ENSG00000258181.1	GTExv8.EUR.Adipose_Subcutaneous	./WEIGHTS//GTExv8.EUR.Adipose_Subcutaneous/ENSG00000258181.1.wgt.RDat	12	47248123	47248124	0.3065	rs1233057	2.71	rs855176	0.276	11.63	1.56	469	469	susie	0.28	2.4e-36	1.64557	0.099852	No
PPTC7	ENSG00000196850.5	GTExv8.EUR.Adipose_Subcutaneous	./WEIGHTS//GTExv8.EUR.Adipose_Subcutaneous/ENSG00000196850.5.wgt.RDat	12	110583319	110583320	0.0582	rs7956942	2.73	rs7959516	0.0614	-5.76	-1.645	218	1	top1	0.061	2.3e-08	1.645	0.09997	No
SCMH1	ENSG00000010803.16	GTExv8.EUR.Adipose_Subcutaneous	./WEIGHTS//GTExv8.EUR.Adipose_Subcutaneous/ENSG00000010803.16.wgt.RDat	1	41242115	41242116	0.1123	rs7515066	3.57	rs11579485	0.0451	5.4	-1.645	428	1	top1	0.045	1.6e-06	-1.645	0.1	No
TRIB2	ENSG00000071575.11	GTExv8.EUR.Adipose_Subcutaneous	./WEIGHTS//GTExv8.EUR.Adipose_Subcutaneous/ENSG00000071575.11.wgt.RDat	2	12716888	12716889	0.137	rs16859100	-3.01	rs2059428	0.037637	6.15	1.38	465	465	susie	0.054	1.4e-07	1.64332	0.1	No
[truncated: 24,378 more rows]
