# Supplementary material for: Deep learning and genome-wide association meta-analyses of bone marrow adiposity in the UK Biobank
Source: Nat Commun. 2025 Jan 2;16:99. doi: 10.1038/s41467-024-55422-4 (PMC11697225; doi:10.1038/s41467-024-55422-4)
Supplement: Supplementary file 32 — Supplementary Data 29 [file 41467_2024_55422_MOESM32_ESM.xlsx]

## Sheet: Supplementary Table 29
Supplementary Table 29: TWAS associations between gene expression and BMFF based on meta-GWAS-white for spine (subcutaneous adipose tissue; visceral-omentum adipose tissue; muscle skeleton tissue in GTEx database v8)
GENE	ENSG	PANEL	FILE	CHR	P0	P1	HSQ	BEST.GWAS.ID	BEST.GWAS.Z	EQTL.ID	EQTL.R2	EQTL.Z	EQTL.GWAS.Z	NSNP	NWGT	MODEL	MODELCV.R2	MODELCV.PV	TWAS.Z	TWAS.P	Significant after Bonferroni Correction					GENE	gene_name
TSEN2	ENSG00000154743.17	GTExv8.EUR.Adipose_Subcutaneous	./WEIGHTS//GTExv8.EUR.Adipose_Subcutaneous/ENSG00000154743.17.wgt.RDat	3	12484431	12484432	0.1803	rs2648312	11.47	rs1466835	0.0478	-5.82	-6.769	451	451	susie	0.11	9.9e-14	9.06096	1.29e-19	Yes					P0	gene starts position
MKRN2	ENSG00000075975.15	GTExv8.EUR.Adipose_Subcutaneous	./WEIGHTS//GTExv8.EUR.Adipose_Subcutaneous/ENSG00000075975.15.wgt.RDat	3	12557013	12557014	0.1851	rs2648312	11.47	rs11710908	0.113	7.48	-5.766	465	465	susie	0.13	1.5e-16	-8.66254	4.61e-18	Yes					P1	gene ends position
AFDN	ENSG00000130396.20	GTExv8.EUR.Adipose_Subcutaneous	./WEIGHTS//GTExv8.EUR.Adipose_Subcutaneous/ENSG00000130396.20.wgt.RDat	6	167826921	167826922	0.1772	rs2273132	9.66	rs506378	0.121	-7.85	7.193	464	8	lasso	0.12	2.3e-15	-7.0456	1.85e-12	Yes					HSQ	Heritability of the gene
GSDMA	ENSG00000167914.11	GTExv8.EUR.Adipose_Subcutaneous	./WEIGHTS//GTExv8.EUR.Adipose_Subcutaneous/ENSG00000167914.11.wgt.RDat	17	39953262	39953263	0.544	rs3859192	-6.99	rs3859192	0.529046	-15.92	-6.988	298	298	susie	0.56	3.9e-86	6.89636	5.34e-12	Yes					BEST.GWAS.ID	rsID of the most significant GWAS SNP in locus
RIT1	ENSG00000143622.10	GTExv8.EUR.Adipose_Subcutaneous	./WEIGHTS//GTExv8.EUR.Adipose_Subcutaneous/ENSG00000143622.10.wgt.RDat	1	155911403	155911404	0.1896	rs2297775	6.56	rs490498	0.183	-9.5	6.098	282	1	top1	0.18	6.8e-23	-6.098	1.07e-09	Yes					BEST.GWAS.Z	Z-score of the most significant GWAS SNP in locus
ASH1L	ENSG00000116539.12	GTExv8.EUR.Adipose_Subcutaneous	./WEIGHTS//GTExv8.EUR.Adipose_Subcutaneous/ENSG00000116539.12.wgt.RDat	1	155562806	155562807	0.0333	rs2297775	6.56	rs348196	0.0297	4.64	5.974	224	1	top1	0.03	8.9e-05	5.974	2.32e-09	Yes					EQTL.ID	rsID of the best eQTL in the locus
FDPS	ENSG00000160752.14	GTExv8.EUR.Adipose_Subcutaneous	./WEIGHTS//GTExv8.EUR.Adipose_Subcutaneous/ENSG00000160752.14.wgt.RDat	1	155308747	155308748	0.0468	rs2297775	6.56	rs2297480	0.0181	4.3	5.836	274	274	susie	0.023	0.00047	5.96189	2.49e-09	Yes					EQTL.R2	cross-validation R2 of the best eQTL in the locus
MSTO2P	ENSG00000203761.5	GTExv8.EUR.Adipose_Subcutaneous	./WEIGHTS//GTExv8.EUR.Adipose_Subcutaneous/ENSG00000203761.5.wgt.RDat	1	155745828	155745829	0.0582	rs2297775	6.56	rs12035524	0.038	-4.71	5.887	236	1	top1	0.038	1e-05	-5.887	3.93e-09	Yes					EQTL.Z	Z-score of the best eQTL in the locus
RUSC1-AS1	ENSG00000225855.6	GTExv8.EUR.Adipose_Subcutaneous	./WEIGHTS//GTExv8.EUR.Adipose_Subcutaneous/ENSG00000225855.6.wgt.RDat	1	155321686	155321687	0.0751	rs2297775	6.56	rs10908463	0.0998	7.12	5.859	261	1	top1	0.1	8.7e-13	5.859	4.66e-09	Yes					EQTL.GWAS.Z	GWAS Z-score for this eQTL
SYT11	ENSG00000132718.8	GTExv8.EUR.Adipose_Subcutaneous	./WEIGHTS//GTExv8.EUR.Adipose_Subcutaneous/ENSG00000132718.8.wgt.RDat	1	155859508	155859509	0.0329	rs2297775	6.56	rs17381047	0.00852	-3.94	4.144	260	260	susie	0.02	0.0012	-5.84546	5.05e-09	Yes					NSNP	Number of SNPs in the locus
RP11-425D17.1	ENSG00000278733.1	GTExv8.EUR.Adipose_Subcutaneous	./WEIGHTS//GTExv8.EUR.Adipose_Subcutaneous/ENSG00000278733.1.wgt.RDat	12	28186189	28186190	0.0834	rs1993936	-6.35	rs1351266	0.038	5.82	-5.905	440	20	enet	0.069	3.2e-09	-5.77366	7.76e-09	Yes					MODEL	Best performing model
ALDH2	ENSG00000111275.12	GTExv8.EUR.Adipose_Subcutaneous	./WEIGHTS//GTExv8.EUR.Adipose_Subcutaneous/ENSG00000111275.12.wgt.RDat	12	111766886	111766887	0.1043	rs3184504	-9.55	rs653178	0.0113	4.21	-9.357	222	16	enet	0.036	1.6e-05	-5.58506	2.34e-08	Yes					MODELCV.R2	cross-validation R2 of the best performing model
MLXIPL	ENSG00000009950.15	GTExv8.EUR.Adipose_Subcutaneous	./WEIGHTS//GTExv8.EUR.Adipose_Subcutaneous/ENSG00000009950.15.wgt.RDat	7	73624542	73624543	0.2425	rs17145750	-5.66	rs1051921	0.173	9.39	-5.516	248	248	susie	0.18	5.7e-22	-5.44661	5.13e-08	Yes					MODELCV.PV	cross-validation P-value of the best performing model
MED24	ENSG00000008838.19	GTExv8.EUR.Adipose_Subcutaneous	./WEIGHTS//GTExv8.EUR.Adipose_Subcutaneous/ENSG00000008838.19.wgt.RDat	17	40061214	40061215	0.2816	rs3859192	-6.99	rs3935280	0.29442	-12.17	-5.916	303	18	enet	0.31	3.8e-40	5.43846	5.37e-08	Yes					TWAS.Z	TWAS Z-score (our primary statistic of interest)
CTA-315H11.2	ENSG00000274080.1	GTExv8.EUR.Adipose_Subcutaneous	./WEIGHTS//GTExv8.EUR.Adipose_Subcutaneous/ENSG00000274080.1.wgt.RDat	7	73611501	73611502	0.093	rs17145750	-5.66	rs13226650	0.0569	5.47	-5.318	244	1	top1	0.057	7.6e-08	-5.318	1.05e-07	Yes					TWAS.P	TWAS P-value
WHAMM	ENSG00000156232.7	GTExv8.EUR.Adipose_Subcutaneous	./WEIGHTS//GTExv8.EUR.Adipose_Subcutaneous/ENSG00000156232.7.wgt.RDat	15	82809627	82809628	0.5675	rs8041231	5.26	rs8041231	0.486	-15.27	5.258	255	255	susie	0.49	1.2e-71	-5.29385	1.2e-07	Yes
FAM189B	ENSG00000160767.20	GTExv8.EUR.Adipose_Subcutaneous	./WEIGHTS//GTExv8.EUR.Adipose_Subcutaneous/ENSG00000160767.20.wgt.RDat	1	155255482	155255483	0.0642	rs10908481	6.5	rs734074	0.0354	4.97	5.023	302	302	susie	0.041	4.6e-06	5.1946	2.05e-07	Yes
GBA	ENSG00000177628.15	GTExv8.EUR.Adipose_Subcutaneous	./WEIGHTS//GTExv8.EUR.Adipose_Subcutaneous/ENSG00000177628.15.wgt.RDat	1	155244698	155244699	0.0918	rs10908481	6.5	rs734074	0.0424	-5.34	5.023	316	1	top1	0.042	3.3e-06	-5.023	5.09e-07	Yes
CYP19A1	ENSG00000137869.14	GTExv8.EUR.Adipose_Subcutaneous	./WEIGHTS//GTExv8.EUR.Adipose_Subcutaneous/ENSG00000137869.14.wgt.RDat	15	51338609	51338610	0.0532	rs17601876	-5.97	rs17703883	0.0257	-5	4.062	472	9	enet	0.028	0.00014	-4.98335	6.25e-07	Yes
RIMKLBP2	ENSG00000225920.2	GTExv8.EUR.Adipose_Subcutaneous	./WEIGHTS//GTExv8.EUR.Adipose_Subcutaneous/ENSG00000225920.2.wgt.RDat	1	219200566	219200567	0.0489	rs12025220	-5.12	rs2494196	0.0269	-4.32	-4.896	483	1	top1	0.027	0.00018	4.896	9.78e-07	Yes
ST3GAL6-AS1	ENSG00000239445.5	GTExv8.EUR.Adipose_Subcutaneous	./WEIGHTS//GTExv8.EUR.Adipose_Subcutaneous/ENSG00000239445.5.wgt.RDat	3	98732650	98732651	0.3135	rs4857414	4.8	rs4857414	0.271	-11.41	4.798	397	15	enet	0.27	8.1e-35	-4.82578	1.39e-06	Yes
TBC1D8-AS1	ENSG00000272902.2	GTExv8.EUR.Adipose_Subcutaneous	./WEIGHTS//GTExv8.EUR.Adipose_Subcutaneous/ENSG00000272902.2.wgt.RDat	2	101151659	101151660	0.1245	rs4851407	-5.461	rs733830	0.100663	7.57	-5.195	446	4	lasso	0.13	1.5e-16	-4.8086	1.52e-06	Yes
CCDC116	ENSG00000161180.10	GTExv8.EUR.Adipose_Subcutaneous	./WEIGHTS//GTExv8.EUR.Adipose_Subcutaneous/ENSG00000161180.10.wgt.RDat	22	21632715	21632716	0.1194	rs140491	-5.22	rs181362	0.07	-6.41	-5.106	298	298	susie	0.1	5.6e-13	4.74513	2.08e-06	Yes
RP11-392O17.1	ENSG00000228536.2	GTExv8.EUR.Adipose_Subcutaneous	./WEIGHTS//GTExv8.EUR.Adipose_Subcutaneous/ENSG00000228536.2.wgt.RDat	1	219459368	219459369	0.082	rs12025220	-5.12	rs2605098	0.0272	4.54	-4.743	462	1	top1	0.027	0.00017	-4.743	2.11e-06	Yes
KLRK1	ENSG00000213809.8	GTExv8.EUR.Adipose_Subcutaneous	./WEIGHTS//GTExv8.EUR.Adipose_Subcutaneous/ENSG00000213809.8.wgt.RDat	12	10391873	10391874	0.1797	rs2734565	-4.58	rs11053802	0.131	8.37	-4.443	500	500	susie	0.14	2e-17	-4.73947	2.14e-06	Yes
IL18RAP	ENSG00000115607.9	GTExv8.EUR.Adipose_Subcutaneous	./WEIGHTS//GTExv8.EUR.Adipose_Subcutaneous/ENSG00000115607.9.wgt.RDat	2	102418688	102418689	0.0453	rs759382	-4.74	rs2041756	0.018975	-4.4	-4.497	559	559	susie	0.023	0.00051	4.6972	2.64e-06	Yes
SIPA1	ENSG00000213445.9	GTExv8.EUR.Adipose_Subcutaneous	./WEIGHTS//GTExv8.EUR.Adipose_Subcutaneous/ENSG00000213445.9.wgt.RDat	11	65638096	65638097	0.1085	rs642803	-4.65	rs12801636	0.0332	-5.47	-2.886	336	10	enet	0.069	3e-09	4.54601	5.47e-06	No
MGA	ENSG00000174197.16	GTExv8.EUR.Adipose_Subcutaneous	./WEIGHTS//GTExv8.EUR.Adipose_Subcutaneous/ENSG00000174197.16.wgt.RDat	15	41621223	41621224	0.0604	rs16972308	-5.73	rs2277537	0.00588	-4.37	5.036	411	11	enet	0.012	0.0085	-4.51288	6.4e-06	No
LEPR	ENSG00000116678.19	GTExv8.EUR.Adipose_Subcutaneous	./WEIGHTS//GTExv8.EUR.Adipose_Subcutaneous/ENSG00000116678.19.wgt.RDat	1	65525688	65525689	0.1881	rs11208692	-8.14	rs2025805	0.0646	-6.75	4.359	458	458	susie	0.081	1.4e-10	-4.51069	6.46e-06	No
STXBP6	ENSG00000168952.15	GTExv8.EUR.Adipose_Subcutaneous	./WEIGHTS//GTExv8.EUR.Adipose_Subcutaneous/ENSG00000168952.15.wgt.RDat	14	25050296	25050297	0.0991	rs2332462	6.77	rs873102	0.038625	-4.87	-4.504	550	550	susie	0.046	1.4e-06	4.4811	7.43e-06	No
TIMP4	ENSG00000157150.4	GTExv8.EUR.Adipose_Subcutaneous	./WEIGHTS//GTExv8.EUR.Adipose_Subcutaneous/ENSG00000157150.4.wgt.RDat	3	12159350	12159351	0.1165	rs2648312	11.47	rs3773364	0.031	5.55	6.064	511	31	enet	0.054	1.6e-07	4.4325	9.31e-06	No
KLRC4	ENSG00000183542.5	GTExv8.EUR.Adipose_Subcutaneous	./WEIGHTS//GTExv8.EUR.Adipose_Subcutaneous/ENSG00000183542.5.wgt.RDat	12	10409756	10409757	0.1603	rs2734565	-4.58	rs11053802	0.138	8.21	-4.443	501	501	susie	0.14	1.3e-17	-4.42676	9.57e-06	No
TSNAXIP1	ENSG00000102904.14	GTExv8.EUR.Adipose_Subcutaneous	./WEIGHTS//GTExv8.EUR.Adipose_Subcutaneous/ENSG00000102904.14.wgt.RDat	16	67806764	67806765	0.1056	rs237831	4.65	rs10468274	0.0563	5.28	-4.385	217	1	top1	0.056	8.9e-08	-4.385	1.16e-05	No
EEFSEC	ENSG00000132394.10	GTExv8.EUR.Adipose_Subcutaneous	./WEIGHTS//GTExv8.EUR.Adipose_Subcutaneous/ENSG00000132394.10.wgt.RDat	3	128246835	128246836	0.1046	rs11709611	6.37	rs7641133	0.0383	-5.29	3.464	378	33	enet	0.044	2.2e-06	-4.36539	1.27e-05	No
C1orf122	ENSG00000197982.13	GTExv8.EUR.Adipose_Subcutaneous	./WEIGHTS//GTExv8.EUR.Adipose_Subcutaneous/ENSG00000197982.13.wgt.RDat	1	37806978	37806979	0.0383	rs12723117	4.37	rs573744	0.0185	-4.44	4.115	457	457	susie	0.025	0.00032	-4.32605	1.52e-05	No
THA1P	ENSG00000267676.1	GTExv8.EUR.Adipose_Subcutaneous	./WEIGHTS//GTExv8.EUR.Adipose_Subcutaneous/ENSG00000267676.1.wgt.RDat	17	78254415	78254416	0.1555	rs1109279	-4.68	rs1567237	0.109507	7.68	-4.083	502	502	susie	0.11	2.6e-14	-4.30766	1.65e-05	No
KLRC3	ENSG00000205810.8	GTExv8.EUR.Adipose_Subcutaneous	./WEIGHTS//GTExv8.EUR.Adipose_Subcutaneous/ENSG00000205810.8.wgt.RDat	12	10420594	10420595	0.0796	rs2734565	-4.58	rs7978962	0.0648	6.1	-4.071	497	497	susie	0.072	1.3e-09	-4.29126	1.78e-05	No
ITPR2	ENSG00000123104.11	GTExv8.EUR.Adipose_Subcutaneous	./WEIGHTS//GTExv8.EUR.Adipose_Subcutaneous/ENSG00000123104.11.wgt.RDat	12	26833197	26833198	0.1023	rs1007938	-6.51	rs11048712	0.00439	3.51	-0.384	533	12	enet	0.016	0.003	-4.22169	2.42e-05	No
ORMDL3	ENSG00000172057.9	GTExv8.EUR.Adipose_Subcutaneous	./WEIGHTS//GTExv8.EUR.Adipose_Subcutaneous/ENSG00000172057.9.wgt.RDat	17	39927600	39927601	0.0922	rs3859192	-6.99	rs2305480	0.039308	5.36	4.167	293	293	susie	0.052	3e-07	4.19443	2.74e-05	No
CDYL2	ENSG00000166446.14	GTExv8.EUR.Adipose_Subcutaneous	./WEIGHTS//GTExv8.EUR.Adipose_Subcutaneous/ENSG00000166446.14.wgt.RDat	16	80804328	80804329	0.1407	rs9930947	3.89	rs2549722	0.0186	-5.16	-0.685	669	26	enet	0.043	2.8e-06	-4.19094	2.78e-05	No
RP11-54O7.17	ENSG00000272512.1	GTExv8.EUR.Adipose_Subcutaneous	./WEIGHTS//GTExv8.EUR.Adipose_Subcutaneous/ENSG00000272512.1.wgt.RDat	1	998050	998051	0.2432	rs3128117	-4.19	rs3128117	0.205	-10	-4.192	184	184	susie	0.21	2.7e-26	4.15137	3.3e-05	No
LINC01993	ENSG00000204277.1	GTExv8.EUR.Adipose_Subcutaneous	./WEIGHTS//GTExv8.EUR.Adipose_Subcutaneous/ENSG00000204277.1.wgt.RDat	17	78278491	78278492	0.2643	rs1109279	-4.68	rs1567237	0.141463	8.38	-4.083	496	496	susie	0.15	9.4e-19	-4.14718	3.37e-05	No
TBX18-AS1	ENSG00000228290.6	GTExv8.EUR.Adipose_Subcutaneous	./WEIGHTS//GTExv8.EUR.Adipose_Subcutaneous/ENSG00000228290.6.wgt.RDat	6	84687711	84687712	0.149	rs1034027	4.17	rs761391	0.101	7.62	3.959	492	492	susie	0.11	3.6e-14	4.0898	4.32e-05	No
RP11-219G17.9	ENSG00000283914.1	GTExv8.EUR.Adipose_Subcutaneous	./WEIGHTS//GTExv8.EUR.Adipose_Subcutaneous/ENSG00000283914.1.wgt.RDat	17	78248192	78248193	0.3552	rs1109279	-4.68	rs1567237	0.265004	11.28	-4.083	502	1	top1	0.27	5.5e-34	-4.083	4.45e-05	No
RTN2	ENSG00000125744.11	GTExv8.EUR.Adipose_Subcutaneous	./WEIGHTS//GTExv8.EUR.Adipose_Subcutaneous/ENSG00000125744.11.wgt.RDat	19	45497060	45497061	0.0766	rs17356664	-7.66	rs6509214	0.0395	5.14	3.876	376	376	susie	0.041	4.4e-06	4.07935	4.52e-05	No
FEN1	ENSG00000168496.3	GTExv8.EUR.Adipose_Subcutaneous	./WEIGHTS//GTExv8.EUR.Adipose_Subcutaneous/ENSG00000168496.3.wgt.RDat	11	61792802	61792803	0.0685	rs174532	5.26	rs198444	-0.00123	-3.71	-2.122	404	404	susie	0.0083	0.026	4.0689	4.72e-05	No
VPS37D	ENSG00000176428.5	GTExv8.EUR.Adipose_Subcutaneous	./WEIGHTS//GTExv8.EUR.Adipose_Subcutaneous/ENSG00000176428.5.wgt.RDat	7	73667824	73667825	0.1276	rs17145750	-5.66	rs12154779	0.0639	5.94	-1.753	260	9	enet	0.072	1.6e-09	-4.05096	5.1e-05	No
RAB13	ENSG00000143545.8	GTExv8.EUR.Adipose_Subcutaneous	./WEIGHTS//GTExv8.EUR.Adipose_Subcutaneous/ENSG00000143545.8.wgt.RDat	1	153986357	153986358	0.0391	rs11264680	-4.73	rs4521985	0.0178	4.19	-2.935	330	330	susie	0.024	0.00043	-4.04866	5.15e-05	No
XRCC3	ENSG00000126215.13	GTExv8.EUR.Adipose_Subcutaneous	./WEIGHTS//GTExv8.EUR.Adipose_Subcutaneous/ENSG00000126215.13.wgt.RDat	14	103715503	103715504	0.1881	rs12433109	-3.72	rs12884809	0.150786	8.99	-2.925	345	49	enet	0.17	3.7e-21	-4.0236	5.73e-05	No
FADS1	ENSG00000149485.18	GTExv8.EUR.Adipose_Subcutaneous	./WEIGHTS//GTExv8.EUR.Adipose_Subcutaneous/ENSG00000149485.18.wgt.RDat	11	61829317	61829318	0.0575	rs174532	5.26	rs174549	0.0191	-4.55	-4.265	422	2	lasso	0.023	0.00052	3.99534	6.46e-05	No
CREB3L4	ENSG00000143578.15	GTExv8.EUR.Adipose_Subcutaneous	./WEIGHTS//GTExv8.EUR.Adipose_Subcutaneous/ENSG00000143578.15.wgt.RDat	1	153967712	153967713	0.2014	rs11264680	-4.73	rs1127091	0.196	10.23	-4.088	331	27	enet	0.21	1.7e-26	-3.99103	6.58e-05	No
RP11-486M23.1	ENSG00000253632.1	GTExv8.EUR.Adipose_Subcutaneous	./WEIGHTS//GTExv8.EUR.Adipose_Subcutaneous/ENSG00000253632.1.wgt.RDat	8	29527311	29527312	0.1662	rs719926	-3.48	rs10503847	0.025664	-5.32	-1.422	439	51	enet	0.087	2.8e-11	3.98711	6.69e-05	No
ATP5O	ENSG00000241837.6	GTExv8.EUR.Adipose_Subcutaneous	./WEIGHTS//GTExv8.EUR.Adipose_Subcutaneous/ENSG00000241837.6.wgt.RDat	21	33915979	33915980	0.0432	rs2834293	-4.06	rs731059	0.02314	4.85	-4.032	394	394	susie	0.028	0.00014	-3.982	6.83e-05	No
LINC01963	ENSG00000260804.3	GTExv8.EUR.Adipose_Subcutaneous	./WEIGHTS//GTExv8.EUR.Adipose_Subcutaneous/ENSG00000260804.3.wgt.RDat	2	216217044	216217045	0.5049	rs1805382	3.182	rs1805382	0.288431	11.78	3.182	501	53	enet	0.3	1.2e-39	3.9274	8.59e-05	No
CD38	ENSG00000004468.12	GTExv8.EUR.Adipose_Subcutaneous	./WEIGHTS//GTExv8.EUR.Adipose_Subcutaneous/ENSG00000004468.12.wgt.RDat	4	15778274	15778275	0.2034	rs7688839	-3	rs6831585	0.0439	5.69	2.517	553	553	susie	0.13	7.4e-17	3.9182	8.92e-05	No
EHD4	ENSG00000103966.10	GTExv8.EUR.Adipose_Subcutaneous	./WEIGHTS//GTExv8.EUR.Adipose_Subcutaneous/ENSG00000103966.10.wgt.RDat	15	41972577	41972578	0.1548	rs16972308	-5.73	rs1614170	0.0314	-5.7	4.789	430	8	enet	0.045	1.5e-06	-3.91158	9.17e-05	No
UTP11	ENSG00000183520.11	GTExv8.EUR.Adipose_Subcutaneous	./WEIGHTS//GTExv8.EUR.Adipose_Subcutaneous/ENSG00000183520.11.wgt.RDat	1	38009257	38009258	0.0962	rs12723117	4.37	rs7366048	0.0583	6.06	3.567	462	462	susie	0.062	2e-08	3.88119	0.000104	No
GAS6	ENSG00000183087.14	GTExv8.EUR.Adipose_Subcutaneous	./WEIGHTS//GTExv8.EUR.Adipose_Subcutaneous/ENSG00000183087.14.wgt.RDat	13	113864066	113864067	0.142	rs7994900	4.7	rs9604529	0.0466	5.55	-3.037	382	17	enet	0.049	5.7e-07	-3.8746	0.000107	No
RP11-277P12.20	ENSG00000245648.1	GTExv8.EUR.Adipose_Subcutaneous	./WEIGHTS//GTExv8.EUR.Adipose_Subcutaneous/ENSG00000245648.1.wgt.RDat	12	10363768	10363769	0.1218	rs2734565	-4.58	rs1351113	0.0543	5.87	-3.972	507	507	susie	0.062	1.9e-08	-3.87058	0.000109	No
DUS2	ENSG00000167264.17	GTExv8.EUR.Adipose_Subcutaneous	./WEIGHTS//GTExv8.EUR.Adipose_Subcutaneous/ENSG00000167264.17.wgt.RDat	16	67987760	67987761	0.062	rs237831	4.65	rs1073632	0.000947	4.07	-2.911	241	241	susie	0.019	0.0015	-3.8591	0.000114	No
CTSB	ENSG00000164733.20	GTExv8.EUR.Adipose_Subcutaneous	./WEIGHTS//GTExv8.EUR.Adipose_Subcutaneous/ENSG00000164733.20.wgt.RDat	8	11869447	11869448	0.1837	rs10112596	-4.26	rs1692821	0.132714	8.57	3.729	415	415	susie	0.14	3.1e-17	3.81696	0.000135	No
AC145124.2	ENSG00000255495.1	GTExv8.EUR.Adipose_Subcutaneous	./WEIGHTS//GTExv8.EUR.Adipose_Subcutaneous/ENSG00000255495.1.wgt.RDat	8	12194466	12194467	0.1025	rs10112596	-4.26	rs4367597	0.027717	-5.09	1.627	202	19	enet	0.057	7.5e-08	-3.81686	0.000135	No
RP11-977G19.11	ENSG00000257303.1	GTExv8.EUR.Adipose_Subcutaneous	./WEIGHTS//GTExv8.EUR.Adipose_Subcutaneous/ENSG00000257303.1.wgt.RDat	12	56300141	56300142	0.1671	rs2066808	3.86	rs17118431	0.223	-10.61	3.818	259	259	susie	0.23	5e-29	-3.81622	0.000136	No
SLC12A7	ENSG00000113504.20	GTExv8.EUR.Adipose_Subcutaneous	./WEIGHTS//GTExv8.EUR.Adipose_Subcutaneous/ENSG00000113504.20.wgt.RDat	5	1112034	1112035	0.3287	rs2853677	-5.31	rs4535497	0.271798	11.45	-3.974	375	15	enet	0.27	2.4e-35	-3.81234	0.000138	No
STAT2	ENSG00000170581.13	GTExv8.EUR.Adipose_Subcutaneous	./WEIGHTS//GTExv8.EUR.Adipose_Subcutaneous/ENSG00000170581.13.wgt.RDat	12	56360125	56360126	0.1659	rs2066808	3.86	rs2066819	0.163	-9.24	3.772	267	267	susie	0.17	7.6e-21	-3.81079	0.000139	No
NFATC3	ENSG00000072736.18	GTExv8.EUR.Adipose_Subcutaneous	./WEIGHTS//GTExv8.EUR.Adipose_Subcutaneous/ENSG00000072736.18.wgt.RDat	16	68084750	68084751	0.1774	rs237831	4.65	rs2863981	0.103	-7.61	-3.344	261	261	susie	0.11	1.1e-13	3.78468	0.000154	No
UBE2L3	ENSG00000185651.14	GTExv8.EUR.Adipose_Subcutaneous	./WEIGHTS//GTExv8.EUR.Adipose_Subcutaneous/ENSG00000185651.14.wgt.RDat	22	21567546	21567547	0.0771	rs140491	-5.22	rs11089637	0.00131	3.74	-4.668	286	286	susie	0.0048	0.069	-3.75957	0.00017	No
TBX18	ENSG00000112837.16	GTExv8.EUR.Adipose_Subcutaneous	./WEIGHTS//GTExv8.EUR.Adipose_Subcutaneous/ENSG00000112837.16.wgt.RDat	6	84764518	84764519	0.0782	rs1034027	4.17	rs16874800	0.0104	-4.64	3.723	507	1	top1	0.01	0.014	-3.723	0.000197	No
RP11-797A18.5	ENSG00000278991.1	GTExv8.EUR.Adipose_Subcutaneous	./WEIGHTS//GTExv8.EUR.Adipose_Subcutaneous/ENSG00000278991.1.wgt.RDat	15	77064909	77064910	0.1689	rs2404233	-3.94	rs11636648	0.0582	-5.92	-3.569	249	20	enet	0.067	5.7e-09	3.71141	0.000206	No
FHL3	ENSG00000183386.9	GTExv8.EUR.Adipose_Subcutaneous	./WEIGHTS//GTExv8.EUR.Adipose_Subcutaneous/ENSG00000183386.9.wgt.RDat	1	38005605	38005606	0.1115	rs12723117	4.37	rs4072980	0.119	7.68	3.707	464	1	top1	0.12	4.8e-15	3.707	0.00021	No
SF3A3	ENSG00000183431.11	GTExv8.EUR.Adipose_Subcutaneous	./WEIGHTS//GTExv8.EUR.Adipose_Subcutaneous/ENSG00000183431.11.wgt.RDat	1	37990920	37990921	0.3716	rs12723117	4.37	rs4072980	0.382	13.55	3.707	468	1	top1	0.38	4.7e-52	3.707	0.00021	No
LIME1	ENSG00000203896.9	GTExv8.EUR.Adipose_Subcutaneous	./WEIGHTS//GTExv8.EUR.Adipose_Subcutaneous/ENSG00000203896.9.wgt.RDat	20	63736282	63736283	0.0845	rs6011076	4.83	rs2315007	0.00822	3.95	-4.46	437	15	enet	0.024	0.00036	-3.69355	0.000221	No
TMEM258	ENSG00000134825.15	GTExv8.EUR.Adipose_Subcutaneous	./WEIGHTS//GTExv8.EUR.Adipose_Subcutaneous/ENSG00000134825.15.wgt.RDat	11	61792635	61792636	0.0728	rs174532	5.26	rs174538	0.0721	6.59	-3.574	404	404	susie	0.074	9.3e-10	-3.67937	0.000234	No
TTLL5	ENSG00000119685.19	GTExv8.EUR.Adipose_Subcutaneous	./WEIGHTS//GTExv8.EUR.Adipose_Subcutaneous/ENSG00000119685.19.wgt.RDat	14	75633624	75633625	0.121	rs3917187	4.6	rs7161217	0.106355	-7.93	3.672	461	1	top1	0.11	1.5e-13	-3.672	0.000241	No
KANSL2	ENSG00000139620.12	GTExv8.EUR.Adipose_Subcutaneous	./WEIGHTS//GTExv8.EUR.Adipose_Subcutaneous/ENSG00000139620.12.wgt.RDat	12	48682237	48682238	0.3217	rs4113946	3.66	rs4113946	0.253	11.07	3.662	378	1	top1	0.25	3e-32	3.662	0.00025	No
RANBP10	ENSG00000141084.10	GTExv8.EUR.Adipose_Subcutaneous	./WEIGHTS//GTExv8.EUR.Adipose_Subcutaneous/ENSG00000141084.10.wgt.RDat	16	67806651	67806652	0.0669	rs237831	4.65	rs9972635	0.0762	-6.98	-3.064	217	217	susie	0.084	5.5e-11	3.65735	0.000255	No
AC064875.2	ENSG00000225649.5	GTExv8.EUR.Adipose_Subcutaneous	./WEIGHTS//GTExv8.EUR.Adipose_Subcutaneous/ENSG00000225649.5.wgt.RDat	2	13007012	13007013	0.0745	rs2113818	4.742	rs10189072	0.011058	3.75	2.097	405	9	enet	0.016	0.003	3.6572	0.000255	No
AFF1	ENSG00000172493.20	GTExv8.EUR.Adipose_Subcutaneous	./WEIGHTS//GTExv8.EUR.Adipose_Subcutaneous/ENSG00000172493.20.wgt.RDat	4	86935001	86935002	0.0414	rs6836128	-3.69	rs236985	0.0201	4.28	-3.532	321	321	susie	0.027	0.00017	-3.65054	0.000262	No
PREB	ENSG00000138073.13	GTExv8.EUR.Adipose_Subcutaneous	./WEIGHTS//GTExv8.EUR.Adipose_Subcutaneous/ENSG00000138073.13.wgt.RDat	2	27134674	27134675	0.0574	rs1728918	4.339	rs1275513	0.019089	-4.58	-3.884	317	7	enet	0.032	5e-05	3.6474	0.000265	No
GUSBP5	ENSG00000236296.7	GTExv8.EUR.Adipose_Subcutaneous	./WEIGHTS//GTExv8.EUR.Adipose_Subcutaneous/ENSG00000236296.7.wgt.RDat	4	143559471	143559472	0.172	rs11100790	-3.67	rs12500603	0.0953	-6.85	-3.643	252	1	top1	0.095	2.9e-12	3.643	0.000269	No
ROM1	ENSG00000149489.8	GTExv8.EUR.Adipose_Subcutaneous	./WEIGHTS//GTExv8.EUR.Adipose_Subcutaneous/ENSG00000149489.8.wgt.RDat	11	62612411	62612412	0.2777	rs7942991	3.73	rs11231161	0.283	-11.82	3.648	377	377	susie	0.28	9.1e-37	-3.63846	0.000274	No
GLDN	ENSG00000186417.13	GTExv8.EUR.Adipose_Subcutaneous	./WEIGHTS//GTExv8.EUR.Adipose_Subcutaneous/ENSG00000186417.13.wgt.RDat	15	51341628	51341629	0.2493	rs17601876	-5.97	rs6493495	0.0946	7.41	0.071	471	471	susie	0.2	1.3e-24	-3.63834	0.000274	No
LCAT	ENSG00000213398.7	GTExv8.EUR.Adipose_Subcutaneous	./WEIGHTS//GTExv8.EUR.Adipose_Subcutaneous/ENSG00000213398.7.wgt.RDat	16	67943472	67943473	0.0872	rs237831	4.65	rs7201591	0.141	8.34	-3.631	246	1	top1	0.14	1.1e-17	-3.631	0.000282	No
AKAP11	ENSG00000023516.8	GTExv8.EUR.Adipose_Subcutaneous	./WEIGHTS//GTExv8.EUR.Adipose_Subcutaneous/ENSG00000023516.8.wgt.RDat	13	42272152	42272153	0.1298	rs17646069	-3.96	rs2122242	0.119	-7.61	3.626	514	1	top1	0.12	4.6e-15	-3.626	0.000288	No
PPM1N	ENSG00000213889.10	GTExv8.EUR.Adipose_Subcutaneous	./WEIGHTS//GTExv8.EUR.Adipose_Subcutaneous/ENSG00000213889.10.wgt.RDat	19	45488776	45488777	0.2304	rs17356664	-7.66	rs4511641	0.188	9.58	-2.608	373	11	enet	0.2	3.1e-25	-3.60201	0.000316	No
WNT16	ENSG00000002745.12	GTExv8.EUR.Adipose_Subcutaneous	./WEIGHTS//GTExv8.EUR.Adipose_Subcutaneous/ENSG00000002745.12.wgt.RDat	7	121325366	121325367	0.1122	rs2254595	-4.75	rs10276111	0.106	7.5	-3.704	360	360	susie	0.11	7.2e-14	-3.59772	0.000321	No
KANK2	ENSG00000197256.10	GTExv8.EUR.Adipose_Subcutaneous	./WEIGHTS//GTExv8.EUR.Adipose_Subcutaneous/ENSG00000197256.10.wgt.RDat	19	11197547	11197548	0.1261	rs7187	-3.36	rs892112	0.028	-5.66	2.417	387	12	enet	0.044	2.1e-06	-3.59506	0.000324	No
LBHD1	ENSG00000162194.12	GTExv8.EUR.Adipose_Subcutaneous	./WEIGHTS//GTExv8.EUR.Adipose_Subcutaneous/ENSG00000162194.12.wgt.RDat	11	62671282	62671283	0.1352	rs7942991	3.73	rs693698	0.121	8	3.583	361	1	top1	0.12	3e-15	3.583	0.00034	No
WNT4	ENSG00000162552.14	GTExv8.EUR.Adipose_Subcutaneous	./WEIGHTS//GTExv8.EUR.Adipose_Subcutaneous/ENSG00000162552.14.wgt.RDat	1	22143968	22143969	0.0479	rs12568930	-6.65	rs7526484	-0.000585	3.74	-3.302	480	4	lasso	0.0095	0.018	-3.57973	0.000344	No
NAA25	ENSG00000111300.9	GTExv8.EUR.Adipose_Subcutaneous	./WEIGHTS//GTExv8.EUR.Adipose_Subcutaneous/ENSG00000111300.9.wgt.RDat	12	112109021	112109022	0.0275	rs11066188	-8.59	rs632650	-2.94e-05	3.8	1.486	203	8	enet	0.0037	0.095	3.57785	0.000346	No
PAN2	ENSG00000135473.14	GTExv8.EUR.Adipose_Subcutaneous	./WEIGHTS//GTExv8.EUR.Adipose_Subcutaneous/ENSG00000135473.14.wgt.RDat	12	56334052	56334053	0.0409	rs2066808	3.86	rs17118403	0.0251	4	3.576	265	1	top1	0.025	0.0003	3.576	0.000349	No
RP11-177H2.1	ENSG00000280294.1	GTExv8.EUR.Adipose_Subcutaneous	./WEIGHTS//GTExv8.EUR.Adipose_Subcutaneous/ENSG00000280294.1.wgt.RDat	8	10859435	10859436	0.0454	rs4841352	4.14	rs13278953	0.000456	4.28	-2.813	632	5	lasso	0.0047	0.072	-3.57021	0.000357	No
UBR2	ENSG00000024048.10	GTExv8.EUR.Adipose_Subcutaneous	./WEIGHTS//GTExv8.EUR.Adipose_Subcutaneous/ENSG00000024048.10.wgt.RDat	6	42564061	42564062	0.0955	rs3749898	3.72	rs9471908	0.0071	4.84	3.512	394	17	enet	0.025	0.00027	3.5387	0.000402	No
ELAC1	ENSG00000141642.8	GTExv8.EUR.Adipose_Subcutaneous	./WEIGHTS//GTExv8.EUR.Adipose_Subcutaneous/ENSG00000141642.8.wgt.RDat	18	50967990	50967991	0.0366	rs1025688	-4.85	rs8096092	0.007287	3.8	-3.559	432	432	susie	0.011	0.013	-3.53806	0.000403	No
SMAD4	ENSG00000141646.13	GTExv8.EUR.Adipose_Subcutaneous	./WEIGHTS//GTExv8.EUR.Adipose_Subcutaneous/ENSG00000141646.13.wgt.RDat	18	51028393	51028394	0.1691	rs1025688	-4.85	rs2848687	0.141716	8.49	-3.446	430	430	susie	0.14	6.8e-18	-3.535	0.000408	No
NDUFB10	ENSG00000140990.14	GTExv8.EUR.Adipose_Subcutaneous	./WEIGHTS//GTExv8.EUR.Adipose_Subcutaneous/ENSG00000140990.14.wgt.RDat	16	1959507	1959508	0.2128	rs2815301	3.61	rs758335	0.0921	-6.93	3.509	441	441	susie	0.096	2.3e-12	-3.53487	0.000408	No
CPNE1	ENSG00000214078.12	GTExv8.EUR.Adipose_Subcutaneous	./WEIGHTS//GTExv8.EUR.Adipose_Subcutaneous/ENSG00000214078.12.wgt.RDat	20	35664758	35664759	0.494	rs761312	4.13	rs11696527	0.638	-17.55	3.51	300	10	lasso	0.64	2.2e-108	-3.52811	0.000419	No
VSIR	ENSG00000107738.19	GTExv8.EUR.Adipose_Subcutaneous	./WEIGHTS//GTExv8.EUR.Adipose_Subcutaneous/ENSG00000107738.19.wgt.RDat	10	71773497	71773498	0.1881	rs10762477	4.1	rs12414911	0.0852	6.71	3.656	615	21	enet	0.11	7.8e-14	3.52724	0.00042	No
DNAH10	ENSG00000197653.15	GTExv8.EUR.Adipose_Subcutaneous	./WEIGHTS//GTExv8.EUR.Adipose_Subcutaneous/ENSG00000197653.15.wgt.RDat	12	123762187	123762188	0.2307	rs7959519	-3.94	rs7133378	0.0315	5.81	-2.811	409	15	enet	0.09	1.4e-11	-3.51794	0.000435	No
FER1L4	ENSG00000088340.15	GTExv8.EUR.Adipose_Subcutaneous	./WEIGHTS//GTExv8.EUR.Adipose_Subcutaneous/ENSG00000088340.15.wgt.RDat	20	35607561	35607562	0.0781	rs761312	4.13	rs11696527	0.0911	-6.9	3.51	311	1	top1	0.091	9e-12	-3.51	0.000448	No
EML3	ENSG00000149499.11	GTExv8.EUR.Adipose_Subcutaneous	./WEIGHTS//GTExv8.EUR.Adipose_Subcutaneous/ENSG00000149499.11.wgt.RDat	11	62612712	62612713	0.2111	rs7942991	3.73	rs11231161	0.215	10.47	3.648	376	376	susie	0.22	1.9e-28	3.50339	0.000459	No
FSIP2	ENSG00000188738.14	GTExv8.EUR.Adipose_Subcutaneous	./WEIGHTS//GTExv8.EUR.Adipose_Subcutaneous/ENSG00000188738.14.wgt.RDat	2	185738894	185738895	0.1693	rs10497664	-3.345	rs4667046	0.039455	-5.76	-1.313	289	25	enet	0.089	1.4e-11	3.4967	0.000471	No
MDK	ENSG00000110492.15	GTExv8.EUR.Adipose_Subcutaneous	./WEIGHTS//GTExv8.EUR.Adipose_Subcutaneous/ENSG00000110492.15.wgt.RDat	11	46380755	46380756	0.0519	rs34406563	-3.82	rs876701	0.0534	-5.5	-3.492	241	1	top1	0.053	1.9e-07	3.492	0.000479	No
PDCL3	ENSG00000115539.13	GTExv8.EUR.Adipose_Subcutaneous	./WEIGHTS//GTExv8.EUR.Adipose_Subcutaneous/ENSG00000115539.13.wgt.RDat	2	100562689	100562690	0.0621	rs3739008	-4.511	rs4851333	-0.001716	-3.86	-2.088	536	20	enet	0.0077	0.03	3.4905	0.000482	No
SNAP47	ENSG00000143740.14	GTExv8.EUR.Adipose_Subcutaneous	./WEIGHTS//GTExv8.EUR.Adipose_Subcutaneous/ENSG00000143740.14.wgt.RDat	1	227728538	227728539	0.0932	rs12138074	-3.62	rs6683869	0.0662	-6.68	-3.538	380	19	enet	0.075	6.8e-10	3.48412	0.000494	No
BLK	ENSG00000136573.12	GTExv8.EUR.Adipose_Subcutaneous	./WEIGHTS//GTExv8.EUR.Adipose_Subcutaneous/ENSG00000136573.12.wgt.RDat	8	11494000	11494001	0.0523	rs10112596	-4.26	rs998683	0.029042	-4.96	-3.447	624	624	susie	0.038	1.1e-05	3.47917	0.000503	No
DNAH17	ENSG00000187775.16	GTExv8.EUR.Adipose_Subcutaneous	./WEIGHTS//GTExv8.EUR.Adipose_Subcutaneous/ENSG00000187775.16.wgt.RDat	17	78577393	78577394	0.1494	rs1109279	-4.68	rs4969172	0.076174	-6.33	-3.477	533	1	top1	0.076	4.8e-10	3.477	0.000507	No
EIF2B1	ENSG00000111361.12	GTExv8.EUR.Adipose_Subcutaneous	./WEIGHTS//GTExv8.EUR.Adipose_Subcutaneous/ENSG00000111361.12.wgt.RDat	12	123633737	123633738	0.087	rs7959519	-3.94	rs4930708	0.0436	5.98	3.189	385	385	susie	0.055	1.2e-07	3.46978	0.000521	No
C5orf17	ENSG00000248874.5	GTExv8.EUR.Adipose_Subcutaneous	./WEIGHTS//GTExv8.EUR.Adipose_Subcutaneous/ENSG00000248874.5.wgt.RDat	5	23951347	23951348	0.1758	rs6888047	3.45	rs6874374	0.149701	8.76	3.251	336	4	lasso	0.16	1.8e-19	3.46747	0.000525	No
FAM13A	ENSG00000138640.14	GTExv8.EUR.Adipose_Subcutaneous	./WEIGHTS//GTExv8.EUR.Adipose_Subcutaneous/ENSG00000138640.14.wgt.RDat	4	89111397	89111398	0.1279	rs11097195	-4.19	rs9991328	0.0643	5.75	3.458	465	1	top1	0.064	1.1e-08	3.458	0.000544	No
LUC7L2	ENSG00000146963.17	GTExv8.EUR.Adipose_Subcutaneous	./WEIGHTS//GTExv8.EUR.Adipose_Subcutaneous/ENSG00000146963.17.wgt.RDat	7	139340358	139340359	0.0582	rs6949890	3.98	rs9656510	-0.000793	-3.5	-2.554	360	360	susie	0.0062	0.047	3.45244	0.000556	No
DCAF7	ENSG00000136485.14	GTExv8.EUR.Adipose_Subcutaneous	./WEIGHTS//GTExv8.EUR.Adipose_Subcutaneous/ENSG00000136485.14.wgt.RDat	17	63550460	63550461	0.0372	rs2008896	3.58	rs3020619	0.019024	4.38	2.939	273	273	susie	0.025	0.0003	3.43702	0.000588	No
TCTN2	ENSG00000168778.11	GTExv8.EUR.Adipose_Subcutaneous	./WEIGHTS//GTExv8.EUR.Adipose_Subcutaneous/ENSG00000168778.11.wgt.RDat	12	123671112	123671113	0.4844	rs7959519	-3.94	rs7306549	0.352	13.24	3.597	388	56	enet	0.48	8.5e-70	3.43663	0.000589	No
PIK3CB	ENSG00000051382.8	GTExv8.EUR.Adipose_Subcutaneous	./WEIGHTS//GTExv8.EUR.Adipose_Subcutaneous/ENSG00000051382.8.wgt.RDat	3	138834937	138834938	0.0478	rs6439828	4.06	rs2595932	0.0615	-5.92	3.435	301	1	top1	0.062	2.3e-08	-3.435	0.000593	No
NAP1L5	ENSG00000177432.6	GTExv8.EUR.Adipose_Subcutaneous	./WEIGHTS//GTExv8.EUR.Adipose_Subcutaneous/ENSG00000177432.6.wgt.RDat	4	88698234	88698235	0.1621	rs11097195	-4.19	rs2604209	0.104	7.6	3.209	405	6	lasso	0.11	4e-14	3.42887	0.000606	No
REEP1	ENSG00000068615.17	GTExv8.EUR.Adipose_Subcutaneous	./WEIGHTS//GTExv8.EUR.Adipose_Subcutaneous/ENSG00000068615.17.wgt.RDat	2	86338082	86338083	0.063	rs11127026	-3.468	rs12478653	0.049223	5.25	-3.468	419	419	susie	0.051	3.5e-07	-3.4219	0.000622	No
RP11-493E12.1	ENSG00000271889.1	GTExv8.EUR.Adipose_Subcutaneous	./WEIGHTS//GTExv8.EUR.Adipose_Subcutaneous/ENSG00000271889.1.wgt.RDat	2	61162104	61162105	0.0429	rs777584	3.626	rs6545846	0.0193	3.84	3.422	311	1	top1	0.019	0.0013	3.422	0.000622	No
C16orf86	ENSG00000159761.14	GTExv8.EUR.Adipose_Subcutaneous	./WEIGHTS//GTExv8.EUR.Adipose_Subcutaneous/ENSG00000159761.14.wgt.RDat	16	67666815	67666816	0.0427	rs237831	4.65	rs5923	0.0196	-4.62	-3.667	219	219	susie	0.028	0.00015	3.41599	0.000636	No
FXYD1	ENSG00000266964.5	GTExv8.EUR.Adipose_Subcutaneous	./WEIGHTS//GTExv8.EUR.Adipose_Subcutaneous/ENSG00000266964.5.wgt.RDat	19	35139580	35139581	0.0779	rs10426624	-4.69	rs13345681	0.00587	3.42	1.794	489	489	susie	0.0087	0.023	3.40586	0.00066	No
MTF1	ENSG00000188786.9	GTExv8.EUR.Adipose_Subcutaneous	./WEIGHTS//GTExv8.EUR.Adipose_Subcutaneous/ENSG00000188786.9.wgt.RDat	1	37859619	37859620	0.0473	rs12723117	4.37	rs4652964	0.00107	-3.78	1.02	460	460	susie	0.023	0.00057	-3.38375	0.000715	No
RPS26	ENSG00000197728.9	GTExv8.EUR.Adipose_Subcutaneous	./WEIGHTS//GTExv8.EUR.Adipose_Subcutaneous/ENSG00000197728.9.wgt.RDat	12	56041852	56041853	0.8102	rs2066808	3.86	rs10876864	0.759	19.05	-3.379	290	1	top1	0.76	1.6e-149	-3.379	0.000728	No
LRRC69	ENSG00000214954.8	GTExv8.EUR.Adipose_Subcutaneous	./WEIGHTS//GTExv8.EUR.Adipose_Subcutaneous/ENSG00000214954.8.wgt.RDat	8	91101831	91101832	0.0363	rs11784415	3.98	rs4501548	0.033644	4.66	-3.378	290	1	top1	0.034	3.2e-05	-3.378	0.00073	No
PRR12	ENSG00000126464.13	GTExv8.EUR.Adipose_Subcutaneous	./WEIGHTS//GTExv8.EUR.Adipose_Subcutaneous/ENSG00000126464.13.wgt.RDat	19	49591642	49591643	0.1597	rs17272847	-4.57	rs7249925	0.0966	7.81	3.335	361	361	susie	0.11	3.2e-14	3.36594	0.000763	No
AC005363.9	ENSG00000255513.1	GTExv8.EUR.Adipose_Subcutaneous	./WEIGHTS//GTExv8.EUR.Adipose_Subcutaneous/ENSG00000255513.1.wgt.RDat	16	1964094	1964095	0.8009	rs2815301	3.61	rs758334	0.353	13.05	-1.789	441	39	enet	0.5	1.3e-74	-3.36126	0.000776	No
TRIB2	ENSG00000071575.11	GTExv8.EUR.Adipose_Subcutaneous	./WEIGHTS//GTExv8.EUR.Adipose_Subcutaneous/ENSG00000071575.11.wgt.RDat	2	12716888	12716889	0.137	rs2113818	4.742	rs2059428	0.037637	6.15	3.568	465	465	susie	0.054	1.4e-07	3.3523	0.000801	No
EEF1G	ENSG00000254772.9	GTExv8.EUR.Adipose_Subcutaneous	./WEIGHTS//GTExv8.EUR.Adipose_Subcutaneous/ENSG00000254772.9.wgt.RDat	11	62574085	62574086	0.119	rs7942991	3.73	rs11231156	0.105	-7.39	3.346	376	1	top1	0.11	2e-13	-3.346	0.00082	No
RP11-967K21.1	ENSG00000247934.4	GTExv8.EUR.Adipose_Subcutaneous	./WEIGHTS//GTExv8.EUR.Adipose_Subcutaneous/ENSG00000247934.4.wgt.RDat	12	28190737	28190738	0.2183	rs1993936	-6.35	rs10771414	0.169	9.1	3.686	441	38	enet	0.17	7.4e-22	3.34329	0.000828	No
PTHLH	ENSG00000087494.15	GTExv8.EUR.Adipose_Subcutaneous	./WEIGHTS//GTExv8.EUR.Adipose_Subcutaneous/ENSG00000087494.15.wgt.RDat	12	27972704	27972705	0.0714	rs1993936	-6.35	rs7316831	0.0489	-5.5	3.343	486	1	top1	0.049	6.1e-07	-3.343	0.000829	No
MFAP2	ENSG00000117122.13	GTExv8.EUR.Adipose_Subcutaneous	./WEIGHTS//GTExv8.EUR.Adipose_Subcutaneous/ENSG00000117122.13.wgt.RDat	1	16980834	16980835	0.1551	rs4920608	3.99	rs3738814	0.113	-7.54	3.339	344	1	top1	0.11	2.2e-14	-3.339	0.000841	No
C1QTNF4	ENSG00000172247.3	GTExv8.EUR.Adipose_Subcutaneous	./WEIGHTS//GTExv8.EUR.Adipose_Subcutaneous/ENSG00000172247.3.wgt.RDat	11	47594658	47594659	0.3136	rs752849	3.73	rs4752856	0.412	-14.16	-3.184	286	13	lasso	0.43	6.3e-61	3.32875	0.000872	No
ENPP7P12	ENSG00000254527.1	GTExv8.EUR.Adipose_Subcutaneous	./WEIGHTS//GTExv8.EUR.Adipose_Subcutaneous/ENSG00000254527.1.wgt.RDat	8	12206388	12206389	0.0364	rs10112596	-4.26	rs4841600	0.03677	-5.1	2.963	205	205	susie	0.041	5.1e-06	-3.3253	0.000883	No
RPS7P4	ENSG00000229133.1	GTExv8.EUR.Adipose_Subcutaneous	./WEIGHTS//GTExv8.EUR.Adipose_Subcutaneous/ENSG00000229133.1.wgt.RDat	1	68243054	68243055	0.0788	rs17130567	-3.97	rs2566757	0.0104	3.61	2.705	515	515	susie	0.027	0.00017	3.32371	0.000888	No
RAB1B	ENSG00000174903.15	GTExv8.EUR.Adipose_Subcutaneous	./WEIGHTS//GTExv8.EUR.Adipose_Subcutaneous/ENSG00000174903.15.wgt.RDat	11	66268532	66268533	0.063	rs642803	-4.65	rs2270448	0.0137	-4.33	3.704	327	19	enet	0.02	0.0012	-3.31276	0.000924	No
LINCR-0001	ENSG00000253641.5	GTExv8.EUR.Adipose_Subcutaneous	./WEIGHTS//GTExv8.EUR.Adipose_Subcutaneous/ENSG00000253641.5.wgt.RDat	8	10474564	10474565	0.1943	rs4841352	4.14	rs10086673	0.013917	6	-3.032	708	28	enet	0.077	4.1e-10	-3.30892	0.000937	No
RAB2A	ENSG00000104388.14	GTExv8.EUR.Adipose_Subcutaneous	./WEIGHTS//GTExv8.EUR.Adipose_Subcutaneous/ENSG00000104388.14.wgt.RDat	8	60516856	60516857	0.1166	rs6981399	-5.23	rs2272620	0.106831	7.39	3.311	401	401	susie	0.11	9.2e-14	3.30628	0.000945	No
CASC3	ENSG00000108349.16	GTExv8.EUR.Adipose_Subcutaneous	./WEIGHTS//GTExv8.EUR.Adipose_Subcutaneous/ENSG00000108349.16.wgt.RDat	17	40140322	40140323	0.3655	rs3859192	-6.99	rs9894845	0.094771	-6.94	2.102	309	8	lasso	0.15	8.4e-19	-3.29609	0.00098	No
ENTPD5	ENSG00000187097.12	GTExv8.EUR.Adipose_Subcutaneous	./WEIGHTS//GTExv8.EUR.Adipose_Subcutaneous/ENSG00000187097.12.wgt.RDat	14	74019351	74019352	0.1468	rs7161721	3.14	rs11159071	0.045145	5.56	-1.92	394	16	enet	0.082	1e-10	-3.2961	0.00098	No
NEK3	ENSG00000136098.16	GTExv8.EUR.Adipose_Subcutaneous	./WEIGHTS//GTExv8.EUR.Adipose_Subcutaneous/ENSG00000136098.16.wgt.RDat	13	52159860	52159861	0.2835	rs9568713	3.88	rs4941727	0.285	-12.17	2.873	336	7	lasso	0.31	5.3e-41	-3.2944	0.000986	No
MARK3	ENSG00000075413.17	GTExv8.EUR.Adipose_Subcutaneous	./WEIGHTS//GTExv8.EUR.Adipose_Subcutaneous/ENSG00000075413.17.wgt.RDat	14	103385391	103385392	0.157	rs12433109	-3.72	rs11622835	0.075206	6.7	3.071	358	16	enet	0.11	5.2e-14	3.2801	0.00104	No
IRF4	ENSG00000137265.14	GTExv8.EUR.Adipose_Subcutaneous	./WEIGHTS//GTExv8.EUR.Adipose_Subcutaneous/ENSG00000137265.14.wgt.RDat	6	391738	391739	0.1067	rs2039713	3.07	rs12213793	-0.000609	-3.31	2.315	420	420	susie	0.0055	0.058	-3.2791	0.00104	No
AIP	ENSG00000110711.9	GTExv8.EUR.Adipose_Subcutaneous	./WEIGHTS//GTExv8.EUR.Adipose_Subcutaneous/ENSG00000110711.9.wgt.RDat	11	67483040	67483041	0.0902	rs4465371	-3.57	rs2276118	0.044	-5.64	-3.19	239	239	susie	0.056	8.7e-08	3.27433	0.00106	No
CHRNA7	ENSG00000175344.17	GTExv8.EUR.Adipose_Subcutaneous	./WEIGHTS//GTExv8.EUR.Adipose_Subcutaneous/ENSG00000175344.17.wgt.RDat	15	31923437	31923438	0.0796	rs16956738	-3.27	rs16956738	0.048	-5.95	-3.274	300	1	top1	0.048	7.7e-07	3.274	0.00106	No
GSC	ENSG00000133937.4	GTExv8.EUR.Adipose_Subcutaneous	./WEIGHTS//GTExv8.EUR.Adipose_Subcutaneous/ENSG00000133937.4.wgt.RDat	14	94770229	94770230	0.1846	rs8006225	3.43	rs8006225	0.142894	8.42	3.428	773	773	susie	0.15	1.9e-18	3.2604	0.00111	No
EIF2A	ENSG00000144895.11	GTExv8.EUR.Adipose_Subcutaneous	./WEIGHTS//GTExv8.EUR.Adipose_Subcutaneous/ENSG00000144895.11.wgt.RDat	3	150552353	150552354	0.5375	rs4301033	-5.09	rs2090916	0.451	-14.9	-3.113	434	11	enet	0.46	7.1e-66	3.26106	0.00111	No
SNHG9	ENSG00000255198.4	GTExv8.EUR.Adipose_Subcutaneous	./WEIGHTS//GTExv8.EUR.Adipose_Subcutaneous/ENSG00000255198.4.wgt.RDat	16	1964958	1964959	0.5733	rs2815301	3.61	rs30254	0.29	11.85	-2.51	440	17	enet	0.34	6e-45	-3.2534	0.00114	No
ATP6V0A2	ENSG00000185344.13	GTExv8.EUR.Adipose_Subcutaneous	./WEIGHTS//GTExv8.EUR.Adipose_Subcutaneous/ENSG00000185344.13.wgt.RDat	12	123712317	123712318	0.1214	rs7959519	-3.94	rs7397745	0.131	8.17	3.246	395	1	top1	0.13	1.8e-16	3.246	0.00117	No
NDUFAF5	ENSG00000101247.17	GTExv8.EUR.Adipose_Subcutaneous	./WEIGHTS//GTExv8.EUR.Adipose_Subcutaneous/ENSG00000101247.17.wgt.RDat	20	13784949	13784950	0.5132	rs4814258	3.48	rs6079161	0.307	12.33	-2.982	379	32	enet	0.36	1.1e-47	-3.2415	0.001189	No
SMIM19	ENSG00000176209.11	GTExv8.EUR.Adipose_Subcutaneous	./WEIGHTS//GTExv8.EUR.Adipose_Subcutaneous/ENSG00000176209.11.wgt.RDat	8	42541711	42541712	0.3409	rs6990159	-4.19	rs2923428	0.384146	13.71	3.595	264	15	enet	0.39	1.9e-53	3.24184	0.00119	No
FAM167A	ENSG00000154319.14	GTExv8.EUR.Adipose_Subcutaneous	./WEIGHTS//GTExv8.EUR.Adipose_Subcutaneous/ENSG00000154319.14.wgt.RDat	8	11474714	11474715	0.0437	rs10112596	-4.26	rs4840568	-0.001884	3.49	-3.383	619	619	susie	0.0033	0.11	-3.23777	0.0012	No
RP3-473L9.4	ENSG00000257595.2	GTExv8.EUR.Adipose_Subcutaneous	./WEIGHTS//GTExv8.EUR.Adipose_Subcutaneous/ENSG00000257595.2.wgt.RDat	12	111369281	111369282	0.0489	rs3184504	-9.55	rs7398343	0.0279	4.36	3.231	233	1	top1	0.028	0.00014	3.231	0.00123	No
RPS6KB2	ENSG00000175634.14	GTExv8.EUR.Adipose_Subcutaneous	./WEIGHTS//GTExv8.EUR.Adipose_Subcutaneous/ENSG00000175634.14.wgt.RDat	11	67428482	67428483	0.0783	rs4465371	-3.57	rs630172	0.0749	-6.34	-3.224	239	1	top1	0.075	6.8e-10	3.224	0.00126	No
POLI	ENSG00000101751.10	GTExv8.EUR.Adipose_Subcutaneous	./WEIGHTS//GTExv8.EUR.Adipose_Subcutaneous/ENSG00000101751.10.wgt.RDat	18	54270028	54270029	0.6819	rs11872614	3.7	rs3730783	0.451151	-14.77	-2.885	383	25	enet	0.52	3.4e-77	3.22274	0.00127	No
YDJC	ENSG00000161179.13	GTExv8.EUR.Adipose_Subcutaneous	./WEIGHTS//GTExv8.EUR.Adipose_Subcutaneous/ENSG00000161179.13.wgt.RDat	22	21630063	21630064	0.0747	rs140491	-5.22	rs861854	0.0263	-5.27	1.264	298	11	enet	0.047	9e-07	-3.22154	0.00128	No
ADGRG6	ENSG00000112414.14	GTExv8.EUR.Adipose_Subcutaneous	./WEIGHTS//GTExv8.EUR.Adipose_Subcutaneous/ENSG00000112414.14.wgt.RDat	6	142301853	142301854	0.0878	rs7763064	-3.33	rs2050157	0.0651	-6.34	-3.2	383	383	susie	0.07	2.5e-09	3.2181	0.00129	No
ALG11	ENSG00000253710.2	GTExv8.EUR.Adipose_Subcutaneous	./WEIGHTS//GTExv8.EUR.Adipose_Subcutaneous/ENSG00000253710.2.wgt.RDat	13	52012397	52012398	0.1551	rs9568713	3.88	rs9535832	0.146	9.11	3.408	351	8	lasso	0.17	4.8e-21	3.2181	0.001291	No
MAP3K3	ENSG00000198909.7	GTExv8.EUR.Adipose_Subcutaneous	./WEIGHTS//GTExv8.EUR.Adipose_Subcutaneous/ENSG00000198909.7.wgt.RDat	17	63622414	63622415	0.0662	rs2008896	3.58	rs8076717	0.066272	6.16	3.191	276	276	susie	0.07	2.4e-09	3.21683	0.0013	No
GCLM	ENSG00000023909.9	GTExv8.EUR.Adipose_Subcutaneous	./WEIGHTS//GTExv8.EUR.Adipose_Subcutaneous/ENSG00000023909.9.wgt.RDat	1	93909455	93909456	0.1318	rs4847245	-4.52	rs718873	0.0588	-7.03	-2.163	435	14	lasso	0.08	2e-10	3.21464	0.00131	No
IPO8	ENSG00000133704.9	GTExv8.EUR.Adipose_Subcutaneous	./WEIGHTS//GTExv8.EUR.Adipose_Subcutaneous/ENSG00000133704.9.wgt.RDat	12	30695985	30695986	0.2253	rs12146709	-3.55	rs2278558	0.157	-8.86	-3.209	573	1	top1	0.16	1.3e-19	3.209	0.00133	No
DEFB109P3	ENSG00000254866.2	GTExv8.EUR.Adipose_Subcutaneous	./WEIGHTS//GTExv8.EUR.Adipose_Subcutaneous/ENSG00000254866.2.wgt.RDat	8	12151133	12151134	0.0398	rs10112596	-4.26	rs11994417	0.006909	4.12	3.172	214	214	susie	0.011	0.011	3.20564	0.00135	No
SRR	ENSG00000167720.12	GTExv8.EUR.Adipose_Subcutaneous	./WEIGHTS//GTExv8.EUR.Adipose_Subcutaneous/ENSG00000167720.12.wgt.RDat	17	2303382	2303383	0.3757	rs4061159	3.57	rs12450028	0.397302	-13.86	-3.204	406	4	lasso	0.4	3.8e-55	3.19425	0.0014	No
FOLH1	ENSG00000086205.16	GTExv8.EUR.Adipose_Subcutaneous	./WEIGHTS//GTExv8.EUR.Adipose_Subcutaneous/ENSG00000086205.16.wgt.RDat	11	49208669	49208670	0.0294	rs11040016	4.15	rs2078394	0.0052	3.62	2.541	170	170	susie	0.0063	0.045	3.19223	0.00141	No
PITPNM1	ENSG00000110697.12	GTExv8.EUR.Adipose_Subcutaneous	./WEIGHTS//GTExv8.EUR.Adipose_Subcutaneous/ENSG00000110697.12.wgt.RDat	11	67506262	67506263	0.0377	rs4465371	-3.57	rs2276118	0.0283	-4.1	-3.19	239	1	top1	0.028	0.00013	3.19	0.00142	No
PPP1R13B	ENSG00000088808.16	GTExv8.EUR.Adipose_Subcutaneous	./WEIGHTS//GTExv8.EUR.Adipose_Subcutaneous/ENSG00000088808.16.wgt.RDat	14	103847589	103847590	0.0392	rs12433109	-3.72	rs11847468	0.012222	-4.6	-3.114	327	327	susie	0.024	0.00039	3.1839	0.00145	No
RP11-566E18.1	ENSG00000279348.1	GTExv8.EUR.Adipose_Subcutaneous	./WEIGHTS//GTExv8.EUR.Adipose_Subcutaneous/ENSG00000279348.1.wgt.RDat	2	216211403	216211404	0.0941	rs1805382	3.182	rs1805382	0.083225	6.43	3.182	505	1	top1	0.083	7.4e-11	3.182	0.00146	No
EEF1DP7	ENSG00000263883.1	GTExv8.EUR.Adipose_Subcutaneous	./WEIGHTS//GTExv8.EUR.Adipose_Subcutaneous/ENSG00000263883.1.wgt.RDat	17	63636600	63636601	0.0403	rs2008896	3.58	rs2955250	0.014911	4.27	3.177	281	1	top1	0.015	0.0043	3.177	0.00149	No
SMARCA5	ENSG00000153147.5	GTExv8.EUR.Adipose_Subcutaneous	./WEIGHTS//GTExv8.EUR.Adipose_Subcutaneous/ENSG00000153147.5.wgt.RDat	4	143513462	143513463	0.0465	rs11100790	-3.67	rs7685063	0.0136	4.15	-1.896	263	13	enet	0.024	0.00036	-3.17047	0.00152	No
SLC12A9	ENSG00000146828.17	GTExv8.EUR.Adipose_Subcutaneous	./WEIGHTS//GTExv8.EUR.Adipose_Subcutaneous/ENSG00000146828.17.wgt.RDat	7	100826819	100826820	0.0595	rs2293769	-4.93	rs314330	0.0292	-4.85	-3.56	355	13	enet	0.059	4.7e-08	3.16476	0.00155	No
EMID1	ENSG00000186998.15	GTExv8.EUR.Adipose_Subcutaneous	./WEIGHTS//GTExv8.EUR.Adipose_Subcutaneous/ENSG00000186998.15.wgt.RDat	22	29205850	29205851	0.1098	rs5752866	-3.15	rs3950176	0.0354	-4.88	2.584	412	5	lasso	0.07	2.2e-09	-3.16071	0.00157	No
RP11-387H17.4	ENSG00000264968.1	GTExv8.EUR.Adipose_Subcutaneous	./WEIGHTS//GTExv8.EUR.Adipose_Subcutaneous/ENSG00000264968.1.wgt.RDat	17	39927741	39927742	0.2687	rs3859192	-6.99	rs4795402	0.144107	8.43	1.841	293	293	susie	0.18	4.9e-22	3.15837	0.00159	No
GOLIM4	ENSG00000173905.8	GTExv8.EUR.Adipose_Subcutaneous	./WEIGHTS//GTExv8.EUR.Adipose_Subcutaneous/ENSG00000173905.8.wgt.RDat	3	168095974	168095975	0.1216	rs2253178	3.04	rs9860578	0.0202	5.33	-1.396	334	47	enet	0.058	6.1e-08	-3.15608	0.0016	No
CWF19L2	ENSG00000152404.15	GTExv8.EUR.Adipose_Subcutaneous	./WEIGHTS//GTExv8.EUR.Adipose_Subcutaneous/ENSG00000152404.15.wgt.RDat	11	107457843	107457844	0.242	rs583852	-3.07	rs4754214	0.122	8.97	-2.139	469	469	susie	0.22	3.4e-28	-3.14535	0.00166	No
FAM85B	ENSG00000253893.2	GTExv8.EUR.Adipose_Subcutaneous	./WEIGHTS//GTExv8.EUR.Adipose_Subcutaneous/ENSG00000253893.2.wgt.RDat	8	8226613	8226614	0.0703	rs7014953	4.24	rs2948286	0.065624	-6.88	-3.154	322	322	susie	0.066	6.2e-09	3.14381	0.00167	No
AAGAB	ENSG00000103591.12	GTExv8.EUR.Adipose_Subcutaneous	./WEIGHTS//GTExv8.EUR.Adipose_Subcutaneous/ENSG00000103591.12.wgt.RDat	15	67254735	67254736	0.0846	rs7180265	-3.65	rs7166081	0.0427	4.9	-3.039	483	483	susie	0.046	1.4e-06	-3.14117	0.00168	No
PACS1	ENSG00000175115.11	GTExv8.EUR.Adipose_Subcutaneous	./WEIGHTS//GTExv8.EUR.Adipose_Subcutaneous/ENSG00000175115.11.wgt.RDat	11	66070453	66070454	0.1098	rs642803	-4.65	rs10791838	0.0952	-7.84	2.126	362	16	enet	0.11	1.5e-14	-3.13833	0.0017	No
HOMER2	ENSG00000103942.12	GTExv8.EUR.Adipose_Subcutaneous	./WEIGHTS//GTExv8.EUR.Adipose_Subcutaneous/ENSG00000103942.12.wgt.RDat	15	82986152	82986153	0.1034	rs8041231	5.26	rs1877241	0.0144	-4.57	3.29	306	12	enet	0.023	0.00047	-3.13676	0.00171	No
PVRIG	ENSG00000213413.2	GTExv8.EUR.Adipose_Subcutaneous	./WEIGHTS//GTExv8.EUR.Adipose_Subcutaneous/ENSG00000213413.2.wgt.RDat	7	100218240	100218241	0.0701	rs10953301	-4.54	rs12532878	0.0179	-4.14	-3.125	282	282	susie	0.027	0.00019	3.13565	0.00171	No
RNF32	ENSG00000105982.16	GTExv8.EUR.Adipose_Subcutaneous	./WEIGHTS//GTExv8.EUR.Adipose_Subcutaneous/ENSG00000105982.16.wgt.RDat	7	156640673	156640674	0.0927	rs10488062	-3.61	rs10488060	0.0105	-4.64	-3.298	464	3	lasso	0.012	0.0092	3.1344	0.00172	No
IKZF4	ENSG00000123411.14	GTExv8.EUR.Adipose_Subcutaneous	./WEIGHTS//GTExv8.EUR.Adipose_Subcutaneous/ENSG00000123411.14.wgt.RDat	12	56007658	56007659	0.0577	rs2066808	3.86	rs705700	0.0467	5.74	-3.2	285	285	susie	0.054	1.8e-07	-3.13073	0.00174	No
DISP2	ENSG00000140323.5	GTExv8.EUR.Adipose_Subcutaneous	./WEIGHTS//GTExv8.EUR.Adipose_Subcutaneous/ENSG00000140323.5.wgt.RDat	15	40358234	40358235	0.7061	rs17722526	3.17	rs2289328	0.39	13.69	-2.573	399	399	susie	0.53	1.2e-79	-3.13083	0.00174	No
KCTD19	ENSG00000168676.10	GTExv8.EUR.Adipose_Subcutaneous	./WEIGHTS//GTExv8.EUR.Adipose_Subcutaneous/ENSG00000168676.10.wgt.RDat	16	67326762	67326763	0.0382	rs7199443	-4.31	rs16957304	0.0212	4.48	-2.783	229	229	susie	0.03	7.5e-05	-3.12435	0.00178	No
CTRL	ENSG00000141086.17	GTExv8.EUR.Adipose_Subcutaneous	./WEIGHTS//GTExv8.EUR.Adipose_Subcutaneous/ENSG00000141086.17.wgt.RDat	16	67932413	67932414	0.0334	rs237831	4.65	rs35356834	0.000674	3.69	-3.122	241	1	top1	0.00067	0.25	-3.122	0.0018	No
E2F4	ENSG00000205250.8	GTExv8.EUR.Adipose_Subcutaneous	./WEIGHTS//GTExv8.EUR.Adipose_Subcutaneous/ENSG00000205250.8.wgt.RDat	16	67192168	67192169	0.0586	rs4783585	3.97	rs35356834	0.0153	4.26	-3.122	251	1	top1	0.015	0.0038	-3.122	0.0018	No
ACSF3	ENSG00000176715.15	GTExv8.EUR.Adipose_Subcutaneous	./WEIGHTS//GTExv8.EUR.Adipose_Subcutaneous/ENSG00000176715.15.wgt.RDat	16	89088374	89088375	0.1954	rs9932581	3.31	rs7498845	0.0925	-7.07	-2.891	435	435	susie	0.098	1.4e-12	3.11871	0.00182	No
CROCCP2	ENSG00000215908.10	GTExv8.EUR.Adipose_Subcutaneous	./WEIGHTS//GTExv8.EUR.Adipose_Subcutaneous/ENSG00000215908.10.wgt.RDat	1	16657231	16657232	0.4167	rs4920608	3.99	rs2076606	0.0681	6.55	-1.235	257	33	enet	0.17	7.7e-22	-3.11577	0.00183	No
GMDS-AS1	ENSG00000250903.8	GTExv8.EUR.Adipose_Subcutaneous	./WEIGHTS//GTExv8.EUR.Adipose_Subcutaneous/ENSG00000250903.8.wgt.RDat	6	2245747	2245748	0.0521	rs1994124	5.93	rs6919576	0.00449	4.59	-3.955	537	8	enet	0.017	0.0022	-3.1149	0.00184	No
AC136289.1	ENSG00000224479.6	GTExv8.EUR.Adipose_Subcutaneous	./WEIGHTS//GTExv8.EUR.Adipose_Subcutaneous/ENSG00000224479.6.wgt.RDat	3	63827444	63827445	0.1166	rs7629131	-3.84	rs832187	0.00932	4.82	1.625	589	15	enet	0.048	7.2e-07	3.11172	0.00186	No
RTEL1	ENSG00000258366.7	GTExv8.EUR.Adipose_Subcutaneous	./WEIGHTS//GTExv8.EUR.Adipose_Subcutaneous/ENSG00000258366.7.wgt.RDat	20	63657809	63657810	0.2777	rs6011076	4.83	rs6062484	0.0793	-7.67	-2.628	429	12	enet	0.1	4.5e-13	3.10767	0.001886	No
BTBD1	ENSG00000064726.9	GTExv8.EUR.Adipose_Subcutaneous	./WEIGHTS//GTExv8.EUR.Adipose_Subcutaneous/ENSG00000064726.9.wgt.RDat	15	83067333	83067334	0.1282	rs8041231	5.26	rs7172665	0.0894	-6.9	-2.838	336	336	susie	0.1	4.2e-13	3.10529	0.0019	No
GLB1L2	ENSG00000149328.14	GTExv8.EUR.Adipose_Subcutaneous	./WEIGHTS//GTExv8.EUR.Adipose_Subcutaneous/ENSG00000149328.14.wgt.RDat	11	134331873	134331874	0.1671	rs73731	-5.02	rs574328	0.0826	6.94	1.989	601	21	enet	0.14	3.4e-17	3.10113	0.00193	No
PRSS51	ENSG00000253649.3	GTExv8.EUR.Adipose_Subcutaneous	./WEIGHTS//GTExv8.EUR.Adipose_Subcutaneous/ENSG00000253649.3.wgt.RDat	8	10547556	10547557	0.089	rs4841352	4.14	rs12545398	-0.000443	-3.58	-0.116	706	706	susie	0.0009	0.23	-3.10048	0.00193	No
CENPW	ENSG00000203760.8	GTExv8.EUR.Adipose_Subcutaneous	./WEIGHTS//GTExv8.EUR.Adipose_Subcutaneous/ENSG00000203760.8.wgt.RDat	6	126340173	126340174	0.056	rs2184968	-3.41	rs9375435	0.0758	-6.63	-2.936	185	185	susie	0.081	1.4e-10	3.0989	0.00194	No
CCDC18	ENSG00000122483.17	GTExv8.EUR.Adipose_Subcutaneous	./WEIGHTS//GTExv8.EUR.Adipose_Subcutaneous/ENSG00000122483.17.wgt.RDat	1	93179918	93179919	0.0784	rs4847245	-4.52	rs1572343	0.0595	-5.9	-3.456	271	271	susie	0.063	1.7e-08	3.09134	0.00199	No
RP11-603J24.7	ENSG00000237493.3	GTExv8.EUR.Adipose_Subcutaneous	./WEIGHTS//GTExv8.EUR.Adipose_Subcutaneous/ENSG00000237493.3.wgt.RDat	12	55981034	55981035	0.0472	rs2066808	3.86	rs1689512	0.000407	-3.38	-1.365	291	291	susie	0.0084	0.025	3.088	0.00202	No
B3GAT3	ENSG00000149541.9	GTExv8.EUR.Adipose_Subcutaneous	./WEIGHTS//GTExv8.EUR.Adipose_Subcutaneous/ENSG00000149541.9.wgt.RDat	11	62622174	62622175	0.049	rs7942991	3.73	rs693698	0.00951	4.77	3.583	378	11	enet	0.017	0.0026	3.08376	0.00204	No
ALG1L13P	ENSG00000253981.5	GTExv8.EUR.Adipose_Subcutaneous	./WEIGHTS//GTExv8.EUR.Adipose_Subcutaneous/ENSG00000253981.5.wgt.RDat	8	8244039	8244040	0.0683	rs7014953	4.24	rs2980436	0.06322	5.99	-3.08	342	1	top1	0.063	1.5e-08	-3.08	0.00207	No
WNT2	ENSG00000105989.8	GTExv8.EUR.Adipose_Subcutaneous	./WEIGHTS//GTExv8.EUR.Adipose_Subcutaneous/ENSG00000105989.8.wgt.RDat	7	117323288	117323289	0.0797	rs213951	3.08	rs38902	-0.000881	-3.57	-0.806	317	47	enet	0.031	5.8e-05	3.07863	0.00208	No
FXYD5	ENSG00000089327.14	GTExv8.EUR.Adipose_Subcutaneous	./WEIGHTS//GTExv8.EUR.Adipose_Subcutaneous/ENSG00000089327.14.wgt.RDat	19	35154729	35154730	0.3114	rs10426624	-4.69	rs1046294	0.162	-9.28	4.584	486	56	enet	0.17	1.8e-21	-3.0776	0.00209	No
GNMT	ENSG00000124713.5	GTExv8.EUR.Adipose_Subcutaneous	./WEIGHTS//GTExv8.EUR.Adipose_Subcutaneous/ENSG00000124713.5.wgt.RDat	6	42960757	42960758	0.2508	rs2007950	-3.75	rs2395943	0.261	11.43	-3.076	371	1	top1	0.26	2e-33	-3.076	0.0021	No
RXRG	ENSG00000143171.12	GTExv8.EUR.Adipose_Subcutaneous	./WEIGHTS//GTExv8.EUR.Adipose_Subcutaneous/ENSG00000143171.12.wgt.RDat	1	165445354	165445355	0.0975	rs9333379	3.45	rs10918179	0.0526	5.12	-3.073	639	1	top1	0.053	2.3e-07	-3.073	0.00212	No
C2orf74	ENSG00000237651.6	GTExv8.EUR.Adipose_Subcutaneous	./WEIGHTS//GTExv8.EUR.Adipose_Subcutaneous/ENSG00000237651.6.wgt.RDat	2	61145067	61145068	0.7723	rs777584	3.626	rs720201	0.678647	18.06	3.064	314	314	susie	0.68	1.6e-120	3.0713	0.00213	No
ISG15	ENSG00000187608.8	GTExv8.EUR.Adipose_Subcutaneous	./WEIGHTS//GTExv8.EUR.Adipose_Subcutaneous/ENSG00000187608.8.wgt.RDat	1	1001137	1001138	0.1008	rs3128117	-4.19	rs1891906	0.0567	5.52	-4.122	184	7	enet	0.082	9.5e-11	-3.06932	0.00215	No
RP11-850A17.1	ENSG00000277324.1	GTExv8.EUR.Adipose_Subcutaneous	./WEIGHTS//GTExv8.EUR.Adipose_Subcutaneous/ENSG00000277324.1.wgt.RDat	18	54269402	54269403	0.1274	rs11872614	3.7	rs3730783	0.059629	-6.42	-2.885	383	13	enet	0.08	1.8e-10	3.06011	0.002213	No
TRIP6	ENSG00000087077.13	GTExv8.EUR.Adipose_Subcutaneous	./WEIGHTS//GTExv8.EUR.Adipose_Subcutaneous/ENSG00000087077.13.wgt.RDat	7	100867137	100867138	0.0936	rs2293769	-4.93	rs15624	0.103	-7.43	-3.058	361	1	top1	0.1	3.8e-13	3.058	0.00223	No
GRIP2	ENSG00000144596.12	GTExv8.EUR.Adipose_Subcutaneous	./WEIGHTS//GTExv8.EUR.Adipose_Subcutaneous/ENSG00000144596.12.wgt.RDat	3	14556074	14556075	0.1273	rs12491506	-3.32	rs17317288	0.0861	6.51	-3.055	628	1	top1	0.086	3.5e-11	-3.055	0.00225	No
CTCF	ENSG00000102974.14	GTExv8.EUR.Adipose_Subcutaneous	./WEIGHTS//GTExv8.EUR.Adipose_Subcutaneous/ENSG00000102974.14.wgt.RDat	16	67562406	67562407	0.0397	rs237831	4.65	rs6979	0.00706	4.02	3.053	218	1	top1	0.0071	0.037	3.053	0.00227	No
HERPUD1	ENSG00000051108.14	GTExv8.EUR.Adipose_Subcutaneous	./WEIGHTS//GTExv8.EUR.Adipose_Subcutaneous/ENSG00000051108.14.wgt.RDat	16	56932047	56932048	0.1482	rs1800775	-3.82	rs9921780	0.0609	5.56	2.866	526	10	lasso	0.082	9.7e-11	3.04812	0.0023	No
PPP1R35	ENSG00000160813.6	GTExv8.EUR.Adipose_Subcutaneous	./WEIGHTS//GTExv8.EUR.Adipose_Subcutaneous/ENSG00000160813.6.wgt.RDat	7	100436564	100436565	0.0336	rs2293769	-4.93	rs11771331	-0.00142	3.21	0.902	311	311	susie	0.015	0.0041	3.04297	0.00234	No
LINC00526	ENSG00000264575.1	GTExv8.EUR.Adipose_Subcutaneous	./WEIGHTS//GTExv8.EUR.Adipose_Subcutaneous/ENSG00000264575.1.wgt.RDat	18	5237824	5237825	0.0837	rs11081180	-3.13	rs7238524	0.047402	5.44	-2.955	496	496	susie	0.049	6.1e-07	-3.04006	0.002365	No
RP11-350J20.9	ENSG00000216906.2	GTExv8.EUR.Adipose_Subcutaneous	./WEIGHTS//GTExv8.EUR.Adipose_Subcutaneous/ENSG00000216906.2.wgt.RDat	6	149904242	149904243	0.2457	rs4329129	-3.67	rs7742993	0.198	10.03	-3.063	510	510	susie	0.2	8.5e-26	-3.0394	0.00237	No
LINC00565	ENSG00000260910.1	GTExv8.EUR.Adipose_Subcutaneous	./WEIGHTS//GTExv8.EUR.Adipose_Subcutaneous/ENSG00000260910.1.wgt.RDat	13	113928843	113928844	0.0907	rs7994900	4.7	rs9604529	0.0525	5.24	-3.037	354	1	top1	0.053	2.4e-07	-3.037	0.002389	No
GAS6-AS2	ENSG00000272695.1	GTExv8.EUR.Adipose_Subcutaneous	./WEIGHTS//GTExv8.EUR.Adipose_Subcutaneous/ENSG00000272695.1.wgt.RDat	13	113864167	113864168	0.0739	rs7994900	4.7	rs9604529	0.0341	4.49	-3.037	382	1	top1	0.034	2.8e-05	-3.037	0.002389	No
MAPRE3	ENSG00000084764.10	GTExv8.EUR.Adipose_Subcutaneous	./WEIGHTS//GTExv8.EUR.Adipose_Subcutaneous/ENSG00000084764.10.wgt.RDat	2	26970611	26970612	0.0419	rs1728918	4.339	rs714513	0.039897	5.33	-2.873	358	358	susie	0.044	2.2e-06	-3.0339	0.00241	No
MSRA	ENSG00000175806.14	GTExv8.EUR.Adipose_Subcutaneous	./WEIGHTS//GTExv8.EUR.Adipose_Subcutaneous/ENSG00000175806.14.wgt.RDat	8	10054267	10054268	0.0749	rs4841352	4.14	rs10086673	0.060154	-5.5	-3.032	620	1	top1	0.06	3.2e-08	3.032	0.00243	No
FTSJ3	ENSG00000108592.16	GTExv8.EUR.Adipose_Subcutaneous	./WEIGHTS//GTExv8.EUR.Adipose_Subcutaneous/ENSG00000108592.16.wgt.RDat	17	63830011	63830012	0.4194	rs2008896	3.58	rs2236736	0.604913	-17.09	-2.84	330	50	enet	0.61	4.7e-101	3.02807	0.00246	No
AC007246.3	ENSG00000231312.6	GTExv8.EUR.Adipose_Subcutaneous	./WEIGHTS//GTExv8.EUR.Adipose_Subcutaneous/ENSG00000231312.6.wgt.RDat	2	39436636	39436637	0.1414	rs17508058	4.004	rs7594967	0.105757	-7.89	-2.788	324	11	enet	0.12	3.1e-15	3.0267	0.00247	No
IQCH	ENSG00000103599.19	GTExv8.EUR.Adipose_Subcutaneous	./WEIGHTS//GTExv8.EUR.Adipose_Subcutaneous/ENSG00000103599.19.wgt.RDat	15	67254799	67254800	0.0815	rs7180265	-3.65	rs8042007	0.0768	-6.36	-3.023	483	1	top1	0.077	4e-10	3.023	0.0025	No
CTAGE3P	ENSG00000232872.2	GTExv8.EUR.Adipose_Subcutaneous	./WEIGHTS//GTExv8.EUR.Adipose_Subcutaneous/ENSG00000232872.2.wgt.RDat	13	51910620	51910621	0.0447	rs9568713	3.88	rs9591438	0.0262	-4.22	3.022	351	1	top1	0.026	0.00022	-3.022	0.002511	No
MTCO3P11	ENSG00000237711.1	GTExv8.EUR.Adipose_Subcutaneous	./WEIGHTS//GTExv8.EUR.Adipose_Subcutaneous/ENSG00000237711.1.wgt.RDat	9	5100235	5100236	0.0451	rs10758669	-4.77	rs11793659	-0.000631	-3.55	-3.479	534	534	susie	0.0059	0.051	3.01792	0.00255	No
ADAM32	ENSG00000197140.14	GTExv8.EUR.Adipose_Subcutaneous	./WEIGHTS//GTExv8.EUR.Adipose_Subcutaneous/ENSG00000197140.14.wgt.RDat	8	39106989	39106990	0.3445	rs7015505	-3.5	rs11985898	0.428116	14.44	-2.485	283	30	enet	0.43	2.5e-61	-3.01532	0.00257	No
SPECC1L	ENSG00000100014.19	GTExv8.EUR.Adipose_Subcutaneous	./WEIGHTS//GTExv8.EUR.Adipose_Subcutaneous/ENSG00000100014.19.wgt.RDat	22	24270816	24270817	0.1762	rs2282476	3.63	rs17651189	0.0952	6.81	3.348	381	381	susie	0.1	6.8e-13	3.01356	0.00258	No
PRTFDC1	ENSG00000099256.18	GTExv8.EUR.Adipose_Subcutaneous	./WEIGHTS//GTExv8.EUR.Adipose_Subcutaneous/ENSG00000099256.18.wgt.RDat	10	24952603	24952604	0.1406	rs12266014	-3.04	rs10828722	0.0858	-6.58	-3.013	413	1	top1	0.086	3.7e-11	3.013	0.00259	No
TMEM55A	ENSG00000155099.7	GTExv8.EUR.Adipose_Subcutaneous	./WEIGHTS//GTExv8.EUR.Adipose_Subcutaneous/ENSG00000155099.7.wgt.RDat	8	91041063	91041064	0.0345	rs11784415	3.98	rs7341609	0.014425	4.68	-2.664	300	300	susie	0.017	0.0027	-3.00164	0.00269	No
N4BP2L2	ENSG00000244754.8	GTExv8.EUR.Adipose_Subcutaneous	./WEIGHTS//GTExv8.EUR.Adipose_Subcutaneous/ENSG00000244754.8.wgt.RDat	13	32538884	32538885	0.0863	rs7997912	2.93	rs798274	0.018	-4.89	-1.741	485	20	enet	0.038	1e-05	2.9925	0.002767	No
CCDC124	ENSG00000007080.10	GTExv8.EUR.Adipose_Subcutaneous	./WEIGHTS//GTExv8.EUR.Adipose_Subcutaneous/ENSG00000007080.10.wgt.RDat	19	17933015	17933016	0.3111	rs897753	4.05	rs7250332	0.14	-9.1	-3.305	431	8	enet	0.19	2.3e-23	2.98917	0.0028	No
AC016747.3	ENSG00000212978.6	GTExv8.EUR.Adipose_Subcutaneous	./WEIGHTS//GTExv8.EUR.Adipose_Subcutaneous/ENSG00000212978.6.wgt.RDat	2	61144968	61144969	0.2229	rs777584	3.626	rs1177309	0.184626	-10.35	2.943	314	16	enet	0.22	2.4e-27	-2.9852	0.00283	No
DCAF8	ENSG00000132716.18	GTExv8.EUR.Adipose_Subcutaneous	./WEIGHTS//GTExv8.EUR.Adipose_Subcutaneous/ENSG00000132716.18.wgt.RDat	1	160262399	160262400	0.0588	rs3795327	-3.34	rs7522166	0.0014	3.51	2.142	518	518	susie	0.0097	0.017	2.98432	0.00284	No
TMED5	ENSG00000117500.12	GTExv8.EUR.Adipose_Subcutaneous	./WEIGHTS//GTExv8.EUR.Adipose_Subcutaneous/ENSG00000117500.12.wgt.RDat	1	93163209	93163210	0.0507	rs4847245	-4.52	rs550892	0.0407	-4.97	-2.506	267	9	enet	0.045	1.5e-06	2.98283	0.00286	No
TTC9C	ENSG00000162222.13	GTExv8.EUR.Adipose_Subcutaneous	./WEIGHTS//GTExv8.EUR.Adipose_Subcutaneous/ENSG00000162222.13.wgt.RDat	11	62728068	62728069	0.1309	rs7942991	3.73	rs531552	0.0895	6.7	2.982	346	6	lasso	0.093	6e-12	2.98198	0.00286	No
AF131215.9	ENSG00000269918.1	GTExv8.EUR.Adipose_Subcutaneous	./WEIGHTS//GTExv8.EUR.Adipose_Subcutaneous/ENSG00000269918.1.wgt.RDat	8	11106703	11106704	0.1057	rs4841409	-3.92	rs7832722	0.090897	-7.62	2.679	621	8	lasso	0.096	2.2e-12	-2.97469	0.00293	No
MTCH2	ENSG00000109919.9	GTExv8.EUR.Adipose_Subcutaneous	./WEIGHTS//GTExv8.EUR.Adipose_Subcutaneous/ENSG00000109919.9.wgt.RDat	11	47642622	47642623	0.0348	rs7124275	3.82	rs2293578	0.00533	3.64	-2.362	288	288	susie	0.015	0.004	-2.97439	0.00294	No
SLC12A4	ENSG00000124067.16	GTExv8.EUR.Adipose_Subcutaneous	./WEIGHTS//GTExv8.EUR.Adipose_Subcutaneous/ENSG00000124067.16.wgt.RDat	16	67969600	67969601	0.0583	rs237831	4.65	rs3743739	0.0497	5.39	-3.282	245	245	susie	0.051	3.3e-07	-2.96871	0.00299	No
TMEM263	ENSG00000151135.9	GTExv8.EUR.Adipose_Subcutaneous	./WEIGHTS//GTExv8.EUR.Adipose_Subcutaneous/ENSG00000151135.9.wgt.RDat	12	106955718	106955719	0.0664	rs2731355	-3.43	rs4964193	0.0402	5.77	-2.804	408	408	susie	0.045	1.5e-06	-2.9683	0.00299	No
LRRC36	ENSG00000159708.17	GTExv8.EUR.Adipose_Subcutaneous	./WEIGHTS//GTExv8.EUR.Adipose_Subcutaneous/ENSG00000159708.17.wgt.RDat	16	67326797	67326798	0.077	rs7199443	-4.31	rs2089402	0.0691	6.73	-2.886	229	229	susie	0.085	4.8e-11	-2.96494	0.00303	No
SCMH1	ENSG00000010803.16	GTExv8.EUR.Adipose_Subcutaneous	./WEIGHTS//GTExv8.EUR.Adipose_Subcutaneous/ENSG00000010803.16.wgt.RDat	1	41242115	41242116	0.1123	rs4660492	-3.63	rs11579485	0.0451	5.4	-2.964	428	1	top1	0.045	1.6e-06	-2.964	0.00304	No
UPB1	ENSG00000100024.14	GTExv8.EUR.Adipose_Subcutaneous	./WEIGHTS//GTExv8.EUR.Adipose_Subcutaneous/ENSG00000100024.14.wgt.RDat	22	24494106	24494107	0.1486	rs2282476	3.63	rs2298383	0.163	9.14	2.964	397	1	top1	0.16	2e-20	2.964	0.00304	No
KHK	ENSG00000138030.12	GTExv8.EUR.Adipose_Subcutaneous	./WEIGHTS//GTExv8.EUR.Adipose_Subcutaneous/ENSG00000138030.12.wgt.RDat	2	27086746	27086747	0.3163	rs1728918	4.339	rs2119026	0.384051	13.8	-2.802	310	21	enet	0.39	1.8e-53	-2.9529	0.00315	No
CPED1	ENSG00000106034.17	GTExv8.EUR.Adipose_Subcutaneous	./WEIGHTS//GTExv8.EUR.Adipose_Subcutaneous/ENSG00000106034.17.wgt.RDat	7	120988676	120988677	0.0674	rs2254595	-4.75	rs4731006	0.0248	4.9	-3.069	351	23	enet	0.029	9.5e-05	-2.95015	0.00318	No
TADA1	ENSG00000152382.5	GTExv8.EUR.Adipose_Subcutaneous	./WEIGHTS//GTExv8.EUR.Adipose_Subcutaneous/ENSG00000152382.5.wgt.RDat	1	166876326	166876327	0.077	rs402031	3.27	rs11583927	0.0374	-5.35	-2.995	582	4	lasso	0.048	8e-07	2.94899	0.00319	No
FANCF	ENSG00000183161.4	GTExv8.EUR.Adipose_Subcutaneous	./WEIGHTS//GTExv8.EUR.Adipose_Subcutaneous/ENSG00000183161.4.wgt.RDat	11	22626786	22626787	0.0822	rs722490	3.2	rs3740615	0.0626	5.81	2.949	378	1	top1	0.063	1.7e-08	2.949	0.00319	No
FES	ENSG00000182511.11	GTExv8.EUR.Adipose_Subcutaneous	./WEIGHTS//GTExv8.EUR.Adipose_Subcutaneous/ENSG00000182511.11.wgt.RDat	15	90883694	90883695	0.104	rs4932370	3.47	rs1029420	0.0743	6.2	-2.947	487	1	top1	0.074	7.9e-10	-2.947	0.00321	No
DUTP6	ENSG00000225171.2	GTExv8.EUR.Adipose_Subcutaneous	./WEIGHTS//GTExv8.EUR.Adipose_Subcutaneous/ENSG00000225171.2.wgt.RDat	1	166868747	166868748	0.1913	rs402031	3.27	rs6691431	0.225	10.45	2.939	580	1	top1	0.23	1.7e-28	2.939	0.00329	No
FDFT1	ENSG00000079459.12	GTExv8.EUR.Adipose_Subcutaneous	./WEIGHTS//GTExv8.EUR.Adipose_Subcutaneous/ENSG00000079459.12.wgt.RDat	8	11795572	11795573	0.1774	rs10112596	-4.26	rs1616534	0.083933	-7.08	2.887	463	20	enet	0.1	7.7e-13	-2.93679	0.00332	No
ADORA2A	ENSG00000128271.21	GTExv8.EUR.Adipose_Subcutaneous	./WEIGHTS//GTExv8.EUR.Adipose_Subcutaneous/ENSG00000128271.21.wgt.RDat	22	24417878	24417879	0.0551	rs2282476	3.63	rs4521150	0.00492	4.18	-1.308	380	31	enet	0.021	0.00094	-2.93244	0.00336	No
AP5B1	ENSG00000254470.2	GTExv8.EUR.Adipose_Subcutaneous	./WEIGHTS//GTExv8.EUR.Adipose_Subcutaneous/ENSG00000254470.2.wgt.RDat	11	65780801	65780802	0.0725	rs642803	-4.65	rs618456	0.013	-4.7	-2.325	333	333	susie	0.025	0.00033	2.93305	0.00336	No
POGK	ENSG00000143157.11	GTExv8.EUR.Adipose_Subcutaneous	./WEIGHTS//GTExv8.EUR.Adipose_Subcutaneous/ENSG00000143157.11.wgt.RDat	1	166839446	166839447	0.0492	rs402031	3.27	rs6691431	0.00289	-3.91	2.939	600	9	enet	0.0062	0.046	-2.93019	0.00339	No
RP11-153K11.3	ENSG00000233590.1	GTExv8.EUR.Adipose_Subcutaneous	./WEIGHTS//GTExv8.EUR.Adipose_Subcutaneous/ENSG00000233590.1.wgt.RDat	10	68242378	68242379	0.1447	rs10762217	3.6	rs3858144	0.127	-8.32	3.105	389	16	enet	0.15	2.7e-18	-2.92694	0.00342	No
DYNLL2	ENSG00000264364.2	GTExv8.EUR.Adipose_Subcutaneous	./WEIGHTS//GTExv8.EUR.Adipose_Subcutaneous/ENSG00000264364.2.wgt.RDat	17	58083414	58083415	0.1746	rs3853825	-3.67	rs8071026	0.062151	-6.02	3.275	466	17	enet	0.093	5.3e-12	-2.92239	0.00347	No
CDK14	ENSG00000058091.16	GTExv8.EUR.Adipose_Subcutaneous	./WEIGHTS//GTExv8.EUR.Adipose_Subcutaneous/ENSG00000058091.16.wgt.RDat	7	90563734	90563735	0.1476	rs17867644	3.19	rs4727233	0.0634	5.97	-2.509	441	13	enet	0.077	3.5e-10	-2.92182	0.00348	No
SUOX	ENSG00000139531.12	GTExv8.EUR.Adipose_Subcutaneous	./WEIGHTS//GTExv8.EUR.Adipose_Subcutaneous/ENSG00000139531.12.wgt.RDat	12	55997179	55997180	0.2049	rs2066808	3.86	rs705700	0.121	-7.9	-3.2	293	293	susie	0.14	5e-18	2.9129	0.00358	No
OXR1	ENSG00000164830.18	GTExv8.EUR.Adipose_Subcutaneous	./WEIGHTS//GTExv8.EUR.Adipose_Subcutaneous/ENSG00000164830.18.wgt.RDat	8	106359475	106359476	0.1944	rs1381839	-3.33	rs3736179	0.0464	6.71	2.975	416	416	susie	0.11	1.4e-14	2.90609	0.00366	No
ANKRD12	ENSG00000101745.16	GTExv8.EUR.Adipose_Subcutaneous	./WEIGHTS//GTExv8.EUR.Adipose_Subcutaneous/ENSG00000101745.16.wgt.RDat	18	9136776	9136777	0.0574	rs1785560	3.46	rs4798786	0.007926	3.54	2.902	523	1	top1	0.0079	0.029	2.902	0.003708	No
DNAH10OS	ENSG00000250091.2	GTExv8.EUR.Adipose_Subcutaneous	./WEIGHTS//GTExv8.EUR.Adipose_Subcutaneous/ENSG00000250091.2.wgt.RDat	12	123934983	123934984	0.1648	rs7959519	-3.94	rs4930726	0.17	9.21	-2.514	423	10	lasso	0.17	9e-22	-2.8931	0.00381	No
OXLD1	ENSG00000204237.4	GTExv8.EUR.Adipose_Subcutaneous	./WEIGHTS//GTExv8.EUR.Adipose_Subcutaneous/ENSG00000204237.4.wgt.RDat	17	81666362	81666363	0.1447	rs35953598	-3.06	rs35646762	0.111244	-7.78	-2.818	318	318	susie	0.12	4.4e-15	2.8927	0.00382	No
CAMP	ENSG00000164047.4	GTExv8.EUR.Adipose_Subcutaneous	./WEIGHTS//GTExv8.EUR.Adipose_Subcutaneous/ENSG00000164047.4.wgt.RDat	3	48223346	48223347	0.0369	rs2166770	-4.55	rs7619865	0.0448	5.02	-2.89	244	1	top1	0.045	1.8e-06	-2.89	0.00385	No
RP11-412D9.4	ENSG00000260329.1	GTExv8.EUR.Adipose_Subcutaneous	./WEIGHTS//GTExv8.EUR.Adipose_Subcutaneous/ENSG00000260329.1.wgt.RDat	12	106955496	106955497	0.0973	rs2731355	-3.43	rs1348566	0.141	-8.46	2.804	408	408	susie	0.15	3.1e-18	-2.88833	0.00387	No
PM20D1	ENSG00000162877.12	GTExv8.EUR.Adipose_Subcutaneous	./WEIGHTS//GTExv8.EUR.Adipose_Subcutaneous/ENSG00000162877.12.wgt.RDat	1	205850131	205850132	0.4102	rs3789461	-3.72	rs708727	0.434	-14.44	2.887	376	1	top1	0.43	3.4e-61	-2.887	0.00389	No
CABIN1	ENSG00000099991.17	GTExv8.EUR.Adipose_Subcutaneous	./WEIGHTS//GTExv8.EUR.Adipose_Subcutaneous/ENSG00000099991.17.wgt.RDat	22	24011191	24011192	0.3142	rs2282476	3.63	rs34516619	0.0651	6.84	-2.414	413	49	enet	0.18	1e-22	-2.88475	0.00392	No
CRYBB3	ENSG00000100053.9	GTExv8.EUR.Adipose_Subcutaneous	./WEIGHTS//GTExv8.EUR.Adipose_Subcutaneous/ENSG00000100053.9.wgt.RDat	22	25199849	25199850	0.1647	rs9612869	2.96	rs2269672	0.145	8.45	-2.884	453	1	top1	0.15	3.3e-18	-2.884	0.00393	No
TIMP3	ENSG00000100234.11	GTExv8.EUR.Adipose_Subcutaneous	./WEIGHTS//GTExv8.EUR.Adipose_Subcutaneous/ENSG00000100234.11.wgt.RDat	22	32801700	32801701	0.1657	rs9609731	-3.46	rs4820094	0.0408	5.25	2.279	678	6	lasso	0.065	9.4e-09	2.88339	0.00393	No
PPP2R1A	ENSG00000105568.17	GTExv8.EUR.Adipose_Subcutaneous	./WEIGHTS//GTExv8.EUR.Adipose_Subcutaneous/ENSG00000105568.17.wgt.RDat	19	52190038	52190039	0.1807	rs10417820	-3.6	rs13344984	0.0835	-6.55	-2.88	548	1	top1	0.084	6.9e-11	2.88	0.00398	No
PPA2	ENSG00000138777.19	GTExv8.EUR.Adipose_Subcutaneous	./WEIGHTS//GTExv8.EUR.Adipose_Subcutaneous/ENSG00000138777.19.wgt.RDat	4	105474080	105474081	0.255	rs17035270	-3.59	rs1994636	0.0702	-6.4	2.005	400	27	enet	0.13	7.5e-16	-2.87555	0.00403	No
NUP35	ENSG00000163002.12	GTExv8.EUR.Adipose_Subcutaneous	./WEIGHTS//GTExv8.EUR.Adipose_Subcutaneous/ENSG00000163002.12.wgt.RDat	2	183117512	183117513	0.0973	rs6707860	-3.273	rs6750185	0.051612	-5.69	-2.716	379	379	susie	0.058	5.6e-08	2.8758	0.00403	No
FSIP2-AS1	ENSG00000231646.5	GTExv8.EUR.Adipose_Subcutaneous	./WEIGHTS//GTExv8.EUR.Adipose_Subcutaneous/ENSG00000231646.5.wgt.RDat	2	185788208	185788209	0.0446	rs10497664	-3.345	rs988937	0.050354	-5.4	-2.636	289	12	lasso	0.052	2.9e-07	2.8758	0.00403	No
CDCP1	ENSG00000163814.7	GTExv8.EUR.Adipose_Subcutaneous	./WEIGHTS//GTExv8.EUR.Adipose_Subcutaneous/ENSG00000163814.7.wgt.RDat	3	45146421	45146422	0.0661	rs17077598	-3.73	rs7629057	0.0116	4.61	1.513	439	10	enet	0.021	0.00081	2.87313	0.00406	No
RP11-347C12.12	ENSG00000273724.1	GTExv8.EUR.Adipose_Subcutaneous	./WEIGHTS//GTExv8.EUR.Adipose_Subcutaneous/ENSG00000273724.1.wgt.RDat	16	30336399	30336400	0.1014	rs7197475	3.12	rs8051096	0.0688	-6.21	2.871	209	1	top1	0.069	3.4e-09	-2.871	0.00409	No
GRAMD1A	ENSG00000089351.14	GTExv8.EUR.Adipose_Subcutaneous	./WEIGHTS//GTExv8.EUR.Adipose_Subcutaneous/ENSG00000089351.14.wgt.RDat	19	34994783	34994784	0.0653	rs10426624	-4.69	rs8113650	0.0101	-4.31	1.624	478	16	enet	0.032	4.8e-05	-2.86938	0.00411	No
FHOD1	ENSG00000135723.13	GTExv8.EUR.Adipose_Subcutaneous	./WEIGHTS//GTExv8.EUR.Adipose_Subcutaneous/ENSG00000135723.13.wgt.RDat	16	67247657	67247658	0.2181	rs4783585	3.97	rs4783585	0.0363	-5.6	3.974	232	31	enet	0.055	1.1e-07	-2.8695	0.00411	No
HOXB6	ENSG00000108511.9	GTExv8.EUR.Adipose_Subcutaneous	./WEIGHTS//GTExv8.EUR.Adipose_Subcutaneous/ENSG00000108511.9.wgt.RDat	17	48604991	48604992	0.1396	rs3809782	-3.35	rs4793944	0.083593	-6.48	-3.293	395	2	lasso	0.1	2.2e-13	2.86873	0.00412	No
GSTP1	ENSG00000084207.15	GTExv8.EUR.Adipose_Subcutaneous	./WEIGHTS//GTExv8.EUR.Adipose_Subcutaneous/ENSG00000084207.15.wgt.RDat	11	67583594	67583595	0.0707	rs4465371	-3.57	rs7941395	0.0466	-5.98	-2.731	254	6	lasso	0.059	4.3e-08	2.8641	0.00418	No
UQCC1	ENSG00000101019.21	GTExv8.EUR.Adipose_Subcutaneous	./WEIGHTS//GTExv8.EUR.Adipose_Subcutaneous/ENSG00000101019.21.wgt.RDat	20	35412140	35412141	0.1787	rs7270009	3.88	rs4911494	0.147	-8.43	2.864	331	1	top1	0.15	2e-18	-2.864	0.004183	No
PLEK	ENSG00000115956.9	GTExv8.EUR.Adipose_Subcutaneous	./WEIGHTS//GTExv8.EUR.Adipose_Subcutaneous/ENSG00000115956.9.wgt.RDat	2	68365172	68365173	0.0606	rs2311424	2.829	rs4854514	0.000473	-3.87	-1.915	509	15	enet	0.015	0.0043	2.8594	0.00424	No
LMBR1	ENSG00000105983.20	GTExv8.EUR.Adipose_Subcutaneous	./WEIGHTS//GTExv8.EUR.Adipose_Subcutaneous/ENSG00000105983.20.wgt.RDat	7	156893229	156893230	0.1231	rs10488062	-3.61	rs6969186	0.00819	-3.94	-2.023	403	403	susie	0.058	6.4e-08	2.85518	0.0043	No
LINC00941	ENSG00000235884.3	GTExv8.EUR.Adipose_Subcutaneous	./WEIGHTS//GTExv8.EUR.Adipose_Subcutaneous/ENSG00000235884.3.wgt.RDat	12	30795680	30795681	0.2173	rs12146709	-3.55	rs12816066	0.101	-8.36	-3.283	535	7	lasso	0.14	4.9e-18	2.84973	0.00438	No
FAM86B3P	ENSG00000173295.7	GTExv8.EUR.Adipose_Subcutaneous	./WEIGHTS//GTExv8.EUR.Adipose_Subcutaneous/ENSG00000173295.7.wgt.RDat	8	8228594	8228595	0.143	rs7014953	4.24	rs2945251	0.129736	8.03	-2.848	326	1	top1	0.13	2.4e-16	-2.848	0.0044	No
RP11-2E11.6	ENSG00000270823.1	GTExv8.EUR.Adipose_Subcutaneous	./WEIGHTS//GTExv8.EUR.Adipose_Subcutaneous/ENSG00000270823.1.wgt.RDat	7	130498417	130498418	0.1065	rs4731689	3.03	rs10263705	0.0453	-6.08	2.967	426	426	susie	0.052	2.5e-07	-2.84729	0.00441	No
SERPINB8	ENSG00000166401.14	GTExv8.EUR.Adipose_Subcutaneous	./WEIGHTS//GTExv8.EUR.Adipose_Subcutaneous/ENSG00000166401.14.wgt.RDat	18	63970181	63970182	0.1221	rs3786343	3.22	rs3786343	0.031621	-5.58	3.222	525	5	lasso	0.1	3.6e-13	-2.84496	0.004442	No
THBS3	ENSG00000169231.13	GTExv8.EUR.Adipose_Subcutaneous	./WEIGHTS//GTExv8.EUR.Adipose_Subcutaneous/ENSG00000169231.13.wgt.RDat	1	155207980	155207981	0.1062	rs2175391	6.37	rs4971079	0.0301	5.07	1.855	335	28	enet	0.038	1.1e-05	2.84437	0.00445	No
FAM234B	ENSG00000084444.13	GTExv8.EUR.Adipose_Subcutaneous	./WEIGHTS//GTExv8.EUR.Adipose_Subcutaneous/ENSG00000084444.13.wgt.RDat	12	13044283	13044284	0.1837	rs17219978	-3.1	rs1291358	0.0257	5.95	-2.332	602	25	enet	0.052	2.7e-07	-2.8407	0.0045	No
HP	ENSG00000257017.8	GTExv8.EUR.Adipose_Subcutaneous	./WEIGHTS//GTExv8.EUR.Adipose_Subcutaneous/ENSG00000257017.8.wgt.RDat	16	72054591	72054592	0.102	rs2072142	2.95	rs9941087	0.0761	-6.45	2.872	358	358	susie	0.077	3.6e-10	-2.83425	0.00459	No
AP4E1	ENSG00000081014.10	GTExv8.EUR.Adipose_Subcutaneous	./WEIGHTS//GTExv8.EUR.Adipose_Subcutaneous/ENSG00000081014.10.wgt.RDat	15	50908671	50908672	0.0324	rs17601876	-5.97	rs4775916	0.00308	-3.54	1.336	477	477	susie	0.02	0.0011	-2.83094	0.00464	No
SLC20A2	ENSG00000168575.9	GTExv8.EUR.Adipose_Subcutaneous	./WEIGHTS//GTExv8.EUR.Adipose_Subcutaneous/ENSG00000168575.9.wgt.RDat	8	42541596	42541597	0.1188	rs6990159	-4.19	rs9643888	0.067364	6.67	3.032	264	264	susie	0.088	1.9e-11	2.82796	0.00468	No
RP11-493E12.2	ENSG00000273302.1	GTExv8.EUR.Adipose_Subcutaneous	./WEIGHTS//GTExv8.EUR.Adipose_Subcutaneous/ENSG00000273302.1.wgt.RDat	2	61199978	61199979	0.0666	rs777584	3.626	rs2593627	0.03979	-6.39	-2.024	303	12	enet	0.091	9e-12	2.8264	0.00471	No
DR1	ENSG00000117505.12	GTExv8.EUR.Adipose_Subcutaneous	./WEIGHTS//GTExv8.EUR.Adipose_Subcutaneous/ENSG00000117505.12.wgt.RDat	1	93346025	93346026	0.1177	rs4847245	-4.52	rs12133576	0.123	8.33	-3.629	301	7	lasso	0.16	3.3e-20	-2.82106	0.00479	No
TM6SF1	ENSG00000136404.15	GTExv8.EUR.Adipose_Subcutaneous	./WEIGHTS//GTExv8.EUR.Adipose_Subcutaneous/ENSG00000136404.15.wgt.RDat	15	83107406	83107407	0.1196	rs8041231	5.26	rs13379920	0.0278	5.01	1.161	349	13	enet	0.055	1.1e-07	2.8206	0.00479	No
RP11-497H17.1	ENSG00000262663.1	GTExv8.EUR.Adipose_Subcutaneous	./WEIGHTS//GTExv8.EUR.Adipose_Subcutaneous/ENSG00000262663.1.wgt.RDat	17	82918281	82918282	0.1656	rs2011631	2.73	rs3785512	0.026547	5.19	-1.82	312	27	enet	0.038	1e-05	-2.81655	0.00485	No
REEP2	ENSG00000132563.15	GTExv8.EUR.Adipose_Subcutaneous	./WEIGHTS//GTExv8.EUR.Adipose_Subcutaneous/ENSG00000132563.15.wgt.RDat	5	138439016	138439017	0.1583	rs7705323	-3.57	rs10055995	0.071066	6.31	-2.92	294	294	susie	0.096	2.4e-12	-2.81406	0.004892	No
RAET1E-AS1	ENSG00000268592.3	GTExv8.EUR.Adipose_Subcutaneous	./WEIGHTS//GTExv8.EUR.Adipose_Subcutaneous/ENSG00000268592.3.wgt.RDat	6	149864026	149864027	0.0771	rs4329129	-3.67	rs4458704	0.0473	5.29	-2.998	479	479	susie	0.049	5.8e-07	-2.8112	0.00494	No
FLYWCH2	ENSG00000162076.12	GTExv8.EUR.Adipose_Subcutaneous	./WEIGHTS//GTExv8.EUR.Adipose_Subcutaneous/ENSG00000162076.12.wgt.RDat	16	2883185	2883186	0.1113	rs2074365	-3.03	rs757165	0.0387	-5.16	-2.805	329	1	top1	0.039	8.6e-06	2.805	0.00503	No
IRF5	ENSG00000128604.19	GTExv8.EUR.Adipose_Subcutaneous	./WEIGHTS//GTExv8.EUR.Adipose_Subcutaneous/ENSG00000128604.19.wgt.RDat	7	128937611	128937612	0.1689	rs1154330	2.89	rs4728142	0.137	8.25	-2.804	333	1	top1	0.14	3.1e-17	-2.804	0.00505	No
GNB1	ENSG00000078369.17	GTExv8.EUR.Adipose_Subcutaneous	./WEIGHTS//GTExv8.EUR.Adipose_Subcutaneous/ENSG00000078369.17.wgt.RDat	1	1891116	1891117	0.0679	rs2254669	-2.82	rs28508199	0.0207	-4.09	-2.798	316	1	top1	0.021	0.00094	2.798	0.00514	No
CTC-523E23.11	ENSG00000271109.1	GTExv8.EUR.Adipose_Subcutaneous	./WEIGHTS//GTExv8.EUR.Adipose_Subcutaneous/ENSG00000271109.1.wgt.RDat	19	34860575	34860576	0.1338	rs10426624	-4.69	rs749981	0.0818	6.75	3.161	460	6	lasso	0.096	2.7e-12	2.7978	0.00515	No
HEBP1	ENSG00000013583.8	GTExv8.EUR.Adipose_Subcutaneous	./WEIGHTS//GTExv8.EUR.Adipose_Subcutaneous/ENSG00000013583.8.wgt.RDat	12	13000272	13000273	0.1361	rs747726	-5.1	rs3962606	0.0254	-4.79	-2.797	600	1	top1	0.025	0.00027	2.797	0.00516	No
LINC00667	ENSG00000263753.6	GTExv8.EUR.Adipose_Subcutaneous	./WEIGHTS//GTExv8.EUR.Adipose_Subcutaneous/ENSG00000263753.6.wgt.RDat	18	5238598	5238599	0.6244	rs11081180	-3.13	rs11877315	0.438014	14.6	-2.74	498	498	susie	0.56	2.2e-86	-2.7945	0.005198	No
COX4I2	ENSG00000131055.4	GTExv8.EUR.Adipose_Subcutaneous	./WEIGHTS//GTExv8.EUR.Adipose_Subcutaneous/ENSG00000131055.4.wgt.RDat	20	31637887	31637888	0.1096	rs6087778	3.04	rs6060446	0.122	7.89	2.793	284	1	top1	0.12	2e-15	2.793	0.005222	No
TCAM1P	ENSG00000240280.6	GTExv8.EUR.Adipose_Subcutaneous	./WEIGHTS//GTExv8.EUR.Adipose_Subcutaneous/ENSG00000240280.6.wgt.RDat	17	63849291	63849292	0.1771	rs2008896	3.58	rs2665795	0.291073	11.91	-2.79	329	1	top1	0.29	9.5e-38	-2.79	0.00527	No
TTC41P	ENSG00000214198.8	GTExv8.EUR.Adipose_Subcutaneous	./WEIGHTS//GTExv8.EUR.Adipose_Subcutaneous/ENSG00000214198.8.wgt.RDat	12	103930105	103930106	0.1293	rs1165681	-3.06	rs1866071	0.0814	-6.41	-2.789	614	1	top1	0.081	1.2e-10	2.789	0.00529	No
METTL5	ENSG00000138382.14	GTExv8.EUR.Adipose_Subcutaneous	./WEIGHTS//GTExv8.EUR.Adipose_Subcutaneous/ENSG00000138382.14.wgt.RDat	2	169824930	169824931	0.068	rs13781	-3.52	rs922297	0.05083	5.75	-1.912	468	7	lasso	0.078	3.3e-10	-2.7878	0.00531	No
EIF2AK4	ENSG00000128829.11	GTExv8.EUR.Adipose_Subcutaneous	./WEIGHTS//GTExv8.EUR.Adipose_Subcutaneous/ENSG00000128829.11.wgt.RDat	15	39934145	39934146	0.4333	rs17722526	3.17	rs8041057	0.203	-9.93	-1.152	465	465	susie	0.31	4.5e-40	2.7865	0.00533	No
CTC-523E23.5	ENSG00000269086.2	GTExv8.EUR.Adipose_Subcutaneous	./WEIGHTS//GTExv8.EUR.Adipose_Subcutaneous/ENSG00000269086.2.wgt.RDat	19	34837888	34837889	0.0977	rs10426624	-4.69	rs12459642	0.0585	5.63	2.828	444	444	susie	0.059	4.6e-08	2.77382	0.00554	No
LINC01588	ENSG00000214900.9	GTExv8.EUR.Adipose_Subcutaneous	./WEIGHTS//GTExv8.EUR.Adipose_Subcutaneous/ENSG00000214900.9.wgt.RDat	14	50092642	50092643	0.0928	rs11626616	-3.5	rs10149806	0.031282	-4.46	-3.503	350	20	enet	0.041	5.3e-06	2.7679	0.00564	No
EIF4A1	ENSG00000161960.14	GTExv8.EUR.Adipose_Subcutaneous	./WEIGHTS//GTExv8.EUR.Adipose_Subcutaneous/ENSG00000161960.14.wgt.RDat	17	7572705	7572706	0.0659	rs4602096	-3.47	rs1641544	0.024766	-4.89	-2.798	480	4	lasso	0.028	0.00015	2.76637	0.00567	No
FAM131B	ENSG00000159784.17	GTExv8.EUR.Adipose_Subcutaneous	./WEIGHTS//GTExv8.EUR.Adipose_Subcutaneous/ENSG00000159784.17.wgt.RDat	7	143362751	143362752	0.168	rs10952549	-3	rs4726612	0.0788	-6.39	2.597	299	299	susie	0.088	2.1e-11	-2.7638	0.00571	No
FMN1	ENSG00000248905.8	GTExv8.EUR.Adipose_Subcutaneous	./WEIGHTS//GTExv8.EUR.Adipose_Subcutaneous/ENSG00000248905.8.wgt.RDat	15	33194732	33194733	0.0869	rs3743104	3.52	rs17229055	0.0544	5.59	-2.763	800	1	top1	0.054	1.5e-07	-2.763	0.00573	No
ZNF26	ENSG00000198393.7	GTExv8.EUR.Adipose_Subcutaneous	./WEIGHTS//GTExv8.EUR.Adipose_Subcutaneous/ENSG00000198393.7.wgt.RDat	12	132986364	132986365	0.1049	rs2316496	3.09	rs710945	0.0276	5.18	1.81	200	21	enet	0.039	7.2e-06	2.7625	0.00574	No
PEX6	ENSG00000124587.13	GTExv8.EUR.Adipose_Subcutaneous	./WEIGHTS//GTExv8.EUR.Adipose_Subcutaneous/ENSG00000124587.13.wgt.RDat	6	42979219	42979220	0.7209	rs2007950	-3.75	rs10948059	0.618	17.62	2.446	371	13	enet	0.7	5.7e-128	2.7605	0.00577	No
LRP11	ENSG00000120256.9	GTExv8.EUR.Adipose_Subcutaneous	./WEIGHTS//GTExv8.EUR.Adipose_Subcutaneous/ENSG00000120256.9.wgt.RDat	6	149863492	149863493	0.2025	rs4329129	-3.67	rs9371223	0.185	-9.54	-2.983	479	15	enet	0.19	9.2e-24	2.7595	0.00579	No
MIER1	ENSG00000198160.14	GTExv8.EUR.Adipose_Subcutaneous	./WEIGHTS//GTExv8.EUR.Adipose_Subcutaneous/ENSG00000198160.14.wgt.RDat	1	66924894	66924895	0.144	rs12142975	3.85	rs1118392	0.117	7.57	-2.755	547	1	top1	0.12	9.1e-15	-2.755	0.00587	No
ANXA2R	ENSG00000177721.4	GTExv8.EUR.Adipose_Subcutaneous	./WEIGHTS//GTExv8.EUR.Adipose_Subcutaneous/ENSG00000177721.4.wgt.RDat	5	43043169	43043170	0.0351	rs11747314	2.79	rs1054428	0.038164	4.55	2.754	328	1	top1	0.038	9.9e-06	2.754	0.005887	No
SMARCD2	ENSG00000108604.15	GTExv8.EUR.Adipose_Subcutaneous	./WEIGHTS//GTExv8.EUR.Adipose_Subcutaneous/ENSG00000108604.15.wgt.RDat	17	63843064	63843065	0.0581	rs2008896	3.58	rs1043127	0.061231	-6.14	-2.74	329	329	susie	0.065	9e-09	2.75373	0.00589	No
TSEN54	ENSG00000182173.12	GTExv8.EUR.Adipose_Subcutaneous	./WEIGHTS//GTExv8.EUR.Adipose_Subcutaneous/ENSG00000182173.12.wgt.RDat	17	75516059	75516060	0.097	rs3935439	-3.31	rs8079373	0.039989	4.77	-2.316	343	17	enet	0.057	8e-08	-2.75305	0.0059	No
GCC2-AS1	ENSG00000214184.3	GTExv8.EUR.Adipose_Subcutaneous	./WEIGHTS//GTExv8.EUR.Adipose_Subcutaneous/ENSG00000214184.3.wgt.RDat	2	108534195	108534196	0.0802	rs7581929	3.202	rs2577599	0.058451	5.58	-2.753	358	1	top1	0.058	5.1e-08	-2.753	0.00591	No
MIPEPP3	ENSG00000233325.3	GTExv8.EUR.Adipose_Subcutaneous	./WEIGHTS//GTExv8.EUR.Adipose_Subcutaneous/ENSG00000233325.3.wgt.RDat	13	21298138	21298139	0.1099	rs4770145	-3.85	rs261433	-7.79e-05	3.59	1.83	455	455	susie	0.0017	0.18	2.7511	0.00594	No
C22orf34	ENSG00000188511.12	GTExv8.EUR.Adipose_Subcutaneous	./WEIGHTS//GTExv8.EUR.Adipose_Subcutaneous/ENSG00000188511.12.wgt.RDat	22	49657541	49657542	0.4125	rs5770425	3.29	rs9616333	0.396	-13.87	-2.73	653	8	lasso	0.4	2.5e-55	2.74332	0.00608	No
PPP2CA	ENSG00000113575.9	GTExv8.EUR.Adipose_Subcutaneous	./WEIGHTS//GTExv8.EUR.Adipose_Subcutaneous/ENSG00000113575.9.wgt.RDat	5	134226141	134226142	0.0316	rs328040	-3.25	rs2300066	0.014565	-3.88	-2.66	397	397	susie	0.02	0.0011	2.74101	0.006125	No
NREP	ENSG00000134986.13	GTExv8.EUR.Adipose_Subcutaneous	./WEIGHTS//GTExv8.EUR.Adipose_Subcutaneous/ENSG00000134986.13.wgt.RDat	5	111997463	111997464	0.0854	rs1466735	3.5	rs6898801	0.013449	-3.85	3.115	454	454	susie	0.014	0.0051	-2.74007	0.006143	No
PSMC5	ENSG00000087191.12	GTExv8.EUR.Adipose_Subcutaneous	./WEIGHTS//GTExv8.EUR.Adipose_Subcutaneous/ENSG00000087191.12.wgt.RDat	17	63827671	63827672	0.1397	rs2008896	3.58	rs11654841	0.191005	-10.19	-2.732	328	328	susie	0.2	9.9e-26	2.7374	0.00619	No
ADCY10	ENSG00000143199.17	GTExv8.EUR.Adipose_Subcutaneous	./WEIGHTS//GTExv8.EUR.Adipose_Subcutaneous/ENSG00000143199.17.wgt.RDat	1	167914214	167914215	0.0739	rs203847	3.16	rs275137	0.0141	-4.56	2.737	537	1	top1	0.014	0.0053	-2.737	0.0062	No
RP11-449J21.3	ENSG00000279382.1	GTExv8.EUR.Adipose_Subcutaneous	./WEIGHTS//GTExv8.EUR.Adipose_Subcutaneous/ENSG00000279382.1.wgt.RDat	17	76090307	76090308	0.0774	rs2585746	-3.54	rs2290246	0.028873	4.81	2.046	400	400	susie	0.032	5e-05	2.73686	0.0062	No
ATOH7	ENSG00000179774.8	GTExv8.EUR.Adipose_Subcutaneous	./WEIGHTS//GTExv8.EUR.Adipose_Subcutaneous/ENSG00000179774.8.wgt.RDat	10	68232102	68232103	0.1692	rs10762217	3.6	rs3858145	0.157	-8.83	3.105	385	10	enet	0.16	3.6e-20	-2.73633	0.00621	No
ARHGAP24	ENSG00000138639.17	GTExv8.EUR.Adipose_Subcutaneous	./WEIGHTS//GTExv8.EUR.Adipose_Subcutaneous/ENSG00000138639.17.wgt.RDat	4	85475113	85475114	0.1458	rs17011024	3.05	rs1823762	0.0427	5.7	2.73	420	420	susie	0.048	8.7e-07	2.73333	0.00627	No
AF131215.2	ENSG00000255310.2	GTExv8.EUR.Adipose_Subcutaneous	./WEIGHTS//GTExv8.EUR.Adipose_Subcutaneous/ENSG00000255310.2.wgt.RDat	8	11109725	11109726	0.1606	rs4841409	-3.92	rs7832722	0.123723	-8.52	2.679	620	9	enet	0.13	4.7e-16	-2.73202	0.00629	No
PMS2P2	ENSG00000278416.1	GTExv8.EUR.Adipose_Subcutaneous	./WEIGHTS//GTExv8.EUR.Adipose_Subcutaneous/ENSG00000278416.1.wgt.RDat	7	75359549	75359550	0.6614	rs2240134	3.83	rs12535903	0.0665	6.74	1.64	160	30	enet	0.35	3.5e-47	2.73081	0.00632	No
CD2BP2	ENSG00000169217.8	GTExv8.EUR.Adipose_Subcutaneous	./WEIGHTS//GTExv8.EUR.Adipose_Subcutaneous/ENSG00000169217.8.wgt.RDat	16	30355360	30355361	0.1016	rs7197475	3.12	rs6565182	0.055	5.87	2.748	204	204	susie	0.062	2.2e-08	2.72701	0.00639	No
RP11-867G23.13	ENSG00000254458.1	GTExv8.EUR.Adipose_Subcutaneous	./WEIGHTS//GTExv8.EUR.Adipose_Subcutaneous/ENSG00000254458.1.wgt.RDat	11	66312852	66312853	0.0891	rs527897	3.77	rs523583	0.0647	-5.95	-2.127	308	12	enet	0.081	1.3e-10	2.72612	0.00641	No
DPYD	ENSG00000188641.12	GTExv8.EUR.Adipose_Subcutaneous	./WEIGHTS//GTExv8.EUR.Adipose_Subcutaneous/ENSG00000188641.12.wgt.RDat	1	97921048	97921049	0.1457	rs10493901	-2.77	rs2811167	0.0477	-5.71	2.725	405	1	top1	0.048	8.4e-07	-2.725	0.00643	No
GPIHBP1	ENSG00000277494.1	GTExv8.EUR.Adipose_Subcutaneous	./WEIGHTS//GTExv8.EUR.Adipose_Subcutaneous/ENSG00000277494.1.wgt.RDat	8	143213192	143213193	0.1673	rs9650460	2.74	rs10087900	0.095986	7.35	2.032	393	13	enet	0.14	2.8e-17	2.72349	0.00646	No
GTSF1	ENSG00000170627.10	GTExv8.EUR.Adipose_Subcutaneous	./WEIGHTS//GTExv8.EUR.Adipose_Subcutaneous/ENSG00000170627.10.wgt.RDat	12	54473598	54473599	0.1538	rs7971175	4.01	rs12312272	0.104	7.21	-2.723	408	1	top1	0.1	2.7e-13	-2.723	0.00647	No
DDX42	ENSG00000198231.12	GTExv8.EUR.Adipose_Subcutaneous	./WEIGHTS//GTExv8.EUR.Adipose_Subcutaneous/ENSG00000198231.12.wgt.RDat	17	63773775	63773776	0.1079	rs2008896	3.58	rs8066754	0.089342	6.75	-2.722	316	1	top1	0.089	1.5e-11	-2.722	0.00649	No
PTPA	ENSG00000119383.19	GTExv8.EUR.Adipose_Subcutaneous	./WEIGHTS//GTExv8.EUR.Adipose_Subcutaneous/ENSG00000119383.19.wgt.RDat	9	129110949	129110950	0.1987	rs1810913	2.94	rs3124512	0.187	-10.01	-2.718	381	1	top1	0.19	1.7e-23	2.718	0.00657	No
FGFR3	ENSG00000068078.17	GTExv8.EUR.Adipose_Subcutaneous	./WEIGHTS//GTExv8.EUR.Adipose_Subcutaneous/ENSG00000068078.17.wgt.RDat	4	1793306	1793307	0.3286	rs10488835	-3.59	rs3135848	0.181	9.91	-3.297	280	21	enet	0.26	6.4e-33	-2.71733	0.00658	No
MEPCE	ENSG00000146834.13	GTExv8.EUR.Adipose_Subcutaneous	./WEIGHTS//GTExv8.EUR.Adipose_Subcutaneous/ENSG00000146834.13.wgt.RDat	7	100428816	100428817	0.0574	rs2293769	-4.93	rs7786877	-0.00208	2.97	-3.396	313	313	susie	0.0087	0.023	-2.71523	0.00662	No
RP11-73M18.8	ENSG00000269958.1	GTExv8.EUR.Adipose_Subcutaneous	./WEIGHTS//GTExv8.EUR.Adipose_Subcutaneous/ENSG00000269958.1.wgt.RDat	14	103696352	103696353	0.3058	rs12433109	-3.72	rs12884809	0.201921	10.26	-2.925	352	25	enet	0.22	9.6e-28	-2.7149	0.00663	No
LRRC17	ENSG00000128606.12	GTExv8.EUR.Adipose_Subcutaneous	./WEIGHTS//GTExv8.EUR.Adipose_Subcutaneous/ENSG00000128606.12.wgt.RDat	7	102912990	102912991	0.0611	rs12669274	2.76	rs10487279	0.0173	-3.87	2.462	171	19	enet	0.02	0.0012	-2.71211	0.00669	No
RNU1-22P	ENSG00000200204.1	GTExv8.EUR.Adipose_Subcutaneous	./WEIGHTS//GTExv8.EUR.Adipose_Subcutaneous/ENSG00000200204.1.wgt.RDat	16	3086142	3086143	0.0749	rs2074365	-3.03	rs4785926	0.00416	4.09	2.401	381	27	enet	0.017	0.0024	2.71065	0.00672	No
PDSS1P1	ENSG00000182347.10	GTExv8.EUR.Adipose_Subcutaneous	./WEIGHTS//GTExv8.EUR.Adipose_Subcutaneous/ENSG00000182347.10.wgt.RDat	9	5086111	5086112	0.0745	rs10758669	-4.77	rs16922779	0.0373	-5.14	-2.708	536	1	top1	0.037	1.2e-05	2.708	0.00677	No
PBLD	ENSG00000108187.15	GTExv8.EUR.Adipose_Subcutaneous	./WEIGHTS//GTExv8.EUR.Adipose_Subcutaneous/ENSG00000108187.15.wgt.RDat	10	68333048	68333049	0.2883	rs10762217	3.6	rs731063	0.283	11.73	2.81	382	3	lasso	0.29	1.5e-37	2.70738	0.00678	No
ZFYVE21	ENSG00000100711.13	GTExv8.EUR.Adipose_Subcutaneous	./WEIGHTS//GTExv8.EUR.Adipose_Subcutaneous/ENSG00000100711.13.wgt.RDat	14	103715729	103715730	0.1535	rs12433109	-3.72	rs941475	0.063483	5.77	-2.707	345	1	top1	0.063	1.4e-08	-2.707	0.00679	No
RCOR3	ENSG00000117625.13	GTExv8.EUR.Adipose_Subcutaneous	./WEIGHTS//GTExv8.EUR.Adipose_Subcutaneous/ENSG00000117625.13.wgt.RDat	1	211258376	211258377	0.055	rs1773356	3.78	rs4951522	0.0427	-5.23	2.703	463	1	top1	0.043	3e-06	-2.703	0.00687	No
GAS1RR	ENSG00000226237.1	GTExv8.EUR.Adipose_Subcutaneous	./WEIGHTS//GTExv8.EUR.Adipose_Subcutaneous/ENSG00000226237.1.wgt.RDat	9	86948698	86948699	0.1165	rs2378715	6.61	rs1927077	0.0337	-5.91	2.015	545	24	enet	0.072	1.3e-09	-2.69634	0.00701	No
TSPYL4	ENSG00000187189.10	GTExv8.EUR.Adipose_Subcutaneous	./WEIGHTS//GTExv8.EUR.Adipose_Subcutaneous/ENSG00000187189.10.wgt.RDat	6	116254139	116254140	0.0754	rs7755367	3.69	rs7770769	0.0414	-5.23	2.362	376	8	enet	0.053	1.9e-07	-2.6965	0.00701	No
AC100830.3	ENSG00000259635.1	GTExv8.EUR.Adipose_Subcutaneous	./WEIGHTS//GTExv8.EUR.Adipose_Subcutaneous/ENSG00000259635.1.wgt.RDat	15	64701247	64701248	0.0856	rs832886	-2.73	rs34758599	0.014	-4.75	-2.502	265	265	susie	0.037	1.2e-05	2.69556	0.00703	No
TRIM14	ENSG00000106785.14	GTExv8.EUR.Adipose_Subcutaneous	./WEIGHTS//GTExv8.EUR.Adipose_Subcutaneous/ENSG00000106785.14.wgt.RDat	9	98119211	98119212	0.1024	rs10491723	-3.29	rs2417729	0.0618	-6.11	-1.633	575	10	enet	0.095	2.8e-12	2.69021	0.00714	No
TXNL4B	ENSG00000140830.8	GTExv8.EUR.Adipose_Subcutaneous	./WEIGHTS//GTExv8.EUR.Adipose_Subcutaneous/ENSG00000140830.8.wgt.RDat	16	72094395	72094396	0.0808	rs2072142	2.95	rs1820248	0.0232	5.04	-2.004	349	16	enet	0.028	0.00016	-2.68775	0.00719	No
NECAB1	ENSG00000123119.11	GTExv8.EUR.Adipose_Subcutaneous	./WEIGHTS//GTExv8.EUR.Adipose_Subcutaneous/ENSG00000123119.11.wgt.RDat	8	90791632	90791633	0.0744	rs11784415	3.98	rs1160329	0.046121	-5.37	-2.686	303	1	top1	0.046	1.3e-06	2.686	0.00723	No
PCNT	ENSG00000160299.16	GTExv8.EUR.Adipose_Subcutaneous	./WEIGHTS//GTExv8.EUR.Adipose_Subcutaneous/ENSG00000160299.16.wgt.RDat	21	46324121	46324122	0.1722	rs6518291	3.28	rs4819236	0.06273	-6.49	2.452	451	9	lasso	0.081	1.5e-10	-2.6849	0.00726	No
LINC01678	ENSG00000225331.1	GTExv8.EUR.Adipose_Subcutaneous	./WEIGHTS//GTExv8.EUR.Adipose_Subcutaneous/ENSG00000225331.1.wgt.RDat	21	44160075	44160076	0.2641	rs28542851	-3.54	rs2277806	0.13899	8.55	-2.455	363	363	susie	0.21	4.2e-26	-2.6827	0.0073	No
RP11-263K19.4	ENSG00000231064.7	GTExv8.EUR.Adipose_Subcutaneous	./WEIGHTS//GTExv8.EUR.Adipose_Subcutaneous/ENSG00000231064.7.wgt.RDat	1	155195003	155195004	0.0845	rs2175391	6.37	rs11264329	0.00594	4.05	2.489	338	338	susie	0.0089	0.022	2.68181	0.00732	No
PWP2	ENSG00000241945.7	GTExv8.EUR.Adipose_Subcutaneous	./WEIGHTS//GTExv8.EUR.Adipose_Subcutaneous/ENSG00000241945.7.wgt.RDat	21	44107289	44107290	0.7863	rs2838464	-2.61	rs2277806	0.56387	16.63	-2.455	340	340	susie	0.69	5.2e-123	-2.6809	0.00734	No
LPAR1	ENSG00000198121.13	GTExv8.EUR.Adipose_Subcutaneous	./WEIGHTS//GTExv8.EUR.Adipose_Subcutaneous/ENSG00000198121.13.wgt.RDat	9	111038457	111038458	0.1267	rs866624	3.15	rs7857633	0.00429	4.03	-0.36	523	41	enet	0.026	0.00023	2.67989	0.00736	No
ADCY5	ENSG00000173175.14	GTExv8.EUR.Adipose_Subcutaneous	./WEIGHTS//GTExv8.EUR.Adipose_Subcutaneous/ENSG00000173175.14.wgt.RDat	3	123449757	123449758	0.0327	rs2667469	3.34	rs12496583	0.0358	-4.56	2.68	395	1	top1	0.036	1.8e-05	-2.68	0.00736	No
GCC2	ENSG00000135968.20	GTExv8.EUR.Adipose_Subcutaneous	./WEIGHTS//GTExv8.EUR.Adipose_Subcutaneous/ENSG00000135968.20.wgt.RDat	2	108448560	108448561	0.4462	rs7581929	3.202	rs2577613	0.554574	-16.38	-2.75	358	13	lasso	0.56	2e-87	2.6767	0.00744	No
RP11-419C23.1	ENSG00000254038.1	GTExv8.EUR.Adipose_Subcutaneous	./WEIGHTS//GTExv8.EUR.Adipose_Subcutaneous/ENSG00000254038.1.wgt.RDat	8	37069417	37069418	0.0794	rs13365225	2.7	rs7816345	0.071848	-6.34	2.662	346	346	susie	0.073	1.1e-09	-2.67427	0.00749	No
RP11-446N19.1	ENSG00000272369.1	GTExv8.EUR.Adipose_Subcutaneous	./WEIGHTS//GTExv8.EUR.Adipose_Subcutaneous/ENSG00000272369.1.wgt.RDat	12	46537501	46537502	0.2736	rs1867501	-3.03	rs12824716	0.121	8.25	1.545	375	24	enet	0.15	1.1e-18	2.67343	0.00751	No
RAVER2	ENSG00000162437.14	GTExv8.EUR.Adipose_Subcutaneous	./WEIGHTS//GTExv8.EUR.Adipose_Subcutaneous/ENSG00000162437.14.wgt.RDat	1	64745094	64745095	0.1231	rs825241	3.12	rs12038159	0.00735	-4.5	-1.486	452	46	enet	0.037	1.4e-05	2.6725	0.00753	No
GABRB2	ENSG00000145864.12	GTExv8.EUR.Adipose_Subcutaneous	./WEIGHTS//GTExv8.EUR.Adipose_Subcutaneous/ENSG00000145864.12.wgt.RDat	5	161549043	161549044	0.0948	rs4512161	3.47	rs1875526	0.0353	-5.58	-2.652	386	386	susie	0.039	8.3e-06	2.67019	0.007581	No
TEX9	ENSG00000151575.14	GTExv8.EUR.Adipose_Subcutaneous	./WEIGHTS//GTExv8.EUR.Adipose_Subcutaneous/ENSG00000151575.14.wgt.RDat	15	56244008	56244009	0.1368	rs11638223	-3.06	rs1550586	0.0761	-6.73	-1.932	356	14	enet	0.081	1.5e-10	2.66889	0.00761	No
MLST8	ENSG00000167965.17	GTExv8.EUR.Adipose_Subcutaneous	./WEIGHTS//GTExv8.EUR.Adipose_Subcutaneous/ENSG00000167965.17.wgt.RDat	16	2204247	2204248	0.3183	rs2815301	3.61	rs27699	0.206	10.01	-2.66	352	1	top1	0.21	6.2e-26	-2.66	0.00781	No
KIF1B	ENSG00000054523.17	GTExv8.EUR.Adipose_Subcutaneous	./WEIGHTS//GTExv8.EUR.Adipose_Subcutaneous/ENSG00000054523.17.wgt.RDat	1	10210804	10210805	0.2566	rs284320	-3.21	rs6659436	0.0398	-6.02	0.581	351	28	enet	0.08	1.8e-10	-2.65718	0.00788	No
CRAT	ENSG00000095321.16	GTExv8.EUR.Adipose_Subcutaneous	./WEIGHTS//GTExv8.EUR.Adipose_Subcutaneous/ENSG00000095321.16.wgt.RDat	9	129111188	129111189	0.0718	rs1810913	2.94	rs3118625	0.0599	-5.95	-2.729	381	381	susie	0.062	1.9e-08	2.65503	0.00793	No
PKD1L3	ENSG00000277481.1	GTExv8.EUR.Adipose_Subcutaneous	./WEIGHTS//GTExv8.EUR.Adipose_Subcutaneous/ENSG00000277481.1.wgt.RDat	16	71999977	71999978	0.1476	rs2072142	2.95	rs3815192	0.0391	-5.77	-1.924	372	5	lasso	0.077	4e-10	2.65196	0.008	No
IRAK1BP1	ENSG00000146243.13	GTExv8.EUR.Adipose_Subcutaneous	./WEIGHTS//GTExv8.EUR.Adipose_Subcutaneous/ENSG00000146243.13.wgt.RDat	6	78867471	78867472	0.1589	rs9352618	3.76	rs1890229	0.179	10.25	3.017	375	24	enet	0.22	2.8e-28	2.6515	0.00801	No
TCP11L2	ENSG00000166046.10	GTExv8.EUR.Adipose_Subcutaneous	./WEIGHTS//GTExv8.EUR.Adipose_Subcutaneous/ENSG00000166046.10.wgt.RDat	12	106301928	106301929	0.0624	rs1148428	-3.39	rs7961133	0.0527	5.33	2.647	531	1	top1	0.053	2.3e-07	2.647	0.00812	No
CDC42EP5	ENSG00000167617.2	GTExv8.EUR.Adipose_Subcutaneous	./WEIGHTS//GTExv8.EUR.Adipose_Subcutaneous/ENSG00000167617.2.wgt.RDat	19	54473263	54473264	0.0632	rs17771967	3.19	rs3745420	0.0374	4.66	2.646	455	1	top1	0.037	1.2e-05	2.646	0.00814	No
SERPINF2	ENSG00000167711.13	GTExv8.EUR.Adipose_Subcutaneous	./WEIGHTS//GTExv8.EUR.Adipose_Subcutaneous/ENSG00000167711.13.wgt.RDat	17	1742835	1742836	0.256	rs7213811	-4.05	rs2070862	0.145324	8.76	-2.252	435	12	lasso	0.18	1e-22	-2.64525	0.00816	No
COG4	ENSG00000103051.18	GTExv8.EUR.Adipose_Subcutaneous	./WEIGHTS//GTExv8.EUR.Adipose_Subcutaneous/ENSG00000103051.18.wgt.RDat	16	70523564	70523565	0.1825	rs3931036	-2.64	rs3931036	0.0864	6.56	-2.643	156	1	top1	0.086	3.2e-11	-2.643	0.00822	No
KCTD13	ENSG00000174943.9	GTExv8.EUR.Adipose_Subcutaneous	./WEIGHTS//GTExv8.EUR.Adipose_Subcutaneous/ENSG00000174943.9.wgt.RDat	16	29926834	29926835	0.0404	rs6565183	3.03	rs11150576	0.0179	4.04	2.754	181	181	susie	0.024	0.00037	2.64188	0.00824	No
GOLGA8N	ENSG00000232653.8	GTExv8.EUR.Adipose_Subcutaneous	./WEIGHTS//GTExv8.EUR.Adipose_Subcutaneous/ENSG00000232653.8.wgt.RDat	15	32593455	32593456	0.5498	rs3743104	3.52	rs28457217	0.293	-11.89	-1.434	394	35	enet	0.35	1.2e-46	2.63967	0.0083	No
TBC1D4	ENSG00000136111.12	GTExv8.EUR.Adipose_Subcutaneous	./WEIGHTS//GTExv8.EUR.Adipose_Subcutaneous/ENSG00000136111.12.wgt.RDat	13	75482113	75482114	0.3775	rs485988	2.77	rs9318335	0.269	11.56	-2.362	529	5	lasso	0.32	1.1e-41	-2.635	0.008415	No
HAGH	ENSG00000063854.12	GTExv8.EUR.Adipose_Subcutaneous	./WEIGHTS//GTExv8.EUR.Adipose_Subcutaneous/ENSG00000063854.12.wgt.RDat	16	1826939	1826940	0.2912	rs2815301	3.61	rs2437744	0.311	12.43	-2.611	466	466	susie	0.31	6.3e-41	-2.63326	0.00846	No
HMGN3	ENSG00000118418.14	GTExv8.EUR.Adipose_Subcutaneous	./WEIGHTS//GTExv8.EUR.Adipose_Subcutaneous/ENSG00000118418.14.wgt.RDat	6	79215021	79215022	0.0517	rs9352618	3.76	rs6912569	0.0143	3.82	-2.633	423	1	top1	0.014	0.0051	-2.633	0.00846	No
RP1-29C18.8	ENSG00000235111.1	GTExv8.EUR.Adipose_Subcutaneous	./WEIGHTS//GTExv8.EUR.Adipose_Subcutaneous/ENSG00000235111.1.wgt.RDat	22	49615715	49615716	0.1793	rs5770425	3.29	rs135876	0.129	8.6	-2.509	663	10	enet	0.13	6.4e-17	-2.63048	0.00853	No
LRRC47	ENSG00000130764.9	GTExv8.EUR.Adipose_Subcutaneous	./WEIGHTS//GTExv8.EUR.Adipose_Subcutaneous/ENSG00000130764.9.wgt.RDat	1	3796503	3796504	0.1331	rs11579829	-3.02	rs7535775	0.091	-7.42	1.784	542	20	enet	0.097	1.7e-12	-2.62819	0.00858	No
PKD1	ENSG00000008710.19	GTExv8.EUR.Adipose_Subcutaneous	./WEIGHTS//GTExv8.EUR.Adipose_Subcutaneous/ENSG00000008710.19.wgt.RDat	16	2135897	2135898	0.0824	rs2815301	3.61	rs258281	0.0616	-5.63	-2.628	357	1	top1	0.062	2.2e-08	2.628	0.00859	No
SEC62	ENSG00000008952.16	GTExv8.EUR.Adipose_Subcutaneous	./WEIGHTS//GTExv8.EUR.Adipose_Subcutaneous/ENSG00000008952.16.wgt.RDat	3	169966734	169966735	0.0351	rs13069553	3.14	rs9868633	0.0392	4.52	2.627	393	1	top1	0.039	7.5e-06	2.627	0.00861	No
UGDH-AS1	ENSG00000249348.1	GTExv8.EUR.Adipose_Subcutaneous	./WEIGHTS//GTExv8.EUR.Adipose_Subcutaneous/ENSG00000249348.1.wgt.RDat	4	39528311	39528312	0.077	rs17430272	-3.57	rs13129975	0.0184	4.41	-1.943	354	3	lasso	0.023	0.00057	-2.6173	0.00886	No
RP3-465N24.5	ENSG00000261349.1	GTExv8.EUR.Adipose_Subcutaneous	./WEIGHTS//GTExv8.EUR.Adipose_Subcutaneous/ENSG00000261349.1.wgt.RDat	1	25267135	25267136	0.6529	rs2660353	-3.78	rs1053438	0.192	9.88	0.857	351	351	susie	0.5	7.5e-75	2.61649	0.00888	No
HMOX2	ENSG00000103415.11	GTExv8.EUR.Adipose_Subcutaneous	./WEIGHTS//GTExv8.EUR.Adipose_Subcutaneous/ENSG00000103415.11.wgt.RDat	16	4475923	4475924	0.1611	rs7188811	-3.9	rs4786501	0.213	10.21	-2.615	434	434	susie	0.21	7.2e-27	-2.61503	0.00892	No
SEPTIN1	ENSG00000180096.11	GTExv8.EUR.Adipose_Subcutaneous	./WEIGHTS//GTExv8.EUR.Adipose_Subcutaneous/ENSG00000180096.11.wgt.RDat	16	30395990	30395991	0.18	rs7197475	3.12	rs4787643	0.197	-10.11	2.569	202	202	susie	0.2	1.5e-25	-2.61482	0.00893	No
CTD-2201E18.3	ENSG00000177738.3	GTExv8.EUR.Adipose_Subcutaneous	./WEIGHTS//GTExv8.EUR.Adipose_Subcutaneous/ENSG00000177738.3.wgt.RDat	5	43067418	43067419	0.0482	rs11747314	2.79	rs12188691	0.019524	4.91	-2.211	329	4	enet	0.023	0.00052	-2.61442	0.008938	No
EAF2	ENSG00000145088.8	GTExv8.EUR.Adipose_Subcutaneous	./WEIGHTS//GTExv8.EUR.Adipose_Subcutaneous/ENSG00000145088.8.wgt.RDat	3	121835182	121835183	0.0623	rs6808500	2.66	rs4582090	0.0292	-4.5	2.607	421	1	top1	0.029	0.0001	-2.607	0.00913	No
COL4A3	ENSG00000169031.18	GTExv8.EUR.Adipose_Subcutaneous	./WEIGHTS//GTExv8.EUR.Adipose_Subcutaneous/ENSG00000169031.18.wgt.RDat	2	227164564	227164565	0.1983	rs1922021	-3.223	rs1574248	0.127675	-8.38	-2.604	516	516	susie	0.13	1.6e-16	2.6072	0.00913	No
TRPC2	ENSG00000182048.11	GTExv8.EUR.Adipose_Subcutaneous	./WEIGHTS//GTExv8.EUR.Adipose_Subcutaneous/ENSG00000182048.11.wgt.RDat	11	3609900	3609901	0.1835	rs1996208	-2.86	rs2898934	0.149	8.58	-2.603	389	1	top1	0.15	1.3e-18	-2.603	0.00924	No
RP11-2E11.5	ENSG00000259920.1	GTExv8.EUR.Adipose_Subcutaneous	./WEIGHTS//GTExv8.EUR.Adipose_Subcutaneous/ENSG00000259920.1.wgt.RDat	7	130484391	130484392	0.0481	rs4731689	3.03	rs2268382	0.0235	-4.66	2.602	420	1	top1	0.023	0.00045	-2.602	0.00927	No
OPN1SW	ENSG00000128617.2	GTExv8.EUR.Adipose_Subcutaneous	./WEIGHTS//GTExv8.EUR.Adipose_Subcutaneous/ENSG00000128617.2.wgt.RDat	7	128775789	128775790	0.3341	rs1154330	2.89	rs1006023	0.16	9.12	-2.455	337	38	enet	0.2	2.9e-25	-2.60015	0.00932	No
DSCR9	ENSG00000230366.9	GTExv8.EUR.Adipose_Subcutaneous	./WEIGHTS//GTExv8.EUR.Adipose_Subcutaneous/ENSG00000230366.9.wgt.RDat	21	37208502	37208503	0.0508	rs2835678	2.62	rs2835678	0.01047	4.2	2.621	451	3	lasso	0.02	0.0011	2.5937	0.00949	No
OGN	ENSG00000106809.10	GTExv8.EUR.Adipose_Subcutaneous	./WEIGHTS//GTExv8.EUR.Adipose_Subcutaneous/ENSG00000106809.10.wgt.RDat	9	92404695	92404696	0.0522	rs1447114	-2.68	rs2761681	0.0676	6.74	-2.591	382	1	top1	0.068	4.6e-09	-2.591	0.00957	No
SPARC	ENSG00000113140.10	GTExv8.EUR.Adipose_Subcutaneous	./WEIGHTS//GTExv8.EUR.Adipose_Subcutaneous/ENSG00000113140.10.wgt.RDat	5	151685229	151685230	0.1364	rs12109416	2.87	rs4958483	0.081827	-6.39	2.589	560	1	top1	0.082	1.1e-10	-2.589	0.009626	No
SEC22C	ENSG00000093183.13	GTExv8.EUR.Adipose_Subcutaneous	./WEIGHTS//GTExv8.EUR.Adipose_Subcutaneous/ENSG00000093183.13.wgt.RDat	3	42601079	42601080	0.1553	rs342507	3.24	rs339721	0.115	-7.49	2.589	474	1	top1	0.11	1.5e-14	-2.589	0.00963	No
BCAS3	ENSG00000141376.22	GTExv8.EUR.Adipose_Subcutaneous	./WEIGHTS//GTExv8.EUR.Adipose_Subcutaneous/ENSG00000141376.22.wgt.RDat	17	60677452	60677453	0.0463	rs12451779	-2.97	rs8079220	0.021621	-3.47	2.589	91	1	top1	0.022	0.00073	-2.589	0.00963	No
GPX4	ENSG00000167468.16	GTExv8.EUR.Adipose_Subcutaneous	./WEIGHTS//GTExv8.EUR.Adipose_Subcutaneous/ENSG00000167468.16.wgt.RDat	19	1103925	1103926	0.1333	rs10853952	-7.52	rs4807542	0.0323	5.22	-1.287	449	4	lasso	0.058	5.9e-08	-2.58599	0.00971	No
FRK	ENSG00000111816.7	GTExv8.EUR.Adipose_Subcutaneous	./WEIGHTS//GTExv8.EUR.Adipose_Subcutaneous/ENSG00000111816.7.wgt.RDat	6	116060757	116060758	0.0582	rs7755367	3.69	rs11967705	0.00441	4	-2.737	402	402	susie	0.0093	0.02	-2.5835	0.00978	No
AHCTF1	ENSG00000153207.14	GTExv8.EUR.Adipose_Subcutaneous	./WEIGHTS//GTExv8.EUR.Adipose_Subcutaneous/ENSG00000153207.14.wgt.RDat	1	246931977	246931978	0.0987	rs1630829	-2.88	rs2642977	0.0822	6.59	2.733	446	446	susie	0.083	7.7e-11	2.58102	0.00985	No
RP11-283G6.3	ENSG00000256894.1	GTExv8.EUR.Adipose_Subcutaneous	./WEIGHTS//GTExv8.EUR.Adipose_Subcutaneous/ENSG00000256894.1.wgt.RDat	12	26126616	26126617	0.0972	rs9668810	7.12	rs12827659	0.0213	-4.43	2.58	572	1	top1	0.021	0.00079	-2.58	0.00988	No
CKAP2	ENSG00000136108.14	GTExv8.EUR.Adipose_Subcutaneous	./WEIGHTS//GTExv8.EUR.Adipose_Subcutaneous/ENSG00000136108.14.wgt.RDat	13	52455428	52455429	0.4484	rs9568713	3.88	rs7321964	0.491	15.35	2.671	359	27	enet	0.5	4.1e-73	2.5793	0.009899	No
C21orf33	ENSG00000160221.16	GTExv8.EUR.Adipose_Subcutaneous	./WEIGHTS//GTExv8.EUR.Adipose_Subcutaneous/ENSG00000160221.16.wgt.RDat	21	44133604	44133605	0.6223	rs28542851	-3.54	rs2277806	0.61614	17.34	-2.455	356	4	lasso	0.63	7.4e-106	-2.5778	0.00994	No
CLCNKA	ENSG00000186510.11	GTExv8.EUR.Adipose_Subcutaneous	./WEIGHTS//GTExv8.EUR.Adipose_Subcutaneous/ENSG00000186510.11.wgt.RDat	1	16018874	16018875	0.1385	rs742617	-3.44	rs848306	0.0787	6.24	1.308	386	32	enet	0.097	1.7e-12	2.57281	0.0101	No
DDX55	ENSG00000111364.15	GTExv8.EUR.Adipose_Subcutaneous	./WEIGHTS//GTExv8.EUR.Adipose_Subcutaneous/ENSG00000111364.15.wgt.RDat	12	123602098	123602099	0.2484	rs7959519	-3.94	rs4456350	0.206	-10.09	3.013	378	378	susie	0.26	1.9e-33	-2.56753	0.0102	No
RP11-378A13.1	ENSG00000261338.2	GTExv8.EUR.Adipose_Subcutaneous	./WEIGHTS//GTExv8.EUR.Adipose_Subcutaneous/ENSG00000261338.2.wgt.RDat	2	218255318	218255319	0.3069	rs3817266	-3.253	rs736731	0.424213	-14.27	-2.569	444	1	top1	0.42	2.3e-59	2.569	0.0102	No
ZDHHC20	ENSG00000180776.15	GTExv8.EUR.Adipose_Subcutaneous	./WEIGHTS//GTExv8.EUR.Adipose_Subcutaneous/ENSG00000180776.15.wgt.RDat	13	21459369	21459370	0.2417	rs4770145	-3.85	rs9506669	0.17	9.43	2.66	523	20	enet	0.22	1.1e-27	2.5683	0.010221	No
LINC01515	ENSG00000228065.10	GTExv8.EUR.Adipose_Subcutaneous	./WEIGHTS//GTExv8.EUR.Adipose_Subcutaneous/ENSG00000228065.10.wgt.RDat	10	65570337	65570338	0.4187	rs10822545	-3.62	rs7094716	0.275	11.84	-2.603	544	544	susie	0.29	3e-37	-2.56644	0.01027	No
SOX6	ENSG00000110693.17	GTExv8.EUR.Adipose_Subcutaneous	./WEIGHTS//GTExv8.EUR.Adipose_Subcutaneous/ENSG00000110693.17.wgt.RDat	11	16739590	16739591	0.05	rs17699635	-2.52	rs12801635	0.00766	-4.48	-1.991	355	15	enet	0.021	0.00097	2.56489	0.0103	No
RAD9A	ENSG00000172613.7	GTExv8.EUR.Adipose_Subcutaneous	./WEIGHTS//GTExv8.EUR.Adipose_Subcutaneous/ENSG00000172613.7.wgt.RDat	11	67317870	67317871	0.6883	rs4465371	-3.57	rs7952436	0.267	11.4	-2.835	264	25	enet	0.38	2.8e-51	-2.56622	0.0103	No
ABCD3	ENSG00000117528.11	GTExv8.EUR.Adipose_Subcutaneous	./WEIGHTS//GTExv8.EUR.Adipose_Subcutaneous/ENSG00000117528.11.wgt.RDat	1	94418454	94418455	0.2485	rs35550403	-3.05	rs681187	0.107	8.43	1.78	574	28	enet	0.16	2.8e-20	2.56236	0.0104	No
LINC01060	ENSG00000249378.5	GTExv8.EUR.Adipose_Subcutaneous	./WEIGHTS//GTExv8.EUR.Adipose_Subcutaneous/ENSG00000249378.5.wgt.RDat	4	188400735	188400736	0.551	rs314043	3.5	rs382829	0.485	15.24	2.883	495	495	susie	0.51	2.1e-76	2.56068	0.0104	No
RP11-288A5.2	ENSG00000279725.1	GTExv8.EUR.Adipose_Subcutaneous	./WEIGHTS//GTExv8.EUR.Adipose_Subcutaneous/ENSG00000279725.1.wgt.RDat	10	127736995	127736996	0.1937	rs7922467	-3.39	rs11817167	0.11	7.67	1.659	709	709	susie	0.13	1.5e-16	2.55932	0.01049	No
COL4A4	ENSG00000081052.11	GTExv8.EUR.Adipose_Subcutaneous	./WEIGHTS//GTExv8.EUR.Adipose_Subcutaneous/ENSG00000081052.11.wgt.RDat	2	227164112	227164113	0.165	rs1922021	-3.223	rs1574248	0.127111	-8.35	-2.604	518	518	susie	0.13	9.5e-17	2.5584	0.0105	No
ARHGAP1	ENSG00000175220.11	GTExv8.EUR.Adipose_Subcutaneous	./WEIGHTS//GTExv8.EUR.Adipose_Subcutaneous/ENSG00000175220.11.wgt.RDat	11	46700598	46700599	0.1104	rs34406563	-3.82	rs10769205	0.121	-7.7	-2.56	238	1	top1	0.12	3.1e-15	2.56	0.0105	No
F2	ENSG00000180210.14	GTExv8.EUR.Adipose_Subcutaneous	./WEIGHTS//GTExv8.EUR.Adipose_Subcutaneous/ENSG00000180210.14.wgt.RDat	11	46719179	46719180	0.0349	rs34406563	-3.82	rs10769205	0.0356	-4.28	-2.56	239	1	top1	0.036	1.9e-05	2.56	0.0105	No
LINC01376	ENSG00000236204.5	GTExv8.EUR.Adipose_Subcutaneous	./WEIGHTS//GTExv8.EUR.Adipose_Subcutaneous/ENSG00000236204.5.wgt.RDat	2	19346747	19346748	0.1313	rs825537	3.341	rs16986060	0.036895	5.74	-1.842	558	10	lasso	0.048	7.9e-07	-2.5591	0.0105	No
KCNG1	ENSG00000026559.13	GTExv8.EUR.Adipose_Subcutaneous	./WEIGHTS//GTExv8.EUR.Adipose_Subcutaneous/ENSG00000026559.13.wgt.RDat	20	51023128	51023129	0.1054	rs228838	-3.35	rs6020922	0.0217	4.85	2.218	482	3	lasso	0.032	4.3e-05	2.55683	0.010563	No
ADD3	ENSG00000148700.14	GTExv8.EUR.Adipose_Subcutaneous	./WEIGHTS//GTExv8.EUR.Adipose_Subcutaneous/ENSG00000148700.14.wgt.RDat	10	109996367	109996368	0.0909	rs4918508	-3.33	rs12268910	0.0416	5.7	-2.331	335	335	susie	0.051	3.4e-07	-2.55588	0.01059	No
NCAPD3	ENSG00000151503.12	GTExv8.EUR.Adipose_Subcutaneous	./WEIGHTS//GTExv8.EUR.Adipose_Subcutaneous/ENSG00000151503.12.wgt.RDat	11	134225453	134225454	0.1432	rs73731	-5.02	rs12795060	0.0666	5.93	1.142	561	11	enet	0.083	7.8e-11	2.55661	0.0106	No
RP11-304L19.3	ENSG00000261123.1	GTExv8.EUR.Adipose_Subcutaneous	./WEIGHTS//GTExv8.EUR.Adipose_Subcutaneous/ENSG00000261123.1.wgt.RDat	16	2097025	2097026	0.0911	rs2815301	3.61	rs13337626	0.0935	6.83	-2.554	369	1	top1	0.093	4.8e-12	-2.554	0.0106	No
NCOA6	ENSG00000198646.13	GTExv8.EUR.Adipose_Subcutaneous	./WEIGHTS//GTExv8.EUR.Adipose_Subcutaneous/ENSG00000198646.13.wgt.RDat	20	34825648	34825649	0.065	rs17122844	3.29	rs2889849	0.0279	5.26	2.56	348	348	susie	0.044	2e-06	2.55513	0.010615	No
C11orf49	ENSG00000149179.13	GTExv8.EUR.Adipose_Subcutaneous	./WEIGHTS//GTExv8.EUR.Adipose_Subcutaneous/ENSG00000149179.13.wgt.RDat	11	46936688	46936689	0.1191	rs752849	3.73	rs1352307	0.0636	-6.49	-2.531	281	281	susie	0.069	3.2e-09	2.55121	0.0107	No
ADRA2B	ENSG00000274286.1	GTExv8.EUR.Adipose_Subcutaneous	./WEIGHTS//GTExv8.EUR.Adipose_Subcutaneous/ENSG00000274286.1.wgt.RDat	2	96116244	96116245	0.085	rs2579520	3.091	rs11695514	0.113329	7.55	2.531	138	138	susie	0.11	1.4e-14	2.5534	0.0107	No
PPP1R13L	ENSG00000104881.15	GTExv8.EUR.Adipose_Subcutaneous	./WEIGHTS//GTExv8.EUR.Adipose_Subcutaneous/ENSG00000104881.15.wgt.RDat	19	45405080	45405081	0.0776	rs17356664	-7.66	rs4511641	0.00327	4.12	-2.608	369	4	lasso	0.0097	0.018	-2.54861	0.0108	No
LINC00662	ENSG00000261824.6	GTExv8.EUR.Adipose_Subcutaneous	./WEIGHTS//GTExv8.EUR.Adipose_Subcutaneous/ENSG00000261824.6.wgt.RDat	19	27793893	27793894	0.1098	rs10500230	3.25	rs17687918	0.049	6.75	1.211	289	10	lasso	0.086	4e-11	2.54904	0.0108	No
CROCC	ENSG00000058453.16	GTExv8.EUR.Adipose_Subcutaneous	./WEIGHTS//GTExv8.EUR.Adipose_Subcutaneous/ENSG00000058453.16.wgt.RDat	1	16921949	16921950	0.325	rs4920608	3.99	rs6691985	0.306	12.14	2.788	353	20	enet	0.31	7.5e-41	2.5434	0.011	No
SDHDP6	ENSG00000224183.1	GTExv8.EUR.Adipose_Subcutaneous	./WEIGHTS//GTExv8.EUR.Adipose_Subcutaneous/ENSG00000224183.1.wgt.RDat	1	25294642	25294643	0.6656	rs2660353	-3.78	rs1053438	0.232	10.73	0.857	365	365	susie	0.53	1.5e-80	2.54125	0.011	No
ABCF2	ENSG00000033050.7	GTExv8.EUR.Adipose_Subcutaneous	./WEIGHTS//GTExv8.EUR.Adipose_Subcutaneous/ENSG00000033050.7.wgt.RDat	7	151227229	151227230	0.1244	rs7805747	3.4	rs219229	0.0587	5.76	-2.133	554	31	enet	0.065	9.5e-09	-2.53659	0.0112	No
SCUBE2	ENSG00000175356.12	GTExv8.EUR.Adipose_Subcutaneous	./WEIGHTS//GTExv8.EUR.Adipose_Subcutaneous/ENSG00000175356.12.wgt.RDat	11	9138113	9138114	0.4026	rs7951583	3.43	rs3763904	0.235	11.09	-3.179	366	29	enet	0.28	1.7e-36	-2.53627	0.0112	No
AC093388.3	ENSG00000233654.1	GTExv8.EUR.Adipose_Subcutaneous	./WEIGHTS//GTExv8.EUR.Adipose_Subcutaneous/ENSG00000233654.1.wgt.RDat	2	190534854	190534855	0.0741	rs4853698	-4.332	rs12991526	0.006165	-4.31	-1.928	370	6	enet	0.027	0.0002	2.5376	0.0112	No
RP11-114G11.5	ENSG00000260653.5	GTExv8.EUR.Adipose_Subcutaneous	./WEIGHTS//GTExv8.EUR.Adipose_Subcutaneous/ENSG00000260653.5.wgt.RDat	7	57404770	57404771	0.0796	rs10081282	2.54	rs10081282	0.0351	4.71	2.536	176	1	top1	0.035	2.2e-05	2.536	0.0112	No
PGAP3	ENSG00000161395.13	GTExv8.EUR.Adipose_Subcutaneous	./WEIGHTS//GTExv8.EUR.Adipose_Subcutaneous/ENSG00000161395.13.wgt.RDat	17	39696796	39696797	0.1036	rs3859192	-6.99	rs2517955	0.071079	6.09	-2.531	319	1	top1	0.071	1.8e-09	-2.531	0.0114	No
LINC00342	ENSG00000232931.5	GTExv8.EUR.Adipose_Subcutaneous	./WEIGHTS//GTExv8.EUR.Adipose_Subcutaneous/ENSG00000232931.5.wgt.RDat	2	95816214	95816215	0.0516	rs2579520	3.091	rs11695514	0.064003	5.64	2.531	107	1	top1	0.064	1.2e-08	2.531	0.0114	No
ZBTB38	ENSG00000177311.11	GTExv8.EUR.Adipose_Subcutaneous	./WEIGHTS//GTExv8.EUR.Adipose_Subcutaneous/ENSG00000177311.11.wgt.RDat	3	141324212	141324213	0.075	rs11714208	-3.05	rs6785073	0.0804	6.4	-2.528	405	1	top1	0.08	1.6e-10	-2.528	0.0115	No
GUSBP9	ENSG00000215630.6	GTExv8.EUR.Adipose_Subcutaneous	./WEIGHTS//GTExv8.EUR.Adipose_Subcutaneous/ENSG00000215630.6.wgt.RDat	5	71208129	71208130	0.5045	rs13168712	2.61	rs13168712	0.264505	-11.32	2.613	115	115	susie	0.27	3.1e-34	-2.52518	0.011564	No
STARD3NL	ENSG00000010270.13	GTExv8.EUR.Adipose_Subcutaneous	./WEIGHTS//GTExv8.EUR.Adipose_Subcutaneous/ENSG00000010270.13.wgt.RDat	7	38178221	38178222	0.1219	rs12673437	-3.5	rs10265931	0.0257	-4.71	0.977	628	7	lasso	0.037	1.3e-05	-2.52016	0.0117	No
ZNF117	ENSG00000152926.14	GTExv8.EUR.Adipose_Subcutaneous	./WEIGHTS//GTExv8.EUR.Adipose_Subcutaneous/ENSG00000152926.14.wgt.RDat	7	64990807	64990808	0.2295	rs6460169	2.37	rs17139526	0.11	-7.49	-1.681	257	257	susie	0.18	3.3e-23	2.52229	0.0117	No
MAGOHB	ENSG00000111196.9	GTExv8.EUR.Adipose_Subcutaneous	./WEIGHTS//GTExv8.EUR.Adipose_Subcutaneous/ENSG00000111196.9.wgt.RDat	12	10613622	10613623	0.1021	rs2734565	-4.58	rs4763208	0.00876	3.88	-2.517	449	1	top1	0.0088	0.023	-2.517	0.0118	No
PLSCR4	ENSG00000114698.14	GTExv8.EUR.Adipose_Subcutaneous	./WEIGHTS//GTExv8.EUR.Adipose_Subcutaneous/ENSG00000114698.14.wgt.RDat	3	146251178	146251179	0.3296	rs343320	-3.2	rs1061409	0.2	9.99	-2.238	455	3	lasso	0.21	1.5e-26	-2.51867	0.0118	No
LMAN2L	ENSG00000114988.11	GTExv8.EUR.Adipose_Subcutaneous	./WEIGHTS//GTExv8.EUR.Adipose_Subcutaneous/ENSG00000114988.11.wgt.RDat	2	96740063	96740064	0.096	rs11891926	2.457	rs6746896	0.028204	5.68	2.045	189	6	lasso	0.053	1.9e-07	2.5151	0.0119	No
PAM16	ENSG00000217930.7	GTExv8.EUR.Adipose_Subcutaneous	./WEIGHTS//GTExv8.EUR.Adipose_Subcutaneous/ENSG00000217930.7.wgt.RDat	16	4355606	4355607	0.1636	rs7188811	-3.9	rs2072151	0.117	-8.16	-2.495	400	3	lasso	0.12	1.8e-15	2.51482	0.0119	No
FAM184A	ENSG00000111879.18	GTExv8.EUR.Adipose_Subcutaneous	./WEIGHTS//GTExv8.EUR.Adipose_Subcutaneous/ENSG00000111879.18.wgt.RDat	6	119149386	119149387	0.3748	rs17080517	-4.2	rs4945630	0.284	-11.7	2.511	416	1	top1	0.28	1.1e-36	-2.511	0.012	No
FAM183BP	ENSG00000164556.7	GTExv8.EUR.Adipose_Subcutaneous	./WEIGHTS//GTExv8.EUR.Adipose_Subcutaneous/ENSG00000164556.7.wgt.RDat	7	38687036	38687037	0.1623	rs12673437	-3.5	rs11770470	0.104	-7.17	-2.122	545	545	susie	0.11	1.1e-13	2.51042	0.0121	No
POM121C	ENSG00000272391.5	GTExv8.EUR.Adipose_Subcutaneous	./WEIGHTS//GTExv8.EUR.Adipose_Subcutaneous/ENSG00000272391.5.wgt.RDat	7	75486270	75486271	0.2659	rs2240134	3.83	rs1167827	0.0723	-6.63	-1.98	198	198	susie	0.19	4e-24	2.49944	0.0124	No
PNO1	ENSG00000115946.7	GTExv8.EUR.Adipose_Subcutaneous	./WEIGHTS//GTExv8.EUR.Adipose_Subcutaneous/ENSG00000115946.7.wgt.RDat	2	68157843	68157844	0.084	rs2120335	-2.544	rs6546367	0.053631	6.07	-2.541	523	523	susie	0.069	3.3e-09	-2.4975	0.0125	No
ARHGAP31	ENSG00000031081.10	GTExv8.EUR.Adipose_Subcutaneous	./WEIGHTS//GTExv8.EUR.Adipose_Subcutaneous/ENSG00000031081.10.wgt.RDat	3	119294372	119294373	0.0619	rs1499906	-2.9	rs1375134	0.016	-4.65	2.614	507	3	lasso	0.034	2.8e-05	-2.49496	0.0126	No
ARHGAP27	ENSG00000159314.11	GTExv8.EUR.Adipose_Subcutaneous	./WEIGHTS//GTExv8.EUR.Adipose_Subcutaneous/ENSG00000159314.11.wgt.RDat	17	45434420	45434421	0.0441	rs2239922	-2.59	rs17689471	0.010617	-3.71	1.953	183	183	susie	0.02	0.0012	-2.49561	0.0126	No
HES4	ENSG00000188290.10	GTExv8.EUR.Adipose_Subcutaneous	./WEIGHTS//GTExv8.EUR.Adipose_Subcutaneous/ENSG00000188290.10.wgt.RDat	1	1000171	1000172	0.0936	rs3128117	-4.19	rs3737728	0.00916	4.29	-1.562	184	6	enet	0.011	0.011	-2.49405	0.0126	No
THAP9-AS1	ENSG00000251022.6	GTExv8.EUR.Adipose_Subcutaneous	./WEIGHTS//GTExv8.EUR.Adipose_Subcutaneous/ENSG00000251022.6.wgt.RDat	4	82900959	82900960	0.1095	rs4285076	-2.87	rs6830422	0.114	-8.02	-2.375	468	17	enet	0.13	1.5e-16	2.49445	0.0126	No
BIRC5	ENSG00000089685.14	GTExv8.EUR.Adipose_Subcutaneous	./WEIGHTS//GTExv8.EUR.Adipose_Subcutaneous/ENSG00000089685.14.wgt.RDat	17	78214185	78214186	0.0922	rs1109279	-4.68	rs6501232	0.017449	3.89	-0.594	510	510	susie	0.021	0.00079	-2.49072	0.0127	No
WDR70	ENSG00000082068.8	GTExv8.EUR.Adipose_Subcutaneous	./WEIGHTS//GTExv8.EUR.Adipose_Subcutaneous/ENSG00000082068.8.wgt.RDat	5	37379211	37379212	0.0367	rs2972938	3.57	rs12521063	0.035761	4.6	-2.785	225	7	lasso	0.038	1.1e-05	-2.4898	0.012781	No
MAPK4	ENSG00000141639.11	GTExv8.EUR.Adipose_Subcutaneous	./WEIGHTS//GTExv8.EUR.Adipose_Subcutaneous/ENSG00000141639.11.wgt.RDat	18	50560077	50560078	0.0896	rs1025688	-4.85	rs17743658	-0.000211	-3.7	-2.026	491	491	susie	0.005	0.066	2.48972	0.012784	No
SLC22A3	ENSG00000146477.5	GTExv8.EUR.Adipose_Subcutaneous	./WEIGHTS//GTExv8.EUR.Adipose_Subcutaneous/ENSG00000146477.5.wgt.RDat	6	160348267	160348268	0.1077	rs1652507	3.24	rs2048327	0.103	7.63	2.59	542	542	susie	0.12	1.4e-14	2.4887	0.0128	No
LINC00315	ENSG00000184274.3	GTExv8.EUR.Adipose_Subcutaneous	./WEIGHTS//GTExv8.EUR.Adipose_Subcutaneous/ENSG00000184274.3.wgt.RDat	21	45305256	45305257	0.0727	rs11700708	-3	rs9977389	0.06503	-6.04	-2.489	486	486	susie	0.068	4.3e-09	2.4887	0.0128	No
OSBPL5	ENSG00000021762.19	GTExv8.EUR.Adipose_Subcutaneous	./WEIGHTS//GTExv8.EUR.Adipose_Subcutaneous/ENSG00000021762.19.wgt.RDat	11	3165769	3165770	0.1861	rs1996208	-2.86	rs10833221	0.0522	5.89	-2.276	447	447	susie	0.068	4.5e-09	-2.48667	0.0129	No
TSPYL5	ENSG00000180543.4	GTExv8.EUR.Adipose_Subcutaneous	./WEIGHTS//GTExv8.EUR.Adipose_Subcutaneous/ENSG00000180543.4.wgt.RDat	8	97277963	97277964	0.1233	rs13272456	2.64	rs2583503	0.042088	5.7	1.042	376	26	enet	0.099	1.2e-12	2.48744	0.0129	No
GPAT2	ENSG00000186281.12	GTExv8.EUR.Adipose_Subcutaneous	./WEIGHTS//GTExv8.EUR.Adipose_Subcutaneous/ENSG00000186281.12.wgt.RDat	2	96039450	96039451	0.0404	rs2579520	3.091	rs2692893	0.014588	4.14	2.235	119	119	susie	0.025	0.00028	2.4878	0.0129	No
CYBA	ENSG00000051523.10	GTExv8.EUR.Adipose_Subcutaneous	./WEIGHTS//GTExv8.EUR.Adipose_Subcutaneous/ENSG00000051523.10.wgt.RDat	16	88651151	88651152	0.127	rs12597417	3.62	rs3794624	0.0915	-6.88	-2.483	379	1	top1	0.091	8.2e-12	2.483	0.013	No
TMEM178A	ENSG00000152154.10	GTExv8.EUR.Adipose_Subcutaneous	./WEIGHTS//GTExv8.EUR.Adipose_Subcutaneous/ENSG00000152154.10.wgt.RDat	2	39664981	39664982	0.0639	rs17508058	4.004	rs11891871	0.04464	5.05	2.485	442	1	top1	0.045	1.8e-06	2.485	0.013	No
ZFP90	ENSG00000184939.15	GTExv8.EUR.Adipose_Subcutaneous	./WEIGHTS//GTExv8.EUR.Adipose_Subcutaneous/ENSG00000184939.15.wgt.RDat	16	68530089	68530090	0.0441	rs4783689	-3.91	rs12925177	0.00612	-4.89	-1.904	308	3	lasso	0.016	0.0031	2.48319	0.013	No
SP140L	ENSG00000185404.16	GTExv8.EUR.Adipose_Subcutaneous	./WEIGHTS//GTExv8.EUR.Adipose_Subcutaneous/ENSG00000185404.16.wgt.RDat	2	230327183	230327184	0.1437	rs7590429	-2.623	rs11688362	0.068643	-6.69	1.747	477	21	enet	0.092	6.8e-12	-2.4839	0.013	No
LA16c-OS12.2	ENSG00000268836.1	GTExv8.EUR.Adipose_Subcutaneous	./WEIGHTS//GTExv8.EUR.Adipose_Subcutaneous/ENSG00000268836.1.wgt.RDat	16	186293	186294	0.336	rs11639642	-2.8	rs1203974	0.243	11.16	-2.42	298	298	susie	0.25	2.8e-32	-2.48379	0.013	No
CBFA2T2	ENSG00000078699.21	GTExv8.EUR.Adipose_Subcutaneous	./WEIGHTS//GTExv8.EUR.Adipose_Subcutaneous/ENSG00000078699.21.wgt.RDat	20	33490074	33490075	0.0732	rs6088244	2.94	rs2065703	0.0131	-4.59	2.056	346	346	susie	0.028	0.00015	-2.4837	0.013003	No
TUBGCP2	ENSG00000130640.13	GTExv8.EUR.Adipose_Subcutaneous	./WEIGHTS//GTExv8.EUR.Adipose_Subcutaneous/ENSG00000130640.13.wgt.RDat	10	133311714	133311715	0.0835	rs1049951	3.19	rs7074435	0.0361	4.72	2.483	380	1	top1	0.036	1.7e-05	2.483	0.01303	No
RP11-1198D22.1	ENSG00000235558.3	GTExv8.EUR.Adipose_Subcutaneous	./WEIGHTS//GTExv8.EUR.Adipose_Subcutaneous/ENSG00000235558.3.wgt.RDat	5	71259237	71259238	0.4349	rs13168712	2.61	rs13168712	0.203212	-9.96	2.613	147	3	lasso	0.21	1.6e-26	-2.48121	0.013094	No
GSTT2B	ENSG00000133433.10	GTExv8.EUR.Adipose_Subcutaneous	./WEIGHTS//GTExv8.EUR.Adipose_Subcutaneous/ENSG00000133433.10.wgt.RDat	22	23961185	23961186	0.6793	rs2282476	3.63	rs9624364	0.259	11.28	1.794	425	425	susie	0.48	7e-70	2.48231	0.0131	No
NEURL1B	ENSG00000214357.8	GTExv8.EUR.Adipose_Subcutaneous	./WEIGHTS//GTExv8.EUR.Adipose_Subcutaneous/ENSG00000214357.8.wgt.RDat	5	172641265	172641266	0.1039	rs17074690	3.41	rs10476042	0.02339	-5.36	3.068	548	3	lasso	0.044	2.1e-06	-2.48048	0.013121	No
PEX7	ENSG00000112357.12	GTExv8.EUR.Adipose_Subcutaneous	./WEIGHTS//GTExv8.EUR.Adipose_Subcutaneous/ENSG00000112357.12.wgt.RDat	6	136822563	136822564	0.3186	rs932589	-3.95	rs2295592	0.19	-9.65	2.072	401	11	lasso	0.19	2.6e-24	-2.4785	0.0132	No
BTNL3	ENSG00000168903.8	GTExv8.EUR.Adipose_Subcutaneous	./WEIGHTS//GTExv8.EUR.Adipose_Subcutaneous/ENSG00000168903.8.wgt.RDat	5	180988844	180988845	0.3717	rs6873527	2.76	rs4700772	0.3605	13.32	-2.37	299	299	susie	0.38	2.6e-51	-2.47675	0.013258	No
CLUAP1	ENSG00000103351.12	GTExv8.EUR.Adipose_Subcutaneous	./WEIGHTS//GTExv8.EUR.Adipose_Subcutaneous/ENSG00000103351.12.wgt.RDat	16	3500923	3500924	0.5478	rs2283488	-3.69	rs12933120	0.383	13.54	2.01	364	37	enet	0.41	3.4e-56	2.47673	0.0133	No
SLC35G5	ENSG00000177710.5	GTExv8.EUR.Adipose_Subcutaneous	./WEIGHTS//GTExv8.EUR.Adipose_Subcutaneous/ENSG00000177710.5.wgt.RDat	8	11330887	11330888	0.0414	rs10112596	-4.26	rs2572452	0.004294	-4.68	-2.258	633	633	susie	0.014	0.006	2.47648	0.0133	No
AIFM3	ENSG00000183773.15	GTExv8.EUR.Adipose_Subcutaneous	./WEIGHTS//GTExv8.EUR.Adipose_Subcutaneous/ENSG00000183773.15.wgt.RDat	22	20965107	20965108	0.0749	rs5996524	-3.1	rs165862	0.0158	-4.26	0.051	379	35	enet	0.023	0.00047	2.47581	0.0133	No
XAB2	ENSG00000076924.11	GTExv8.EUR.Adipose_Subcutaneous	./WEIGHTS//GTExv8.EUR.Adipose_Subcutaneous/ENSG00000076924.11.wgt.RDat	19	7629564	7629565	0.2589	rs571497	-2.99	rs4134809	0.209	-10.38	-2.472	447	1	top1	0.21	2.9e-26	2.472	0.0134	No
LINC00371	ENSG00000226792.7	GTExv8.EUR.Adipose_Subcutaneous	./WEIGHTS//GTExv8.EUR.Adipose_Subcutaneous/ENSG00000226792.7.wgt.RDat	13	51200251	51200252	0.6834	rs4941696	-2.72	rs12864728	0.289	-11.93	1.739	461	52	enet	0.42	6.7e-58	-2.4727	0.01341	No
WDR45B	ENSG00000141580.15	GTExv8.EUR.Adipose_Subcutaneous	./WEIGHTS//GTExv8.EUR.Adipose_Subcutaneous/ENSG00000141580.15.wgt.RDat	17	82648552	82648553	0.4521	rs4789671	-3.01	rs4789704	0.196019	9.83	2.135	399	5	lasso	0.24	1.4e-30	2.47009	0.0135	No
RP11-755F10.1	ENSG00000255320.1	GTExv8.EUR.Adipose_Subcutaneous	./WEIGHTS//GTExv8.EUR.Adipose_Subcutaneous/ENSG00000255320.1.wgt.RDat	11	66246238	66246239	0.0832	rs642803	-4.65	rs2236652	0.0759	6.3	2.469	326	1	top1	0.076	5.2e-10	2.469	0.0135	No
RP11-103J8.2	ENSG00000270777.1	GTExv8.EUR.Adipose_Subcutaneous	./WEIGHTS//GTExv8.EUR.Adipose_Subcutaneous/ENSG00000270777.1.wgt.RDat	20	11001303	11001304	0.1324	rs6040116	3.95	rs6104690	0.0503	6.12	2.179	567	7	lasso	0.076	4.5e-10	2.46772	0.013598	No
CCBE1	ENSG00000183287.13	GTExv8.EUR.Adipose_Subcutaneous	./WEIGHTS//GTExv8.EUR.Adipose_Subcutaneous/ENSG00000183287.13.wgt.RDat	18	59697240	59697241	0.1164	rs1864309	4.62	rs1864304	0.002873	-3.64	4.42	598	598	susie	0.02	0.0011	-2.46701	0.013625	No
HEATR6	ENSG00000068097.14	GTExv8.EUR.Adipose_Subcutaneous	./WEIGHTS//GTExv8.EUR.Adipose_Subcutaneous/ENSG00000068097.14.wgt.RDat	17	60078930	60078931	0.1895	rs10853015	3.12	rs2087840	0.135603	8.15	2.465	224	1	top1	0.14	4.8e-17	2.465	0.0137	No
TICRR	ENSG00000140534.13	GTExv8.EUR.Adipose_Subcutaneous	./WEIGHTS//GTExv8.EUR.Adipose_Subcutaneous/ENSG00000140534.13.wgt.RDat	15	89575481	89575482	0.1262	rs1110060	2.86	rs3803530	0.0751	6.22	2.464	394	1	top1	0.075	6.5e-10	2.464	0.0137	No
DDB2	ENSG00000134574.11	GTExv8.EUR.Adipose_Subcutaneous	./WEIGHTS//GTExv8.EUR.Adipose_Subcutaneous/ENSG00000134574.11.wgt.RDat	11	47214464	47214465	0.0714	rs752849	3.73	rs7940240	0.0422	-5.25	-1.746	298	10	enet	0.044	2.5e-06	2.46187	0.0138	No
NEAT1	ENSG00000245532.7	GTExv8.EUR.Adipose_Subcutaneous	./WEIGHTS//GTExv8.EUR.Adipose_Subcutaneous/ENSG00000245532.7.wgt.RDat	11	65422773	65422774	0.4105	rs642803	-4.65	rs674485	0.322	12.54	2.128	361	361	susie	0.33	2.9e-44	2.46307	0.0138	No
ELP6	ENSG00000163832.15	GTExv8.EUR.Adipose_Subcutaneous	./WEIGHTS//GTExv8.EUR.Adipose_Subcutaneous/ENSG00000163832.15.wgt.RDat	3	47513760	47513761	0.0824	rs2166770	-4.55	rs1564760	0.0505	5.16	-2.461	150	1	top1	0.05	4e-07	-2.461	0.0139	No
FAM111A	ENSG00000166801.15	GTExv8.EUR.Adipose_Subcutaneous	./WEIGHTS//GTExv8.EUR.Adipose_Subcutaneous/ENSG00000166801.15.wgt.RDat	11	59142771	59142772	0.1819	rs10437720	-2.91	rs12365972	0.164	9.12	-2.461	339	1	top1	0.16	1.4e-20	-2.461	0.0139	No
RP11-528I4.2	ENSG00000272969.1	GTExv8.EUR.Adipose_Subcutaneous	./WEIGHTS//GTExv8.EUR.Adipose_Subcutaneous/ENSG00000272969.1.wgt.RDat	4	55547138	55547139	0.0814	rs13132077	-2.92	rs9993675	0.0699	-6.82	-2.234	403	20	enet	0.085	4.1e-11	2.45874	0.0139	No
ZNF608	ENSG00000168916.15	GTExv8.EUR.Adipose_Subcutaneous	./WEIGHTS//GTExv8.EUR.Adipose_Subcutaneous/ENSG00000168916.15.wgt.RDat	5	124748806	124748807	0.1145	rs4568357	3	rs3924161	0.054407	5.54	2.457	511	1	top1	0.054	1.5e-07	2.457	0.01401	No
NADK2	ENSG00000152620.12	GTExv8.EUR.Adipose_Subcutaneous	./WEIGHTS//GTExv8.EUR.Adipose_Subcutaneous/ENSG00000152620.12.wgt.RDat	5	36242278	36242279	0.0853	rs2468532	8.56	rs6886206	0.008188	4	-1.667	535	9	enet	0.01	0.015	-2.45531	0.014076	No
NDUFS2	ENSG00000158864.12	GTExv8.EUR.Adipose_Subcutaneous	./WEIGHTS//GTExv8.EUR.Adipose_Subcutaneous/ENSG00000158864.12.wgt.RDat	1	161197103	161197104	0.1138	rs12142755	-2.74	rs2301286	0.0334	-5.06	1.696	376	20	enet	0.045	1.5e-06	-2.45557	0.0141	No
LITAF	ENSG00000189067.12	GTExv8.EUR.Adipose_Subcutaneous	./WEIGHTS//GTExv8.EUR.Adipose_Subcutaneous/ENSG00000189067.12.wgt.RDat	16	11636380	11636381	0.4972	rs7203193	-2.86	rs3784924	0.278	-11.64	-2.178	469	6	lasso	0.29	1.1e-37	2.45213	0.0142	No
LINC01697	ENSG00000232079.6	GTExv8.EUR.Adipose_Subcutaneous	./WEIGHTS//GTExv8.EUR.Adipose_Subcutaneous/ENSG00000232079.6.wgt.RDat	21	28048403	28048404	0.2576	rs1883035	2.88	rs9305354	0.0606	6.45	-1.343	439	439	susie	0.15	1.6e-18	-2.4514	0.0142	No
HOXB5	ENSG00000120075.5	GTExv8.EUR.Adipose_Subcutaneous	./WEIGHTS//GTExv8.EUR.Adipose_Subcutaneous/ENSG00000120075.5.wgt.RDat	17	48593960	48593961	0.0384	rs3809782	-3.35	rs1529334	0.020983	-4.9	-2.369	396	4	lasso	0.027	0.0002	2.45076	0.0143	No
ALDH16A1	ENSG00000161618.9	GTExv8.EUR.Adipose_Subcutaneous	./WEIGHTS//GTExv8.EUR.Adipose_Subcutaneous/ENSG00000161618.9.wgt.RDat	19	49453168	49453169	0.2849	rs17272847	-4.57	rs10853810	0.117	-8.14	3.416	370	370	susie	0.18	3.3e-22	-2.44882	0.0143	No
AC007193.9	ENSG00000268810.1	GTExv8.EUR.Adipose_Subcutaneous	./WEIGHTS//GTExv8.EUR.Adipose_Subcutaneous/ENSG00000268810.1.wgt.RDat	19	46383168	46383169	0.0936	rs2082495	-2.73	rs4802307	0.0319	-5.29	2.407	393	393	susie	0.042	3.6e-06	-2.44436	0.0145	No
RRNAD1	ENSG00000143303.11	GTExv8.EUR.Adipose_Subcutaneous	./WEIGHTS//GTExv8.EUR.Adipose_Subcutaneous/ENSG00000143303.11.wgt.RDat	1	156728799	156728800	0.2371	rs716724	-3.82	rs12145743	0.121	7.7	2.443	449	1	top1	0.12	2.9e-15	2.443	0.0146	No
NME6	ENSG00000172113.8	GTExv8.EUR.Adipose_Subcutaneous	./WEIGHTS//GTExv8.EUR.Adipose_Subcutaneous/ENSG00000172113.8.wgt.RDat	3	48301684	48301685	0.175	rs2166770	-4.55	rs3197223	0.167	-9.15	-2.504	256	256	susie	0.17	3e-21	2.44069	0.0147	No
KCNK7	ENSG00000173338.12	GTExv8.EUR.Adipose_Subcutaneous	./WEIGHTS//GTExv8.EUR.Adipose_Subcutaneous/ENSG00000173338.12.wgt.RDat	11	65595995	65595996	0.0888	rs642803	-4.65	rs11227234	0.0573	-5.49	2.44	348	1	top1	0.057	6.8e-08	-2.44	0.0147	No
PXMP4	ENSG00000101417.11	GTExv8.EUR.Adipose_Subcutaneous	./WEIGHTS//GTExv8.EUR.Adipose_Subcutaneous/ENSG00000101417.11.wgt.RDat	20	33720318	33720319	0.0701	rs6088423	3.36	rs7274811	0.0535	-5.88	2.439	269	1	top1	0.053	1.9e-07	-2.439	0.014728	No
RP11-797A18.6	ENSG00000269951.1	GTExv8.EUR.Adipose_Subcutaneous	./WEIGHTS//GTExv8.EUR.Adipose_Subcutaneous/ENSG00000269951.1.wgt.RDat	15	77068324	77068325	0.0406	rs2404233	-3.94	rs33940778	0.0547	5.29	2.138	251	3	lasso	0.055	1.3e-07	2.43628	0.0148	No
RP11-245D16.4	ENSG00000278238.1	GTExv8.EUR.Adipose_Subcutaneous	./WEIGHTS//GTExv8.EUR.Adipose_Subcutaneous/ENSG00000278238.1.wgt.RDat	13	52455330	52455331	0.1188	rs9568713	3.88	rs1056335	0.0279	5.36	2.254	359	359	susie	0.087	2.9e-11	2.4365	0.014829	No
AHRR	ENSG00000063438.16	GTExv8.EUR.Adipose_Subcutaneous	./WEIGHTS//GTExv8.EUR.Adipose_Subcutaneous/ENSG00000063438.16.wgt.RDat	5	304175	304176	0.1953	rs2278254	2.79	rs6883247	0.005782	4.12	-0.154	290	38	enet	0.068	4.2e-09	-2.43385	0.014939	No
SCGN	ENSG00000079689.13	GTExv8.EUR.Adipose_Subcutaneous	./WEIGHTS//GTExv8.EUR.Adipose_Subcutaneous/ENSG00000079689.13.wgt.RDat	6	25652200	25652201	0.2257	rs198846	-2.94	rs876239	0.245	-11.03	2.303	628	13	enet	0.25	2.1e-31	-2.4332	0.015	No
ERV3-1	ENSG00000213462.4	GTExv8.EUR.Adipose_Subcutaneous	./WEIGHTS//GTExv8.EUR.Adipose_Subcutaneous/ENSG00000213462.4.wgt.RDat	7	65006742	65006743	0.2553	rs6460169	2.37	rs11771033	0.198	10.21	1.745	253	253	susie	0.3	1.1e-38	2.43355	0.015	No
LMO7-AS1	ENSG00000261105.5	GTExv8.EUR.Adipose_Subcutaneous	./WEIGHTS//GTExv8.EUR.Adipose_Subcutaneous/ENSG00000261105.5.wgt.RDat	13	75635993	75635994	0.6381	rs485988	2.77	rs9593109	0.549	16.23	2.432	560	1	top1	0.55	1.1e-84	2.432	0.015016	No
HPR	ENSG00000261701.6	GTExv8.EUR.Adipose_Subcutaneous	./WEIGHTS//GTExv8.EUR.Adipose_Subcutaneous/ENSG00000261701.6.wgt.RDat	16	72063223	72063224	0.1377	rs2072142	2.95	rs1424241	0.107	7.34	-2.431	359	1	top1	0.11	1.2e-13	-2.431	0.0151	No
PPP6R2	ENSG00000100239.15	GTExv8.EUR.Adipose_Subcutaneous	./WEIGHTS//GTExv8.EUR.Adipose_Subcutaneous/ENSG00000100239.15.wgt.RDat	22	50343303	50343304	0.1628	rs17001403	2.56	rs7510868	0.085	-7.41	2.3	386	23	enet	0.12	4.4e-15	-2.42653	0.0152	No
ZNF257	ENSG00000197134.11	GTExv8.EUR.Adipose_Subcutaneous	./WEIGHTS//GTExv8.EUR.Adipose_Subcutaneous/ENSG00000197134.11.wgt.RDat	19	22052451	22052452	0.3378	rs283144	-3.75	rs17554725	0.316	12.73	-2.299	320	42	enet	0.41	3.1e-56	-2.42851	0.0152	No
RP11-255P5.2	ENSG00000272542.1	GTExv8.EUR.Adipose_Subcutaneous	./WEIGHTS//GTExv8.EUR.Adipose_Subcutaneous/ENSG00000272542.1.wgt.RDat	13	102888857	102888858	0.0962	rs7321659	-2.81	rs9557948	0.0249	-5.31	-2.539	711	711	susie	0.036	1.7e-05	2.4261	0.015263	No
RP1L1	ENSG00000183638.5	GTExv8.EUR.Adipose_Subcutaneous	./WEIGHTS//GTExv8.EUR.Adipose_Subcutaneous/ENSG00000183638.5.wgt.RDat	8	10712186	10712187	0.1411	rs4841352	4.14	rs13277080	0.104642	7.37	-2.426	685	1	top1	0.1	2.4e-13	-2.426	0.0153	No
PRCD	ENSG00000214140.10	GTExv8.EUR.Adipose_Subcutaneous	./WEIGHTS//GTExv8.EUR.Adipose_Subcutaneous/ENSG00000214140.10.wgt.RDat	17	76538063	76538064	0.1751	rs2585746	-3.54	rs752049	0.085992	6.5	2.425	505	1	top1	0.086	3.6e-11	2.425	0.0153	No
RP11-178C3.2	ENSG00000267302.5	GTExv8.EUR.Adipose_Subcutaneous	./WEIGHTS//GTExv8.EUR.Adipose_Subcutaneous/ENSG00000267302.5.wgt.RDat	17	59964831	59964832	0.0768	rs10853015	3.12	rs8078987	0.050879	5.43	2.443	244	12	lasso	0.06	3.6e-08	2.42601	0.0153	No
RP11-434E6.4	ENSG00000277559.1	GTExv8.EUR.Adipose_Subcutaneous	./WEIGHTS//GTExv8.EUR.Adipose_Subcutaneous/ENSG00000277559.1.wgt.RDat	16	54290964	54290965	0.0956	rs8056040	-3.89	rs1868689	0.0776	-6.22	-2.426	638	1	top1	0.078	3.3e-10	2.426	0.0153	No
KCNC4	ENSG00000116396.14	GTExv8.EUR.Adipose_Subcutaneous	./WEIGHTS//GTExv8.EUR.Adipose_Subcutaneous/ENSG00000116396.14.wgt.RDat	1	110211342	110211343	0.1949	rs12138917	-4.53	rs1323724	0.179	-9.29	3.332	558	15	enet	0.18	6.1e-23	-2.42396	0.0154	No
AP002954.4	ENSG00000255422.1	GTExv8.EUR.Adipose_Subcutaneous	./WEIGHTS//GTExv8.EUR.Adipose_Subcutaneous/ENSG00000255422.1.wgt.RDat	11	118704606	118704607	0.1952	rs489126	-2.7	rs489126	0.205	-9.99	-2.696	382	8	enet	0.21	7.5e-26	2.42178	0.0154	No
RP11-85K15.3	ENSG00000279434.1	GTExv8.EUR.Adipose_Subcutaneous	./WEIGHTS//GTExv8.EUR.Adipose_Subcutaneous/ENSG00000279434.1.wgt.RDat	14	35086034	35086035	0.0368	rs13379337	4.64	rs2236167	0.015695	-4.41	2.423	374	1	top1	0.016	0.0035	-2.423	0.0154	No
FOXI2	ENSG00000186766.7	GTExv8.EUR.Adipose_Subcutaneous	./WEIGHTS//GTExv8.EUR.Adipose_Subcutaneous/ENSG00000186766.7.wgt.RDat	10	127737234	127737235	0.3494	rs7922467	-3.39	rs12780271	0.242	10.89	1.845	712	712	susie	0.27	2.4e-34	2.41918	0.01556	No
LYSMD4	ENSG00000183060.15	GTExv8.EUR.Adipose_Subcutaneous	./WEIGHTS//GTExv8.EUR.Adipose_Subcutaneous/ENSG00000183060.15.wgt.RDat	15	99733560	99733561	0.5098	rs6598265	-2.89	rs6598265	0.288	11.82	-2.891	506	506	susie	0.43	2.1e-60	-2.41724	0.0156	No
SNORA64	ENSG00000207405.1	GTExv8.EUR.Adipose_Subcutaneous	./WEIGHTS//GTExv8.EUR.Adipose_Subcutaneous/ENSG00000207405.1.wgt.RDat	16	1963105	1963106	0.168	rs2815301	3.61	rs30254	-0.00193	3.96	-2.51	441	43	enet	0.038	1e-05	-2.41832	0.0156	No
PIGB	ENSG00000069943.9	GTExv8.EUR.Adipose_Subcutaneous	./WEIGHTS//GTExv8.EUR.Adipose_Subcutaneous/ENSG00000069943.9.wgt.RDat	15	55319161	55319162	0.4174	rs7176169	2.87	rs12902710	0.387	13.68	2.54	443	6	lasso	0.4	1.8e-54	2.4119	0.0159	No
SSBP4	ENSG00000130511.15	GTExv8.EUR.Adipose_Subcutaneous	./WEIGHTS//GTExv8.EUR.Adipose_Subcutaneous/ENSG00000130511.15.wgt.RDat	19	18418863	18418864	0.0503	rs897753	4.05	rs34053595	0.0094	-3.95	2.411	388	1	top1	0.0094	0.019	-2.411	0.0159	No
RHBDD3	ENSG00000100263.13	GTExv8.EUR.Adipose_Subcutaneous	./WEIGHTS//GTExv8.EUR.Adipose_Subcutaneous/ENSG00000100263.13.wgt.RDat	22	29267977	29267978	0.1038	rs5752866	-3.15	rs909798	0.0187	-5.12	0.79	418	21	enet	0.045	1.5e-06	-2.4097	0.016	No
PRRC2C	ENSG00000117523.15	GTExv8.EUR.Adipose_Subcutaneous	./WEIGHTS//GTExv8.EUR.Adipose_Subcutaneous/ENSG00000117523.15.wgt.RDat	1	171485550	171485551	0.1457	rs2235510	3.2	rs4384265	0.0937	6.86	2.096	588	588	susie	0.096	2.6e-12	2.40813	0.016	No
SLC39A13	ENSG00000165915.13	GTExv8.EUR.Adipose_Subcutaneous	./WEIGHTS//GTExv8.EUR.Adipose_Subcutaneous/ENSG00000165915.13.wgt.RDat	11	47407131	47407132	0.1453	rs752849	3.73	rs10769258	0.0831	6.73	-2.41	288	1	top1	0.083	7.6e-11	-2.41	0.016	No
ARPIN	ENSG00000242498.7	GTExv8.EUR.Adipose_Subcutaneous	./WEIGHTS//GTExv8.EUR.Adipose_Subcutaneous/ENSG00000242498.7.wgt.RDat	15	89912955	89912956	0.0992	rs1110060	2.86	rs10520684	0.0377	-4.86	-1.89	408	14	enet	0.079	2.2e-10	2.40895	0.016	No
AGTR1	ENSG00000144891.17	GTExv8.EUR.Adipose_Subcutaneous	./WEIGHTS//GTExv8.EUR.Adipose_Subcutaneous/ENSG00000144891.17.wgt.RDat	3	148697783	148697784	0.1173	rs6788686	-3.76	rs275678	0.0497	5.68	-2.113	455	455	susie	0.065	8.6e-09	-2.40579	0.0161	No
TM2D2	ENSG00000169490.16	GTExv8.EUR.Adipose_Subcutaneous	./WEIGHTS//GTExv8.EUR.Adipose_Subcutaneous/ENSG00000169490.16.wgt.RDat	8	38996823	38996824	0.0737	rs7015505	-3.5	rs6991968	0.029116	-5.53	-2.5	305	305	susie	0.044	2.3e-06	2.40644	0.0161	No
CCDC57	ENSG00000176155.18	GTExv8.EUR.Adipose_Subcutaneous	./WEIGHTS//GTExv8.EUR.Adipose_Subcutaneous/ENSG00000176155.18.wgt.RDat	17	82212829	82212830	0.2349	rs35953598	-3.06	rs4641801	0.199005	-10.09	-2.883	301	301	susie	0.24	4e-31	2.40666	0.0161	No
FCF1P2	ENSG00000228638.1	GTExv8.EUR.Adipose_Subcutaneous	./WEIGHTS//GTExv8.EUR.Adipose_Subcutaneous/ENSG00000228638.1.wgt.RDat	3	48291374	48291375	0.1536	rs2166770	-4.55	rs3197223	0.0828	-7.05	-2.504	253	253	susie	0.095	3.6e-12	2.40643	0.0161	No
RP11-486L19.2	ENSG00000250685.7	GTExv8.EUR.Adipose_Subcutaneous	./WEIGHTS//GTExv8.EUR.Adipose_Subcutaneous/ENSG00000250685.7.wgt.RDat	16	84195264	84195265	0.2628	rs3809622	2.84	rs3743642	0.0728	-6.25	-0.989	961	37	enet	0.15	5.9e-19	2.40571	0.0161	No
RUFY2	ENSG00000204130.12	GTExv8.EUR.Adipose_Subcutaneous	./WEIGHTS//GTExv8.EUR.Adipose_Subcutaneous/ENSG00000204130.12.wgt.RDat	10	68407293	68407294	0.1705	rs10762217	3.6	rs10509301	0.122	7.99	1.55	393	393	susie	0.16	1.2e-19	2.4003	0.01638	No
WFS1	ENSG00000109501.13	GTExv8.EUR.Adipose_Subcutaneous	./WEIGHTS//GTExv8.EUR.Adipose_Subcutaneous/ENSG00000109501.13.wgt.RDat	4	6269848	6269849	0.0714	rs7691697	-2.89	rs1046320	0.0509	-5.71	-2.403	671	2	lasso	0.062	2.2e-08	2.39956	0.0164	No
PPP4C	ENSG00000149923.13	GTExv8.EUR.Adipose_Subcutaneous	./WEIGHTS//GTExv8.EUR.Adipose_Subcutaneous/ENSG00000149923.13.wgt.RDat	16	30075977	30075978	0.0485	rs6565183	3.03	rs35598865	0.0225	-4.12	2.457	223	4	lasso	0.023	0.00057	-2.39949	0.0164	No
CFL2	ENSG00000165410.14	GTExv8.EUR.Adipose_Subcutaneous	./WEIGHTS//GTExv8.EUR.Adipose_Subcutaneous/ENSG00000165410.14.wgt.RDat	14	34714822	34714823	0.1102	rs13379337	4.64	rs4982208	0.023131	4.5	2.827	412	44	enet	0.065	8.1e-09	2.401	0.0164	No
UFSP1	ENSG00000176125.4	GTExv8.EUR.Adipose_Subcutaneous	./WEIGHTS//GTExv8.EUR.Adipose_Subcutaneous/ENSG00000176125.4.wgt.RDat	7	100889717	100889718	0.1235	rs2293769	-4.93	rs6465776	0.0825	6.72	-2.985	360	29	enet	0.084	6.4e-11	-2.40051	0.0164	No
LINC02076	ENSG00000220161.4	GTExv8.EUR.Adipose_Subcutaneous	./WEIGHTS//GTExv8.EUR.Adipose_Subcutaneous/ENSG00000220161.4.wgt.RDat	17	18411158	18411159	0.2441	rs4925157	-2.88	rs9901160	0.021209	4.65	1.499	249	40	enet	0.096	2.5e-12	2.40033	0.0164	No
AC003090.1	ENSG00000223561.6	GTExv8.EUR.Adipose_Subcutaneous	./WEIGHTS//GTExv8.EUR.Adipose_Subcutaneous/ENSG00000223561.6.wgt.RDat	7	25750993	25750994	0.1433	rs10242326	-3.88	rs2060765	0.066	-5.75	0.922	551	12	enet	0.078	3.3e-10	-2.39975	0.0164	No
RP11-73M18.7	ENSG00000269940.1	GTExv8.EUR.Adipose_Subcutaneous	./WEIGHTS//GTExv8.EUR.Adipose_Subcutaneous/ENSG00000269940.1.wgt.RDat	14	103695050	103695051	0.1138	rs12433109	-3.72	rs12884809	0.035211	5.1	-2.925	350	8	lasso	0.054	1.6e-07	-2.3972	0.0165	No
RP11-380L11.4	ENSG00000270028.1	GTExv8.EUR.Adipose_Subcutaneous	./WEIGHTS//GTExv8.EUR.Adipose_Subcutaneous/ENSG00000270028.1.wgt.RDat	12	123926082	123926083	0.1405	rs7959519	-3.94	rs11057397	0.0671	5.95	-2.397	425	1	top1	0.067	5.2e-09	-2.397	0.0165	No
TRPT1	ENSG00000149743.13	GTExv8.EUR.Adipose_Subcutaneous	./WEIGHTS//GTExv8.EUR.Adipose_Subcutaneous/ENSG00000149743.13.wgt.RDat	11	64225869	64225870	0.2994	rs509701	3.14	rs599549	0.0368	-6.44	-1.958	342	342	susie	0.12	1e-14	2.395	0.0166	No
AP001056.1	ENSG00000237604.1	GTExv8.EUR.Adipose_Subcutaneous	./WEIGHTS//GTExv8.EUR.Adipose_Subcutaneous/ENSG00000237604.1.wgt.RDat	21	44175488	44175489	0.2619	rs28542851	-3.54	rs2242949	0.06395	5.69	-0.601	368	368	susie	0.12	5.2e-15	-2.3952	0.0166	No
PAXIP1-AS1	ENSG00000273344.1	GTExv8.EUR.Adipose_Subcutaneous	./WEIGHTS//GTExv8.EUR.Adipose_Subcutaneous/ENSG00000273344.1.wgt.RDat	7	155003447	155003448	0.1811	rs12112751	3.25	rs306276	0.107	7.76	2.395	660	1	top1	0.11	1.1e-13	2.395	0.0166	No
MAP3K7	ENSG00000135341.17	GTExv8.EUR.Adipose_Subcutaneous	./WEIGHTS//GTExv8.EUR.Adipose_Subcutaneous/ENSG00000135341.17.wgt.RDat	6	90587044	90587045	0.0668	rs1923064	3.7	rs3799917	0.0201	4.18	-2.391	529	1	top1	0.02	0.0011	-2.391	0.0168	No
RP11-195E2.1	ENSG00000230847.4	GTExv8.EUR.Adipose_Subcutaneous	./WEIGHTS//GTExv8.EUR.Adipose_Subcutaneous/ENSG00000230847.4.wgt.RDat	5	71093192	71093193	0.6572	rs13168712	2.61	rs6453406	0.349445	12.96	2.321	61	4	lasso	0.36	1.5e-48	2.38816	0.016933	No
LRCH1	ENSG00000136141.14	GTExv8.EUR.Adipose_Subcutaneous	./WEIGHTS//GTExv8.EUR.Adipose_Subcutaneous/ENSG00000136141.14.wgt.RDat	13	46553167	46553168	0.094	rs7985741	3.26	rs6561321	0.0789	6.41	2.388	560	1	top1	0.079	2.3e-10	2.388	0.01694	No
DLGAP4	ENSG00000080845.17	GTExv8.EUR.Adipose_Subcutaneous	./WEIGHTS//GTExv8.EUR.Adipose_Subcutaneous/ENSG00000080845.17.wgt.RDat	20	36306335	36306336	0.0503	rs761312	4.13	rs16986188	-0.00171	3.28	0.942	208	208	susie	0.0028	0.13	-2.38748	0.016964	No
GTF2H2	ENSG00000145736.14	GTExv8.EUR.Adipose_Subcutaneous	./WEIGHTS//GTExv8.EUR.Adipose_Subcutaneous/ENSG00000145736.14.wgt.RDat	5	71067651	71067652	0.6371	rs13168712	2.61	rs6453406	0.350553	12.99	2.321	51	12	enet	0.35	4.4e-47	2.38743	0.016966	No
INO80E	ENSG00000169592.14	GTExv8.EUR.Adipose_Subcutaneous	./WEIGHTS//GTExv8.EUR.Adipose_Subcutaneous/ENSG00000169592.14.wgt.RDat	16	29995293	29995294	0.2061	rs6565183	3.03	rs4787491	0.275	11.54	-1.931	203	27	enet	0.28	6.6e-36	-2.38651	0.017	No
NCR3LG1	ENSG00000188211.8	GTExv8.EUR.Adipose_Subcutaneous	./WEIGHTS//GTExv8.EUR.Adipose_Subcutaneous/ENSG00000188211.8.wgt.RDat	11	17351725	17351726	0.2063	rs214076	3.54	rs7928810	0.149	-8.53	2.387	533	1	top1	0.15	1.1e-18	-2.387	0.017	No
PNMA2	ENSG00000240694.8	GTExv8.EUR.Adipose_Subcutaneous	./WEIGHTS//GTExv8.EUR.Adipose_Subcutaneous/ENSG00000240694.8.wgt.RDat	8	26514020	26514021	0.0636	rs7840855	-2.89	rs2197181	0.057712	5.57	-2.386	669	1	top1	0.058	6.1e-08	-2.386	0.017	No
TMED2	ENSG00000086598.10	GTExv8.EUR.Adipose_Subcutaneous	./WEIGHTS//GTExv8.EUR.Adipose_Subcutaneous/ENSG00000086598.10.wgt.RDat	12	123585561	123585562	0.106	rs7959519	-3.94	rs4930714	0.0819	6.51	2.384	379	1	top1	0.082	1e-10	2.384	0.0171	No
BEND6	ENSG00000151917.17	GTExv8.EUR.Adipose_Subcutaneous	./WEIGHTS//GTExv8.EUR.Adipose_Subcutaneous/ENSG00000151917.17.wgt.RDat	6	56955125	56955126	0.1458	rs4256439	2.85	rs9382669	0.184	-9.98	-2.468	280	280	susie	0.2	5.5e-25	2.3843	0.0171	No
CTC-550B14.7	ENSG00000267265.5	GTExv8.EUR.Adipose_Subcutaneous	./WEIGHTS//GTExv8.EUR.Adipose_Subcutaneous/ENSG00000267265.5.wgt.RDat	19	55006192	55006193	0.2496	rs1654447	3.82	rs6509916	0.135	9.15	-2.455	473	23	enet	0.18	3.9e-22	-2.3854	0.0171	No
RP4-545C24.1	ENSG00000244198.5	GTExv8.EUR.Adipose_Subcutaneous	./WEIGHTS//GTExv8.EUR.Adipose_Subcutaneous/ENSG00000244198.5.wgt.RDat	7	144194857	144194858	0.3171	rs6942765	3.38	rs12703600	0.0915	7.69	2.156	295	29	enet	0.17	6e-21	2.38142	0.0172	No
GRIN2A	ENSG00000183454.16	GTExv8.EUR.Adipose_Subcutaneous	./WEIGHTS//GTExv8.EUR.Adipose_Subcutaneous/ENSG00000183454.16.wgt.RDat	16	10182753	10182754	0.1379	rs11644461	3.33	rs16957102	0.00982	4.79	-1.336	635	635	susie	0.042	4e-06	-2.38103	0.0173	No
RP11-96H19.1	ENSG00000257261.5	GTExv8.EUR.Adipose_Subcutaneous	./WEIGHTS//GTExv8.EUR.Adipose_Subcutaneous/ENSG00000257261.5.wgt.RDat	12	46383678	46383679	0.5688	rs2114844	-3.13	rs12824716	0.269	11.44	1.545	345	30	enet	0.37	1.3e-50	2.3788	0.0174	No
RB1	ENSG00000139687.13	GTExv8.EUR.Adipose_Subcutaneous	./WEIGHTS//GTExv8.EUR.Adipose_Subcutaneous/ENSG00000139687.13.wgt.RDat	13	48303774	48303775	0.0316	rs9535009	-3.27	rs9534996	0.0344	-4.25	-2.378	354	1	top1	0.034	2.6e-05	2.378	0.017407	No
ZNF497	ENSG00000174586.10	GTExv8.EUR.Adipose_Subcutaneous	./WEIGHTS//GTExv8.EUR.Adipose_Subcutaneous/ENSG00000174586.10.wgt.RDat	19	58362847	58362848	0.1585	rs2305119	-3	rs3830	0.0769	6.17	1.433	323	323	susie	0.12	8.1e-15	2.37619	0.0175	No
AC053503.12	ENSG00000280323.1	GTExv8.EUR.Adipose_Subcutaneous	./WEIGHTS//GTExv8.EUR.Adipose_Subcutaneous/ENSG00000280323.1.wgt.RDat	2	219427476	219427477	0.0598	rs2293072	3.056	rs12469789	0.034715	-4.52	2.377	453	1	top1	0.035	2.4e-05	-2.377	0.0175	No
RAF1	ENSG00000132155.11	GTExv8.EUR.Adipose_Subcutaneous	./WEIGHTS//GTExv8.EUR.Adipose_Subcutaneous/ENSG00000132155.11.wgt.RDat	3	12664225	12664226	0.099	rs2648312	11.47	rs3773353	0.0512	-6.19	-2.351	509	509	susie	0.057	7.9e-08	2.36968	0.0178	No
RABGGTB	ENSG00000137955.15	GTExv8.EUR.Adipose_Subcutaneous	./WEIGHTS//GTExv8.EUR.Adipose_Subcutaneous/ENSG00000137955.15.wgt.RDat	1	75786698	75786699	0.0525	rs12408827	3.65	rs1001160	0.0323	5.09	1.902	457	457	susie	0.046	1.2e-06	2.37048	0.0178	No
SLC44A5	ENSG00000137968.16	GTExv8.EUR.Adipose_Subcutaneous	./WEIGHTS//GTExv8.EUR.Adipose_Subcutaneous/ENSG00000137968.16.wgt.RDat	1	75611115	75611116	0.3484	rs12408827	3.65	rs1249849	0.189	9.55	-2.705	422	422	susie	0.19	7.3e-24	-2.36915	0.0178	No
AHSA2	ENSG00000173209.22	GTExv8.EUR.Adipose_Subcutaneous	./WEIGHTS//GTExv8.EUR.Adipose_Subcutaneous/ENSG00000173209.22.wgt.RDat	2	61177417	61177418	0.5104	rs777584	3.626	rs2167565	0.399698	-13.86	1.732	305	305	susie	0.42	7.2e-59	-2.3706	0.0178	No
CCL24	ENSG00000106178.6	GTExv8.EUR.Adipose_Subcutaneous	./WEIGHTS//GTExv8.EUR.Adipose_Subcutaneous/ENSG00000106178.6.wgt.RDat	7	75823355	75823356	0.232	rs2240134	3.83	rs10755885	0.0999	7.26	-1.87	288	288	susie	0.15	6.4e-19	-2.36673	0.0179	No
RP4-657D16.3	ENSG00000266993.3	GTExv8.EUR.Adipose_Subcutaneous	./WEIGHTS//GTExv8.EUR.Adipose_Subcutaneous/ENSG00000266993.3.wgt.RDat	1	51793933	51793934	0.0356	rs856615	-3.44	rs3765687	0.0209	-4.5	-1.741	204	204	susie	0.026	0.00021	2.36828	0.0179	No
WAPL	ENSG00000062650.17	GTExv8.EUR.Adipose_Subcutaneous	./WEIGHTS//GTExv8.EUR.Adipose_Subcutaneous/ENSG00000062650.17.wgt.RDat	10	86521814	86521815	0.0534	rs2675703	-3.82	rs7083506	0.0243	-4.28	2.367	443	1	top1	0.024	0.00037	-2.367	0.01793	No
RPS5	ENSG00000083845.8	GTExv8.EUR.Adipose_Subcutaneous	./WEIGHTS//GTExv8.EUR.Adipose_Subcutaneous/ENSG00000083845.8.wgt.RDat	19	58386399	58386400	0.3249	rs2305119	-3	rs731835	0.243	-10.86	2.365	314	314	susie	0.24	5.5e-31	-2.365	0.018	No
MRPS18AP1	ENSG00000229759.1	GTExv8.EUR.Adipose_Subcutaneous	./WEIGHTS//GTExv8.EUR.Adipose_Subcutaneous/ENSG00000229759.1.wgt.RDat	3	48256585	48256586	0.4917	rs2166770	-4.55	rs6787500	0.518	15.76	-2.365	249	1	top1	0.52	7.5e-78	-2.365	0.018	No
CCT5	ENSG00000150753.11	GTExv8.EUR.Adipose_Subcutaneous	./WEIGHTS//GTExv8.EUR.Adipose_Subcutaneous/ENSG00000150753.11.wgt.RDat	5	10249920	10249921	0.0787	rs10214009	-3.16	rs2548554	0.016069	-5.02	2.252	606	606	susie	0.033	3.9e-05	-2.3628	0.018137	No
JRK	ENSG00000234616.8	GTExv8.EUR.Adipose_Subcutaneous	./WEIGHTS//GTExv8.EUR.Adipose_Subcutaneous/ENSG00000234616.8.wgt.RDat	8	142681919	142681920	0.2115	rs28473387	2.91	rs4545075	0.19453	9.8	2.362	404	1	top1	0.19	1.9e-24	2.362	0.0182	No
RPL7P38	ENSG00000239473.1	GTExv8.EUR.Adipose_Subcutaneous	./WEIGHTS//GTExv8.EUR.Adipose_Subcutaneous/ENSG00000239473.1.wgt.RDat	12	80028892	80028893	0.0424	rs4842266	-2.92	rs3762111	0.0227	3.93	-2.361	318	1	top1	0.023	0.00055	-2.361	0.0182	No
RP1-93H18.1	ENSG00000240050.5	GTExv8.EUR.Adipose_Subcutaneous	./WEIGHTS//GTExv8.EUR.Adipose_Subcutaneous/ENSG00000240050.5.wgt.RDat	6	116355679	116355680	0.0614	rs7755367	3.69	rs7770769	0.0362	4.55	2.362	368	1	top1	0.036	1.6e-05	2.362	0.0182	No
NLRP2	ENSG00000022556.15	GTExv8.EUR.Adipose_Subcutaneous	./WEIGHTS//GTExv8.EUR.Adipose_Subcutaneous/ENSG00000022556.15.wgt.RDat	19	54953129	54953130	0.2468	rs1654447	3.82	rs12981732	0.137	8.57	-1.989	480	9	lasso	0.21	5.6e-27	-2.35718	0.0184	No
SULT1A1	ENSG00000196502.11	GTExv8.EUR.Adipose_Subcutaneous	./WEIGHTS//GTExv8.EUR.Adipose_Subcutaneous/ENSG00000196502.11.wgt.RDat	16	28623624	28623625	0.2342	rs9939450	2.95	rs151228	0.0173	-5.3	-1.43	184	37	enet	0.11	5.2e-14	2.35675	0.0184	No
RP11-1000B6.3	ENSG00000261064.1	GTExv8.EUR.Adipose_Subcutaneous	./WEIGHTS//GTExv8.EUR.Adipose_Subcutaneous/ENSG00000261064.1.wgt.RDat	15	32536046	32536047	0.2988	rs3743104	3.52	rs28457217	0.137	-8.26	-1.434	380	380	susie	0.17	1.1e-20	2.35751	0.0184	No
BMS1P1	ENSG00000204177.10	GTExv8.EUR.Adipose_Subcutaneous	./WEIGHTS//GTExv8.EUR.Adipose_Subcutaneous/ENSG00000204177.10.wgt.RDat	10	46786673	46786674	0.2629	rs11204267	2.48	rs11204277	0.154	-9	2.35	129	129	susie	0.16	3.5e-20	-2.35603	0.01847	No
ATP1B2	ENSG00000129244.8	GTExv8.EUR.Adipose_Subcutaneous	./WEIGHTS//GTExv8.EUR.Adipose_Subcutaneous/ENSG00000129244.8.wgt.RDat	17	7646626	7646627	0.0526	rs4602096	-3.47	rs1642796	0.062431	5.59	-2.355	497	1	top1	0.062	1.8e-08	-2.355	0.0185	No
KDM3B	ENSG00000120733.13	GTExv8.EUR.Adipose_Subcutaneous	./WEIGHTS//GTExv8.EUR.Adipose_Subcutaneous/ENSG00000120733.13.wgt.RDat	5	138352595	138352596	0.1433	rs10069992	-4.28	rs4835682	0.054758	-5.38	-2.355	294	1	top1	0.055	1.3e-07	2.355	0.018523	No
DDX20	ENSG00000064703.11	GTExv8.EUR.Adipose_Subcutaneous	./WEIGHTS//GTExv8.EUR.Adipose_Subcutaneous/ENSG00000064703.11.wgt.RDat	1	111755537	111755538	0.1069	rs2477425	3.47	rs1538389	0.041	5.9	-2.351	683	1	top1	0.041	4.7e-06	-2.351	0.0187	No
GPX7	ENSG00000116157.5	GTExv8.EUR.Adipose_Subcutaneous	./WEIGHTS//GTExv8.EUR.Adipose_Subcutaneous/ENSG00000116157.5.wgt.RDat	1	52602371	52602372	0.6027	rs2180768	-2.73	rs835342	0.543	16.17	-2.36	297	4	lasso	0.55	1.3e-84	-2.35221	0.0187	No
ATL3	ENSG00000184743.12	GTExv8.EUR.Adipose_Subcutaneous	./WEIGHTS//GTExv8.EUR.Adipose_Subcutaneous/ENSG00000184743.12.wgt.RDat	11	63671920	63671921	0.1565	rs509701	3.14	rs17158453	0.139	8.43	-2.486	302	302	susie	0.15	2.2e-18	-2.35049	0.0187	No
TSPYL1	ENSG00000189241.6	GTExv8.EUR.Adipose_Subcutaneous	./WEIGHTS//GTExv8.EUR.Adipose_Subcutaneous/ENSG00000189241.6.wgt.RDat	6	116279902	116279903	0.2128	rs7755367	3.69	rs7770769	0.181	9.43	2.362	376	376	susie	0.19	2.7e-23	2.3522	0.0187	No
RP11-806O11.1	ENSG00000253671.1	GTExv8.EUR.Adipose_Subcutaneous	./WEIGHTS//GTExv8.EUR.Adipose_Subcutaneous/ENSG00000253671.1.wgt.RDat	8	17808940	17808941	0.2031	rs7460082	2.75	rs414677	0.236412	10.71	-2.352	871	1	top1	0.24	5.2e-30	-2.352	0.0187	No
RP11-156K13.1	ENSG00000253944.1	GTExv8.EUR.Adipose_Subcutaneous	./WEIGHTS//GTExv8.EUR.Adipose_Subcutaneous/ENSG00000253944.1.wgt.RDat	8	17801344	17801345	0.0904	rs7460082	2.75	rs414677	0.04599	5.69	-2.352	877	1	top1	0.046	1.3e-06	-2.352	0.0187	No
OPTN	ENSG00000123240.16	GTExv8.EUR.Adipose_Subcutaneous	./WEIGHTS//GTExv8.EUR.Adipose_Subcutaneous/ENSG00000123240.16.wgt.RDat	10	13099448	13099449	0.1139	rs17152780	-3.14	rs1898987	-0.000728	-4.02	-1.897	646	646	susie	0.017	0.0024	2.34989	0.01878	No
MBD4	ENSG00000129071.9	GTExv8.EUR.Adipose_Subcutaneous	./WEIGHTS//GTExv8.EUR.Adipose_Subcutaneous/ENSG00000129071.9.wgt.RDat	3	129440034	129440035	0.0451	rs4072151	2.38	rs2713616	0.0195	4.71	2.287	273	273	susie	0.029	0.00012	2.34869	0.0188	No
R3HCC1L	ENSG00000166024.13	GTExv8.EUR.Adipose_Subcutaneous	./WEIGHTS//GTExv8.EUR.Adipose_Subcutaneous/ENSG00000166024.13.wgt.RDat	10	98134623	98134624	0.0803	rs10883042	3.87	rs2095365	0.0187	4.38	2.666	533	7	lasso	0.031	6.9e-05	2.34898	0.01883	No
ST13	ENSG00000100380.13	GTExv8.EUR.Adipose_Subcutaneous	./WEIGHTS//GTExv8.EUR.Adipose_Subcutaneous/ENSG00000100380.13.wgt.RDat	22	40857021	40857022	0.0467	rs12628527	-3.73	rs2899341	0.0262	4.85	2.208	277	277	susie	0.03	8.2e-05	2.34742	0.0189	No
ELL	ENSG00000105656.12	GTExv8.EUR.Adipose_Subcutaneous	./WEIGHTS//GTExv8.EUR.Adipose_Subcutaneous/ENSG00000105656.12.wgt.RDat	19	18522126	18522127	0.0839	rs897753	4.05	rs1560117	0.0436	5.57	1.908	375	375	susie	0.046	1.4e-06	2.34818	0.0189	No
FLJ38576	ENSG00000279943.1	GTExv8.EUR.Adipose_Subcutaneous	./WEIGHTS//GTExv8.EUR.Adipose_Subcutaneous/ENSG00000279943.1.wgt.RDat	4	186191489	186191490	0.157	rs1298865	2.83	rs7668227	0.051	-5.19	-2.28	584	584	susie	0.056	9.8e-08	2.34672	0.0189	No
NKTR	ENSG00000114857.17	GTExv8.EUR.Adipose_Subcutaneous	./WEIGHTS//GTExv8.EUR.Adipose_Subcutaneous/ENSG00000114857.17.wgt.RDat	3	42600613	42600614	0.3887	rs342507	3.24	rs640689	0.469	-15	2.195	474	9	lasso	0.48	2.2e-69	-2.34272	0.0191	No
FAHD2CP	ENSG00000231584.8	GTExv8.EUR.Adipose_Subcutaneous	./WEIGHTS//GTExv8.EUR.Adipose_Subcutaneous/ENSG00000231584.8.wgt.RDat	2	96010550	96010551	0.0545	rs2579520	3.091	rs2579519	0.029863	4.7	2.711	114	3	lasso	0.033	4.2e-05	2.3445	0.0191	No
HOXB7	ENSG00000260027.4	GTExv8.EUR.Adipose_Subcutaneous	./WEIGHTS//GTExv8.EUR.Adipose_Subcutaneous/ENSG00000260027.4.wgt.RDat	17	48633571	48633572	0.0365	rs3809782	-3.35	rs872760	0.011575	-4.28	-2.303	400	400	susie	0.017	0.0025	2.34433	0.0191	No
HOOK1	ENSG00000134709.10	GTExv8.EUR.Adipose_Subcutaneous	./WEIGHTS//GTExv8.EUR.Adipose_Subcutaneous/ENSG00000134709.10.wgt.RDat	1	59814785	59814786	0.2425	rs12563198	-3.11	rs11207530	0.0743	6.24	-1.954	389	4	lasso	0.083	8.5e-11	-2.34082	0.0192	No
ANGEL2	ENSG00000174606.13	GTExv8.EUR.Adipose_Subcutaneous	./WEIGHTS//GTExv8.EUR.Adipose_Subcutaneous/ENSG00000174606.13.wgt.RDat	1	213015825	213015826	0.241	rs430997	2.54	rs10864032	0.271	11.47	2.118	417	5	lasso	0.29	2e-37	2.3396	0.0193	No
ASB16-AS1	ENSG00000267080.5	GTExv8.EUR.Adipose_Subcutaneous	./WEIGHTS//GTExv8.EUR.Adipose_Subcutaneous/ENSG00000267080.5.wgt.RDat	17	44186716	44186717	0.1783	rs9783823	3.32	rs2240226	0.088974	-6.78	-1.918	351	24	enet	0.097	1.8e-12	2.338	0.0194	No
PSD4	ENSG00000125637.15	GTExv8.EUR.Adipose_Subcutaneous	./WEIGHTS//GTExv8.EUR.Adipose_Subcutaneous/ENSG00000125637.15.wgt.RDat	2	113157324	113157325	0.4085	rs12621220	3.572	rs12711765	0.212293	10.65	1.585	452	52	enet	0.27	5.6e-35	2.3361	0.0195	No
MPHOSPH6	ENSG00000135698.9	GTExv8.EUR.Adipose_Subcutaneous	./WEIGHTS//GTExv8.EUR.Adipose_Subcutaneous/ENSG00000135698.9.wgt.RDat	16	82170225	82170226	0.2897	rs1424055	-3.77	rs1134847	0.156	9.65	-2.526	750	10	enet	0.17	1.5e-21	-2.3366	0.0195	No
RP11-758H9.2	ENSG00000273702.1	GTExv8.EUR.Adipose_Subcutaneous	./WEIGHTS//GTExv8.EUR.Adipose_Subcutaneous/ENSG00000273702.1.wgt.RDat	17	59619687	59619688	0.0332	rs10853015	3.12	rs1881441	0.016551	3.84	2.333	313	1	top1	0.017	0.0028	2.333	0.0196	No
CNGA3	ENSG00000144191.11	GTExv8.EUR.Adipose_Subcutaneous	./WEIGHTS//GTExv8.EUR.Adipose_Subcutaneous/ENSG00000144191.11.wgt.RDat	2	98346154	98346155	0.0883	rs13430738	3.07	rs6747410	0.019093	4.26	-2.332	295	1	top1	0.019	0.0014	-2.332	0.0197	No
HIBCH	ENSG00000198130.15	GTExv8.EUR.Adipose_Subcutaneous	./WEIGHTS//GTExv8.EUR.Adipose_Subcutaneous/ENSG00000198130.15.wgt.RDat	2	190320044	190320045	0.2173	rs4853698	-4.332	rs291429	0.173313	-9.37	1.834	338	19	enet	0.19	2.1e-23	-2.3328	0.0197	No
NPIPB12	ENSG00000169203.16	GTExv8.EUR.Adipose_Subcutaneous	./WEIGHTS//GTExv8.EUR.Adipose_Subcutaneous/ENSG00000169203.16.wgt.RDat	16	29505998	29505999	0.2081	rs11150577	2.84	rs12716974	0.0841	-6.54	-1.766	170	32	enet	0.11	1.8e-14	2.32768	0.0199	No
RASSF9	ENSG00000198774.4	GTExv8.EUR.Adipose_Subcutaneous	./WEIGHTS//GTExv8.EUR.Adipose_Subcutaneous/ENSG00000198774.4.wgt.RDat	12	85836569	85836570	0.0506	rs7966131	3.2	rs1448099	0.0222	-4.91	2.206	297	297	susie	0.022	0.0006	-2.32788	0.0199	No
RP11-158I9.8	ENSG00000278376.1	GTExv8.EUR.Adipose_Subcutaneous	./WEIGHTS//GTExv8.EUR.Adipose_Subcutaneous/ENSG00000278376.1.wgt.RDat	11	118791253	118791254	0.3592	rs489126	-2.7	rs582200	0.275	11.67	1.787	364	364	susie	0.38	2.7e-52	2.32899	0.0199	No
FAM66A	ENSG00000227888.4	GTExv8.EUR.Adipose_Subcutaneous	./WEIGHTS//GTExv8.EUR.Adipose_Subcutaneous/ENSG00000227888.4.wgt.RDat	8	12362018	12362019	0.109	rs6997599	-4.04	rs12550733	0.035426	-5.02	2.326	175	1	top1	0.035	2e-05	-2.326	0.02	No
VCP	ENSG00000165280.15	GTExv8.EUR.Adipose_Subcutaneous	./WEIGHTS//GTExv8.EUR.Adipose_Subcutaneous/ENSG00000165280.15.wgt.RDat	9	35073248	35073249	0.1937	rs10972320	2.8	rs4879854	0.143	-8.92	2.384	342	24	enet	0.18	3.3e-22	-2.32595	0.02002	No
RP11-529F4.1	ENSG00000244932.2	GTExv8.EUR.Adipose_Subcutaneous	./WEIGHTS//GTExv8.EUR.Adipose_Subcutaneous/ENSG00000244932.2.wgt.RDat	3	129381297	129381298	0.0471	rs2879784	-2.67	rs2713616	0.0372	5.1	2.287	279	4	lasso	0.052	2.7e-07	2.32333	0.0202	No
NAIP	ENSG00000249437.7	GTExv8.EUR.Adipose_Subcutaneous	./WEIGHTS//GTExv8.EUR.Adipose_Subcutaneous/ENSG00000249437.7.wgt.RDat	5	71025113	71025114	0.0588	rs13168712	2.61	rs6453406	0.028286	-4.12	2.321	37	1	top1	0.028	0.00013	-2.321	0.020287	No
CCDC137	ENSG00000185298.12	GTExv8.EUR.Adipose_Subcutaneous	./WEIGHTS//GTExv8.EUR.Adipose_Subcutaneous/ENSG00000185298.12.wgt.RDat	17	81666633	81666634	0.3001	rs35953598	-3.06	rs7502869	0.13993	-8.49	-2.21	318	36	enet	0.17	9.4e-22	2.32108	0.0203	No
RP11-326C3.15	ENSG00000270972.1	GTExv8.EUR.Adipose_Subcutaneous	./WEIGHTS//GTExv8.EUR.Adipose_Subcutaneous/ENSG00000270972.1.wgt.RDat	11	333191	333192	0.4365	rs11246074	2.78	rs7395319	0.212	-10.32	-2.028	337	16	enet	0.24	2.6e-30	2.32094	0.0203	No
NET1	ENSG00000173848.18	GTExv8.EUR.Adipose_Subcutaneous	./WEIGHTS//GTExv8.EUR.Adipose_Subcutaneous/ENSG00000173848.18.wgt.RDat	10	5412550	5412551	0.0686	rs8181389	4.09	rs2386636	0.000786	-3.96	0.039	628	628	susie	0.0097	0.018	-2.31929	0.02038	No
GCLC	ENSG00000001084.10	GTExv8.EUR.Adipose_Subcutaneous	./WEIGHTS//GTExv8.EUR.Adipose_Subcutaneous/ENSG00000001084.10.wgt.RDat	6	53545128	53545129	0.0996	rs6942249	3.52	rs3736729	0.00243	-4.37	0.558	544	15	enet	0.042	3.9e-06	-2.3192	0.0204	No
AGRN	ENSG00000188157.14	GTExv8.EUR.Adipose_Subcutaneous	./WEIGHTS//GTExv8.EUR.Adipose_Subcutaneous/ENSG00000188157.14.wgt.RDat	1	1020122	1020123	0.1833	rs3128117	-4.19	rs2710888	0.0909	-7.04	-3.035	187	25	enet	0.11	2e-13	2.31867	0.0204	No
RP11-244O19.1	ENSG00000261534.1	GTExv8.EUR.Adipose_Subcutaneous	./WEIGHTS//GTExv8.EUR.Adipose_Subcutaneous/ENSG00000261534.1.wgt.RDat	9	121819451	121819452	0.1721	rs1571585	-2.86	rs6478555	0.105	7.96	2.304	466	9	lasso	0.12	2.3e-15	2.3153	0.0206	No
LPAR2	ENSG00000064547.13	GTExv8.EUR.Adipose_Subcutaneous	./WEIGHTS//GTExv8.EUR.Adipose_Subcutaneous/ENSG00000064547.13.wgt.RDat	19	19628929	19628930	0.2164	rs12977917	2.61	rs739461	0.189	-9.67	-2.314	345	1	top1	0.19	1.1e-23	2.314	0.0207	No
MLLT10P1	ENSG00000238151.1	GTExv8.EUR.Adipose_Subcutaneous	./WEIGHTS//GTExv8.EUR.Adipose_Subcutaneous/ENSG00000238151.1.wgt.RDat	20	30403383	30403384	0.0867	rs6118889	-1.74	rs7265451	-6.35e-05	-2.22	-0.063	7	5	enet	0.028	0.00013	2.31224	0.020765	No
ACAD11	ENSG00000240303.7	GTExv8.EUR.Adipose_Subcutaneous	./WEIGHTS//GTExv8.EUR.Adipose_Subcutaneous/ENSG00000240303.7.wgt.RDat	3	132644895	132644896	0.1732	rs12639254	4.25	rs16839507	0.134	-8.37	-2.085	429	429	susie	0.14	1.1e-17	2.31195	0.0208	No
ZNF148	ENSG00000163848.19	GTExv8.EUR.Adipose_Subcutaneous	./WEIGHTS//GTExv8.EUR.Adipose_Subcutaneous/ENSG00000163848.19.wgt.RDat	3	125375353	125375354	0.0776	rs938226	-3.7	rs7610077	0.0208	4.03	0.544	408	408	susie	0.045	1.9e-06	-2.30984	0.0209	No
ZNF589	ENSG00000164048.13	GTExv8.EUR.Adipose_Subcutaneous	./WEIGHTS//GTExv8.EUR.Adipose_Subcutaneous/ENSG00000164048.13.wgt.RDat	3	48241099	48241100	0.4283	rs2166770	-4.55	rs6787500	0.468	15.17	-2.365	245	27	enet	0.48	5.5e-70	-2.30896	0.0209	No
PDHB	ENSG00000168291.12	GTExv8.EUR.Adipose_Subcutaneous	./WEIGHTS//GTExv8.EUR.Adipose_Subcutaneous/ENSG00000168291.12.wgt.RDat	3	58433856	58433857	0.1103	rs13073359	4.21	rs6445975	0.0796	-6.85	1.639	433	433	susie	0.091	9.5e-12	-2.309	0.0209	No
FLVCR2	ENSG00000119686.9	GTExv8.EUR.Adipose_Subcutaneous	./WEIGHTS//GTExv8.EUR.Adipose_Subcutaneous/ENSG00000119686.9.wgt.RDat	14	75579588	75579589	0.0875	rs3917187	4.6	rs2194535	0.025055	4.72	2.354	433	8	enet	0.032	4.4e-05	2.3073	0.021	No
ACCS	ENSG00000110455.13	GTExv8.EUR.Adipose_Subcutaneous	./WEIGHTS//GTExv8.EUR.Adipose_Subcutaneous/ENSG00000110455.13.wgt.RDat	11	44065924	44065925	0.7709	rs7945703	-3.59	rs7127924	0.271	12.76	-1.392	526	526	susie	0.63	3.4e-106	-2.30705	0.0211	No
GPATCH2	ENSG00000092978.10	GTExv8.EUR.Adipose_Subcutaneous	./WEIGHTS//GTExv8.EUR.Adipose_Subcutaneous/ENSG00000092978.10.wgt.RDat	1	217631081	217631082	0.0807	rs1387901	3.17	rs4846248	0.0026	-4.26	-2.129	513	513	susie	0.019	0.0013	2.30403	0.0212	No
DNPEP	ENSG00000123992.18	GTExv8.EUR.Adipose_Subcutaneous	./WEIGHTS//GTExv8.EUR.Adipose_Subcutaneous/ENSG00000123992.18.wgt.RDat	2	219400021	219400022	0.281	rs2293072	3.056	rs1132736	0.193472	10.35	2.276	441	441	susie	0.22	1.6e-27	2.3052	0.0212	No
PTTG1IP	ENSG00000183255.11	GTExv8.EUR.Adipose_Subcutaneous	./WEIGHTS//GTExv8.EUR.Adipose_Subcutaneous/ENSG00000183255.11.wgt.RDat	21	44873902	44873903	0.417	rs28542851	-3.54	rs2838711	0.18085	-9.53	2.34	565	40	enet	0.18	4.9e-23	-2.3043	0.0212	No
DDOST	ENSG00000244038.9	GTExv8.EUR.Adipose_Subcutaneous	./WEIGHTS//GTExv8.EUR.Adipose_Subcutaneous/ENSG00000244038.9.wgt.RDat	1	20661543	20661544	0.1038	rs541775	-2.41	rs35731336	0.0714	-6.04	-2.304	462	1	lasso	0.072	1.6e-09	2.304	0.0212	No
CCDC115	ENSG00000136710.9	GTExv8.EUR.Adipose_Subcutaneous	./WEIGHTS//GTExv8.EUR.Adipose_Subcutaneous/ENSG00000136710.9.wgt.RDat	2	130342223	130342224	0.0945	rs6743749	-2.029	rs6708453	0.023592	4.37	-1.963	140	140	susie	0.032	4.5e-05	-2.3031	0.0213	No
IRF8	ENSG00000140968.10	GTExv8.EUR.Adipose_Subcutaneous	./WEIGHTS//GTExv8.EUR.Adipose_Subcutaneous/ENSG00000140968.10.wgt.RDat	16	85898802	85898803	0.1399	rs2292982	-4.23	rs305082	0.0435	-6.06	-2.711	729	15	enet	0.053	2.1e-07	2.30241	0.0213	No
HAGHL	ENSG00000103253.17	GTExv8.EUR.Adipose_Subcutaneous	./WEIGHTS//GTExv8.EUR.Adipose_Subcutaneous/ENSG00000103253.17.wgt.RDat	16	726935	726936	0.1921	rs6600231	3.04	rs9928077	0.165	9.06	2.373	466	5	lasso	0.17	1e-20	2.29963	0.0215	No
NEMP2	ENSG00000189362.11	GTExv8.EUR.Adipose_Subcutaneous	./WEIGHTS//GTExv8.EUR.Adipose_Subcutaneous/ENSG00000189362.11.wgt.RDat	2	190534721	190534722	0.2802	rs4853698	-4.332	rs10193212	0.197385	10.7	1.504	370	10	lasso	0.28	1e-35	2.2988	0.0215	No
RP11-250B2.3	ENSG00000233967.6	GTExv8.EUR.Adipose_Subcutaneous	./WEIGHTS//GTExv8.EUR.Adipose_Subcutaneous/ENSG00000233967.6.wgt.RDat	6	80443343	80443344	0.0985	rs6906638	-3.32	rs6906638	0.0359	5.17	-3.318	414	23	enet	0.042	4.1e-06	-2.2991	0.0215	No
NARFL	ENSG00000103245.13	GTExv8.EUR.Adipose_Subcutaneous	./WEIGHTS//GTExv8.EUR.Adipose_Subcutaneous/ENSG00000103245.13.wgt.RDat	16	741328	741329	0.3141	rs6600231	3.04	rs2071951	0.29	12.05	2.677	461	5	lasso	0.31	4.4e-41	2.29812	0.0216	No
FBXW4P1	ENSG00000230701.2	GTExv8.EUR.Adipose_Subcutaneous	./WEIGHTS//GTExv8.EUR.Adipose_Subcutaneous/ENSG00000230701.2.wgt.RDat	22	23262766	23262767	0.2439	rs5759603	2.6	rs5751614	0.187	9.72	2.306	422	6	lasso	0.2	1.3e-24	2.29793	0.0216	No
RP11-153F10.2	ENSG00000282860.1	GTExv8.EUR.Adipose_Subcutaneous	./WEIGHTS//GTExv8.EUR.Adipose_Subcutaneous/ENSG00000282860.1.wgt.RDat	3	127571837	127571838	0.0893	rs17282209	5.87	rs12489933	0.0283	5.19	-2.234	462	462	susie	0.034	2.8e-05	-2.29722	0.0216	No
PRPH2	ENSG00000112619.7	GTExv8.EUR.Adipose_Subcutaneous	./WEIGHTS//GTExv8.EUR.Adipose_Subcutaneous/ENSG00000112619.7.wgt.RDat	6	42722573	42722574	0.1921	rs2007950	-3.75	rs2025249	0.175	9.53	-2.216	358	358	susie	0.18	2.6e-22	-2.2947	0.0218	No
P2RY11	ENSG00000244165.1	GTExv8.EUR.Adipose_Subcutaneous	./WEIGHTS//GTExv8.EUR.Adipose_Subcutaneous/ENSG00000244165.1.wgt.RDat	19	10111537	10111538	0.2398	rs13822	-3.45	rs3826785	0.0793	7.67	-1.34	361	361	susie	0.14	2.4e-17	-2.29303	0.0218	No
DNAJC13	ENSG00000138246.15	GTExv8.EUR.Adipose_Subcutaneous	./WEIGHTS//GTExv8.EUR.Adipose_Subcutaneous/ENSG00000138246.15.wgt.RDat	3	132417525	132417526	0.148	rs12639254	4.25	rs17413620	0.0858	-6.83	3.589	465	48	enet	0.095	3e-12	-2.29203	0.0219	No
RP11-98J23.2	ENSG00000198237.8	GTExv8.EUR.Adipose_Subcutaneous	./WEIGHTS//GTExv8.EUR.Adipose_Subcutaneous/ENSG00000198237.8.wgt.RDat	5	69875270	69875271	0.2836	rs35628909	2.92	rs28431145	0.030862	4.24	2.352	41	24	enet	0.073	1e-09	2.29134	0.021944	No
AKTIP	ENSG00000166971.16	GTExv8.EUR.Adipose_Subcutaneous	./WEIGHTS//GTExv8.EUR.Adipose_Subcutaneous/ENSG00000166971.16.wgt.RDat	16	53504410	53504411	0.0881	rs8056040	-3.89	rs7204496	0.0333	-4.95	-1.845	399	399	susie	0.049	6.5e-07	2.29096	0.022	No
MT1JP	ENSG00000255986.6	GTExv8.EUR.Adipose_Subcutaneous	./WEIGHTS//GTExv8.EUR.Adipose_Subcutaneous/ENSG00000255986.6.wgt.RDat	16	56635738	56635739	0.1042	rs1800775	-3.82	rs1562817	0.00395	-3.46	1.087	526	526	susie	0.017	0.0028	-2.29083	0.022	No
AJ006998.2	ENSG00000229425.2	GTExv8.EUR.Adipose_Subcutaneous	./WEIGHTS//GTExv8.EUR.Adipose_Subcutaneous/ENSG00000229425.2.wgt.RDat	21	15627341	15627342	0.1046	rs1158904	4.06	rs909423	0.03177	-5.53	2.287	381	1	top1	0.032	5.2e-05	-2.287	0.0222	No
RP11-423P10.2	ENSG00000272054.1	GTExv8.EUR.Adipose_Subcutaneous	./WEIGHTS//GTExv8.EUR.Adipose_Subcutaneous/ENSG00000272054.1.wgt.RDat	2	37208874	37208875	0.0672	rs10177905	2.95	rs3770770	0.010932	-3.94	-2.197	489	4	lasso	0.013	0.0076	2.2848	0.0223	No
AP000347.2	ENSG00000272578.5	GTExv8.EUR.Adipose_Subcutaneous	./WEIGHTS//GTExv8.EUR.Adipose_Subcutaneous/ENSG00000272578.5.wgt.RDat	22	23717355	23717356	0.3941	rs2282476	3.63	rs12157657	0.331	-12.63	-2.074	478	478	susie	0.39	3.7e-53	2.28606	0.0223	No
HERC1	ENSG00000103657.13	GTExv8.EUR.Adipose_Subcutaneous	./WEIGHTS//GTExv8.EUR.Adipose_Subcutaneous/ENSG00000103657.13.wgt.RDat	15	63833941	63833942	0.0951	rs17184382	-4.05	rs11635117	0.0655	6.67	3.356	338	20	enet	0.13	4.1e-16	2.28296	0.0224	No
RP11-234K19.1	ENSG00000251399.1	GTExv8.EUR.Adipose_Subcutaneous	./WEIGHTS//GTExv8.EUR.Adipose_Subcutaneous/ENSG00000251399.1.wgt.RDat	4	79596541	79596542	0.0597	rs7687998	-3.11	rs11098778	0.0269	-4.38	-1.488	330	23	enet	0.038	1.1e-05	2.28322	0.0224	No
PROSER2	ENSG00000148426.12	GTExv8.EUR.Adipose_Subcutaneous	./WEIGHTS//GTExv8.EUR.Adipose_Subcutaneous/ENSG00000148426.12.wgt.RDat	10	11823338	11823339	0.0986	rs12242452	-2.65	rs6602536	0.0484	-5.18	-2.283	432	1	top1	0.048	6.9e-07	2.283	0.02243	No
RPL36P4	ENSG00000224497.1	GTExv8.EUR.Adipose_Subcutaneous	./WEIGHTS//GTExv8.EUR.Adipose_Subcutaneous/ENSG00000224497.1.wgt.RDat	20	35544746	35544747	0.6166	rs11699653	4.06	rs2104417	0.493	15.5	2.369	316	6	lasso	0.5	2.9e-73	2.28242	0.022465	No
LAMTOR3	ENSG00000109270.12	GTExv8.EUR.Adipose_Subcutaneous	./WEIGHTS//GTExv8.EUR.Adipose_Subcutaneous/ENSG00000109270.12.wgt.RDat	4	99894489	99894490	0.0684	rs17029387	2.48	rs2866197	0.00228	-3.72	1.286	422	422	susie	0.0058	0.052	-2.28191	0.0225	No
CCDC144B	ENSG00000154874.15	GTExv8.EUR.Adipose_Subcutaneous	./WEIGHTS//GTExv8.EUR.Adipose_Subcutaneous/ENSG00000154874.15.wgt.RDat	17	18625607	18625608	0.1209	rs4925157	-2.88	rs4925157	0.038136	5.38	-2.879	237	237	susie	0.1	5.5e-13	-2.28116	0.0225	No
RHNO1	ENSG00000171792.10	GTExv8.EUR.Adipose_Subcutaneous	./WEIGHTS//GTExv8.EUR.Adipose_Subcutaneous/ENSG00000171792.10.wgt.RDat	12	2876257	2876258	0.2754	rs1894791	3.1	rs1860434	0.212	-10.42	-2.095	593	593	susie	0.22	9.5e-28	2.28172	0.0225	No
PLXNA1	ENSG00000114554.11	GTExv8.EUR.Adipose_Subcutaneous	./WEIGHTS//GTExv8.EUR.Adipose_Subcutaneous/ENSG00000114554.11.wgt.RDat	3	126988593	126988594	0.3096	rs9872353	-2.67	rs9822602	0.204	-10.01	-2.424	479	8	lasso	0.22	3.1e-27	2.27845	0.0227	No
ARHGEF33	ENSG00000214694.10	GTExv8.EUR.Adipose_Subcutaneous	./WEIGHTS//GTExv8.EUR.Adipose_Subcutaneous/ENSG00000214694.10.wgt.RDat	2	38889879	38889880	0.1088	rs17508058	4.004	rs3099950	0.090867	-6.97	-2.279	315	1	top1	0.091	9.7e-12	2.279	0.0227	No
SLC16A7	ENSG00000118596.11	GTExv8.EUR.Adipose_Subcutaneous	./WEIGHTS//GTExv8.EUR.Adipose_Subcutaneous/ENSG00000118596.11.wgt.RDat	12	59596066	59596067	0.1872	rs908095	3.09	rs11173121	0.117	7.84	2.29	350	350	susie	0.13	6.5e-16	2.27416	0.023	No
TOP3A	ENSG00000177302.14	GTExv8.EUR.Adipose_Subcutaneous	./WEIGHTS//GTExv8.EUR.Adipose_Subcutaneous/ENSG00000177302.14.wgt.RDat	17	18315006	18315007	0.1282	rs4925157	-2.88	rs4925159	0.051608	-5.24	-2.274	266	1	top1	0.052	3e-07	2.274	0.023	No
RPL12P25	ENSG00000235330.2	GTExv8.EUR.Adipose_Subcutaneous	./WEIGHTS//GTExv8.EUR.Adipose_Subcutaneous/ENSG00000235330.2.wgt.RDat	9	477749	477750	0.1132	rs12339394	3.27	rs4742044	0.0173	4.85	-1.723	691	14	enet	0.028	0.00013	-2.27226	0.02307	No
AC093818.1	ENSG00000225205.5	GTExv8.EUR.Adipose_Subcutaneous	./WEIGHTS//GTExv8.EUR.Adipose_Subcutaneous/ENSG00000225205.5.wgt.RDat	2	172556563	172556564	0.0912	rs10930541	-3.494	rs4427989	0.028744	4.9	-2.161	494	18	enet	0.034	2.6e-05	-2.2711	0.0231	No
RP11-326C3.12	ENSG00000255328.1	GTExv8.EUR.Adipose_Subcutaneous	./WEIGHTS//GTExv8.EUR.Adipose_Subcutaneous/ENSG00000255328.1.wgt.RDat	11	327170	327171	0.6244	rs11246074	2.78	rs7395319	0.267	-11.39	-2.028	333	23	enet	0.33	2.2e-43	2.27135	0.0231	No
SPOCK2	ENSG00000107742.12	GTExv8.EUR.Adipose_Subcutaneous	./WEIGHTS//GTExv8.EUR.Adipose_Subcutaneous/ENSG00000107742.12.wgt.RDat	10	72089031	72089032	0.1443	rs10762477	4.1	rs1245543	0.0979	7.1	2.27	489	1	top1	0.098	1.5e-12	2.27	0.02321	No
ASCC1	ENSG00000138303.17	GTExv8.EUR.Adipose_Subcutaneous	./WEIGHTS//GTExv8.EUR.Adipose_Subcutaneous/ENSG00000138303.17.wgt.RDat	10	72217133	72217134	0.1874	rs10762477	4.1	rs921361	0.0802	-7.28	2.344	426	426	susie	0.085	4.2e-11	-2.26907	0.02326	No
FAM208A	ENSG00000163946.13	GTExv8.EUR.Adipose_Subcutaneous	./WEIGHTS//GTExv8.EUR.Adipose_Subcutaneous/ENSG00000163946.13.wgt.RDat	3	56683236	56683237	0.1595	rs12635549	-2.74	rs7637449	0.115	-8.12	1.987	445	14	enet	0.14	2.2e-17	-2.2683	0.0233	No
RP11-572M11.4	ENSG00000240057.5	GTExv8.EUR.Adipose_Subcutaneous	./WEIGHTS//GTExv8.EUR.Adipose_Subcutaneous/ENSG00000240057.5.wgt.RDat	3	113019531	113019532	0.1276	rs9856514	-2.91	rs2399460	0.0344	6	-2.48	464	464	susie	0.055	1.2e-07	-2.2684	0.0233	No
RP3-402G11.26	ENSG00000273253.2	GTExv8.EUR.Adipose_Subcutaneous	./WEIGHTS//GTExv8.EUR.Adipose_Subcutaneous/ENSG00000273253.2.wgt.RDat	22	50200836	50200837	0.3379	rs17001403	2.56	rs760753	0.0719	8.55	-2.297	419	21	enet	0.22	1.2e-27	-2.26818	0.0233	No
LINC02204	ENSG00000280639.1	GTExv8.EUR.Adipose_Subcutaneous	./WEIGHTS//GTExv8.EUR.Adipose_Subcutaneous/ENSG00000280639.1.wgt.RDat	15	70586605	70586606	0.0905	rs2415078	3.29	rs720251	0.0167	-5.18	-1.222	420	420	susie	0.058	5.4e-08	2.26813	0.0233	No
PNKD	ENSG00000127838.13	GTExv8.EUR.Adipose_Subcutaneous	./WEIGHTS//GTExv8.EUR.Adipose_Subcutaneous/ENSG00000127838.13.wgt.RDat	2	218270391	218270392	0.1567	rs3817266	-3.253	rs4672884	0.066168	-6.65	-2.067	432	15	enet	0.073	1.1e-09	2.2676	0.0234	No
PCNX3	ENSG00000197136.4	GTExv8.EUR.Adipose_Subcutaneous	./WEIGHTS//GTExv8.EUR.Adipose_Subcutaneous/ENSG00000197136.4.wgt.RDat	11	65615772	65615773	0.0704	rs642803	-4.65	rs2004649	0.0432	5.38	1.983	346	346	susie	0.049	6.6e-07	2.26718	0.0234	No
PMS2P11	ENSG00000241350.1	GTExv8.EUR.Adipose_Subcutaneous	./WEIGHTS//GTExv8.EUR.Adipose_Subcutaneous/ENSG00000241350.1.wgt.RDat	7	77011550	77011551	0.6025	rs3960530	-2.9	rs2245368	0.379	13.51	-1.969	253	20	enet	0.41	3.3e-57	-2.26659	0.0234	No
HHATL	ENSG00000010282.14	GTExv8.EUR.Adipose_Subcutaneous	./WEIGHTS//GTExv8.EUR.Adipose_Subcutaneous/ENSG00000010282.14.wgt.RDat	3	42702826	42702827	0.0654	rs342507	3.24	rs123509	0.0244	5.28	-2.126	467	4	lasso	0.042	3.8e-06	-2.26593	0.0235	No
AAMP	ENSG00000127837.9	GTExv8.EUR.Adipose_Subcutaneous	./WEIGHTS//GTExv8.EUR.Adipose_Subcutaneous/ENSG00000127837.9.wgt.RDat	2	218270256	218270257	0.0505	rs3817266	-3.253	rs10932765	0.010733	-4.95	-2.204	432	432	susie	0.026	0.00023	2.2649	0.0235	No
RP1-239B22.5	ENSG00000260196.1	GTExv8.EUR.Adipose_Subcutaneous	./WEIGHTS//GTExv8.EUR.Adipose_Subcutaneous/ENSG00000260196.1.wgt.RDat	11	17380648	17380649	0.1413	rs214076	3.54	rs7928810	0.116	-8.1	2.387	520	14	enet	0.12	1.2e-15	-2.26482	0.0235	No
CNOT1	ENSG00000125107.17	GTExv8.EUR.Adipose_Subcutaneous	./WEIGHTS//GTExv8.EUR.Adipose_Subcutaneous/ENSG00000125107.17.wgt.RDat	16	58629885	58629886	0.1071	rs8058982	2.9	rs3743567	0.0419	5.12	-1.976	467	34	enet	0.059	4e-08	-2.26422	0.0236	No
XRCC2	ENSG00000196584.2	GTExv8.EUR.Adipose_Subcutaneous	./WEIGHTS//GTExv8.EUR.Adipose_Subcutaneous/ENSG00000196584.2.wgt.RDat	7	152676164	152676165	0.3505	rs10235893	3.37	rs3218408	0.296	11.96	2.266	328	328	susie	0.3	1.8e-38	2.26337	0.0236	No
RP11-334C17.3	ENSG00000279259.1	GTExv8.EUR.Adipose_Subcutaneous	./WEIGHTS//GTExv8.EUR.Adipose_Subcutaneous/ENSG00000279259.1.wgt.RDat	17	80147249	80147250	0.1273	rs11150840	-3.77	rs4889970	0.082953	-6.99	-2.776	464	21	enet	0.11	1.8e-13	2.2626	0.0237	No
TTLL10	ENSG00000162571.13	GTExv8.EUR.Adipose_Subcutaneous	./WEIGHTS//GTExv8.EUR.Adipose_Subcutaneous/ENSG00000162571.13.wgt.RDat	1	1179188	1179189	0.0589	rs3128117	-4.19	rs11466681	0.00313	-3.54	0.798	222	222	susie	0.019	0.0015	-2.2592	0.0239	No
DUSP8P3	ENSG00000215097.3	GTExv8.EUR.Adipose_Subcutaneous	./WEIGHTS//GTExv8.EUR.Adipose_Subcutaneous/ENSG00000215097.3.wgt.RDat	10	46776179	46776180	0.0885	rs11204267	2.48	rs11204277	0.0475	-5.47	2.35	128	7	enet	0.051	3.8e-07	-2.25772	0.02396	No
PFN2	ENSG00000070087.13	GTExv8.EUR.Adipose_Subcutaneous	./WEIGHTS//GTExv8.EUR.Adipose_Subcutaneous/ENSG00000070087.13.wgt.RDat	3	150050727	150050728	0.195	rs4301033	-5.09	rs9865402	0.0275	-5.76	-2.109	415	10	lasso	0.06	3.4e-08	2.25401	0.0242	No
ANKRD19P	ENSG00000187984.12	GTExv8.EUR.Adipose_Subcutaneous	./WEIGHTS//GTExv8.EUR.Adipose_Subcutaneous/ENSG00000187984.12.wgt.RDat	9	92809387	92809388	0.0782	rs3802384	-3.02	rs4744150	0.0459	-5.63	-1.569	413	10	lasso	0.058	6.3e-08	2.25253	0.02429	No
ZFP62	ENSG00000196670.13	GTExv8.EUR.Adipose_Subcutaneous	./WEIGHTS//GTExv8.EUR.Adipose_Subcutaneous/ENSG00000196670.13.wgt.RDat	5	180861284	180861285	0.1543	rs11745042	-2.81	rs29655	0.038111	6.11	1.302	348	23	enet	0.089	1.6e-11	2.25248	0.024292	No
NAGPA	ENSG00000103174.11	GTExv8.EUR.Adipose_Subcutaneous	./WEIGHTS//GTExv8.EUR.Adipose_Subcutaneous/ENSG00000103174.11.wgt.RDat	16	5034140	5034141	0.2921	rs7188811	-3.9	rs887854	0.1	-8.22	-1.652	439	19	enet	0.21	3.6e-26	2.2525	0.0243	No
LIPT1	ENSG00000144182.16	GTExv8.EUR.Adipose_Subcutaneous	./WEIGHTS//GTExv8.EUR.Adipose_Subcutaneous/ENSG00000144182.16.wgt.RDat	2	99154964	99154965	0.3233	rs12998444	-2.661	rs11695751	0.343035	-12.86	2.25	298	1	top1	0.34	1.1e-45	-2.25	0.0244	No
FAM26F	ENSG00000188820.12	GTExv8.EUR.Adipose_Subcutaneous	./WEIGHTS//GTExv8.EUR.Adipose_Subcutaneous/ENSG00000188820.12.wgt.RDat	6	116461369	116461370	0.3903	rs7755367	3.69	rs2637669	0.117	-8.36	1.9	380	58	enet	0.24	5.2e-30	-2.2515	0.0244	No
GCH1	ENSG00000131979.18	GTExv8.EUR.Adipose_Subcutaneous	./WEIGHTS//GTExv8.EUR.Adipose_Subcutaneous/ENSG00000131979.18.wgt.RDat	14	54902851	54902852	0.0784	rs2183081	2.89	rs3783637	0.029079	-4.33	2.249	391	1	top1	0.029	0.0001	-2.249	0.0245	No
SLC41A1	ENSG00000133065.10	GTExv8.EUR.Adipose_Subcutaneous	./WEIGHTS//GTExv8.EUR.Adipose_Subcutaneous/ENSG00000133065.10.wgt.RDat	1	205813747	205813748	0.0525	rs3789461	-3.72	rs823091	0.0411	-5.17	-2.181	403	3	lasso	0.053	2.1e-07	2.24997	0.0245	No
CD27-AS1	ENSG00000215039.6	GTExv8.EUR.Adipose_Subcutaneous	./WEIGHTS//GTExv8.EUR.Adipose_Subcutaneous/ENSG00000215039.6.wgt.RDat	12	6450893	6450894	0.386	rs11064289	-2.62	rs25680	0.219	10.32	-0.962	420	55	enet	0.29	1.5e-37	-2.24971	0.0245	No
LINC02158	ENSG00000225611.1	GTExv8.EUR.Adipose_Subcutaneous	./WEIGHTS//GTExv8.EUR.Adipose_Subcutaneous/ENSG00000225611.1.wgt.RDat	3	42770611	42770612	0.0958	rs342507	3.24	rs13061576	0.0931	6.8	-2.126	454	3	lasso	0.096	2.2e-12	-2.24798	0.0246	No
FIBP	ENSG00000172500.12	GTExv8.EUR.Adipose_Subcutaneous	./WEIGHTS//GTExv8.EUR.Adipose_Subcutaneous/ENSG00000172500.12.wgt.RDat	11	65888538	65888539	0.1133	rs642803	-4.65	rs2231884	0.101	7.49	2.28	347	347	susie	0.1	3.9e-13	2.24551	0.0247	No
ZNF431	ENSG00000196705.8	GTExv8.EUR.Adipose_Subcutaneous	./WEIGHTS//GTExv8.EUR.Adipose_Subcutaneous/ENSG00000196705.8.wgt.RDat	19	21142023	21142024	0.1258	rs7256576	2.65	rs3951363	0.0224	4.34	-1.873	283	27	enet	0.063	1.7e-08	-2.2454	0.0247	No
PRR14	ENSG00000156858.11	GTExv8.EUR.Adipose_Subcutaneous	./WEIGHTS//GTExv8.EUR.Adipose_Subcutaneous/ENSG00000156858.11.wgt.RDat	16	30650728	30650729	0.0555	rs7197475	3.12	rs7198250	0.0291	-4.46	2.275	194	194	susie	0.036	1.7e-05	-2.24499	0.0248	No
RRP7BP	ENSG00000182841.12	GTExv8.EUR.Adipose_Subcutaneous	./WEIGHTS//GTExv8.EUR.Adipose_Subcutaneous/ENSG00000182841.12.wgt.RDat	22	42582037	42582038	0.4487	rs9607931	-3.13	rs137088	0.287	-11.89	1.764	416	21	enet	0.33	2.1e-43	-2.24498	0.0248	No
ZNF484	ENSG00000127081.13	GTExv8.EUR.Adipose_Subcutaneous	./WEIGHTS//GTExv8.EUR.Adipose_Subcutaneous/ENSG00000127081.13.wgt.RDat	9	92878037	92878038	0.0856	rs3802384	-3.02	rs10821027	0.0322	-5.36	-1.912	420	5	lasso	0.051	3.6e-07	2.24388	0.02484	No
RP11-463O9.1	ENSG00000243697.1	GTExv8.EUR.Adipose_Subcutaneous	./WEIGHTS//GTExv8.EUR.Adipose_Subcutaneous/ENSG00000243697.1.wgt.RDat	16	86525456	86525457	0.1171	rs11649469	3.39	rs8047645	0.00889	4.59	-1.7	929	21	enet	0.018	0.0018	-2.24154	0.025	No
LINC01301	ENSG00000251396.6	GTExv8.EUR.Adipose_Subcutaneous	./WEIGHTS//GTExv8.EUR.Adipose_Subcutaneous/ENSG00000251396.6.wgt.RDat	8	60516794	60516795	0.0793	rs6981399	-5.23	rs654534	0.021806	5.1	-2.736	401	401	susie	0.034	2.7e-05	-2.23852	0.0252	No
LINC00664	ENSG00000268658.5	GTExv8.EUR.Adipose_Subcutaneous	./WEIGHTS//GTExv8.EUR.Adipose_Subcutaneous/ENSG00000268658.5.wgt.RDat	19	21483373	21483374	0.1567	rs7256576	2.65	rs7257857	0.174	9.27	2.239	294	1	top1	0.17	9.6e-22	2.239	0.0252	No
ARPC2	ENSG00000163466.15	GTExv8.EUR.Adipose_Subcutaneous	./WEIGHTS//GTExv8.EUR.Adipose_Subcutaneous/ENSG00000163466.15.wgt.RDat	2	218217093	218217094	0.2332	rs3817266	-3.253	rs6719789	0.209399	-10.25	-2.275	449	449	susie	0.21	1.9e-26	2.2375	0.0253	No
SUSD6	ENSG00000100647.7	GTExv8.EUR.Adipose_Subcutaneous	./WEIGHTS//GTExv8.EUR.Adipose_Subcutaneous/ENSG00000100647.7.wgt.RDat	14	69611595	69611596	0.1052	rs7141235	3.81	rs2025133	0.098678	7.13	2.235	493	1	top1	0.099	1.2e-12	2.235	0.0254	No
TMED10P2	ENSG00000239405.1	GTExv8.EUR.Adipose_Subcutaneous	./WEIGHTS//GTExv8.EUR.Adipose_Subcutaneous/ENSG00000239405.1.wgt.RDat	3	128538019	128538020	0.1021	rs11709611	6.37	rs7629791	0.0584	-6.04	2.322	358	358	susie	0.063	1.7e-08	-2.23516	0.0254	No
TMBIM1	ENSG00000135926.14	GTExv8.EUR.Adipose_Subcutaneous	./WEIGHTS//GTExv8.EUR.Adipose_Subcutaneous/ENSG00000135926.14.wgt.RDat	2	218292585	218292586	0.1182	rs3817266	-3.253	rs6719789	0.104482	-8	-2.275	431	431	susie	0.12	2e-15	2.234	0.0255	No
UBXN2B	ENSG00000215114.8	GTExv8.EUR.Adipose_Subcutaneous	./WEIGHTS//GTExv8.EUR.Adipose_Subcutaneous/ENSG00000215114.8.wgt.RDat	8	58411263	58411264	0.1699	rs10100741	3.32	rs16923452	0.111164	-7.85	-2.233	510	1	top1	0.11	4e-14	2.233	0.0255	No
PLA2G4B	ENSG00000243708.10	GTExv8.EUR.Adipose_Subcutaneous	./WEIGHTS//GTExv8.EUR.Adipose_Subcutaneous/ENSG00000243708.10.wgt.RDat	15	41837774	41837775	0.2338	rs16972308	-5.73	rs2241522	0.267	11.52	-2.277	403	403	susie	0.27	1.4e-34	-2.23384	0.0255	No
FGD5	ENSG00000154783.11	GTExv8.EUR.Adipose_Subcutaneous	./WEIGHTS//GTExv8.EUR.Adipose_Subcutaneous/ENSG00000154783.11.wgt.RDat	3	14810852	14810853	0.0769	rs11921520	-3.08	rs1389300	0.0136	-4.22	2.116	595	595	susie	0.014	0.0052	-2.23281	0.0256	No
AC008073.7	ENSG00000232642.1	GTExv8.EUR.Adipose_Subcutaneous	./WEIGHTS//GTExv8.EUR.Adipose_Subcutaneous/ENSG00000232642.1.wgt.RDat	2	24175004	24175005	0.2219	rs2702063	-3.4	rs2288072	0.221471	10.79	2.188	281	21	enet	0.24	2.8e-30	2.2329	0.0256	No
RPL10P19	ENSG00000233609.3	GTExv8.EUR.Adipose_Subcutaneous	./WEIGHTS//GTExv8.EUR.Adipose_Subcutaneous/ENSG00000233609.3.wgt.RDat	8	8961199	8961200	0.0948	rs7016139	-4.16	rs6981573	0.097504	7.08	-1.989	716	16	enet	0.12	3.2e-15	-2.23187	0.0256	No
SPCS2	ENSG00000118363.11	GTExv8.EUR.Adipose_Subcutaneous	./WEIGHTS//GTExv8.EUR.Adipose_Subcutaneous/ENSG00000118363.11.wgt.RDat	11	74949246	74949247	0.0766	rs10899040	-3.15	rs11604806	0.0242	-5.08	1.654	456	456	susie	0.052	2.7e-07	-2.23123	0.0257	No
DSCC1	ENSG00000136982.5	GTExv8.EUR.Adipose_Subcutaneous	./WEIGHTS//GTExv8.EUR.Adipose_Subcutaneous/ENSG00000136982.5.wgt.RDat	8	119856009	119856010	0.5199	rs4871824	-2.72	rs7815122	0.414549	-14.09	2.096	454	7	lasso	0.42	1.7e-58	-2.22942	0.0258	No
GNPTG	ENSG00000090581.9	GTExv8.EUR.Adipose_Subcutaneous	./WEIGHTS//GTExv8.EUR.Adipose_Subcutaneous/ENSG00000090581.9.wgt.RDat	16	1351922	1351923	0.0806	rs238678	-3.48	rs4984820	0.0885	6.62	2.228	461	1	top1	0.088	1.8e-11	2.228	0.0259	No
FAM161A	ENSG00000170264.12	GTExv8.EUR.Adipose_Subcutaneous	./WEIGHTS//GTExv8.EUR.Adipose_Subcutaneous/ENSG00000170264.12.wgt.RDat	2	61854142	61854143	0.182	rs12992614	3.139	rs6545910	0.002388	-3.64	-1.37	287	19	enet	0.047	9e-07	2.2275	0.0259	No
SEC22A	ENSG00000121542.11	GTExv8.EUR.Adipose_Subcutaneous	./WEIGHTS//GTExv8.EUR.Adipose_Subcutaneous/ENSG00000121542.11.wgt.RDat	3	123201926	123201927	0.2635	rs2667469	3.34	rs4678001	0.195	10.05	-2.198	435	435	susie	0.2	4.9e-25	-2.22591	0.026	No
SHC2	ENSG00000129946.10	GTExv8.EUR.Adipose_Subcutaneous	./WEIGHTS//GTExv8.EUR.Adipose_Subcutaneous/ENSG00000129946.10.wgt.RDat	19	460995	460996	0.4374	rs3745925	-2.79	rs10415416	0.22	-10.33	-2.165	350	7	lasso	0.31	4.2e-41	2.22638	0.026	No
BTNL8	ENSG00000113303.11	GTExv8.EUR.Adipose_Subcutaneous	./WEIGHTS//GTExv8.EUR.Adipose_Subcutaneous/ENSG00000113303.11.wgt.RDat	5	180899076	180899077	0.2663	rs6873527	2.76	rs4700772	0.163869	-9.23	-2.37	330	330	susie	0.19	2.3e-24	2.2256	0.026041	No
ATP1B3	ENSG00000069849.10	GTExv8.EUR.Adipose_Subcutaneous	./WEIGHTS//GTExv8.EUR.Adipose_Subcutaneous/ENSG00000069849.10.wgt.RDat	3	141876123	141876124	0.0758	rs13078635	4.41	rs2068229	0.0155	4.47	2.024	361	2	enet	0.021	0.00081	2.2245	0.0261	No
TMEM127	ENSG00000135956.8	GTExv8.EUR.Adipose_Subcutaneous	./WEIGHTS//GTExv8.EUR.Adipose_Subcutaneous/ENSG00000135956.8.wgt.RDat	2	96265993	96265994	0.0416	rs2579520	3.091	rs4907299	0.026295	4.55	1.833	155	155	susie	0.032	4.4e-05	2.2245	0.0261	No
CTSW	ENSG00000172543.7	GTExv8.EUR.Adipose_Subcutaneous	./WEIGHTS//GTExv8.EUR.Adipose_Subcutaneous/ENSG00000172543.7.wgt.RDat	11	65879808	65879809	0.2983	rs642803	-4.65	rs601863	0.29	-12.09	2.218	349	349	susie	0.3	1.3e-38	-2.22444	0.0261	No
CCDC13	ENSG00000244607.5	GTExv8.EUR.Adipose_Subcutaneous	./WEIGHTS//GTExv8.EUR.Adipose_Subcutaneous/ENSG00000244607.5.wgt.RDat	3	42773203	42773204	0.3128	rs342507	3.24	rs13090185	0.226	10.52	-2.114	451	29	enet	0.23	2.5e-29	-2.22348	0.0262	No
CDC123	ENSG00000151465.13	GTExv8.EUR.Adipose_Subcutaneous	./WEIGHTS//GTExv8.EUR.Adipose_Subcutaneous/ENSG00000151465.13.wgt.RDat	10	12196144	12196145	0.117	rs10795878	-2.52	rs1051055	-0.000791	-3.56	0.052	520	23	enet	0.021	0.00096	-2.22183	0.02629	No
STX7	ENSG00000079950.13	GTExv8.EUR.Adipose_Subcutaneous	./WEIGHTS//GTExv8.EUR.Adipose_Subcutaneous/ENSG00000079950.13.wgt.RDat	6	132513197	132513198	0.2513	rs998630	-3.37	rs3813356	0.0997	-7.88	-2.018	537	7	lasso	0.14	7.5e-18	2.2214	0.0263	No
SLC25A17	ENSG00000100372.14	GTExv8.EUR.Adipose_Subcutaneous	./WEIGHTS//GTExv8.EUR.Adipose_Subcutaneous/ENSG00000100372.14.wgt.RDat	22	40819398	40819399	0.0868	rs12628527	-3.73	rs133076	0.0315	5.38	1.902	279	12	enet	0.046	1.4e-06	2.22175	0.0263	No
GRIP1	ENSG00000155974.11	GTExv8.EUR.Adipose_Subcutaneous	./WEIGHTS//GTExv8.EUR.Adipose_Subcutaneous/ENSG00000155974.11.wgt.RDat	12	66804185	66804186	0.0852	rs17781645	-3.62	rs10748045	0.0549	5.58	-2.237	545	545	susie	0.06	3.4e-08	-2.22225	0.0263	No
CLN5	ENSG00000102805.14	GTExv8.EUR.Adipose_Subcutaneous	./WEIGHTS//GTExv8.EUR.Adipose_Subcutaneous/ENSG00000102805.14.wgt.RDat	13	76990659	76990660	0.1089	rs424391	-3.44	rs591576	0.0555	5.98	-2.21	448	13	enet	0.073	9.8e-10	-2.22	0.026421	No
DAP	ENSG00000112977.15	GTExv8.EUR.Adipose_Subcutaneous	./WEIGHTS//GTExv8.EUR.Adipose_Subcutaneous/ENSG00000112977.15.wgt.RDat	5	10761271	10761272	0.3737	rs10214009	-3.16	rs1531842	0.211957	-10.79	-1.513	628	30	enet	0.31	4.1e-40	2.21843	0.026525	No
PTPRJ	ENSG00000149177.12	GTExv8.EUR.Adipose_Subcutaneous	./WEIGHTS//GTExv8.EUR.Adipose_Subcutaneous/ENSG00000149177.12.wgt.RDat	11	47980557	47980558	0.0822	rs11039766	4.72	rs10769312	0.0345	5.94	2.114	237	237	susie	0.047	1.1e-06	2.21761	0.0266	No
FNDC1	ENSG00000164694.16	GTExv8.EUR.Adipose_Subcutaneous	./WEIGHTS//GTExv8.EUR.Adipose_Subcutaneous/ENSG00000164694.16.wgt.RDat	6	159169396	159169397	0.0898	rs212391	2.71	rs538056	0.00687	-4.25	-1.551	569	15	enet	0.03	8.1e-05	2.2174	0.0266	No
TPTE2P6	ENSG00000205822.10	GTExv8.EUR.Adipose_Subcutaneous	./WEIGHTS//GTExv8.EUR.Adipose_Subcutaneous/ENSG00000205822.10.wgt.RDat	13	24408156	24408157	0.3479	rs2166431	-2.69	rs4770708	0.18	-9.83	-2.193	707	707	susie	0.18	4.1e-23	2.2164	0.026664	No
KIZ	ENSG00000088970.15	GTExv8.EUR.Adipose_Subcutaneous	./WEIGHTS//GTExv8.EUR.Adipose_Subcutaneous/ENSG00000088970.15.wgt.RDat	20	21125982	21125983	0.0671	rs2144782	-2.86	rs6047258	0.0773	6.48	-1.994	396	10	enet	0.087	3e-11	-2.21216	0.026956	No
CENPQ	ENSG00000031691.6	GTExv8.EUR.Adipose_Subcutaneous	./WEIGHTS//GTExv8.EUR.Adipose_Subcutaneous/ENSG00000031691.6.wgt.RDat	6	49463377	49463378	0.592	rs2501968	-2.23	rs2501966	0.529	15.98	-2.224	347	8	lasso	0.55	6.8e-86	-2.2107	0.0271	No
BCAP29	ENSG00000075790.10	GTExv8.EUR.Adipose_Subcutaneous	./WEIGHTS//GTExv8.EUR.Adipose_Subcutaneous/ENSG00000075790.10.wgt.RDat	7	107580057	107580058	0.0817	rs257387	2.73	rs12539895	0.00703	3.47	2.104	374	374	susie	0.017	0.0023	2.2105	0.0271	No
VN1R20P	ENSG00000233121.1	GTExv8.EUR.Adipose_Subcutaneous	./WEIGHTS//GTExv8.EUR.Adipose_Subcutaneous/ENSG00000233121.1.wgt.RDat	3	13926812	13926813	0.1198	rs12491506	-3.32	rs11128668	0.0886	-7.06	2.262	527	527	susie	0.095	3.4e-12	-2.21003	0.0271	No
LSM12	ENSG00000161654.9	GTExv8.EUR.Adipose_Subcutaneous	./WEIGHTS//GTExv8.EUR.Adipose_Subcutaneous/ENSG00000161654.9.wgt.RDat	17	44067618	44067619	0.0568	rs9783823	3.32	rs228787	0.009109	3.9	-1.759	360	9	enet	0.019	0.0014	-2.20913	0.0272	No
RP11-89B16.1	ENSG00000249706.1	GTExv8.EUR.Adipose_Subcutaneous	./WEIGHTS//GTExv8.EUR.Adipose_Subcutaneous/ENSG00000249706.1.wgt.RDat	4	53899870	53899871	0.1025	rs7695934	-3.6	rs1357133	0.0846	6.81	-2.268	451	451	susie	0.09	1.3e-11	-2.20933	0.0272	No
RP11-462G12.2	ENSG00000262888.1	GTExv8.EUR.Adipose_Subcutaneous	./WEIGHTS//GTExv8.EUR.Adipose_Subcutaneous/ENSG00000262888.1.wgt.RDat	16	3946304	3946305	0.0741	rs2283488	-3.69	rs2531995	0.0149	4.95	1.703	371	4	lasso	0.039	7.4e-06	2.20825	0.0272	No
RPL3	ENSG00000100316.15	GTExv8.EUR.Adipose_Subcutaneous	./WEIGHTS//GTExv8.EUR.Adipose_Subcutaneous/ENSG00000100316.15.wgt.RDat	22	39320388	39320389	0.1322	rs135175	3.32	rs137618	0.0552	-5.32	-2.314	394	4	lasso	0.07	2.8e-09	2.20758	0.0273	No
TOR3A	ENSG00000186283.13	GTExv8.EUR.Adipose_Subcutaneous	./WEIGHTS//GTExv8.EUR.Adipose_Subcutaneous/ENSG00000186283.13.wgt.RDat	1	179081376	179081377	0.1637	rs3753524	3.38	rs2636278	0.0928	8.2	2.182	461	11	enet	0.14	8.8e-18	2.2074	0.0273	No
TIMM17A	ENSG00000134375.10	GTExv8.EUR.Adipose_Subcutaneous	./WEIGHTS//GTExv8.EUR.Adipose_Subcutaneous/ENSG00000134375.10.wgt.RDat	1	201955490	201955491	0.0899	rs2678209	2.94	rs7513	0.0286	4.86	2.206	473	1	top1	0.029	0.00012	2.206	0.0274	No
MST1L	ENSG00000186715.10	GTExv8.EUR.Adipose_Subcutaneous	./WEIGHTS//GTExv8.EUR.Adipose_Subcutaneous/ENSG00000186715.10.wgt.RDat	1	16770236	16770237	0.3832	rs4920608	3.99	rs6691985	0.146	8.56	2.788	292	292	susie	0.17	3.6e-21	2.20577	0.0274	No
ZNF717	ENSG00000227124.8	GTExv8.EUR.Adipose_Subcutaneous	./WEIGHTS//GTExv8.EUR.Adipose_Subcutaneous/ENSG00000227124.8.wgt.RDat	3	75785582	75785583	0.3258	rs6549819	2.28	rs17028554	0.188	9.79	2.184	165	35	enet	0.23	1e-29	2.20555	0.0274	No
FLJ42393	ENSG00000279891.1	GTExv8.EUR.Adipose_Subcutaneous	./WEIGHTS//GTExv8.EUR.Adipose_Subcutaneous/ENSG00000279891.1.wgt.RDat	3	188178542	188178543	0.2627	rs3774298	4.24	rs1679182	0.165	8.96	2.217	514	514	susie	0.17	5.4e-21	2.20547	0.0274	No
ADAD2	ENSG00000140955.10	GTExv8.EUR.Adipose_Subcutaneous	./WEIGHTS//GTExv8.EUR.Adipose_Subcutaneous/ENSG00000140955.10.wgt.RDat	16	84191137	84191138	0.3568	rs3809622	2.84	rs3743642	0.0764	-6.52	-0.989	966	10	lasso	0.17	1.8e-21	2.20394	0.0275	No
RP11-809O17.1	ENSG00000253210.1	GTExv8.EUR.Adipose_Subcutaneous	./WEIGHTS//GTExv8.EUR.Adipose_Subcutaneous/ENSG00000253210.1.wgt.RDat	8	141129960	141129961	0.5382	rs4961329	3.15	rs7009780	0.409992	-14.04	-2.204	430	1	top1	0.41	7.7e-57	2.204	0.0275	No
RP11-710E1.2	ENSG00000272856.1	GTExv8.EUR.Adipose_Subcutaneous	./WEIGHTS//GTExv8.EUR.Adipose_Subcutaneous/ENSG00000272856.1.wgt.RDat	4	87462279	87462280	0.0602	rs9647458	-3.68	rs6847175	0.045	4.9	-2.027	473	4	lasso	0.052	2.8e-07	-2.20425	0.0275	No
NLRC3	ENSG00000167984.17	GTExv8.EUR.Adipose_Subcutaneous	./WEIGHTS//GTExv8.EUR.Adipose_Subcutaneous/ENSG00000167984.17.wgt.RDat	16	3577399	3577400	0.4472	rs2283488	-3.69	rs12933120	0.167	-10	2.01	359	38	enet	0.26	1.5e-33	-2.20128	0.0277	No
HEATR4	ENSG00000187105.8	GTExv8.EUR.Adipose_Subcutaneous	./WEIGHTS//GTExv8.EUR.Adipose_Subcutaneous/ENSG00000187105.8.wgt.RDat	14	73558946	73558947	0.1642	rs7161721	3.14	rs4899469	0.116215	7.71	-2.322	361	361	susie	0.12	8e-15	-2.2016	0.0277	No
FUT8	ENSG00000033170.16	GTExv8.EUR.Adipose_Subcutaneous	./WEIGHTS//GTExv8.EUR.Adipose_Subcutaneous/ENSG00000033170.16.wgt.RDat	14	65410591	65410592	0.059	rs12436299	-2.58	rs17102450	0.055499	5.33	-2.2	372	1	top1	0.055	1.1e-07	-2.2	0.0278	No
POM121L9P	ENSG00000128262.8	GTExv8.EUR.Adipose_Subcutaneous	./WEIGHTS//GTExv8.EUR.Adipose_Subcutaneous/ENSG00000128262.8.wgt.RDat	22	24251827	24251828	0.3455	rs2282476	3.63	rs5760273	0.24	11.01	2.289	381	28	enet	0.28	3.9e-36	2.19693	0.028	No
SSC4D	ENSG00000146700.8	GTExv8.EUR.Adipose_Subcutaneous	./WEIGHTS//GTExv8.EUR.Adipose_Subcutaneous/ENSG00000146700.8.wgt.RDat	7	76409694	76409695	0.2128	rs3960530	-2.9	rs4728710	0.172	9.63	-2.485	218	14	lasso	0.19	3.1e-23	-2.19746	0.028	No
RASA3	ENSG00000185989.10	GTExv8.EUR.Adipose_Subcutaneous	./WEIGHTS//GTExv8.EUR.Adipose_Subcutaneous/ENSG00000185989.10.wgt.RDat	13	114132610	114132611	0.1605	rs7994900	4.7	rs1316307	0.108	-7.85	2.243	251	251	susie	0.12	2.6e-15	-2.1962	0.028076	No
GALNT15	ENSG00000131386.17	GTExv8.EUR.Adipose_Subcutaneous	./WEIGHTS//GTExv8.EUR.Adipose_Subcutaneous/ENSG00000131386.17.wgt.RDat	3	16174648	16174649	0.0966	rs471336	-3.2	rs1454769	0.0465	-5.51	-2.194	523	1	top1	0.047	1.1e-06	2.194	0.0282	No
DOC2A	ENSG00000149927.17	GTExv8.EUR.Adipose_Subcutaneous	./WEIGHTS//GTExv8.EUR.Adipose_Subcutaneous/ENSG00000149927.17.wgt.RDat	16	30023269	30023270	0.05	rs6565183	3.03	rs12928610	0.00786	3.61	-2.194	215	1	top1	0.0079	0.029	-2.194	0.0282	No
RFX8	ENSG00000196460.12	GTExv8.EUR.Adipose_Subcutaneous	./WEIGHTS//GTExv8.EUR.Adipose_Subcutaneous/ENSG00000196460.12.wgt.RDat	2	101474702	101474703	0.3263	rs4851407	-5.461	rs974374	0.219383	-10.6	-2.04	356	356	susie	0.25	3.5e-32	2.1947	0.0282	No
SNX1	ENSG00000028528.14	GTExv8.EUR.Adipose_Subcutaneous	./WEIGHTS//GTExv8.EUR.Adipose_Subcutaneous/ENSG00000028528.14.wgt.RDat	15	64094122	64094123	0.1069	rs4984251	3.63	rs12102207	0.0728	6.08	-2.193	289	1	top1	0.073	1.2e-09	-2.193	0.0283	No
LRRC1	ENSG00000137269.14	GTExv8.EUR.Adipose_Subcutaneous	./WEIGHTS//GTExv8.EUR.Adipose_Subcutaneous/ENSG00000137269.14.wgt.RDat	6	53794496	53794497	0.2036	rs6942249	3.52	rs10948779	0.124	-7.94	-1.704	529	47	enet	0.14	7.5e-18	2.1909	0.0285	No
LINC01140	ENSG00000267272.5	GTExv8.EUR.Adipose_Subcutaneous	./WEIGHTS//GTExv8.EUR.Adipose_Subcutaneous/ENSG00000267272.5.wgt.RDat	1	87129764	87129765	0.1002	rs17130067	-2.93	rs6576888	0.0877	6.65	2.19	412	1	top1	0.088	2.2e-11	2.19	0.0285	No
LNPEP	ENSG00000113441.15	GTExv8.EUR.Adipose_Subcutaneous	./WEIGHTS//GTExv8.EUR.Adipose_Subcutaneous/ENSG00000113441.15.wgt.RDat	5	96935809	96935810	0.0767	rs11135467	3.26	rs998509	0.012623	-4.38	-2.075	495	12	lasso	0.032	5.2e-05	2.18982	0.028537	No
NUDT2	ENSG00000164978.17	GTExv8.EUR.Adipose_Subcutaneous	./WEIGHTS//GTExv8.EUR.Adipose_Subcutaneous/ENSG00000164978.17.wgt.RDat	9	34329505	34329506	0.7661	rs12555291	-2.45	rs10971957	0.395	-14.37	-2.098	341	36	enet	0.67	1.2e-116	2.1898	0.02854	No
RGS14	ENSG00000169220.17	GTExv8.EUR.Adipose_Subcutaneous	./WEIGHTS//GTExv8.EUR.Adipose_Subcutaneous/ENSG00000169220.17.wgt.RDat	5	177357836	177357837	0.4389	rs6872201	-3.46	rs35716097	0.222018	-11.1	-1.602	294	3	lasso	0.26	1.3e-33	2.18916	0.028585	No
INTS10	ENSG00000104613.11	GTExv8.EUR.Adipose_Subcutaneous	./WEIGHTS//GTExv8.EUR.Adipose_Subcutaneous/ENSG00000104613.11.wgt.RDat	8	19817139	19817140	0.0809	rs11204068	4.64	rs4244456	-0.001592	4.2	1.755	668	12	enet	0.016	0.0034	2.18873	0.0286	No
RPLP2	ENSG00000177600.8	GTExv8.EUR.Adipose_Subcutaneous	./WEIGHTS//GTExv8.EUR.Adipose_Subcutaneous/ENSG00000177600.8.wgt.RDat	11	809753	809754	0.1361	rs7103978	3.43	rs10902222	0.0955	-6.88	2.24	424	3	lasso	0.096	2.4e-12	-2.18853	0.0286	No
CCDC189	ENSG00000196118.11	GTExv8.EUR.Adipose_Subcutaneous	./WEIGHTS//GTExv8.EUR.Adipose_Subcutaneous/ENSG00000196118.11.wgt.RDat	16	30762709	30762710	0.0373	rs7197475	3.12	rs13338946	0.0311	-4.59	2.189	209	1	top1	0.031	6.2e-05	-2.189	0.0286	No
FLJ37453	ENSG00000179743.4	GTExv8.EUR.Adipose_Subcutaneous	./WEIGHTS//GTExv8.EUR.Adipose_Subcutaneous/ENSG00000179743.4.wgt.RDat	1	15836905	15836906	0.18	rs742617	-3.44	rs4661661	0.12	7.74	-2.378	423	423	susie	0.12	3.3e-15	-2.18701	0.0287	No
RP11-85I17.2	ENSG00000279347.1	GTExv8.EUR.Adipose_Subcutaneous	./WEIGHTS//GTExv8.EUR.Adipose_Subcutaneous/ENSG00000279347.1.wgt.RDat	8	119840384	119840385	0.3783	rs4871824	-2.72	rs14027	0.200073	-10.19	1.118	459	459	susie	0.33	7.9e-44	-2.18755	0.0287	No
MRPL52	ENSG00000172590.18	GTExv8.EUR.Adipose_Subcutaneous	./WEIGHTS//GTExv8.EUR.Adipose_Subcutaneous/ENSG00000172590.18.wgt.RDat	14	22829882	22829883	0.137	rs3759608	2.92	rs4982686	0.096845	7.09	2.186	560	1	top1	0.097	1.9e-12	2.186	0.0288	No
RELT	ENSG00000054967.12	GTExv8.EUR.Adipose_Subcutaneous	./WEIGHTS//GTExv8.EUR.Adipose_Subcutaneous/ENSG00000054967.12.wgt.RDat	11	73376263	73376264	0.0547	rs7342205	-3.05	rs3741152	0.0683	5.84	-2.185	308	1	top1	0.068	3.8e-09	-2.185	0.0289	No
FGGY	ENSG00000172456.17	GTExv8.EUR.Adipose_Subcutaneous	./WEIGHTS//GTExv8.EUR.Adipose_Subcutaneous/ENSG00000172456.17.wgt.RDat	1	59296637	59296638	0.1188	rs12563198	-3.11	rs12563198	0.0106	4.98	-3.11	393	393	susie	0.027	0.00019	-2.18417	0.0289	No
RICTOR	ENSG00000164327.12	GTExv8.EUR.Adipose_Subcutaneous	./WEIGHTS//GTExv8.EUR.Adipose_Subcutaneous/ENSG00000164327.12.wgt.RDat	5	39074407	39074408	0.0815	rs1239344	3.65	rs6883671	0.036838	5.33	-2.183	471	1	top1	0.037	1.4e-05	-2.183	0.029036	No
SS18L2	ENSG00000008324.11	GTExv8.EUR.Adipose_Subcutaneous	./WEIGHTS//GTExv8.EUR.Adipose_Subcutaneous/ENSG00000008324.11.wgt.RDat	3	42581839	42581840	0.0663	rs342507	3.24	rs342536	0.0472	-5.15	2.133	471	471	susie	0.048	7.9e-07	-2.1821	0.0291	No
RP11-108M9.5	ENSG00000235241.1	GTExv8.EUR.Adipose_Subcutaneous	./WEIGHTS//GTExv8.EUR.Adipose_Subcutaneous/ENSG00000235241.1.wgt.RDat	1	16889094	16889095	0.2098	rs4920608	3.99	rs279028	0.0909	7.81	0.809	340	19	enet	0.21	8.1e-26	2.18175	0.0291	No
DOK3	ENSG00000146094.13	GTExv8.EUR.Adipose_Subcutaneous	./WEIGHTS//GTExv8.EUR.Adipose_Subcutaneous/ENSG00000146094.13.wgt.RDat	5	177511273	177511274	0.2079	rs6872201	-3.46	rs335445	0.135612	8.19	-1.617	260	24	enet	0.15	2.2e-18	-2.1795	0.029294	No
USP44	ENSG00000136014.11	GTExv8.EUR.Adipose_Subcutaneous	./WEIGHTS//GTExv8.EUR.Adipose_Subcutaneous/ENSG00000136014.11.wgt.RDat	12	95551489	95551490	0.292	rs7965831	-2.78	rs6538655	0.0901	7.09	1.656	613	11	lasso	0.15	1.9e-18	2.17925	0.0293	No
PXMP2	ENSG00000176894.9	GTExv8.EUR.Adipose_Subcutaneous	./WEIGHTS//GTExv8.EUR.Adipose_Subcutaneous/ENSG00000176894.9.wgt.RDat	12	132687605	132687606	0.0498	rs2316496	3.09	rs11615090	0.00351	3.91	-1.946	269	6	enet	0.017	0.0027	-2.17878	0.0293	No
C1orf140	ENSG00000234754.1	GTExv8.EUR.Adipose_Subcutaneous	./WEIGHTS//GTExv8.EUR.Adipose_Subcutaneous/ENSG00000234754.1.wgt.RDat	1	221336295	221336296	0.0359	rs17009209	3.92	rs11118698	0.00734	3.94	-2.051	444	12	lasso	0.011	0.011	-2.17763	0.0294	No
SETD6	ENSG00000103037.11	GTExv8.EUR.Adipose_Subcutaneous	./WEIGHTS//GTExv8.EUR.Adipose_Subcutaneous/ENSG00000103037.11.wgt.RDat	16	58515478	58515479	0.0919	rs8058982	2.9	rs37035	0.0515	6.1	2.628	473	19	enet	0.078	3.3e-10	2.17706	0.0295	No
CMB9-22P13.1	ENSG00000173727.12	GTExv8.EUR.Adipose_Subcutaneous	./WEIGHTS//GTExv8.EUR.Adipose_Subcutaneous/ENSG00000173727.12.wgt.RDat	11	65455257	65455258	0.0295	rs642803	-4.65	rs1784859	0.00704	4.22	2.124	357	6	lasso	0.013	0.0082	2.1768	0.0295	No
DNAH5	ENSG00000039139.9	GTExv8.EUR.Adipose_Subcutaneous	./WEIGHTS//GTExv8.EUR.Adipose_Subcutaneous/ENSG00000039139.9.wgt.RDat	5	13944542	13944543	0.1469	rs173090	3.32	rs2582689	0.066249	6.61	-1.256	595	4	lasso	0.11	9.2e-14	-2.17671	0.029502	No
SNX32	ENSG00000172803.17	GTExv8.EUR.Adipose_Subcutaneous	./WEIGHTS//GTExv8.EUR.Adipose_Subcutaneous/ENSG00000172803.17.wgt.RDat	11	65833640	65833641	0.4034	rs642803	-4.65	rs2231884	0.395	13.8	2.28	349	13	enet	0.4	6.4e-56	2.17411	0.0297	No
RP4-712E4.1	ENSG00000226172.2	GTExv8.EUR.Adipose_Subcutaneous	./WEIGHTS//GTExv8.EUR.Adipose_Subcutaneous/ENSG00000226172.2.wgt.RDat	1	119000892	119000893	0.233	rs12569041	3.52	rs1325933	0.113	8.76	-1.079	426	34	enet	0.19	7.3e-24	-2.17412	0.0297	No
ABTB2	ENSG00000166016.5	GTExv8.EUR.Adipose_Subcutaneous	./WEIGHTS//GTExv8.EUR.Adipose_Subcutaneous/ENSG00000166016.5.wgt.RDat	11	34358007	34358008	0.1405	rs2926461	-2.93	rs1883959	0.0785	-6.3	-2.172	592	1	top1	0.079	2.6e-10	2.172	0.0299	No
PAMR1	ENSG00000149090.11	GTExv8.EUR.Adipose_Subcutaneous	./WEIGHTS//GTExv8.EUR.Adipose_Subcutaneous/ENSG00000149090.11.wgt.RDat	11	35530299	35530300	0.1963	rs11032981	-3.3	rs16927625	0.0426	4.95	2.421	599	599	susie	0.064	1.1e-08	2.16942	0.0301	No
PITRM1	ENSG00000107959.15	GTExv8.EUR.Adipose_Subcutaneous	./WEIGHTS//GTExv8.EUR.Adipose_Subcutaneous/ENSG00000107959.15.wgt.RDat	10	3172840	3172841	0.4064	rs12269274	-3.2	rs3765099	0.12	7.71	-1.981	729	47	enet	0.23	4.6e-29	-2.16744	0.0302	No
AC005775.2	ENSG00000266933.2	GTExv8.EUR.Adipose_Subcutaneous	./WEIGHTS//GTExv8.EUR.Adipose_Subcutaneous/ENSG00000266933.2.wgt.RDat	19	507495	507496	0.2494	rs3745925	-2.79	rs10415416	0.251	-11	-2.165	385	1	top1	0.25	5.6e-32	2.165	0.0304	No
KCNQ4	ENSG00000117013.14	GTExv8.EUR.Adipose_Subcutaneous	./WEIGHTS//GTExv8.EUR.Adipose_Subcutaneous/ENSG00000117013.14.wgt.RDat	1	40784011	40784012	0.0988	rs4660492	-3.63	rs4660175	0.0471	5.73	-2.274	413	413	susie	0.057	6.5e-08	-2.16387	0.0305	No
RP11-430H10.1	ENSG00000254427.1	GTExv8.EUR.Adipose_Subcutaneous	./WEIGHTS//GTExv8.EUR.Adipose_Subcutaneous/ENSG00000254427.1.wgt.RDat	11	45355370	45355371	0.2407	rs12419970	2.68	rs1530872	0.0838	7.23	-1.448	513	26	enet	0.16	2.4e-20	-2.16314	0.0305	No
COBLL1	ENSG00000082438.15	GTExv8.EUR.Adipose_Subcutaneous	./WEIGHTS//GTExv8.EUR.Adipose_Subcutaneous/ENSG00000082438.15.wgt.RDat	2	164843678	164843679	0.0968	rs4425091	-3.055	rs16849787	0.020265	-4.22	0.505	374	29	enet	0.023	0.00051	-2.1628	0.0306	No
KANK3	ENSG00000186994.11	GTExv8.EUR.Adipose_Subcutaneous	./WEIGHTS//GTExv8.EUR.Adipose_Subcutaneous/ENSG00000186994.11.wgt.RDat	19	8343261	8343262	0.1601	rs2306199	-4.19	rs2913959	0.0506	5.71	-2.162	376	1	top1	0.051	3.9e-07	-2.162	0.0306	No
RN7SL333P	ENSG00000239494.2	GTExv8.EUR.Adipose_Subcutaneous	./WEIGHTS//GTExv8.EUR.Adipose_Subcutaneous/ENSG00000239494.2.wgt.RDat	1	169859755	169859756	0.0695	rs535709	2.3	rs12760399	0.0423	-5.67	1.52	566	18	enet	0.06	3e-08	-2.16178	0.0306	No
VPS36	ENSG00000136100.12	GTExv8.EUR.Adipose_Subcutaneous	./WEIGHTS//GTExv8.EUR.Adipose_Subcutaneous/ENSG00000136100.12.wgt.RDat	13	52450621	52450622	0.2278	rs9568713	3.88	rs12430144	0.11	-7.45	2.515	363	363	susie	0.11	3.7e-14	-2.1619	0.030623	No
MORN4	ENSG00000171160.17	GTExv8.EUR.Adipose_Subcutaneous	./WEIGHTS//GTExv8.EUR.Adipose_Subcutaneous/ENSG00000171160.17.wgt.RDat	10	97633499	97633500	0.2797	rs10883042	3.87	rs10786360	0.244	-10.97	-2.161	471	1	top1	0.24	4.3e-31	2.161	0.0307	No
TPRA1	ENSG00000163870.14	GTExv8.EUR.Adipose_Subcutaneous	./WEIGHTS//GTExv8.EUR.Adipose_Subcutaneous/ENSG00000163870.14.wgt.RDat	3	127598221	127598222	0.1492	rs17282209	5.87	rs11712570	0.114	-7.56	-2.16	457	1	top1	0.11	1.9e-14	2.16	0.0308	No
WDR75	ENSG00000115368.9	GTExv8.EUR.Adipose_Subcutaneous	./WEIGHTS//GTExv8.EUR.Adipose_Subcutaneous/ENSG00000115368.9.wgt.RDat	2	189441432	189441433	0.1441	rs16831319	3.845	rs12999125	0.078179	-6.82	2.68	305	305	susie	0.089	1.8e-11	-2.1584	0.0309	No
SPIRE1	ENSG00000134278.15	GTExv8.EUR.Adipose_Subcutaneous	./WEIGHTS//GTExv8.EUR.Adipose_Subcutaneous/ENSG00000134278.15.wgt.RDat	18	12658041	12658042	0.1106	rs2282541	4.11	rs2847254	0.005171	-5.18	0.532	375	29	enet	0.084	6.6e-11	2.15818	0.030914	No
ABALON	ENSG00000281376.1	GTExv8.EUR.Adipose_Subcutaneous	./WEIGHTS//GTExv8.EUR.Adipose_Subcutaneous/ENSG00000281376.1.wgt.RDat	20	31721506	31721507	0.0362	rs6087778	3.04	rs6060952	0.0359	4.58	2.156	309	1	top1	0.036	1.8e-05	2.156	0.031084	No
ABHD12	ENSG00000100997.18	GTExv8.EUR.Adipose_Subcutaneous	./WEIGHTS//GTExv8.EUR.Adipose_Subcutaneous/ENSG00000100997.18.wgt.RDat	20	25390982	25390983	0.1043	rs1983974	2.19	rs6107015	0.0508	6.55	1.544	357	30	enet	0.099	1e-12	2.15583	0.031097	No
PPP2R3A	ENSG00000073711.10	GTExv8.EUR.Adipose_Subcutaneous	./WEIGHTS//GTExv8.EUR.Adipose_Subcutaneous/ENSG00000073711.10.wgt.RDat	3	135965672	135965673	0.0621	rs9852406	3.17	rs13097946	0.0074	3.93	2.156	296	1	top1	0.0074	0.033	2.156	0.0311	No
RP11-365P13.5	ENSG00000277767.1	GTExv8.EUR.Adipose_Subcutaneous	./WEIGHTS//GTExv8.EUR.Adipose_Subcutaneous/ENSG00000277767.1.wgt.RDat	13	110916003	110916004	0.2767	rs330563	2.91	rs9559902	0.22	-10.38	2.846	640	19	enet	0.27	3.1e-34	-2.1547	0.031184	No
SCOC	ENSG00000153130.17	GTExv8.EUR.Adipose_Subcutaneous	./WEIGHTS//GTExv8.EUR.Adipose_Subcutaneous/ENSG00000153130.17.wgt.RDat	4	140257285	140257286	0.0862	rs9992829	-4.63	rs358328	0.0381	5.5	-2.279	435	435	susie	0.053	2.1e-07	-2.15405	0.0312	No
PWWP2B	ENSG00000171813.13	GTExv8.EUR.Adipose_Subcutaneous	./WEIGHTS//GTExv8.EUR.Adipose_Subcutaneous/ENSG00000171813.13.wgt.RDat	10	132397167	132397168	0.1002	rs12267364	2.77	rs12242690	0.0221	-4.96	0.855	471	33	enet	0.064	1.3e-08	-2.15388	0.03125	No
DHODH	ENSG00000102967.11	GTExv8.EUR.Adipose_Subcutaneous	./WEIGHTS//GTExv8.EUR.Adipose_Subcutaneous/ENSG00000102967.11.wgt.RDat	16	72008587	72008588	0.44	rs2072142	2.95	rs3213422	0.3	-12.14	-1.968	369	23	enet	0.36	3.3e-48	2.15374	0.0313	No
GOLGA2P7	ENSG00000225151.10	GTExv8.EUR.Adipose_Subcutaneous	./WEIGHTS//GTExv8.EUR.Adipose_Subcutaneous/ENSG00000225151.10.wgt.RDat	15	84230135	84230136	0.0756	rs11638788	2.69	rs11638788	0.0187	4.6	2.693	199	5	lasso	0.03	9.1e-05	2.15189	0.0314	No
GALNT10	ENSG00000164574.15	GTExv8.EUR.Adipose_Subcutaneous	./WEIGHTS//GTExv8.EUR.Adipose_Subcutaneous/ENSG00000164574.15.wgt.RDat	5	154190729	154190730	0.2662	rs283434	3.04	rs12523389	0.161938	-8.9	-1.87	497	27	enet	0.17	1.6e-21	2.1519	0.031405	No
RP11-179B2.2	ENSG00000272572.1	GTExv8.EUR.Adipose_Subcutaneous	./WEIGHTS//GTExv8.EUR.Adipose_Subcutaneous/ENSG00000272572.1.wgt.RDat	10	100912567	100912568	0.1816	rs1122556	2.5	rs2273654	0.179	9.54	2.366	422	422	susie	0.21	8e-26	2.15141	0.03144	No
RP11-309L24.4	ENSG00000272899.3	GTExv8.EUR.Adipose_Subcutaneous	./WEIGHTS//GTExv8.EUR.Adipose_Subcutaneous/ENSG00000272899.3.wgt.RDat	7	128866307	128866308	0.2337	rs1154330	2.89	rs4731528	0.0288	5.4	1.444	336	20	enet	0.12	3.4e-15	2.14828	0.0317	No
RNF169	ENSG00000166439.5	GTExv8.EUR.Adipose_Subcutaneous	./WEIGHTS//GTExv8.EUR.Adipose_Subcutaneous/ENSG00000166439.5.wgt.RDat	11	74748867	74748868	0.0369	rs10899040	-3.15	rs4944961	-0.000618	3.76	1.018	453	6	lasso	0.0037	0.095	2.14749	0.0318	No
ZNF213	ENSG00000085644.13	GTExv8.EUR.Adipose_Subcutaneous	./WEIGHTS//GTExv8.EUR.Adipose_Subcutaneous/ENSG00000085644.13.wgt.RDat	16	3129776	3129777	0.1787	rs2074365	-3.03	rs11649450	0.167	9	1.837	390	390	susie	0.18	8.2e-23	2.14512	0.0319	No
NRIP3	ENSG00000175352.10	GTExv8.EUR.Adipose_Subcutaneous	./WEIGHTS//GTExv8.EUR.Adipose_Subcutaneous/ENSG00000175352.10.wgt.RDat	11	9004048	9004049	0.1498	rs3763904	-3.18	rs1133833	0.092	6.96	-1.857	359	359	susie	0.12	1.2e-14	-2.1455	0.0319	No
WFDC10B	ENSG00000182931.9	GTExv8.EUR.Adipose_Subcutaneous	./WEIGHTS//GTExv8.EUR.Adipose_Subcutaneous/ENSG00000182931.9.wgt.RDat	20	45705018	45705019	0.0381	rs1386504	3.02	rs6032544	0.034	4.99	2.013	521	521	susie	0.037	1.5e-05	2.14473	0.031974	No
RAC1	ENSG00000136238.17	GTExv8.EUR.Adipose_Subcutaneous	./WEIGHTS//GTExv8.EUR.Adipose_Subcutaneous/ENSG00000136238.17.wgt.RDat	7	6374522	6374523	0.1	rs2302330	-3.19	rs866279	0.0671	5.87	2.144	296	1	top1	0.067	5.2e-09	2.144	0.032	No
WDR92	ENSG00000243667.6	GTExv8.EUR.Adipose_Subcutaneous	./WEIGHTS//GTExv8.EUR.Adipose_Subcutaneous/ENSG00000243667.6.wgt.RDat	2	68157559	68157560	0.1206	rs2120335	-2.544	rs10153623	0.075215	-6.15	2.145	523	1	top1	0.075	6.2e-10	-2.145	0.032	No
MAP1LC3A	ENSG00000101460.12	GTExv8.EUR.Adipose_Subcutaneous	./WEIGHTS//GTExv8.EUR.Adipose_Subcutaneous/ENSG00000101460.12.wgt.RDat	20	34546853	34546854	0.1826	rs6088423	3.36	rs6059918	0.245	11.09	-1.832	303	16	enet	0.25	1.3e-31	-2.14319	0.032098	No
GPR84	ENSG00000139572.3	GTExv8.EUR.Adipose_Subcutaneous	./WEIGHTS//GTExv8.EUR.Adipose_Subcutaneous/ENSG00000139572.3.wgt.RDat	12	54364486	54364487	0.1192	rs7971175	4.01	rs10876556	0.058	5.64	-2.143	423	1	top1	0.058	5.7e-08	-2.143	0.0321	No
SNX27	ENSG00000143376.12	GTExv8.EUR.Adipose_Subcutaneous	./WEIGHTS//GTExv8.EUR.Adipose_Subcutaneous/ENSG00000143376.12.wgt.RDat	1	151612399	151612400	0.2422	rs6678672	2.63	rs6702842	0.263	11.31	-2.148	333	3	lasso	0.27	2.4e-34	-2.14259	0.0321	No
SUCLG2-AS1	ENSG00000241316.6	GTExv8.EUR.Adipose_Subcutaneous	./WEIGHTS//GTExv8.EUR.Adipose_Subcutaneous/ENSG00000241316.6.wgt.RDat	3	67654696	67654697	0.182	rs9864493	-2.87	rs2198015	0.177	-9.32	-1.834	412	9	lasso	0.19	2.8e-23	2.14297	0.0321	No
CTD-2574D22.4	ENSG00000260114.2	GTExv8.EUR.Adipose_Subcutaneous	./WEIGHTS//GTExv8.EUR.Adipose_Subcutaneous/ENSG00000260114.2.wgt.RDat	16	29921904	29921905	0.0473	rs6565183	3.03	rs4420550	0.00571	4.04	-1.782	181	181	susie	0.019	0.0013	-2.14216	0.0322	No
PNMAL1	ENSG00000182013.17	GTExv8.EUR.Adipose_Subcutaneous	./WEIGHTS//GTExv8.EUR.Adipose_Subcutaneous/ENSG00000182013.17.wgt.RDat	19	46471562	46471563	0.6322	rs2082495	-2.73	rs12978825	0.629	17.34	2.008	376	376	susie	0.64	5.4e-108	2.14071	0.0323	No
MUL1	ENSG00000090432.6	GTExv8.EUR.Adipose_Subcutaneous	./WEIGHTS//GTExv8.EUR.Adipose_Subcutaneous/ENSG00000090432.6.wgt.RDat	1	20508160	20508161	0.5153	rs541775	-2.41	rs12724366	0.27	11.45	2.039	513	513	susie	0.29	4.2e-37	2.13818	0.0325	No
TTC5	ENSG00000136319.11	GTExv8.EUR.Adipose_Subcutaneous	./WEIGHTS//GTExv8.EUR.Adipose_Subcutaneous/ENSG00000136319.11.wgt.RDat	14	20305728	20305729	0.1148	rs1756548	2.86	rs1889363	0.036623	-6.08	1.661	608	7	lasso	0.047	9e-07	-2.1383	0.0325	No
CTD-2256P15.4	ENSG00000271980.1	GTExv8.EUR.Adipose_Subcutaneous	./WEIGHTS//GTExv8.EUR.Adipose_Subcutaneous/ENSG00000271980.1.wgt.RDat	5	10267145	10267146	0.1985	rs10214009	-3.16	rs6871279	0.150561	-8.84	2.444	606	21	enet	0.16	1.6e-20	-2.13656	0.032634	No
ZNF446	ENSG00000083838.15	GTExv8.EUR.Adipose_Subcutaneous	./WEIGHTS//GTExv8.EUR.Adipose_Subcutaneous/ENSG00000083838.15.wgt.RDat	19	58475763	58475764	0.0535	rs2305119	-3	rs3794971	0.0482	-5.24	-2.134	279	1	top1	0.048	7.2e-07	2.134	0.0328	No
TTC24	ENSG00000187862.11	GTExv8.EUR.Adipose_Subcutaneous	./WEIGHTS//GTExv8.EUR.Adipose_Subcutaneous/ENSG00000187862.11.wgt.RDat	1	156579726	156579727	0.0653	rs716724	-3.82	rs12023410	0.0387	5.32	1.588	436	17	enet	0.045	1.8e-06	2.13452	0.0328	No
RP11-81A1.6	ENSG00000278600.1	GTExv8.EUR.Adipose_Subcutaneous	./WEIGHTS//GTExv8.EUR.Adipose_Subcutaneous/ENSG00000278600.1.wgt.RDat	15	79922454	79922455	0.1613	rs3913518	-3.35	rs934136	0.134	-8.25	2.134	574	1	top1	0.13	7.7e-17	-2.134	0.0328	No
SLC4A11	ENSG00000088836.12	GTExv8.EUR.Adipose_Subcutaneous	./WEIGHTS//GTExv8.EUR.Adipose_Subcutaneous/ENSG00000088836.12.wgt.RDat	20	3239189	3239190	0.12	rs6037443	2.97	rs4507156	0.0444	5.26	-2.134	432	1	top1	0.044	2e-06	-2.134	0.032843	No
ARV1	ENSG00000173409.13	GTExv8.EUR.Adipose_Subcutaneous	./WEIGHTS//GTExv8.EUR.Adipose_Subcutaneous/ENSG00000173409.13.wgt.RDat	1	230978980	230978981	0.1299	rs6541244	-2.75	rs7417590	0.0694	-6.3	2.043	623	623	susie	0.079	2.4e-10	-2.13277	0.0329	No
AC062017.1	ENSG00000222020.2	GTExv8.EUR.Adipose_Subcutaneous	./WEIGHTS//GTExv8.EUR.Adipose_Subcutaneous/ENSG00000222020.2.wgt.RDat	2	239401435	239401436	0.3519	rs3791543	-3.301	rs1709851	0.228588	-10.77	-1.941	522	15	enet	0.25	6.3e-32	2.1333	0.0329	No
FADS2	ENSG00000134824.13	GTExv8.EUR.Adipose_Subcutaneous	./WEIGHTS//GTExv8.EUR.Adipose_Subcutaneous/ENSG00000134824.13.wgt.RDat	11	61816255	61816256	0.157	rs174532	5.26	rs968567	0.125	7.89	-2.182	415	415	susie	0.13	5.6e-16	-2.13229	0.033	No
WDR5	ENSG00000196363.9	GTExv8.EUR.Adipose_Subcutaneous	./WEIGHTS//GTExv8.EUR.Adipose_Subcutaneous/ENSG00000196363.9.wgt.RDat	9	134135772	134135773	0.1546	rs7028191	10.32	rs4744560	0.0982	7.11	2.01	587	587	susie	0.1	9.3e-13	2.13094	0.03309	No
SGIP1	ENSG00000118473.21	GTExv8.EUR.Adipose_Subcutaneous	./WEIGHTS//GTExv8.EUR.Adipose_Subcutaneous/ENSG00000118473.21.wgt.RDat	1	66533382	66533383	0.1601	rs12142975	3.85	rs1925341	0.0499	6.45	0.623	565	9	lasso	0.089	1.7e-11	2.13147	0.0331	No
C12orf65	ENSG00000130921.7	GTExv8.EUR.Adipose_Subcutaneous	./WEIGHTS//GTExv8.EUR.Adipose_Subcutaneous/ENSG00000130921.7.wgt.RDat	12	123232915	123232916	0.0932	rs7958693	3.6	rs12316131	0.0545	-6.61	2.175	345	28	enet	0.077	4e-10	-2.13136	0.0331	No
SLC44A3	ENSG00000143036.16	GTExv8.EUR.Adipose_Subcutaneous	./WEIGHTS//GTExv8.EUR.Adipose_Subcutaneous/ENSG00000143036.16.wgt.RDat	1	94820341	94820342	0.0753	rs337601	2.74	rs11165192	-0.000792	-3.46	0.425	524	524	susie	0.0022	0.15	-2.1295	0.0332	No
PHOSPHO2	ENSG00000144362.11	GTExv8.EUR.Adipose_Subcutaneous	./WEIGHTS//GTExv8.EUR.Adipose_Subcutaneous/ENSG00000144362.11.wgt.RDat	2	169694453	169694454	0.2225	rs13781	-3.52	rs7575494	0.251439	-11.03	-2.169	465	4	lasso	0.25	3e-32	2.1298	0.0332	No
DCBLD2	ENSG00000057019.15	GTExv8.EUR.Adipose_Subcutaneous	./WEIGHTS//GTExv8.EUR.Adipose_Subcutaneous/ENSG00000057019.15.wgt.RDat	3	98901688	98901689	0.1179	rs4857414	4.8	rs7615856	0.103	-7.37	2.105	399	399	susie	0.1	2.6e-13	-2.12835	0.0333	No
MAP4K4	ENSG00000071054.16	GTExv8.EUR.Adipose_Subcutaneous	./WEIGHTS//GTExv8.EUR.Adipose_Subcutaneous/ENSG00000071054.16.wgt.RDat	2	101696849	101696850	0.0459	rs11883987	-4.605	rs1859712	0.000921	3.61	0.276	417	417	susie	0.012	0.0091	2.1287	0.0333	No
SMAD3	ENSG00000166949.15	GTExv8.EUR.Adipose_Subcutaneous	./WEIGHTS//GTExv8.EUR.Adipose_Subcutaneous/ENSG00000166949.15.wgt.RDat	15	67065844	67065845	0.1233	rs7180265	-3.65	rs7181556	0.0351	5.77	-2.583	558	15	enet	0.076	5.2e-10	-2.12835	0.0333	No
NDUFV1	ENSG00000167792.11	GTExv8.EUR.Adipose_Subcutaneous	./WEIGHTS//GTExv8.EUR.Adipose_Subcutaneous/ENSG00000167792.11.wgt.RDat	11	67606851	67606852	0.1425	rs4465371	-3.57	rs4024254	0.129	8.51	-1.848	257	9	lasso	0.13	8.5e-17	-2.12842	0.0333	No
C9	ENSG00000113600.10	GTExv8.EUR.Adipose_Subcutaneous	./WEIGHTS//GTExv8.EUR.Adipose_Subcutaneous/ENSG00000113600.10.wgt.RDat	5	39371289	39371290	0.0976	rs1239344	3.65	rs13165067	0.002028	4.33	-2.505	450	25	enet	0.022	0.0006	-2.12744	0.033384	No
SND1-IT1	ENSG00000279078.1	GTExv8.EUR.Adipose_Subcutaneous	./WEIGHTS//GTExv8.EUR.Adipose_Subcutaneous/ENSG00000279078.1.wgt.RDat	7	127998076	127998077	0.0345	rs10954160	-2.47	rs11971935	0.023	-4.31	-2.111	399	399	susie	0.032	4.6e-05	2.1269	0.0334	No
DNTTIP1	ENSG00000101457.12	GTExv8.EUR.Adipose_Subcutaneous	./WEIGHTS//GTExv8.EUR.Adipose_Subcutaneous/ENSG00000101457.12.wgt.RDat	20	45791936	45791937	0.1683	rs1386504	3.02	rs6032537	0.243	-11.05	2.054	532	532	susie	0.25	2.2e-32	-2.1267	0.033445	No
RGP1	ENSG00000107185.9	GTExv8.EUR.Adipose_Subcutaneous	./WEIGHTS//GTExv8.EUR.Adipose_Subcutaneous/ENSG00000107185.9.wgt.RDat	9	35749286	35749287	0.1382	rs7869658	2.68	rs1570246	0.106	-7.4	-1.662	418	3	lasso	0.11	1.6e-14	2.12635	0.03347	No
ZNF534	ENSG00000198633.10	GTExv8.EUR.Adipose_Subcutaneous	./WEIGHTS//GTExv8.EUR.Adipose_Subcutaneous/ENSG00000198633.10.wgt.RDat	19	52429186	52429187	0.551	rs10417820	-3.6	rs2290747	0.325	12.56	1.355	461	23	enet	0.38	3.7e-52	2.12616	0.0335	No
SAE1	ENSG00000142230.11	GTExv8.EUR.Adipose_Subcutaneous	./WEIGHTS//GTExv8.EUR.Adipose_Subcutaneous/ENSG00000142230.11.wgt.RDat	19	47113273	47113274	0.0952	rs3844440	-2.66	rs177918	0.0294	4.99	2.125	318	1	top1	0.029	9.5e-05	2.125	0.0336	No
KLHL17	ENSG00000187961.13	GTExv8.EUR.Adipose_Subcutaneous	./WEIGHTS//GTExv8.EUR.Adipose_Subcutaneous/ENSG00000187961.13.wgt.RDat	1	960586	960587	0.084	rs3128117	-4.19	rs13303010	0.0726	-6.01	-2.125	181	1	top1	0.073	1.2e-09	2.125	0.0336	No
DYNC1I2	ENSG00000077380.15	GTExv8.EUR.Adipose_Subcutaneous	./WEIGHTS//GTExv8.EUR.Adipose_Subcutaneous/ENSG00000077380.15.wgt.RDat	2	171687408	171687409	0.1453	rs7602864	3.541	rs1554166	0.188701	-9.91	-2.181	380	380	susie	0.2	2.5e-25	2.1234	0.0337	No
PLD3	ENSG00000105223.19	GTExv8.EUR.Adipose_Subcutaneous	./WEIGHTS//GTExv8.EUR.Adipose_Subcutaneous/ENSG00000105223.19.wgt.RDat	19	40348527	40348528	0.1082	rs4803329	3.15	rs4254419	0.0366	-5.24	1.519	380	20	enet	0.056	1.1e-07	-2.12389	0.0337	No
TPMT	ENSG00000137364.4	GTExv8.EUR.Adipose_Subcutaneous	./WEIGHTS//GTExv8.EUR.Adipose_Subcutaneous/ENSG00000137364.4.wgt.RDat	6	18155073	18155074	0.2446	rs2328225	-3.32	rs7764074	0.0706	-5.95	-2.465	492	32	enet	0.099	1.2e-12	2.1242	0.0337	No
AC007000.10	ENSG00000225726.1	GTExv8.EUR.Adipose_Subcutaneous	./WEIGHTS//GTExv8.EUR.Adipose_Subcutaneous/ENSG00000225726.1.wgt.RDat	7	77072236	77072237	0.094	rs3960530	-2.9	rs9648899	0.0571	5.35	2.001	267	267	susie	0.061	2.7e-08	2.12318	0.0337	No
EFHB	ENSG00000163576.17	GTExv8.EUR.Adipose_Subcutaneous	./WEIGHTS//GTExv8.EUR.Adipose_Subcutaneous/ENSG00000163576.17.wgt.RDat	3	19947024	19947025	0.7841	rs1356792	2.85	rs1133328	0.708	18.41	-1.999	377	377	susie	0.71	5.7e-132	-2.12235	0.0338	No
C12orf57	ENSG00000111678.10	GTExv8.EUR.Adipose_Subcutaneous	./WEIGHTS//GTExv8.EUR.Adipose_Subcutaneous/ENSG00000111678.10.wgt.RDat	12	6943432	6943433	0.3121	rs11064289	-2.62	rs5446	0.125	-7.85	1.285	186	9	enet	0.14	1.7e-17	-2.12084	0.0339	No
AC021188.4	ENSG00000230747.1	GTExv8.EUR.Adipose_Subcutaneous	./WEIGHTS//GTExv8.EUR.Adipose_Subcutaneous/ENSG00000230747.1.wgt.RDat	2	96321730	96321731	0.0567	rs2579520	3.091	rs3731935	0.049468	-5.56	-2.088	162	162	susie	0.054	1.5e-07	2.1213	0.0339	No
MEST	ENSG00000106484.14	GTExv8.EUR.Adipose_Subcutaneous	./WEIGHTS//GTExv8.EUR.Adipose_Subcutaneous/ENSG00000106484.14.wgt.RDat	7	130491328	130491329	0.1463	rs4731689	3.03	rs10263705	0.0991	-8.05	2.967	423	4	lasso	0.15	9.8e-19	-2.12034	0.034	No
RP3-402G11.28	ENSG00000273137.1	GTExv8.EUR.Adipose_Subcutaneous	./WEIGHTS//GTExv8.EUR.Adipose_Subcutaneous/ENSG00000273137.1.wgt.RDat	22	50209541	50209542	0.1283	rs17001403	2.56	rs138270	0.0381	5.46	-2.199	414	22	enet	0.061	2.7e-08	-2.12002	0.034	No
TMC6	ENSG00000141524.15	GTExv8.EUR.Adipose_Subcutaneous	./WEIGHTS//GTExv8.EUR.Adipose_Subcutaneous/ENSG00000141524.15.wgt.RDat	17	78132357	78132358	0.195	rs1109279	-4.68	rs3813026	0.101374	7.04	1.836	536	536	susie	0.12	3e-15	2.11946	0.0341	No
TRMT61A	ENSG00000166166.12	GTExv8.EUR.Adipose_Subcutaneous	./WEIGHTS//GTExv8.EUR.Adipose_Subcutaneous/ENSG00000166166.12.wgt.RDat	14	103529183	103529184	0.0818	rs12433109	-3.72	rs2010281	0.039895	5.92	2.63	353	15	enet	0.086	3.3e-11	2.1148	0.0344	No
RP11-301O19.1	ENSG00000273080.1	GTExv8.EUR.Adipose_Subcutaneous	./WEIGHTS//GTExv8.EUR.Adipose_Subcutaneous/ENSG00000273080.1.wgt.RDat	2	86195770	86195771	0.2088	rs11127026	-3.468	rs6547660	0.221404	10.8	-2.307	454	30	enet	0.24	4.1e-30	-2.1159	0.0344	No
DMTN	ENSG00000158856.17	GTExv8.EUR.Adipose_Subcutaneous	./WEIGHTS//GTExv8.EUR.Adipose_Subcutaneous/ENSG00000158856.17.wgt.RDat	8	22048994	22048995	0.1266	rs7823797	3.42	rs1078363	0.069902	6.09	-0.634	437	437	susie	0.11	1.8e-13	-2.11416	0.0345	No
BCHE	ENSG00000114200.9	GTExv8.EUR.Adipose_Subcutaneous	./WEIGHTS//GTExv8.EUR.Adipose_Subcutaneous/ENSG00000114200.9.wgt.RDat	3	165837471	165837472	0.1691	rs11923404	3.21	rs4680664	0.0645	6.32	0.656	338	338	susie	0.12	2.2e-15	2.11352	0.0346	No
VPS8	ENSG00000156931.15	GTExv8.EUR.Adipose_Subcutaneous	./WEIGHTS//GTExv8.EUR.Adipose_Subcutaneous/ENSG00000156931.15.wgt.RDat	3	184812142	184812143	0.4707	rs4299462	2.96	rs16859583	0.264	11.33	1.087	426	16	lasso	0.36	7.5e-48	2.11025	0.0348	No
ADCK2	ENSG00000133597.10	GTExv8.EUR.Adipose_Subcutaneous	./WEIGHTS//GTExv8.EUR.Adipose_Subcutaneous/ENSG00000133597.10.wgt.RDat	7	140673152	140673153	0.3385	rs6951624	-2.82	rs2930320	0.215	-10.42	-1.852	359	359	susie	0.25	2.5e-32	2.10991	0.0349	No
ATG13	ENSG00000175224.16	GTExv8.EUR.Adipose_Subcutaneous	./WEIGHTS//GTExv8.EUR.Adipose_Subcutaneous/ENSG00000175224.16.wgt.RDat	11	46617526	46617527	0.0651	rs34406563	-3.82	rs3809047	0.0477	-4.98	-2.109	235	1	top1	0.048	8.3e-07	2.109	0.0349	No
RP11-428G5.5	ENSG00000255760.1	GTExv8.EUR.Adipose_Subcutaneous	./WEIGHTS//GTExv8.EUR.Adipose_Subcutaneous/ENSG00000255760.1.wgt.RDat	12	31887202	31887203	0.1509	rs4931558	-2.74	rs1666224	0.111	-7.38	-2.109	527	1	top1	0.11	4.2e-14	2.109	0.0349	No
GATB	ENSG00000059691.11	GTExv8.EUR.Adipose_Subcutaneous	./WEIGHTS//GTExv8.EUR.Adipose_Subcutaneous/ENSG00000059691.11.wgt.RDat	4	151761022	151761023	0.1019	rs6832872	-2.84	rs13139327	0.101	-7.42	1.969	391	391	susie	0.1	3.5e-13	-2.10891	0.035	No
KLB	ENSG00000134962.6	GTExv8.EUR.Adipose_Subcutaneous	./WEIGHTS//GTExv8.EUR.Adipose_Subcutaneous/ENSG00000134962.6.wgt.RDat	4	39406852	39406853	0.2902	rs17430272	-3.57	rs4975009	0.0757	-6.98	-2.404	409	409	susie	0.15	1.5e-18	2.10814	0.035	No
NUDT8	ENSG00000167799.9	GTExv8.EUR.Adipose_Subcutaneous	./WEIGHTS//GTExv8.EUR.Adipose_Subcutaneous/ENSG00000167799.9.wgt.RDat	11	67629929	67629930	0.0714	rs4465371	-3.57	rs3765088	0.0272	5.01	-2.108	256	1	top1	0.027	0.00017	-2.108	0.035	No
PPP2R3C	ENSG00000092020.10	GTExv8.EUR.Adipose_Subcutaneous	./WEIGHTS//GTExv8.EUR.Adipose_Subcutaneous/ENSG00000092020.10.wgt.RDat	14	35122516	35122517	0.1203	rs13379337	4.64	rs1056879	0.07181	-7.51	2.429	367	16	enet	0.11	3.4e-14	-2.1067	0.0351	No
RSU1	ENSG00000148484.17	GTExv8.EUR.Adipose_Subcutaneous	./WEIGHTS//GTExv8.EUR.Adipose_Subcutaneous/ENSG00000148484.17.wgt.RDat	10	16817527	16817528	0.413	rs359295	-3.22	rs2603794	0.196	10.43	0.74	650	11	lasso	0.29	3.2e-37	2.10608	0.0352	No
LUZP1	ENSG00000169641.13	GTExv8.EUR.Adipose_Subcutaneous	./WEIGHTS//GTExv8.EUR.Adipose_Subcutaneous/ENSG00000169641.13.wgt.RDat	1	23177807	23177808	0.0549	rs1208929	-4.17	rs2072944	0.0315	5.73	1.856	366	9	enet	0.073	1.3e-09	2.10609	0.0352	No
HAP1	ENSG00000173805.15	GTExv8.EUR.Adipose_Subcutaneous	./WEIGHTS//GTExv8.EUR.Adipose_Subcutaneous/ENSG00000173805.15.wgt.RDat	17	41734643	41734644	0.1583	rs11079028	2.79	rs7213337	0.109703	7.51	-2.106	408	1	top1	0.11	6e-14	-2.106	0.0352	No
GFRAL	ENSG00000187871.2	GTExv8.EUR.Adipose_Subcutaneous	./WEIGHTS//GTExv8.EUR.Adipose_Subcutaneous/ENSG00000187871.2.wgt.RDat	6	55327468	55327469	0.0909	rs12195406	2.58	rs4509106	0.0242	4.27	-2.422	447	447	susie	0.029	0.00011	-2.106	0.0352	No
EFCAB5	ENSG00000176927.15	GTExv8.EUR.Adipose_Subcutaneous	./WEIGHTS//GTExv8.EUR.Adipose_Subcutaneous/ENSG00000176927.15.wgt.RDat	17	29929199	29929200	0.0551	rs3760456	3.64	rs12150261	0.05909	6.13	-1.993	333	333	susie	0.067	4.9e-09	-2.104	0.0354	No
RP11-46H11.3	ENSG00000250790.4	GTExv8.EUR.Adipose_Subcutaneous	./WEIGHTS//GTExv8.EUR.Adipose_Subcutaneous/ENSG00000250790.4.wgt.RDat	12	132911469	132911470	0.1046	rs2316496	3.09	rs1278607	0.0955	7.53	-2.532	232	5	lasso	0.13	4.8e-16	-2.10314	0.0355	No
ZBTB14	ENSG00000198081.10	GTExv8.EUR.Adipose_Subcutaneous	./WEIGHTS//GTExv8.EUR.Adipose_Subcutaneous/ENSG00000198081.10.wgt.RDat	18	5297052	5297053	0.0649	rs11081180	-3.13	rs8095885	0.032128	5.11	-2.102	508	1	top1	0.032	4.7e-05	-2.102	0.035553	No
P3H2	ENSG00000090530.9	GTExv8.EUR.Adipose_Subcutaneous	./WEIGHTS//GTExv8.EUR.Adipose_Subcutaneous/ENSG00000090530.9.wgt.RDat	3	190122436	190122437	0.1834	rs505974	2.7	rs1540816	0.0104	4.42	-0.272	562	52	enet	0.046	1.2e-06	-2.10096	0.0356	No
FAM161B	ENSG00000156050.8	GTExv8.EUR.Adipose_Subcutaneous	./WEIGHTS//GTExv8.EUR.Adipose_Subcutaneous/ENSG00000156050.8.wgt.RDat	14	73950250	73950251	0.0482	rs7161721	3.14	rs12890967	0.026319	-4.08	1.897	408	408	susie	0.027	0.00016	-2.101	0.0356	No
MFAP3L	ENSG00000198948.11	GTExv8.EUR.Adipose_Subcutaneous	./WEIGHTS//GTExv8.EUR.Adipose_Subcutaneous/ENSG00000198948.11.wgt.RDat	4	170033030	170033031	0.1017	rs13114528	4.4	rs12650424	0.0172	4.89	1.11	348	12	enet	0.039	8.5e-06	2.10151	0.0356	No
RP11-386G11.10	ENSG00000258017.1	GTExv8.EUR.Adipose_Subcutaneous	./WEIGHTS//GTExv8.EUR.Adipose_Subcutaneous/ENSG00000258017.1.wgt.RDat	12	49131170	49131171	0.1933	rs10875852	3.37	rs1039225	0.181	-9.43	-1.777	309	5	lasso	0.19	1.1e-23	2.10119	0.0356	No
SNORA48	ENSG00000209582.1	GTExv8.EUR.Adipose_Subcutaneous	./WEIGHTS//GTExv8.EUR.Adipose_Subcutaneous/ENSG00000209582.1.wgt.RDat	17	7574712	7574713	0.132	rs4602096	-3.47	rs2075230	0.058876	5.88	-2.473	481	25	enet	0.085	4.1e-11	-2.09993	0.0357	No
HNRNPA3P9	ENSG00000270903.1	GTExv8.EUR.Adipose_Subcutaneous	./WEIGHTS//GTExv8.EUR.Adipose_Subcutaneous/ENSG00000270903.1.wgt.RDat	11	32592770	32592771	0.0441	rs2418589	3.69	rs10835958	0.0183	4.28	2.139	409	409	susie	0.023	0.00051	2.10012	0.0357	No
RP11-61J19.5	ENSG00000260805.2	GTExv8.EUR.Adipose_Subcutaneous	./WEIGHTS//GTExv8.EUR.Adipose_Subcutaneous/ENSG00000260805.2.wgt.RDat	1	212559730	212559731	0.2031	rs3125296	2.5	rs1331060	0.0856	6.76	-2.135	468	468	susie	0.11	6.9e-14	-2.09921	0.0358	No
HM13	ENSG00000101294.16	GTExv8.EUR.Adipose_Subcutaneous	./WEIGHTS//GTExv8.EUR.Adipose_Subcutaneous/ENSG00000101294.16.wgt.RDat	20	31514427	31514428	0.0424	rs6087778	3.04	rs6058110	0.0259	4.85	2.099	245	1	top1	0.026	0.00024	2.099	0.035817	No
MAP3K9	ENSG00000006432.15	GTExv8.EUR.Adipose_Subcutaneous	./WEIGHTS//GTExv8.EUR.Adipose_Subcutaneous/ENSG00000006432.15.wgt.RDat	14	70809533	70809534	0.1527	rs11622989	-3.2	rs8019156	0.082481	7.61	-2.237	434	434	susie	0.11	1.9e-13	-2.0982	0.0359	No
DTX2	ENSG00000091073.19	GTExv8.EUR.Adipose_Subcutaneous	./WEIGHTS//GTExv8.EUR.Adipose_Subcutaneous/ENSG00000091073.19.wgt.RDat	7	76461675	76461676	0.1233	rs3960530	-2.9	rs2868366	0.0593	6.49	-2.568	215	21	enet	0.089	1.6e-11	-2.09726	0.036	No
FUT8-AS1	ENSG00000276116.2	GTExv8.EUR.Adipose_Subcutaneous	./WEIGHTS//GTExv8.EUR.Adipose_Subcutaneous/ENSG00000276116.2.wgt.RDat	14	65412689	65412690	0.0441	rs12436299	-2.58	rs11158593	0.018885	4.58	0.9	368	12	enet	0.037	1.2e-05	2.0969	0.036	No
MAP3K8	ENSG00000107968.9	GTExv8.EUR.Adipose_Subcutaneous	./WEIGHTS//GTExv8.EUR.Adipose_Subcutaneous/ENSG00000107968.9.wgt.RDat	10	30433936	30433937	0.0795	rs3124199	-3.15	rs8177029	0.0645	5.68	-2.095	568	1	top1	0.065	1e-08	-2.095	0.03617	No
GLI2	ENSG00000074047.21	GTExv8.EUR.Adipose_Subcutaneous	./WEIGHTS//GTExv8.EUR.Adipose_Subcutaneous/ENSG00000074047.21.wgt.RDat	2	120735622	120735623	0.0848	rs280224	3.128	rs17050378	0.011686	-4.67	1.573	457	11	lasso	0.021	0.00085	-2.0949	0.0362	No
PRPS1P2	ENSG00000232630.1	GTExv8.EUR.Adipose_Subcutaneous	./WEIGHTS//GTExv8.EUR.Adipose_Subcutaneous/ENSG00000232630.1.wgt.RDat	9	125150652	125150653	0.0706	rs2648325	-3.34	rs420423	0.0696	6.15	-2.094	313	1	top1	0.07	2.7e-09	-2.094	0.03626	No
STK31	ENSG00000196335.12	GTExv8.EUR.Adipose_Subcutaneous	./WEIGHTS//GTExv8.EUR.Adipose_Subcutaneous/ENSG00000196335.12.wgt.RDat	7	23710166	23710167	0.1105	rs6950415	3.41	rs1051576	0.0742	6.2	2.094	441	1	top1	0.074	8.1e-10	2.094	0.0363	No
RP11-69E11.8	ENSG00000228060.1	GTExv8.EUR.Adipose_Subcutaneous	./WEIGHTS//GTExv8.EUR.Adipose_Subcutaneous/ENSG00000228060.1.wgt.RDat	1	39570479	39570480	0.0536	rs4660214	2.53	rs12037222	0.0109	-3.89	1.495	383	383	susie	0.014	0.0053	-2.09403	0.0363	No
ABCA7	ENSG00000064687.12	GTExv8.EUR.Adipose_Subcutaneous	./WEIGHTS//GTExv8.EUR.Adipose_Subcutaneous/ENSG00000064687.12.wgt.RDat	19	1040100	1040101	0.1843	rs10853952	-7.52	rs10419707	0.104	7.16	1.381	469	469	susie	0.14	1.9e-17	2.09275	0.0364	No
ERCC3	ENSG00000163161.12	GTExv8.EUR.Adipose_Subcutaneous	./WEIGHTS//GTExv8.EUR.Adipose_Subcutaneous/ENSG00000163161.12.wgt.RDat	2	127294175	127294176	0.2973	rs17701884	2.649	rs1011019	0.335786	-12.72	-2.065	455	455	susie	0.34	2.5e-45	2.0928	0.0364	No
ZNF607	ENSG00000198182.12	GTExv8.EUR.Adipose_Subcutaneous	./WEIGHTS//GTExv8.EUR.Adipose_Subcutaneous/ENSG00000198182.12.wgt.RDat	19	37719789	37719790	0.0544	rs10422365	-2.82	rs1116234	-0.000982	3.67	-1.608	298	4	lasso	0.0062	0.046	-2.09088	0.0365	No
SMG1P2	ENSG00000205534.6	GTExv8.EUR.Adipose_Subcutaneous	./WEIGHTS//GTExv8.EUR.Adipose_Subcutaneous/ENSG00000205534.6.wgt.RDat	16	29594965	29594966	0.1383	rs11150577	2.84	rs2161671	0.0673	5.89	1.758	195	195	susie	0.071	1.7e-09	2.09139	0.0365	No
HBZ	ENSG00000130656.4	GTExv8.EUR.Adipose_Subcutaneous	./WEIGHTS//GTExv8.EUR.Adipose_Subcutaneous/ENSG00000130656.4.wgt.RDat	16	152686	152687	0.2656	rs11639642	-2.8	rs2461286	0.17	-9.14	1.749	273	19	enet	0.18	5.5e-23	-2.08818	0.0368	No
KRT18P59	ENSG00000187686.4	GTExv8.EUR.Adipose_Subcutaneous	./WEIGHTS//GTExv8.EUR.Adipose_Subcutaneous/ENSG00000187686.4.wgt.RDat	11	125113160	125113161	0.0801	rs11220039	2.58	rs7119664	0.0326	-5.23	1.864	497	8	enet	0.044	2.1e-06	-2.0865	0.0369	No
AC004980.10	ENSG00000214243.3	GTExv8.EUR.Adipose_Subcutaneous	./WEIGHTS//GTExv8.EUR.Adipose_Subcutaneous/ENSG00000214243.3.wgt.RDat	7	76650896	76650897	0.1296	rs3960530	-2.9	rs804025	0.099	7.08	2.087	155	1	top1	0.099	1.1e-12	2.087	0.0369	No
LINC02080	ENSG00000267065.2	GTExv8.EUR.Adipose_Subcutaneous	./WEIGHTS//GTExv8.EUR.Adipose_Subcutaneous/ENSG00000267065.2.wgt.RDat	17	76799043	76799044	0.1868	rs563079	3.52	rs1507072	0.045025	5.86	1.833	523	523	susie	0.057	8e-08	2.08714	0.0369	No
SYNGR1	ENSG00000100321.14	GTExv8.EUR.Adipose_Subcutaneous	./WEIGHTS//GTExv8.EUR.Adipose_Subcutaneous/ENSG00000100321.14.wgt.RDat	22	39349924	39349925	0.1423	rs135175	3.32	rs2413589	0.00382	-4.07	-0.822	384	384	susie	0.077	3.5e-10	2.08595	0.037	No
ARF3	ENSG00000134287.9	GTExv8.EUR.Adipose_Subcutaneous	./WEIGHTS//GTExv8.EUR.Adipose_Subcutaneous/ENSG00000134287.9.wgt.RDat	12	48957550	48957551	0.0916	rs4113946	3.66	rs7981004	0.0502	-5.07	-2.134	337	33	enet	0.067	5.3e-09	2.08316	0.0372	No
DISP1	ENSG00000154309.8	GTExv8.EUR.Adipose_Subcutaneous	./WEIGHTS//GTExv8.EUR.Adipose_Subcutaneous/ENSG00000154309.8.wgt.RDat	1	222872270	222872271	0.1683	rs17476564	2.68	rs2609398	0.0763	6.14	-1.963	363	11	lasso	0.089	1.6e-11	-2.08397	0.0372	No
FCN2	ENSG00000160339.15	GTExv8.EUR.Adipose_Subcutaneous	./WEIGHTS//GTExv8.EUR.Adipose_Subcutaneous/ENSG00000160339.15.wgt.RDat	9	134880811	134880812	0.1923	rs3922982	4.06	rs1411981	0.0133	5.59	-1.098	666	39	enet	0.044	2.2e-06	-2.08333	0.03722	No
TIGD6	ENSG00000164296.6	GTExv8.EUR.Adipose_Subcutaneous	./WEIGHTS//GTExv8.EUR.Adipose_Subcutaneous/ENSG00000164296.6.wgt.RDat	5	150000319	150000320	0.1008	rs17712097	-3.49	rs245081	0.029453	-5.57	-2.669	569	569	susie	0.031	7.1e-05	2.08321	0.037232	No
SUMF2	ENSG00000129103.17	GTExv8.EUR.Adipose_Subcutaneous	./WEIGHTS//GTExv8.EUR.Adipose_Subcutaneous/ENSG00000129103.17.wgt.RDat	7	56064001	56064002	0.1816	rs2331097	3.67	rs4424212	0.156	8.81	-2.082	279	1	top1	0.16	1.3e-19	-2.082	0.0373	No
EIF4A3	ENSG00000141543.9	GTExv8.EUR.Adipose_Subcutaneous	./WEIGHTS//GTExv8.EUR.Adipose_Subcutaneous/ENSG00000141543.9.wgt.RDat	17	80147182	80147183	0.0753	rs11150840	-3.77	rs3816257	0.00109	-4.42	1.163	464	464	susie	0.0065	0.043	-2.08299	0.0373	No
GPR160	ENSG00000173890.16	GTExv8.EUR.Adipose_Subcutaneous	./WEIGHTS//GTExv8.EUR.Adipose_Subcutaneous/ENSG00000173890.16.wgt.RDat	3	170037928	170037929	0.0656	rs13069553	3.14	rs17200223	0.0451	5.66	2.103	388	388	susie	0.055	1.2e-07	2.08296	0.0373	No
RP11-950C14.3	ENSG00000258646.1	GTExv8.EUR.Adipose_Subcutaneous	./WEIGHTS//GTExv8.EUR.Adipose_Subcutaneous/ENSG00000258646.1.wgt.RDat	14	75008480	75008481	0.0782	rs12431669	2.32	rs1569328	-0.002093	-3.3	0.383	415	415	susie	0.012	0.009	-2.0827	0.0373	No
FGF10	ENSG00000070193.4	GTExv8.EUR.Adipose_Subcutaneous	./WEIGHTS//GTExv8.EUR.Adipose_Subcutaneous/ENSG00000070193.4.wgt.RDat	5	44389705	44389706	0.1073	rs12518724	-2.7	rs12513463	0.022782	-4.57	-1.72	247	31	enet	0.05	4.4e-07	2.08142	0.037396	No
ATAD3C	ENSG00000215915.9	GTExv8.EUR.Adipose_Subcutaneous	./WEIGHTS//GTExv8.EUR.Adipose_Subcutaneous/ENSG00000215915.9.wgt.RDat	1	1449688	1449689	0.2022	rs3128117	-4.19	rs873927	0.145	-8.4	2.051	288	7	lasso	0.15	2.3e-18	-2.08108	0.0374	No
CTD-2619J13.9	ENSG00000268049.1	GTExv8.EUR.Adipose_Subcutaneous	./WEIGHTS//GTExv8.EUR.Adipose_Subcutaneous/ENSG00000268049.1.wgt.RDat	19	58358689	58358690	0.0777	rs2305119	-3	rs1265957	0.0268	-4.19	-1.232	323	12	enet	0.038	1e-05	2.08137	0.0374	No
DTNA	ENSG00000134769.21	GTExv8.EUR.Adipose_Subcutaneous	./WEIGHTS//GTExv8.EUR.Adipose_Subcutaneous/ENSG00000134769.21.wgt.RDat	18	34493289	34493290	0.036	rs2469896	-3	rs2509595	0.008555	3.92	-2.119	323	5	lasso	0.024	0.00037	-2.08121	0.037414	No
RP11-798G7.8	ENSG00000266918.1	GTExv8.EUR.Adipose_Subcutaneous	./WEIGHTS//GTExv8.EUR.Adipose_Subcutaneous/ENSG00000266918.1.wgt.RDat	17	45531576	45531577	0.1004	rs2239922	-2.59	rs1876829	0.033105	5.27	1.935	143	13	lasso	0.051	3.4e-07	2.08058	0.0375	No
RASL10A	ENSG00000100276.9	GTExv8.EUR.Adipose_Subcutaneous	./WEIGHTS//GTExv8.EUR.Adipose_Subcutaneous/ENSG00000100276.9.wgt.RDat	22	29319678	29319679	0.1123	rs5752866	-3.15	rs3788412	0.0768	-6.65	1.599	415	4	lasso	0.085	4.5e-11	-2.07882	0.0376	No
B4GALT3	ENSG00000158850.14	GTExv8.EUR.Adipose_Subcutaneous	./WEIGHTS//GTExv8.EUR.Adipose_Subcutaneous/ENSG00000158850.14.wgt.RDat	1	161176847	161176848	0.2515	rs12142755	-2.74	rs12077004	0.0749	-6.99	1.751	374	7	lasso	0.15	2.7e-19	-2.07906	0.0376	No
EGR3	ENSG00000179388.8	GTExv8.EUR.Adipose_Subcutaneous	./WEIGHTS//GTExv8.EUR.Adipose_Subcutaneous/ENSG00000179388.8.wgt.RDat	8	22693301	22693302	0.088	rs7823797	3.42	rs4872429	-0.001327	3.78	0.562	504	504	susie	0.00036	0.28	2.07868	0.0376	No
ST20	ENSG00000180953.11	GTExv8.EUR.Adipose_Subcutaneous	./WEIGHTS//GTExv8.EUR.Adipose_Subcutaneous/ENSG00000180953.11.wgt.RDat	15	79915255	79915256	0.5436	rs3913518	-3.35	rs4778733	0.32	-12.42	-2.23	571	571	susie	0.43	2e-60	2.07897	0.0376	No
PDLIM7	ENSG00000196923.13	GTExv8.EUR.Adipose_Subcutaneous	./WEIGHTS//GTExv8.EUR.Adipose_Subcutaneous/ENSG00000196923.13.wgt.RDat	5	177497600	177497601	0.0606	rs6872201	-3.46	rs351861	0.030463	4.24	-2.079	264	1	top1	0.03	7.3e-05	-2.079	0.037617	No
PPFIBP2	ENSG00000166387.11	GTExv8.EUR.Adipose_Subcutaneous	./WEIGHTS//GTExv8.EUR.Adipose_Subcutaneous/ENSG00000166387.11.wgt.RDat	11	7513297	7513298	0.1003	rs7110514	-2.74	rs4758198	0.0361	-4.79	-0.234	661	23	enet	0.044	2.3e-06	-2.0784	0.0377	No
RHD	ENSG00000187010.19	GTExv8.EUR.Adipose_Subcutaneous	./WEIGHTS//GTExv8.EUR.Adipose_Subcutaneous/ENSG00000187010.19.wgt.RDat	1	25272392	25272393	0.7556	rs2660353	-3.78	rs1053438	0.314	12.43	0.857	352	34	enet	0.6	3.7e-98	2.07804	0.0377	No
TSGA10	ENSG00000135951.14	GTExv8.EUR.Adipose_Subcutaneous	./WEIGHTS//GTExv8.EUR.Adipose_Subcutaneous/ENSG00000135951.14.wgt.RDat	2	99154953	99154954	0.0479	rs12998444	-2.661	rs720228	0.037726	-5.38	1.992	298	298	susie	0.041	4.7e-06	-2.0766	0.0378	No
TIMM23B	ENSG00000204152.10	GTExv8.EUR.Adipose_Subcutaneous	./WEIGHTS//GTExv8.EUR.Adipose_Subcutaneous/ENSG00000204152.10.wgt.RDat	10	49942032	49942033	0.1906	rs17721187	-2.55	rs2002273	0.0953	-7.69	-1.729	346	26	enet	0.13	5.7e-17	2.07483	0.038	No
APBB1IP	ENSG00000077420.15	GTExv8.EUR.Adipose_Subcutaneous	./WEIGHTS//GTExv8.EUR.Adipose_Subcutaneous/ENSG00000077420.15.wgt.RDat	10	26438202	26438203	0.1701	rs3006843	-3.7	rs2992333	0.126	7.82	2.074	433	1	top1	0.13	7.6e-16	2.074	0.03808	No
RPS10	ENSG00000124614.13	GTExv8.EUR.Adipose_Subcutaneous	./WEIGHTS//GTExv8.EUR.Adipose_Subcutaneous/ENSG00000124614.13.wgt.RDat	6	34426124	34426125	0.248	rs13196449	-3.31	rs6925243	0.16	8.83	-2.074	362	1	top1	0.16	4.7e-20	-2.074	0.0381	No
KCNH1	ENSG00000143473.12	GTExv8.EUR.Adipose_Subcutaneous	./WEIGHTS//GTExv8.EUR.Adipose_Subcutaneous/ENSG00000143473.12.wgt.RDat	1	211134179	211134180	0.053	rs11119770	-3.14	rs10863854	0.0114	-4.17	1.989	473	2	lasso	0.012	0.0088	-2.07402	0.0381	No
MAPT	ENSG00000186868.15	GTExv8.EUR.Adipose_Subcutaneous	./WEIGHTS//GTExv8.EUR.Adipose_Subcutaneous/ENSG00000186868.15.wgt.RDat	17	45894381	45894382	0.0277	rs11012	2.07	rs11012	0.028713	3.91	2.074	31	1	top1	0.029	0.00011	2.074	0.0381	No
PLEKHM1	ENSG00000225190.10	GTExv8.EUR.Adipose_Subcutaneous	./WEIGHTS//GTExv8.EUR.Adipose_Subcutaneous/ENSG00000225190.10.wgt.RDat	17	45490748	45490749	0.0774	rs2239922	-2.59	rs11012	0.066849	5.92	2.074	160	1	top1	0.067	5.6e-09	2.074	0.0381	No
PTENP1	ENSG00000237984.3	GTExv8.EUR.Adipose_Subcutaneous	./WEIGHTS//GTExv8.EUR.Adipose_Subcutaneous/ENSG00000237984.3.wgt.RDat	9	33677266	33677267	0.1542	rs4878529	-3.13	rs855451	0.0343	-4.65	-1.301	333	26	enet	0.053	2.2e-07	2.07219	0.03825	No
PTPMT1	ENSG00000110536.13	GTExv8.EUR.Adipose_Subcutaneous	./WEIGHTS//GTExv8.EUR.Adipose_Subcutaneous/ENSG00000110536.13.wgt.RDat	11	47565796	47565797	0.0327	rs752849	3.73	rs7929014	0.0121	-3.84	1.777	276	276	susie	0.021	0.00096	-2.07024	0.0384	No
ZNF701	ENSG00000167562.12	GTExv8.EUR.Adipose_Subcutaneous	./WEIGHTS//GTExv8.EUR.Adipose_Subcutaneous/ENSG00000167562.12.wgt.RDat	19	52556336	52556337	0.1673	rs10417820	-3.6	rs10417895	0.0446	-4.98	1.329	439	5	lasso	0.061	2.4e-08	-2.07084	0.0384	No
RINT1	ENSG00000135249.7	GTExv8.EUR.Adipose_Subcutaneous	./WEIGHTS//GTExv8.EUR.Adipose_Subcutaneous/ENSG00000135249.7.wgt.RDat	7	105532084	105532085	0.0779	rs10487836	3.34	rs6944787	0.0046	4.16	-1.897	466	466	susie	0.0055	0.057	-2.06926	0.0385	No
CTA-253N17.1	ENSG00000231084.2	GTExv8.EUR.Adipose_Subcutaneous	./WEIGHTS//GTExv8.EUR.Adipose_Subcutaneous/ENSG00000231084.2.wgt.RDat	1	185171709	185171710	0.059	rs10489486	2.61	rs10489580	0.0167	4.72	-1.834	423	19	enet	0.043	2.9e-06	-2.06949	0.0385	No
RP3-394A18.1	ENSG00000279159.1	GTExv8.EUR.Adipose_Subcutaneous	./WEIGHTS//GTExv8.EUR.Adipose_Subcutaneous/ENSG00000279159.1.wgt.RDat	22	30025628	30025629	0.3435	rs7291756	-2.65	rs16987156	0.275	11.54	-2.069	412	1	top1	0.28	1.9e-35	-2.069	0.0385	No
ARGLU1	ENSG00000134884.13	GTExv8.EUR.Adipose_Subcutaneous	./WEIGHTS//GTExv8.EUR.Adipose_Subcutaneous/ENSG00000134884.13.wgt.RDat	13	106568163	106568164	0.1431	rs4772803	3.56	rs9520114	0.0647	-6.09	-2.069	493	1	top1	0.065	9.8e-09	2.069	0.038546	No
ANKRD36C	ENSG00000174501.14	GTExv8.EUR.Adipose_Subcutaneous	./WEIGHTS//GTExv8.EUR.Adipose_Subcutaneous/ENSG00000174501.14.wgt.RDat	2	95991830	95991831	0.0623	rs2579520	3.091	rs7058	0.041928	-5.34	-0.897	110	110	susie	0.051	3.2e-07	2.0676	0.0387	No
WFDC3	ENSG00000124116.18	GTExv8.EUR.Adipose_Subcutaneous	./WEIGHTS//GTExv8.EUR.Adipose_Subcutaneous/ENSG00000124116.18.wgt.RDat	20	45791931	45791932	0.2892	rs1386504	3.02	rs3746494	0.394	-13.88	2.023	532	532	susie	0.4	2e-54	-2.06643	0.038788	No
RERE	ENSG00000142599.17	GTExv8.EUR.Adipose_Subcutaneous	./WEIGHTS//GTExv8.EUR.Adipose_Subcutaneous/ENSG00000142599.17.wgt.RDat	1	8817642	8817643	0.2631	rs17386448	2.71	rs3765971	0.271	11.48	2.028	374	13	enet	0.27	3.2e-35	2.06591	0.0388	No
SRP68	ENSG00000167881.14	GTExv8.EUR.Adipose_Subcutaneous	./WEIGHTS//GTExv8.EUR.Adipose_Subcutaneous/ENSG00000167881.14.wgt.RDat	17	76072652	76072653	0.1026	rs2585746	-3.54	rs8071975	0.076313	-6.38	-2.123	398	398	susie	0.077	4.2e-10	2.06662	0.0388	No
NGRN	ENSG00000182768.8	GTExv8.EUR.Adipose_Subcutaneous	./WEIGHTS//GTExv8.EUR.Adipose_Subcutaneous/ENSG00000182768.8.wgt.RDat	15	90265658	90265659	0.0543	rs4932271	2.82	rs1533327	0.0417	4.87	2.066	387	1	top1	0.042	4e-06	2.066	0.0388	No
GDPGP1	ENSG00000183208.12	GTExv8.EUR.Adipose_Subcutaneous	./WEIGHTS//GTExv8.EUR.Adipose_Subcutaneous/ENSG00000183208.12.wgt.RDat	15	90233807	90233808	0.23	rs4932271	2.82	rs1533327	0.166	9.1	2.066	395	1	top1	0.17	7.9e-21	2.066	0.0388	No
TSHZ2	ENSG00000182463.15	GTExv8.EUR.Adipose_Subcutaneous	./WEIGHTS//GTExv8.EUR.Adipose_Subcutaneous/ENSG00000182463.15.wgt.RDat	20	52972406	52972407	0.1004	rs7266390	-3.08	rs6068222	0.00737	-3.79	-1.069	591	35	enet	0.039	7.2e-06	2.06479	0.038943	No
STK33	ENSG00000130413.15	GTExv8.EUR.Adipose_Subcutaneous	./WEIGHTS//GTExv8.EUR.Adipose_Subcutaneous/ENSG00000130413.15.wgt.RDat	11	8594288	8594289	0.2202	rs3763904	-3.18	rs7119274	0.0767	-6.42	2.455	516	8	lasso	0.1	3.4e-13	-2.06422	0.039	No
KLHL10	ENSG00000161594.6	GTExv8.EUR.Adipose_Subcutaneous	./WEIGHTS//GTExv8.EUR.Adipose_Subcutaneous/ENSG00000161594.6.wgt.RDat	17	41835684	41835685	0.0589	rs11079028	2.79	rs11079016	0.015371	3.84	-2.062	410	1	top1	0.015	0.0038	-2.062	0.0392	No
RP5-1142A6.9	ENSG00000260121.1	GTExv8.EUR.Adipose_Subcutaneous	./WEIGHTS//GTExv8.EUR.Adipose_Subcutaneous/ENSG00000260121.1.wgt.RDat	16	88718614	88718615	0.1912	rs12597417	3.62	rs2290902	0.0466	-6.11	1.402	395	395	susie	0.088	1.9e-11	-2.05988	0.0394	No
RP11-526D8.11	ENSG00000275318.1	GTExv8.EUR.Adipose_Subcutaneous	./WEIGHTS//GTExv8.EUR.Adipose_Subcutaneous/ENSG00000275318.1.wgt.RDat	9	92841687	92841688	0.2017	rs3802384	-3.02	rs7859380	0.161	-9.29	-1.913	422	5	lasso	0.17	2.7e-21	2.05796	0.03959	No
AC004951.6	ENSG00000228434.1	GTExv8.EUR.Adipose_Subcutaneous	./WEIGHTS//GTExv8.EUR.Adipose_Subcutaneous/ENSG00000228434.1.wgt.RDat	7	44007865	44007866	0.0492	rs2971684	2.52	rs7799945	0.0397	-5.47	-2.09	353	353	susie	0.044	2.3e-06	2.05769	0.0396	No
AC008746.12	ENSG00000267838.2	GTExv8.EUR.Adipose_Subcutaneous	./WEIGHTS//GTExv8.EUR.Adipose_Subcutaneous/ENSG00000267838.2.wgt.RDat	19	54439543	54439544	0.3515	rs17771967	3.19	rs3745420	0.271	-11.53	2.646	457	457	susie	0.31	2.6e-41	-2.05655	0.0397	No
VN1R83P	ENSG00000268521.1	GTExv8.EUR.Adipose_Subcutaneous	./WEIGHTS//GTExv8.EUR.Adipose_Subcutaneous/ENSG00000268521.1.wgt.RDat	19	21289997	21289998	0.0356	rs7256576	2.65	rs2914638	0.0187	4.06	1.952	285	285	susie	0.024	0.00044	2.05517	0.0399	No
ZNF544	ENSG00000198131.13	GTExv8.EUR.Adipose_Subcutaneous	./WEIGHTS//GTExv8.EUR.Adipose_Subcutaneous/ENSG00000198131.13.wgt.RDat	19	58228593	58228594	0.1038	rs2305119	-3	rs260461	0.0467	5.53	-1.557	365	4	lasso	0.087	2.6e-11	-2.05332	0.04	No
SNAI3-AS1	ENSG00000260630.6	GTExv8.EUR.Adipose_Subcutaneous	./WEIGHTS//GTExv8.EUR.Adipose_Subcutaneous/ENSG00000260630.6.wgt.RDat	16	88663297	88663298	0.3293	rs12597417	3.62	rs6500487	0.135	-9.03	-1.894	382	14	enet	0.24	2.3e-30	2.054	0.04	No
WAC	ENSG00000095787.21	GTExv8.EUR.Adipose_Subcutaneous	./WEIGHTS//GTExv8.EUR.Adipose_Subcutaneous/ENSG00000095787.21.wgt.RDat	10	28532743	28532744	0.1002	rs332136	-3.68	rs12414104	0.0376	5.65	-2.025	582	582	susie	0.044	2.1e-06	-2.05331	0.04004	No
SLBP	ENSG00000163950.12	GTExv8.EUR.Adipose_Subcutaneous	./WEIGHTS//GTExv8.EUR.Adipose_Subcutaneous/ENSG00000163950.12.wgt.RDat	4	1712554	1712555	0.0452	rs10488835	-3.59	rs2166582	-0.00199	3.48	-1.928	273	273	susie	0.0024	0.14	-2.05227	0.0401	No
TEAD2	ENSG00000074219.13	GTExv8.EUR.Adipose_Subcutaneous	./WEIGHTS//GTExv8.EUR.Adipose_Subcutaneous/ENSG00000074219.13.wgt.RDat	19	49362456	49362457	0.0777	rs17272847	-4.57	rs354000	0.00477	3.86	-2.8	374	20	enet	0.016	0.003	-2.0506	0.0403	No
MPC2	ENSG00000143158.10	GTExv8.EUR.Adipose_Subcutaneous	./WEIGHTS//GTExv8.EUR.Adipose_Subcutaneous/ENSG00000143158.10.wgt.RDat	1	167937039	167937040	0.0653	rs203847	3.16	rs7516279	0.0359	-5.41	1.171	533	10	lasso	0.047	1.1e-06	-2.04978	0.0404	No
PKDREJ	ENSG00000130943.6	GTExv8.EUR.Adipose_Subcutaneous	./WEIGHTS//GTExv8.EUR.Adipose_Subcutaneous/ENSG00000130943.6.wgt.RDat	22	46263354	46263355	0.2071	rs17576497	-2.78	rs9627295	0.204	-9.94	2.049	466	1	top1	0.2	1.3e-25	-2.049	0.0405	No
MYO15A	ENSG00000091536.16	GTExv8.EUR.Adipose_Subcutaneous	./WEIGHTS//GTExv8.EUR.Adipose_Subcutaneous/ENSG00000091536.16.wgt.RDat	17	18118581	18118582	0.1045	rs4925157	-2.88	rs8077577	0.062092	5.7	2.07	312	8	lasso	0.065	9.5e-09	2.0481	0.0406	No
PRMT7	ENSG00000132600.16	GTExv8.EUR.Adipose_Subcutaneous	./WEIGHTS//GTExv8.EUR.Adipose_Subcutaneous/ENSG00000132600.16.wgt.RDat	16	68310973	68310974	0.3159	rs237831	4.65	rs11075672	0.212	-10.8	3.039	303	25	enet	0.28	1.5e-36	-2.04805	0.0406	No
LRRC34	ENSG00000171757.15	GTExv8.EUR.Adipose_Subcutaneous	./WEIGHTS//GTExv8.EUR.Adipose_Subcutaneous/ENSG00000171757.15.wgt.RDat	3	169812985	169812986	0.1392	rs13069553	3.14	rs6793160	0.0539	-6.67	1.97	409	409	susie	0.076	4.9e-10	-2.04796	0.0406	No
PCOLCE-AS1	ENSG00000224729.5	GTExv8.EUR.Adipose_Subcutaneous	./WEIGHTS//GTExv8.EUR.Adipose_Subcutaneous/ENSG00000224729.5.wgt.RDat	7	100603957	100603958	0.1111	rs2293769	-4.93	rs2686815	0.0877	6.6	2.048	304	304	susie	0.088	2.2e-11	2.048	0.0406	No
CRHBP	ENSG00000145708.10	GTExv8.EUR.Adipose_Subcutaneous	./WEIGHTS//GTExv8.EUR.Adipose_Subcutaneous/ENSG00000145708.10.wgt.RDat	5	76952712	76952713	0.1369	rs2069655	-2.9	rs2359427	0.086313	7.07	2.047	606	1	top1	0.086	3.3e-11	2.047	0.040658	No
RP11-795F19.5	ENSG00000267127.7	GTExv8.EUR.Adipose_Subcutaneous	./WEIGHTS//GTExv8.EUR.Adipose_Subcutaneous/ENSG00000267127.7.wgt.RDat	18	80082152	80082153	0.0791	rs635436	2.65	rs12606234	0.005804	4.89	1.734	266	15	enet	0.019	0.0015	2.04693	0.040665	No
SLC52A3	ENSG00000101276.14	GTExv8.EUR.Adipose_Subcutaneous	./WEIGHTS//GTExv8.EUR.Adipose_Subcutaneous/ENSG00000101276.14.wgt.RDat	20	776014	776015	0.1827	rs6140308	3.7	rs6117508	0.0687	-5.85	1.47	659	5	lasso	0.089	1.5e-11	-2.0469	0.040668	No
ACAP3	ENSG00000131584.18	GTExv8.EUR.Adipose_Subcutaneous	./WEIGHTS//GTExv8.EUR.Adipose_Subcutaneous/ENSG00000131584.18.wgt.RDat	1	1308017	1308018	0.0816	rs3128117	-4.19	rs604618	0.0274	-4.57	0.934	252	29	enet	0.03	7.5e-05	-2.04376	0.041	No
CITED2	ENSG00000164442.9	GTExv8.EUR.Adipose_Subcutaneous	./WEIGHTS//GTExv8.EUR.Adipose_Subcutaneous/ENSG00000164442.9.wgt.RDat	6	139374619	139374620	0.0753	rs3861397	3.32	rs2179995	-0.000947	3.68	-1.143	465	465	susie	0.0037	0.097	-2.0438	0.041	No
SKP1	ENSG00000113558.18	GTExv8.EUR.Adipose_Subcutaneous	./WEIGHTS//GTExv8.EUR.Adipose_Subcutaneous/ENSG00000113558.18.wgt.RDat	5	134177037	134177038	0.1367	rs328040	-3.25	rs13356194	0.086465	7.17	-2.043	437	1	top1	0.086	3.1e-11	-2.043	0.041052	No
RPS6KC1	ENSG00000136643.11	GTExv8.EUR.Adipose_Subcutaneous	./WEIGHTS//GTExv8.EUR.Adipose_Subcutaneous/ENSG00000136643.11.wgt.RDat	1	213051232	213051233	0.1272	rs320424	2.65	rs6692144	0.122	-8.41	2.062	421	421	susie	0.13	1.3e-16	-2.04202	0.0411	No
C1orf21	ENSG00000116667.12	GTExv8.EUR.Adipose_Subcutaneous	./WEIGHTS//GTExv8.EUR.Adipose_Subcutaneous/ENSG00000116667.12.wgt.RDat	1	184387057	184387058	0.1862	rs12405373	-2.79	rs6696816	0.142	8.28	-2.042	488	1	top1	0.14	8.4e-18	-2.042	0.0412	No
FAM129B	ENSG00000136830.11	GTExv8.EUR.Adipose_Subcutaneous	./WEIGHTS//GTExv8.EUR.Adipose_Subcutaneous/ENSG00000136830.11.wgt.RDat	9	127578988	127578989	0.2334	rs11789185	2.51	rs2417053	0.0371	4.59	-1.398	356	356	susie	0.059	4.3e-08	-2.04112	0.04124	No
CD320	ENSG00000167775.10	GTExv8.EUR.Adipose_Subcutaneous	./WEIGHTS//GTExv8.EUR.Adipose_Subcutaneous/ENSG00000167775.10.wgt.RDat	19	8308355	8308356	0.1487	rs2306199	-4.19	rs2241592	0.0824	-6.49	2.033	371	371	susie	0.087	3e-11	-2.04082	0.0413	No
AP000347.4	ENSG00000234353.2	GTExv8.EUR.Adipose_Subcutaneous	./WEIGHTS//GTExv8.EUR.Adipose_Subcutaneous/ENSG00000234353.2.wgt.RDat	22	23640761	23640762	0.3629	rs2282476	3.63	rs7289879	0.312	-12.32	-2.102	484	484	susie	0.34	2.7e-45	2.03931	0.0414	No
NT5C2	ENSG00000076685.18	GTExv8.EUR.Adipose_Subcutaneous	./WEIGHTS//GTExv8.EUR.Adipose_Subcutaneous/ENSG00000076685.18.wgt.RDat	10	103193305	103193306	0.1731	rs11191580	-2.53	rs11191530	0.115	7.74	2.06	350	350	susie	0.12	9.7e-15	2.03879	0.04147	No
MAST4-AS1	ENSG00000229666.1	GTExv8.EUR.Adipose_Subcutaneous	./WEIGHTS//GTExv8.EUR.Adipose_Subcutaneous/ENSG00000229666.1.wgt.RDat	5	67003952	67003953	0.2404	rs1705396	3.08	rs173651	0.231657	-10.87	-2.035	519	519	susie	0.23	2e-29	2.03838	0.041512	No
CLGN	ENSG00000153132.12	GTExv8.EUR.Adipose_Subcutaneous	./WEIGHTS//GTExv8.EUR.Adipose_Subcutaneous/ENSG00000153132.12.wgt.RDat	4	140427967	140427968	0.1422	rs9992829	-4.63	rs7688743	0.112	-7.62	2.152	415	415	susie	0.12	3.2e-15	-2.03729	0.0416	No
PALM2	ENSG00000243444.7	GTExv8.EUR.Adipose_Subcutaneous	./WEIGHTS//GTExv8.EUR.Adipose_Subcutaneous/ENSG00000243444.7.wgt.RDat	9	109640787	109640788	0.116	rs4978387	-3.12	rs2094453	0.0597	6.64	1.87	601	11	enet	0.096	2.7e-12	2.03681	0.04167	No
ART3	ENSG00000156219.16	GTExv8.EUR.Adipose_Subcutaneous	./WEIGHTS//GTExv8.EUR.Adipose_Subcutaneous/ENSG00000156219.16.wgt.RDat	4	76011183	76011184	0.0733	rs6819442	-2.4	rs7693606	0.054	5.3	2.037	471	1	top1	0.054	1.6e-07	2.037	0.0417	No
RP4-613B23.1	ENSG00000230084.5	GTExv8.EUR.Adipose_Subcutaneous	./WEIGHTS//GTExv8.EUR.Adipose_Subcutaneous/ENSG00000230084.5.wgt.RDat	3	42654387	42654388	0.0637	rs342507	3.24	rs9836162	0.0202	-4.46	2.187	466	3	lasso	0.021	0.00083	-2.03672	0.0417	No
CTD-2517M22.14	ENSG00000255182.2	GTExv8.EUR.Adipose_Subcutaneous	./WEIGHTS//GTExv8.EUR.Adipose_Subcutaneous/ENSG00000255182.2.wgt.RDat	8	144504996	144504997	0.0464	rs11784223	-2.69	rs13254911	0.030298	4.84	-2.036	225	1	top1	0.03	7.6e-05	-2.036	0.0418	No
SRGAP3	ENSG00000196220.15	GTExv8.EUR.Adipose_Subcutaneous	./WEIGHTS//GTExv8.EUR.Adipose_Subcutaneous/ENSG00000196220.15.wgt.RDat	3	9330595	9330596	0.2622	rs1162705	-2.65	rs3732975	0.0855	7.36	-0.408	563	34	enet	0.15	2.1e-19	-2.03325	0.042	No
PPP6C	ENSG00000119414.11	GTExv8.EUR.Adipose_Subcutaneous	./WEIGHTS//GTExv8.EUR.Adipose_Subcutaneous/ENSG00000119414.11.wgt.RDat	9	125189938	125189939	0.0961	rs2648325	-3.34	rs687654	0.0662	-6.3	-1.946	323	323	susie	0.07	2.7e-09	2.03307	0.04205	No
UBE2N	ENSG00000177889.9	GTExv8.EUR.Adipose_Subcutaneous	./WEIGHTS//GTExv8.EUR.Adipose_Subcutaneous/ENSG00000177889.9.wgt.RDat	12	93442261	93442262	0.1105	rs11832760	2.73	rs7976441	0.0229	-5.41	1.689	438	10	enet	0.038	1.1e-05	-2.03228	0.0421	No
LRP8	ENSG00000157193.15	GTExv8.EUR.Adipose_Subcutaneous	./WEIGHTS//GTExv8.EUR.Adipose_Subcutaneous/ENSG00000157193.15.wgt.RDat	1	53328069	53328070	0.0995	rs1288587	3.55	rs17108202	0.0622	-6.12	2.031	489	1	top1	0.062	1.9e-08	-2.031	0.0423	No
CDC25A	ENSG00000164045.11	GTExv8.EUR.Adipose_Subcutaneous	./WEIGHTS//GTExv8.EUR.Adipose_Subcutaneous/ENSG00000164045.11.wgt.RDat	3	48188401	48188402	0.2048	rs2166770	-4.55	rs745116	0.283	11.78	-1.984	227	227	susie	0.28	9.1e-37	-2.02924	0.0424	No
DACT1	ENSG00000165617.14	GTExv8.EUR.Adipose_Subcutaneous	./WEIGHTS//GTExv8.EUR.Adipose_Subcutaneous/ENSG00000165617.14.wgt.RDat	14	58633966	58633967	0.065	rs12878614	-3.03	rs6573215	0.046818	5.27	2.03	483	1	top1	0.047	1e-06	2.03	0.0424	No
SNUPN	ENSG00000169371.13	GTExv8.EUR.Adipose_Subcutaneous	./WEIGHTS//GTExv8.EUR.Adipose_Subcutaneous/ENSG00000169371.13.wgt.RDat	15	75626468	75626469	0.1518	rs11856606	2.18	rs8025681	0.0947	-7.18	-1.392	220	220	susie	0.11	3.6e-14	2.02939	0.0424	No
CPNE7	ENSG00000178773.14	GTExv8.EUR.Adipose_Subcutaneous	./WEIGHTS//GTExv8.EUR.Adipose_Subcutaneous/ENSG00000178773.14.wgt.RDat	16	89575767	89575768	0.1007	rs869048	-2.79	rs1805008	0.0606	-5.75	-2.03	455	1	top1	0.061	2.9e-08	2.03	0.0424	No
NELFCD	ENSG00000101158.13	GTExv8.EUR.Adipose_Subcutaneous	./WEIGHTS//GTExv8.EUR.Adipose_Subcutaneous/ENSG00000101158.13.wgt.RDat	20	58981207	58981208	0.5027	rs6026886	-3.14	rs6070684	0.326	-13.69	-1.223	555	36	enet	0.48	5.3e-69	2.02936	0.042422	No
GGCX	ENSG00000115486.11	GTExv8.EUR.Adipose_Subcutaneous	./WEIGHTS//GTExv8.EUR.Adipose_Subcutaneous/ENSG00000115486.11.wgt.RDat	2	85561546	85561547	0.1822	rs17026335	3.005	rs10187424	0.134162	8.48	-1.803	473	4	lasso	0.14	8.6e-18	-2.0285	0.0425	No
FAM19A1	ENSG00000183662.10	GTExv8.EUR.Adipose_Subcutaneous	./WEIGHTS//GTExv8.EUR.Adipose_Subcutaneous/ENSG00000183662.10.wgt.RDat	3	68004215	68004216	0.1086	rs9864493	-2.87	rs6793868	0.0435	-4.99	-2.029	420	1	top1	0.044	2.4e-06	2.029	0.0425	No
SMPD2	ENSG00000135587.8	GTExv8.EUR.Adipose_Subcutaneous	./WEIGHTS//GTExv8.EUR.Adipose_Subcutaneous/ENSG00000135587.8.wgt.RDat	6	109441356	109441357	0.1276	rs9386797	4.52	rs1358998	0.13	8.38	-1.745	386	8	lasso	0.14	5.4e-18	-2.0276	0.0426	No
ITGAD	ENSG00000156886.11	GTExv8.EUR.Adipose_Subcutaneous	./WEIGHTS//GTExv8.EUR.Adipose_Subcutaneous/ENSG00000156886.11.wgt.RDat	16	31393311	31393312	0.2091	rs11574637	-4.7	rs9936992	0.0941	7.05	1.758	278	7	lasso	0.11	3.2e-14	2.02633	0.0427	No
GS1-166A23.2	ENSG00000272361.2	GTExv8.EUR.Adipose_Subcutaneous	./WEIGHTS//GTExv8.EUR.Adipose_Subcutaneous/ENSG00000272361.2.wgt.RDat	7	16594223	16594224	0.1851	rs847373	-3.22	rs7802116	0.019	-5.72	2.21	631	631	susie	0.12	1.5e-15	-2.0263	0.0427	No
MAN2C1	ENSG00000140400.16	GTExv8.EUR.Adipose_Subcutaneous	./WEIGHTS//GTExv8.EUR.Adipose_Subcutaneous/ENSG00000140400.16.wgt.RDat	15	75368153	75368154	0.559	rs11856606	2.18	rs4886443	0.662	17.97	2.025	231	231	susie	0.67	2.4e-116	2.02574	0.0428	No
RP11-154D6.2	ENSG00000276127.1	GTExv8.EUR.Adipose_Subcutaneous	./WEIGHTS//GTExv8.EUR.Adipose_Subcutaneous/ENSG00000276127.1.wgt.RDat	6	71251757	71251758	0.0565	rs9346471	2.68	rs9342864	-0.0012	-3.1	-0.827	457	15	enet	0.00051	0.26	2.0256	0.0428	No
CFAP70	ENSG00000156042.17	GTExv8.EUR.Adipose_Subcutaneous	./WEIGHTS//GTExv8.EUR.Adipose_Subcutaneous/ENSG00000156042.17.wgt.RDat	10	73358858	73358859	0.1055	rs12769591	-3.25	rs11000630	0.0829	-6.61	2.037	223	4	lasso	0.083	7.5e-11	-2.02558	0.04281	No
FCER1G	ENSG00000158869.10	GTExv8.EUR.Adipose_Subcutaneous	./WEIGHTS//GTExv8.EUR.Adipose_Subcutaneous/ENSG00000158869.10.wgt.RDat	1	161215233	161215234	0.2328	rs12142755	-2.74	rs2301286	0.134	-8.1	1.696	393	4	lasso	0.2	1e-24	-2.02446	0.0429	No
RP11-284M14.1	ENSG00000250326.1	GTExv8.EUR.Adipose_Subcutaneous	./WEIGHTS//GTExv8.EUR.Adipose_Subcutaneous/ENSG00000250326.1.wgt.RDat	4	143184860	143184861	0.0532	rs11100790	-3.67	rs10032938	0.0182	4.71	1.179	290	290	susie	0.035	2.4e-05	2.02431	0.0429	No
ETAA1	ENSG00000143971.7	GTExv8.EUR.Adipose_Subcutaneous	./WEIGHTS//GTExv8.EUR.Adipose_Subcutaneous/ENSG00000143971.7.wgt.RDat	2	67397318	67397319	0.0706	rs13418759	3.096	rs2128769	0.023621	4.75	-1.639	627	9	enet	0.037	1.4e-05	-2.0228	0.0431	No
RPP14	ENSG00000163684.11	GTExv8.EUR.Adipose_Subcutaneous	./WEIGHTS//GTExv8.EUR.Adipose_Subcutaneous/ENSG00000163684.11.wgt.RDat	3	58306246	58306247	0.0865	rs13073359	4.21	rs2363686	0.0488	-5.52	2.689	459	459	susie	0.056	9.2e-08	-2.02313	0.0431	No
PPP1R1C	ENSG00000150722.10	GTExv8.EUR.Adipose_Subcutaneous	./WEIGHTS//GTExv8.EUR.Adipose_Subcutaneous/ENSG00000150722.10.wgt.RDat	2	181954240	181954241	0.148	rs11895090	3.615	rs6433953	0.077889	-6.83	-1.956	411	411	susie	0.078	2.7e-10	2.0219	0.0432	No
FMC1	ENSG00000164898.12	GTExv8.EUR.Adipose_Subcutaneous	./WEIGHTS//GTExv8.EUR.Adipose_Subcutaneous/ENSG00000164898.12.wgt.RDat	7	139339456	139339457	0.0665	rs6949890	3.98	rs11772771	0.0422	-5.12	-2.021	360	1	top1	0.042	3.5e-06	2.021	0.0433	No
NUBPL	ENSG00000151413.16	GTExv8.EUR.Adipose_Subcutaneous	./WEIGHTS//GTExv8.EUR.Adipose_Subcutaneous/ENSG00000151413.16.wgt.RDat	14	31489955	31489956	0.0642	rs12897964	3.72	rs12897964	0.006864	4.12	3.717	337	337	susie	0.018	0.0018	2.0184	0.0435	No
CRISPLD1	ENSG00000121005.8	GTExv8.EUR.Adipose_Subcutaneous	./WEIGHTS//GTExv8.EUR.Adipose_Subcutaneous/ENSG00000121005.8.wgt.RDat	8	74984514	74984515	0.0731	rs2436654	-2.72	rs10216950	0.036387	-5.35	-2.018	377	1	top1	0.036	1.6e-05	2.018	0.0436	No
FBXO41	ENSG00000163013.11	GTExv8.EUR.Adipose_Subcutaneous	./WEIGHTS//GTExv8.EUR.Adipose_Subcutaneous/ENSG00000163013.11.wgt.RDat	2	73284430	73284431	0.1835	rs10519309	3.305	rs6711843	0.065435	-6.34	2.186	290	290	susie	0.075	7.2e-10	-2.0173	0.0437	No
DLGAP1-AS1	ENSG00000177337.7	GTExv8.EUR.Adipose_Subcutaneous	./WEIGHTS//GTExv8.EUR.Adipose_Subcutaneous/ENSG00000177337.7.wgt.RDat	18	3593731	3593732	0.2722	rs4798158	2.89	rs2240898	0.15253	8.77	-1.528	548	40	enet	0.16	3.3e-20	-2.01512	0.043892	No
RP11-263K19.6	ENSG00000236263.1	GTExv8.EUR.Adipose_Subcutaneous	./WEIGHTS//GTExv8.EUR.Adipose_Subcutaneous/ENSG00000236263.1.wgt.RDat	1	155211390	155211391	0.0394	rs2175391	6.37	rs2990245	0.00642	-3.8	-2.014	334	1	top1	0.0064	0.044	2.014	0.044	No
LINC01126	ENSG00000279873.2	GTExv8.EUR.Adipose_Subcutaneous	./WEIGHTS//GTExv8.EUR.Adipose_Subcutaneous/ENSG00000279873.2.wgt.RDat	2	43227209	43227210	0.0899	rs13429058	-3.537	rs6744642	0.03748	-5.07	-2.362	496	496	susie	0.04	7e-06	2.0137	0.044	No
PIGP	ENSG00000185808.13	GTExv8.EUR.Adipose_Subcutaneous	./WEIGHTS//GTExv8.EUR.Adipose_Subcutaneous/ENSG00000185808.13.wgt.RDat	21	37073169	37073170	0.5834	rs1012959	2.78	rs2298682	0.52555	-16.25	-1.949	437	27	enet	0.63	7.8e-106	2.013	0.0441	No
SERGEF	ENSG00000129158.10	GTExv8.EUR.Adipose_Subcutaneous	./WEIGHTS//GTExv8.EUR.Adipose_Subcutaneous/ENSG00000129158.10.wgt.RDat	11	18013161	18013162	0.2242	rs2658547	-2.86	rs12292915	0.243	11.24	2.043	486	486	susie	0.25	3.4e-32	2.01245	0.0442	No
GRIK2	ENSG00000164418.19	GTExv8.EUR.Adipose_Subcutaneous	./WEIGHTS//GTExv8.EUR.Adipose_Subcutaneous/ENSG00000164418.19.wgt.RDat	6	101398787	101398788	0.1753	rs1338162	-3.6	rs11969893	0.0542	5.82	1.534	376	27	enet	0.069	3.1e-09	2.0119	0.0442	No
RP11-1000B6.7	ENSG00000276724.1	GTExv8.EUR.Adipose_Subcutaneous	./WEIGHTS//GTExv8.EUR.Adipose_Subcutaneous/ENSG00000276724.1.wgt.RDat	15	32583611	32583612	0.591	rs3743104	3.52	rs8037102	0.269	11.53	2.459	396	396	susie	0.4	8.3e-56	2.01258	0.0442	No
SIRPD	ENSG00000125900.12	GTExv8.EUR.Adipose_Subcutaneous	./WEIGHTS//GTExv8.EUR.Adipose_Subcutaneous/ENSG00000125900.12.wgt.RDat	20	1558842	1558843	0.0693	rs156324	3.21	rs970084	0.00682	-3.96	-0.074	640	640	susie	0.013	0.007	-2.01172	0.044249	No
KIAA1586	ENSG00000168116.13	GTExv8.EUR.Adipose_Subcutaneous	./WEIGHTS//GTExv8.EUR.Adipose_Subcutaneous/ENSG00000168116.13.wgt.RDat	6	57046531	57046532	0.1141	rs2817577	2.6	rs9885757	0.069	-5.98	-2.009	250	1	top1	0.069	3.2e-09	2.009	0.0445	No
RP11-989F5.3	ENSG00000256299.1	GTExv8.EUR.Adipose_Subcutaneous	./WEIGHTS//GTExv8.EUR.Adipose_Subcutaneous/ENSG00000256299.1.wgt.RDat	12	130812621	130812622	0.345	rs7980647	-3.66	rs1554807	0.324	12.58	-1.925	647	647	susie	0.33	1.8e-43	-2.00915	0.0445	No
UBE2V1	ENSG00000244687.11	GTExv8.EUR.Adipose_Subcutaneous	./WEIGHTS//GTExv8.EUR.Adipose_Subcutaneous/ENSG00000244687.11.wgt.RDat	20	50115958	50115959	0.1235	rs6067417	-3.74	rs2301021	0.0411	-6.45	-2.291	438	19	enet	0.057	6.8e-08	2.00927	0.044509	No
TMEM173	ENSG00000184584.12	GTExv8.EUR.Adipose_Subcutaneous	./WEIGHTS//GTExv8.EUR.Adipose_Subcutaneous/ENSG00000184584.12.wgt.RDat	5	139482789	139482790	0.1827	rs7380062	2.52	rs7380824	0.105729	-7.51	2.175	267	5	lasso	0.11	2.2e-14	-2.00604	0.044852	No
RP13-401N8.1	ENSG00000226465.1	GTExv8.EUR.Adipose_Subcutaneous	./WEIGHTS//GTExv8.EUR.Adipose_Subcutaneous/ENSG00000226465.1.wgt.RDat	20	25751217	25751218	0.0512	rs1983974	2.19	rs6076347	0.00943	4	-1.656	218	218	susie	0.017	0.0024	-2.00593	0.044864	No
AC017074.2	ENSG00000227359.1	GTExv8.EUR.Adipose_Subcutaneous	./WEIGHTS//GTExv8.EUR.Adipose_Subcutaneous/ENSG00000227359.1.wgt.RDat	2	113704077	113704078	0.2565	rs3768768	2.434	rs1053413	0.148023	8.49	-2.086	320	10	lasso	0.15	7.8e-19	-2.0057	0.0449	No
LINC00092	ENSG00000225194.2	GTExv8.EUR.Adipose_Subcutaneous	./WEIGHTS//GTExv8.EUR.Adipose_Subcutaneous/ENSG00000225194.2.wgt.RDat	9	96027964	96027965	0.2824	rs10819907	-3.35	rs4743597	0.169	9.09	-0.789	521	521	susie	0.23	4.5e-29	-2.00481	0.04498	No
LIMA1	ENSG00000050405.13	GTExv8.EUR.Adipose_Subcutaneous	./WEIGHTS//GTExv8.EUR.Adipose_Subcutaneous/ENSG00000050405.13.wgt.RDat	12	50283545	50283546	0.0852	rs4321029	-2.67	rs17124559	0.0675	-5.92	-2.005	313	1	top1	0.068	4.7e-09	2.005	0.045	No
ASCC2	ENSG00000100325.14	GTExv8.EUR.Adipose_Subcutaneous	./WEIGHTS//GTExv8.EUR.Adipose_Subcutaneous/ENSG00000100325.14.wgt.RDat	22	29838303	29838304	0.0651	rs2301587	2.81	rs17711461	0.0653	5.68	-2.003	379	1	top1	0.065	8.5e-09	-2.003	0.0452	No
PBXIP1	ENSG00000163346.16	GTExv8.EUR.Adipose_Subcutaneous	./WEIGHTS//GTExv8.EUR.Adipose_Subcutaneous/ENSG00000163346.16.wgt.RDat	1	154956122	154956123	0.1393	rs11264375	6.26	rs10908445	0.0857	-7.14	0.467	397	397	susie	0.1	5e-13	-2.00325	0.0452	No
KCND3	ENSG00000171385.9	GTExv8.EUR.Adipose_Subcutaneous	./WEIGHTS//GTExv8.EUR.Adipose_Subcutaneous/ENSG00000171385.9.wgt.RDat	1	111989154	111989155	0.1017	rs2477425	3.47	rs894846	0.00487	-4	-1.281	574	37	enet	0.0079	0.029	-2.00289	0.0452	No
RPUSD4	ENSG00000165526.8	GTExv8.EUR.Adipose_Subcutaneous	./WEIGHTS//GTExv8.EUR.Adipose_Subcutaneous/ENSG00000165526.8.wgt.RDat	11	126211406	126211407	0.0675	rs481056	-2.92	rs670712	0.00374	3.65	1.014	630	630	susie	0.0084	0.025	2.00144	0.0453	No
STX4	ENSG00000103496.14	GTExv8.EUR.Adipose_Subcutaneous	./WEIGHTS//GTExv8.EUR.Adipose_Subcutaneous/ENSG00000103496.14.wgt.RDat	16	31032888	31032889	0.0736	rs11574637	-4.7	rs729482	0.0472	5.62	1.654	241	9	enet	0.059	4.1e-08	2.00104	0.0454	No
RP11-560J1.2	ENSG00000271888.1	GTExv8.EUR.Adipose_Subcutaneous	./WEIGHTS//GTExv8.EUR.Adipose_Subcutaneous/ENSG00000271888.1.wgt.RDat	6	15244999	15245000	0.0875	rs4712253	-3.8	rs12175318	0.0461	4.85	-1.86	411	411	susie	0.047	1e-06	-2.0011	0.0454	No
DCP2	ENSG00000172795.15	GTExv8.EUR.Adipose_Subcutaneous	./WEIGHTS//GTExv8.EUR.Adipose_Subcutaneous/ENSG00000172795.15.wgt.RDat	5	112976701	112976702	0.3084	rs6878329	-2.12	rs13445	0.281275	11.66	-1.78	496	26	enet	0.3	9.3e-40	-1.99738	0.045784	No
LINC00649	ENSG00000237945.7	GTExv8.EUR.Adipose_Subcutaneous	./WEIGHTS//GTExv8.EUR.Adipose_Subcutaneous/ENSG00000237945.7.wgt.RDat	21	33917012	33917013	0.1941	rs2834293	-4.06	rs13048152	0.12761	8.17	1.678	393	4	lasso	0.13	3.9e-16	1.9977	0.0458	No
GATAD2B	ENSG00000143614.9	GTExv8.EUR.Adipose_Subcutaneous	./WEIGHTS//GTExv8.EUR.Adipose_Subcutaneous/ENSG00000143614.9.wgt.RDat	1	153923359	153923360	0.0453	rs11264680	-4.73	rs4434872	0.0182	-4.49	-0.017	321	10	enet	0.031	5.7e-05	-1.99646	0.0459	No
SERTAD4-AS1	ENSG00000203706.8	GTExv8.EUR.Adipose_Subcutaneous	./WEIGHTS//GTExv8.EUR.Adipose_Subcutaneous/ENSG00000203706.8.wgt.RDat	1	210234046	210234047	0.0999	rs649009	3.48	rs654523	0.0971	7.22	-1.996	550	1	top1	0.097	1.8e-12	-1.996	0.0459	No
RP11-989F5.1	ENSG00000256250.1	GTExv8.EUR.Adipose_Subcutaneous	./WEIGHTS//GTExv8.EUR.Adipose_Subcutaneous/ENSG00000256250.1.wgt.RDat	12	130810605	130810606	0.3802	rs7980647	-3.66	rs2277336	0.393	13.81	-1.943	648	648	susie	0.4	2.1e-54	-1.99644	0.0459	No
TBC1D7	ENSG00000145979.17	GTExv8.EUR.Adipose_Subcutaneous	./WEIGHTS//GTExv8.EUR.Adipose_Subcutaneous/ENSG00000145979.17.wgt.RDat	6	13328582	13328583	0.2893	rs4715560	-3.05	rs2496132	-0.00205	4.93	1.604	504	504	susie	0.12	3.3e-15	1.9955	0.046	No
TAS2R19	ENSG00000212124.2	GTExv8.EUR.Adipose_Subcutaneous	./WEIGHTS//GTExv8.EUR.Adipose_Subcutaneous/ENSG00000212124.2.wgt.RDat	12	11022619	11022620	0.0618	rs7955473	2.92	rs11835196	0.0204	4.31	-1.995	390	1	top1	0.02	0.00099	-1.995	0.046	No
RP11-169D4.4	ENSG00000274664.1	GTExv8.EUR.Adipose_Subcutaneous	./WEIGHTS//GTExv8.EUR.Adipose_Subcutaneous/ENSG00000274664.1.wgt.RDat	11	72562043	72562044	0.0896	rs341086	2.33	rs1980090	0.0734	6.37	1.995	329	1	top1	0.073	1e-09	1.995	0.046	No
ZDHHC11	ENSG00000188818.12	GTExv8.EUR.Adipose_Subcutaneous	./WEIGHTS//GTExv8.EUR.Adipose_Subcutaneous/ENSG00000188818.12.wgt.RDat	5	850985	850986	0.1101	rs2853677	-5.31	rs2721020	-0.001422	4.34	-1.905	358	26	enet	0.033	3.3e-05	-1.9948	0.046065	No
IGSF11	ENSG00000144847.12	GTExv8.EUR.Adipose_Subcutaneous	./WEIGHTS//GTExv8.EUR.Adipose_Subcutaneous/ENSG00000144847.12.wgt.RDat	3	119146067	119146068	0.1235	rs1499906	-2.9	rs4284973	0.122	7.75	-1.851	480	3	lasso	0.13	8.4e-16	-1.99444	0.0461	No
TMX3	ENSG00000166479.9	GTExv8.EUR.Adipose_Subcutaneous	./WEIGHTS//GTExv8.EUR.Adipose_Subcutaneous/ENSG00000166479.9.wgt.RDat	18	68715207	68715208	0.1948	rs12456004	3.49	rs12607300	0.113805	8.1	-2.291	513	9	lasso	0.12	3.5e-15	-1.9936	0.046196	No
GIGYF1	ENSG00000146830.9	GTExv8.EUR.Adipose_Subcutaneous	./WEIGHTS//GTExv8.EUR.Adipose_Subcutaneous/ENSG00000146830.9.wgt.RDat	7	100689447	100689448	0.3305	rs2293769	-4.93	rs564449	0.253	11.18	0.201	321	321	susie	0.31	1.6e-40	1.99375	0.0462	No
KIFC2	ENSG00000167702.11	GTExv8.EUR.Adipose_Subcutaneous	./WEIGHTS//GTExv8.EUR.Adipose_Subcutaneous/ENSG00000167702.11.wgt.RDat	8	144466042	144466043	0.2366	rs11784223	-2.69	rs748193	0.029909	5.59	-2.029	217	29	enet	0.12	2.4e-15	-1.99265	0.0463	No
RP11-390P2.4	ENSG00000225177.5	GTExv8.EUR.Adipose_Subcutaneous	./WEIGHTS//GTExv8.EUR.Adipose_Subcutaneous/ENSG00000225177.5.wgt.RDat	6	138692571	138692572	0.4209	rs6905875	2.67	rs1129180	0.266	11.54	1.864	441	441	susie	0.29	7.1e-37	1.9923	0.0463	No
PDCD11	ENSG00000148843.13	GTExv8.EUR.Adipose_Subcutaneous	./WEIGHTS//GTExv8.EUR.Adipose_Subcutaneous/ENSG00000148843.13.wgt.RDat	10	103396647	103396648	0.2349	rs11191580	-2.53	rs2271751	0.0848	-6.66	-1.294	352	31	enet	0.092	6.5e-12	1.99199	0.04637	No
ZNF740	ENSG00000139651.10	GTExv8.EUR.Adipose_Subcutaneous	./WEIGHTS//GTExv8.EUR.Adipose_Subcutaneous/ENSG00000139651.10.wgt.RDat	12	53180699	53180700	0.111	rs784567	-2.65	rs2272306	0.112	7.41	-1.992	477	1	top1	0.11	3.4e-14	-1.992	0.0464	No
NMRAL1	ENSG00000153406.13	GTExv8.EUR.Adipose_Subcutaneous	./WEIGHTS//GTExv8.EUR.Adipose_Subcutaneous/ENSG00000153406.13.wgt.RDat	16	4495762	4495763	0.3838	rs7188811	-3.9	rs4785966	0.419	14.62	-1.941	423	15	enet	0.46	1.7e-66	-1.99161	0.0464	No
UTP4	ENSG00000141076.17	GTExv8.EUR.Adipose_Subcutaneous	./WEIGHTS//GTExv8.EUR.Adipose_Subcutaneous/ENSG00000141076.17.wgt.RDat	16	69131290	69131291	0.2846	rs4783689	-3.91	rs8044057	0.11	-7.45	-1.626	323	25	enet	0.12	3.2e-15	1.99048	0.0465	No
LINC01028	ENSG00000267603.1	GTExv8.EUR.Adipose_Subcutaneous	./WEIGHTS//GTExv8.EUR.Adipose_Subcutaneous/ENSG00000267603.1.wgt.RDat	17	70051276	70051277	0.0951	rs3952613	-2.94	rs16974335	0.002811	3.62	-2.365	399	27	enet	0.0049	0.068	-1.99102	0.0465	No
WAC-AS1	ENSG00000254635.5	GTExv8.EUR.Adipose_Subcutaneous	./WEIGHTS//GTExv8.EUR.Adipose_Subcutaneous/ENSG00000254635.5.wgt.RDat	10	28532491	28532492	0.3543	rs332136	-3.68	rs2095901	0.418	14.18	-1.565	581	20	enet	0.43	9.3e-60	-1.9905	0.04654	No
DEFB124	ENSG00000180383.3	GTExv8.EUR.Adipose_Subcutaneous	./WEIGHTS//GTExv8.EUR.Adipose_Subcutaneous/ENSG00000180383.3.wgt.RDat	20	31473037	31473038	0.0946	rs6087778	3.04	rs6057912	0.0907	7.71	2.167	226	10	enet	0.12	4e-15	1.99031	0.046557	No
ZNF415	ENSG00000170954.11	GTExv8.EUR.Adipose_Subcutaneous	./WEIGHTS//GTExv8.EUR.Adipose_Subcutaneous/ENSG00000170954.11.wgt.RDat	19	53133076	53133077	0.4752	rs7249558	3.25	rs2870444	0.155	-8.68	1.321	490	490	susie	0.32	1.1e-42	-1.98999	0.0466	No
PLEKHG2	ENSG00000090924.14	GTExv8.EUR.Adipose_Subcutaneous	./WEIGHTS//GTExv8.EUR.Adipose_Subcutaneous/ENSG00000090924.14.wgt.RDat	19	39412584	39412585	0.0568	rs2110231	2.99	rs1110627	-0.000711	-3.28	-2.363	443	3	lasso	0.012	0.0093	1.98916	0.0467	No
CCDC102A	ENSG00000135736.5	GTExv8.EUR.Adipose_Subcutaneous	./WEIGHTS//GTExv8.EUR.Adipose_Subcutaneous/ENSG00000135736.5.wgt.RDat	16	57536598	57536599	0.2141	rs16966632	-3.39	rs4783997	0.146	-8.41	1.997	550	4	lasso	0.17	6e-21	-1.98879	0.0467	No
GS1-259H13.2	ENSG00000244219.6	GTExv8.EUR.Adipose_Subcutaneous	./WEIGHTS//GTExv8.EUR.Adipose_Subcutaneous/ENSG00000244219.6.wgt.RDat	7	99598065	99598066	0.1004	rs17161647	2.34	rs11973801	0.0948	-7.04	1.988	311	1	top1	0.095	3.4e-12	-1.988	0.0468	No
RP11-544L8__B.4	ENSG00000175967.3	GTExv8.EUR.Adipose_Subcutaneous	./WEIGHTS//GTExv8.EUR.Adipose_Subcutaneous/ENSG00000175967.3.wgt.RDat	6	113904137	113904138	0.2334	rs12200508	-4.05	rs688338	0.0179	4.33	-0.709	381	55	enet	0.062	2e-08	-1.987	0.0469	No
TMEM9B-AS1	ENSG00000254860.5	GTExv8.EUR.Adipose_Subcutaneous	./WEIGHTS//GTExv8.EUR.Adipose_Subcutaneous/ENSG00000254860.5.wgt.RDat	11	8964773	8964774	0.6323	rs3763904	-3.18	rs3815991	0.465	14.98	2.603	360	360	susie	0.52	4.9e-79	1.98732	0.0469	No
LTBP3	ENSG00000168056.15	GTExv8.EUR.Adipose_Subcutaneous	./WEIGHTS//GTExv8.EUR.Adipose_Subcutaneous/ENSG00000168056.15.wgt.RDat	11	65558929	65558930	0.2515	rs642803	-4.65	rs10896016	0.126	8.07	1.278	363	16	enet	0.16	3.4e-20	1.98526	0.0471	No
RP11-773H22.4	ENSG00000266969.1	GTExv8.EUR.Adipose_Subcutaneous	./WEIGHTS//GTExv8.EUR.Adipose_Subcutaneous/ENSG00000266969.1.wgt.RDat	18	12991172	12991173	0.0551	rs2282541	4.11	rs576963	0.049168	-5.17	-1.985	404	1	top1	0.049	5.7e-07	1.985	0.047144	No
CDC20P1	ENSG00000231007.5	GTExv8.EUR.Adipose_Subcutaneous	./WEIGHTS//GTExv8.EUR.Adipose_Subcutaneous/ENSG00000231007.5.wgt.RDat	9	87011651	87011652	0.1666	rs2378715	6.61	rs1927077	0.0852	6.97	2.015	553	553	susie	0.091	1.1e-11	1.98484	0.04716	No
AP3S2	ENSG00000157823.16	GTExv8.EUR.Adipose_Subcutaneous	./WEIGHTS//GTExv8.EUR.Adipose_Subcutaneous/ENSG00000157823.16.wgt.RDat	15	89894637	89894638	0.5751	rs1110060	2.86	rs11638138	0.484	15.46	1.938	410	12	enet	0.51	4.7e-76	1.98473	0.0472	No
RP11-51F16.1	ENSG00000279369.1	GTExv8.EUR.Adipose_Subcutaneous	./WEIGHTS//GTExv8.EUR.Adipose_Subcutaneous/ENSG00000279369.1.wgt.RDat	17	63700846	63700847	0.1108	rs2008896	3.58	rs2955250	0.022793	-4.18	3.177	303	32	enet	0.045	1.8e-06	-1.98487	0.0472	No
FAM3C	ENSG00000196937.10	GTExv8.EUR.Adipose_Subcutaneous	./WEIGHTS//GTExv8.EUR.Adipose_Subcutaneous/ENSG00000196937.10.wgt.RDat	7	121396363	121396364	0.1409	rs2254595	-4.75	rs2707460	0.088	-6.73	-1.92	365	24	enet	0.089	1.7e-11	1.98335	0.0473	No
MAP3K11	ENSG00000173327.7	GTExv8.EUR.Adipose_Subcutaneous	./WEIGHTS//GTExv8.EUR.Adipose_Subcutaneous/ENSG00000173327.7.wgt.RDat	11	65614248	65614249	0.2368	rs642803	-4.65	rs2004649	0.25	10.99	1.983	349	1	top1	0.25	8.2e-32	1.983	0.0474	No
CEP192	ENSG00000101639.18	GTExv8.EUR.Adipose_Subcutaneous	./WEIGHTS//GTExv8.EUR.Adipose_Subcutaneous/ENSG00000101639.18.wgt.RDat	18	12991361	12991362	0.4809	rs2282541	4.11	rs11080620	0.622251	17.55	-1.925	404	404	susie	0.64	6.7e-109	-1.98081	0.047612	No
UTP15	ENSG00000164338.9	GTExv8.EUR.Adipose_Subcutaneous	./WEIGHTS//GTExv8.EUR.Adipose_Subcutaneous/ENSG00000164338.9.wgt.RDat	5	73565686	73565687	0.1419	rs609659	-2.61	rs3822452	0.121414	7.87	2.05	536	5	lasso	0.14	5.9e-18	1.98051	0.047646	No
ZFP69	ENSG00000187815.9	GTExv8.EUR.Adipose_Subcutaneous	./WEIGHTS//GTExv8.EUR.Adipose_Subcutaneous/ENSG00000187815.9.wgt.RDat	1	40477214	40477215	0.3224	rs4660492	-3.63	rs4660411	0.223	-10.47	1.631	429	38	enet	0.27	6.5e-35	-1.97895	0.0478	No
AC073130.1	ENSG00000237870.6	GTExv8.EUR.Adipose_Subcutaneous	./WEIGHTS//GTExv8.EUR.Adipose_Subcutaneous/ENSG00000237870.6.wgt.RDat	7	116286733	116286734	0.0896	rs38857	2.51	rs12673920	0.0321	5.33	-2.078	367	367	susie	0.038	1.1e-05	-1.97914	0.0478	No
IL15RA	ENSG00000134470.20	GTExv8.EUR.Adipose_Subcutaneous	./WEIGHTS//GTExv8.EUR.Adipose_Subcutaneous/ENSG00000134470.20.wgt.RDat	10	5978186	5978187	0.1114	rs11599186	-3.7	rs8177636	0.0572	-6.02	1.985	739	739	susie	0.062	2.1e-08	-1.97844	0.04788	No
AMPH	ENSG00000078053.16	GTExv8.EUR.Adipose_Subcutaneous	./WEIGHTS//GTExv8.EUR.Adipose_Subcutaneous/ENSG00000078053.16.wgt.RDat	7	38631566	38631567	0.5616	rs12673437	-3.5	rs1861239	0.518	15.8	-1.978	546	1	top1	0.52	7.6e-78	-1.978	0.0479	No
NLRC5	ENSG00000140853.15	GTExv8.EUR.Adipose_Subcutaneous	./WEIGHTS//GTExv8.EUR.Adipose_Subcutaneous/ENSG00000140853.15.wgt.RDat	16	56989484	56989485	0.1343	rs1800775	-3.82	rs7205804	0.00694	-3.66	-3.471	531	48	enet	0.041	4.3e-06	1.97848	0.0479	No
C8orf37	ENSG00000156172.5	GTExv8.EUR.Adipose_Subcutaneous	./WEIGHTS//GTExv8.EUR.Adipose_Subcutaneous/ENSG00000156172.5.wgt.RDat	8	95269200	95269201	0.4062	rs13251032	-3.1	rs1982872	0.084525	-6.99	-1.983	595	595	susie	0.21	3.6e-26	1.97783	0.0479	No
SNAI3	ENSG00000185669.5	GTExv8.EUR.Adipose_Subcutaneous	./WEIGHTS//GTExv8.EUR.Adipose_Subcutaneous/ENSG00000185669.5.wgt.RDat	16	88681713	88681714	0.094	rs12597417	3.62	rs11076696	0.0448	5.3	-1.94	387	387	susie	0.053	2.3e-07	-1.97827	0.0479	No
TAF4B	ENSG00000141384.12	GTExv8.EUR.Adipose_Subcutaneous	./WEIGHTS//GTExv8.EUR.Adipose_Subcutaneous/ENSG00000141384.12.wgt.RDat	18	26225935	26225936	0.0673	rs9966832	2.92	rs12964982	-0.002054	3.64	1.081	449	28	enet	0.019	0.0014	1.97813	0.047914	No
SHB	ENSG00000107338.9	GTExv8.EUR.Adipose_Subcutaneous	./WEIGHTS//GTExv8.EUR.Adipose_Subcutaneous/ENSG00000107338.9.wgt.RDat	9	38069210	38069211	0.0414	rs4646771	-2.94	rs12345885	0.00305	4.11	-1.544	496	496	susie	0.0059	0.05	-1.9775	0.04798	No
SERPINF1	ENSG00000132386.10	GTExv8.EUR.Adipose_Subcutaneous	./WEIGHTS//GTExv8.EUR.Adipose_Subcutaneous/ENSG00000132386.10.wgt.RDat	17	1761958	1761959	0.1556	rs7213811	-4.05	rs1136287	0.098068	-6.96	0.989	434	434	susie	0.11	2.4e-14	-1.9767	0.0481	No
ORAI2	ENSG00000160991.15	GTExv8.EUR.Adipose_Subcutaneous	./WEIGHTS//GTExv8.EUR.Adipose_Subcutaneous/ENSG00000160991.15.wgt.RDat	7	102433105	102433106	0.1616	rs2260834	2.94	rs803118	0.0648	-6.97	2.447	245	4	lasso	0.088	2.2e-11	-1.97635	0.0481	No
XXYLT1	ENSG00000173950.15	GTExv8.EUR.Adipose_Subcutaneous	./WEIGHTS//GTExv8.EUR.Adipose_Subcutaneous/ENSG00000173950.15.wgt.RDat	3	195271166	195271167	0.1479	rs9878967	-3.16	rs6794037	0.047	5.19	-1.455	381	381	susie	0.069	3.1e-09	-1.97644	0.0481	No
TERF2	ENSG00000132604.10	GTExv8.EUR.Adipose_Subcutaneous	./WEIGHTS//GTExv8.EUR.Adipose_Subcutaneous/ENSG00000132604.10.wgt.RDat	16	69408570	69408571	0.0399	rs10500547	3.75	rs11644226	0.0268	-4.56	1.976	303	1	top1	0.027	0.00019	-1.976	0.0482	No
CRELD2	ENSG00000184164.14	GTExv8.EUR.Adipose_Subcutaneous	./WEIGHTS//GTExv8.EUR.Adipose_Subcutaneous/ENSG00000184164.14.wgt.RDat	22	49918166	49918167	0.1157	rs5770425	3.29	rs9616380	0.0906	6.74	1.974	442	1	top1	0.091	1.1e-11	1.974	0.0484	No
CRHR1	ENSG00000120088.14	GTExv8.EUR.Adipose_Subcutaneous	./WEIGHTS//GTExv8.EUR.Adipose_Subcutaneous/ENSG00000120088.14.wgt.RDat	17	45784279	45784280	0.0647	rs11012	2.07	rs8072451	0.115507	7.62	1.973	34	1	top1	0.12	1.2e-14	1.973	0.0485	No
TNFRSF10C	ENSG00000173535.13	GTExv8.EUR.Adipose_Subcutaneous	./WEIGHTS//GTExv8.EUR.Adipose_Subcutaneous/ENSG00000173535.13.wgt.RDat	8	23084354	23084355	0.2153	rs2466181	2.89	rs11135696	0.108706	-7.59	1.971	622	1	top1	0.11	7.9e-14	-1.971	0.0487	No
RP11-464F9.20	ENSG00000268584.1	GTExv8.EUR.Adipose_Subcutaneous	./WEIGHTS//GTExv8.EUR.Adipose_Subcutaneous/ENSG00000268584.1.wgt.RDat	10	73625995	73625996	0.018	rs12644	2.74	rs11000672	0.0219	3.87	1.971	251	1	top1	0.022	0.00067	1.971	0.04872	No
HMGXB3	ENSG00000113716.12	GTExv8.EUR.Adipose_Subcutaneous	./WEIGHTS//GTExv8.EUR.Adipose_Subcutaneous/ENSG00000113716.12.wgt.RDat	5	150001167	150001168	0.1594	rs17712097	-3.49	rs216132	0.120661	-8.09	-0.96	569	29	enet	0.14	3e-17	1.97061	0.048769	No
RP11-393I2.4	ENSG00000272008.1	GTExv8.EUR.Adipose_Subcutaneous	./WEIGHTS//GTExv8.EUR.Adipose_Subcutaneous/ENSG00000272008.1.wgt.RDat	6	87155189	87155190	0.0339	rs11964560	-3.13	rs6916320	-2.92e-05	3.44	0.613	382	18	enet	0.012	0.009	1.9701	0.0488	No
MBNL1-AS1	ENSG00000229619.3	GTExv8.EUR.Adipose_Subcutaneous	./WEIGHTS//GTExv8.EUR.Adipose_Subcutaneous/ENSG00000229619.3.wgt.RDat	3	152269447	152269448	0.0738	rs7637857	-2.58	rs3773908	0.00994	-4.2	-1.272	359	24	enet	0.024	0.00039	1.96945	0.0489	No
SPTSSA	ENSG00000165389.6	GTExv8.EUR.Adipose_Subcutaneous	./WEIGHTS//GTExv8.EUR.Adipose_Subcutaneous/ENSG00000165389.6.wgt.RDat	14	34462355	34462356	0.0899	rs13379337	4.64	rs4982180	0.055491	5.34	-1.969	450	1	top1	0.055	1.1e-07	-1.969	0.049	No
UPK3BP1	ENSG00000242435.1	GTExv8.EUR.Adipose_Subcutaneous	./WEIGHTS//GTExv8.EUR.Adipose_Subcutaneous/ENSG00000242435.1.wgt.RDat	7	77004661	77004662	0.1616	rs3960530	-2.9	rs2245368	0.0585	5.49	-1.969	261	1	top1	0.059	5e-08	-1.969	0.049	No
CAMSAP2	ENSG00000118200.14	GTExv8.EUR.Adipose_Subcutaneous	./WEIGHTS//GTExv8.EUR.Adipose_Subcutaneous/ENSG00000118200.14.wgt.RDat	1	200739557	200739558	0.145	rs4915220	3.56	rs3806358	0.104	-7.54	0.777	546	23	enet	0.16	4e-20	-1.96654	0.0492	No
SNHG17	ENSG00000196756.11	GTExv8.EUR.Adipose_Subcutaneous	./WEIGHTS//GTExv8.EUR.Adipose_Subcutaneous/ENSG00000196756.11.wgt.RDat	20	38435352	38435353	0.4662	rs4812047	2.77	rs1739652	0.447	14.66	1.698	477	477	susie	0.47	8.8e-68	1.96672	0.049216	No
EFCAB6	ENSG00000186976.14	GTExv8.EUR.Adipose_Subcutaneous	./WEIGHTS//GTExv8.EUR.Adipose_Subcutaneous/ENSG00000186976.14.wgt.RDat	22	43812304	43812305	0.2655	rs139078	-2.92	rs2269606	0.12	-7.75	1.688	671	671	susie	0.14	2e-17	-1.96564	0.0493	No
WASH2P	ENSG00000146556.14	GTExv8.EUR.Adipose_Subcutaneous	./WEIGHTS//GTExv8.EUR.Adipose_Subcutaneous/ENSG00000146556.14.wgt.RDat	2	113588549	113588550	0.4478	rs3791336	2.733	rs4849261	0.329107	-12.97	1.865	358	5	lasso	0.35	2.6e-47	-1.965	0.0494	No
AC139100.3	ENSG00000267251.2	GTExv8.EUR.Adipose_Subcutaneous	./WEIGHTS//GTExv8.EUR.Adipose_Subcutaneous/ENSG00000267251.2.wgt.RDat	18	80183679	80183680	0.0861	rs635436	2.65	rs11664816	0.08843	6.73	1.965	219	1	top1	0.088	1.9e-11	1.965	0.049414	No
RNASEH1-AS1	ENSG00000234171.2	GTExv8.EUR.Adipose_Subcutaneous	./WEIGHTS//GTExv8.EUR.Adipose_Subcutaneous/ENSG00000234171.2.wgt.RDat	2	3558616	3558617	0.6735	rs2324584	-3.063	rs4583476	0.53128	-15.98	1.918	578	578	susie	0.53	7.6e-81	-1.9633	0.0496	No
RP11-355B11.2	ENSG00000270820.5	GTExv8.EUR.Adipose_Subcutaneous	./WEIGHTS//GTExv8.EUR.Adipose_Subcutaneous/ENSG00000270820.5.wgt.RDat	2	61471187	61471188	0.1514	rs777584	3.626	rs11889702	0.036168	5.26	2.603	299	38	enet	0.054	1.8e-07	1.9632	0.0496	No
CD274	ENSG00000120217.13	GTExv8.EUR.Adipose_Subcutaneous	./WEIGHTS//GTExv8.EUR.Adipose_Subcutaneous/ENSG00000120217.13.wgt.RDat	9	5450502	5450503	0.2606	rs10758669	-4.77	rs944141	0.0688	6.35	-1.661	436	4	lasso	0.12	1.8e-15	-1.96301	0.04964	No
STARD13	ENSG00000133121.20	GTExv8.EUR.Adipose_Subcutaneous	./WEIGHTS//GTExv8.EUR.Adipose_Subcutaneous/ENSG00000133121.20.wgt.RDat	13	33350629	33350630	0.1372	rs797226	4.5	rs961106	0.0429	-5.44	3.107	614	22	enet	0.078	3.2e-10	-1.9625	0.049705	No
CPS1	ENSG00000021826.14	GTExv8.EUR.Adipose_Subcutaneous	./WEIGHTS//GTExv8.EUR.Adipose_Subcutaneous/ENSG00000021826.14.wgt.RDat	2	210477681	210477682	0.3217	rs6729280	3.167	rs10932334	0.291378	11.96	-1.973	347	23	enet	0.31	1.1e-40	-1.9615	0.0498	No
UHRF1BP1	ENSG00000065060.16	GTExv8.EUR.Adipose_Subcutaneous	./WEIGHTS//GTExv8.EUR.Adipose_Subcutaneous/ENSG00000065060.16.wgt.RDat	6	34792014	34792015	0.3102	rs2293242	-3.07	rs11759151	0.468	15.14	-1.767	356	29	enet	0.48	2.1e-69	-1.9616	0.0498	No
STX2	ENSG00000111450.13	GTExv8.EUR.Adipose_Subcutaneous	./WEIGHTS//GTExv8.EUR.Adipose_Subcutaneous/ENSG00000111450.13.wgt.RDat	12	130839265	130839266	0.6024	rs7980647	-3.66	rs10773819	0.534	-16.04	-2.097	641	641	susie	0.58	1.5e-91	1.96147	0.0498	No
DBNL	ENSG00000136279.20	GTExv8.EUR.Adipose_Subcutaneous	./WEIGHTS//GTExv8.EUR.Adipose_Subcutaneous/ENSG00000136279.20.wgt.RDat	7	44044639	44044640	0.2366	rs2971684	2.52	rs4640970	0.123	8.37	1.965	341	19	enet	0.16	1.3e-19	1.96155	0.0498	No
PLSCR1	ENSG00000188313.12	GTExv8.EUR.Adipose_Subcutaneous	./WEIGHTS//GTExv8.EUR.Adipose_Subcutaneous/ENSG00000188313.12.wgt.RDat	3	146544863	146544864	0.1555	rs343320	-3.2	rs2609861	0.129	-8.39	1.982	402	10	lasso	0.14	4.4e-18	-1.96154	0.0498	No
RP1-102E24.8	ENSG00000256433.2	GTExv8.EUR.Adipose_Subcutaneous	./WEIGHTS//GTExv8.EUR.Adipose_Subcutaneous/ENSG00000256433.2.wgt.RDat	12	6393904	6393905	0.1546	rs11064289	-2.62	rs2364482	0.157	8.81	2.188	447	12	enet	0.2	1.6e-25	1.96158	0.0498	No
GAD1	ENSG00000128683.13	GTExv8.EUR.Adipose_Subcutaneous	./WEIGHTS//GTExv8.EUR.Adipose_Subcutaneous/ENSG00000128683.13.wgt.RDat	2	170813212	170813213	0.1497	rs10497365	-3.341	rs3749034	0.130021	-8.37	-2.049	434	3	lasso	0.13	8.9e-17	1.9606	0.0499	No
LONP2	ENSG00000102910.13	GTExv8.EUR.Adipose_Subcutaneous	./WEIGHTS//GTExv8.EUR.Adipose_Subcutaneous/ENSG00000102910.13.wgt.RDat	16	48244295	48244296	0.6529	rs7195967	-2.6	rs8053839	0.418	-14.17	1.96	232	1	top1	0.42	3.3e-58	-1.96	0.05	No
ACYP2	ENSG00000170634.12	GTExv8.EUR.Adipose_Subcutaneous	./WEIGHTS//GTExv8.EUR.Adipose_Subcutaneous/ENSG00000170634.12.wgt.RDat	2	53970840	53970841	0.11	rs11690242	-2.73	rs10172916	0.047121	5.73	-1.548	457	8	enet	0.084	6.6e-11	-1.9601	0.05	No
RP11-251G23.2	ENSG00000223886.3	GTExv8.EUR.Adipose_Subcutaneous	./WEIGHTS//GTExv8.EUR.Adipose_Subcutaneous/ENSG00000223886.3.wgt.RDat	7	105530208	105530209	0.1277	rs10487836	3.34	rs818621	0.0557	5.53	-1.842	465	465	susie	0.058	5.9e-08	-1.96027	0.05	No
RSAD1	ENSG00000136444.9	GTExv8.EUR.Adipose_Subcutaneous	./WEIGHTS//GTExv8.EUR.Adipose_Subcutaneous/ENSG00000136444.9.wgt.RDat	17	50478799	50478800	0.1267	rs7218932	-2.67	rs17641254	0.025643	5.48	-1.835	480	480	susie	0.043	3.1e-06	-1.95948	0.0501	No
AL591893.1	ENSG00000229021.2	GTExv8.EUR.Adipose_Subcutaneous	./WEIGHTS//GTExv8.EUR.Adipose_Subcutaneous/ENSG00000229021.2.wgt.RDat	1	151994530	151994531	0.0406	rs6678672	2.63	rs2999534	0.0196	-4.81	2.021	342	342	susie	0.022	0.00063	-1.95795	0.0502	No
RP3-500L14.2	ENSG00000272209.1	GTExv8.EUR.Adipose_Subcutaneous	./WEIGHTS//GTExv8.EUR.Adipose_Subcutaneous/ENSG00000272209.1.wgt.RDat	6	13825431	13825432	0.1065	rs9647614	-3.28	rs9370483	0.0864	-6.52	-1.958	471	1	top1	0.086	3.2e-11	1.958	0.0502	No
WDFY2	ENSG00000139668.8	GTExv8.EUR.Adipose_Subcutaneous	./WEIGHTS//GTExv8.EUR.Adipose_Subcutaneous/ENSG00000139668.8.wgt.RDat	13	51584454	51584455	0.0799	rs9563089	3.78	rs9526793	0.0741	6.43	-1.958	465	1	top1	0.074	8.2e-10	-1.958	0.05023	No
NUAK1	ENSG00000074590.13	GTExv8.EUR.Adipose_Subcutaneous	./WEIGHTS//GTExv8.EUR.Adipose_Subcutaneous/ENSG00000074590.13.wgt.RDat	12	106140032	106140033	0.0727	rs1148428	-3.39	rs1427785	0.00931	-4.2	-1.957	594	1	top1	0.0093	0.02	1.957	0.0503	No
PDCD1LG2	ENSG00000197646.7	GTExv8.EUR.Adipose_Subcutaneous	./WEIGHTS//GTExv8.EUR.Adipose_Subcutaneous/ENSG00000197646.7.wgt.RDat	9	5510569	5510570	0.4764	rs884132	-3.56	rs16923189	0.234	10.67	-1.844	431	9	lasso	0.28	4.2e-36	-1.95621	0.05044	No
RRAS2	ENSG00000133818.13	GTExv8.EUR.Adipose_Subcutaneous	./WEIGHTS//GTExv8.EUR.Adipose_Subcutaneous/ENSG00000133818.13.wgt.RDat	11	14364505	14364506	0.0995	rs4757244	3.16	rs11023178	0.0797	-7.09	1.816	377	377	susie	0.091	9.5e-12	-1.95491	0.0506	No
NR2F2-AS1	ENSG00000247809.7	GTExv8.EUR.Adipose_Subcutaneous	./WEIGHTS//GTExv8.EUR.Adipose_Subcutaneous/ENSG00000247809.7.wgt.RDat	15	96327360	96327361	0.1091	rs12148530	3.62	rs10520811	0.0638	5.85	-1.754	501	501	susie	0.068	4.6e-09	-1.95486	0.0506	No
CYP2U1	ENSG00000155016.17	GTExv8.EUR.Adipose_Subcutaneous	./WEIGHTS//GTExv8.EUR.Adipose_Subcutaneous/ENSG00000155016.17.wgt.RDat	4	107931368	107931369	0.0918	rs10034874	-3.58	rs8727	0.0545	-5.6	1.954	386	1	top1	0.055	1.4e-07	-1.954	0.0507	No
IFT122	ENSG00000163913.11	GTExv8.EUR.Adipose_Subcutaneous	./WEIGHTS//GTExv8.EUR.Adipose_Subcutaneous/ENSG00000163913.11.wgt.RDat	3	129440179	129440180	0.04	rs4072151	2.38	rs16859047	0.0263	-4.3	1.954	273	1	top1	0.026	0.00022	-1.954	0.0507	No
MAPK8IP1P2	ENSG00000263503.1	GTExv8.EUR.Adipose_Subcutaneous	./WEIGHTS//GTExv8.EUR.Adipose_Subcutaneous/ENSG00000263503.1.wgt.RDat	17	45602339	45602340	0.3595	rs7223320	-2.5	rs17689471	0.579787	16.66	1.953	110	1	top1	0.58	4.6e-92	1.953	0.0508	No
RP11-707O23.1	ENSG00000280022.1	GTExv8.EUR.Adipose_Subcutaneous	./WEIGHTS//GTExv8.EUR.Adipose_Subcutaneous/ENSG00000280022.1.wgt.RDat	17	45592620	45592621	0.3201	rs2239922	-2.59	rs17689471	0.489536	15.32	1.953	113	1	top1	0.49	7.1e-72	1.953	0.0508	No
ABTB1	ENSG00000114626.17	GTExv8.EUR.Adipose_Subcutaneous	./WEIGHTS//GTExv8.EUR.Adipose_Subcutaneous/ENSG00000114626.17.wgt.RDat	3	127672934	127672935	0.1579	rs11711710	6.05	rs9832418	0.00653	-4.3	-2.582	411	7	lasso	0.011	0.013	1.95274	0.0509	No
RP11-996F15.2	ENSG00000257176.2	GTExv8.EUR.Adipose_Subcutaneous	./WEIGHTS//GTExv8.EUR.Adipose_Subcutaneous/ENSG00000257176.2.wgt.RDat	12	29317847	29317848	0.6343	rs16933362	3.94	rs10843391	0.579	16.64	-1.552	598	64	enet	0.58	8.6e-93	-1.95217	0.0509	No
ZC3H13	ENSG00000123200.16	GTExv8.EUR.Adipose_Subcutaneous	./WEIGHTS//GTExv8.EUR.Adipose_Subcutaneous/ENSG00000123200.16.wgt.RDat	13	46052758	46052759	0.0752	rs539843	2.8	rs17350833	0.0393	-4.86	1.952	519	1	top1	0.039	7.4e-06	-1.952	0.050938	No
CRLS1	ENSG00000088766.11	GTExv8.EUR.Adipose_Subcutaneous	./WEIGHTS//GTExv8.EUR.Adipose_Subcutaneous/ENSG00000088766.11.wgt.RDat	20	6006089	6006090	0.0682	rs4815883	-2.96	rs6053782	0.00559	-3.68	0.986	605	605	susie	0.0062	0.047	1.95115	0.051039	No
ATF6	ENSG00000118217.5	GTExv8.EUR.Adipose_Subcutaneous	./WEIGHTS//GTExv8.EUR.Adipose_Subcutaneous/ENSG00000118217.5.wgt.RDat	1	161766293	161766294	0.1138	rs12029454	6.08	rs12043145	0.0452	6.71	2.271	484	14	enet	0.082	9.5e-11	1.95096	0.0511	No
TALDO1	ENSG00000177156.10	GTExv8.EUR.Adipose_Subcutaneous	./WEIGHTS//GTExv8.EUR.Adipose_Subcutaneous/ENSG00000177156.10.wgt.RDat	11	747328	747329	0.1042	rs7103978	3.43	rs7478765	0.0381	4.89	1.951	456	1	top1	0.038	1e-05	1.951	0.0511	No
PDDC1	ENSG00000177225.16	GTExv8.EUR.Adipose_Subcutaneous	./WEIGHTS//GTExv8.EUR.Adipose_Subcutaneous/ENSG00000177225.16.wgt.RDat	11	777487	777488	0.0733	rs7103978	3.43	rs7478765	0.0849	6.46	1.951	431	1	top1	0.085	4.8e-11	1.951	0.0511	No
RP11-166B2.7	ENSG00000260488.1	GTExv8.EUR.Adipose_Subcutaneous	./WEIGHTS//GTExv8.EUR.Adipose_Subcutaneous/ENSG00000260488.1.wgt.RDat	16	11977849	11977850	0.4009	rs7203193	-2.86	rs2869492	0.356	13.08	1.878	454	2	lasso	0.36	9.3e-48	1.95084	0.0511	No
HMGB3P7	ENSG00000215399.2	GTExv8.EUR.Adipose_Subcutaneous	./WEIGHTS//GTExv8.EUR.Adipose_Subcutaneous/ENSG00000215399.2.wgt.RDat	13	101801877	101801878	0.1195	rs1322696	3.16	rs2281990	0.0384	-5.63	-2.472	596	8	lasso	0.042	4.1e-06	1.9503	0.051143	No
PAOX	ENSG00000148832.15	GTExv8.EUR.Adipose_Subcutaneous	./WEIGHTS//GTExv8.EUR.Adipose_Subcutaneous/ENSG00000148832.15.wgt.RDat	10	133379233	133379234	0.2614	rs1049951	3.19	rs4240520	0.127	-8.16	1.95	342	342	susie	0.13	3.2e-16	-1.95	0.05118	No
HIBADH	ENSG00000106049.8	GTExv8.EUR.Adipose_Subcutaneous	./WEIGHTS//GTExv8.EUR.Adipose_Subcutaneous/ENSG00000106049.8.wgt.RDat	7	27662994	27662995	0.1274	rs12540319	-3.74	rs10486549	0.0276	5.01	-2.385	487	6	lasso	0.089	1.5e-11	-1.94929	0.0513	No
TTC3	ENSG00000182670.13	GTExv8.EUR.Adipose_Subcutaneous	./WEIGHTS//GTExv8.EUR.Adipose_Subcutaneous/ENSG00000182670.13.wgt.RDat	21	37073225	37073226	0.3035	rs1012959	2.78	rs2298682	0.42707	14.33	-1.949	437	1	top1	0.43	6.8e-60	-1.949	0.0513	No
NUDT14	ENSG00000183828.14	GTExv8.EUR.Adipose_Subcutaneous	./WEIGHTS//GTExv8.EUR.Adipose_Subcutaneous/ENSG00000183828.14.wgt.RDat	14	105181311	105181312	0.0818	rs1057744	2.55	rs3825761	0.068714	-6.09	1.949	259	1	top1	0.069	3.4e-09	-1.949	0.0513	No
C17orf100	ENSG00000256806.5	GTExv8.EUR.Adipose_Subcutaneous	./WEIGHTS//GTExv8.EUR.Adipose_Subcutaneous/ENSG00000256806.5.wgt.RDat	17	6651717	6651718	0.0905	rs9903015	3.43	rs2289640	0.020426	-4	1.854	566	36	enet	0.029	0.00011	-1.94888	0.0513	No
TNFSF4	ENSG00000117586.10	GTExv8.EUR.Adipose_Subcutaneous	./WEIGHTS//GTExv8.EUR.Adipose_Subcutaneous/ENSG00000117586.10.wgt.RDat	1	173207312	173207313	0.0552	rs301696	-2.71	rs7551305	0.0188	3.96	1.806	322	10	enet	0.023	0.00053	1.94784	0.0514	No
RNF40	ENSG00000103549.21	GTExv8.EUR.Adipose_Subcutaneous	./WEIGHTS//GTExv8.EUR.Adipose_Subcutaneous/ENSG00000103549.21.wgt.RDat	16	30763117	30763118	0.222	rs7197475	3.12	rs7500719	0.123	8.43	1.792	209	20	enet	0.13	2.1e-16	1.94741	0.0515	No
ARC	ENSG00000198576.3	GTExv8.EUR.Adipose_Subcutaneous	./WEIGHTS//GTExv8.EUR.Adipose_Subcutaneous/ENSG00000198576.3.wgt.RDat	8	142614471	142614472	0.1187	rs11997375	3.07	rs6985894	0.102996	-7.38	-1.922	412	412	susie	0.1	3.7e-13	1.94735	0.0515	No
POLDIP3	ENSG00000100227.17	GTExv8.EUR.Adipose_Subcutaneous	./WEIGHTS//GTExv8.EUR.Adipose_Subcutaneous/ENSG00000100227.17.wgt.RDat	22	42614961	42614962	0.2168	rs9607931	-3.13	rs137086	0.156	8.77	1.783	425	425	susie	0.16	6.2e-20	1.9457	0.0517	No
DND1P1	ENSG00000264070.1	GTExv8.EUR.Adipose_Subcutaneous	./WEIGHTS//GTExv8.EUR.Adipose_Subcutaneous/ENSG00000264070.1.wgt.RDat	17	45585870	45585871	0.3983	rs2239922	-2.59	rs17689471	0.549962	16.24	1.953	118	13	lasso	0.55	4.5e-85	1.94533	0.0517	No
KIAA0556	ENSG00000047578.12	GTExv8.EUR.Adipose_Subcutaneous	./WEIGHTS//GTExv8.EUR.Adipose_Subcutaneous/ENSG00000047578.12.wgt.RDat	16	27550151	27550152	0.0416	rs11074880	-2.84	rs963999	0.00724	-3.83	-1.823	495	495	susie	0.017	0.0026	1.94459	0.0518	No
IP6K1	ENSG00000176095.11	GTExv8.EUR.Adipose_Subcutaneous	./WEIGHTS//GTExv8.EUR.Adipose_Subcutaneous/ENSG00000176095.11.wgt.RDat	3	49786541	49786542	0.0382	rs762707	2.7	rs1491983	0.0268	4.08	-1.944	314	1	top1	0.027	0.00019	-1.944	0.0519	No
SLC22A5	ENSG00000197375.12	GTExv8.EUR.Adipose_Subcutaneous	./WEIGHTS//GTExv8.EUR.Adipose_Subcutaneous/ENSG00000197375.12.wgt.RDat	5	132369751	132369752	0.0945	rs11955347	2.42	rs4705938	0.085665	-7.39	2.034	422	21	enet	0.1	3.6e-13	-1.94377	0.051924	No
SGTB	ENSG00000197860.9	GTExv8.EUR.Adipose_Subcutaneous	./WEIGHTS//GTExv8.EUR.Adipose_Subcutaneous/ENSG00000197860.9.wgt.RDat	5	65723034	65723035	0.1392	rs2548468	2.47	rs17241135	0.057056	6.07	-1.835	377	12	lasso	0.08	1.9e-10	-1.94335	0.051974	No
NUDC	ENSG00000090273.13	GTExv8.EUR.Adipose_Subcutaneous	./WEIGHTS//GTExv8.EUR.Adipose_Subcutaneous/ENSG00000090273.13.wgt.RDat	1	26902281	26902282	0.0838	rs11247639	-3.73	rs537951	0.00819	-4.11	2.743	255	20	enet	0.029	0.00011	-1.94312	0.052	No
NBPF8	ENSG00000270231.3	GTExv8.EUR.Adipose_Subcutaneous	./WEIGHTS//GTExv8.EUR.Adipose_Subcutaneous/ENSG00000270231.3.wgt.RDat	1	120436352	120436353	0.4252	rs28549707	2.63	rs28549707	0.0142	-5.45	2.629	22	8	enet	0.11	1.4e-13	-1.94331	0.052	No
ASB1	ENSG00000065802.11	GTExv8.EUR.Adipose_Subcutaneous	./WEIGHTS//GTExv8.EUR.Adipose_Subcutaneous/ENSG00000065802.11.wgt.RDat	2	238426741	238426742	0.1121	rs510902	2.144	rs520765	0.070272	-5.97	1.942	440	1	top1	0.07	2.3e-09	-1.942	0.0521	No
SCN5A	ENSG00000183873.15	GTExv8.EUR.Adipose_Subcutaneous	./WEIGHTS//GTExv8.EUR.Adipose_Subcutaneous/ENSG00000183873.15.wgt.RDat	3	38649672	38649673	0.081	rs6793245	-3.47	rs7431144	0.00233	-3.66	2.51	452	4	lasso	0.0028	0.13	-1.9422	0.0521	No
RP11-297C4.3	ENSG00000260487.1	GTExv8.EUR.Adipose_Subcutaneous	./WEIGHTS//GTExv8.EUR.Adipose_Subcutaneous/ENSG00000260487.1.wgt.RDat	16	30481345	30481346	0.1777	rs7197475	3.12	rs11574941	0.0761	6.37	1.942	204	1	top1	0.076	4.9e-10	1.942	0.0521	No
LINC02210	ENSG00000204650.14	GTExv8.EUR.Adipose_Subcutaneous	./WEIGHTS//GTExv8.EUR.Adipose_Subcutaneous/ENSG00000204650.14.wgt.RDat	17	45620327	45620328	0.6316	rs7223320	-2.5	rs17689471	0.748361	18.93	1.953	92	92	susie	0.75	2.1e-145	1.94056	0.0523	No
LRRC37A4P	ENSG00000214425.7	GTExv8.EUR.Adipose_Subcutaneous	./WEIGHTS//GTExv8.EUR.Adipose_Subcutaneous/ENSG00000214425.7.wgt.RDat	17	45550334	45550335	0.5445	rs2239922	-2.59	rs17689471	0.669377	-17.94	1.953	136	136	susie	0.67	9e-118	-1.94046	0.0523	No
AC016995.3	ENSG00000231367.5	GTExv8.EUR.Adipose_Subcutaneous	./WEIGHTS//GTExv8.EUR.Adipose_Subcutaneous/ENSG00000231367.5.wgt.RDat	2	38515739	38515740	0.2084	rs3099945	-2.783	rs3731843	0.092676	7.12	1.977	445	445	susie	0.14	1.7e-17	1.9402	0.0524	No
RP11-514P8.10	ENSG00000279168.2	GTExv8.EUR.Adipose_Subcutaneous	./WEIGHTS//GTExv8.EUR.Adipose_Subcutaneous/ENSG00000279168.2.wgt.RDat	7	102679294	102679295	0.2576	rs2260834	2.94	rs6465885	0.0924	-7.19	1.242	203	27	enet	0.18	5.2e-23	-1.94018	0.0524	No
RP11-109L13.1	ENSG00000254851.1	GTExv8.EUR.Adipose_Subcutaneous	./WEIGHTS//GTExv8.EUR.Adipose_Subcutaneous/ENSG00000254851.1.wgt.RDat	11	117135527	117135528	0.5494	rs6589602	3.49	rs8521	0.597	16.96	1.988	539	9	lasso	0.61	1.1e-99	1.93802	0.0526	No
TTLL11	ENSG00000175764.14	GTExv8.EUR.Adipose_Subcutaneous	./WEIGHTS//GTExv8.EUR.Adipose_Subcutaneous/ENSG00000175764.14.wgt.RDat	9	122093605	122093606	0.1922	rs1571585	-2.86	rs10985529	0.174	9.37	1.938	516	1	top1	0.17	9.1e-22	1.938	0.05262	No
RP11-259G18.1	ENSG00000261575.2	GTExv8.EUR.Adipose_Subcutaneous	./WEIGHTS//GTExv8.EUR.Adipose_Subcutaneous/ENSG00000261575.2.wgt.RDat	17	46267036	46267037	0.1357	rs8072451	1.97	rs16940665	0.095513	7.22	1.937	65	1	top1	0.096	2.8e-12	1.937	0.0527	No
ENTPD6	ENSG00000197586.12	GTExv8.EUR.Adipose_Subcutaneous	./WEIGHTS//GTExv8.EUR.Adipose_Subcutaneous/ENSG00000197586.12.wgt.RDat	20	25195692	25195693	0.2165	rs11698940	-2.56	rs6115193	0.0401	-6.11	1.057	438	14	lasso	0.098	1.6e-12	-1.93712	0.05273	No
GDPD4	ENSG00000178795.9	GTExv8.EUR.Adipose_Subcutaneous	./WEIGHTS//GTExv8.EUR.Adipose_Subcutaneous/ENSG00000178795.9.wgt.RDat	11	77301648	77301649	0.1215	rs7943982	2.99	rs948971	0.0181	4.8	-1.049	367	16	enet	0.056	1e-07	-1.9365	0.0528	No
GSTM2	ENSG00000213366.12	GTExv8.EUR.Adipose_Subcutaneous	./WEIGHTS//GTExv8.EUR.Adipose_Subcutaneous/ENSG00000213366.12.wgt.RDat	1	109668021	109668022	0.3453	rs7367104	3.67	rs3754446	0.104	-7.19	-1.122	450	29	enet	0.18	4.7e-23	1.93606	0.0529	No
ZFAND4	ENSG00000172671.19	GTExv8.EUR.Adipose_Subcutaneous	./WEIGHTS//GTExv8.EUR.Adipose_Subcutaneous/ENSG00000172671.19.wgt.RDat	10	45672779	45672780	0.1316	rs7074191	3.46	rs3824617	0.111	-7.6	2.066	240	9	enet	0.12	9.5e-15	-1.93541	0.05294	No
DCPS	ENSG00000110063.8	GTExv8.EUR.Adipose_Subcutaneous	./WEIGHTS//GTExv8.EUR.Adipose_Subcutaneous/ENSG00000110063.8.wgt.RDat	11	126303751	126303752	0.1159	rs481056	-2.92	rs3824924	0.0508	-5.59	-1.168	663	663	susie	0.064	1.1e-08	1.93472	0.053	No
FAM8A1	ENSG00000137414.5	GTExv8.EUR.Adipose_Subcutaneous	./WEIGHTS//GTExv8.EUR.Adipose_Subcutaneous/ENSG00000137414.5.wgt.RDat	6	17600354	17600355	0.1676	rs1555112	2.68	rs6916441	0.126	7.97	1.935	355	1	top1	0.13	6.8e-16	1.935	0.053	No
MCM3AP-AS1	ENSG00000215424.9	GTExv8.EUR.Adipose_Subcutaneous	./WEIGHTS//GTExv8.EUR.Adipose_Subcutaneous/ENSG00000215424.9.wgt.RDat	21	46229216	46229217	0.3589	rs6518291	3.28	rs7275336	0.1245	8.05	-1.292	477	477	susie	0.16	1.1e-20	-1.9352	0.053	No
VPS37C	ENSG00000167987.10	GTExv8.EUR.Adipose_Subcutaneous	./WEIGHTS//GTExv8.EUR.Adipose_Subcutaneous/ENSG00000167987.10.wgt.RDat	11	61161616	61161617	0.0593	rs440879	-2.88	rs666886	0.0158	-4.48	1.295	361	361	susie	0.023	0.00047	-1.93404	0.0531	No
GP6	ENSG00000088053.11	GTExv8.EUR.Adipose_Subcutaneous	./WEIGHTS//GTExv8.EUR.Adipose_Subcutaneous/ENSG00000088053.11.wgt.RDat	19	55038263	55038264	0.1196	rs1654447	3.82	rs4281840	0.0525	5.97	-1.738	461	461	susie	0.059	4.3e-08	-1.93366	0.0532	No
PPP5C	ENSG00000011485.14	GTExv8.EUR.Adipose_Subcutaneous	./WEIGHTS//GTExv8.EUR.Adipose_Subcutaneous/ENSG00000011485.14.wgt.RDat	19	46346993	46346994	0.3494	rs2082495	-2.73	rs4802307	0.196	-9.8	2.407	410	38	enet	0.21	8.3e-27	-1.93252	0.0533	No
SUGCT	ENSG00000175600.15	GTExv8.EUR.Adipose_Subcutaneous	./WEIGHTS//GTExv8.EUR.Adipose_Subcutaneous/ENSG00000175600.15.wgt.RDat	7	40134976	40134977	0.0319	rs4129802	2.58	rs1002749	0.0177	-4.25	1.339	243	243	susie	0.019	0.0015	-1.93221	0.0533	No
DLSTP1	ENSG00000181227.3	GTExv8.EUR.Adipose_Subcutaneous	./WEIGHTS//GTExv8.EUR.Adipose_Subcutaneous/ENSG00000181227.3.wgt.RDat	1	75744775	75744776	0.0675	rs12408827	3.65	rs5745343	0.0301	-5.07	-1.525	454	454	susie	0.036	1.6e-05	1.93249	0.0533	No
FAM216A	ENSG00000204856.11	GTExv8.EUR.Adipose_Subcutaneous	./WEIGHTS//GTExv8.EUR.Adipose_Subcutaneous/ENSG00000204856.11.wgt.RDat	12	110468375	110468376	0.069	rs12828640	-4.4	rs11612727	0.0139	-4.65	2.241	249	18	enet	0.04	6e-06	-1.93237	0.0533	No
CARD14	ENSG00000141527.16	GTExv8.EUR.Adipose_Subcutaneous	./WEIGHTS//GTExv8.EUR.Adipose_Subcutaneous/ENSG00000141527.16.wgt.RDat	17	80169991	80169992	0.2055	rs11150840	-3.77	rs2269376	0.159156	8.95	-1.87	471	17	enet	0.17	1.1e-20	-1.93185	0.0534	No
PIANP	ENSG00000139200.13	GTExv8.EUR.Adipose_Subcutaneous	./WEIGHTS//GTExv8.EUR.Adipose_Subcutaneous/ENSG00000139200.13.wgt.RDat	12	6700799	6700800	0.0717	rs11064289	-2.62	rs7959658	0.0416	4.66	-1.931	278	1	top1	0.042	4e-06	-1.931	0.0535	No
LPAR5	ENSG00000184574.9	GTExv8.EUR.Adipose_Subcutaneous	./WEIGHTS//GTExv8.EUR.Adipose_Subcutaneous/ENSG00000184574.9.wgt.RDat	12	6636446	6636447	0.0909	rs11064289	-2.62	rs7959658	0.0505	-5.1	-1.931	299	1	top1	0.051	4e-07	1.931	0.0535	No
HERC2P9	ENSG00000206149.10	GTExv8.EUR.Adipose_Subcutaneous	./WEIGHTS//GTExv8.EUR.Adipose_Subcutaneous/ENSG00000206149.10.wgt.RDat	15	28590188	28590189	0.349	rs1873278	-3.08	rs8036234	0.169	-9.05	-1.932	138	138	susie	0.17	2.6e-21	1.92968	0.0536	No
RP11-226L15.5	ENSG00000260766.1	GTExv8.EUR.Adipose_Subcutaneous	./WEIGHTS//GTExv8.EUR.Adipose_Subcutaneous/ENSG00000260766.1.wgt.RDat	1	160026793	160026794	0.0829	rs3795327	-3.34	rs6676862	0.00208	3.39	2.278	514	514	susie	0.009	0.021	1.93	0.0536	No
CRYBB2	ENSG00000244752.2	GTExv8.EUR.Adipose_Subcutaneous	./WEIGHTS//GTExv8.EUR.Adipose_Subcutaneous/ENSG00000244752.2.wgt.RDat	22	25219521	25219522	0.2275	rs9612869	2.96	rs6004658	0.133	8.05	-1.186	450	450	susie	0.16	4.5e-20	-1.92818	0.0538	No
LRRC37A2	ENSG00000238083.7	GTExv8.EUR.Adipose_Subcutaneous	./WEIGHTS//GTExv8.EUR.Adipose_Subcutaneous/ENSG00000238083.7.wgt.RDat	17	46511510	46511511	0.5412	rs1004485	3.15	rs169201	0.562407	16.45	1.943	135	40	enet	0.57	2.3e-90	1.92751	0.0539	No
RP11-524N5.1	ENSG00000276778.1	GTExv8.EUR.Adipose_Subcutaneous	./WEIGHTS//GTExv8.EUR.Adipose_Subcutaneous/ENSG00000276778.1.wgt.RDat	5	158409772	158409773	0.2575	rs6556370	-3.15	rs6894827	0.189982	9.6	1.544	470	470	susie	0.26	2.2e-33	1.92751	0.053917	No
KIF24	ENSG00000186638.16	GTExv8.EUR.Adipose_Subcutaneous	./WEIGHTS//GTExv8.EUR.Adipose_Subcutaneous/ENSG00000186638.16.wgt.RDat	9	34311370	34311371	0.0774	rs12555291	-2.45	rs10972032	0.0371	-4.45	1.582	339	33	enet	0.048	7.6e-07	-1.92685	0.054	No
ASB14	ENSG00000239388.8	GTExv8.EUR.Adipose_Subcutaneous	./WEIGHTS//GTExv8.EUR.Adipose_Subcutaneous/ENSG00000239388.8.wgt.RDat	3	57292681	57292682	0.0973	rs10510792	3.04	rs34504438	0.0728	6.28	2.145	372	2	lasso	0.084	5.9e-11	1.92691	0.054	No
PCDHGA6	ENSG00000253731.2	GTExv8.EUR.Adipose_Subcutaneous	./WEIGHTS//GTExv8.EUR.Adipose_Subcutaneous/ENSG00000253731.2.wgt.RDat	5	141373913	141373914	0.1194	rs11742053	2.7	rs4912605	0.07435	-6.6	1.584	503	7	lasso	0.12	8.8e-15	-1.92373	0.054389	No
GNB1L	ENSG00000185838.13	GTExv8.EUR.Adipose_Subcutaneous	./WEIGHTS//GTExv8.EUR.Adipose_Subcutaneous/ENSG00000185838.13.wgt.RDat	22	19854938	19854939	0.094	rs429965	2.91	rs3747066	0.014	4.6	-0.35	565	36	enet	0.025	0.00027	1.92381	0.0544	No
SLC22A25	ENSG00000196600.12	GTExv8.EUR.Adipose_Subcutaneous	./WEIGHTS//GTExv8.EUR.Adipose_Subcutaneous/ENSG00000196600.12.wgt.RDat	11	63229651	63229652	0.0267	rs7929194	3.09	rs2510590	0.0197	3.9	-1.923	296	1	top1	0.02	0.0012	-1.923	0.0545	No
C1orf50	ENSG00000164008.14	GTExv8.EUR.Adipose_Subcutaneous	./WEIGHTS//GTExv8.EUR.Adipose_Subcutaneous/ENSG00000164008.14.wgt.RDat	1	42767268	42767269	0.0885	rs16829465	2.93	rs11210712	0.0274	-4.82	1.942	415	415	susie	0.035	2.5e-05	-1.92228	0.0546	No
NHEJ1	ENSG00000187736.12	GTExv8.EUR.Adipose_Subcutaneous	./WEIGHTS//GTExv8.EUR.Adipose_Subcutaneous/ENSG00000187736.12.wgt.RDat	2	219160864	219160865	0.0485	rs2293072	3.056	rs2272019	0.031191	4.48	1.922	379	1	top1	0.031	6e-05	1.922	0.0546	No
KANSL1-AS1	ENSG00000214401.4	GTExv8.EUR.Adipose_Subcutaneous	./WEIGHTS//GTExv8.EUR.Adipose_Subcutaneous/ENSG00000214401.4.wgt.RDat	17	46193575	46193576	0.3893	rs8072451	1.97	rs17689471	0.60094	16.96	1.953	29	4	lasso	0.6	7.4e-98	1.92203	0.0546	No
PAX8-AS1	ENSG00000189223.14	GTExv8.EUR.Adipose_Subcutaneous	./WEIGHTS//GTExv8.EUR.Adipose_Subcutaneous/ENSG00000189223.14.wgt.RDat	2	113211521	113211522	0.6306	rs12621220	3.572	rs11123172	0.47999	-15.19	1.885	457	30	enet	0.52	3e-77	-1.9206	0.0548	No
CRCP	ENSG00000241258.6	GTExv8.EUR.Adipose_Subcutaneous	./WEIGHTS//GTExv8.EUR.Adipose_Subcutaneous/ENSG00000241258.6.wgt.RDat	7	66114603	66114604	0.1834	rs4072879	-3.21	rs17138154	0.0235	-4.68	1.161	194	194	susie	0.057	7.6e-08	-1.91936	0.0549	No
H3F3A	ENSG00000163041.9	GTExv8.EUR.Adipose_Subcutaneous	./WEIGHTS//GTExv8.EUR.Adipose_Subcutaneous/ENSG00000163041.9.wgt.RDat	1	226061876	226061877	0.3874	rs4369199	-3.28	rs3768543	0.424	14.28	1.902	385	385	susie	0.42	2.1e-59	1.91852	0.055	No
ARL17A	ENSG00000185829.17	GTExv8.EUR.Adipose_Subcutaneous	./WEIGHTS//GTExv8.EUR.Adipose_Subcutaneous/ENSG00000185829.17.wgt.RDat	17	46579681	46579682	0.3958	rs1004485	3.15	rs17692129	0.189148	-9.56	-1.311	142	142	susie	0.25	3.9e-32	1.91869	0.055	No
RP11-981G7.3	ENSG00000253678.1	GTExv8.EUR.Adipose_Subcutaneous	./WEIGHTS//GTExv8.EUR.Adipose_Subcutaneous/ENSG00000253678.1.wgt.RDat	8	10479374	10479375	0.1121	rs4841352	4.14	rs1986358	0.003708	4.19	-0.975	711	711	susie	0.0076	0.031	-1.91901	0.055	No
SRBD1	ENSG00000068784.12	GTExv8.EUR.Adipose_Subcutaneous	./WEIGHTS//GTExv8.EUR.Adipose_Subcutaneous/ENSG00000068784.12.wgt.RDat	2	45612164	45612165	0.0736	rs3770266	-3.59	rs6708810	0.04382	5.26	1.918	674	1	top1	0.044	2.3e-06	1.918	0.0551	No
CHKB	ENSG00000100288.19	GTExv8.EUR.Adipose_Subcutaneous	./WEIGHTS//GTExv8.EUR.Adipose_Subcutaneous/ENSG00000100288.19.wgt.RDat	22	50601454	50601455	0.3732	rs7510868	2.3	rs131750	0.265	12.04	1.267	285	285	susie	0.31	1.1e-40	1.91805	0.0551	No
SNRPC	ENSG00000124562.9	GTExv8.EUR.Adipose_Subcutaneous	./WEIGHTS//GTExv8.EUR.Adipose_Subcutaneous/ENSG00000124562.9.wgt.RDat	6	34757405	34757406	0.1402	rs2293242	-3.07	rs11759151	0.15	-9.01	-1.767	354	33	enet	0.16	2.7e-20	1.9178	0.0551	No
LRRC37A5P	ENSG00000204173.10	GTExv8.EUR.Adipose_Subcutaneous	./WEIGHTS//GTExv8.EUR.Adipose_Subcutaneous/ENSG00000204173.10.wgt.RDat	9	111631288	111631289	0.253	rs10759501	3.19	rs2093458	0.0847	-7.46	2.771	502	502	susie	0.18	5.4e-22	-1.91755	0.05517	No
ZNF330	ENSG00000109445.10	GTExv8.EUR.Adipose_Subcutaneous	./WEIGHTS//GTExv8.EUR.Adipose_Subcutaneous/ENSG00000109445.10.wgt.RDat	4	141220886	141220887	0.0563	rs978157	-2.88	rs7684664	0.0305	-4.4	-1.917	367	1	top1	0.031	7.1e-05	1.917	0.0552	No
ACOXL-AS1	ENSG00000204581.2	GTExv8.EUR.Adipose_Subcutaneous	./WEIGHTS//GTExv8.EUR.Adipose_Subcutaneous/ENSG00000204581.2.wgt.RDat	2	111115587	111115588	0.0846	rs4849121	-2.853	rs13405741	0.039793	4.48	-1.872	313	3	lasso	0.045	1.7e-06	-1.9171	0.0552	No
PPFIA2	ENSG00000139220.16	GTExv8.EUR.Adipose_Subcutaneous	./WEIGHTS//GTExv8.EUR.Adipose_Subcutaneous/ENSG00000139220.16.wgt.RDat	12	81759552	81759553	0.0918	rs9919799	-2.74	rs1987116	0.0839	6.8	1.855	384	384	susie	0.086	3.6e-11	1.91566	0.0554	No
ZNF774	ENSG00000196391.10	GTExv8.EUR.Adipose_Subcutaneous	./WEIGHTS//GTExv8.EUR.Adipose_Subcutaneous/ENSG00000196391.10.wgt.RDat	15	90352244	90352245	0.1577	rs4932271	2.82	rs7171422	0.0594	7.49	0.585	384	48	enet	0.11	1.9e-14	1.9155	0.0554	No
ARHGAP26	ENSG00000145819.15	GTExv8.EUR.Adipose_Subcutaneous	./WEIGHTS//GTExv8.EUR.Adipose_Subcutaneous/ENSG00000145819.15.wgt.RDat	5	142770383	142770384	0.0841	rs6864988	3.83	rs190313	-0.001815	4	-0.591	581	28	enet	0.0033	0.11	1.91537	0.055445	No
EPDR1	ENSG00000086289.11	GTExv8.EUR.Adipose_Subcutaneous	./WEIGHTS//GTExv8.EUR.Adipose_Subcutaneous/ENSG00000086289.11.wgt.RDat	7	37920560	37920561	0.2428	rs16879765	3.01	rs2044831	0.141	8.61	1.283	576	24	enet	0.15	3.5e-19	1.91378	0.0556	No
ZNHIT1	ENSG00000106400.11	GTExv8.EUR.Adipose_Subcutaneous	./WEIGHTS//GTExv8.EUR.Adipose_Subcutaneous/ENSG00000106400.11.wgt.RDat	7	101217673	101217674	0.2588	rs2293769	-4.93	rs10265206	0.158	-9.29	-1.904	395	395	susie	0.18	3.5e-23	1.9143	0.0556	No
NEK9	ENSG00000119638.12	GTExv8.EUR.Adipose_Subcutaneous	./WEIGHTS//GTExv8.EUR.Adipose_Subcutaneous/ENSG00000119638.12.wgt.RDat	14	75127151	75127152	0.0504	rs7146128	3.97	rs175479	0.021681	-4.36	1.914	418	1	top1	0.022	0.00072	-1.914	0.0556	No
LRRC56	ENSG00000161328.10	GTExv8.EUR.Adipose_Subcutaneous	./WEIGHTS//GTExv8.EUR.Adipose_Subcutaneous/ENSG00000161328.10.wgt.RDat	11	537526	537527	0.1808	rs11246074	2.78	rs12420868	0.124	-8.05	1.913	432	1	top1	0.12	1.2e-15	-1.913	0.0557	No
ATP5A1	ENSG00000152234.15	GTExv8.EUR.Adipose_Subcutaneous	./WEIGHTS//GTExv8.EUR.Adipose_Subcutaneous/ENSG00000152234.15.wgt.RDat	18	46104330	46104331	0.1143	rs7240833	-3.03	rs1800636	0.092879	-6.72	1.912	512	1	top1	0.093	5.7e-12	-1.912	0.055876	No
RNF4	ENSG00000063978.15	GTExv8.EUR.Adipose_Subcutaneous	./WEIGHTS//GTExv8.EUR.Adipose_Subcutaneous/ENSG00000063978.15.wgt.RDat	4	2462219	2462220	0.0594	rs1828803	-3.34	rs231399	-0.000298	3.41	-0.533	372	372	susie	0.0042	0.083	1.91188	0.0559	No
RBL2	ENSG00000103479.15	GTExv8.EUR.Adipose_Subcutaneous	./WEIGHTS//GTExv8.EUR.Adipose_Subcutaneous/ENSG00000103479.15.wgt.RDat	16	53433976	53433977	0.4197	rs8056040	-3.89	rs16952252	0.457	-15.05	-1.809	383	383	susie	0.47	4.6e-68	1.91037	0.0561	No
SLC22A16	ENSG00000004809.13	GTExv8.EUR.Adipose_Subcutaneous	./WEIGHTS//GTExv8.EUR.Adipose_Subcutaneous/ENSG00000004809.13.wgt.RDat	6	110476640	110476641	0.3896	rs9487380	2.81	rs2428189	0.153	9.11	-1.192	387	18	enet	0.24	2.2e-30	-1.9099	0.0562	No
PBX3	ENSG00000167081.16	GTExv8.EUR.Adipose_Subcutaneous	./WEIGHTS//GTExv8.EUR.Adipose_Subcutaneous/ENSG00000167081.16.wgt.RDat	9	125747344	125747345	0.1778	rs2648325	-3.34	rs10986936	0.123	7.91	-1.909	377	1	top1	0.12	1.5e-15	-1.909	0.05626	No
LRP2BP	ENSG00000109771.15	GTExv8.EUR.Adipose_Subcutaneous	./WEIGHTS//GTExv8.EUR.Adipose_Subcutaneous/ENSG00000109771.15.wgt.RDat	4	185395898	185395899	0.1472	rs16813	2.85	rs6848938	0.0483	5.4	-0.164	545	545	susie	0.12	1.2e-14	1.90844	0.0563	No
RECQL5	ENSG00000108469.14	GTExv8.EUR.Adipose_Subcutaneous	./WEIGHTS//GTExv8.EUR.Adipose_Subcutaneous/ENSG00000108469.14.wgt.RDat	17	75667114	75667115	0.1964	rs2585746	-3.54	rs8071553	0.041554	5.91	-0.017	345	31	enet	0.12	9.7e-15	1.90774	0.0564	No
HMG20A	ENSG00000140382.14	GTExv8.EUR.Adipose_Subcutaneous	./WEIGHTS//GTExv8.EUR.Adipose_Subcutaneous/ENSG00000140382.14.wgt.RDat	15	77420411	77420412	0.2124	rs2404233	-3.94	rs11632999	0.148	8.48	1.866	326	326	susie	0.15	6.1e-19	1.90749	0.0565	No
UNC119B	ENSG00000175970.10	GTExv8.EUR.Adipose_Subcutaneous	./WEIGHTS//GTExv8.EUR.Adipose_Subcutaneous/ENSG00000175970.10.wgt.RDat	12	120710434	120710435	0.0661	rs7964786	-3.25	rs9204	0.00528	4.21	-2.482	447	13	enet	0.021	0.00078	-1.90704	0.0565	No
FAM25A	ENSG00000188100.8	GTExv8.EUR.Adipose_Subcutaneous	./WEIGHTS//GTExv8.EUR.Adipose_Subcutaneous/ENSG00000188100.8.wgt.RDat	10	87020305	87020306	0.1212	rs2675703	-3.82	rs1240386	0.00643	-4.01	1.378	242	18	enet	0.054	1.7e-07	-1.9054	0.05673	No
ZNF584	ENSG00000171574.17	GTExv8.EUR.Adipose_Subcutaneous	./WEIGHTS//GTExv8.EUR.Adipose_Subcutaneous/ENSG00000171574.17.wgt.RDat	19	58401503	58401504	0.3825	rs2305119	-3	rs11671591	0.38	-13.75	-1.925	311	311	susie	0.39	1.4e-53	1.90481	0.0568	No
DENND1A	ENSG00000119522.16	GTExv8.EUR.Adipose_Subcutaneous	./WEIGHTS//GTExv8.EUR.Adipose_Subcutaneous/ENSG00000119522.16.wgt.RDat	9	123930151	123930152	0.0484	rs13467	-2.98	rs2799465	0.057	5.4	-1.904	434	1	top1	0.057	7.4e-08	-1.904	0.05691	No
CCNT2	ENSG00000082258.12	GTExv8.EUR.Adipose_Subcutaneous	./WEIGHTS//GTExv8.EUR.Adipose_Subcutaneous/ENSG00000082258.12.wgt.RDat	2	134918234	134918235	0.1924	rs10192117	2.867	rs3769028	0.124566	7.81	1.903	360	1	top1	0.12	1e-15	1.903	0.057	No
LPIN3	ENSG00000132793.11	GTExv8.EUR.Adipose_Subcutaneous	./WEIGHTS//GTExv8.EUR.Adipose_Subcutaneous/ENSG00000132793.11.wgt.RDat	20	41340919	41340920	0.0834	rs6072329	-2.69	rs6029636	0.0439	5.41	-2.073	365	2	lasso	0.047	1e-06	-1.9032	0.057015	No
MSL1	ENSG00000188895.11	GTExv8.EUR.Adipose_Subcutaneous	./WEIGHTS//GTExv8.EUR.Adipose_Subcutaneous/ENSG00000188895.11.wgt.RDat	17	40122297	40122298	0.3024	rs3859192	-6.99	rs2715554	0.187528	-9.66	-1.762	306	6	lasso	0.21	4.3e-26	1.90169	0.0572	No
LRRC37A17P	ENSG00000263142.5	GTExv8.EUR.Adipose_Subcutaneous	./WEIGHTS//GTExv8.EUR.Adipose_Subcutaneous/ENSG00000263142.5.wgt.RDat	17	47017192	47017193	0.0568	rs1004485	3.15	rs867859	0.012868	-4.14	1.902	296	1	top1	0.013	0.0074	-1.902	0.0572	No
RP11-2E11.9	ENSG00000270953.1	GTExv8.EUR.Adipose_Subcutaneous	./WEIGHTS//GTExv8.EUR.Adipose_Subcutaneous/ENSG00000270953.1.wgt.RDat	7	130507659	130507660	0.1535	rs4731689	3.03	rs17164872	0.0161	4.96	-0.328	432	432	susie	0.023	0.00056	-1.90157	0.0572	No
RP11-359I18.5	ENSG00000272360.1	GTExv8.EUR.Adipose_Subcutaneous	./WEIGHTS//GTExv8.EUR.Adipose_Subcutaneous/ENSG00000272360.1.wgt.RDat	3	58491290	58491291	0.2075	rs13073359	4.21	rs4681686	0.14	-8.26	1.908	420	5	lasso	0.14	5.7e-18	-1.9014	0.0572	No
POLK	ENSG00000122008.15	GTExv8.EUR.Adipose_Subcutaneous	./WEIGHTS//GTExv8.EUR.Adipose_Subcutaneous/ENSG00000122008.15.wgt.RDat	5	75511755	75511756	0.0859	rs6865346	1.88	rs16872670	0.008353	4.1	1.675	354	43	enet	0.013	0.0064	1.90124	0.057271	No
RABIF	ENSG00000183155.4	GTExv8.EUR.Adipose_Subcutaneous	./WEIGHTS//GTExv8.EUR.Adipose_Subcutaneous/ENSG00000183155.4.wgt.RDat	1	202889134	202889135	0.0735	rs10800895	-2.63	rs4950885	0.019	4.38	1.9	467	1	top1	0.019	0.0015	1.9	0.0574	No
ALDH6A1	ENSG00000119711.12	GTExv8.EUR.Adipose_Subcutaneous	./WEIGHTS//GTExv8.EUR.Adipose_Subcutaneous/ENSG00000119711.12.wgt.RDat	14	74084492	74084493	0.0531	rs7161721	3.14	rs34076068	0.021397	4.64	1.836	417	417	susie	0.034	2.7e-05	1.8986	0.0576	No
RP11-344N10.5	ENSG00000272630.1	GTExv8.EUR.Adipose_Subcutaneous	./WEIGHTS//GTExv8.EUR.Adipose_Subcutaneous/ENSG00000272630.1.wgt.RDat	10	73101296	73101297	0.1267	rs12769591	-3.25	rs2140933	0.0605	5.74	1.898	221	1	top1	0.061	2.9e-08	1.898	0.0577	No
CTD-2561J22.5	ENSG00000268119.5	GTExv8.EUR.Adipose_Subcutaneous	./WEIGHTS//GTExv8.EUR.Adipose_Subcutaneous/ENSG00000268119.5.wgt.RDat	19	21463907	21463908	0.2784	rs7256576	2.65	rs7257857	0.375	13.43	2.239	298	298	susie	0.42	3.3e-58	1.89769	0.0577	No
ZNF45	ENSG00000124459.11	GTExv8.EUR.Adipose_Subcutaneous	./WEIGHTS//GTExv8.EUR.Adipose_Subcutaneous/ENSG00000124459.11.wgt.RDat	19	43935277	43935278	0.1468	rs4760	3.04	rs381872	0.0997	7.31	1.74	469	469	susie	0.1	6.1e-13	1.89723	0.0578	No
FKBP11	ENSG00000134285.10	GTExv8.EUR.Adipose_Subcutaneous	./WEIGHTS//GTExv8.EUR.Adipose_Subcutaneous/ENSG00000134285.10.wgt.RDat	12	48925826	48925827	0.088	rs4113946	3.66	rs11168790	0.083	-6.58	1.346	333	32	enet	0.092	7e-12	-1.89664	0.0579	No
PPM1A	ENSG00000100614.17	GTExv8.EUR.Adipose_Subcutaneous	./WEIGHTS//GTExv8.EUR.Adipose_Subcutaneous/ENSG00000100614.17.wgt.RDat	14	60245751	60245752	0.2595	rs8019518	-2.71	rs10151922	0.153891	8.93	-1.898	281	281	susie	0.16	6.9e-20	-1.8956	0.058	No
UGDH	ENSG00000109814.11	GTExv8.EUR.Adipose_Subcutaneous	./WEIGHTS//GTExv8.EUR.Adipose_Subcutaneous/ENSG00000109814.11.wgt.RDat	4	39528017	39528018	0.0971	rs17430272	-3.57	rs1450	0.0663	5.87	-1.896	354	1	top1	0.066	6.5e-09	-1.896	0.058	No
TRMT112	ENSG00000173113.6	GTExv8.EUR.Adipose_Subcutaneous	./WEIGHTS//GTExv8.EUR.Adipose_Subcutaneous/ENSG00000173113.6.wgt.RDat	11	64318083	64318084	0.2833	rs509701	3.14	rs9787810	0.169	9.07	1.252	358	358	susie	0.2	1.8e-25	1.89557	0.058	No
AC004893.10	ENSG00000238109.1	GTExv8.EUR.Adipose_Subcutaneous	./WEIGHTS//GTExv8.EUR.Adipose_Subcutaneous/ENSG00000238109.1.wgt.RDat	7	98999929	98999930	0.0558	rs17161647	2.34	rs41633	0.0244	4.59	-1.866	338	338	susie	0.031	6.4e-05	-1.8954	0.058	No
SNRPD2	ENSG00000125743.10	GTExv8.EUR.Adipose_Subcutaneous	./WEIGHTS//GTExv8.EUR.Adipose_Subcutaneous/ENSG00000125743.10.wgt.RDat	19	45692388	45692389	0.3084	rs17356664	-7.66	rs7246757	0.155	-9.07	-2.425	375	42	enet	0.18	3e-22	1.89365	0.0583	No
NBAS	ENSG00000151779.12	GTExv8.EUR.Adipose_Subcutaneous	./WEIGHTS//GTExv8.EUR.Adipose_Subcutaneous/ENSG00000151779.12.wgt.RDat	2	15561329	15561330	0.0558	rs12476664	2.588	rs11692624	0.016961	4.21	-1.204	485	485	susie	0.025	0.00027	-1.8932	0.0583	No
RGS11	ENSG00000076344.15	GTExv8.EUR.Adipose_Subcutaneous	./WEIGHTS//GTExv8.EUR.Adipose_Subcutaneous/ENSG00000076344.15.wgt.RDat	16	275939	275940	0.2977	rs6600231	3.04	rs2685126	0.0737	6.52	0.415	337	337	susie	0.14	1.8e-17	1.89176	0.0585	No
ZNF586	ENSG00000083828.15	GTExv8.EUR.Adipose_Subcutaneous	./WEIGHTS//GTExv8.EUR.Adipose_Subcutaneous/ENSG00000083828.15.wgt.RDat	19	57769654	57769655	0.3111	rs2098685	2.59	rs9304805	0.189	10.1	2.179	480	18	enet	0.3	9.9e-39	1.8919	0.0585	No
SHOX2	ENSG00000168779.19	GTExv8.EUR.Adipose_Subcutaneous	./WEIGHTS//GTExv8.EUR.Adipose_Subcutaneous/ENSG00000168779.19.wgt.RDat	3	158106502	158106503	0.1062	rs9289993	-2.45	rs17681602	0.0621	5.71	-1.892	319	1	top1	0.062	2e-08	-1.892	0.0585	No
RP11-259G18.3	ENSG00000262539.1	GTExv8.EUR.Adipose_Subcutaneous	./WEIGHTS//GTExv8.EUR.Adipose_Subcutaneous/ENSG00000262539.1.wgt.RDat	17	46260605	46260606	0.4326	rs8072451	1.97	rs169201	0.609104	17.32	1.943	65	17	lasso	0.64	5.7e-109	1.89212	0.0585	No
CD5	ENSG00000110448.10	GTExv8.EUR.Adipose_Subcutaneous	./WEIGHTS//GTExv8.EUR.Adipose_Subcutaneous/ENSG00000110448.10.wgt.RDat	11	61102394	61102395	0.0755	rs440879	-2.88	rs678060	0.0401	5.38	2.034	368	368	susie	0.054	1.5e-07	1.89094	0.0586	No
TMEM184A	ENSG00000164855.15	GTExv8.EUR.Adipose_Subcutaneous	./WEIGHTS//GTExv8.EUR.Adipose_Subcutaneous/ENSG00000164855.15.wgt.RDat	7	1560820	1560821	0.1149	rs6965558	2.56	rs10282181	0.0167	-5.54	2.077	353	14	enet	0.039	7.6e-06	-1.89103	0.0586	No
TLR6	ENSG00000174130.12	GTExv8.EUR.Adipose_Subcutaneous	./WEIGHTS//GTExv8.EUR.Adipose_Subcutaneous/ENSG00000174130.12.wgt.RDat	4	38843790	38843791	0.115	rs17430272	-3.57	rs3775073	0.0583	5.51	1.891	516	1	top1	0.058	5.3e-08	1.891	0.0586	No
BMP8A	ENSG00000183682.7	GTExv8.EUR.Adipose_Subcutaneous	./WEIGHTS//GTExv8.EUR.Adipose_Subcutaneous/ENSG00000183682.7.wgt.RDat	1	39491645	39491646	0.0818	rs4660214	2.53	rs1889830	0.0252	5.22	1.729	373	18	enet	0.053	2e-07	1.88916	0.0589	No
AP4B1-AS1	ENSG00000226167.1	GTExv8.EUR.Adipose_Subcutaneous	./WEIGHTS//GTExv8.EUR.Adipose_Subcutaneous/ENSG00000226167.1.wgt.RDat	1	113856634	113856635	0.0632	rs6673688	-3.69	rs17464525	0.0562	5.36	1.887	484	1	top1	0.056	9.1e-08	1.887	0.0592	No
RP5-1021I20.2	ENSG00000258586.1	GTExv8.EUR.Adipose_Subcutaneous	./WEIGHTS//GTExv8.EUR.Adipose_Subcutaneous/ENSG00000258586.1.wgt.RDat	14	73830134	73830135	0.136	rs7161721	3.14	rs17182607	0.157533	9.22	1.862	386	386	susie	0.16	2.3e-20	1.8863	0.0593	No
NIT1	ENSG00000158793.13	GTExv8.EUR.Adipose_Subcutaneous	./WEIGHTS//GTExv8.EUR.Adipose_Subcutaneous/ENSG00000158793.13.wgt.RDat	1	161118111	161118112	0.1235	rs12142755	-2.74	rs4523530	0.0367	-6.04	1.341	401	17	enet	0.1	5e-13	-1.88491	0.0594	No
RP4-614O4.13	ENSG00000279253.1	GTExv8.EUR.Adipose_Subcutaneous	./WEIGHTS//GTExv8.EUR.Adipose_Subcutaneous/ENSG00000279253.1.wgt.RDat	20	35264186	35264187	0.214	rs11696527	3.51	rs6058224	0.138	-8.36	1.943	350	350	susie	0.14	1e-17	-1.88385	0.059585	No
SP2-AS1	ENSG00000234494.7	GTExv8.EUR.Adipose_Subcutaneous	./WEIGHTS//GTExv8.EUR.Adipose_Subcutaneous/ENSG00000234494.7.wgt.RDat	17	47941409	47941410	0.0583	rs2325750	2.33	rs7209556	0.012498	-4.2	-1.795	375	3	lasso	0.013	0.0066	1.88353	0.0596	No
KLHL9	ENSG00000198642.6	GTExv8.EUR.Adipose_Subcutaneous	./WEIGHTS//GTExv8.EUR.Adipose_Subcutaneous/ENSG00000198642.6.wgt.RDat	9	21335379	21335380	0.049	rs7854237	2.27	rs7863385	0.000909	-3.85	1.749	482	6	lasso	0.0066	0.041	-1.88299	0.0597	No
CLIP4	ENSG00000115295.19	GTExv8.EUR.Adipose_Subcutaneous	./WEIGHTS//GTExv8.EUR.Adipose_Subcutaneous/ENSG00000115295.19.wgt.RDat	2	29097704	29097705	0.0872	rs4666249	3.697	rs17744052	0.000773	-4.1	1.493	627	26	enet	0.031	6.9e-05	-1.8828	0.0597	No
TELO2	ENSG00000100726.14	GTExv8.EUR.Adipose_Subcutaneous	./WEIGHTS//GTExv8.EUR.Adipose_Subcutaneous/ENSG00000100726.14.wgt.RDat	16	1493343	1493344	0.4703	rs2815301	3.61	rs1053730	0.201	-10.54	-0.683	488	40	enet	0.32	1.7e-41	1.88237	0.0598	No
ALDH5A1	ENSG00000112294.12	GTExv8.EUR.Adipose_Subcutaneous	./WEIGHTS//GTExv8.EUR.Adipose_Subcutaneous/ENSG00000112294.12.wgt.RDat	6	24494851	24494852	0.1203	rs16888702	-3.09	rs1883415	0.0956	-7.2	-2.036	618	618	susie	0.099	1.1e-12	1.8819	0.0598	No
ITGA4	ENSG00000115232.13	GTExv8.EUR.Adipose_Subcutaneous	./WEIGHTS//GTExv8.EUR.Adipose_Subcutaneous/ENSG00000115232.13.wgt.RDat	2	181457206	181457207	0.1424	rs6738120	2.795	rs1449263	0.013512	4.5	1.104	364	43	enet	0.02	0.0011	1.881	0.06	No
C4orf3	ENSG00000164096.12	GTExv8.EUR.Adipose_Subcutaneous	./WEIGHTS//GTExv8.EUR.Adipose_Subcutaneous/ENSG00000164096.12.wgt.RDat	4	119304444	119304445	0.0756	rs6858546	-2.61	rs11731571	-0.00153	3.41	-2.213	439	439	susie	0.002	0.16	-1.88055	0.06	No
BTBD19	ENSG00000222009.8	GTExv8.EUR.Adipose_Subcutaneous	./WEIGHTS//GTExv8.EUR.Adipose_Subcutaneous/ENSG00000222009.8.wgt.RDat	1	44808481	44808482	0.0623	rs6688723	2.47	rs16832301	0.0534	-5.62	-1.717	338	338	susie	0.059	4.2e-08	1.88077	0.06	No
STAG3	ENSG00000066923.17	GTExv8.EUR.Adipose_Subcutaneous	./WEIGHTS//GTExv8.EUR.Adipose_Subcutaneous/ENSG00000066923.17.wgt.RDat	7	100177562	100177563	0.0909	rs10953301	-4.54	rs7789890	0.0196	-4.93	-1.154	273	14	enet	0.029	0.00011	1.87997	0.0601	No
ZNF213-AS1	ENSG00000263072.6	GTExv8.EUR.Adipose_Subcutaneous	./WEIGHTS//GTExv8.EUR.Adipose_Subcutaneous/ENSG00000263072.6.wgt.RDat	16	3134881	3134882	0.2972	rs2074365	-3.03	rs11649450	0.371	13.44	1.837	390	4	lasso	0.37	1.4e-50	1.87976	0.0601	No
HDLBP	ENSG00000115677.16	GTExv8.EUR.Adipose_Subcutaneous	./WEIGHTS//GTExv8.EUR.Adipose_Subcutaneous/ENSG00000115677.16.wgt.RDat	2	241317060	241317061	0.2773	rs13382756	-2.338	rs7568	0.281257	-11.67	-1.497	377	42	enet	0.29	4.7e-38	1.8791	0.0602	No
SEH1L	ENSG00000085415.15	GTExv8.EUR.Adipose_Subcutaneous	./WEIGHTS//GTExv8.EUR.Adipose_Subcutaneous/ENSG00000085415.15.wgt.RDat	18	12947132	12947133	0.087	rs2282541	4.11	rs9957933	0.056728	-5.69	-1.879	388	1	top1	0.057	7.9e-08	1.879	0.060244	No
AQP1	ENSG00000240583.11	GTExv8.EUR.Adipose_Subcutaneous	./WEIGHTS//GTExv8.EUR.Adipose_Subcutaneous/ENSG00000240583.11.wgt.RDat	7	30911693	30911694	0.1477	rs12112223	2.66	rs7782896	0.034	-5.05	-0.259	528	32	enet	0.069	3.2e-09	1.87868	0.0603	No
SCAP	ENSG00000114650.18	GTExv8.EUR.Adipose_Subcutaneous	./WEIGHTS//GTExv8.EUR.Adipose_Subcutaneous/ENSG00000114650.18.wgt.RDat	3	47477125	47477126	0.4298	rs2166770	-4.55	rs2306628	0.12	7.71	-0.884	146	5	lasso	0.14	4.7e-18	-1.8782	0.0604	No
ZNF587B	ENSG00000269343.6	GTExv8.EUR.Adipose_Subcutaneous	./WEIGHTS//GTExv8.EUR.Adipose_Subcutaneous/ENSG00000269343.6.wgt.RDat	19	57819939	57819940	0.1135	rs2098685	2.59	rs6510108	0.000923	-4.02	-0.44	483	30	enet	0.031	6.2e-05	-1.87677	0.0605	No
ZNF684	ENSG00000117010.15	GTExv8.EUR.Adipose_Subcutaneous	./WEIGHTS//GTExv8.EUR.Adipose_Subcutaneous/ENSG00000117010.15.wgt.RDat	1	40531560	40531561	0.0949	rs4660492	-3.63	rs6659361	0.0208	-4.04	1.792	445	5	lasso	0.038	9.9e-06	-1.87641	0.0606	No
MITD1	ENSG00000158411.11	GTExv8.EUR.Adipose_Subcutaneous	./WEIGHTS//GTExv8.EUR.Adipose_Subcutaneous/ENSG00000158411.11.wgt.RDat	2	99181057	99181058	0.1417	rs12998444	-2.661	rs6542864	0.139111	8.29	1.952	303	303	susie	0.14	1.3e-17	1.8763	0.0606	No
NOL8	ENSG00000198000.11	GTExv8.EUR.Adipose_Subcutaneous	./WEIGHTS//GTExv8.EUR.Adipose_Subcutaneous/ENSG00000198000.11.wgt.RDat	9	92325482	92325483	0.0581	rs1447114	-2.68	rs6479422	0.0663	-5.82	-1.875	409	1	top1	0.066	6.5e-09	1.875	0.06079	No
RP11-845C23.2	ENSG00000267504.1	GTExv8.EUR.Adipose_Subcutaneous	./WEIGHTS//GTExv8.EUR.Adipose_Subcutaneous/ENSG00000267504.1.wgt.RDat	18	58371565	58371566	0.0873	rs4940692	-2.67	rs1864921	0.043568	-4.91	-1.875	549	1	top1	0.044	2.4e-06	1.875	0.060793	No
MARCKSL1P1	ENSG00000213277.3	GTExv8.EUR.Adipose_Subcutaneous	./WEIGHTS//GTExv8.EUR.Adipose_Subcutaneous/ENSG00000213277.3.wgt.RDat	10	103175553	103175554	0.0839	rs11191580	-2.53	rs4409766	0.0575	6.04	-1.333	352	352	susie	0.06	3.3e-08	-1.87363	0.06098	No
ZNF638	ENSG00000075292.18	GTExv8.EUR.Adipose_Subcutaneous	./WEIGHTS//GTExv8.EUR.Adipose_Subcutaneous/ENSG00000075292.18.wgt.RDat	2	71276560	71276561	0.1583	rs750356	2.735	rs7604412	0.045858	5.62	-1.244	482	482	susie	0.085	5.1e-11	-1.8727	0.0611	No
LATS1	ENSG00000131023.12	GTExv8.EUR.Adipose_Subcutaneous	./WEIGHTS//GTExv8.EUR.Adipose_Subcutaneous/ENSG00000131023.12.wgt.RDat	6	149716424	149716425	0.0519	rs9371533	-3.13	rs1999633	0.0185	4.24	-1.954	458	2	lasso	0.033	4.3e-05	-1.8727	0.0611	No
ZNF493	ENSG00000196268.11	GTExv8.EUR.Adipose_Subcutaneous	./WEIGHTS//GTExv8.EUR.Adipose_Subcutaneous/ENSG00000196268.11.wgt.RDat	19	21397118	21397119	0.0799	rs7256576	2.65	rs3951363	0.0518	5.17	-1.873	286	1	top1	0.052	2.9e-07	-1.873	0.0611	No
STARD7	ENSG00000084090.13	GTExv8.EUR.Adipose_Subcutaneous	./WEIGHTS//GTExv8.EUR.Adipose_Subcutaneous/ENSG00000084090.13.wgt.RDat	2	96208414	96208415	0.0512	rs2579520	3.091	rs7599598	-0.002086	-3.07	2.291	153	35	enet	0.017	0.0026	-1.872	0.0612	No
NPIPB2	ENSG00000234719.8	GTExv8.EUR.Adipose_Subcutaneous	./WEIGHTS//GTExv8.EUR.Adipose_Subcutaneous/ENSG00000234719.8.wgt.RDat	16	11976642	11976643	0.7362	rs7203193	-2.86	rs2869492	0.646	17.59	1.878	453	5	lasso	0.65	1.6e-110	1.87182	0.0612	No
CLDN23	ENSG00000253958.1	GTExv8.EUR.Adipose_Subcutaneous	./WEIGHTS//GTExv8.EUR.Adipose_Subcutaneous/ENSG00000253958.1.wgt.RDat	8	8701937	8701938	0.2762	rs7014953	4.24	rs559534	0.050571	-6.08	1.247	627	45	enet	0.15	2.7e-18	-1.87101	0.0613	No
RNF114	ENSG00000124226.10	GTExv8.EUR.Adipose_Subcutaneous	./WEIGHTS//GTExv8.EUR.Adipose_Subcutaneous/ENSG00000124226.10.wgt.RDat	20	49936335	49936336	0.1205	rs6067417	-3.74	rs8121969	0.032	5.46	1.814	465	465	susie	0.051	3.5e-07	1.87131	0.061302	No
HAUS6	ENSG00000147874.10	GTExv8.EUR.Adipose_Subcutaneous	./WEIGHTS//GTExv8.EUR.Adipose_Subcutaneous/ENSG00000147874.10.wgt.RDat	9	19103118	19103119	0.16	rs10963718	-3.11	rs4977492	0.118	-7.61	1.871	647	1	top1	0.12	5.4e-15	-1.871	0.06135	No
AKAP2	ENSG00000241978.9	GTExv8.EUR.Adipose_Subcutaneous	./WEIGHTS//GTExv8.EUR.Adipose_Subcutaneous/ENSG00000241978.9.wgt.RDat	9	110048597	110048598	0.0783	rs17794822	-3.01	rs2094453	0.0574	5.62	1.87	663	1	top1	0.057	6.6e-08	1.87	0.06148	No
KCP	ENSG00000135253.13	GTExv8.EUR.Adipose_Subcutaneous	./WEIGHTS//GTExv8.EUR.Adipose_Subcutaneous/ENSG00000135253.13.wgt.RDat	7	128910718	128910719	0.3421	rs1154330	2.89	rs4731528	0.105	7.21	1.444	334	8	lasso	0.16	1.6e-19	1.8696	0.0615	No
ZNF404	ENSG00000176222.8	GTExv8.EUR.Adipose_Subcutaneous	./WEIGHTS//GTExv8.EUR.Adipose_Subcutaneous/ENSG00000176222.8.wgt.RDat	19	43884050	43884051	0.1671	rs4760	3.04	rs396973	0.19	9.74	-1.803	451	451	susie	0.19	2.8e-24	-1.8683	0.0617	No
RP11-134L10.1	ENSG00000272941.1	GTExv8.EUR.Adipose_Subcutaneous	./WEIGHTS//GTExv8.EUR.Adipose_Subcutaneous/ENSG00000272941.1.wgt.RDat	7	135168402	135168403	0.0999	rs10245652	-3.16	rs11761021	0.0549	6.39	-1.466	453	453	susie	0.069	3.3e-09	-1.86841	0.0617	No
PRELID3B	ENSG00000101166.15	GTExv8.EUR.Adipose_Subcutaneous	./WEIGHTS//GTExv8.EUR.Adipose_Subcutaneous/ENSG00000101166.15.wgt.RDat	20	59042908	59042909	0.2151	rs6026886	-3.14	rs151358	0.198	9.93	-1.843	563	563	susie	0.2	4.9e-25	-1.86641	0.061984	No
CARMIL1	ENSG00000079691.17	GTExv8.EUR.Adipose_Subcutaneous	./WEIGHTS//GTExv8.EUR.Adipose_Subcutaneous/ENSG00000079691.17.wgt.RDat	6	25279077	25279078	0.1803	rs13192978	-2.84	rs1883393	0.0268	-5.54	0.701	646	38	enet	0.1	4.8e-13	1.8665	0.062	No
C4BPB	ENSG00000123843.12	GTExv8.EUR.Adipose_Subcutaneous	./WEIGHTS//GTExv8.EUR.Adipose_Subcutaneous/ENSG00000123843.12.wgt.RDat	1	207088841	207088842	0.1669	rs1410408	-2.48	rs2353545	0.131	8.11	-1.315	399	399	susie	0.14	4.7e-17	-1.86625	0.062	No
RP11-395L14.18	ENSG00000279267.1	GTExv8.EUR.Adipose_Subcutaneous	./WEIGHTS//GTExv8.EUR.Adipose_Subcutaneous/ENSG00000279267.1.wgt.RDat	2	113607907	113607908	0.2507	rs3791336	2.733	rs4849261	0.24638	11.06	1.865	349	349	susie	0.25	1.3e-31	1.8661	0.062	No
PGM5P4-AS1	ENSG00000231943.7	GTExv8.EUR.Adipose_Subcutaneous	./WEIGHTS//GTExv8.EUR.Adipose_Subcutaneous/ENSG00000231943.7.wgt.RDat	2	113542671	113542672	0.137	rs3791336	2.733	rs4849261	0.112053	7.53	1.865	408	1	top1	0.11	3.2e-14	1.865	0.0622	No
OXCT2	ENSG00000198754.5	GTExv8.EUR.Adipose_Subcutaneous	./WEIGHTS//GTExv8.EUR.Adipose_Subcutaneous/ENSG00000198754.5.wgt.RDat	1	39771347	39771348	0.1136	rs6700346	2.52	rs11586824	0.00302	-4.12	-0.512	378	38	enet	0.054	1.6e-07	1.86447	0.0623	No
LMBR1L	ENSG00000139636.15	GTExv8.EUR.Adipose_Subcutaneous	./WEIGHTS//GTExv8.EUR.Adipose_Subcutaneous/ENSG00000139636.15.wgt.RDat	12	49110897	49110898	0.1767	rs4113946	3.66	rs2334930	0.0695	-6.76	-1.639	313	313	susie	0.095	2.9e-12	1.86283	0.0625	No
AC009506.1	ENSG00000224152.1	GTExv8.EUR.Adipose_Subcutaneous	./WEIGHTS//GTExv8.EUR.Adipose_Subcutaneous/ENSG00000224152.1.wgt.RDat	2	159615295	159615296	0.111	rs2556097	-2.103	rs1425044	0.079927	-6.74	-1.863	484	1	top1	0.08	1.8e-10	1.863	0.0625	No
TBL1XR1	ENSG00000177565.16	GTExv8.EUR.Adipose_Subcutaneous	./WEIGHTS//GTExv8.EUR.Adipose_Subcutaneous/ENSG00000177565.16.wgt.RDat	3	177227999	177228000	0.1403	rs7621281	-3.92	rs1201288	0.0287	-5.35	2.819	437	6	lasso	0.045	1.7e-06	-1.86227	0.0626	No
N6AMT1	ENSG00000156239.11	GTExv8.EUR.Adipose_Subcutaneous	./WEIGHTS//GTExv8.EUR.Adipose_Subcutaneous/ENSG00000156239.11.wgt.RDat	21	28885370	28885371	0.0966	rs2831917	3.01	rs8134005	0.06977	-7.04	-1.837	472	472	susie	0.085	5.1e-11	1.8615	0.0627	No
CSF3	ENSG00000108342.12	GTExv8.EUR.Adipose_Subcutaneous	./WEIGHTS//GTExv8.EUR.Adipose_Subcutaneous/ENSG00000108342.12.wgt.RDat	17	40015360	40015361	0.0528	rs3859192	-6.99	rs12453682	0.052345	5.11	-1.859	310	1	top1	0.052	2.5e-07	-1.859	0.063	No
CHST12	ENSG00000136213.9	GTExv8.EUR.Adipose_Subcutaneous	./WEIGHTS//GTExv8.EUR.Adipose_Subcutaneous/ENSG00000136213.9.wgt.RDat	7	2403559	2403560	0.2347	rs2023968	2.71	rs2270005	0.0975	7.12	2.016	425	33	enet	0.12	6.9e-15	1.85932	0.063	No
PSAT1P3	ENSG00000230787.1	GTExv8.EUR.Adipose_Subcutaneous	./WEIGHTS//GTExv8.EUR.Adipose_Subcutaneous/ENSG00000230787.1.wgt.RDat	1	79056054	79056055	0.0826	rs10493622	4.94	rs958261	0.00747	3.79	0.721	414	41	enet	0.027	0.00016	1.85863	0.0631	No
OR7E47P	ENSG00000257542.4	GTExv8.EUR.Adipose_Subcutaneous	./WEIGHTS//GTExv8.EUR.Adipose_Subcutaneous/ENSG00000257542.4.wgt.RDat	12	52079695	52079696	0.0846	rs1283170	2.99	rs2272485	0.0216	-4.58	-1.124	629	2	lasso	0.036	1.8e-05	1.85871	0.0631	No
PQLC2	ENSG00000040487.12	GTExv8.EUR.Adipose_Subcutaneous	./WEIGHTS//GTExv8.EUR.Adipose_Subcutaneous/ENSG00000040487.12.wgt.RDat	1	19312325	19312326	0.0777	rs2473808	-3.45	rs214336	0.0803	-6.46	-1.858	488	1	top1	0.08	1.6e-10	1.858	0.0632	No
HOXA2	ENSG00000105996.6	GTExv8.EUR.Adipose_Subcutaneous	./WEIGHTS//GTExv8.EUR.Adipose_Subcutaneous/ENSG00000105996.6.wgt.RDat	7	27102810	27102811	0.1203	rs12540319	-3.74	rs11983200	0.1	-7.31	-1.858	415	1	top1	0.1	7.5e-13	1.858	0.0632	No
GDPD5	ENSG00000158555.14	GTExv8.EUR.Adipose_Subcutaneous	./WEIGHTS//GTExv8.EUR.Adipose_Subcutaneous/ENSG00000158555.14.wgt.RDat	11	75525902	75525903	0.1822	rs490528	-3.07	rs12277421	0.023	-4.54	-1.188	439	54	enet	0.055	1.3e-07	1.85799	0.0632	No
PEX14	ENSG00000142655.12	GTExv8.EUR.Adipose_Subcutaneous	./WEIGHTS//GTExv8.EUR.Adipose_Subcutaneous/ENSG00000142655.12.wgt.RDat	1	10474886	10474887	0.1197	rs284320	-3.21	rs604814	0.125	-8.33	-1.115	406	18	enet	0.14	3.3e-17	1.85706	0.0633	No
AC002456.2	ENSG00000223969.5	GTExv8.EUR.Adipose_Subcutaneous	./WEIGHTS//GTExv8.EUR.Adipose_Subcutaneous/ENSG00000223969.5.wgt.RDat	7	90597352	90597353	0.2423	rs17867644	3.19	rs12704552	0.158	8.94	1.865	447	447	susie	0.16	5.1e-20	1.85685	0.0633	No
RP11-250B2.6	ENSG00000272129.1	GTExv8.EUR.Adipose_Subcutaneous	./WEIGHTS//GTExv8.EUR.Adipose_Subcutaneous/ENSG00000272129.1.wgt.RDat	6	80355423	80355424	0.105	rs6906638	-3.32	rs9359414	0.0747	-6.58	-2.099	439	439	susie	0.077	4.2e-10	1.8562	0.0634	No
RP11-372B4.3	ENSG00000278356.1	GTExv8.EUR.Adipose_Subcutaneous	./WEIGHTS//GTExv8.EUR.Adipose_Subcutaneous/ENSG00000278356.1.wgt.RDat	12	2885818	2885819	0.0723	rs1894791	3.1	rs2070990	0.0421	-4.91	-2.138	591	2	lasso	0.043	3.2e-06	1.85645	0.0634	No
PPFIA1	ENSG00000131626.16	GTExv8.EUR.Adipose_Subcutaneous	./WEIGHTS//GTExv8.EUR.Adipose_Subcutaneous/ENSG00000131626.16.wgt.RDat	11	70270699	70270700	0.3497	rs10793137	-3.15	rs6592542	0.43	-14.49	1.842	444	33	enet	0.43	1.4e-60	-1.85374	0.0638	No
SPOCD1	ENSG00000134668.12	GTExv8.EUR.Adipose_Subcutaneous	./WEIGHTS//GTExv8.EUR.Adipose_Subcutaneous/ENSG00000134668.12.wgt.RDat	1	31816050	31816051	0.0888	rs16834735	-2.57	rs751137	0.00376	-3.59	1.449	319	319	susie	0.0074	0.033	-1.85323	0.0638	No
RP13-977J11.2	ENSG00000256576.2	GTExv8.EUR.Adipose_Subcutaneous	./WEIGHTS//GTExv8.EUR.Adipose_Subcutaneous/ENSG00000256576.2.wgt.RDat	12	132189694	132189695	0.2545	rs12579310	-2.97	rs10902506	0.175	-9.61	-1.849	329	329	susie	0.18	2.6e-22	1.8536	0.0638	No
RP11-44F14.7	ENSG00000279344.1	GTExv8.EUR.Adipose_Subcutaneous	./WEIGHTS//GTExv8.EUR.Adipose_Subcutaneous/ENSG00000279344.1.wgt.RDat	16	53481549	53481550	0.4416	rs8056040	-3.89	rs16952252	0.554	16.47	-1.809	388	388	susie	0.56	1.8e-87	-1.85272	0.0639	No
TRIT1	ENSG00000043514.15	GTExv8.EUR.Adipose_Subcutaneous	./WEIGHTS//GTExv8.EUR.Adipose_Subcutaneous/ENSG00000043514.15.wgt.RDat	1	39883510	39883511	0.3171	rs6700346	2.52	rs12123609	0.187	-9.57	-1.455	388	388	susie	0.21	2.1e-26	1.85195	0.064	No
RP11-325L12.6	ENSG00000277351.1	GTExv8.EUR.Adipose_Subcutaneous	./WEIGHTS//GTExv8.EUR.Adipose_Subcutaneous/ENSG00000277351.1.wgt.RDat	15	65049801	65049802	0.1453	rs832886	-2.73	rs4238399	0.127	-7.94	2.313	310	21	enet	0.13	2.6e-16	-1.8521	0.064	No
FAM21FP	ENSG00000237840.6	GTExv8.EUR.Adipose_Subcutaneous	./WEIGHTS//GTExv8.EUR.Adipose_Subcutaneous/ENSG00000237840.6.wgt.RDat	10	45727198	45727199	0.1751	rs10900187	2.57	rs11239587	0.093	7.74	2.013	223	223	susie	0.15	2.5e-19	1.85059	0.06423	No
RASSF1	ENSG00000068028.17	GTExv8.EUR.Adipose_Subcutaneous	./WEIGHTS//GTExv8.EUR.Adipose_Subcutaneous/ENSG00000068028.17.wgt.RDat	3	50340935	50340936	0.0996	rs762707	2.7	rs2624842	0.0675	5.88	2.514	312	17	enet	0.078	3.4e-10	1.84983	0.0643	No
GCNT2	ENSG00000111846.16	GTExv8.EUR.Adipose_Subcutaneous	./WEIGHTS//GTExv8.EUR.Adipose_Subcutaneous/ENSG00000111846.16.wgt.RDat	6	10492222	10492223	0.1169	rs2153157	-2.45	rs504117	0.0545	-5.35	-1.85	525	1	top1	0.054	1.4e-07	1.85	0.0643	No
SH2B2	ENSG00000160999.10	GTExv8.EUR.Adipose_Subcutaneous	./WEIGHTS//GTExv8.EUR.Adipose_Subcutaneous/ENSG00000160999.10.wgt.RDat	7	102285090	102285091	0.0409	rs2260834	2.94	rs803090	0.0204	4.82	1.912	230	5	enet	0.029	0.00011	1.84989	0.0643	No
KDM5A	ENSG00000073614.12	GTExv8.EUR.Adipose_Subcutaneous	./WEIGHTS//GTExv8.EUR.Adipose_Subcutaneous/ENSG00000073614.12.wgt.RDat	12	389271	389272	0.0388	rs12426898	-3.21	rs2369280	0.0296	-4.52	1.849	387	1	top1	0.03	9e-05	-1.849	0.0645	No
FLRT1	ENSG00000126500.3	GTExv8.EUR.Adipose_Subcutaneous	./WEIGHTS//GTExv8.EUR.Adipose_Subcutaneous/ENSG00000126500.3.wgt.RDat	11	64103187	64103188	0.1189	rs509701	3.14	rs663889	0.0681	-6.09	-1.848	317	4	lasso	0.075	6.8e-10	1.84807	0.0646	No
ZNF43	ENSG00000198521.11	GTExv8.EUR.Adipose_Subcutaneous	./WEIGHTS//GTExv8.EUR.Adipose_Subcutaneous/ENSG00000198521.11.wgt.RDat	19	21852124	21852125	0.0472	rs283144	-3.75	rs8112960	0.000906	-3.59	-0.597	294	294	susie	0.012	0.011	1.84669	0.0648	No
RP11-415F23.4	ENSG00000272529.1	GTExv8.EUR.Adipose_Subcutaneous	./WEIGHTS//GTExv8.EUR.Adipose_Subcutaneous/ENSG00000272529.1.wgt.RDat	3	16345125	16345126	0.0603	rs471336	-3.2	rs842246	0.0535	-5.23	-1.846	557	1	top1	0.054	1.8e-07	1.846	0.0649	No
AC068522.4	ENSG00000242970.2	GTExv8.EUR.Adipose_Subcutaneous	./WEIGHTS//GTExv8.EUR.Adipose_Subcutaneous/ENSG00000242970.2.wgt.RDat	8	58588763	58588764	0.0454	rs10100741	3.32	rs6993992	0.005754	3.73	-1.535	528	528	susie	0.011	0.012	-1.84524	0.065	No
IRGM	ENSG00000237693.4	GTExv8.EUR.Adipose_Subcutaneous	./WEIGHTS//GTExv8.EUR.Adipose_Subcutaneous/ENSG00000237693.4.wgt.RDat	5	150846522	150846523	0.0853	rs11747787	-3.03	rs10052080	0.04815	5.89	-1.818	521	521	susie	0.062	1.9e-08	-1.84405	0.065176	No
NIP7	ENSG00000132603.13	GTExv8.EUR.Adipose_Subcutaneous	./WEIGHTS//GTExv8.EUR.Adipose_Subcutaneous/ENSG00000132603.13.wgt.RDat	16	69339583	69339584	0.0373	rs10500547	3.75	rs1127231	0.0438	-5.04	1.73	299	299	susie	0.047	1.1e-06	-1.84327	0.0653	No
SPTBN2	ENSG00000173898.11	GTExv8.EUR.Adipose_Subcutaneous	./WEIGHTS//GTExv8.EUR.Adipose_Subcutaneous/ENSG00000173898.11.wgt.RDat	11	66729225	66729226	0.1235	rs524859	-3.39	rs3782079	0.0707	5.93	1.842	256	1	top1	0.071	2.1e-09	1.842	0.0655	No
LIX1L	ENSG00000271601.3	GTExv8.EUR.Adipose_Subcutaneous	./WEIGHTS//GTExv8.EUR.Adipose_Subcutaneous/ENSG00000271601.3.wgt.RDat	1	145958000	145958001	0.0526	rs7211	-2.04	rs833943	0.0279	-4.4	-1.842	108	1	top1	0.028	0.00014	1.842	0.0655	No
FOXN3	ENSG00000053254.15	GTExv8.EUR.Adipose_Subcutaneous	./WEIGHTS//GTExv8.EUR.Adipose_Subcutaneous/ENSG00000053254.15.wgt.RDat	14	89619148	89619149	0.0888	rs1286923	2.93	rs3783855	0.076142	6.35	-1.841	505	1	top1	0.076	4.9e-10	-1.841	0.0656	No
CHMP7	ENSG00000147457.13	GTExv8.EUR.Adipose_Subcutaneous	./WEIGHTS//GTExv8.EUR.Adipose_Subcutaneous/ENSG00000147457.13.wgt.RDat	8	23243636	23243637	0.1168	rs28619160	-2.89	rs4242396	0.038695	-5.66	0.76	622	21	enet	0.1	4.1e-13	-1.83988	0.0658	No
FEM1B	ENSG00000169018.5	GTExv8.EUR.Adipose_Subcutaneous	./WEIGHTS//GTExv8.EUR.Adipose_Subcutaneous/ENSG00000169018.5.wgt.RDat	15	68277802	68277803	0.0831	rs2306024	3.23	rs11630865	0.0518	-5.28	1.84	478	1	top1	0.052	2.9e-07	-1.84	0.0658	No
FAM103A1	ENSG00000169612.3	GTExv8.EUR.Adipose_Subcutaneous	./WEIGHTS//GTExv8.EUR.Adipose_Subcutaneous/ENSG00000169612.3.wgt.RDat	15	82986206	82986207	0.2128	rs8041231	5.26	rs8031595	0.075	-6.22	-1.18	306	306	susie	0.076	5.1e-10	1.8397	0.0658	No
GOLGA8O	ENSG00000206127.10	GTExv8.EUR.Adipose_Subcutaneous	./WEIGHTS//GTExv8.EUR.Adipose_Subcutaneous/ENSG00000206127.10.wgt.RDat	15	32455633	32455634	0.4474	rs3743104	3.52	rs28457217	0.171	9.1	-1.434	359	36	enet	0.19	4.1e-24	-1.84001	0.0658	No
SLC25A21-AS1	ENSG00000258708.1	GTExv8.EUR.Adipose_Subcutaneous	./WEIGHTS//GTExv8.EUR.Adipose_Subcutaneous/ENSG00000258708.1.wgt.RDat	14	37171887	37171888	0.0259	rs7147486	-3.18	rs7153180	0.032006	-4.45	-1.84	480	1	top1	0.032	4.9e-05	1.84	0.0658	No
NT5E	ENSG00000135318.11	GTExv8.EUR.Adipose_Subcutaneous	./WEIGHTS//GTExv8.EUR.Adipose_Subcutaneous/ENSG00000135318.11.wgt.RDat	6	85449583	85449584	0.147	rs11754948	2.92	rs7753022	0.0878	6.66	0.049	432	31	enet	0.11	1.1e-13	-1.8393	0.0659	No
CAPN9	ENSG00000135773.12	GTExv8.EUR.Adipose_Subcutaneous	./WEIGHTS//GTExv8.EUR.Adipose_Subcutaneous/ENSG00000135773.12.wgt.RDat	1	230747383	230747384	0.0681	rs6541244	-2.75	rs12059555	0.0403	4.84	-1.838	689	1	top1	0.04	5.6e-06	-1.838	0.0661	No
EXOC2	ENSG00000112685.13	GTExv8.EUR.Adipose_Subcutaneous	./WEIGHTS//GTExv8.EUR.Adipose_Subcutaneous/ENSG00000112685.13.wgt.RDat	6	693110	693111	0.2987	rs2039713	3.07	rs1890361	0.181	9.41	1.837	627	1	top1	0.18	1.2e-22	1.837	0.0662	No
FAM177A1	ENSG00000151327.12	GTExv8.EUR.Adipose_Subcutaneous	./WEIGHTS//GTExv8.EUR.Adipose_Subcutaneous/ENSG00000151327.12.wgt.RDat	14	35044906	35044907	0.2468	rs13379337	4.64	rs4594164	0.11224	7.95	0.167	371	371	susie	0.22	1.7e-27	-1.8372	0.0662	No
CABLES2	ENSG00000149679.11	GTExv8.EUR.Adipose_Subcutaneous	./WEIGHTS//GTExv8.EUR.Adipose_Subcutaneous/ENSG00000149679.11.wgt.RDat	20	62407284	62407285	0.353	rs12479469	2.85	rs2427323	0.288	-12.32	1.644	522	17	enet	0.32	8.4e-42	-1.83419	0.066625	No
COL9A2	ENSG00000049089.13	GTExv8.EUR.Adipose_Subcutaneous	./WEIGHTS//GTExv8.EUR.Adipose_Subcutaneous/ENSG00000049089.13.wgt.RDat	1	40317293	40317294	0.0636	rs12032282	-3.3	rs2075560	0.00681	-4.31	-1.739	417	17	enet	0.015	0.0039	1.83385	0.0667	No
LRRC25	ENSG00000175489.9	GTExv8.EUR.Adipose_Subcutaneous	./WEIGHTS//GTExv8.EUR.Adipose_Subcutaneous/ENSG00000175489.9.wgt.RDat	19	18397616	18397617	0.1338	rs897753	4.05	rs11668719	0.107	-7.39	1.696	385	385	susie	0.11	5e-14	-1.83375	0.0667	No
DTX4	ENSG00000110042.7	GTExv8.EUR.Adipose_Subcutaneous	./WEIGHTS//GTExv8.EUR.Adipose_Subcutaneous/ENSG00000110042.7.wgt.RDat	11	59171429	59171430	0.1147	rs10437720	-2.91	rs656163	0.0933	7	-1.833	335	1	top1	0.093	5.1e-12	-1.833	0.0668	No
NAA40	ENSG00000110583.12	GTExv8.EUR.Adipose_Subcutaneous	./WEIGHTS//GTExv8.EUR.Adipose_Subcutaneous/ENSG00000110583.12.wgt.RDat	11	63938993	63938994	0.0828	rs509701	3.14	rs7938498	0.0466	6.29	2.452	328	11	enet	0.07	2.4e-09	1.83324	0.0668	No
KDELR2	ENSG00000136240.9	GTExv8.EUR.Adipose_Subcutaneous	./WEIGHTS//GTExv8.EUR.Adipose_Subcutaneous/ENSG00000136240.9.wgt.RDat	7	6484241	6484242	0.1424	rs2302330	-3.19	rs4574760	0.0484	-5.36	-2.797	305	20	enet	0.074	8.9e-10	1.83318	0.0668	No
DAP3P2	ENSG00000228507.1	GTExv8.EUR.Adipose_Subcutaneous	./WEIGHTS//GTExv8.EUR.Adipose_Subcutaneous/ENSG00000228507.1.wgt.RDat	2	171491421	171491422	0.057	rs7602864	3.541	rs2160849	0.005914	-3.77	0.843	356	20	enet	0.017	0.0024	-1.8332	0.0668	No
OVOS2	ENSG00000177359.17	GTExv8.EUR.Adipose_Subcutaneous	./WEIGHTS//GTExv8.EUR.Adipose_Subcutaneous/ENSG00000177359.17.wgt.RDat	12	31206153	31206154	0.0835	rs12146709	-3.55	rs11051344	0.0616	-5.53	1.788	465	3	lasso	0.063	1.5e-08	-1.83263	0.0669	No
CNPPD1	ENSG00000115649.15	GTExv8.EUR.Adipose_Subcutaneous	./WEIGHTS//GTExv8.EUR.Adipose_Subcutaneous/ENSG00000115649.15.wgt.RDat	2	219177921	219177922	0.0828	rs2293072	3.056	rs1043160	0.030744	-5.02	1.707	372	12	enet	0.046	1.2e-06	-1.831	0.0671	No
RP11-212I21.2	ENSG00000260135.6	GTExv8.EUR.Adipose_Subcutaneous	./WEIGHTS//GTExv8.EUR.Adipose_Subcutaneous/ENSG00000260135.6.wgt.RDat	16	55462296	55462297	0.3279	rs4106010	2.85	rs1345320	0.324	12.5	-1.831	674	1	top1	0.32	1.2e-42	-1.831	0.0671	No
MMP24-AS1	ENSG00000126005.16	GTExv8.EUR.Adipose_Subcutaneous	./WEIGHTS//GTExv8.EUR.Adipose_Subcutaneous/ENSG00000126005.16.wgt.RDat	20	35278130	35278131	0.1659	rs11696527	3.51	rs6060341	0.117	-7.62	1.831	345	1	top1	0.12	7.3e-15	-1.831	0.067101	No
TP53INP2	ENSG00000078804.12	GTExv8.EUR.Adipose_Subcutaneous	./WEIGHTS//GTExv8.EUR.Adipose_Subcutaneous/ENSG00000078804.12.wgt.RDat	20	34704289	34704290	0.0526	rs17122844	3.29	rs2424994	0.0268	-4.61	2.007	325	4	lasso	0.032	4.7e-05	-1.8306	0.067161	No
ZBED5-AS1	ENSG00000247271.6	GTExv8.EUR.Adipose_Subcutaneous	./WEIGHTS//GTExv8.EUR.Adipose_Subcutaneous/ENSG00000247271.6.wgt.RDat	11	10858796	10858797	0.1644	rs2403433	-3.1	rs771373	0.0915	-7.08	2.242	725	725	susie	0.093	5.9e-12	-1.82957	0.0673	No
RP11-114F10.2	ENSG00000257890.1	GTExv8.EUR.Adipose_Subcutaneous	./WEIGHTS//GTExv8.EUR.Adipose_Subcutaneous/ENSG00000257890.1.wgt.RDat	12	106058253	106058254	0.3531	rs1148428	-3.39	rs10778456	0.241	-10.77	-0.922	597	19	enet	0.28	4.8e-36	1.82887	0.0674	No
CTD-2528L19.6	ENSG00000267152.1	GTExv8.EUR.Adipose_Subcutaneous	./WEIGHTS//GTExv8.EUR.Adipose_Subcutaneous/ENSG00000267152.1.wgt.RDat	19	37730642	37730643	0.0992	rs10422365	-2.82	rs11672077	0.0535	5.74	-1.719	294	294	susie	0.06	3e-08	-1.8282	0.0675	No
RP11-806L2.6	ENSG00000265490.1	GTExv8.EUR.Adipose_Subcutaneous	./WEIGHTS//GTExv8.EUR.Adipose_Subcutaneous/ENSG00000265490.1.wgt.RDat	18	706578	706579	0.252	rs2621175	-3.19	rs2612102	0.23078	-10.58	-1.828	626	1	top1	0.23	3e-29	1.828	0.06755	No
LMAN2	ENSG00000169223.14	GTExv8.EUR.Adipose_Subcutaneous	./WEIGHTS//GTExv8.EUR.Adipose_Subcutaneous/ENSG00000169223.14.wgt.RDat	5	177351851	177351852	0.0412	rs6872201	-3.46	rs2545801	0.017096	-3.75	0.679	296	4	lasso	0.022	0.00065	-1.82759	0.067611	No
RP11-80P20.3	ENSG00000280399.1	GTExv8.EUR.Adipose_Subcutaneous	./WEIGHTS//GTExv8.EUR.Adipose_Subcutaneous/ENSG00000280399.1.wgt.RDat	3	138482064	138482065	0.08	rs6439828	4.06	rs12630060	0.0188	-4.33	-0.332	297	19	enet	0.027	0.00019	-1.82509	0.068	No
MTIF2	ENSG00000085760.14	GTExv8.EUR.Adipose_Subcutaneous	./WEIGHTS//GTExv8.EUR.Adipose_Subcutaneous/ENSG00000085760.14.wgt.RDat	2	55269346	55269347	0.0737	rs3099080	-2.491	rs7349405	0.020187	-4.49	-1.142	480	15	enet	0.025	0.00029	1.824	0.0681	No
APOL3	ENSG00000128284.19	GTExv8.EUR.Adipose_Subcutaneous	./WEIGHTS//GTExv8.EUR.Adipose_Subcutaneous/ENSG00000128284.19.wgt.RDat	22	36166176	36166177	0.094	rs916334	-2.68	rs132655	0.0394	5.02	1.766	484	2	lasso	0.042	4.1e-06	1.82288	0.0683	No
HGSNAT	ENSG00000165102.14	GTExv8.EUR.Adipose_Subcutaneous	./WEIGHTS//GTExv8.EUR.Adipose_Subcutaneous/ENSG00000165102.14.wgt.RDat	8	43140454	43140455	0.1242	rs7017215	-2.94	rs6999489	0.061363	6.17	1.933	190	190	susie	0.064	1.2e-08	1.82296	0.0683	No
NUDT16L1	ENSG00000168101.14	GTExv8.EUR.Adipose_Subcutaneous	./WEIGHTS//GTExv8.EUR.Adipose_Subcutaneous/ENSG00000168101.14.wgt.RDat	16	4693693	4693694	0.0885	rs7188811	-3.9	rs863980	0.0583	5.81	-1.823	393	1	top1	0.058	5.2e-08	-1.823	0.0683	No
CDH26	ENSG00000124215.16	GTExv8.EUR.Adipose_Subcutaneous	./WEIGHTS//GTExv8.EUR.Adipose_Subcutaneous/ENSG00000124215.16.wgt.RDat	20	59958426	59958427	0.0863	rs2426818	-3.25	rs6513470	0.0285	-4.27	-1.823	603	1	top1	0.029	0.00012	1.823	0.068303	No
EBAG9P1	ENSG00000233690.1	GTExv8.EUR.Adipose_Subcutaneous	./WEIGHTS//GTExv8.EUR.Adipose_Subcutaneous/ENSG00000233690.1.wgt.RDat	10	99697948	99697949	0.1145	rs2862925	-2.44	rs3740078	0.0733	6.23	-1.689	450	450	susie	0.075	7.3e-10	-1.82267	0.06835	No
SRRT	ENSG00000087087.18	GTExv8.EUR.Adipose_Subcutaneous	./WEIGHTS//GTExv8.EUR.Adipose_Subcutaneous/ENSG00000087087.18.wgt.RDat	7	100875125	100875126	0.1584	rs2293769	-4.93	rs12535629	0.0915	-6.93	2.77	359	11	lasso	0.1	5.8e-13	-1.82245	0.0684	No
RABEPK	ENSG00000136933.16	GTExv8.EUR.Adipose_Subcutaneous	./WEIGHTS//GTExv8.EUR.Adipose_Subcutaneous/ENSG00000136933.16.wgt.RDat	9	125200541	125200542	0.0424	rs2648325	-3.34	rs828095	0.0327	-4.89	-2.055	322	14	enet	0.042	3.4e-06	1.82199	0.06846	No
SIVA1	ENSG00000184990.12	GTExv8.EUR.Adipose_Subcutaneous	./WEIGHTS//GTExv8.EUR.Adipose_Subcutaneous/ENSG00000184990.12.wgt.RDat	14	104753099	104753100	0.3269	rs1057744	2.55	rs4983547	0.158305	-9.11	1.456	370	370	susie	0.19	6.5e-24	-1.8219	0.0685	No
ZNF10	ENSG00000256223.5	GTExv8.EUR.Adipose_Subcutaneous	./WEIGHTS//GTExv8.EUR.Adipose_Subcutaneous/ENSG00000256223.5.wgt.RDat	12	133130574	133130575	0.1871	rs2316496	3.09	rs7953302	0.184	9.67	1.852	163	163	susie	0.19	3.3e-23	1.82144	0.0685	No
RP11-158M2.5	ENSG00000259416.2	GTExv8.EUR.Adipose_Subcutaneous	./WEIGHTS//GTExv8.EUR.Adipose_Subcutaneous/ENSG00000259416.2.wgt.RDat	15	85756236	85756237	0.1205	rs9806318	-3.89	rs2554	0.0923	-7.71	-2.409	563	13	enet	0.12	1e-15	1.82028	0.0687	No
RP11-358L22.3	ENSG00000276007.1	GTExv8.EUR.Adipose_Subcutaneous	./WEIGHTS//GTExv8.EUR.Adipose_Subcutaneous/ENSG00000276007.1.wgt.RDat	16	78123242	78123243	0.2121	rs4552039	-3.43	rs16947165	0.093	6.94	-2.024	853	10	lasso	0.11	7.5e-14	-1.81953	0.0688	No
WDYHV1	ENSG00000156795.6	GTExv8.EUR.Adipose_Subcutaneous	./WEIGHTS//GTExv8.EUR.Adipose_Subcutaneous/ENSG00000156795.6.wgt.RDat	8	123416724	123416725	0.3338	rs1059588	2.62	rs6999234	0.233685	-10.63	1.913	537	49	enet	0.25	1.8e-32	-1.81895	0.0689	No
LA16c-312E8.4	ENSG00000279930.1	GTExv8.EUR.Adipose_Subcutaneous	./WEIGHTS//GTExv8.EUR.Adipose_Subcutaneous/ENSG00000279930.1.wgt.RDat	16	1437153	1437154	0.394	rs238678	-3.48	rs4984834	0.243	12.1	2.503	481	12	enet	0.35	1.4e-47	1.8185	0.069	No
AP000892.6	ENSG00000280143.1	GTExv8.EUR.Adipose_Subcutaneous	./WEIGHTS//GTExv8.EUR.Adipose_Subcutaneous/ENSG00000280143.1.wgt.RDat	11	117206356	117206357	0.3623	rs6589602	3.49	rs9326248	0.359	-13.38	1.944	530	24	enet	0.37	3.7e-50	-1.81859	0.069	No
IL21R-AS1	ENSG00000259954.1	GTExv8.EUR.Adipose_Subcutaneous	./WEIGHTS//GTExv8.EUR.Adipose_Subcutaneous/ENSG00000259954.1.wgt.RDat	16	27453392	27453393	0.0914	rs11074880	-2.84	rs12922976	0.118	-7.74	-1.817	520	1	top1	0.12	6.5e-15	1.817	0.0692	No
LIPA	ENSG00000107798.17	GTExv8.EUR.Adipose_Subcutaneous	./WEIGHTS//GTExv8.EUR.Adipose_Subcutaneous/ENSG00000107798.17.wgt.RDat	10	89414556	89414557	0.1028	rs2254636	-2.7	rs12415827	0.033	5.65	-2.121	560	11	enet	0.067	5.4e-09	-1.81601	0.06937	No
VSIG10L	ENSG00000186806.5	GTExv8.EUR.Adipose_Subcutaneous	./WEIGHTS//GTExv8.EUR.Adipose_Subcutaneous/ENSG00000186806.5.wgt.RDat	19	51342123	51342124	0.1156	rs9676256	-3.33	rs8107235	0.0167	-4.7	-0.729	657	7	enet	0.027	0.00019	1.81575	0.0694	No
LIFR	ENSG00000113594.9	GTExv8.EUR.Adipose_Subcutaneous	./WEIGHTS//GTExv8.EUR.Adipose_Subcutaneous/ENSG00000113594.9.wgt.RDat	5	38606305	38606306	0.0953	rs1239344	3.65	rs12517020	0.045176	5.15	-1.874	451	451	susie	0.049	6.6e-07	-1.81571	0.069414	No
NDUFC1	ENSG00000109390.11	GTExv8.EUR.Adipose_Subcutaneous	./WEIGHTS//GTExv8.EUR.Adipose_Subcutaneous/ENSG00000109390.11.wgt.RDat	4	139302550	139302551	0.1391	rs13124794	3.09	rs13141400	0.0795	7.03	-1.684	403	403	susie	0.09	1.1e-11	-1.81543	0.0695	No
OGFOD2	ENSG00000111325.16	GTExv8.EUR.Adipose_Subcutaneous	./WEIGHTS//GTExv8.EUR.Adipose_Subcutaneous/ENSG00000111325.16.wgt.RDat	12	122974682	122974683	0.0627	rs7964876	3.2	rs1392237	0.00298	3.77	0.92	319	319	susie	0.012	0.0087	1.81512	0.0695	No
MYRF	ENSG00000124920.13	GTExv8.EUR.Adipose_Subcutaneous	./WEIGHTS//GTExv8.EUR.Adipose_Subcutaneous/ENSG00000124920.13.wgt.RDat	11	61752648	61752649	0.0662	rs174532	5.26	rs198462	0.0616	-5.78	1.815	401	1	top1	0.062	2.2e-08	-1.815	0.0695	No
TMEM39B	ENSG00000121775.17	GTExv8.EUR.Adipose_Subcutaneous	./WEIGHTS//GTExv8.EUR.Adipose_Subcutaneous/ENSG00000121775.17.wgt.RDat	1	32072030	32072031	0.0785	rs16834735	-2.57	rs7516447	0.0339	4.52	1.814	247	1	top1	0.034	2.9e-05	1.814	0.0697	No
AC012360.6	ENSG00000238273.3	GTExv8.EUR.Adipose_Subcutaneous	./WEIGHTS//GTExv8.EUR.Adipose_Subcutaneous/ENSG00000238273.3.wgt.RDat	2	105363037	105363038	0.0797	rs10210149	-3.405	rs4640402	0.059318	-5.65	1.813	579	1	top1	0.059	4e-08	-1.813	0.0698	No
CRISPLD2	ENSG00000103196.11	GTExv8.EUR.Adipose_Subcutaneous	./WEIGHTS//GTExv8.EUR.Adipose_Subcutaneous/ENSG00000103196.11.wgt.RDat	16	84819983	84819984	0.1148	rs3104834	2.97	rs17111	0.0873	6.88	-2.01	779	779	susie	0.091	9.3e-12	-1.81259	0.0699	No
TCFL5	ENSG00000101190.12	GTExv8.EUR.Adipose_Subcutaneous	./WEIGHTS//GTExv8.EUR.Adipose_Subcutaneous/ENSG00000101190.12.wgt.RDat	20	62861762	62861763	0.2985	rs6011579	3.32	rs16983290	0.0285	6.07	1.891	516	516	susie	0.3	3.8e-39	1.81235	0.069932	No
CAP2	ENSG00000112186.11	GTExv8.EUR.Adipose_Subcutaneous	./WEIGHTS//GTExv8.EUR.Adipose_Subcutaneous/ENSG00000112186.11.wgt.RDat	6	17393215	17393216	0.0636	rs9396742	-2.89	rs974949	0.00684	-4.24	1.641	377	4	lasso	0.013	0.0065	-1.8116	0.07	No
RP11-15A1.3	ENSG00000267058.1	GTExv8.EUR.Adipose_Subcutaneous	./WEIGHTS//GTExv8.EUR.Adipose_Subcutaneous/ENSG00000267058.1.wgt.RDat	19	43901804	43901805	0.072	rs4760	3.04	rs12977303	0.0717	6.16	-1.811	456	1	top1	0.072	1.6e-09	-1.811	0.0701	No
CTD-2196P11.2	ENSG00000251189.1	GTExv8.EUR.Adipose_Subcutaneous	./WEIGHTS//GTExv8.EUR.Adipose_Subcutaneous/ENSG00000251189.1.wgt.RDat	5	38682069	38682070	0.0613	rs1239344	3.65	rs525735	0.004039	4.31	0.339	458	21	enet	0.015	0.0045	1.81082	0.070169	No
HECTD4	ENSG00000173064.12	GTExv8.EUR.Adipose_Subcutaneous	./WEIGHTS//GTExv8.EUR.Adipose_Subcutaneous/ENSG00000173064.12.wgt.RDat	12	112382438	112382439	0.0632	rs11066188	-8.59	rs1981517	0.0311	-4.75	1.775	278	278	susie	0.038	9.8e-06	-1.81033	0.0702	No
MAP9	ENSG00000164114.18	GTExv8.EUR.Adipose_Subcutaneous	./WEIGHTS//GTExv8.EUR.Adipose_Subcutaneous/ENSG00000164114.18.wgt.RDat	4	155376969	155376970	0.1527	rs1052505	2.6	rs13123971	0.157	-8.9	-1.928	447	6	lasso	0.16	4.6e-20	1.80976	0.0703	No
SMTNL2	ENSG00000188176.11	GTExv8.EUR.Adipose_Subcutaneous	./WEIGHTS//GTExv8.EUR.Adipose_Subcutaneous/ENSG00000188176.11.wgt.RDat	17	4583998	4583999	0.3685	rs12949158	-4.33	rs1038125	0.213701	10.32	-2.028	447	8	enet	0.22	8.2e-28	-1.80891	0.0705	No
CPNE5	ENSG00000124772.11	GTExv8.EUR.Adipose_Subcutaneous	./WEIGHTS//GTExv8.EUR.Adipose_Subcutaneous/ENSG00000124772.11.wgt.RDat	6	36840001	36840002	0.1148	rs3176323	-3.3	rs12664540	0.0305	-5.39	-1.652	540	21	enet	0.047	9e-07	1.8078	0.0706	No
ELP3	ENSG00000134014.16	GTExv8.EUR.Adipose_Subcutaneous	./WEIGHTS//GTExv8.EUR.Adipose_Subcutaneous/ENSG00000134014.16.wgt.RDat	8	28089672	28089673	0.2891	rs4732802	-2.97	rs1563055	0.190002	9.9	-1.564	566	4	lasso	0.22	4.1e-28	-1.80764	0.0707	No
PAX8	ENSG00000125618.16	GTExv8.EUR.Adipose_Subcutaneous	./WEIGHTS//GTExv8.EUR.Adipose_Subcutaneous/ENSG00000125618.16.wgt.RDat	2	113278949	113278950	0.573	rs12621220	3.572	rs11123172	0.432954	-14.45	1.885	460	24	enet	0.46	1.7e-66	-1.8067	0.0708	No
FMO4	ENSG00000076258.9	GTExv8.EUR.Adipose_Subcutaneous	./WEIGHTS//GTExv8.EUR.Adipose_Subcutaneous/ENSG00000076258.9.wgt.RDat	1	171314207	171314208	0.108	rs2235510	3.2	rs714839	0.0692	6.07	1.806	594	1	top1	0.069	3.1e-09	1.806	0.0709	No
RP11-950C14.7	ENSG00000259138.1	GTExv8.EUR.Adipose_Subcutaneous	./WEIGHTS//GTExv8.EUR.Adipose_Subcutaneous/ENSG00000259138.1.wgt.RDat	14	75127344	75127345	0.0798	rs7146128	3.97	rs4384542	0.099828	-7.22	1.72	418	12	enet	0.11	8.7e-14	-1.8062	0.0709	No
RP11-950C14.10	ENSG00000279594.1	GTExv8.EUR.Adipose_Subcutaneous	./WEIGHTS//GTExv8.EUR.Adipose_Subcutaneous/ENSG00000279594.1.wgt.RDat	14	75012850	75012851	0.0786	rs12431669	2.32	rs175045	0.080174	-6.5	1.831	415	415	susie	0.083	7.8e-11	-1.8052	0.071	No
PRPF4	ENSG00000136875.12	GTExv8.EUR.Adipose_Subcutaneous	./WEIGHTS//GTExv8.EUR.Adipose_Subcutaneous/ENSG00000136875.12.wgt.RDat	9	113275342	113275343	0.2819	rs1077636	3	rs17763934	0.267	11.43	-1.607	608	6	lasso	0.28	1e-35	-1.80367	0.07128	No
CD302	ENSG00000241399.6	GTExv8.EUR.Adipose_Subcutaneous	./WEIGHTS//GTExv8.EUR.Adipose_Subcutaneous/ENSG00000241399.6.wgt.RDat	2	159798254	159798255	0.0828	rs2556097	-2.103	rs7556888	0.041083	-6.41	1.59	446	11	enet	0.07	2.6e-09	-1.8039	0.0713	No
RP11-63E9.1	ENSG00000259828.1	GTExv8.EUR.Adipose_Subcutaneous	./WEIGHTS//GTExv8.EUR.Adipose_Subcutaneous/ENSG00000259828.1.wgt.RDat	6	141447010	141447011	0.1156	rs9385969	2.67	rs10081087	0.0295	4.72	1.22	271	271	susie	0.033	3.4e-05	1.8035	0.0713	No
AC005330.2	ENSG00000267372.2	GTExv8.EUR.Adipose_Subcutaneous	./WEIGHTS//GTExv8.EUR.Adipose_Subcutaneous/ENSG00000267372.2.wgt.RDat	19	1321224	1321225	0.3948	rs10853952	-7.52	rs4807862	0.248	11	-1.421	415	7	enet	0.26	4e-33	-1.80367	0.0713	No
FUBP1	ENSG00000162613.16	GTExv8.EUR.Adipose_Subcutaneous	./WEIGHTS//GTExv8.EUR.Adipose_Subcutaneous/ENSG00000162613.16.wgt.RDat	1	77979109	77979110	0.1228	rs1539739	2.7	rs17391694	0.0975	-6.95	-1.803	332	332	susie	0.098	1.3e-12	1.803	0.0714	No
RPUSD3	ENSG00000156990.14	GTExv8.EUR.Adipose_Subcutaneous	./WEIGHTS//GTExv8.EUR.Adipose_Subcutaneous/ENSG00000156990.14.wgt.RDat	3	9844601	9844602	0.1762	rs6792811	-2.35	rs4686374	0.0243	-5.34	-0.677	439	439	susie	0.14	4e-18	1.80198	0.0715	No
MAPKAPK5-AS1	ENSG00000234608.7	GTExv8.EUR.Adipose_Subcutaneous	./WEIGHTS//GTExv8.EUR.Adipose_Subcutaneous/ENSG00000234608.7.wgt.RDat	12	111842901	111842902	0.0492	rs3184504	-9.55	rs847895	0.0367	5.34	1.574	204	204	susie	0.037	1.3e-05	1.8022	0.0715	No
RMDN1	ENSG00000176623.11	GTExv8.EUR.Adipose_Subcutaneous	./WEIGHTS//GTExv8.EUR.Adipose_Subcutaneous/ENSG00000176623.11.wgt.RDat	8	86514356	86514357	0.2935	rs10087788	2.25	rs7830128	0.167807	10.08	0.666	440	55	enet	0.29	4.1e-37	1.80154	0.0716	No
RP13-20L14.6	ENSG00000265458.1	GTExv8.EUR.Adipose_Subcutaneous	./WEIGHTS//GTExv8.EUR.Adipose_Subcutaneous/ENSG00000265458.1.wgt.RDat	17	82458520	82458521	0.0659	rs4789671	-3.01	rs12952494	0.011251	-3.82	-1.8	400	1	top1	0.011	0.011	1.8	0.0719	No
TWSG1	ENSG00000128791.11	GTExv8.EUR.Adipose_Subcutaneous	./WEIGHTS//GTExv8.EUR.Adipose_Subcutaneous/ENSG00000128791.11.wgt.RDat	18	9334766	9334767	0.4009	rs1785560	3.46	rs16954996	0.340275	-12.99	-2.216	501	501	susie	0.38	1.1e-51	1.7986	0.072082	No
RP11-309L24.10	ENSG00000275106.1	GTExv8.EUR.Adipose_Subcutaneous	./WEIGHTS//GTExv8.EUR.Adipose_Subcutaneous/ENSG00000275106.1.wgt.RDat	7	128953315	128953316	0.1721	rs1154330	2.89	rs1874332	0.0954	7.79	1.489	331	14	enet	0.11	1.1e-13	1.79845	0.0721	No
PLEKHN1	ENSG00000187583.10	GTExv8.EUR.Adipose_Subcutaneous	./WEIGHTS//GTExv8.EUR.Adipose_Subcutaneous/ENSG00000187583.10.wgt.RDat	1	966496	966497	0.1026	rs3128117	-4.19	rs3748592	0.0451	-5.32	-1.791	181	181	susie	0.052	2.4e-07	1.79805	0.0722	No
KARS	ENSG00000065427.14	GTExv8.EUR.Adipose_Subcutaneous	./WEIGHTS//GTExv8.EUR.Adipose_Subcutaneous/ENSG00000065427.14.wgt.RDat	16	75647678	75647679	0.0713	rs190477	3.37	rs8044375	-0.00154	3.07	1.534	401	401	susie	0.01	0.014	1.79729	0.0723	No
CIAO1	ENSG00000144021.2	GTExv8.EUR.Adipose_Subcutaneous	./WEIGHTS//GTExv8.EUR.Adipose_Subcutaneous/ENSG00000144021.2.wgt.RDat	2	96266131	96266132	0.2301	rs2579520	3.091	rs3214063	0.213065	-10.15	-1.548	155	155	susie	0.22	2.9e-27	1.7972	0.0723	No
THSD7B	ENSG00000144229.11	GTExv8.EUR.Adipose_Subcutaneous	./WEIGHTS//GTExv8.EUR.Adipose_Subcutaneous/ENSG00000144229.11.wgt.RDat	2	136765544	136765545	0.2651	rs16835885	3.282	rs6752506	0.028988	5.37	-0.832	567	56	enet	0.1	2.6e-13	-1.7971	0.0723	No
ZCWPW1	ENSG00000078487.17	GTExv8.EUR.Adipose_Subcutaneous	./WEIGHTS//GTExv8.EUR.Adipose_Subcutaneous/ENSG00000078487.17.wgt.RDat	7	100428791	100428792	0.1198	rs2293769	-4.93	rs6955367	0.0582	6	-1.117	313	28	enet	0.063	1.6e-08	-1.79673	0.0724	No
C1orf159	ENSG00000131591.17	GTExv8.EUR.Adipose_Subcutaneous	./WEIGHTS//GTExv8.EUR.Adipose_Subcutaneous/ENSG00000131591.17.wgt.RDat	1	1116360	1116361	0.1603	rs3128117	-4.19	rs9442372	0.0468	-6.35	-1.571	216	14	enet	0.086	3.9e-11	1.7967	0.0724	No
STAB2	ENSG00000136011.14	GTExv8.EUR.Adipose_Subcutaneous	./WEIGHTS//GTExv8.EUR.Adipose_Subcutaneous/ENSG00000136011.14.wgt.RDat	12	103587272	103587273	0.1416	rs1165681	-3.06	rs1991436	0.00212	4.31	1.387	621	621	susie	0.039	7e-06	1.79631	0.0724	No
LCMT1-AS2	ENSG00000260034.1	GTExv8.EUR.Adipose_Subcutaneous	./WEIGHTS//GTExv8.EUR.Adipose_Subcutaneous/ENSG00000260034.1.wgt.RDat	16	25149031	25149032	0.1158	rs4787732	-2.41	rs4787696	0.078	-6.42	-1.796	412	1	top1	0.078	2.9e-10	1.796	0.0725	No
FBXO31	ENSG00000103264.17	GTExv8.EUR.Adipose_Subcutaneous	./WEIGHTS//GTExv8.EUR.Adipose_Subcutaneous/ENSG00000103264.17.wgt.RDat	16	87389759	87389760	0.1827	rs2334207	2.88	rs9937099	0.0411	5.82	0.244	580	6	lasso	0.099	1.1e-12	1.79562	0.0726	No
NAXD	ENSG00000213995.11	GTExv8.EUR.Adipose_Subcutaneous	./WEIGHTS//GTExv8.EUR.Adipose_Subcutaneous/ENSG00000213995.11.wgt.RDat	13	110622215	110622216	0.1187	rs330563	2.91	rs28384426	0.0609	-5.58	1.795	729	1	top1	0.061	2.7e-08	-1.795	0.072654	No
CBWD1	ENSG00000172785.18	GTExv8.EUR.Adipose_Subcutaneous	./WEIGHTS//GTExv8.EUR.Adipose_Subcutaneous/ENSG00000172785.18.wgt.RDat	9	179146	179147	0.4573	rs12339394	3.27	rs589627	0.349	12.97	-0.077	452	24	enet	0.43	3.2e-61	-1.79481	0.07268	No
PDE1A	ENSG00000115252.18	GTExv8.EUR.Adipose_Subcutaneous	./WEIGHTS//GTExv8.EUR.Adipose_Subcutaneous/ENSG00000115252.18.wgt.RDat	2	182523191	182523192	0.0482	rs11895090	3.615	rs6740889	0.011639	3.87	1.493	426	13	enet	0.016	0.0032	1.7939	0.0728	No
WBP4	ENSG00000120688.8	GTExv8.EUR.Adipose_Subcutaneous	./WEIGHTS//GTExv8.EUR.Adipose_Subcutaneous/ENSG00000120688.8.wgt.RDat	13	41061440	41061441	0.1615	rs12429969	-2.62	rs17532413	0.071	6.11	1.794	301	1	top1	0.071	1.9e-09	1.794	0.072813	No
TMED6	ENSG00000157315.4	GTExv8.EUR.Adipose_Subcutaneous	./WEIGHTS//GTExv8.EUR.Adipose_Subcutaneous/ENSG00000157315.4.wgt.RDat	16	69351808	69351809	0.1009	rs10500547	3.75	rs153060	0.0293	-5.87	-0.703	299	7	lasso	0.083	7.5e-11	1.79356	0.0729	No
CTC-455F18.1	ENSG00000253348.1	GTExv8.EUR.Adipose_Subcutaneous	./WEIGHTS//GTExv8.EUR.Adipose_Subcutaneous/ENSG00000253348.1.wgt.RDat	5	170788572	170788573	0.1611	rs315789	-3.57	rs11951617	0.0845	-6.97	1.92	511	511	susie	0.091	1e-11	-1.79314	0.072951	No
RP11-500G22.5	ENSG00000273891.1	GTExv8.EUR.Adipose_Subcutaneous	./WEIGHTS//GTExv8.EUR.Adipose_Subcutaneous/ENSG00000273891.1.wgt.RDat	10	121965763	121965764	0.0963	rs1693680	-3.7	rs4752625	0.0419	-5.13	1.793	610	1	top1	0.042	3.7e-06	-1.793	0.07297	No
RP3-522J7.6	ENSG00000260613.1	GTExv8.EUR.Adipose_Subcutaneous	./WEIGHTS//GTExv8.EUR.Adipose_Subcutaneous/ENSG00000260613.1.wgt.RDat	22	49837785	49837786	0.076	rs5770425	3.29	rs138872	0.0395	-5.67	1.581	510	510	susie	0.053	2.2e-07	-1.79037	0.0734	No
AC073316.1	ENSG00000236708.1	GTExv8.EUR.Adipose_Subcutaneous	./WEIGHTS//GTExv8.EUR.Adipose_Subcutaneous/ENSG00000236708.1.wgt.RDat	7	3302451	3302452	0.0504	rs11973104	-3.56	rs4506106	0.0306	5.04	1.779	569	569	susie	0.035	2.1e-05	1.78902	0.0736	No
CLSTN2-AS1	ENSG00000250433.1	GTExv8.EUR.Adipose_Subcutaneous	./WEIGHTS//GTExv8.EUR.Adipose_Subcutaneous/ENSG00000250433.1.wgt.RDat	3	140508788	140508789	0.1608	rs7632227	2.65	rs7612862	0.104	7.52	1.614	498	498	susie	0.11	3.7e-14	1.78649	0.074	No
TMEM147	ENSG00000105677.11	GTExv8.EUR.Adipose_Subcutaneous	./WEIGHTS//GTExv8.EUR.Adipose_Subcutaneous/ENSG00000105677.11.wgt.RDat	19	35545594	35545595	0.0939	rs10426624	-4.69	rs7599	0.00773	-3.88	-1.929	470	470	susie	0.01	0.015	1.78529	0.0742	No
RP11-388M20.6	ENSG00000260304.1	GTExv8.EUR.Adipose_Subcutaneous	./WEIGHTS//GTExv8.EUR.Adipose_Subcutaneous/ENSG00000260304.1.wgt.RDat	16	31183284	31183285	0.1008	rs11574637	-4.7	rs7186832	0.0725	-6.03	1.785	251	1	top1	0.073	1.3e-09	-1.785	0.0743	No
CDK2AP1	ENSG00000111328.6	GTExv8.EUR.Adipose_Subcutaneous	./WEIGHTS//GTExv8.EUR.Adipose_Subcutaneous/ENSG00000111328.6.wgt.RDat	12	123272333	123272334	0.2721	rs7958693	3.6	rs1879380	0.298	-12	1.784	346	1	top1	0.3	1.1e-38	-1.784	0.0744	No
RWDD3	ENSG00000122481.16	GTExv8.EUR.Adipose_Subcutaneous	./WEIGHTS//GTExv8.EUR.Adipose_Subcutaneous/ENSG00000122481.16.wgt.RDat	1	95234154	95234155	0.2783	rs4949946	2.45	rs6678964	0.192	9.63	1.24	498	35	enet	0.24	8.9e-31	1.78417	0.0744	No
RGMB	ENSG00000174136.11	GTExv8.EUR.Adipose_Subcutaneous	./WEIGHTS//GTExv8.EUR.Adipose_Subcutaneous/ENSG00000174136.11.wgt.RDat	5	98768649	98768650	0.0668	rs13541	2.88	rs10515276	0.00764	-4.22	-1.981	343	25	enet	0.036	1.7e-05	1.78363	0.074483	No
CENPP	ENSG00000188312.13	GTExv8.EUR.Adipose_Subcutaneous	./WEIGHTS//GTExv8.EUR.Adipose_Subcutaneous/ENSG00000188312.13.wgt.RDat	9	92325636	92325637	0.3783	rs1447114	-2.68	rs10992308	0.374	13.41	-2.024	409	409	susie	0.41	1.7e-56	-1.78324	0.07455	No
WDR63	ENSG00000162643.12	GTExv8.EUR.Adipose_Subcutaneous	./WEIGHTS//GTExv8.EUR.Adipose_Subcutaneous/ENSG00000162643.12.wgt.RDat	1	84999146	84999147	0.0796	rs1620453	2.78	rs12034421	0.0652	5.73	-1.783	580	1	top1	0.065	8.5e-09	-1.783	0.0746	No
FAM149B1	ENSG00000138286.14	GTExv8.EUR.Adipose_Subcutaneous	./WEIGHTS//GTExv8.EUR.Adipose_Subcutaneous/ENSG00000138286.14.wgt.RDat	10	73168165	73168166	0.0707	rs12769591	-3.25	rs3736519	0.127	8.21	1.767	226	226	susie	0.13	2.4e-16	1.78288	0.07461	No
ME2	ENSG00000082212.12	GTExv8.EUR.Adipose_Subcutaneous	./WEIGHTS//GTExv8.EUR.Adipose_Subcutaneous/ENSG00000082212.12.wgt.RDat	18	50878733	50878734	0.0777	rs1025688	-4.85	rs1036932	0.042234	4.79	0.715	427	427	susie	0.045	1.6e-06	1.78237	0.074688	No
TRIM24	ENSG00000122779.17	GTExv8.EUR.Adipose_Subcutaneous	./WEIGHTS//GTExv8.EUR.Adipose_Subcutaneous/ENSG00000122779.17.wgt.RDat	7	138460333	138460334	0.4715	rs2354336	3.08	rs357432	0.203	9.87	0.958	450	450	susie	0.3	2.3e-38	1.78228	0.0747	No
WDR18	ENSG00000065268.10	GTExv8.EUR.Adipose_Subcutaneous	./WEIGHTS//GTExv8.EUR.Adipose_Subcutaneous/ENSG00000065268.10.wgt.RDat	19	984270	984271	0.6706	rs10853952	-7.52	rs2240147	0.456	15.2	-1.351	462	462	susie	0.67	3.5e-116	-1.78195	0.0748	No
TMEM110	ENSG00000213533.11	GTExv8.EUR.Adipose_Subcutaneous	./WEIGHTS//GTExv8.EUR.Adipose_Subcutaneous/ENSG00000213533.11.wgt.RDat	3	52897595	52897596	0.0905	rs731831	-2.36	rs6445538	0.0313	5.23	-1.534	378	378	susie	0.048	7.7e-07	-1.78157	0.0748	No
PADI2	ENSG00000117115.12	GTExv8.EUR.Adipose_Subcutaneous	./WEIGHTS//GTExv8.EUR.Adipose_Subcutaneous/ENSG00000117115.12.wgt.RDat	1	17119434	17119435	0.0752	rs4920608	3.99	rs2235914	0.046	-5.13	1.781	383	1	top1	0.046	1.3e-06	-1.781	0.0749	No
RP1-137D17.1	ENSG00000226194.5	GTExv8.EUR.Adipose_Subcutaneous	./WEIGHTS//GTExv8.EUR.Adipose_Subcutaneous/ENSG00000226194.5.wgt.RDat	6	169388384	169388385	0.1416	rs9379336	-3.19	rs454974	0.123	-7.98	-1.781	604	1	top1	0.12	1.6e-15	1.781	0.0749	No
FAM57A	ENSG00000167695.14	GTExv8.EUR.Adipose_Subcutaneous	./WEIGHTS//GTExv8.EUR.Adipose_Subcutaneous/ENSG00000167695.14.wgt.RDat	17	732411	732412	0.1378	rs7212156	-2.79	rs2657621	0.11812	7.72	-2.114	439	8	enet	0.12	3.8e-15	-1.78072	0.075	No
AP000255.6	ENSG00000273091.1	GTExv8.EUR.Adipose_Subcutaneous	./WEIGHTS//GTExv8.EUR.Adipose_Subcutaneous/ENSG00000273091.1.wgt.RDat	21	31735731	31735732	0.064	rs7275495	-3.18	rs2833488	0.02373	-3.91	1.78	534	1	top1	0.024	0.00042	-1.78	0.0751	No
KCNK3	ENSG00000171303.6	GTExv8.EUR.Adipose_Subcutaneous	./WEIGHTS//GTExv8.EUR.Adipose_Subcutaneous/ENSG00000171303.6.wgt.RDat	2	26692689	26692690	0.0442	rs1275513	-3.884	rs1009221	-0.002092	-3.5	-0.521	365	27	enet	0.0025	0.14	1.7782	0.0754	No
RP5-1142J19.1	ENSG00000229660.1	GTExv8.EUR.Adipose_Subcutaneous	./WEIGHTS//GTExv8.EUR.Adipose_Subcutaneous/ENSG00000229660.1.wgt.RDat	7	157282685	157282686	0.115	rs1263573	2.84	rs1182388	0.0367	-5.23	1.134	440	14	enet	0.052	2.7e-07	-1.77696	0.0756	No
ZNF436-AS1	ENSG00000249087.6	GTExv8.EUR.Adipose_Subcutaneous	./WEIGHTS//GTExv8.EUR.Adipose_Subcutaneous/ENSG00000249087.6.wgt.RDat	1	23368996	23368997	0.2133	rs1208929	-4.17	rs1535179	0.134	8.59	1.777	310	1	top1	0.13	6.5e-17	1.777	0.0756	No
LINC00472	ENSG00000233237.6	GTExv8.EUR.Adipose_Subcutaneous	./WEIGHTS//GTExv8.EUR.Adipose_Subcutaneous/ENSG00000233237.6.wgt.RDat	6	71420768	71420769	0.0519	rs9346471	2.68	rs1003260	-0.00198	4.02	-0.357	468	19	enet	0.0024	0.14	-1.7759	0.0758	No
GOLGA1	ENSG00000136935.13	GTExv8.EUR.Adipose_Subcutaneous	./WEIGHTS//GTExv8.EUR.Adipose_Subcutaneous/ENSG00000136935.13.wgt.RDat	9	124941098	124941099	0.1602	rs2648325	-3.34	rs876663	0.114	7.48	-1.774	300	1	top1	0.11	2e-14	-1.774	0.07606	No
SLC8B1	ENSG00000089060.11	GTExv8.EUR.Adipose_Subcutaneous	./WEIGHTS//GTExv8.EUR.Adipose_Subcutaneous/ENSG00000089060.11.wgt.RDat	12	113359492	113359493	0.0671	rs1993397	-2.78	rs7962389	0.0406	4.89	-1.774	503	1	top1	0.041	5.2e-06	-1.774	0.0761	No
RP11-864N7.4	ENSG00000279353.1	GTExv8.EUR.Adipose_Subcutaneous	./WEIGHTS//GTExv8.EUR.Adipose_Subcutaneous/ENSG00000279353.1.wgt.RDat	11	74699657	74699658	0.0943	rs10899040	-3.15	rs10899021	0.0597	5.6	1.774	450	1	top1	0.06	3.7e-08	1.774	0.0761	No
SPRTN	ENSG00000010072.15	GTExv8.EUR.Adipose_Subcutaneous	./WEIGHTS//GTExv8.EUR.Adipose_Subcutaneous/ENSG00000010072.15.wgt.RDat	1	231337852	231337853	0.0495	rs6541244	-2.75	rs2790897	0.0409	4.99	1.773	452	1	top1	0.041	4.8e-06	1.773	0.0762	No
OLFML3	ENSG00000116774.11	GTExv8.EUR.Adipose_Subcutaneous	./WEIGHTS//GTExv8.EUR.Adipose_Subcutaneous/ENSG00000116774.11.wgt.RDat	1	113979390	113979391	0.1437	rs6673688	-3.69	rs4381184	0.0666	-5.99	-1.773	472	1	top1	0.067	6e-09	1.773	0.0762	No
CPSF7	ENSG00000149532.15	GTExv8.EUR.Adipose_Subcutaneous	./WEIGHTS//GTExv8.EUR.Adipose_Subcutaneous/ENSG00000149532.15.wgt.RDat	11	61430030	61430031	0.0694	rs174532	5.26	rs174460	0.00688	4.04	-1.773	364	1	top1	0.0069	0.038	-1.773	0.0762	No
ITGA6	ENSG00000091409.14	GTExv8.EUR.Adipose_Subcutaneous	./WEIGHTS//GTExv8.EUR.Adipose_Subcutaneous/ENSG00000091409.14.wgt.RDat	2	172427353	172427354	0.1464	rs10930541	-3.494	rs13027811	0.019402	5.08	0.08	462	18	enet	0.083	8.6e-11	-1.7724	0.0763	No
ZKSCAN5	ENSG00000196652.11	GTExv8.EUR.Adipose_Subcutaneous	./WEIGHTS//GTExv8.EUR.Adipose_Subcutaneous/ENSG00000196652.11.wgt.RDat	7	99504650	99504651	0.056	rs17161647	2.34	rs1581492	0.0539	-5.27	1.661	315	8	enet	0.056	9.3e-08	-1.77228	0.0763	No
CTD-2591A1.1	ENSG00000280159.1	GTExv8.EUR.Adipose_Subcutaneous	./WEIGHTS//GTExv8.EUR.Adipose_Subcutaneous/ENSG00000280159.1.wgt.RDat	5	54643556	54643557	0.3107	rs10491381	3.11	rs10067633	0.104241	-7.57	-2.704	573	38	enet	0.21	1.7e-26	1.77217	0.076366	No
HOXB2	ENSG00000173917.10	GTExv8.EUR.Adipose_Subcutaneous	./WEIGHTS//GTExv8.EUR.Adipose_Subcutaneous/ENSG00000173917.10.wgt.RDat	17	48544988	48544989	0.1598	rs3809782	-3.35	rs9904760	0.137117	-9	-1.5	410	18	enet	0.15	2.6e-18	1.77094	0.0766	No
CWF19L1	ENSG00000095485.16	GTExv8.EUR.Adipose_Subcutaneous	./WEIGHTS//GTExv8.EUR.Adipose_Subcutaneous/ENSG00000095485.16.wgt.RDat	10	100267679	100267680	0.2645	rs2862925	-2.44	rs11597086	0.348	12.98	-1.77	394	1	top1	0.35	1.7e-46	-1.77	0.07673	No
RPS8	ENSG00000142937.11	GTExv8.EUR.Adipose_Subcutaneous	./WEIGHTS//GTExv8.EUR.Adipose_Subcutaneous/ENSG00000142937.11.wgt.RDat	1	44775250	44775251	0.1734	rs11211006	2.32	rs6689911	0.134	-9.15	0.506	350	21	enet	0.19	2.2e-23	-1.76928	0.0768	No
USP39	ENSG00000168883.19	GTExv8.EUR.Adipose_Subcutaneous	./WEIGHTS//GTExv8.EUR.Adipose_Subcutaneous/ENSG00000168883.19.wgt.RDat	2	85602855	85602856	0.1068	rs17026335	3.005	rs2040349	0.023219	-4.82	-2.204	475	6	lasso	0.033	3.6e-05	1.7696	0.0768	No
RP11-499P20.2	ENSG00000240291.1	GTExv8.EUR.Adipose_Subcutaneous	./WEIGHTS//GTExv8.EUR.Adipose_Subcutaneous/ENSG00000240291.1.wgt.RDat	10	18545559	18545560	0.4387	rs2482100	-4.92	rs10828851	0.416	14.36	-1.664	594	594	susie	0.46	9.4e-66	-1.7686	0.07696	No
AP4S1	ENSG00000100478.14	GTExv8.EUR.Adipose_Subcutaneous	./WEIGHTS//GTExv8.EUR.Adipose_Subcutaneous/ENSG00000100478.14.wgt.RDat	14	31025105	31025106	0.0726	rs2378932	3.1	rs7155894	0.024767	4.93	-1.784	336	336	susie	0.031	5.6e-05	-1.7685	0.077	No
STOML1	ENSG00000067221.13	GTExv8.EUR.Adipose_Subcutaneous	./WEIGHTS//GTExv8.EUR.Adipose_Subcutaneous/ENSG00000067221.13.wgt.RDat	15	73994621	73994622	0.3097	rs12442211	2.9	rs10162627	0.236	10.88	1.812	405	405	susie	0.24	3.2e-30	1.76707	0.0772	No
DKFZp779M0652	ENSG00000205106.4	GTExv8.EUR.Adipose_Subcutaneous	./WEIGHTS//GTExv8.EUR.Adipose_Subcutaneous/ENSG00000205106.4.wgt.RDat	11	45771431	45771432	0.1477	rs11038651	2.62	rs2457961	0.0788	6.47	0.922	396	11	enet	0.086	3.1e-11	1.76697	0.0772	No
RP4-635A23.4	ENSG00000238061.2	GTExv8.EUR.Adipose_Subcutaneous	./WEIGHTS//GTExv8.EUR.Adipose_Subcutaneous/ENSG00000238061.2.wgt.RDat	1	185280843	185280844	0.091	rs10489486	2.61	rs7537341	0.106	-7.86	-1.322	398	8	lasso	0.12	3.4e-15	1.76744	0.0772	No
RP13-942N8.1	ENSG00000256092.2	GTExv8.EUR.Adipose_Subcutaneous	./WEIGHTS//GTExv8.EUR.Adipose_Subcutaneous/ENSG00000256092.2.wgt.RDat	12	123363867	123363868	0.2006	rs7959519	-3.94	rs2280424	0.0634	-6.24	0.903	343	60	enet	0.094	3.8e-12	-1.76522	0.0775	No
NICN1	ENSG00000145029.13	GTExv8.EUR.Adipose_Subcutaneous	./WEIGHTS//GTExv8.EUR.Adipose_Subcutaneous/ENSG00000145029.13.wgt.RDat	3	49429325	49429326	0.1654	rs11130208	-2.06	rs3448	0.183	-9.7	-1.66	289	289	susie	0.2	3.6e-25	1.76474	0.0776	No
XPNPEP3	ENSG00000196236.12	GTExv8.EUR.Adipose_Subcutaneous	./WEIGHTS//GTExv8.EUR.Adipose_Subcutaneous/ENSG00000196236.12.wgt.RDat	22	40857096	40857097	0.4068	rs12628527	-3.73	rs138354	0.285	-11.81	-1.765	277	1	top1	0.29	7.1e-37	1.765	0.0776	No
NEIL1	ENSG00000140398.13	GTExv8.EUR.Adipose_Subcutaneous	./WEIGHTS//GTExv8.EUR.Adipose_Subcutaneous/ENSG00000140398.13.wgt.RDat	15	75347161	75347162	0.1348	rs11856606	2.18	rs8028277	0.0385	5.72	2.064	234	25	enet	0.088	2.2e-11	1.76409	0.0777	No
RP11-491F9.1	ENSG00000260614.1	GTExv8.EUR.Adipose_Subcutaneous	./WEIGHTS//GTExv8.EUR.Adipose_Subcutaneous/ENSG00000260614.1.wgt.RDat	16	49287429	49287430	0.081	rs16947798	-4.03	rs1437109	0.0195	4.14	-1.764	481	1	top1	0.02	0.0013	-1.764	0.0777	No
DESI1	ENSG00000100418.7	GTExv8.EUR.Adipose_Subcutaneous	./WEIGHTS//GTExv8.EUR.Adipose_Subcutaneous/ENSG00000100418.7.wgt.RDat	22	41621095	41621096	0.2368	rs8137709	-3.49	rs9607821	0.0907	-7.21	1.029	312	312	susie	0.094	4.1e-12	-1.76366	0.0778	No
NEURL2	ENSG00000124257.6	GTExv8.EUR.Adipose_Subcutaneous	./WEIGHTS//GTExv8.EUR.Adipose_Subcutaneous/ENSG00000124257.6.wgt.RDat	20	45888886	45888887	0.2947	rs1386504	3.02	rs4810479	0.0833	-7.52	-0.382	514	514	susie	0.17	5.3e-21	1.76349	0.077818	No
KIF17	ENSG00000117245.12	GTExv8.EUR.Adipose_Subcutaneous	./WEIGHTS//GTExv8.EUR.Adipose_Subcutaneous/ENSG00000117245.12.wgt.RDat	1	20718016	20718017	0.168	rs541775	-2.41	rs12036633	0.0635	5.66	-1.763	448	1	top1	0.063	1.4e-08	-1.763	0.0779	No
FAIM	ENSG00000158234.12	GTExv8.EUR.Adipose_Subcutaneous	./WEIGHTS//GTExv8.EUR.Adipose_Subcutaneous/ENSG00000158234.12.wgt.RDat	3	138608608	138608609	0.0604	rs6439828	4.06	rs2724729	-0.000492	-3.67	0.1	274	4	lasso	0.0077	0.031	-1.76302	0.0779	No
TSPAN10	ENSG00000182612.10	GTExv8.EUR.Adipose_Subcutaneous	./WEIGHTS//GTExv8.EUR.Adipose_Subcutaneous/ENSG00000182612.10.wgt.RDat	17	81637170	81637171	0.0612	rs35953598	-3.06	rs9905639	0.004123	4.1	-1.763	309	1	top1	0.0041	0.085	-1.763	0.0779	No
SCRN2	ENSG00000141295.13	GTExv8.EUR.Adipose_Subcutaneous	./WEIGHTS//GTExv8.EUR.Adipose_Subcutaneous/ENSG00000141295.13.wgt.RDat	17	47841332	47841333	0.5961	rs2325750	2.33	rs2010952	0.28609	-12.12	-1.869	386	19	enet	0.44	1.8e-61	1.76055	0.0783	No
SLC37A1	ENSG00000160190.13	GTExv8.EUR.Adipose_Subcutaneous	./WEIGHTS//GTExv8.EUR.Adipose_Subcutaneous/ENSG00000160190.13.wgt.RDat	21	42496007	42496008	0.1125	rs7281786	-2.77	rs8127895	0.02706	5.83	1.589	724	724	susie	0.05	4.4e-07	1.7599	0.0784	No
HBS1L	ENSG00000112339.14	GTExv8.EUR.Adipose_Subcutaneous	./WEIGHTS//GTExv8.EUR.Adipose_Subcutaneous/ENSG00000112339.14.wgt.RDat	6	135103055	135103056	0.1992	rs1040806	-3.91	rs12661423	0.212	-10.77	-1.176	349	25	enet	0.25	1.6e-31	1.7597	0.0785	No
CNIH4	ENSG00000143771.11	GTExv8.EUR.Adipose_Subcutaneous	./WEIGHTS//GTExv8.EUR.Adipose_Subcutaneous/ENSG00000143771.11.wgt.RDat	1	224356849	224356850	0.309	rs712068	2.26	rs7517754	0.379	-13.65	-1.681	351	351	susie	0.38	4.6e-52	1.75937	0.0785	No
TVP23B	ENSG00000171928.13	GTExv8.EUR.Adipose_Subcutaneous	./WEIGHTS//GTExv8.EUR.Adipose_Subcutaneous/ENSG00000171928.13.wgt.RDat	17	18780994	18780995	0.5775	rs2294914	-2.82	rs4123417	0.54239	-16.11	-2.009	164	18	enet	0.56	4.4e-87	1.75883	0.0786	No
NOC2L	ENSG00000188976.10	GTExv8.EUR.Adipose_Subcutaneous	./WEIGHTS//GTExv8.EUR.Adipose_Subcutaneous/ENSG00000188976.10.wgt.RDat	1	959308	959309	0.2405	rs3128117	-4.19	rs3748595	0.179	9.44	-1.752	181	181	susie	0.18	1.4e-22	-1.75868	0.0786	No
NBPF13P	ENSG00000227242.4	GTExv8.EUR.Adipose_Subcutaneous	./WEIGHTS//GTExv8.EUR.Adipose_Subcutaneous/ENSG00000227242.4.wgt.RDat	1	147056592	147056593	0.1608	rs6696385	-2.4	rs4950361	0.0195	4.5	-0.277	310	9	lasso	0.058	5.6e-08	1.75806	0.0787	No
RP11-368N21.5	ENSG00000279583.1	GTExv8.EUR.Adipose_Subcutaneous	./WEIGHTS//GTExv8.EUR.Adipose_Subcutaneous/ENSG00000279583.1.wgt.RDat	16	29596136	29596137	0.0571	rs11150577	2.84	rs2161671	0.0445	5.26	1.758	195	1	top1	0.045	1.9e-06	1.758	0.0787	No
KAT8	ENSG00000103510.19	GTExv8.EUR.Adipose_Subcutaneous	./WEIGHTS//GTExv8.EUR.Adipose_Subcutaneous/ENSG00000103510.19.wgt.RDat	16	31115753	31115754	0.3991	rs11574637	-4.7	rs11865499	0.3	12.09	1.839	244	244	susie	0.36	7.7e-49	1.75798	0.0788	No
TRAF3IP1	ENSG00000204104.11	GTExv8.EUR.Adipose_Subcutaneous	./WEIGHTS//GTExv8.EUR.Adipose_Subcutaneous/ENSG00000204104.11.wgt.RDat	2	238320440	238320441	0.258	rs302673	-2.73	rs4663873	0.088191	6.72	1.114	468	53	enet	0.13	1.1e-16	1.7574	0.0788	No
GUCY1B2	ENSG00000123201.14	GTExv8.EUR.Adipose_Subcutaneous	./WEIGHTS//GTExv8.EUR.Adipose_Subcutaneous/ENSG00000123201.14.wgt.RDat	13	51080861	51080862	0.3015	rs797476	-2.76	rs9568523	0.108	7.51	-1.354	494	35	enet	0.17	2.5e-21	-1.7564	0.079017	No
RP11-173B14.4	ENSG00000228444.2	GTExv8.EUR.Adipose_Subcutaneous	./WEIGHTS//GTExv8.EUR.Adipose_Subcutaneous/ENSG00000228444.2.wgt.RDat	13	75631270	75631271	0.0484	rs485988	2.77	rs7319334	-0.0021	3.85	1.468	558	3	lasso	0.00071	0.25	1.756	0.079088	No
GLI4	ENSG00000250571.6	GTExv8.EUR.Adipose_Subcutaneous	./WEIGHTS//GTExv8.EUR.Adipose_Subcutaneous/ENSG00000250571.6.wgt.RDat	8	143267432	143267433	0.1132	rs9650460	2.74	rs7819483	0.041558	5.99	-0.914	382	10	enet	0.082	1.1e-10	-1.75591	0.0791	No
POLR2J	ENSG00000005075.15	GTExv8.EUR.Adipose_Subcutaneous	./WEIGHTS//GTExv8.EUR.Adipose_Subcutaneous/ENSG00000005075.15.wgt.RDat	7	102478906	102478907	0.1085	rs2260834	2.94	rs12534337	0.0121	-4.17	1.01	241	25	enet	0.029	0.00011	-1.75552	0.0792	No
TMEM44-AS1	ENSG00000231770.5	GTExv8.EUR.Adipose_Subcutaneous	./WEIGHTS//GTExv8.EUR.Adipose_Subcutaneous/ENSG00000231770.5.wgt.RDat	3	194584010	194584011	0.3359	rs3732477	3.62	rs7620693	0.163	9.43	1.504	533	20	enet	0.24	1.1e-30	1.75543	0.0792	No
SUSD1	ENSG00000106868.16	GTExv8.EUR.Adipose_Subcutaneous	./WEIGHTS//GTExv8.EUR.Adipose_Subcutaneous/ENSG00000106868.16.wgt.RDat	9	112175407	112175408	0.4008	rs7875332	2.53	rs7020062	0.396	-13.91	-1.722	487	6	lasso	0.41	2.6e-56	1.75439	0.07936	No
IL20RA	ENSG00000016402.13	GTExv8.EUR.Adipose_Subcutaneous	./WEIGHTS//GTExv8.EUR.Adipose_Subcutaneous/ENSG00000016402.13.wgt.RDat	6	137045179	137045180	0.0961	rs932589	-3.95	rs10484795	0.0522	5.19	-1.754	463	1	top1	0.052	2.6e-07	-1.754	0.0794	No
KLF3-AS1	ENSG00000231160.9	GTExv8.EUR.Adipose_Subcutaneous	./WEIGHTS//GTExv8.EUR.Adipose_Subcutaneous/ENSG00000231160.9.wgt.RDat	4	38664882	38664883	0.412	rs17430272	-3.57	rs9992667	0.311	12.68	1.544	586	33	enet	0.41	5.6e-56	1.75407	0.0794	No
RP3-523E19.2	ENSG00000271218.1	GTExv8.EUR.Adipose_Subcutaneous	./WEIGHTS//GTExv8.EUR.Adipose_Subcutaneous/ENSG00000271218.1.wgt.RDat	6	53920787	53920788	0.0521	rs6942249	3.52	rs2745461	0.00307	-3.6	-1.556	559	559	susie	0.0085	0.025	1.7535	0.0795	No
SETX	ENSG00000107290.13	GTExv8.EUR.Adipose_Subcutaneous	./WEIGHTS//GTExv8.EUR.Adipose_Subcutaneous/ENSG00000107290.13.wgt.RDat	9	132354984	132354985	0.1055	rs4740329	3.11	rs508322	0.0356	5.04	1.753	466	1	top1	0.036	1.9e-05	1.753	0.0796	No
CEP295	ENSG00000166004.14	GTExv8.EUR.Adipose_Subcutaneous	./WEIGHTS//GTExv8.EUR.Adipose_Subcutaneous/ENSG00000166004.14.wgt.RDat	11	93661638	93661639	0.1068	rs16834	3.17	rs1080367	0.0183	-4.35	1.753	400	1	top1	0.018	0.0018	-1.753	0.0796	No
GBAP1	ENSG00000160766.14	GTExv8.EUR.Adipose_Subcutaneous	./WEIGHTS//GTExv8.EUR.Adipose_Subcutaneous/ENSG00000160766.14.wgt.RDat	1	155227421	155227422	0.3667	rs2175391	6.37	rs2990245	0.295	12.26	-2.014	326	5	lasso	0.31	5.6e-40	-1.75222	0.0797	No
MPP6	ENSG00000105926.15	GTExv8.EUR.Adipose_Subcutaneous	./WEIGHTS//GTExv8.EUR.Adipose_Subcutaneous/ENSG00000105926.15.wgt.RDat	7	24573267	24573268	0.1387	rs16085	2.87	rs2711091	0.0438	5.66	-1.63	630	40	enet	0.052	2.6e-07	-1.7516	0.0798	No
PEA15	ENSG00000162734.12	GTExv8.EUR.Adipose_Subcutaneous	./WEIGHTS//GTExv8.EUR.Adipose_Subcutaneous/ENSG00000162734.12.wgt.RDat	1	160205336	160205337	0.0863	rs3795327	-3.34	rs6668576	0.0316	-5.16	2.063	514	8	lasso	0.038	9.4e-06	-1.7517	0.0798	No
RP11-131M11.2	ENSG00000278997.1	GTExv8.EUR.Adipose_Subcutaneous	./WEIGHTS//GTExv8.EUR.Adipose_Subcutaneous/ENSG00000278997.1.wgt.RDat	1	33143229	33143230	0.0604	rs194651	-2.47	rs12040683	0.0517	5.21	-1.73	372	5	lasso	0.054	1.5e-07	-1.75188	0.0798	No
DTNBP1	ENSG00000047579.19	GTExv8.EUR.Adipose_Subcutaneous	./WEIGHTS//GTExv8.EUR.Adipose_Subcutaneous/ENSG00000047579.19.wgt.RDat	6	15663057	15663058	0.0948	rs4712253	-3.8	rs742208	0.00529	4.84	2.768	530	15	lasso	0.033	3.7e-05	1.7515	0.0799	No
AP1M1	ENSG00000072958.8	GTExv8.EUR.Adipose_Subcutaneous	./WEIGHTS//GTExv8.EUR.Adipose_Subcutaneous/ENSG00000072958.8.wgt.RDat	19	16197577	16197578	0.2158	rs4808046	-2.47	rs8100939	0.116	-7.7	1.778	446	446	susie	0.12	8.5e-15	-1.75131	0.0799	No
CITED4	ENSG00000179862.6	GTExv8.EUR.Adipose_Subcutaneous	./WEIGHTS//GTExv8.EUR.Adipose_Subcutaneous/ENSG00000179862.6.wgt.RDat	1	40862365	40862366	0.1904	rs4660492	-3.63	rs4631683	0.1	7.04	1.751	412	1	top1	0.1	8.2e-13	1.751	0.0799	No
ID4	ENSG00000172201.11	GTExv8.EUR.Adipose_Subcutaneous	./WEIGHTS//GTExv8.EUR.Adipose_Subcutaneous/ENSG00000172201.11.wgt.RDat	6	19837385	19837386	0.092	rs1463779	-3.27	rs9465637	-0.00202	-3.23	1.357	539	539	susie	0.0045	0.076	1.7506	0.08	No
ECM2	ENSG00000106823.12	GTExv8.EUR.Adipose_Subcutaneous	./WEIGHTS//GTExv8.EUR.Adipose_Subcutaneous/ENSG00000106823.12.wgt.RDat	9	92536654	92536655	0.0677	rs3802384	-3.02	rs2296668	0.0179	-5.36	1.365	383	19	enet	0.042	3.8e-06	-1.75055	0.08002	No
TRPV3	ENSG00000167723.14	GTExv8.EUR.Adipose_Subcutaneous	./WEIGHTS//GTExv8.EUR.Adipose_Subcutaneous/ENSG00000167723.14.wgt.RDat	17	3557994	3557995	0.0817	rs4995288	3.06	rs4790145	0.04576	4.9	1.75	517	1	top1	0.046	1.4e-06	1.75	0.0801	No
NPHP3	ENSG00000113971.19	GTExv8.EUR.Adipose_Subcutaneous	./WEIGHTS//GTExv8.EUR.Adipose_Subcutaneous/ENSG00000113971.19.wgt.RDat	3	132722441	132722442	0.6035	rs12639254	4.25	rs11718115	0.516	-15.78	1.798	401	9	lasso	0.54	3.9e-82	-1.74905	0.0803	No
MAGI2	ENSG00000187391.19	GTExv8.EUR.Adipose_Subcutaneous	./WEIGHTS//GTExv8.EUR.Adipose_Subcutaneous/ENSG00000187391.19.wgt.RDat	7	79453573	79453574	0.0693	rs12539913	2.95	rs2190174	0.00331	3.75	-1.761	365	9	lasso	0.01	0.014	-1.74826	0.0804	No
CTD-2525P14.5	ENSG00000280073.1	GTExv8.EUR.Adipose_Subcutaneous	./WEIGHTS//GTExv8.EUR.Adipose_Subcutaneous/ENSG00000280073.1.wgt.RDat	14	69357033	69357034	0.225	rs7141235	3.81	rs8016546	0.132475	-8.11	-0.65	448	23	enet	0.14	1.7e-17	1.7483	0.0804	No
ITIH5	ENSG00000123243.14	GTExv8.EUR.Adipose_Subcutaneous	./WEIGHTS//GTExv8.EUR.Adipose_Subcutaneous/ENSG00000123243.14.wgt.RDat	10	7666997	7666998	0.1045	rs1399180	-3.9	rs17142759	0.00393	3.42	1.655	600	40	enet	0.018	0.0017	-1.74832	0.08041	No
RP11-112L6.3	ENSG00000237595.3	GTExv8.EUR.Adipose_Subcutaneous	./WEIGHTS//GTExv8.EUR.Adipose_Subcutaneous/ENSG00000237595.3.wgt.RDat	20	50166101	50166102	0.108	rs6067417	-3.74	rs1971483	0.069	6.41	-1.735	434	434	susie	0.074	9.1e-10	-1.748	0.080464	No
TMX1	ENSG00000139921.12	GTExv8.EUR.Adipose_Subcutaneous	./WEIGHTS//GTExv8.EUR.Adipose_Subcutaneous/ENSG00000139921.12.wgt.RDat	14	51240167	51240168	0.4241	rs8019409	2.83	rs4261445	0.435847	-14.49	1.594	644	644	susie	0.44	8.7e-62	-1.7455	0.0809	No
NUDT13	ENSG00000166321.13	GTExv8.EUR.Adipose_Subcutaneous	./WEIGHTS//GTExv8.EUR.Adipose_Subcutaneous/ENSG00000166321.13.wgt.RDat	10	73110374	73110375	0.1965	rs12769591	-3.25	rs10823977	0.277	-11.82	1.562	221	14	lasso	0.3	2.2e-38	-1.7452	0.08095	No
TMX2P1	ENSG00000213839.4	GTExv8.EUR.Adipose_Subcutaneous	./WEIGHTS//GTExv8.EUR.Adipose_Subcutaneous/ENSG00000213839.4.wgt.RDat	9	37885682	37885683	0.2272	rs10973446	2.45	rs10973537	0.153	8.8	-1.645	519	519	susie	0.16	1.8e-19	-1.74491	0.081	No
GGT5	ENSG00000099998.17	GTExv8.EUR.Adipose_Subcutaneous	./WEIGHTS//GTExv8.EUR.Adipose_Subcutaneous/ENSG00000099998.17.wgt.RDat	22	24245141	24245142	0.0571	rs2282476	3.63	rs5760331	0.0293	3.91	-1.745	378	1	top1	0.029	9.8e-05	-1.745	0.081	No
CEP135	ENSG00000174799.10	GTExv8.EUR.Adipose_Subcutaneous	./WEIGHTS//GTExv8.EUR.Adipose_Subcutaneous/ENSG00000174799.10.wgt.RDat	4	55948870	55948871	0.0733	rs13132077	-2.92	rs1993918	0.00299	3.76	1.422	436	14	enet	0.011	0.011	1.74464	0.081	No
AGAP6	ENSG00000204149.10	GTExv8.EUR.Adipose_Subcutaneous	./WEIGHTS//GTExv8.EUR.Adipose_Subcutaneous/ENSG00000204149.10.wgt.RDat	10	49982189	49982190	0.4253	rs17721187	-2.55	rs2002273	0.367	-13.28	-1.729	349	7	lasso	0.38	5.4e-51	1.74469	0.08104	No
SNHG22	ENSG00000267322.2	GTExv8.EUR.Adipose_Subcutaneous	./WEIGHTS//GTExv8.EUR.Adipose_Subcutaneous/ENSG00000267322.2.wgt.RDat	18	49814022	49814023	0.0631	rs952799	3.13	rs515324	0.06019	-5.95	-1.685	564	564	susie	0.062	2e-08	1.74377	0.0812	No
TIE1	ENSG00000066056.13	GTExv8.EUR.Adipose_Subcutaneous	./WEIGHTS//GTExv8.EUR.Adipose_Subcutaneous/ENSG00000066056.13.wgt.RDat	1	43300992	43300993	0.2163	rs6697354	2.84	rs7549876	0.168	-9.64	-1.806	461	4	lasso	0.19	1.6e-23	1.74352	0.0812	No
THOC5	ENSG00000100296.13	GTExv8.EUR.Adipose_Subcutaneous	./WEIGHTS//GTExv8.EUR.Adipose_Subcutaneous/ENSG00000100296.13.wgt.RDat	22	29554253	29554254	0.5893	rs5752866	-3.15	rs2302141	0.509	-15.74	-1.553	403	403	susie	0.6	2.2e-96	1.7437	0.0812	No
SENP3	ENSG00000161956.12	GTExv8.EUR.Adipose_Subcutaneous	./WEIGHTS//GTExv8.EUR.Adipose_Subcutaneous/ENSG00000161956.12.wgt.RDat	17	7561874	7561875	0.0717	rs4602096	-3.47	rs6259	0.011367	4.25	-1.013	476	476	susie	0.023	0.00045	-1.74349	0.0812	No
TTBK2	ENSG00000128881.16	GTExv8.EUR.Adipose_Subcutaneous	./WEIGHTS//GTExv8.EUR.Adipose_Subcutaneous/ENSG00000128881.16.wgt.RDat	15	42920808	42920809	0.0831	rs8027371	3.38	rs12050604	0.0256	-5.6	2.125	282	3	lasso	0.036	1.6e-05	-1.74343	0.0813	No
COX8A	ENSG00000176340.3	GTExv8.EUR.Adipose_Subcutaneous	./WEIGHTS//GTExv8.EUR.Adipose_Subcutaneous/ENSG00000176340.3.wgt.RDat	11	63974606	63974607	0.0439	rs509701	3.14	rs559218	0.00684	-3.86	1.449	322	3	lasso	0.011	0.012	-1.74275	0.0814	No
RP5-899E9.1	ENSG00000273341.1	GTExv8.EUR.Adipose_Subcutaneous	./WEIGHTS//GTExv8.EUR.Adipose_Subcutaneous/ENSG00000273341.1.wgt.RDat	7	77416672	77416673	0.1014	rs10278476	2.42	rs740157	0.0274	-5.02	-1.742	324	1	top1	0.027	0.00016	1.742	0.0815	No
CTD-2026K11.4	ENSG00000275454.1	GTExv8.EUR.Adipose_Subcutaneous	./WEIGHTS//GTExv8.EUR.Adipose_Subcutaneous/ENSG00000275454.1.wgt.RDat	15	75640323	75640324	0.0461	rs11856606	2.18	rs4886726	0.0215	4.44	-1.742	221	1	top1	0.021	0.00076	-1.742	0.0815	No
STRN	ENSG00000115808.11	GTExv8.EUR.Adipose_Subcutaneous	./WEIGHTS//GTExv8.EUR.Adipose_Subcutaneous/ENSG00000115808.11.wgt.RDat	2	36966471	36966472	0.2219	rs10177905	2.95	rs2247010	0.123812	8.07	2.469	534	534	susie	0.14	4.4e-18	1.7416	0.0816	No
VSIG10	ENSG00000176834.13	GTExv8.EUR.Adipose_Subcutaneous	./WEIGHTS//GTExv8.EUR.Adipose_Subcutaneous/ENSG00000176834.13.wgt.RDat	12	118135856	118135857	0.3189	rs1568439	3.23	rs4767664	0.102	7.44	-1.21	508	508	susie	0.18	6.1e-23	-1.74169	0.0816	No
ZNF720	ENSG00000197302.10	GTExv8.EUR.Adipose_Subcutaneous	./WEIGHTS//GTExv8.EUR.Adipose_Subcutaneous/ENSG00000197302.10.wgt.RDat	16	31713228	31713229	0.0998	rs11574637	-4.7	rs7204877	0.0515	-6.5	-1.796	209	209	susie	0.074	8.1e-10	1.74141	0.0816	No
ZNF702P	ENSG00000242779.6	GTExv8.EUR.Adipose_Subcutaneous	./WEIGHTS//GTExv8.EUR.Adipose_Subcutaneous/ENSG00000242779.6.wgt.RDat	19	53037897	53037898	0.1511	rs7249558	3.25	rs11668097	0.026	-4.76	1.302	474	44	enet	0.04	5.8e-06	-1.74162	0.0816	No
RBM20	ENSG00000203867.7	GTExv8.EUR.Adipose_Subcutaneous	./WEIGHTS//GTExv8.EUR.Adipose_Subcutaneous/ENSG00000203867.7.wgt.RDat	10	110644396	110644397	0.1352	rs11593780	3.46	rs11195245	0.0882	-6.95	-1.867	464	464	susie	0.094	4.6e-12	1.7411	0.08167	No
NEK11	ENSG00000114670.13	GTExv8.EUR.Adipose_Subcutaneous	./WEIGHTS//GTExv8.EUR.Adipose_Subcutaneous/ENSG00000114670.13.wgt.RDat	3	131026854	131026855	0.2011	rs2760261	2.87	rs9830112	0.227	10.65	2.21	339	28	enet	0.26	1.4e-33	1.74072	0.0817	No
PEPD	ENSG00000124299.13	GTExv8.EUR.Adipose_Subcutaneous	./WEIGHTS//GTExv8.EUR.Adipose_Subcutaneous/ENSG00000124299.13.wgt.RDat	19	33521793	33521794	0.3756	rs16968492	3.38	rs10415555	0.346	13.1	1.495	466	466	susie	0.38	6e-52	1.74031	0.0818	No
KLHDC3	ENSG00000124702.17	GTExv8.EUR.Adipose_Subcutaneous	./WEIGHTS//GTExv8.EUR.Adipose_Subcutaneous/ENSG00000124702.17.wgt.RDat	6	43014102	43014103	0.0915	rs2007950	-3.75	rs4714651	0.0138	-4.02	1.561	365	365	susie	0.017	0.0022	-1.7399	0.0819	No
ZNF573	ENSG00000189144.13	GTExv8.EUR.Adipose_Subcutaneous	./WEIGHTS//GTExv8.EUR.Adipose_Subcutaneous/ENSG00000189144.13.wgt.RDat	19	37817299	37817300	0.0696	rs10422365	-2.82	rs833915	0.0459	4.96	-1.739	325	1	top1	0.046	1.3e-06	-1.739	0.082	No
SMARCAL1	ENSG00000138375.12	GTExv8.EUR.Adipose_Subcutaneous	./WEIGHTS//GTExv8.EUR.Adipose_Subcutaneous/ENSG00000138375.12.wgt.RDat	2	216412413	216412414	0.1326	rs1805382	3.182	rs3755141	0.081795	7.37	1.069	513	10	enet	0.11	5.9e-14	1.7384	0.0821	No
LINC00484	ENSG00000229694.6	GTExv8.EUR.Adipose_Subcutaneous	./WEIGHTS//GTExv8.EUR.Adipose_Subcutaneous/ENSG00000229694.6.wgt.RDat	9	91119061	91119062	0.1209	rs813498	-3.69	rs10991901	0.038	5.17	1.647	557	557	susie	0.044	2.1e-06	1.73848	0.08213	No
ERC1	ENSG00000082805.19	GTExv8.EUR.Adipose_Subcutaneous	./WEIGHTS//GTExv8.EUR.Adipose_Subcutaneous/ENSG00000082805.19.wgt.RDat	12	990608	990609	0.1078	rs1006338	3.33	rs10744530	0.0646	5.74	1.738	405	1	top1	0.065	1e-08	1.738	0.0822	No
PTGES3P2	ENSG00000217643.1	GTExv8.EUR.Adipose_Subcutaneous	./WEIGHTS//GTExv8.EUR.Adipose_Subcutaneous/ENSG00000217643.1.wgt.RDat	2	25822468	25822469	0.0702	rs13033978	-3.175	rs13405775	0.049732	-5.03	-1.738	278	1	top1	0.05	4.9e-07	1.738	0.0822	No
SLC35D1	ENSG00000116704.7	GTExv8.EUR.Adipose_Subcutaneous	./WEIGHTS//GTExv8.EUR.Adipose_Subcutaneous/ENSG00000116704.7.wgt.RDat	1	67054098	67054099	0.1286	rs12142975	3.85	rs12041056	-0.00207	-4.12	-2.644	504	504	susie	0.01	0.015	1.73684	0.0824	No
CD59	ENSG00000085063.14	GTExv8.EUR.Adipose_Subcutaneous	./WEIGHTS//GTExv8.EUR.Adipose_Subcutaneous/ENSG00000085063.14.wgt.RDat	11	33736444	33736445	0.2578	rs2746600	2.93	rs831629	0.119	9.43	-0.724	441	441	susie	0.24	5.6e-30	-1.73601	0.0826	No
TRIM5	ENSG00000132256.18	GTExv8.EUR.Adipose_Subcutaneous	./WEIGHTS//GTExv8.EUR.Adipose_Subcutaneous/ENSG00000132256.18.wgt.RDat	11	5938618	5938619	0.1266	rs11040271	2.94	rs7109361	0.0177	4.36	-1.736	732	1	top1	0.018	0.0021	-1.736	0.0826	No
HAVCR1	ENSG00000113249.12	GTExv8.EUR.Adipose_Subcutaneous	./WEIGHTS//GTExv8.EUR.Adipose_Subcutaneous/ENSG00000113249.12.wgt.RDat	5	157059118	157059119	0.1776	rs395994	2.27	rs10515746	0.181696	-9.72	1.739	470	470	susie	0.19	8.4e-24	-1.73551	0.08265	No
RSPRY1	ENSG00000159579.13	GTExv8.EUR.Adipose_Subcutaneous	./WEIGHTS//GTExv8.EUR.Adipose_Subcutaneous/ENSG00000159579.13.wgt.RDat	16	57186136	57186137	0.1274	rs1800775	-3.82	rs2279407	0.0229	5	-1.42	534	29	enet	0.039	8.3e-06	-1.73529	0.0827	No
MS4A14	ENSG00000166928.10	GTExv8.EUR.Adipose_Subcutaneous	./WEIGHTS//GTExv8.EUR.Adipose_Subcutaneous/ENSG00000166928.10.wgt.RDat	11	60396013	60396014	0.4344	rs7950677	-2.8	rs10792269	0.478	-15.21	1.776	459	459	susie	0.48	1e-70	-1.73516	0.0827	No
CTC1	ENSG00000178971.13	GTExv8.EUR.Adipose_Subcutaneous	./WEIGHTS//GTExv8.EUR.Adipose_Subcutaneous/ENSG00000178971.13.wgt.RDat	17	8248043	8248044	0.3278	rs3027247	2.8	rs3027234	0.178173	-9.53	1.937	450	26	enet	0.2	8.3e-25	-1.73527	0.0827	No
AC007750.5	ENSG00000236841.7	GTExv8.EUR.Adipose_Subcutaneous	./WEIGHTS//GTExv8.EUR.Adipose_Subcutaneous/ENSG00000236841.7.wgt.RDat	2	162159761	162159762	0.068	rs12692647	3.175	rs13422767	-0.002001	-2.86	0.605	299	299	susie	0.011	0.011	-1.7348	0.0828	No
ZNF763	ENSG00000197054.11	GTExv8.EUR.Adipose_Subcutaneous	./WEIGHTS//GTExv8.EUR.Adipose_Subcutaneous/ENSG00000197054.11.wgt.RDat	19	11965036	11965037	0.1971	rs17001450	2.77	rs279237	0.166	-9.09	-1.704	314	314	susie	0.17	3.4e-21	1.73401	0.0829	No
RET	ENSG00000165731.18	GTExv8.EUR.Adipose_Subcutaneous	./WEIGHTS//GTExv8.EUR.Adipose_Subcutaneous/ENSG00000165731.18.wgt.RDat	10	43077026	43077027	0.0739	rs4948701	2.63	rs2505994	0.0966	-6.94	-1.734	378	1	top1	0.097	2.1e-12	1.734	0.08292	No
SLC35F5	ENSG00000115084.13	GTExv8.EUR.Adipose_Subcutaneous	./WEIGHTS//GTExv8.EUR.Adipose_Subcutaneous/ENSG00000115084.13.wgt.RDat	2	113756822	113756823	0.1741	rs761647	2.239	rs3748905	0.145901	-8.47	1.395	318	3	lasso	0.16	5.6e-20	-1.7338	0.083	No
CCM2	ENSG00000136280.15	GTExv8.EUR.Adipose_Subcutaneous	./WEIGHTS//GTExv8.EUR.Adipose_Subcutaneous/ENSG00000136280.15.wgt.RDat	7	44999474	44999475	0.0988	rs3757577	2.65	rs12702111	0.00519	4.11	1.763	435	24	enet	0.04	6.1e-06	1.73347	0.083	No
NUCB2	ENSG00000070081.15	GTExv8.EUR.Adipose_Subcutaneous	./WEIGHTS//GTExv8.EUR.Adipose_Subcutaneous/ENSG00000070081.15.wgt.RDat	11	17208152	17208153	0.0939	rs214076	3.54	rs214091	0.039	-5.3	2.002	536	21	enet	0.046	1.4e-06	-1.73163	0.0833	No
RP11-647K16.1	ENSG00000272979.1	GTExv8.EUR.Adipose_Subcutaneous	./WEIGHTS//GTExv8.EUR.Adipose_Subcutaneous/ENSG00000272979.1.wgt.RDat	2	190454520	190454521	0.1549	rs4853698	-4.332	rs6717050	0.097744	7.46	2.186	339	10	lasso	0.11	7.3e-14	1.731	0.0834	No
MFAP3	ENSG00000037749.11	GTExv8.EUR.Adipose_Subcutaneous	./WEIGHTS//GTExv8.EUR.Adipose_Subcutaneous/ENSG00000037749.11.wgt.RDat	5	154038936	154038937	0.269	rs283434	3.04	rs11748836	0.209402	-10.07	1.731	550	1	top1	0.21	2.2e-26	-1.731	0.083452	No
PTENP1-AS	ENSG00000281128.1	GTExv8.EUR.Adipose_Subcutaneous	./WEIGHTS//GTExv8.EUR.Adipose_Subcutaneous/ENSG00000281128.1.wgt.RDat	9	33677499	33677500	0.2512	rs4878529	-3.13	rs16933401	0.0802	6.38	1.187	333	333	susie	0.15	7.7e-19	1.73085	0.08348	No
FUCA2	ENSG00000001036.13	GTExv8.EUR.Adipose_Subcutaneous	./WEIGHTS//GTExv8.EUR.Adipose_Subcutaneous/ENSG00000001036.13.wgt.RDat	6	143511689	143511690	0.0661	rs6570569	3.26	rs9390096	0.00795	-3.95	-1.502	511	511	susie	0.0089	0.022	1.7306	0.0835	No
MCC	ENSG00000171444.17	GTExv8.EUR.Adipose_Subcutaneous	./WEIGHTS//GTExv8.EUR.Adipose_Subcutaneous/ENSG00000171444.17.wgt.RDat	5	113488829	113488830	0.0703	rs6878329	-2.12	rs6893389	0.013234	4.56	1.793	557	5	lasso	0.014	0.0062	1.73028	0.08358	No
RP11-656D10.3	ENSG00000238287.1	GTExv8.EUR.Adipose_Subcutaneous	./WEIGHTS//GTExv8.EUR.Adipose_Subcutaneous/ENSG00000238287.1.wgt.RDat	1	40508660	40508661	0.3256	rs4660492	-3.63	rs6600338	0.269	-11.48	1.671	435	11	lasso	0.27	3.1e-35	-1.72985	0.0837	No
SDK1	ENSG00000146555.18	GTExv8.EUR.Adipose_Subcutaneous	./WEIGHTS//GTExv8.EUR.Adipose_Subcutaneous/ENSG00000146555.18.wgt.RDat	7	3301447	3301448	0.2283	rs11973104	-3.56	rs10257982	0.224	10.75	2.092	569	26	enet	0.29	1.3e-37	1.72895	0.0838	No
RANBP9	ENSG00000010017.12	GTExv8.EUR.Adipose_Subcutaneous	./WEIGHTS//GTExv8.EUR.Adipose_Subcutaneous/ENSG00000010017.12.wgt.RDat	6	13711563	13711564	0.0919	rs9647614	-3.28	rs204236	0.051	5.55	-1.499	527	4	lasso	0.061	2.7e-08	-1.7284	0.0839	No
CENPN	ENSG00000166451.13	GTExv8.EUR.Adipose_Subcutaneous	./WEIGHTS//GTExv8.EUR.Adipose_Subcutaneous/ENSG00000166451.13.wgt.RDat	16	81006497	81006498	0.1081	rs9930947	3.89	rs12448368	0.0772	6.62	1.728	665	665	susie	0.086	3.6e-11	1.72793	0.084	No
PYHIN1	ENSG00000163564.14	GTExv8.EUR.Adipose_Subcutaneous	./WEIGHTS//GTExv8.EUR.Adipose_Subcutaneous/ENSG00000163564.14.wgt.RDat	1	158930795	158930796	0.0979	rs3026946	-3.58	rs6689517	0.0344	-4.9	0.224	462	41	enet	0.081	1.3e-10	-1.72737	0.0841	No
SCAMP5	ENSG00000198794.11	GTExv8.EUR.Adipose_Subcutaneous	./WEIGHTS//GTExv8.EUR.Adipose_Subcutaneous/ENSG00000198794.11.wgt.RDat	15	74957464	74957465	0.3854	rs11017	-2.24	rs7163390	0.112	8.11	0.932	265	45	enet	0.19	2e-23	1.7272	0.0841	No
TNRC6C-AS1	ENSG00000204282.4	GTExv8.EUR.Adipose_Subcutaneous	./WEIGHTS//GTExv8.EUR.Adipose_Subcutaneous/ENSG00000204282.4.wgt.RDat	17	78110456	78110457	0.1226	rs1109279	-4.68	rs4564643	0.041805	-5.04	0.898	536	47	enet	0.049	5.2e-07	-1.72701	0.0842	No
RP11-472B18.1	ENSG00000224097.5	GTExv8.EUR.Adipose_Subcutaneous	./WEIGHTS//GTExv8.EUR.Adipose_Subcutaneous/ENSG00000224097.5.wgt.RDat	4	39480254	39480255	0.0969	rs17430272	-3.57	rs2687975	0.0196	-5.2	2.307	367	23	enet	0.041	4.8e-06	-1.72629	0.0843	No
MRPL18	ENSG00000112110.9	GTExv8.EUR.Adipose_Subcutaneous	./WEIGHTS//GTExv8.EUR.Adipose_Subcutaneous/ENSG00000112110.9.wgt.RDat	6	159789811	159789812	0.2667	rs7744848	2.61	rs9347340	0.235	10.98	1.248	561	561	susie	0.29	8.5e-38	1.7258	0.0844	No
HOOK3	ENSG00000168172.8	GTExv8.EUR.Adipose_Subcutaneous	./WEIGHTS//GTExv8.EUR.Adipose_Subcutaneous/ENSG00000168172.8.wgt.RDat	8	42896931	42896932	0.0358	rs6990159	-4.19	rs6651368	0.002678	-3.57	-1.918	219	219	susie	0.0048	0.07	1.72563	0.0844	No
RP11-168J18.6	ENSG00000239557.1	GTExv8.EUR.Adipose_Subcutaneous	./WEIGHTS//GTExv8.EUR.Adipose_Subcutaneous/ENSG00000239557.1.wgt.RDat	3	52373651	52373652	0.0893	rs731831	-2.36	rs353547	0.0198	5.22	-1.9	363	16	enet	0.049	6.4e-07	-1.7257	0.0844	No
GAL	ENSG00000069482.6	GTExv8.EUR.Adipose_Subcutaneous	./WEIGHTS//GTExv8.EUR.Adipose_Subcutaneous/ENSG00000069482.6.wgt.RDat	11	68683778	68683779	0.0267	rs11822059	2.77	rs12283755	0.0222	-4.65	1.725	399	1	top1	0.022	0.00062	-1.725	0.0845	No
SPP1	ENSG00000118785.13	GTExv8.EUR.Adipose_Subcutaneous	./WEIGHTS//GTExv8.EUR.Adipose_Subcutaneous/ENSG00000118785.13.wgt.RDat	4	87975649	87975650	0.0927	rs727421	-3.17	rs1471403	0.0689	5.9	-1.725	510	1	top1	0.069	3.2e-09	-1.725	0.0845	No
TBC1D9	ENSG00000109436.7	GTExv8.EUR.Adipose_Subcutaneous	./WEIGHTS//GTExv8.EUR.Adipose_Subcutaneous/ENSG00000109436.7.wgt.RDat	4	140756119	140756120	0.1513	rs12643256	-3.16	rs2007470	0.0742	7.25	-1.253	452	8	enet	0.12	8.5e-15	-1.72452	0.0846	No
RP13-1039J1.2	ENSG00000184115.17	GTExv8.EUR.Adipose_Subcutaneous	./WEIGHTS//GTExv8.EUR.Adipose_Subcutaneous/ENSG00000184115.17.wgt.RDat	2	110435165	110435166	0.4449	rs4849121	-2.853	rs7581640	0.05754	-5.75	-0.066	159	32	enet	0.12	2.5e-15	1.7247	0.0846	No
RBM8A	ENSG00000265241.6	GTExv8.EUR.Adipose_Subcutaneous	./WEIGHTS//GTExv8.EUR.Adipose_Subcutaneous/ENSG00000265241.6.wgt.RDat	1	145927062	145927063	0.1211	rs7211	-2.04	rs4970850	0.0877	-7.13	-1.77	108	10	enet	0.089	1.6e-11	1.72447	0.0846	No
CENPA	ENSG00000115163.14	GTExv8.EUR.Adipose_Subcutaneous	./WEIGHTS//GTExv8.EUR.Adipose_Subcutaneous/ENSG00000115163.14.wgt.RDat	2	26785996	26785997	0.2021	rs1275513	-3.884	rs12992046	0.129081	-8.08	1.47	383	4	lasso	0.14	8e-18	-1.7241	0.0847	No
TRABD	ENSG00000170638.9	GTExv8.EUR.Adipose_Subcutaneous	./WEIGHTS//GTExv8.EUR.Adipose_Subcutaneous/ENSG00000170638.9.wgt.RDat	22	50185914	50185915	0.2204	rs17001403	2.56	rs1555050	0.0858	-8.02	-1.657	428	19	enet	0.11	6.9e-14	1.72283	0.0849	No
RP11-21L23.4	ENSG00000254632.1	GTExv8.EUR.Adipose_Subcutaneous	./WEIGHTS//GTExv8.EUR.Adipose_Subcutaneous/ENSG00000254632.1.wgt.RDat	11	76768222	76768223	0.3843	rs7943982	2.99	rs1149603	0.33	12.64	-1.723	478	1	top1	0.33	1.4e-43	-1.723	0.0849	No
ZNF454	ENSG00000178187.7	GTExv8.EUR.Adipose_Subcutaneous	./WEIGHTS//GTExv8.EUR.Adipose_Subcutaneous/ENSG00000178187.7.wgt.RDat	5	178941190	178941191	0.1351	rs10794696	3.5	rs10075112	0.083281	6.55	-1.37	567	567	susie	0.093	4.9e-12	-1.72217	0.085039	No
RP11-357P18.2	ENSG00000274245.1	GTExv8.EUR.Adipose_Subcutaneous	./WEIGHTS//GTExv8.EUR.Adipose_Subcutaneous/ENSG00000274245.1.wgt.RDat	1	207372558	207372559	0.1505	rs1410408	-2.48	rs1507765	0.175	-9.2	-1.722	371	1	top1	0.17	7.2e-22	1.722	0.0851	No
CBL	ENSG00000110395.6	GTExv8.EUR.Adipose_Subcutaneous	./WEIGHTS//GTExv8.EUR.Adipose_Subcutaneous/ENSG00000110395.6.wgt.RDat	11	119206275	119206276	0.0956	rs2887245	-2.48	rs2249466	0.0468	5.65	0.71	376	376	susie	0.064	1.2e-08	1.72099	0.0853	No
PCGF3	ENSG00000185619.18	GTExv8.EUR.Adipose_Subcutaneous	./WEIGHTS//GTExv8.EUR.Adipose_Subcutaneous/ENSG00000185619.18.wgt.RDat	4	705747	705748	0.8844	rs4505759	-4.42	rs10034650	0.516	-15.78	1.368	386	386	susie	0.68	6.3e-120	-1.7206	0.0853	No
GLYCTK-AS1	ENSG00000242797.3	GTExv8.EUR.Adipose_Subcutaneous	./WEIGHTS//GTExv8.EUR.Adipose_Subcutaneous/ENSG00000242797.3.wgt.RDat	3	52299023	52299024	0.0341	rs731831	-2.36	rs648514	0.00705	3.44	1.721	349	1	top1	0.007	0.037	1.721	0.0853	No
PXK	ENSG00000168297.15	GTExv8.EUR.Adipose_Subcutaneous	./WEIGHTS//GTExv8.EUR.Adipose_Subcutaneous/ENSG00000168297.15.wgt.RDat	3	58332879	58332880	0.1311	rs13073359	4.21	rs11130633	0.0528	6.51	1.783	457	33	enet	0.096	2.6e-12	1.71958	0.0855	No
PRKD3	ENSG00000115825.9	GTExv8.EUR.Adipose_Subcutaneous	./WEIGHTS//GTExv8.EUR.Adipose_Subcutaneous/ENSG00000115825.9.wgt.RDat	2	37324807	37324808	0.1469	rs10177905	2.95	rs12622740	0.103334	7.16	1.769	471	471	susie	0.1	2.4e-13	1.719	0.0856	No
PHBP9	ENSG00000230224.1	GTExv8.EUR.Adipose_Subcutaneous	./WEIGHTS//GTExv8.EUR.Adipose_Subcutaneous/ENSG00000230224.1.wgt.RDat	10	100248270	100248271	0.1252	rs2862925	-2.44	rs3818411	0.0514	-6.37	1.463	386	386	susie	0.06	3.1e-08	-1.71895	0.08562	No
OR1H1P	ENSG00000228914.2	GTExv8.EUR.Adipose_Subcutaneous	./WEIGHTS//GTExv8.EUR.Adipose_Subcutaneous/ENSG00000228914.2.wgt.RDat	9	122607863	122607864	0.3841	rs1571585	-2.86	rs2416864	0.204	9.97	-0.695	455	31	enet	0.28	9.7e-36	-1.71821	0.08576	No
NSUN4	ENSG00000117481.10	GTExv8.EUR.Adipose_Subcutaneous	./WEIGHTS//GTExv8.EUR.Adipose_Subcutaneous/ENSG00000117481.10.wgt.RDat	1	46340176	46340177	0.0873	rs632233	2.62	rs17357621	0.0536	-5.33	-1.345	349	349	susie	0.054	1.8e-07	1.71786	0.0858	No
SLC26A7	ENSG00000147606.8	GTExv8.EUR.Adipose_Subcutaneous	./WEIGHTS//GTExv8.EUR.Adipose_Subcutaneous/ENSG00000147606.8.wgt.RDat	8	91209493	91209494	0.1003	rs11784415	3.98	rs10956794	0.030652	-5.13	-3.564	282	16	enet	0.049	5.4e-07	1.71764	0.0859	No
RP11-299J3.8	ENSG00000272758.5	GTExv8.EUR.Adipose_Subcutaneous	./WEIGHTS//GTExv8.EUR.Adipose_Subcutaneous/ENSG00000272758.5.wgt.RDat	3	122416206	122416207	0.2384	rs1877378	-2.31	rs17201246	0.132	8.37	0.974	461	461	susie	0.21	7.2e-26	1.71742	0.0859	No
CTSC	ENSG00000109861.15	GTExv8.EUR.Adipose_Subcutaneous	./WEIGHTS//GTExv8.EUR.Adipose_Subcutaneous/ENSG00000109861.15.wgt.RDat	11	88337786	88337787	0.1323	rs16912942	-3.23	rs7930237	0.031	5.19	-1.58	569	27	enet	0.047	1.1e-06	-1.71712	0.086	No
ESYT2	ENSG00000117868.15	GTExv8.EUR.Adipose_Subcutaneous	./WEIGHTS//GTExv8.EUR.Adipose_Subcutaneous/ENSG00000117868.15.wgt.RDat	7	158830252	158830253	0.1606	rs3793241	-3.02	rs11761517	0.0454	-5.75	0.804	406	22	enet	0.052	2.6e-07	-1.71621	0.0861	No
FCRL2	ENSG00000132704.15	GTExv8.EUR.Adipose_Subcutaneous	./WEIGHTS//GTExv8.EUR.Adipose_Subcutaneous/ENSG00000132704.15.wgt.RDat	1	157777131	157777132	0.1196	rs4971147	3.1	rs7547982	-0.00205	-3.08	-1.409	522	522	susie	0.0098	0.017	1.71478	0.0864	No
POM121B	ENSG00000205578.5	GTExv8.EUR.Adipose_Subcutaneous	./WEIGHTS//GTExv8.EUR.Adipose_Subcutaneous/ENSG00000205578.5.wgt.RDat	7	73293496	73293497	0.0751	rs17145750	-5.66	rs6460033	0.0204	-4.21	1.515	148	13	enet	0.035	2.2e-05	-1.71478	0.0864	No
HERC2P4	ENSG00000230267.7	GTExv8.EUR.Adipose_Subcutaneous	./WEIGHTS//GTExv8.EUR.Adipose_Subcutaneous/ENSG00000230267.7.wgt.RDat	16	32188106	32188107	0.2151	rs1232539	-2.1	rs12927233	0.0521	5.2	-1.259	67	4	enet	0.062	2.2e-08	-1.7145	0.0864	No
CNN2	ENSG00000064666.14	GTExv8.EUR.Adipose_Subcutaneous	./WEIGHTS//GTExv8.EUR.Adipose_Subcutaneous/ENSG00000064666.14.wgt.RDat	19	1026580	1026581	0.1174	rs10853952	-7.52	rs4807440	0.0238	4.69	1.349	467	15	enet	0.061	2.3e-08	1.71435	0.0865	No
AC073072.5	ENSG00000179428.2	GTExv8.EUR.Adipose_Subcutaneous	./WEIGHTS//GTExv8.EUR.Adipose_Subcutaneous/ENSG00000179428.2.wgt.RDat	7	22726704	22726705	0.4857	rs11761760	-2.93	rs2069832	0.456	14.92	1.795	513	24	enet	0.48	1.8e-69	1.7134	0.0866	No
BOLA2	ENSG00000183336.8	GTExv8.EUR.Adipose_Subcutaneous	./WEIGHTS//GTExv8.EUR.Adipose_Subcutaneous/ENSG00000183336.8.wgt.RDat	16	29454963	29454964	0.0719	rs7190185	2.83	rs12716974	0.0212	4.33	-1.766	165	165	susie	0.029	9.7e-05	-1.71349	0.0866	No
ZNF704	ENSG00000164684.13	GTExv8.EUR.Adipose_Subcutaneous	./WEIGHTS//GTExv8.EUR.Adipose_Subcutaneous/ENSG00000164684.13.wgt.RDat	8	80874780	80874781	0.0555	rs17474681	-3.59	rs17474841	0.026507	-4.8	-1.689	384	384	susie	0.028	0.00013	1.71334	0.0867	No
DCHS1	ENSG00000166341.7	GTExv8.EUR.Adipose_Subcutaneous	./WEIGHTS//GTExv8.EUR.Adipose_Subcutaneous/ENSG00000166341.7.wgt.RDat	11	6655853	6655854	0.1347	rs2515950	3.13	rs12294943	0.0205	4.62	-1.713	622	1	top1	0.021	0.00097	-1.713	0.0867	No
RP11-250B2.5	ENSG00000260645.1	GTExv8.EUR.Adipose_Subcutaneous	./WEIGHTS//GTExv8.EUR.Adipose_Subcutaneous/ENSG00000260645.1.wgt.RDat	6	80466957	80466958	0.0522	rs6906638	-3.32	rs1572941	0.00373	3.88	-0.569	413	413	susie	0.0081	0.027	-1.7129	0.0867	No
NTN5	ENSG00000142233.11	GTExv8.EUR.Adipose_Subcutaneous	./WEIGHTS//GTExv8.EUR.Adipose_Subcutaneous/ENSG00000142233.11.wgt.RDat	19	48673080	48673081	0.1794	rs6509397	2.33	rs281385	0.00196	-4.32	-0.935	460	36	enet	0.072	1.4e-09	1.7126	0.0868	No
OR7E38P	ENSG00000183444.10	GTExv8.EUR.Adipose_Subcutaneous	./WEIGHTS//GTExv8.EUR.Adipose_Subcutaneous/ENSG00000183444.10.wgt.RDat	7	97967073	97967074	0.1514	rs1614702	-2.74	rs11982005	0.102	7.09	-1.712	345	1	top1	0.1	4.6e-13	-1.712	0.0869	No
RP11-697N18.3	ENSG00000253330.1	GTExv8.EUR.Adipose_Subcutaneous	./WEIGHTS//GTExv8.EUR.Adipose_Subcutaneous/ENSG00000253330.1.wgt.RDat	8	47512140	47512141	0.0244	rs2213178	2.75	rs35332377	0.01869	3.74	1.553	134	134	susie	0.023	0.00051	1.71211	0.0869	No
CEP104	ENSG00000116198.12	GTExv8.EUR.Adipose_Subcutaneous	./WEIGHTS//GTExv8.EUR.Adipose_Subcutaneous/ENSG00000116198.12.wgt.RDat	1	3857213	3857214	0.3567	rs11579829	-3.02	rs9424303	0.343	12.89	2.285	574	574	susie	0.38	2e-52	1.71117	0.0871	No
SNORD83A	ENSG00000209482.1	GTExv8.EUR.Adipose_Subcutaneous	./WEIGHTS//GTExv8.EUR.Adipose_Subcutaneous/ENSG00000209482.1.wgt.RDat	22	39315306	39315307	0.0596	rs135175	3.32	rs5757611	0.0319	4.46	-1.711	396	1	top1	0.032	5e-05	-1.711	0.0871	No
VWA8	ENSG00000102763.17	GTExv8.EUR.Adipose_Subcutaneous	./WEIGHTS//GTExv8.EUR.Adipose_Subcutaneous/ENSG00000102763.17.wgt.RDat	13	41961119	41961120	0.1697	rs17646069	-3.96	rs1343869	0.0439	-6.13	-2.052	512	9	enet	0.061	2.4e-08	1.7107	0.087145	No
ACD	ENSG00000102977.13	GTExv8.EUR.Adipose_Subcutaneous	./WEIGHTS//GTExv8.EUR.Adipose_Subcutaneous/ENSG00000102977.13.wgt.RDat	16	67660814	67660815	0.0514	rs237831	4.65	rs2285910	0.0169	-4.2	-2.028	219	8	lasso	0.032	4.5e-05	1.71038	0.0872	No
C6orf106	ENSG00000196821.9	GTExv8.EUR.Adipose_Subcutaneous	./WEIGHTS//GTExv8.EUR.Adipose_Subcutaneous/ENSG00000196821.9.wgt.RDat	6	34696858	34696859	0.1139	rs2293242	-3.07	rs2744972	0.0706	6.11	0.906	339	339	susie	0.072	1.4e-09	1.7104	0.0872	No
CC2D1B	ENSG00000154222.14	GTExv8.EUR.Adipose_Subcutaneous	./WEIGHTS//GTExv8.EUR.Adipose_Subcutaneous/ENSG00000154222.14.wgt.RDat	1	52366192	52366193	0.2791	rs1538881	-3.26	rs7513934	0.133	8.77	-2.573	254	254	susie	0.22	4.4e-28	-1.70975	0.0873	No
SULT1C2	ENSG00000198203.9	GTExv8.EUR.Adipose_Subcutaneous	./WEIGHTS//GTExv8.EUR.Adipose_Subcutaneous/ENSG00000198203.9.wgt.RDat	2	108288638	108288639	0.639	rs7581929	3.202	rs13410305	0.481842	15.38	-1.534	329	12	lasso	0.54	1.4e-83	-1.7099	0.0873	No
ABHD3	ENSG00000158201.9	GTExv8.EUR.Adipose_Subcutaneous	./WEIGHTS//GTExv8.EUR.Adipose_Subcutaneous/ENSG00000158201.9.wgt.RDat	18	21704804	21704805	0.0847	rs17668683	-3.7	rs2305684	0.004664	4.08	1.719	255	3	lasso	0.028	0.00016	1.7094	0.087377	No
HAAO	ENSG00000162882.14	GTExv8.EUR.Adipose_Subcutaneous	./WEIGHTS//GTExv8.EUR.Adipose_Subcutaneous/ENSG00000162882.14.wgt.RDat	2	42792591	42792592	0.2377	rs13429058	-3.537	rs6719977	0.117396	-7.96	1.635	454	454	susie	0.13	7.5e-16	-1.7079	0.0877	No
HIGD1A	ENSG00000181061.13	GTExv8.EUR.Adipose_Subcutaneous	./WEIGHTS//GTExv8.EUR.Adipose_Subcutaneous/ENSG00000181061.13.wgt.RDat	3	42804530	42804531	0.0621	rs342507	3.24	rs339683	0.0394	-4.82	-1.993	443	443	susie	0.04	6.6e-06	1.70764	0.0877	No
ADAM23	ENSG00000114948.12	GTExv8.EUR.Adipose_Subcutaneous	./WEIGHTS//GTExv8.EUR.Adipose_Subcutaneous/ENSG00000114948.12.wgt.RDat	2	206443538	206443539	0.1713	rs725822	-2.766	rs1448903	0.023506	4.78	-1.097	436	6	lasso	0.053	1.9e-07	-1.7064	0.0879	No
TCTA	ENSG00000145022.4	GTExv8.EUR.Adipose_Subcutaneous	./WEIGHTS//GTExv8.EUR.Adipose_Subcutaneous/ENSG00000145022.4.wgt.RDat	3	49412205	49412206	0.0386	rs11130208	-2.06	rs6769821	0.0348	-5.11	-1.765	289	289	susie	0.042	3.5e-06	1.70648	0.0879	No
LINC00216	ENSG00000279636.2	GTExv8.EUR.Adipose_Subcutaneous	./WEIGHTS//GTExv8.EUR.Adipose_Subcutaneous/ENSG00000279636.2.wgt.RDat	14	58288032	58288033	0.0682	rs808241	3.02	rs11851552	0.00254	4.14	-1.093	452	452	susie	0.017	0.0023	-1.7065	0.0879	No
RP11-196G11.2	ENSG00000260911.2	GTExv8.EUR.Adipose_Subcutaneous	./WEIGHTS//GTExv8.EUR.Adipose_Subcutaneous/ENSG00000260911.2.wgt.RDat	16	31043149	31043150	0.25	rs11574637	-4.7	rs732172	0.286	12.08	1.706	242	1	top1	0.29	6e-37	1.706	0.088	No
RP11-350N15.5	ENSG00000272092.1	GTExv8.EUR.Adipose_Subcutaneous	./WEIGHTS//GTExv8.EUR.Adipose_Subcutaneous/ENSG00000272092.1.wgt.RDat	8	38382363	38382364	0.0362	rs2461341	2.85	rs11783967	0.020677	-4.13	1.639	269	269	susie	0.021	0.00089	-1.70589	0.088	No
COCH	ENSG00000100473.15	GTExv8.EUR.Adipose_Subcutaneous	./WEIGHTS//GTExv8.EUR.Adipose_Subcutaneous/ENSG00000100473.15.wgt.RDat	14	30874542	30874543	0.063	rs8015095	2.85	rs17367359	0.043136	4.84	1.705	348	1	top1	0.043	2.7e-06	1.705	0.0882	No
NAB1	ENSG00000138386.16	GTExv8.EUR.Adipose_Subcutaneous	./WEIGHTS//GTExv8.EUR.Adipose_Subcutaneous/ENSG00000138386.16.wgt.RDat	2	190646745	190646746	0.1123	rs4853698	-4.332	rs12693581	0.006543	-4.15	-1.643	371	371	susie	0.034	2.6e-05	1.7051	0.0882	No
AMT	ENSG00000145020.15	GTExv8.EUR.Adipose_Subcutaneous	./WEIGHTS//GTExv8.EUR.Adipose_Subcutaneous/ENSG00000145020.15.wgt.RDat	3	49422752	49422753	0.3407	rs11130208	-2.06	rs3448	0.435	-14.73	-1.66	289	289	susie	0.44	8.9e-63	1.70504	0.0882	No
COPS6	ENSG00000168090.9	GTExv8.EUR.Adipose_Subcutaneous	./WEIGHTS//GTExv8.EUR.Adipose_Subcutaneous/ENSG00000168090.9.wgt.RDat	7	100088953	100088954	0.0823	rs4596570	-2.28	rs941289	0.0214	-4.94	-1.699	273	273	susie	0.041	4.4e-06	1.70458	0.0883	No
MAP2K5	ENSG00000137764.19	GTExv8.EUR.Adipose_Subcutaneous	./WEIGHTS//GTExv8.EUR.Adipose_Subcutaneous/ENSG00000137764.19.wgt.RDat	15	67542708	67542709	0.3206	rs7173826	-3.27	rs12441715	0.248	-11.09	-1.742	409	409	susie	0.25	5.2e-32	1.70399	0.0884	No
MUC1	ENSG00000185499.16	GTExv8.EUR.Adipose_Subcutaneous	./WEIGHTS//GTExv8.EUR.Adipose_Subcutaneous/ENSG00000185499.16.wgt.RDat	1	155192915	155192916	0.1739	rs2175391	6.37	rs11264341	0.0401	5.34	1.205	338	338	susie	0.11	1.1e-13	1.7031	0.0885	No
TMEM222	ENSG00000186501.14	GTExv8.EUR.Adipose_Subcutaneous	./WEIGHTS//GTExv8.EUR.Adipose_Subcutaneous/ENSG00000186501.14.wgt.RDat	1	27322144	27322145	0.241	rs6598886	-3.82	rs7521203	0.105	7.28	-1.093	236	236	susie	0.11	3.9e-14	-1.70289	0.0886	No
AC009950.2	ENSG00000225963.7	GTExv8.EUR.Adipose_Subcutaneous	./WEIGHTS//GTExv8.EUR.Adipose_Subcutaneous/ENSG00000225963.7.wgt.RDat	2	230121369	230121370	0.1157	rs4491719	2.651	rs957682	0.050806	5.74	-1.719	471	471	susie	0.056	8.8e-08	-1.7027	0.0886	No
HHLA3	ENSG00000197568.13	GTExv8.EUR.Adipose_Subcutaneous	./WEIGHTS//GTExv8.EUR.Adipose_Subcutaneous/ENSG00000197568.13.wgt.RDat	1	70354804	70354805	0.1981	rs663465	-3.06	rs7536099	0.147	-8.73	-1.703	413	413	susie	0.15	1.6e-18	1.70148	0.0889	No
RP11-596D21.1	ENSG00000257831.1	GTExv8.EUR.Adipose_Subcutaneous	./WEIGHTS//GTExv8.EUR.Adipose_Subcutaneous/ENSG00000257831.1.wgt.RDat	14	31248627	31248628	0.035	rs2378932	3.1	rs7161558	0.046058	5.23	1.701	313	1	top1	0.046	1.3e-06	1.701	0.0889	No
WRB	ENSG00000182093.14	GTExv8.EUR.Adipose_Subcutaneous	./WEIGHTS//GTExv8.EUR.Adipose_Subcutaneous/ENSG00000182093.14.wgt.RDat	21	39380243	39380244	0.4867	rs7276418	-3.29	rs2837006	0.53836	16.08	-1.727	648	648	susie	0.54	1.6e-82	-1.6995	0.0892	No
PRKRIP1	ENSG00000128563.13	GTExv8.EUR.Adipose_Subcutaneous	./WEIGHTS//GTExv8.EUR.Adipose_Subcutaneous/ENSG00000128563.13.wgt.RDat	7	102363871	102363872	0.2596	rs2260834	2.94	rs803118	0.055	6.79	2.447	250	3	lasso	0.21	8.2e-26	1.69933	0.0893	No
RP5-1115A15.1	ENSG00000232912.5	GTExv8.EUR.Adipose_Subcutaneous	./WEIGHTS//GTExv8.EUR.Adipose_Subcutaneous/ENSG00000232912.5.wgt.RDat	1	8424644	8424645	0.1078	rs17386448	2.71	rs301805	0.0932	-7.79	-1.075	303	13	enet	0.12	5.2e-15	1.69864	0.0894	No
IMMT	ENSG00000132305.20	GTExv8.EUR.Adipose_Subcutaneous	./WEIGHTS//GTExv8.EUR.Adipose_Subcutaneous/ENSG00000132305.20.wgt.RDat	2	86195588	86195589	0.1975	rs11127026	-3.468	rs6725046	0.199952	10.52	1.697	454	1	top1	0.2	3.8e-25	1.697	0.0897	No
CD55	ENSG00000196352.14	GTExv8.EUR.Adipose_Subcutaneous	./WEIGHTS//GTExv8.EUR.Adipose_Subcutaneous/ENSG00000196352.14.wgt.RDat	1	207321507	207321508	0.0744	rs1410408	-2.48	rs6691942	0.0351	4.87	-1.581	368	368	susie	0.036	1.9e-05	-1.69689	0.0897	No
RP11-295D4.3	ENSG00000280063.1	GTExv8.EUR.Adipose_Subcutaneous	./WEIGHTS//GTExv8.EUR.Adipose_Subcutaneous/ENSG00000280063.1.wgt.RDat	16	4348647	4348648	0.1892	rs7188811	-3.9	rs7191812	0.188	-9.71	-1.495	398	398	susie	0.19	8e-24	1.69682	0.0897	No
CH17-262A2.1	ENSG00000275426.1	GTExv8.EUR.Adipose_Subcutaneous	./WEIGHTS//GTExv8.EUR.Adipose_Subcutaneous/ENSG00000275426.1.wgt.RDat	4	149737	149738	0.2828	rs28716466	-1.91	rs3829	0.195	9.95	1.257	158	158	susie	0.27	9.3e-35	1.6962	0.0898	No
RNFT1	ENSG00000189050.15	GTExv8.EUR.Adipose_Subcutaneous	./WEIGHTS//GTExv8.EUR.Adipose_Subcutaneous/ENSG00000189050.15.wgt.RDat	17	59964760	59964761	0.119	rs10853015	3.12	rs1024637	0.029003	-5.1	2.44	244	34	enet	0.065	1e-08	-1.69613	0.0899	No
RPH3AL	ENSG00000181031.15	GTExv8.EUR.Adipose_Subcutaneous	./WEIGHTS//GTExv8.EUR.Adipose_Subcutaneous/ENSG00000181031.15.wgt.RDat	17	386253	386254	0.7215	rs7212156	-2.79	rs8066107	0.438557	14.57	-2.592	314	44	enet	0.53	1e-80	-1.69547	0.09	No
RP11-686O6.2	ENSG00000273456.1	GTExv8.EUR.Adipose_Subcutaneous	./WEIGHTS//GTExv8.EUR.Adipose_Subcutaneous/ENSG00000273456.1.wgt.RDat	2	202375603	202375604	0.1445	rs10931982	3.512	rs11899836	0.120171	7.88	-1.74	334	334	susie	0.13	8.4e-16	-1.6949	0.0901	No
FOXD4	ENSG00000170122.5	GTExv8.EUR.Adipose_Subcutaneous	./WEIGHTS//GTExv8.EUR.Adipose_Subcutaneous/ENSG00000170122.5.wgt.RDat	9	118203	118204	0.1417	rs12339394	3.27	rs1360963	0.0567	6.18	1.518	388	21	enet	0.063	1.7e-08	1.69463	0.09015	No
ESR2	ENSG00000140009.18	GTExv8.EUR.Adipose_Subcutaneous	./WEIGHTS//GTExv8.EUR.Adipose_Subcutaneous/ENSG00000140009.18.wgt.RDat	14	64303658	64303659	0.088	rs11849690	2.67	rs3020443	0.028762	4.54	-1.364	458	6	lasso	0.035	2.4e-05	-1.6938	0.0903	No
POM121	ENSG00000196313.11	GTExv8.EUR.Adipose_Subcutaneous	./WEIGHTS//GTExv8.EUR.Adipose_Subcutaneous/ENSG00000196313.11.wgt.RDat	7	72879364	72879365	0.4082	rs1178953	-2.79	rs9768979	0.115	9	1.368	117	117	susie	0.31	1.3e-40	-1.69365	0.0903	No
ARFGAP3	ENSG00000242247.10	GTExv8.EUR.Adipose_Subcutaneous	./WEIGHTS//GTExv8.EUR.Adipose_Subcutaneous/ENSG00000242247.10.wgt.RDat	22	42858105	42858106	0.1509	rs9607931	-3.13	rs5758972	0.155	9.06	-1.562	525	525	susie	0.16	1.8e-20	-1.69305	0.0904	No
ROGDI	ENSG00000067836.12	GTExv8.EUR.Adipose_Subcutaneous	./WEIGHTS//GTExv8.EUR.Adipose_Subcutaneous/ENSG00000067836.12.wgt.RDat	16	4802949	4802950	0.1429	rs7188811	-3.9	rs2290562	0.109	7.46	1.693	386	1	top1	0.11	7.4e-14	1.693	0.0905	No
NPIPB9	ENSG00000196993.8	GTExv8.EUR.Adipose_Subcutaneous	./WEIGHTS//GTExv8.EUR.Adipose_Subcutaneous/ENSG00000196993.8.wgt.RDat	16	28751786	28751787	0.0873	rs9939450	2.95	rs2650492	0.0307	-5.05	-1.693	198	1	top1	0.031	6.8e-05	1.693	0.0905	No
ZNF155	ENSG00000204920.10	GTExv8.EUR.Adipose_Subcutaneous	./WEIGHTS//GTExv8.EUR.Adipose_Subcutaneous/ENSG00000204920.10.wgt.RDat	19	43967861	43967862	0.5345	rs4760	3.04	rs10423679	0.0481	-7.2	1.587	474	474	susie	0.31	1.9e-40	-1.69289	0.0905	No
ALG12	ENSG00000182858.13	GTExv8.EUR.Adipose_Subcutaneous	./WEIGHTS//GTExv8.EUR.Adipose_Subcutaneous/ENSG00000182858.13.wgt.RDat	22	49918457	49918458	0.0699	rs5770425	3.29	rs4073387	0.037	5.64	1.378	441	441	susie	0.04	6.2e-06	1.69168	0.0907	No
TMEM269	ENSG00000274386.5	GTExv8.EUR.Adipose_Subcutaneous	./WEIGHTS//GTExv8.EUR.Adipose_Subcutaneous/ENSG00000274386.5.wgt.RDat	1	42785006	42785007	0.0768	rs16829465	2.93	rs323720	0.0132	-4.2	1.499	421	4	lasso	0.015	0.0045	-1.69159	0.0907	No
MERTK	ENSG00000153208.16	GTExv8.EUR.Adipose_Subcutaneous	./WEIGHTS//GTExv8.EUR.Adipose_Subcutaneous/ENSG00000153208.16.wgt.RDat	2	111898478	111898479	0.5964	rs10202871	-2.958	rs13419523	0.13913	8.43	-2.335	309	309	susie	0.26	1.7e-33	-1.6889	0.0912	No
RP11-884K10.7	ENSG00000271976.1	GTExv8.EUR.Adipose_Subcutaneous	./WEIGHTS//GTExv8.EUR.Adipose_Subcutaneous/ENSG00000271976.1.wgt.RDat	3	53861575	53861576	0.095	rs764664	2.56	rs3733075	0.0269	4.94	0.136	509	16	enet	0.048	7.1e-07	1.68923	0.0912	No
IL2RA	ENSG00000134460.15	GTExv8.EUR.Adipose_Subcutaneous	./WEIGHTS//GTExv8.EUR.Adipose_Subcutaneous/ENSG00000134460.15.wgt.RDat	10	6062324	6062325	0.1558	rs11599186	-3.7	rs7911500	0.0115	4.9	-1.7	737	35	enet	0.056	1.1e-07	-1.68876	0.09127	No
[truncated: 24,378 more rows]
