# Supplementary material for: Deep learning and genome-wide association meta-analyses of bone marrow adiposity in the UK Biobank
Source: Nat Commun. 2025 Jan 2;16:99. doi: 10.1038/s41467-024-55422-4 (PMC11697225; doi:10.1038/s41467-024-55422-4)
Supplement: Supplementary file 33 — Supplementary Data 30 [file 41467_2024_55422_MOESM33_ESM.xlsx]

## Sheet: Supplementary Table 30
Supplementary Table 30: Comparison of overlapping significant TWAS associations between gene expression and BMFF based on meta-GWAS-white (subcutaneous adipose tissue; visceral-omentum adipose tissue; muscle skeleton tissue in GTEx database v8)
Region	GENE	ENSG	PANEL	FILE	CHR	P0	P1	HSQ	BEST.GWAS.ID	BEST.GWAS.Z	EQTL.ID	EQTL.R2	EQTL.Z	EQTL.GWAS.Z	NSNP	NWGT	MODEL	MODELCV.R2	MODELCV.PV	TWAS.Z	TWAS.P			GENE	gene_name
Femoral head	UQCC1	ENSG00000101019.21	GTExv8.EUR.Adipose_Subcutaneous	./WEIGHTS//GTExv8.EUR.Adipose_Subcutaneous/ENSG00000101019.21.wgt.RDat	20	35412140	35412141	0.1787	rs143384	9.38	rs4911494	0.147	-8.43	8.811	331	1	top1	0.15	2e-18	-8.811	1.24e-18			P0	gene starts position
total hip	UQCC1	ENSG00000101019.21	GTExv8.EUR.Adipose_Subcutaneous	./WEIGHTS//GTExv8.EUR.Adipose_Subcutaneous/ENSG00000101019.21.wgt.RDat	20	35412140	35412141	0.1787	rs224333	5.26	rs4911494	0.147	-8.43	4.997	331	1	top1	0.15	2e-18	-4.997	5.82e-07			P1	gene ends position
Diaphysis	UQCC1	ENSG00000101019.21	GTExv8.EUR.Adipose_Subcutaneous	./WEIGHTS//GTExv8.EUR.Adipose_Subcutaneous/ENSG00000101019.21.wgt.RDat	20	35412140	35412141	0.1787	rs143384	4.82	rs4911494	0.147	-8.43	4.709	331	1	top1	0.15	2e-18	-4.709	2.49e-06			HSQ	Heritability of the gene
Femoral head	NT5DC2	ENSG00000168268.10	GTExv8.EUR.Adipose_Subcutaneous	./WEIGHTS//GTExv8.EUR.Adipose_Subcutaneous/ENSG00000168268.10.wgt.RDat	3	52535053	52535054	0.132	rs13081028	-5.58	rs6778735	0.0505	5.82	-5.322	370	2	lasso	0.068	4e-09	-5.19028	2.1e-07			BEST.GWAS.ID	rsID of the most significant GWAS SNP in locus
total hip	NT5DC2	ENSG00000168268.10	GTExv8.EUR.Adipose_Subcutaneous	./WEIGHTS//GTExv8.EUR.Adipose_Subcutaneous/ENSG00000168268.10.wgt.RDat	3	52535053	52535054	0.132	rs9853056	-5.32	rs6778735	0.0505	5.82	-4.983	370	2	lasso	0.068	4e-09	-4.84213	1.28e-06			BEST.GWAS.Z	Z-score of the most significant GWAS SNP in locus
Diaphysis	NT5DC2	ENSG00000168268.10	GTExv8.EUR.Adipose_Subcutaneous	./WEIGHTS//GTExv8.EUR.Adipose_Subcutaneous/ENSG00000168268.10.wgt.RDat	3	52535053	52535054	0.132	rs6778735	-5.27	rs6778735	0.0505	5.82	-5.267	370	2	lasso	0.068	4e-09	-5.24989	1.52e-07			EQTL.ID	rsID of the best eQTL in the locus
Femoral head	CCDC170	ENSG00000120262.9	GTExv8.EUR.Adipose_Subcutaneous	./WEIGHTS//GTExv8.EUR.Adipose_Subcutaneous/ENSG00000120262.9.wgt.RDat	6	151494029	151494030	0.2159	rs4869742	8.7	rs953767	0.0472	-5.35	-0.34	567	567	susie	0.068	4.3e-09	4.74359	2.1e-06			EQTL.R2	cross-validation R2 of the best eQTL in the locus
total hip	CCDC170	ENSG00000120262.9	GTExv8.EUR.Adipose_Subcutaneous	./WEIGHTS//GTExv8.EUR.Adipose_Subcutaneous/ENSG00000120262.9.wgt.RDat	6	151494029	151494030	0.2159	rs4869741	12.11	rs953767	0.0472	-5.35	-2.068	567	567	susie	0.068	4.3e-09	7.62954	2.36e-14			EQTL.Z	Z-score of the best eQTL in the locus
Femoral head	EYA1	ENSG00000104313.17	GTExv8.EUR.Adipose_Subcutaneous	./WEIGHTS//GTExv8.EUR.Adipose_Subcutaneous/ENSG00000104313.17.wgt.RDat	8	71362231	71362232	0.2002	rs4263799	8.42	rs10104380	0.13617	8.34	4.821	546	7	lasso	0.15	2.4e-18	6.06962	1.28e-09			EQTL.GWAS.Z	GWAS Z-score for this eQTL
total hip	EYA1	ENSG00000104313.17	GTExv8.EUR.Adipose_Subcutaneous	./WEIGHTS//GTExv8.EUR.Adipose_Subcutaneous/ENSG00000104313.17.wgt.RDat	8	71362231	71362232	0.2002	rs4263799	11.05	rs10104380	0.13617	8.34	4.096	546	7	lasso	0.15	2.4e-18	4.9351	8.01e-07			NSNP	Number of SNPs in the locus
total hip	GSDMA	ENSG00000167914.11	GTExv8.EUR.Adipose_Subcutaneous	./WEIGHTS//GTExv8.EUR.Adipose_Subcutaneous/ENSG00000167914.11.wgt.RDat	17	39953262	39953263	0.544	rs3859192	-5.43	rs3859192	0.529046	-15.92	-5.431	298	298	susie	0.56	3.9e-86	5.30167	1.15e-07			MODEL	Best performing model
Spine	GSDMA	ENSG00000167914.11	GTExv8.EUR.Adipose_Subcutaneous	./WEIGHTS//GTExv8.EUR.Adipose_Subcutaneous/ENSG00000167914.11.wgt.RDat	17	39953262	39953263	0.544	rs3859192	-6.99	rs3859192	0.529046	-15.92	-6.988	298	298	susie	0.56	3.9e-86	6.89636	5.34e-12			MODELCV.R2	cross-validation R2 of the best performing model
total hip	DLX6-AS1	ENSG00000231764.8	GTExv8.EUR.Adipose_Subcutaneous	./WEIGHTS//GTExv8.EUR.Adipose_Subcutaneous/ENSG00000231764.8.wgt.RDat	7	97012302	97012303	0.0673	rs10464592	5.74	rs6465535	0.00263	4.03	-3.728	392	15	enet	0.017	0.0024	-4.96129	7e-07			MODELCV.PV	cross-validation P-value of the best performing model
Diaphysis	DLX6-AS1	ENSG00000231764.8	GTExv8.EUR.Adipose_Subcutaneous	./WEIGHTS//GTExv8.EUR.Adipose_Subcutaneous/ENSG00000231764.8.wgt.RDat	7	97012302	97012303	0.0673	rs10464592	7.7	rs6465535	0.00263	4.03	-4.18	392	15	enet	0.017	0.0024	-5.98061	2.22e-09			TWAS.Z	TWAS Z-score (our primary statistic of interest)
Diaphysis	CYP19A1	ENSG00000137869.14	GTExv8.EUR.Adipose_Subcutaneous	./WEIGHTS//GTExv8.EUR.Adipose_Subcutaneous/ENSG00000137869.14.wgt.RDat	15	51338609	51338610	0.0532	rs727479	5.26	rs17703883	0.0257	-5	4.274	472	9	enet	0.028	0.00014	-4.80718	1.53e-06			TWAS.P	TWAS P-value
Spine	CYP19A1	ENSG00000137869.14	GTExv8.EUR.Adipose_Subcutaneous	./WEIGHTS//GTExv8.EUR.Adipose_Subcutaneous/ENSG00000137869.14.wgt.RDat	15	51338609	51338610	0.0532	rs17601876	-5.97	rs17703883	0.0257	-5	4.062	472	9	enet	0.028	0.00014	-4.98335	6.25e-07
Femoral head	UQCC1	ENSG00000101019.21	GTExv8.EUR.Adipose_Visceral_Omentum	./WEIGHTS//GTExv8.EUR.Adipose_Visceral_Omentum/ENSG00000101019.21.wgt.RDat	20	35412140	35412141	0.2306	rs143384	9.38	rs1540927	0.124751	-7.82	8.867	331	331	susie	0.14	1.2e-14	-8.75778	1.99e-18
total hip	UQCC1	ENSG00000101019.21	GTExv8.EUR.Adipose_Visceral_Omentum	./WEIGHTS//GTExv8.EUR.Adipose_Visceral_Omentum/ENSG00000101019.21.wgt.RDat	20	35412140	35412141	0.2306	rs224333	5.26	rs1540927	0.124751	-7.82	5.033	331	331	susie	0.14	1.2e-14	-4.91969	8.67e-07
Diaphysis	UQCC1	ENSG00000101019.21	GTExv8.EUR.Adipose_Visceral_Omentum	./WEIGHTS//GTExv8.EUR.Adipose_Visceral_Omentum/ENSG00000101019.21.wgt.RDat	20	35412140	35412141	0.2306	rs143384	4.82	rs1540927	0.124751	-7.82	4.734	331	331	susie	0.14	1.2e-14	-4.73178	2.23e-06
Femoral head	CCDC170	ENSG00000120262.9	GTExv8.EUR.Adipose_Visceral_Omentum	./WEIGHTS//GTExv8.EUR.Adipose_Visceral_Omentum/ENSG00000120262.9.wgt.RDat	6	151494029	151494030	0.0863	rs4869742	8.7	rs4870044	0.00681	4.2	8.672	566	566	susie	0.022	0.002	9.45806	3.14e-21
total hip	CCDC170	ENSG00000120262.9	GTExv8.EUR.Adipose_Visceral_Omentum	./WEIGHTS//GTExv8.EUR.Adipose_Visceral_Omentum/ENSG00000120262.9.wgt.RDat	6	151494029	151494030	0.0863	rs4869741	12.11	rs4870044	0.00681	4.2	12.092	566	566	susie	0.022	0.002	13.1924	9.71e-40
Diaphysis	CCDC170	ENSG00000120262.9	GTExv8.EUR.Adipose_Visceral_Omentum	./WEIGHTS//GTExv8.EUR.Adipose_Visceral_Omentum/ENSG00000120262.9.wgt.RDat	6	151494029	151494030	0.0863	rs4869741	9.48	rs4870044	0.00681	4.2	9.458	566	566	susie	0.022	0.002	9.6648	4.25e-22
Femoral head	NT5DC2	ENSG00000168268.10	GTExv8.EUR.Adipose_Visceral_Omentum	./WEIGHTS//GTExv8.EUR.Adipose_Visceral_Omentum/ENSG00000168268.10.wgt.RDat	3	52535053	52535054	0.0661	rs13081028	-5.58	rs7614981	0.0913	6.22	-4.936	369	1	top1	0.091	5.9e-10	-4.936	7.97e-07
total hip	NT5DC2	ENSG00000168268.10	GTExv8.EUR.Adipose_Visceral_Omentum	./WEIGHTS//GTExv8.EUR.Adipose_Visceral_Omentum/ENSG00000168268.10.wgt.RDat	3	52535053	52535054	0.0661	rs9853056	-5.32	rs7614981	0.0913	6.22	-4.815	369	1	top1	0.091	5.9e-10	-4.815	1.47e-06
Diaphysis	NT5DC2	ENSG00000168268.10	GTExv8.EUR.Adipose_Visceral_Omentum	./WEIGHTS//GTExv8.EUR.Adipose_Visceral_Omentum/ENSG00000168268.10.wgt.RDat	3	52535053	52535054	0.0661	rs6778735	-5.27	rs7614981	0.0913	6.22	-4.681	369	1	top1	0.091	5.9e-10	-4.681	2.85e-06
Femoral head	AKAP11	ENSG00000023516.8	GTExv8.EUR.Adipose_Visceral_Omentum	./WEIGHTS//GTExv8.EUR.Adipose_Visceral_Omentum/ENSG00000023516.8.wgt.RDat	13	42272152	42272153	0.0725	rs9594738	8.39	rs9594733	0.0321	-5.5	4.303	512	10	enet	0.053	2.3e-06	-5.43407	5.51e-08
total hip	AKAP11	ENSG00000023516.8	GTExv8.EUR.Adipose_Visceral_Omentum	./WEIGHTS//GTExv8.EUR.Adipose_Visceral_Omentum/ENSG00000023516.8.wgt.RDat	13	42272152	42272153	0.0725	rs9594738	11.1	rs9594733	0.0321	-5.5	5.215	512	10	enet	0.053	2.3e-06	-6.82224	8.96e-12
total hip	GSDMA	ENSG00000167914.11	GTExv8.EUR.Adipose_Visceral_Omentum	./WEIGHTS//GTExv8.EUR.Adipose_Visceral_Omentum/ENSG00000167914.11.wgt.RDat	17	39953262	39953263	0.5752	rs3859192	-5.43	rs3859192	0.472053	-13.64	-5.431	298	298	susie	0.5	4.3e-61	5.26564	1.4e-07
Spine	GSDMA	ENSG00000167914.11	GTExv8.EUR.Adipose_Visceral_Omentum	./WEIGHTS//GTExv8.EUR.Adipose_Visceral_Omentum/ENSG00000167914.11.wgt.RDat	17	39953262	39953263	0.5752	rs3859192	-6.99	rs3859192	0.472053	-13.64	-6.988	298	298	susie	0.5	4.3e-61	6.8443	7.69e-12
total hip	RP11-425D17.1	ENSG00000278733.1	GTExv8.EUR.Adipose_Visceral_Omentum	./WEIGHTS//GTExv8.EUR.Adipose_Visceral_Omentum/ENSG00000278733.1.wgt.RDat	12	28186189	28186190	0.0706	rs258425	-6.11	rs981494	0.0398	5.33	-5.504	440	4	lasso	0.05	4.1e-06	-5.59403	2.22e-08
Spine	RP11-425D17.1	ENSG00000278733.1	GTExv8.EUR.Adipose_Visceral_Omentum	./WEIGHTS//GTExv8.EUR.Adipose_Visceral_Omentum/ENSG00000278733.1.wgt.RDat	12	28186189	28186190	0.0706	rs1993936	-6.35	rs981494	0.0398	5.33	-5.518	440	4	lasso	0.05	4.1e-06	-5.44302	5.24e-08
Femoral head	NFS1	ENSG00000244005.12	GTExv8.EUR.Muscle_Skeletal	./WEIGHTS//GTExv8.EUR.Muscle_Skeletal/ENSG00000244005.12.wgt.RDat	20	35699270	35699271	0.0378	rs143384	9.38	rs6088765	0.01222	4.51	5	295	19	enet	0.024	0.0001	6.39395	1.62e-10
total hip	NFS1	ENSG00000244005.12	GTExv8.EUR.Muscle_Skeletal	./WEIGHTS//GTExv8.EUR.Muscle_Skeletal/ENSG00000244005.12.wgt.RDat	20	35699270	35699271	0.0378	rs224333	5.26	rs6088765	0.01222	4.51	3.017	295	19	enet	0.024	0.0001	4.6563	3.22e-06
Femoral head	UQCC1	ENSG00000101019.21	GTExv8.EUR.Muscle_Skeletal	./WEIGHTS//GTExv8.EUR.Muscle_Skeletal/ENSG00000101019.21.wgt.RDat	20	35412140	35412141	0.2266	rs143384	9.38	rs224331	0.209891	-11.17	8.373	331	1	top1	0.21	4.6e-32	-8.373	5.62e-17
total hip	UQCC1	ENSG00000101019.21	GTExv8.EUR.Muscle_Skeletal	./WEIGHTS//GTExv8.EUR.Muscle_Skeletal/ENSG00000101019.21.wgt.RDat	20	35412140	35412141	0.2266	rs224333	5.26	rs224331	0.209891	-11.17	4.646	331	1	top1	0.21	4.6e-32	-4.646	3.38e-06
total hip	GSDMA	ENSG00000167914.11	GTExv8.EUR.Muscle_Skeletal	./WEIGHTS//GTExv8.EUR.Muscle_Skeletal/ENSG00000167914.11.wgt.RDat	17	39953262	39953263	0.1899	rs3859192	-5.43	rs3859192	0.127289	-10.03	-5.431	298	14	enet	0.18	7.1e-28	4.76131	1.92e-06
Spine	GSDMA	ENSG00000167914.11	GTExv8.EUR.Muscle_Skeletal	./WEIGHTS//GTExv8.EUR.Muscle_Skeletal/ENSG00000167914.11.wgt.RDat	17	39953262	39953263	0.1899	rs3859192	-6.99	rs3859192	0.127289	-10.03	-6.988	298	14	enet	0.18	7.1e-28	6.43165	1.26e-10
total hip	PSMD3	ENSG00000108344.14	GTExv8.EUR.Muscle_Skeletal	./WEIGHTS//GTExv8.EUR.Muscle_Skeletal/ENSG00000108344.14.wgt.RDat	17	39980796	39980797	0.0294	rs3859192	-5.43	rs3893044	0.024394	-4.86	3.736	302	302	susie	0.025	7.4e-05	-4.62324	3.78e-06
Spine	PSMD3	ENSG00000108344.14	GTExv8.EUR.Muscle_Skeletal	./WEIGHTS//GTExv8.EUR.Muscle_Skeletal/ENSG00000108344.14.wgt.RDat	17	39980796	39980797	0.0294	rs3859192	-6.99	rs3893044	0.024394	-4.86	4.365	302	302	susie	0.025	7.4e-05	-5.51398	3.51e-08
