# Supplementary material for: Deep learning and genome-wide association meta-analyses of bone marrow adiposity in the UK Biobank
Source: Nat Commun. 2025 Jan 2;16:99. doi: 10.1038/s41467-024-55422-4 (PMC11697225; doi:10.1038/s41467-024-55422-4)
Supplement: Supplementary file 34 — Supplementary Data 31 [file 41467_2024_55422_MOESM34_ESM.xlsx]

## Sheet: Supplementary Table 31
Supplementary Table 31: Colocalization of eQTL signals with BMFF meta-GWAS-white signals (subcutaneous adipose tissue; visceral-omentum adipose tissue; muscle skeleton tissue; spleen tissue; Cells_EBV-transformed_lymphocytes tissue in GTEx database v8)
Region	Tissue	Gene	Ensembl ID	PP.H0.abf %	PP.H1.abf %	PP.H2.abf %	PP.H3.abf %	PP.H4.abf %	QTLdataset	Ancestry	best_coloc_SNP	best_coloc_SNP.PP.H4
Femoral head	Muscle_Skeletal	CCND2	ENSG00000118971	1.49e-12	5.42e-09	2.75e-05	0	1	eQTL_v8	white	rs76895963	1
Total hip	Muscle_Skeletal	CCND2	ENSG00000118971	1.37e-11	5.42e-09	2.53e-06	0	1	eQTL_v8	white	rs76895963	1
Diaphysis	Muscle_Skeletal	NA	NA	NA	NA	NA	NA	NA	eQTL_v8	white	NA	NA
Spine	Muscle_Skeletal	RAF1	ENSG00000132155	7.55e-08	0.000209	3.99e-07	0.000103	1	eQTL_v8	white	rs12714874	0.999318
Spine	Muscle_Skeletal	CYP19A1	ENSG00000233252	7.55e-08	0.000209	3.99e-07	0.000103	1	eQTL_v8	white	rs17601876	0.999318
Femoral head	Adipose_Subcutaneous	CCND2	ENSG00000118971	2.11e-08	7.69e-07	2.75e-05	0	1	eQTL_v8	white	rs76895963	1
Total hip	Adipose_Subcutaneous	CCND2	ENSG00000118971	1.96e-09	7.69e-07	2.54e-06	0	1	eQTL_v8	white	rs76895963	1
Diaphysis	Adipose_Subcutaneous	NA	NA	NA	NA	NA	NA	NA	eQTL_v8	white	NA	NA
Spine	Adipose_Subcutaneous	NA	NA	NA	NA	NA	NA	NA	eQTL_v8	white	NA	NA
Femoral head	Adipose_Visceral_Omentum	NA	NA	NA	NA	NA	NA	NA	eQTL_v8	white	NA	NA
Total hip	Adipose_Visceral_Omentum	NA	NA	NA	NA	NA	NA	NA	eQTL_v8	white	NA	NA
Diaphysis	Adipose_Visceral_Omentum	TNFRSF11A	ENSG00000141655	0.000692	0.0252	2.67e-05	0	0.974	eQTL_v8	white	rs9646629	1
Spine	Adipose_Visceral_Omentum	EEFSEC	ENSG00000132394	1.71e-05	0.0889	1.75e-07	0	0.911	eQTL_v8	white	rs2811477	1
Femoral head	Spleen	NA	NA	NA	NA	NA	NA	NA	eQTL_v8	white	NA	NA
Total hip	Spleen	NA	NA	NA	NA	NA	NA	NA	eQTL_v8	white	NA	NA
Diaphysis	Spleen	NA	NA	NA	NA	NA	NA	NA	eQTL_v8	white	NA	NA
Spine	Spleen	STXBP6	ENSG00000168952	2.91e-05	0.000581	5.01e-05	0.000103	0.999	eQTL_v8	white	rs61979909	1
Femoral head	Cells_EBV-transformed_lymphocytes	NA	NA	NA	NA	NA	NA	NA	eQTL_v8	white	NA	NA
Total hip	Cells_EBV-transformed_lymphocytes	NA	NA	NA	NA	NA	NA	NA	eQTL_v8	white	NA	NA
Diaphysis	Cells_EBV-transformed_lymphocytes	NA	NA	NA	NA	NA	NA	NA	eQTL_v8	white	NA	NA
Spine	Cells_EBV-transformed_lymphocytes	NA	NA	NA	NA	NA	NA	NA	eQTL_v8	white	NA	NA
PP= posterior probability; Ensembl= Ensembl ID of the gene; Gene= Symbol of the Gene
H0: no association with either trait in the region
H1: association with trait 1 only
H2: association with trait 2 only
H3: both traits are associated, but have different single causal variants
H4: both traits are associated and share the same single causal variant
NA: no common SNP
