# Supplementary material for: Deep learning and genome-wide association meta-analyses of bone marrow adiposity in the UK Biobank
Source: Nat Commun. 2025 Jan 2;16:99. doi: 10.1038/s41467-024-55422-4 (PMC11697225; doi:10.1038/s41467-024-55422-4)
Supplement: Supplementary file 35 — Supplementary Data 32 [file 41467_2024_55422_MOESM35_ESM.xlsx]

## Sheet: Supplementary Table 32
Supplementary Table 32: Summary of GWAS catalog for meta-GWAS in white unrelated sample for femoral head
Femoral head
GenomicLocus	IndSigSNP	chr	bp	snp	DateAddedToCatalog	PMID	FirstAuth	Date	Journal	Link	Study	Trait	InitialN	ReplicationN	Region	ReportedGene	MappedGene	UpGene	DownGene	SNP_Gene_ID	UpGeneDist	DownGeneDist	Strongest	SNPs	marged	SNP_ID_cur	Context	intergenic	RiskAF	P	Pmlog	Ptext	OrBeta	X95CI	Platform	CNV		Genomic locus : Index of the locus.
1	rs7537281	1	22681214	rs34761529	2020-03-23	31900758	Han X	2020-01-03	Eur J Epidemiol	www.ncbi.nlm.nih.gov/pubmed/31900758	Using Mendelian randomization to evaluate the causal relationship between serum C-reactive protein levels and age-related macular degeneration.	C-reactive protein levels	418,642 British ancestry individuals	NA	1p36.12	NR	PPIAP34 - ZBTB40	ENSG00000234397	ENSG00000184677		31390	74117	rs34761529-C	rs34761529	0	34761529	intergenic_variant	1	0.795183	4e-09	8.39794		0.0150896	[0.01-0.02] unit increase	NR [NR]	N		chr : chromosome
1	rs7537281	1	22681214	rs34761529	2022-05-06	35459240	Said S	2022-04-22	Nat Commun	www.ncbi.nlm.nih.gov/pubmed/35459240	Genetic analysis of over half a million people characterises C-reactive protein loci.	C-reactive protein levels	575,531 European ancestry individuals	NA	1p36.12		PPIAP34 - ZBTB40	ENSG00000234397	ENSG00000184677		31390	74117	rs34761529-T	rs34761529	0	34761529	intergenic_variant	1	NR	2e-12	11.699		0.0179	[0.013-0.023] unit decrease	NR [11106737] (imputed)	N		bp : position on hg19
1	rs7537281	1	22681214	rs34761529	2021-12-14	34594039	Sakaue S	2021-09-30	Nat Genet	www.ncbi.nlm.nih.gov/pubmed/34594039	A cross-population atlas of genetic associations for 220 human phenotypes.	Medication use (drugs affecting bone structure and mineralization)	7,870 European ancestry cases, 207,798 European ancestry controls, 6,143 East Asian ancestry cases, 172,583 East Asian ancestry controls	NA	1p36.12		PPIAP34 - ZBTB40	ENSG00000234397	ENSG00000184677		31390	74117	rs34761529-T	rs34761529	0	34761529	intergenic_variant	1	NR	2e-08	7.69897		0.0775	[0.05-0.105] unit decrease	Affymetrix, Illumina [15248280] (imputed)	N		snp : rsID of reported SNP in GWAS catalog
1	rs7537281	1	22682366	rs12742784	2018-03-05	29304378	Medina-Gomez C	2018-01-04	Am J Hum Genet	www.ncbi.nlm.nih.gov/pubmed/29304378	Life-Course Genome-wide Association Study Meta-analysis of Total Body BMD and Assessment of Age-Specific Effects.	Total body bone mineral density (age 30-45)	10,062 European and unknown ancestry individuals	NA	1p36.12	NR	PPIAP34 - ZBTB40	ENSG00000234397	ENSG00000184677		32542	72965	rs12742784-T	rs12742784	0	12742784	intergenic_variant	1	0.2193	7e-10	9.1549		0.1126	unit increase	Affymetrix, Illumina [~ 23700000] (imputed)	N		PMID : PubMed ID
1	rs7537281	1	22682366	rs12742784	2019-01-31	27476799	Nielson CM	2016-09-06	J Bone Miner Res	www.ncbi.nlm.nih.gov/pubmed/27476799	Novel Genetic Variants Associated With Increased Vertebral Volumetric BMD, Reduced Vertebral Fracture Risk, and Increased Expression of SLC1A3 and EPHB2.	Lumbar spine bone mineral density (trabecular)	12,287 European ancestry individuals	2,987 individuals	1p36.12	ZBTB40	PPIAP34 - ZBTB40	ENSG00000234397	ENSG00000184677		32542	72965	rs12742784-C	rs12742784	0	12742784	intergenic_variant	1	0.21	1e-10	10		0.094	[0.065-0.123] unit increase	Affymetrix, Illumina [up to 37790451] (imputed)	N		Trait : The trait reported in GWAScatalog
1	rs7537281	1	22682366	rs12742784	2019-01-31	27476799	Nielson CM	2016-09-06	J Bone Miner Res	www.ncbi.nlm.nih.gov/pubmed/27476799	Novel Genetic Variants Associated With Increased Vertebral Volumetric BMD, Reduced Vertebral Fracture Risk, and Increased Expression of SLC1A3 and EPHB2.	Lumbar spine bone mineral density (integral)	11,080 European ancestry individuals	NA	1p36.12	ZBTB40	PPIAP34 - ZBTB40	ENSG00000234397	ENSG00000184677		32542	72965	rs12742784-C	rs12742784	0	12742784	intergenic_variant	1	0.21	1e-10	10		0.099	[0.07-0.128] unit increase	Affymetrix, Illumina [up to 2659730] (imputed)	N		FirthAuth : First author reported in GWAScatalog
1	rs7537281	1	22691597	rs11810751	2020-09-18	32888494	Vuckovic D	2020-09-01	Cell	www.ncbi.nlm.nih.gov/pubmed/32888494	The Polygenic and Monogenic Basis of Blood Traits and Diseases.	High light scatter reticulocyte count	408,112 British individuals	NA	1p36.12		PPIAP34 - ZBTB40	ENSG00000234397	ENSG00000184677		41773	63734	rs11810751-C	rs11810751	0	11810751	non_coding_transcript_exon_variant	1	0.17642	2e-18	17.699		0.0253711	[0.02-0.031] unit decrease	Affymetrix [93095623] (imputed)	N		Date : Date added in GWAScatalog
1	rs7537281	1	22691597	rs11810751	2020-09-18	32888494	Vuckovic D	2020-09-01	Cell	www.ncbi.nlm.nih.gov/pubmed/32888494	The Polygenic and Monogenic Basis of Blood Traits and Diseases.	Immature fraction of reticulocytes	408,112 British individuals	NA	1p36.12		PPIAP34 - ZBTB40	ENSG00000234397	ENSG00000184677		41773	63734	rs11810751-C	rs11810751	0	11810751	non_coding_transcript_exon_variant	1	0.176452	4e-24	23.3979		0.0296611	[0.024-0.035] unit decrease	Affymetrix [93095623] (imputed)	N		P-value : Reported P-value
1	rs7537281	1	22691597	rs11810751	2020-09-18	32888494	Vuckovic D	2020-09-01	Cell	www.ncbi.nlm.nih.gov/pubmed/32888494	The Polygenic and Monogenic Basis of Blood Traits and Diseases.	High light scatter reticulocyte percentage of red cells	408,112 British individuals	NA	1p36.12		PPIAP34 - ZBTB40	ENSG00000234397	ENSG00000184677		41773	63734	rs11810751-C	rs11810751	0	11810751	non_coding_transcript_exon_variant	1	0.17642	2e-22	21.699		0.0282863	[0.023-0.034] unit decrease	Affymetrix [93095623] (imputed)	N		Journal : Abbreviated journal name
1	rs7537281	1	22697212	rs34414754	2020-09-18	32888494	Vuckovic D	2020-09-01	Cell	www.ncbi.nlm.nih.gov/pubmed/32888494	The Polygenic and Monogenic Basis of Blood Traits and Diseases.	Red cell distribution width	408,112 British individuals	NA	1p36.12		PPIAP34 - ZBTB40	ENSG00000234397	ENSG00000184677		47388	58119	rs34414754-C	rs34414754	0	34414754	intergenic_variant	1	0.17647	8e-23	22.0969		0.0284037	[0.023-0.034] unit decrease	Affymetrix [93095623] (imputed)	N		Link : PubMed URL
1	rs7537281	1	22697212	rs34414754	2021-12-14	34594039	Sakaue S	2021-09-30	Nat Genet	www.ncbi.nlm.nih.gov/pubmed/34594039	A cross-population atlas of genetic associations for 220 human phenotypes.	Osteoporosis	8,520 European ancestry cases, 479,981 European ancestry controls, 9,794 East Asian ancestry cases, 168,932 East Asian ancestry controls	NA	1p36.12		PPIAP34 - ZBTB40	ENSG00000234397	ENSG00000184677		47388	58119	rs34414754-C	rs34414754	0	34414754	intergenic_variant	1	NR	1e-08	8		0.083	[0.054-0.112] unit decrease	Affymetrix, Illumina [25844994] (imputed)	N		Study : Title of paper
1	rs7537281	1	22697860	rs6679981	2018-03-05	29304378	Medina-Gomez C	2018-01-04	Am J Hum Genet	www.ncbi.nlm.nih.gov/pubmed/29304378	Life-Course Genome-wide Association Study Meta-analysis of Total Body BMD and Assessment of Age-Specific Effects.	Total body bone mineral density (age 45-60)	18,805 European individuals	NA	1p36.12	NR	PPIAP34 - ZBTB40	ENSG00000234397	ENSG00000184677		48036	57471	rs6679981-A	rs6679981	0	6679981	intergenic_variant	1	0.1811	5e-17	16.301		0.1162	unit increase	Affymetrix, Illumina [~ 23700000] (imputed)	N		Trait : Disease or trait examined in study
1	rs7537281	1	22698447	rs7524102	2018-07-04	29499414	Pei YF	2018-02-27	Bone	www.ncbi.nlm.nih.gov/pubmed/29499414	Joint study of two genome-wide association meta-analyses identified 20p12.1 and 20q13.33 for bone mineral density.	Lumbar spine bone mineral density	up to 4,692 European ancestry individuals, up to 1,539 Han Chinese ancestry individuals, up to 849 African American individuals, up to 446 Hispanic individuals, 2,882 European ancestry whole-genome sequenced individuals, 3,549 European ancestry whole-exome sequenced individuals, 26,534 European ancestry non-array genotype imputed individuals	NA	1p36.12	ZBTB40	PPIAP34 - ZBTB40	ENSG00000234397	ENSG00000184677		48623	56884	rs7524102-A	rs7524102	0	7524102	intergenic_variant	1	0.830289	5e-18	17.301		0.087	[0.067-0.107] unit decrease	Affymetrix, Illumina [7998108] (imputed)	N		InitialN : Sample size and ancestry description for stage 1 of GWAS (summing across multiple Stage 1 populations, if applicable)
1	rs7537281	1	22698447	rs7524102	2018-07-04	29499414	Pei YF	2018-02-27	Bone	www.ncbi.nlm.nih.gov/pubmed/29499414	Joint study of two genome-wide association meta-analyses identified 20p12.1 and 20q13.33 for bone mineral density.	Femoral neck bone mineral density	up to 4,692 European ancestry individuals, up to 1,539 Han Chinese ancestry individuals, up to 849 African American individuals, up to 446 Hispanic individuals, 2,882 European ancestry whole-genome sequenced individuals, 3,549 European ancestry whole-exome sequenced individuals, 26,534 European ancestry non-array genotype imputed individuals	NA	1p36.12	ZBTB40	PPIAP34 - ZBTB40	ENSG00000234397	ENSG00000184677		48623	56884	rs7524102-A	rs7524102	0	7524102	intergenic_variant	1	0.830289	1e-20	20		0.0828	[0.065-0.1] unit decrease	Affymetrix, Illumina [7998108] (imputed)	N		ReplicationN : Sample size and ancestry description for subsequent replication(s) (summing across multiple populations, if applicable)
1	rs7537281	1	22698447	rs7524102	2011-05-27	21533022	Duncan EL	2011-04-21	PLoS Genet	www.ncbi.nlm.nih.gov/pubmed/21533022	Genome-wide association study using extreme truncate selection identifies novel genes affecting bone mineral density and fracture risk.	Bone mineral density	900 European ancestry female individuals with low hip bone mineral density, 1,055 European ancestry female individuals with high hip bone mineral density	20,898 European ancestry female individuals	1p36.12	ZBTB40	PPIAP34 - ZBTB40	ENSG00000234397	ENSG00000184677		48623	56884	rs7524102-G	rs7524102	0	7524102	intergenic_variant	1	NR	9e-07	6.04576	(total hip)	0.44	[NR] unit decrease	Illumina [2543887] (imputed)	N		Region : Cytogenetic region associated with rs number
1	rs7537281	1	22698447	rs7524102	2011-05-27	21533022	Duncan EL	2011-04-21	PLoS Genet	www.ncbi.nlm.nih.gov/pubmed/21533022	Genome-wide association study using extreme truncate selection identifies novel genes affecting bone mineral density and fracture risk.	Bone mineral density	900 European ancestry female individuals with low hip bone mineral density, 1,055 European ancestry female individuals with high hip bone mineral density	20,898 European ancestry female individuals	1p36.12	ZBTB40	PPIAP34 - ZBTB40	ENSG00000234397	ENSG00000184677		48623	56884	rs7524102-G	rs7524102	0	7524102	intergenic_variant	1	NR	1e-06	6	(femoral neck)	0.14	[NR] unit decrease	Illumina [2543887] (imputed)	N		ReportedGene : Gene(s) reported by author
1	rs7537281	1	22698447	rs7524102	2017-10-08	28886342	Ng M	2017-09-07	Am J Hum Genet	www.ncbi.nlm.nih.gov/pubmed/28886342	A Genome-wide Association Study of Dupuytren Disease Reveals 17 Additional Variants Implicated in Fibrosis.	Dupuytren's disease	3,871 European ancestry cases, 4,686 European ancestry controls	4,041 European and unknown ancestry cases, 8,251 European and unknown ancestry controls	1p36.12	WNT4, ZBTB40	PPIAP34 - ZBTB40	ENSG00000234397	ENSG00000184677		48623	56884	rs7524102-G	rs7524102	0	7524102	intergenic_variant	1	0.214	3e-15	14.5229		1.351	[1.254-1.456]	Illumina [238825]	N		MappendGene : Gene(s) mapped to the strongest SNP. If the SNP is located within a gene, that gene is listed. If the SNP is intergenic, the upstream and downstream genes are listed, separated by a hyphen.
1	rs7537281	1	22698447	rs7524102	2009-10-16	19801982	Rivadeneira F	2009-10-04	Nat Genet	www.ncbi.nlm.nih.gov/pubmed/19801982	Twenty bone-mineral-density loci identified by large-scale meta-analysis of genome-wide association studies.	Bone mineral density (spine)	19,195 European ancestry individuals	NA	1p36.12	ZBTB40	PPIAP34 - ZBTB40	ENSG00000234397	ENSG00000184677		48623	56884	rs7524102-G	rs7524102	0	7524102	intergenic_variant	1	0.17	3e-10	9.52288		0.09	[0.06-0.12] s.d. increase	Affymetrix, Illumina [2543686] (imputed)	N		UpGene : Entrez Gene ID for nearest upstream gene to rs number, if not within gene
1	rs7537281	1	22698447	rs7524102	2012-03-03	21732829	Dolmans GH	2011-07-06	N Engl J Med	www.ncbi.nlm.nih.gov/pubmed/21732829	Wnt signaling and Dupuytren's disease.	Dupuytren's disease	856 European ancestry cases, 2,836 European ancestry controls	1,298 European ancestry cases, 7,136 European ancestry controls	1p36.12	RP11-415K20.1, WNT4	PPIAP34 - ZBTB40	ENSG00000234397	ENSG00000184677		48623	56884	rs7524102-G	rs7524102	0	7524102	intergenic_variant	1	0.21	3e-09	8.52288		1.28	[1.17-1.41]	Illumina [234939]	N		DownGene : Entrez Gene ID for nearest downstream gene to rs number, if not within gene
1	rs7537281	1	22698447	rs7524102	2009-12-11	19915572	Barrett JC	2009-11-15	Nat Genet	www.ncbi.nlm.nih.gov/pubmed/19915572	Genome-wide association study of ulcerative colitis identifies three new susceptibility loci, including the HNF4A region.	Ulcerative colitis	2,361 European ancestry cases, 5,417 European ancestry controls	2,321 European ancestry cases, 4,818 European ancestry controls	1p36.12	intergenic	PPIAP34 - ZBTB40	ENSG00000234397	ENSG00000184677		48623	56884	rs7524102-A	rs7524102	0	7524102	intergenic_variant	1	0.83	3e-07	6.52288		1.1	[1.00-1.21]	Affymetrix [NR]	N		SNP_Gene_ID : Entrez Gene ID, if rs number within gene; multiple genes denotes overlapping transcripts
1	rs7537281	1	22698447	rs7524102	2008-06-20	18445777	Styrkarsdottir U	2008-04-29	N Engl J Med	www.ncbi.nlm.nih.gov/pubmed/18445777	Multiple genetic loci for bone mineral density and fractures.	Bone mineral density (hip)	5,861 European ancestry individuals	7,925 European ancestry individuals	1p36.12	ZBTB40	PPIAP34 - ZBTB40	ENSG00000234397	ENSG00000184677		48623	56884	rs7524102-A	rs7524102	0	7524102	intergenic_variant	1	0.82	5e-16	15.301		0.15	[0.11-0.19] s.d. decrease	Illumina [301019]	N		UpGeneDist : distance in kb for nearest upstream gene to rs number, if not within gene
1	rs7537281	1	22698447	rs7524102	2008-06-20	18445777	Styrkarsdottir U	2008-04-29	N Engl J Med	www.ncbi.nlm.nih.gov/pubmed/18445777	Multiple genetic loci for bone mineral density and fractures.	Bone mineral density (spine)	5,861 European ancestry individuals	7,925 European ancestry individuals	1p36.12	ZBTB40	PPIAP34 - ZBTB40	ENSG00000234397	ENSG00000184677		48623	56884	rs7524102-A	rs7524102	0	7524102	intergenic_variant	1	0.82	9e-09	8.04576		0.11	[0.07-0.15] s.d. decrease	Illumina [301019]	N		DownGeneDist : distance in kb for nearest downstream gene to rs number, if not within gene
1	rs7537281	1	22698447	rs7524102	2011-03-29	21297633	Anderson CA	2011-02-06	Nat Genet	www.ncbi.nlm.nih.gov/pubmed/21297633	Meta-analysis identifies 29 additional ulcerative colitis risk loci, increasing the number of confirmed associations to 47.	Ulcerative colitis	6,687 European ancestry cases, 19,718 European ancestry controls	9,628 European ancestry cases, 12,917 European ancestry controls	1p36.12	intergenic	PPIAP34 - ZBTB40	ENSG00000234397	ENSG00000184677		48623	56884	rs7524102-A	rs7524102	0	7524102	intergenic_variant	1	0.83	2e-13	12.699		1.1	[1.05-1.16]	Affymetrix, Illumina [~ 1100000] (imputed)	N		Strongest : SNP(s) most strongly associated with trait + risk allele (? for unknown risk allele). May also refer to a haplotype.
1	rs7537281	1	22698447	rs7524102	2009-01-16	19079262	Styrkarsdottir U	2008-12-14	Nat Genet	www.ncbi.nlm.nih.gov/pubmed/19079262	New sequence variants associated with bone mineral density.	Bone mineral density (hip)	6,865 European ancestry individuals	8,510 European ancestry individuals	1p36.12	intergenic	PPIAP34 - ZBTB40	ENSG00000234397	ENSG00000184677		48623	56884	rs7524102-A	rs7524102	0	7524102	intergenic_variant	1	0.82	1e-16	16		0.15	[0.11-0.18] s.d. decrease	Illumina [305051]	N		SNPs : Strongest SNP; if a haplotype it may include more than one rs number (multiple SNPs comprising the haplotype)
1	rs7537281	1	22698447	rs7524102	2022-04-13	34673960	Greenbaum J	2021-10-21	Hum Mol Genet	www.ncbi.nlm.nih.gov/pubmed/34673960	A multi-ethnic whole genome sequencing study to identify novel loci for bone mineral density.	Bone mineral density (femoral neck)	2,948 African American individuals, 39,107 European ancestry individuals, 2,451 Hispanic individuals	NA	1p36.12		PPIAP34 - ZBTB40	ENSG00000234397	ENSG00000184677		48623	56884	rs7524102-?	rs7524102	0	7524102	intergenic_variant	1	NR	3e-22	21.5229		NA		NR [15500000] (imputed)	N		merged : denotes whether the SNP has been merged into a subsequent rs record (0 = no; 1 = yes;)
1	rs7537281	1	22698447	rs7524102	2022-04-13	34673960	Greenbaum J	2021-10-21	Hum Mol Genet	www.ncbi.nlm.nih.gov/pubmed/34673960	A multi-ethnic whole genome sequencing study to identify novel loci for bone mineral density.	Bone mineral density (spine)	2,948 African American individuals, 39,107 European ancestry individuals, 2,451 Hispanic individuals	NA	1p36.12		PPIAP34 - ZBTB40	ENSG00000234397	ENSG00000184677		48623	56884	rs7524102-?	rs7524102	0	7524102	intergenic_variant	1	NR	6e-18	17.2218		NA		NR [15500000] (imputed)	N		SNP_ID_cur : current rs number (will differ from strongest SNP when merged = 1)
1	rs7537281	1	22698447	rs7524102	2022-04-13	34673960	Greenbaum J	2021-10-21	Hum Mol Genet	www.ncbi.nlm.nih.gov/pubmed/34673960	A multi-ethnic whole genome sequencing study to identify novel loci for bone mineral density.	Bone mineral density (femoral neck)	1,825 African American females, 26,724 European ancestry females, 1,683 Hispanic females	NA	1p36.12		PPIAP34 - ZBTB40	ENSG00000234397	ENSG00000184677		48623	56884	rs7524102-?	rs7524102	0	7524102	intergenic_variant	1	NR	4e-16	15.3979		NA		NR [NR] (imputed)	N		Content : SNP functional class
1	rs7537281	1	22698447	rs7524102	2022-04-13	34673960	Greenbaum J	2021-10-21	Hum Mol Genet	www.ncbi.nlm.nih.gov/pubmed/34673960	A multi-ethnic whole genome sequencing study to identify novel loci for bone mineral density.	Bone mineral density (spine)	1,825 African American females, 26,724 European ancestry females, 1,683 Hispanic females	NA	1p36.12		PPIAP34 - ZBTB40	ENSG00000234397	ENSG00000184677		48623	56884	rs7524102-?	rs7524102	0	7524102	intergenic_variant	1	NR	6e-19	18.2218		NA		NR [NR] (imputed)	N		intergenic : denotes whether SNP is in intergenic region (0 = no; 1 = yes)
1	rs7537281	1	22698447	rs7524102	2021-12-14	34594039	Sakaue S	2021-09-30	Nat Genet	www.ncbi.nlm.nih.gov/pubmed/34594039	A cross-population atlas of genetic associations for 220 human phenotypes.	Hemoglobin	350,474 European ancestry individuals, 152,447 East Asian ancestry individuals	NA	1p36.12		PPIAP34 - ZBTB40	ENSG00000234397	ENSG00000184677		48623	56884	rs7524102-G	rs7524102	0	7524102	intergenic_variant	1	NR	1e-12	12		0.0146	[0.01-0.019] unit increase	Affymetrix, Illumina [20538521] (imputed)	N		RistAF : Reported risk/effect allele frequency associated with strongest SNP in controls (if not available among all controls, among the control group with the largest sample size). If the associated locus is a haplotype the haplotype frequency will be extracted.
1	rs7537281	1	22698447	rs7524102	2021-12-14	34594039	Sakaue S	2021-09-30	Nat Genet	www.ncbi.nlm.nih.gov/pubmed/34594039	A cross-population atlas of genetic associations for 220 human phenotypes.	Hematocrit	350,475 European ancestry individuals, 153,015 East Asian ancestry individuals	NA	1p36.12		PPIAP34 - ZBTB40	ENSG00000234397	ENSG00000184677		48623	56884	rs7524102-G	rs7524102	0	7524102	intergenic_variant	1	NR	2e-11	10.699		0.0141	[0.01-0.0182] unit increase	Affymetrix, Illumina [20538534] (imputed)	N		P : Reported p-value for strongest SNP risk allele (linked to dbGaP Association Browser). Note that p-values are rounded to 1 significant digit (for example, a published p-value of 4.8 x 10-7 is rounded to 5 x 10-7).
1	rs7537281	1	22700351	rs34920465	2014-07-20	24249740	Zhang L	2013-11-17	Hum Mol Genet	www.ncbi.nlm.nih.gov/pubmed/24249740	Multistage genome-wide association meta-analyses identified two new loci for bone mineral density.	Bone mineral density	5,833 European ancestry females, 2,639 European ancestry males, 784 Han Chinese ancestry females, 763 Han Chinese ancestry males, 712 African American females, 409 Hispanic females	7,010 European ancestry females, 3,772 European ancestry males, 2,980 East Asian ancestry females, 2,159 East Asian ancestry males	1p36.12	ZBTB40	PPIAP34 - ZBTB40	ENSG00000234397	ENSG00000184677		50527	54980	rs34920465-?	rs34920465	0	34920465	intergenic_variant	1	NR	3e-08	7.52288	(FNK)	NA		Affymetrix, Illumina [5842825] (imputed)	N		Pmlog : -log(p-value)
1	rs7537281	1	22700351	rs34920465	2014-07-20	24249740	Zhang L	2013-11-17	Hum Mol Genet	www.ncbi.nlm.nih.gov/pubmed/24249740	Multistage genome-wide association meta-analyses identified two new loci for bone mineral density.	Bone mineral density	5,833 European ancestry females, 2,639 European ancestry males, 784 Han Chinese ancestry females, 763 Han Chinese ancestry males, 712 African American females, 409 Hispanic females	7,010 European ancestry females, 3,772 European ancestry males, 2,980 East Asian ancestry females, 2,159 East Asian ancestry males	1p36.12	ZBTB40	PPIAP34 - ZBTB40	ENSG00000234397	ENSG00000184677		50527	54980	rs34920465-?	rs34920465	0	34920465	intergenic_variant	1	NR	3e-13	12.5229	(spine)	NA		Affymetrix, Illumina [5842825] (imputed)	N		Ptext : Information describing context of p-value (e.g. females, smokers).
1	rs7537281	1	22700351	rs34920465	2018-04-26	26974007	Ellinghaus D	2016-03-14	Nat Genet	www.ncbi.nlm.nih.gov/pubmed/26974007	Analysis of five chronic inflammatory diseases identifies 27 new associations and highlights disease-specific patterns at shared loci.	Chronic inflammatory diseases (ankylosing spondylitis, Crohn's disease, psoriasis, primary sclerosing cholangitis, ulcerative colitis) (pleiotropy)	8,726 European ancestry ankylosing spondylitis cases, 19,085 European ancestry Crohn__ disease cases, 6,530 European ancestry psoriasis cases, 3,408 European ancestry primary sclerosing cholangitis cases, 14,513 European ancestry ulcerative colitis cases, 34,213 European ancestry controls	NA	1p36.12	intergenic	PPIAP34 - ZBTB40	ENSG00000234397	ENSG00000184677		50527	54980	rs34920465-?	rs34920465	0	34920465	intergenic_variant	1	NR	3e-13	12.5229	(subset analysis)	NA		Illumina [130052]	N		OrBeta : Reported odds ratio or beta-coefficient associated with strongest SNP risk allele. Note that if an OR <1 is reported this is inverted, along with the reported allele, so that all ORs included in the Catalog are >1. Appropriate unit and increase/decrease are included for beta coefficients.
1	rs7537281	1	22700351	rs34920465	2020-09-18	32888494	Vuckovic D	2020-09-01	Cell	www.ncbi.nlm.nih.gov/pubmed/32888494	The Polygenic and Monogenic Basis of Blood Traits and Diseases.	Hematocrit	408,112 British individuals	NA	1p36.12		PPIAP34 - ZBTB40	ENSG00000234397	ENSG00000184677		50527	54980	rs34920465-G	rs34920465	0	34920465	intergenic_variant	1	0.176467	2e-14	13.699		0.0220257	[0.016-0.028] unit increase	Affymetrix [93095623] (imputed)	N		95CI : Reported 95% confidence interval associated with strongest SNP risk allele, along with unit in the case of beta-coefficients. If 95% CIs are not published, we estimate these using the standard error, where available.
1	rs7537281	1	22700351	rs34920465	2020-09-18	32888494	Vuckovic D	2020-09-01	Cell	www.ncbi.nlm.nih.gov/pubmed/32888494	The Polygenic and Monogenic Basis of Blood Traits and Diseases.	Hemoglobin	408,112 British individuals	NA	1p36.12		PPIAP34 - ZBTB40	ENSG00000234397	ENSG00000184677		50527	54980	rs34920465-G	rs34920465	0	34920465	intergenic_variant	1	0.176488	6e-16	15.2218		0.0233748	[0.018-0.029] unit increase	Affymetrix [93095623] (imputed)	N		Platform : Genotyping platform manufacturer used in Stage 1; also includes notation of pooled DNA study design or imputation of SNPs, where applicable
1	rs7537281	1	22700351	rs34920465	2018-03-05	29304378	Medina-Gomez C	2018-01-04	Am J Hum Genet	www.ncbi.nlm.nih.gov/pubmed/29304378	Life-Course Genome-wide Association Study Meta-analysis of Total Body BMD and Assessment of Age-Specific Effects.	Total body bone mineral density	56,284 European ancestry individuals, up to 1,333 African American individuals, up to 9,328 admixed individuals	NA	1p36.12	NR	PPIAP34 - ZBTB40	ENSG00000234397	ENSG00000184677		50527	54980	rs34920465-A	rs34920465	0	34920465	intergenic_variant	1	0.8185	3e-35	34.5229	(European)	0.101	unit decrease	Affymetrix, Illumina [~ 23700000] (imputed)	N		CNV : Study of copy number variation (yes/no)
1	rs7537281	1	22700351	rs34920465	2018-03-05	29304378	Medina-Gomez C	2018-01-04	Am J Hum Genet	www.ncbi.nlm.nih.gov/pubmed/29304378	Life-Course Genome-wide Association Study Meta-analysis of Total Body BMD and Assessment of Age-Specific Effects.	Total body bone mineral density (age over 60)	22,504 European ancestry and African American individuals	NA	1p36.12	NR	PPIAP34 - ZBTB40	ENSG00000234397	ENSG00000184677		50527	54980	rs34920465-A	rs34920465	0	34920465	intergenic_variant	1	0.7968	9e-16	15.0458		0.1008	unit decrease	Affymetrix, Illumina [~ 23700000] (imputed)	N
1	rs7537281	1	22700351	rs34920465	2016-07-24	26192919	Liu JZ	2015-07-20	Nat Genet	www.ncbi.nlm.nih.gov/pubmed/26192919	Association analyses identify 38 susceptibility loci for inflammatory bowel disease and highlight shared genetic risk across populations.	Inflammatory bowel disease	12,882 European ancestry cases, 21,770 European ancestry controls	25,273 European ancestry cases, 26,715 European ancestry controls, 548 Iranian ancestry cases, 342 Iranian ancestry control, 1,423 Indian ancestry cases, 990 Indian ancestry controls, 2,824 East Asian ancestry cases, 3,719 East Asian ancestry controls	1p36.12	NR	PPIAP34 - ZBTB40	ENSG00000234397	ENSG00000184677		50527	54980	rs34920465-?	rs34920465	0	34920465	intergenic_variant	1	NR	1e-10	10	(EA)	NA		Affymetrix, Illumina [~ 9000000] (imputed)	N
1	rs7537281	1	22702187	rs34553872	2019-01-28	30598549	Morris JA	2018-12-31	Nat Genet	www.ncbi.nlm.nih.gov/pubmed/30598549	An atlas of genetic influences on osteoporosis in humans and mice.	Heel bone mineral density	426,824 British ancestry individuals	NA	1p36.12	ZBTB40	PPIAP34 - ZBTB40	ENSG00000234397	ENSG00000184677		52363	53144	rs34553872-A	rs34553872	0	34553872	TF_binding_site_variant	1	0.823072	1e-139	139		0.06084	[0.056-0.066] unit decrease	NR [13737936] (imputed)	N
1	rs7537281	1	22702231	rs12568930	2017-08-30	27863252	Astle WJ	2016-11-17	Cell	www.ncbi.nlm.nih.gov/pubmed/27863252	The Allelic Landscape of Human Blood Cell Trait Variation and Links to Common Complex Disease.	High light scatter reticulocyte count	170,761 European ancestry individuals	NA	1p36.12	intergenic	PPIAP34 - ZBTB40	ENSG00000234397	ENSG00000184677		52407	53100	rs12568930-C	rs12568930	0	12568930	intergenic_variant	1	0.1778	1e-11	11		0.0316359	[0.023-0.041] unit decrease	Affymetrix [~ 2500000] (imputed)	N
1	rs7537281	1	22702231	rs12568930	2017-08-30	27863252	Astle WJ	2016-11-17	Cell	www.ncbi.nlm.nih.gov/pubmed/27863252	The Allelic Landscape of Human Blood Cell Trait Variation and Links to Common Complex Disease.	Immature fraction of reticulocytes	170,548 European ancestry individuals	NA	1p36.12	intergenic	PPIAP34 - ZBTB40	ENSG00000234397	ENSG00000184677		52407	53100	rs12568930-C	rs12568930	0	12568930	intergenic_variant	1	0.1778	3e-18	17.5229		0.0402616	[0.031-0.049] unit decrease	Affymetrix [~ 2500000] (imputed)	N
1	rs7537281	1	22702231	rs12568930	2017-08-30	27863252	Astle WJ	2016-11-17	Cell	www.ncbi.nlm.nih.gov/pubmed/27863252	The Allelic Landscape of Human Blood Cell Trait Variation and Links to Common Complex Disease.	High light scatter reticulocyte percentage of red cells	170,763 European ancestry individuals	NA	1p36.12	intergenic	PPIAP34 - ZBTB40	ENSG00000234397	ENSG00000184677		52407	53100	rs12568930-C	rs12568930	0	12568930	intergenic_variant	1	0.1778	7e-13	12.1549		0.033435	[0.024-0.043] unit decrease	Affymetrix [~ 2500000] (imputed)	N
1	rs7537281	1	22702231	rs12568930	2017-06-02	28067908	de Lange KM	2017-01-09	Nat Genet	www.ncbi.nlm.nih.gov/pubmed/28067908	Genome-wide association study implicates immune activation of multiple integrin genes in inflammatory bowel disease.	Ulcerative colitis	12,366 European and unknown ancestry cases, 33,609 European and unknown ancestry controls	NA	1p36.12	Intergenic	PPIAP34 - ZBTB40	ENSG00000234397	ENSG00000184677		52407	53100	rs12568930-?	rs12568930	0	12568930	intergenic_variant	1		2e-15	14.699		NA		Illumina [9578670] (imputed)	N
1	rs7537281	1	22702231	rs12568930	2017-06-02	28067908	de Lange KM	2017-01-09	Nat Genet	www.ncbi.nlm.nih.gov/pubmed/28067908	Genome-wide association study implicates immune activation of multiple integrin genes in inflammatory bowel disease.	Inflammatory bowel disease	25,042 European and unknown ancestry cases, 34,915 European and unknown ancestry controls	NA	1p36.12	Intergenic	PPIAP34 - ZBTB40	ENSG00000234397	ENSG00000184677		52407	53100	rs12568930-?	rs12568930	0	12568930	intergenic_variant	1		8e-15	14.0969		NA		Illumina [9725440] (imputed)	N
1	rs7537281	1	22702231	rs12568930	2020-09-21	32888493	Chen MH	2020-09-01	Cell	www.ncbi.nlm.nih.gov/pubmed/32888493	Trans-ethnic and Ancestry-Specific Blood-Cell Genetics in 746,667 Individuals from 5 Global Populations.	Hematocrit	737,823 African American or Afro-Caribbean, African ancestry, European ancestry, East Asian ancestry, Hispanic or Latin American and South Asian ancestry individuals	NA	1p36.12	NR	PPIAP34 - ZBTB40	ENSG00000234397	ENSG00000184677		52407	53100	rs12568930-C	rs12568930	0	12568930	intergenic_variant	1	0.188773	2e-16	15.699		NA		Affymetrix, Illumina [24558453] (imputed)	N
1	rs7537281	1	22702231	rs12568930	2020-09-21	32888493	Chen MH	2020-09-01	Cell	www.ncbi.nlm.nih.gov/pubmed/32888493	Trans-ethnic and Ancestry-Specific Blood-Cell Genetics in 746,667 Individuals from 5 Global Populations.	Hematocrit	562,259 European ancestry individuals	NA	1p36.12	NR	PPIAP34 - ZBTB40	ENSG00000234397	ENSG00000184677		52407	53100	rs12568930-C	rs12568930	0	12568930	intergenic_variant	1	0.175827	9e-18	17.0458		0.02097	[0.016-0.026] SD unit increase	Affymetrix, Illumina [50640577] (imputed)	N
1	rs7537281	1	22702231	rs12568930	2020-09-21	32888493	Chen MH	2020-09-01	Cell	www.ncbi.nlm.nih.gov/pubmed/32888493	Trans-ethnic and Ancestry-Specific Blood-Cell Genetics in 746,667 Individuals from 5 Global Populations.	Hemoglobin concentration	746,431 African American or Afro-Caribbean, African ancestry, European ancestry, East Asian ancestry, Hispanic or Latin American and South Asian ancestry individuals	NA	1p36.12	NR	PPIAP34 - ZBTB40	ENSG00000234397	ENSG00000184677		52407	53100	rs12568930-C	rs12568930	0	12568930	intergenic_variant	1	0.188892	3e-20	19.5229		NA		Affymetrix, Illumina [24653286] (imputed)	N
1	rs7537281	1	22702231	rs12568930	2020-09-21	32888493	Chen MH	2020-09-01	Cell	www.ncbi.nlm.nih.gov/pubmed/32888493	Trans-ethnic and Ancestry-Specific Blood-Cell Genetics in 746,667 Individuals from 5 Global Populations.	Hemoglobin concentration	563,946 European ancestry individuals	NA	1p36.12	NR	PPIAP34 - ZBTB40	ENSG00000234397	ENSG00000184677		52407	53100	rs12568930-C	rs12568930	0	12568930	intergenic_variant	1	0.175758	8e-22	21.0969		0.023386	[0.019-0.028] SD unit increase	Affymetrix, Illumina [50638016] (imputed)	N
1	rs7537281	1	22702231	rs12568930	2013-02-12	23128233	Jostins L	2012-11-01	Nature	www.ncbi.nlm.nih.gov/pubmed/23128233	Host-microbe interactions have shaped the genetic architecture of inflammatory bowel disease.	Inflammatory bowel disease	12,924 European ancestry cases, 21,442 European ancestry controls	25,683 European ancestry cases, 17,015 European ancestry controls	1p36.12	intergenic	PPIAP34 - ZBTB40	ENSG00000234397	ENSG00000184677		52407	53100	rs12568930-T	rs12568930	0	12568930	intergenic_variant	1	0.821	1e-17	17		1.095	[1.054-1.138]	Affymetrix, Illumina [1230000] (imputed)	N
1	rs7537281	1	22702231	rs12568930	2016-07-24	26192919	Liu JZ	2015-07-20	Nat Genet	www.ncbi.nlm.nih.gov/pubmed/26192919	Association analyses identify 38 susceptibility loci for inflammatory bowel disease and highlight shared genetic risk across populations.	Ulcerative colitis	6,968 European ancestry cases, 20,464 European ancestry controls	10,679 European ancestry cases, 26,715 European ancestry controls, 397 Iranian ancestry cases, 342 Iranian ancestry controls, 1,239 Indian ancestry cases, 990 Indian ancestry controls, 1,134 East Asian ancestry cases, 3,719 East Asian ancestry controls	1p36.12	NR	PPIAP34 - ZBTB40	ENSG00000234397	ENSG00000184677		52407	53100	rs12568930-A	rs12568930	0	12568930	intergenic_variant	1	0.84	4e-13	12.3979	(EA)	1.136		Affymetrix, Illumina [~ 9000000] (imputed)	N
1	rs7537281	1	22702231	rs12568930	2021-04-16	33608531	Wu Y	2021-02-19	Nat Commun	www.ncbi.nlm.nih.gov/pubmed/33608531	GWAS of peptic ulcer disease implicates Helicobacter pylori infection, other gastrointestinal disorders and depression.	Inflammatory bowel disease	7,045 European ancestry cases, 449,282 European ancestry controls	NA	1p36.12	NR	PPIAP34 - ZBTB40	ENSG00000234397	ENSG00000184677		52407	53100	rs12568930-T	rs12568930	0	12568930	intergenic_variant	1	0.82	3e-08	7.52288		1.14	[NR]	NR [8546065] (imputed)	N
1	rs7537281	1	22702231	rs12568930	2020-09-21	32888493	Chen MH	2020-09-01	Cell	www.ncbi.nlm.nih.gov/pubmed/32888493	Trans-ethnic and Ancestry-Specific Blood-Cell Genetics in 746,667 Individuals from 5 Global Populations.	Red blood cell count	545,203 European ancestry individuals	NA	1p36.12	NR	PPIAP34 - ZBTB40	ENSG00000234397	ENSG00000184677		52407	53100	rs12568930-C	rs12568930	0	12568930	intergenic_variant	1	0.175857	7e-11	10.1549		0.01577	[0.011-0.021] SD unit increase	Affymetrix, Illumina [50628390] (imputed)	N
1	rs6684479	1	22702858	rs6696981	2009-01-16	19079262	Styrkarsdottir U	2008-12-14	Nat Genet	www.ncbi.nlm.nih.gov/pubmed/19079262	New sequence variants associated with bone mineral density.	Bone mineral density (spine)	6,865 European ancestry individuals	8,510 European ancestry individuals	1p36.12	intergenic	PPIAP34 - ZBTB40	ENSG00000234397	ENSG00000184677		53034	52473	rs6696981-G	rs6696981	0	6696981	regulatory_region_variant	1	0.86	2e-08	7.69897		0.12	[0.08-0.16] s.d. decrease	Illumina [305051]	N
1	rs7537281	1	22703035	rs10493013	2018-03-05	29304378	Medina-Gomez C	2018-01-04	Am J Hum Genet	www.ncbi.nlm.nih.gov/pubmed/29304378	Life-Course Genome-wide Association Study Meta-analysis of Total Body BMD and Assessment of Age-Specific Effects.	Total body bone mineral density	56,284 European ancestry individuals, up to 1,333 African American individuals, up to 9,328 admixed individuals	NA	1p36.12	NR	PPIAP34 - ZBTB40	ENSG00000234397	ENSG00000184677		53211	52296	rs10493013-T	rs10493013	0	10493013	regulatory_region_variant	1	0.8189	4e-43	42.3979		0.1013	unit decrease	Affymetrix, Illumina [~ 23700000] (imputed)	N
1	rs7537281	1	22703035	rs10493013	2018-10-17	30158200	Trajanoska K	2018-08-29	BMJ	www.ncbi.nlm.nih.gov/pubmed/30158200	Assessment of the genetic and clinical determinants of fracture risk: genome wide association and mendelian randomisation study.	Fractures	37,857 European or East Asian ancestry cases, 227,116 European or East Asian ancestry controls	18,779 European, East Asian or other ancestry cases, 32,078 European, East Asian or other ancestry controls	1p36.12		PPIAP34 - ZBTB40	ENSG00000234397	ENSG00000184677		53211	52296	rs10493013-T	rs10493013	0	10493013	regulatory_region_variant	1	0.8286	6e-07	6.22185		1.05		Affymetrix, Illumina [2539801] (imputed)	N
1	rs7537281	1	22704191	rs11799474	2017-08-30	27863252	Astle WJ	2016-11-17	Cell	www.ncbi.nlm.nih.gov/pubmed/27863252	The Allelic Landscape of Human Blood Cell Trait Variation and Links to Common Complex Disease.	Red cell distribution width	171,529 European ancestry individuals	NA	1p36.12	intergenic	PPIAP34 - ZBTB40	ENSG00000234397	ENSG00000184677		54367	51140	rs11799474-G	rs11799474	0	11799474	intergenic_variant	1	0.1766	2e-14	13.699		0.0354974	[0.026-0.045] unit decrease	Affymetrix [~ 2500000] (imputed)	N
1	rs7537281	1	22704191	rs11799474	2018-12-17	28957414	Pilling LC	2017-09-28	PLoS One	www.ncbi.nlm.nih.gov/pubmed/28957414	Red blood cell distribution width: Genetic evidence for aging pathways in 116,666 volunteers.	Red cell distribution width	116,666 British ancestry individuals	NA	1p36.12	NR	PPIAP34 - ZBTB40	ENSG00000234397	ENSG00000184677		54367	51140	rs11799474-G	rs11799474	0	11799474	intergenic_variant	1	NR	6e-09	8.22185		0.0303989	[0.02-0.041] unit decrease	Affymetrix [16832071] (imputed)	N
1	rs7537281	1	22706434	rs6684375	2019-02-08	30595370	Kichaev G	2018-12-27	Am J Hum Genet	www.ncbi.nlm.nih.gov/pubmed/30595370	Leveraging Polygenic Functional Enrichment to Improve GWAS Power.	Heel bone mineral density	approximately 446,000 European ancestry individuals	NA	1p36.12		PPIAP34 - ZBTB40	ENSG00000234397	ENSG00000184677		56610	48897	rs6684375-?	rs6684375	0	6684375	regulatory_region_variant	1	NR	6e-147	146.222		NA		NR [~ 8900000] (imputed)	N
1	rs7537281	1	22706434	rs6684375	2017-09-21	28743860	Medina-Gomez C	2017-07-25	Nat Commun	www.ncbi.nlm.nih.gov/pubmed/28743860	Bivariate genome-wide association meta-analysis of pediatric musculoskeletal traits reveals pleiotropic effects at the SREBF1/TOM1L2 locus.	TB-LM or TBLH-BMD (pleiotropy)	8,327 European ancestry individuals, 2,087 individuals	NA	1p36.12	Intergenic	PPIAP34 - ZBTB40	ENSG00000234397	ENSG00000184677		56610	48897	rs6684375-T	rs6684375	0	6684375	regulatory_region_variant	1	0.19	5e-09	8.30103		NA		Illumina [2276811] (imputed)	N
1	rs7537281	1	22706434	rs6684375	2017-09-21	28743860	Medina-Gomez C	2017-07-25	Nat Commun	www.ncbi.nlm.nih.gov/pubmed/28743860	Bivariate genome-wide association meta-analysis of pediatric musculoskeletal traits reveals pleiotropic effects at the SREBF1/TOM1L2 locus.	Bone mineral density (paediatric, total body less femoral head)	8,327 European ancestry individuals, 2,087 individuals	NA	1p36.12	Intergenic	PPIAP34 - ZBTB40	ENSG00000234397	ENSG00000184677		56610	48897	rs6684375-T	rs6684375	0	6684375	regulatory_region_variant	1	0.19	2e-06	5.69897		0.0842	[NR] unit increase	Illumina [2276811] (imputed)	N
1	rs7537281	1	22706434	rs6684375	2018-10-18	30048462	Kim SK	2018-07-26	PLoS One	www.ncbi.nlm.nih.gov/pubmed/30048462	Identification of 613 new loci associated with heel bone mineral density and a polygenic risk score for bone mineral density, osteoporosis and fracture.	Heel bone mineral density	394,929 European ancestry individuals	NA	1p36.12		PPIAP34 - ZBTB40	ENSG00000234397	ENSG00000184677		56610	48897	rs6684375-?	rs6684375	0	6684375	regulatory_region_variant	1	NR	1e-126	126		0.0631368	[0.058-0.068] unit decrease	Affymetrix [20259828] (imputed)	N
1	rs7537281	1	22706434	rs6684375	2019-06-21	31015401	Wu Y	2019-04-23	Nat Commun	www.ncbi.nlm.nih.gov/pubmed/31015401	Genome-wide association study of medication-use and associated disease in the UK Biobank.	Medication use (drugs affecting bone structure and mineralization)	7,870 European ancestry cases, 207,798 European ancestry controls	NA	1p36.12	ZBTB40	PPIAP34 - ZBTB40	ENSG00000234397	ENSG00000184677		56610	48897	rs6684375-T	rs6684375	0	6684375	regulatory_region_variant	1	0.175671	2e-08	7.69897		0.118162	[0.077-0.159] unit decrease	Affymetrix [7288503] (imputed)	N
1	rs7537281	1	22706434	rs6684375	2019-02-08	30595370	Kichaev G	2018-12-27	Am J Hum Genet	www.ncbi.nlm.nih.gov/pubmed/30595370	Leveraging Polygenic Functional Enrichment to Improve GWAS Power.	Red cell distribution width	approximately 445,000 European ancestry individuals	NA	1p36.12		PPIAP34 - ZBTB40	ENSG00000234397	ENSG00000184677		56610	48897	rs6684375-?	rs6684375	0	6684375	regulatory_region_variant	1	NR	3e-20	19.5229		NA		NR [~ 8900000] (imputed)	N
1	rs6684479	1	22708253	rs12569102	2022-11-17	36329257	Lee CJ	2022-11-03	Commun Biol	www.ncbi.nlm.nih.gov/pubmed/36329257	Phenome-wide analysis of Taiwan Biobank reveals novel glycemia-related loci and genetic risks for diabetes.	Bone stiffness index	75,665 Taiwanese ancestry individuals	NA	1p36.12		PPIAP34 - ZBTB40	ENSG00000234397	ENSG00000184677		58429	47078	rs12569102-?	rs12569102	0	12569102	intergenic_variant	1	NR	6e-35	34.2218		1.24123	unit increase	NR [5925277] (imputed)	N
1	rs7537281	1	22710877	rs34963268	2018-09-20	28869591	Kemp JP	2017-09-04	Nat Genet	www.ncbi.nlm.nih.gov/pubmed/28869591	Identification of 153 new loci associated with heel bone mineral density and functional involvement of GPC6 in osteoporosis.	Heel bone mineral density	76,067 European ancestry women, 66,420 European ancestry men	NA	1p36.12	ZBTB40	PPIAP34 - ZBTB40	ENSG00000234397	ENSG00000184677		61053	44454	rs34963268-G	rs34963268	0	34963268	intergenic_variant	1	0.824657	3e-25	24.5229	(men)	0.0676047	[0.055-0.081] unit decrease	NR [17166351] (imputed)	N
1	rs7537281	1	22710877	rs34963268	2018-09-20	28869591	Kemp JP	2017-09-04	Nat Genet	www.ncbi.nlm.nih.gov/pubmed/28869591	Identification of 153 new loci associated with heel bone mineral density and functional involvement of GPC6 in osteoporosis.	Heel bone mineral density	76,067 European ancestry women, 66,420 European ancestry men	NA	1p36.12	ZBTB40	PPIAP34 - ZBTB40	ENSG00000234397	ENSG00000184677		61053	44454	rs34963268-G	rs34963268	0	34963268	intergenic_variant	1	0.823891	1e-50	50		0.0642023	[0.056-0.073] unit decrease	NR [17166351] (imputed)	N
1	rs7537281	1	22710877	rs34963268	2018-09-20	28869591	Kemp JP	2017-09-04	Nat Genet	www.ncbi.nlm.nih.gov/pubmed/28869591	Identification of 153 new loci associated with heel bone mineral density and functional involvement of GPC6 in osteoporosis.	Heel bone mineral density	76,067 European ancestry women, 66,420 European ancestry men	NA	1p36.12	ZBTB40	PPIAP34 - ZBTB40	ENSG00000234397	ENSG00000184677		61053	44454	rs34963268-G	rs34963268	0	34963268	intergenic_variant	1	0.823221	1e-25	25	(women)	0.0601535	[0.048-0.072] unit decrease	NR [17166351] (imputed)	N
1	rs7537281	1	22710877	rs34963268	2018-10-18	30048462	Kim SK	2018-07-26	PLoS One	www.ncbi.nlm.nih.gov/pubmed/30048462	Identification of 613 new loci associated with heel bone mineral density and a polygenic risk score for bone mineral density, osteoporosis and fracture.	Heel bone mineral density	394,929 European ancestry individuals	NA	1p36.12		PPIAP34 - ZBTB40	ENSG00000234397	ENSG00000184677		61053	44454	rs34963268-?	rs34963268	0	34963268	intergenic_variant	1	NR	2e-126	125.699		0.0630582	[0.058-0.068] unit decrease	Affymetrix [20259828] (imputed)	N
1	rs7537281	1	22710877	rs34963268	2020-09-18	32888494	Vuckovic D	2020-09-01	Cell	www.ncbi.nlm.nih.gov/pubmed/32888494	The Polygenic and Monogenic Basis of Blood Traits and Diseases.	Mean reticulocyte volume	408,112 British individuals	NA	1p36.12		PPIAP34 - ZBTB40	ENSG00000234397	ENSG00000184677		61053	44454	rs34963268-C	rs34963268	0	34963268	intergenic_variant	1	0.176129	1e-14	14		0.0224459	[0.017-0.028] unit decrease	Affymetrix [93095623] (imputed)	N
1	rs7537281	1	22710877	rs34963268	2019-02-08	30595370	Kichaev G	2018-12-27	Am J Hum Genet	www.ncbi.nlm.nih.gov/pubmed/30595370	Leveraging Polygenic Functional Enrichment to Improve GWAS Power.	Red blood cell count	approximately 445,000 European ancestry individuals	NA	1p36.12		PPIAP34 - ZBTB40	ENSG00000234397	ENSG00000184677		61053	44454	rs34963268-?	rs34963268	0	34963268	intergenic_variant	1	NR	3e-08	7.52288		NA		NR [~ 8900000] (imputed)	N
1	rs7537281	1	22711473	rs6426749	2009-10-16	19801982	Rivadeneira F	2009-10-04	Nat Genet	www.ncbi.nlm.nih.gov/pubmed/19801982	Twenty bone-mineral-density loci identified by large-scale meta-analysis of genome-wide association studies.	Bone mineral density (hip)	19,195 European ancestry individuals	NA	1p36.12	ZBTB40	PPIAP34 - ZBTB40	ENSG00000234397	ENSG00000184677		61649	43858	rs6426749-C	rs6426749	0	6426749	intergenic_variant	1	0.17	9e-08	7.04576		0.08	[0.05-0.11] s.d. increase	Affymetrix, Illumina [2543686] (imputed)	N
1	rs7537281	1	22711473	rs6426749	2019-05-01	22504420	Estrada K	2012-04-15	Nat Genet	www.ncbi.nlm.nih.gov/pubmed/22504420	Genome-wide meta-analysis identifies 56 bone mineral density loci and reveals 14 loci associated with risk of fracture.	Femoral neck bone mineral density	Up to 32,961 European and East Asian ancestry individuals	Up to 50,933 European and East Asian ancestry individuals	1p36.12	ZBTB40	PPIAP34 - ZBTB40	ENSG00000234397	ENSG00000184677		61649	43858	rs6426749-C	rs6426749	0	6426749	intergenic_variant	1	0.17	7e-57	56.1549		0.11	[NR] unit increase	Affymetrix, Illumina [~ 2500000] (imputed)	N
1	rs7537281	1	22711473	rs6426749	2018-10-17	30158200	Trajanoska K	2018-08-29	BMJ	www.ncbi.nlm.nih.gov/pubmed/30158200	Assessment of the genetic and clinical determinants of fracture risk: genome wide association and mendelian randomisation study.	Fractures	37,857 European or East Asian ancestry cases, 227,116 European or East Asian ancestry controls	18,779 European, East Asian or other ancestry cases, 32,078 European, East Asian or other ancestry controls	1p36.12		PPIAP34 - ZBTB40	ENSG00000234397	ENSG00000184677		61649	43858	rs6426749-G	rs6426749	0	6426749	intergenic_variant	1	0.8288	2e-07	6.69897		1.05		Affymetrix, Illumina [2539801] (imputed)	N
1	rs7537281	1	22711473	rs6426749	2020-09-21	32888493	Chen MH	2020-09-01	Cell	www.ncbi.nlm.nih.gov/pubmed/32888493	Trans-ethnic and Ancestry-Specific Blood-Cell Genetics in 746,667 Individuals from 5 Global Populations.	Red cell distribution width	531,774 European ancestry individuals	NA	1p36.12	NR	PPIAP34 - ZBTB40	ENSG00000234397	ENSG00000184677		61649	43858	rs6426749-G	rs6426749	0	6426749	intergenic_variant	1	0.822695	5e-30	29.301		0.027898	[0.023-0.033] SD unit increase	Affymetrix, Illumina [49860007] (imputed)	N
1	rs7537281	1	22711473	rs6426749	2020-09-21	32888493	Chen MH	2020-09-01	Cell	www.ncbi.nlm.nih.gov/pubmed/32888493	Trans-ethnic and Ancestry-Specific Blood-Cell Genetics in 746,667 Individuals from 5 Global Populations.	Red cell distribution width	563,352 African American or Afro-Caribbean, African ancestry, European ancestry, East Asian ancestry, Hispanic or Latin American and South Asian ancestry individuals	NA	1p36.12	NR	PPIAP34 - ZBTB40	ENSG00000234397	ENSG00000184677		61649	43858	rs6426749-G	rs6426749	0	6426749	intergenic_variant	1	0.820099	2e-28	27.699		NA		Affymetrix, Illumina [22063850] (imputed)	N
1	rs11800051	1	22735906	rs4655059	2018-10-18	30048462	Kim SK	2018-07-26	PLoS One	www.ncbi.nlm.nih.gov/pubmed/30048462	Identification of 613 new loci associated with heel bone mineral density and a polygenic risk score for bone mineral density, osteoporosis and fracture.	Heel bone mineral density	394,929 European ancestry individuals	NA	1p36.12		PPIAP34 - ZBTB40	ENSG00000234397	ENSG00000184677		86082	19425	rs4655059-?	rs4655059	0	4655059	intergenic_variant	1	NR	1e-88	88		0.0416391	[0.037-0.046] unit increase	Affymetrix [20259828] (imputed)	N
2	rs7535897	1	65892888	rs9436299	2019-11-04	30239722	Pulit SL	2018-09-14	Hum Mol Genet	www.ncbi.nlm.nih.gov/pubmed/30239722	Meta-analysis of genome-wide association studies for body fat distribution in 694,649 individuals of European ancestry.	Waist-to-hip ratio adjusted for BMI	379,501 European ancestry female individuals	NA	1p31.3	NR	LEPROT, LEPR			ENSG00000213625, ENSG00000116678	NA	NA	rs9436299-A	rs9436299	0	9436299	intron_variant	0	0.6602	7e-08	7.1549		0.0105	[0.0066-0.0144] unit increase	NR [~ 27400000] (imputed)	N
2	rs7535897	1	65906129	rs67129560	2020-09-18	32888494	Vuckovic D	2020-09-01	Cell	www.ncbi.nlm.nih.gov/pubmed/32888494	The Polygenic and Monogenic Basis of Blood Traits and Diseases.	Neutrophil percentage of white cells	408,112 British individuals	NA	1p31.3	LEPR	LEPR			ENSG00000116678	NA	NA	rs67129560-G	rs67129560	0	67129560	intron_variant	0	0.619797	6e-17	16.2218		0.0194873	[0.015-0.024] unit increase	Affymetrix [93095623] (imputed)	N
2	rs7535897	1	65906129	rs67129560	2019-04-18	30388399	Ligthart S	2018-11-01	Am J Hum Genet	www.ncbi.nlm.nih.gov/pubmed/30388399	Genome Analyses of >200,000 Individuals Identify 58 Loci for Chronic Inflammation and Highlight Pathways that Link Inflammation and Complex Disorders.	C-reactive protein levels	148,164 European ancestry individuals	NA	1p31.3	LEPR	LEPR			ENSG00000116678	NA	NA	rs67129560-A	rs67129560	0	67129560	intron_variant	0	0.4	5e-49	48.301		0.062	[0.054-0.07] unit decrease	Affymetrix, Illumina, Perlegen [10019203] (imputed)	N
2	rs7535897	1	65906129	rs67129560	2020-09-18	32888494	Vuckovic D	2020-09-01	Cell	www.ncbi.nlm.nih.gov/pubmed/32888494	The Polygenic and Monogenic Basis of Blood Traits and Diseases.	White blood cell count	408,112 British individuals	NA	1p31.3	LEPR	LEPR			ENSG00000116678	NA	NA	rs67129560-G	rs67129560	0	67129560	intron_variant	0	0.619825	5e-11	10.301		0.0157429	[0.011-0.02] unit increase	Affymetrix [93095623] (imputed)	N
2	rs7535897	1	65906137	rs10889551	2022-06-20	35315439	Helgeland O	2022-03-21	Nat Metab	www.ncbi.nlm.nih.gov/pubmed/35315439	Characterization of the genetic architecture of infant and early childhood body mass index.	BMI at 8 months old	24,302 European ancestry individuals	NA	1p31.3		LEPR			ENSG00000116678	NA	NA	rs10889551-A	rs10889551	0	10889551	intron_variant	0	0.350062	4e-15	14.3979		0.0756405	[0.057-0.095] unit decrease	Illumina [9200000] (imputed)	N
2	rs7535897	1	65906137	rs10889551	2022-06-20	35315439	Helgeland O	2022-03-21	Nat Metab	www.ncbi.nlm.nih.gov/pubmed/35315439	Characterization of the genetic architecture of infant and early childhood body mass index.	BMI at 1 year old	24,551 European ancestry individuals	NA	1p31.3		LEPR			ENSG00000116678	NA	NA	rs10889551-A	rs10889551	0	10889551	intron_variant	0	0.350051	5e-19	18.301		0.0883041	[0.069-0.107] unit decrease	Illumina [9200000] (imputed)	N
2	rs7535897	1	65906137	rs10889551	2022-06-20	35315439	Helgeland O	2022-03-21	Nat Metab	www.ncbi.nlm.nih.gov/pubmed/35315439	Characterization of the genetic architecture of infant and early childhood body mass index.	BMI at 1.5 years old	21,871 European ancestry individuals	NA	1p31.3		LEPR			ENSG00000116678	NA	NA	rs10889551-A	rs10889551	0	10889551	intron_variant	0	0.349436	2e-13	12.699		0.0744586	[0.055-0.094] unit decrease	Illumina [9200000] (imputed)	N
2	rs7535897	1	65906137	rs10889551	2022-06-20	35315439	Helgeland O	2022-03-21	Nat Metab	www.ncbi.nlm.nih.gov/pubmed/35315439	Characterization of the genetic architecture of infant and early childhood body mass index.	BMI at 2 years old	21,831 European ancestry individuals	NA	1p31.3		LEPR			ENSG00000116678	NA	NA	rs10889551-A	rs10889551	0	10889551	intron_variant	0	0.349164	9e-08	7.04576		0.0607384	[0.038-0.083] unit decrease	Illumina [9200000] (imputed)	N
2	rs7535897	1	65906137	rs10889551	2022-06-20	35315439	Helgeland O	2022-03-21	Nat Metab	www.ncbi.nlm.nih.gov/pubmed/35315439	Characterization of the genetic architecture of infant and early childhood body mass index.	BMI at 3 months old	14,064 European ancestry individuals	NA	1p31.3		LEPR			ENSG00000116678	NA	NA	rs10889551-A	rs10889551	0	10889551	intron_variant	0	0.349209	7e-12	11.1549		0.0636	[0.045-0.082] unit decrease	Illumina [9200000] (imputed)	N
2	rs7535897	1	65906137	rs10889551	2022-06-20	35315439	Helgeland O	2022-03-21	Nat Metab	www.ncbi.nlm.nih.gov/pubmed/35315439	Characterization of the genetic architecture of infant and early childhood body mass index.	BMI at 6 months old	11,095 European ancestry individuals	NA	1p31.3		LEPR			ENSG00000116678	NA	NA	rs10889551-A	rs10889551	0	10889551	intron_variant	0	0.34924	2e-17	16.699		0.078022	[0.06-0.096] unit decrease	Illumina [9200000] (imputed)	N
2	rs7535897	1	65906490	rs970468	2020-09-18	32888494	Vuckovic D	2020-09-01	Cell	www.ncbi.nlm.nih.gov/pubmed/32888494	The Polygenic and Monogenic Basis of Blood Traits and Diseases.	Neutrophil count	408,112 British individuals	NA	1p31.3	LEPR	LEPR			ENSG00000116678	NA	NA	rs970468-A	rs970468	0	970468	intron_variant	0	0.635128	4e-16	15.3979		0.0196548	[0.015-0.024] unit increase	Affymetrix [93095623] (imputed)	N
2	rs7535897	1	65911607	rs9436747	2017-08-30	27863252	Astle WJ	2016-11-17	Cell	www.ncbi.nlm.nih.gov/pubmed/27863252	The Allelic Landscape of Human Blood Cell Trait Variation and Links to Common Complex Disease.	Sum neutrophil eosinophil counts	170,384 European ancestry individuals	NA	1p31.3	LEPR	LEPR			ENSG00000116678	NA	NA	rs9436747-C	rs9436747	0	9436747	intron_variant	0	0.6284	9e-20	19.0458		0.0337746	[0.026-0.041] unit increase	Affymetrix [~ 2500000] (imputed)	N
2	rs7535897	1	65911607	rs9436747	2017-08-30	27863252	Astle WJ	2016-11-17	Cell	www.ncbi.nlm.nih.gov/pubmed/27863252	The Allelic Landscape of Human Blood Cell Trait Variation and Links to Common Complex Disease.	White blood cell count	172,435 European ancestry individuals	NA	1p31.3	LEPR	LEPR			ENSG00000116678	NA	NA	rs9436747-C	rs9436747	0	9436747	intron_variant	0	0.6285	2e-16	15.699		0.0305065	[0.023-0.038] unit increase	Affymetrix [~ 2500000] (imputed)	N
2	rs7535897	1	65911607	rs9436747	2017-08-30	27863252	Astle WJ	2016-11-17	Cell	www.ncbi.nlm.nih.gov/pubmed/27863252	The Allelic Landscape of Human Blood Cell Trait Variation and Links to Common Complex Disease.	Neutrophil count	170,702 European ancestry individuals	NA	1p31.3	LEPR	LEPR			ENSG00000116678	NA	NA	rs9436747-C	rs9436747	0	9436747	intron_variant	0	0.6284	5e-20	19.301		0.0339779	[0.027-0.041] unit increase	Affymetrix [~ 2500000] (imputed)	N
2	rs7535897	1	65911607	rs9436747	2017-08-30	27863252	Astle WJ	2016-11-17	Cell	www.ncbi.nlm.nih.gov/pubmed/27863252	The Allelic Landscape of Human Blood Cell Trait Variation and Links to Common Complex Disease.	Myeloid white cell count	169,219 European ancestry individuals	NA	1p31.3	LEPR	LEPR			ENSG00000116678	NA	NA	rs9436747-C	rs9436747	0	9436747	intron_variant	0	0.6284	8e-19	18.0969		0.0330292	[0.026-0.04] unit increase	Affymetrix [~ 2500000] (imputed)	N
2	rs7535897	1	65911607	rs9436747	2017-08-30	27863252	Astle WJ	2016-11-17	Cell	www.ncbi.nlm.nih.gov/pubmed/27863252	The Allelic Landscape of Human Blood Cell Trait Variation and Links to Common Complex Disease.	Sum basophil neutrophil counts	170,143 European ancestry individuals	NA	1p31.3	LEPR	LEPR			ENSG00000116678	NA	NA	rs9436747-C	rs9436747	0	9436747	intron_variant	0	0.6285	8e-20	19.0969		0.0338618	[0.027-0.041] unit increase	Affymetrix [~ 2500000] (imputed)	N
2	rs7535897	1	65911607	rs9436747	2017-08-30	27863252	Astle WJ	2016-11-17	Cell	www.ncbi.nlm.nih.gov/pubmed/27863252	The Allelic Landscape of Human Blood Cell Trait Variation and Links to Common Complex Disease.	Granulocyte count	169,822 European ancestry individuals	NA	1p31.3	LEPR	LEPR			ENSG00000116678	NA	NA	rs9436747-C	rs9436747	0	9436747	intron_variant	0	0.6284	1e-19	19		0.0336776	[0.026-0.041] unit increase	Affymetrix [~ 2500000] (imputed)	N
2	rs7535897	1	65921318	rs12410063	2020-12-14	32042192	Ruth KS	2020-02-10	Nat Med	www.ncbi.nlm.nih.gov/pubmed/32042192	Using human genetics to understand the disease impacts of testosterone in men and women.	Bioavailable testosterone levels	178,782 European ancestry men	NA	1p31.3	NR	LEPR			ENSG00000116678	NA	NA	rs12410063-C	rs12410063	0	12410063	intron_variant	0	0.443973	5e-18	17.301		0.0256367	[0.02-0.032] unit increase	Affymetrix [16577424] (imputed)	N
2	rs7535897	1	65932185	rs4655598	2020-12-14	32042192	Ruth KS	2020-02-10	Nat Med	www.ncbi.nlm.nih.gov/pubmed/32042192	Using human genetics to understand the disease impacts of testosterone in men and women.	Bioavailable testosterone levels	382,988 European ancestry individuals	NA	1p31.3	NR	LEPR			ENSG00000116678	NA	NA	rs4655598-T	rs4655598	0	4655598	intron_variant	0	0.448605	2e-08	7.69897		0.0111549	[0.0072-0.0151] unit increase	Affymetrix [16583148] (imputed)	N
2	rs7535897	1	65935494	rs6588147	2022-10-24	36168886	Thareja G	2022-09-28	Hum Mol Genet	www.ncbi.nlm.nih.gov/pubmed/36168886	Differences and commonalities in the genetic architecture of protein quantitative trait loci in European and Arab populations.	Leptin receptor levels	2,935 Qatari ancestry individuals	NA	1p31.3		LEPR			ENSG00000116678	NA	NA	rs6588147-G	rs6588147	0	6588147	intron_variant	0	0.185009	2e-19	18.699		0.314006	[0.25-0.38] unit increase	NR [10004359]	N
2	rs7535897	1	65943872	rs12409877	2019-07-17	28552196	Tachmazidou I	2017-06-01	Am J Hum Genet	www.ncbi.nlm.nih.gov/pubmed/28552196	Whole-Genome Sequencing Coupled to Imputation Discovers Genetic Signals for Anthropometric Traits.	Hip circumference	1,254 whole genome sequenced European ancestry individuals, 3,074 whole genome sequenced individuals, 29,716 European ancestry individuals, 400 Carlantino (founder/genetic isolate) individuals, 701 Friuli Venezia Giulia (founder/genetic isolate) individuals, 1,050 Mylopotamos (founder/genetic isolate) individuals, 883 Pomak (founder/genetic isolate) individuals	205,909 European ancestry individuals	1p31.3	LEPR	LEPR			ENSG00000116678	NA	NA	rs12409877-A	rs12409877	0	12409877	intron_variant	0	0.3974	8e-06	5.09691		0.0407	[0.023-0.059] unit increase	Affymetrix, Illumina, Perlegen [15844966] (imputed)	N
2	rs7535897	1	65945906	rs7554485	2021-12-13	34469753	Kachuri L	2021-08-26	Am J Hum Genet	www.ncbi.nlm.nih.gov/pubmed/34469753	Genetic determinants of blood-cell traits influence susceptibility to childhood acute lymphoblastic leukemia.	Neutrophil count	234,802 European ancestry individuals	100,556 European ancestry individuals	1p31.3		LEPR			ENSG00000116678	NA	NA	rs7554485-T	rs7554485	0	7554485	intron_variant	0	0.389	6e-15	14.2218		NA		Affymetrix [10369434] (imputed)	N
2	rs7535897	1	65945906	rs7554485	2022-08-30	32193382	Cole JB	2020-03-19	Nat Commun	www.ncbi.nlm.nih.gov/pubmed/32193382	Comprehensive genomic analysis of dietary habits in UK Biobank identifies hundreds of genetic associations.	Fresh fruit consumption	447,401 European ancestry individuals	NA	1p31.3		LEPR			ENSG00000116678	NA	NA	rs7554485-T	rs7554485	0	7554485	intron_variant	0	0.388456	6e-11	10.2218		0.0140767	[0.0099-0.0183] unit increase	NR [NR] (imputed)	N
2	rs7535897	1	65947044	rs7523344	2020-09-18	32888494	Vuckovic D	2020-09-01	Cell	www.ncbi.nlm.nih.gov/pubmed/32888494	The Polygenic and Monogenic Basis of Blood Traits and Diseases.	Monocyte percentage of white cells	408,112 British individuals	NA	1p31.3	LEPR	LEPR			ENSG00000116678	NA	NA	rs7523344-C	rs7523344	0	7523344	intron_variant	0	0.668346	4e-09	8.39794		0.0142332	[0.0095-0.019] unit decrease	Affymetrix [93095623] (imputed)	N
2	rs7535897	1	65994565	rs7553258	2020-09-18	32888494	Vuckovic D	2020-09-01	Cell	www.ncbi.nlm.nih.gov/pubmed/32888494	The Polygenic and Monogenic Basis of Blood Traits and Diseases.	Mean spheric corpuscular volume	408,112 British individuals	NA	1p31.3	LEPR	LEPR			ENSG00000116678	NA	NA	rs7553258-T	rs7553258	0	7553258	intron_variant	0	0.257746	8e-12	11.0969		0.0172298	[0.012-0.022] unit increase	Affymetrix [93095623] (imputed)	N
2	rs10789188	1	66053791	rs10789188	2021-02-19	33547301	Chen VL	2021-02-05	Nat Commun	www.ncbi.nlm.nih.gov/pubmed/33547301	Genome-wide association study of serum liver enzymes implicates diverse metabolic and liver pathology.	Serum alkaline phosphatase levels	390,964 European ancestry individuals	105,030 East Asian ancestry individuals	1p31.3	LEPR	LEPR			ENSG00000116678	NA	NA	rs10789188-A	rs10789188	0	10789188	intron_variant	0	0.33	1e-17	17		8.56	z-score increase	Affymetrix [4311822] (imputed)	N
2	rs10789188	1	66053791	rs10789188	2022-10-24	36168886	Thareja G	2022-09-28	Hum Mol Genet	www.ncbi.nlm.nih.gov/pubmed/36168886	Differences and commonalities in the genetic architecture of protein quantitative trait loci in European and Arab populations.	Leptin receptor levels	2,935 Qatari ancestry individuals	NA	1p31.3		LEPR			ENSG00000116678	NA	NA	rs10789188-G	rs10789188	0	10789188	intron_variant	0	0.476831	2e-38	37.699		0.355091	[0.3-0.41] unit decrease	NR [10004359]	N
2	rs11208700	1	66058801	rs4655537	2022-04-11	28240269	Suhre K	2017-02-27	Nat Commun	www.ncbi.nlm.nih.gov/pubmed/28240269	Connecting genetic risk to disease end points through the human blood plasma proteome.	Leptin receptor levels	997 European ancestry individuals	338 Greater Middle Eastern (Middle Eastern, North African or Persian), South Asian ancestry, Asian ancestry individuals	1p31.3		LEPR			ENSG00000116678	NA	NA	rs4655537-A	rs4655537	0	4655537	intron_variant	0	NR	7e-15	14.1549		0.3502	[0.26-0.44] unit increase	Affymetrix [509946]	N
2	1:66142801_TA_T	1	66070031	rs11208685	2022-05-06	35459240	Said S	2022-04-22	Nat Commun	www.ncbi.nlm.nih.gov/pubmed/35459240	Genetic analysis of over half a million people characterises C-reactive protein loci.	C-reactive protein levels	575,531 European ancestry individuals	NA	1p31.3		LEPR			ENSG00000116678	NA	NA	rs11208685-A	rs11208685	0	11208685	intron_variant	0	NR	1.99997773436537e-320	319.699		0.097	[0.091-0.103] unit increase	NR [11106737] (imputed)	N
2	rs11208717	1	66073952	rs6664374	2020-07-21	32203549	Richardson TG	2020-03-23	PLoS Med	www.ncbi.nlm.nih.gov/pubmed/32203549	Evaluating the relationship between circulating lipoprotein lipids and apolipoproteins with risk of coronary heart disease: A multivariable Mendelian randomisation analysis.	HDL cholesterol levels	403,943 European ancestry individuals	NA	1p31.3	LEPR	LEPR			ENSG00000116678	NA	NA	rs6664374-C	rs6664374	0	6664374	intron_variant	0	0.652777	2e-12	11.699		0.0140517	[0.01-0.018] unit decrease	Affymetrix [NR] (imputed)	N
2	rs11208717	1	66073952	rs6664374	2020-09-21	32888493	Chen MH	2020-09-01	Cell	www.ncbi.nlm.nih.gov/pubmed/32888493	Trans-ethnic and Ancestry-Specific Blood-Cell Genetics in 746,667 Individuals from 5 Global Populations.	Platelet count	542,827 European ancestry individuals	NA	1p31.3	NR	LEPR			ENSG00000116678	NA	NA	rs6664374-T	rs6664374	0	6664374	intron_variant	0	0.34862	4e-12	11.3979		0.013918	[0.01-0.0179] SD unit decrease	Affymetrix, Illumina [50241410] (imputed)	N
2	rs11208717	1	66073952	rs6664374	2020-09-18	32888494	Vuckovic D	2020-09-01	Cell	www.ncbi.nlm.nih.gov/pubmed/32888494	The Polygenic and Monogenic Basis of Blood Traits and Diseases.	Plateletcrit	408,112 British individuals	NA	1p31.3	LEPR	LEPR			ENSG00000116678	NA	NA	rs6664374-T	rs6664374	0	6664374	intron_variant	0	0.348395	6e-22	21.2218		0.0227892	[0.018-0.027] unit decrease	Affymetrix [93095623] (imputed)	N
2	rs11208717	1	66073952	rs6664374	2020-09-18	32888494	Vuckovic D	2020-09-01	Cell	www.ncbi.nlm.nih.gov/pubmed/32888494	The Polygenic and Monogenic Basis of Blood Traits and Diseases.	Platelet count	408,112 British individuals	NA	1p31.3	LEPR	LEPR			ENSG00000116678	NA	NA	rs6664374-T	rs6664374	0	6664374	intron_variant	0	0.348374	2e-10	9.69897		0.015069	[0.01-0.02] unit decrease	Affymetrix [93095623] (imputed)	N
2	rs11208717	1	66073952	rs6664374	2021-12-14	34594039	Sakaue S	2021-09-30	Nat Genet	www.ncbi.nlm.nih.gov/pubmed/34594039	A cross-population atlas of genetic associations for 220 human phenotypes.	HDL cholesterol	315,133 European ancestry individuals, 74,970 East Asian ancestry individuals	NA	1p31.3		LEPR			ENSG00000116678	NA	NA	rs6664374-T	rs6664374	0	6664374	intron_variant	0	NR	9e-13	12.0458		0.016	[0.012-0.02] unit increase	Affymetrix, Illumina [20525311] (imputed)	N
2	1:66142801_TA_T	1	66077590	rs6690625	2020-09-21	32888493	Chen MH	2020-09-01	Cell	www.ncbi.nlm.nih.gov/pubmed/32888493	Trans-ethnic and Ancestry-Specific Blood-Cell Genetics in 746,667 Individuals from 5 Global Populations.	Hemoglobin concentration	563,946 European ancestry individuals	NA	1p31.3	NR	LEPR			ENSG00000116678	NA	NA	rs6690625-G	rs6690625	0	6690625	intron_variant	0	0.196688	4e-15	14.3979		0.018081	[0.014-0.023] SD unit increase	Affymetrix, Illumina [50638016] (imputed)	N
2	1:66142801_TA_T	1	66077590	rs6690625	2020-09-18	32888494	Vuckovic D	2020-09-01	Cell	www.ncbi.nlm.nih.gov/pubmed/32888494	The Polygenic and Monogenic Basis of Blood Traits and Diseases.	Hemoglobin	408,112 British individuals	NA	1p31.3	LEPR	LEPR			ENSG00000116678	NA	NA	rs6690625-G	rs6690625	0	6690625	intron_variant	0	0.195771	4e-12	11.3979		0.0193112	[0.014-0.025] unit increase	Affymetrix [93095623] (imputed)	N
2	rs11208717	1	66077624	rs6678033	2020-09-21	32888493	Chen MH	2020-09-01	Cell	www.ncbi.nlm.nih.gov/pubmed/32888493	Trans-ethnic and Ancestry-Specific Blood-Cell Genetics in 746,667 Individuals from 5 Global Populations.	Neutrophil count	519,288 European ancestry individuals	NA	1p31.3	NR	LEPR			ENSG00000116678	NA	NA	rs6678033-A	rs6678033	0	6678033	intron_variant	0	0.367919	1e-102	102		0.042708	[0.039-0.047] SD unit decrease	Affymetrix, Illumina [50250472] (imputed)	N
2	rs11208717	1	66078405	rs6693842	2020-09-18	32888494	Vuckovic D	2020-09-01	Cell	www.ncbi.nlm.nih.gov/pubmed/32888494	The Polygenic and Monogenic Basis of Blood Traits and Diseases.	Neutrophil percentage of white cells	408,112 British individuals	NA	1p31.3	LEPR	LEPR			ENSG00000116678	NA	NA	rs6693842-C	rs6693842	0	6693842	intron_variant	0	0.365773	4e-19	18.3979		0.0211501	[0.017-0.026] unit decrease	Affymetrix [93095623] (imputed)	N
2	rs11208717	1	66078405	rs6693842	2020-09-18	32888494	Vuckovic D	2020-09-01	Cell	www.ncbi.nlm.nih.gov/pubmed/32888494	The Polygenic and Monogenic Basis of Blood Traits and Diseases.	Monocyte percentage of white cells	408,112 British individuals	NA	1p31.3	LEPR	LEPR			ENSG00000116678	NA	NA	rs6693842-C	rs6693842	0	6693842	intron_variant	0	0.365809	7e-14	13.1549		0.017856	[0.013-0.023] unit increase	Affymetrix [93095623] (imputed)	N
2	1:66142801_TA_T	1	66084181	rs4655739	2021-12-14	34594039	Sakaue S	2021-09-30	Nat Genet	www.ncbi.nlm.nih.gov/pubmed/34594039	A cross-population atlas of genetic associations for 220 human phenotypes.	Alanine aminotransferase levels	344,136 European ancestry individuals, 150,545 East Asian ancestry individuals	NA	1p31.3		LEPR			ENSG00000116678	NA	NA	rs4655739-T	rs4655739	0	4655739	intron_variant	0	NR	2e-12	11.699		0.0206	[0.015-0.026] unit increase	Affymetrix, Illumina [20538387] (imputed)	N
2	rs11208717	1	66085574	rs3790439	2022-08-16	35552711	Pankratz N	2022-05-12	Hum Mol Genet	www.ncbi.nlm.nih.gov/pubmed/35552711	Whole exome sequencing of 14_389 individuals from the ESP and CHARGE consortia identifies novel rare variation associated with hemostatic factors.	Fibrinogen levels	10,118 European ancestry individuals, 3,520 African American individuals	NA	1p31.3		LEPR			ENSG00000116678	NA	NA	rs3790439-?	rs3790439	0	3790439	intron_variant	0	NR	7e-06	5.1549		0.0245501	[0.014-0.035] unit decrease	Illumina [269877]	N
2	rs11208717	1	66086194	rs10889569	2014-01-10	23844046	Dorajoo R	2013-07-02	PLoS One	www.ncbi.nlm.nih.gov/pubmed/23844046	Are C-reactive protein associated genetic variants associated with serum levels and retinal markers of microvascular pathology in Asian populations from Singapore?	C-reactive protein	2,179 Chinese ancestry individuals, 2,275 Malay ancestry individuals, 2,238 Asian Indian ancestry individuals	NA	1p31.3	LEPR	LEPR			ENSG00000116678	NA	NA	rs10889569-T	rs10889569	0	10889569	intron_variant	0	0.778	9e-09	8.04576		0.05	[NR] unit increase	Illumina [up to 1745429] (imputed)	N
2	rs11208717	1	66086194	rs10889569	2019-07-02	31217584	Wojcik GL	2019-06-19	Nature	www.ncbi.nlm.nih.gov/pubmed/31217584	Genetic analyses of diverse populations improves discovery for complex traits.	C-reactive protein levels	8,349 African American individuals, 15,912 Hispanic/Latino individuals, 1,811 Asian ancestry individuals, 1,777 Native Hawaiian ancestry individuals, 574 Native American ancestry individuals, 97 individuals	NA	1p31.3	NR	LEPR			ENSG00000116678	NA	NA	rs10889569-?	rs10889569	0	10889569	intron_variant	0	NR	2e-21	20.699		0.0792652	[0.063-0.096] unit decrease	Illumina [30861016] (imputed)	N
2	rs11208717	1	66088701	rs12067936	2021-12-14	34594039	Sakaue S	2021-09-30	Nat Genet	www.ncbi.nlm.nih.gov/pubmed/34594039	A cross-population atlas of genetic associations for 220 human phenotypes.	Neutrophil count	349,856 European ancestry individuals, 82,810 East Asian ancestry individuals	NA	1p31.3		LEPR			ENSG00000116678	NA	NA	rs12067936-A	rs12067936	0	12067936	non_coding_transcript_exon_variant	0	NR	7e-62	61.1549		0.041	[0.036-0.046] unit decrease	Affymetrix, Illumina [20526770] (imputed)	N
2	rs11208717	1	66088701	rs12067936	2021-12-14	34594039	Sakaue S	2021-09-30	Nat Genet	www.ncbi.nlm.nih.gov/pubmed/34594039	A cross-population atlas of genetic associations for 220 human phenotypes.	White blood cell count	350,470 European ancestry individuals, 154,355 East Asian ancestry individuals	NA	1p31.3		LEPR			ENSG00000116678	NA	NA	rs12067936-A	rs12067936	0	12067936	non_coding_transcript_exon_variant	0	NR	1e-57	57		0.0396	[0.035-0.045] unit decrease	Affymetrix, Illumina [20538670] (imputed)	N
2	rs11208717	1	66089782	rs6700896	2017-08-30	27863252	Astle WJ	2016-11-17	Cell	www.ncbi.nlm.nih.gov/pubmed/27863252	The Allelic Landscape of Human Blood Cell Trait Variation and Links to Common Complex Disease.	Mean corpuscular volume	172,433 European ancestry individuals	NA	1p31.3	LEPR	LEPR			ENSG00000116678	NA	NA	rs6700896-T	rs6700896	0	6700896	intron_variant	0	0.3795	4e-11	10.3979		0.0239339	[0.017-0.031] unit increase	Affymetrix [~ 2500000] (imputed)	N
2	rs11208717	1	66089782	rs6700896	2017-08-30	27863252	Astle WJ	2016-11-17	Cell	www.ncbi.nlm.nih.gov/pubmed/27863252	The Allelic Landscape of Human Blood Cell Trait Variation and Links to Common Complex Disease.	Mean corpuscular hemoglobin	172,332 European ancestry individuals	NA	1p31.3	LEPR	LEPR			ENSG00000116678	NA	NA	rs6700896-T	rs6700896	0	6700896	intron_variant	0	0.3795	1e-15	15		0.0291606	[0.022-0.036] unit increase	Affymetrix [~ 2500000] (imputed)	N
2	rs11208717	1	66089782	rs6700896	2009-07-12	19567438	Elliott P	2009-07-01	JAMA	www.ncbi.nlm.nih.gov/pubmed/19567438	Genetic Loci associated with C-reactive protein levels and risk of coronary heart disease.	C-reactive protein	17,967 European ancestry and Indian Asian ancestry individuals	13,615 European ancestry and Indian Asian ancestry Individuals	1p31.3	LEPR	LEPR			ENSG00000116678	NA	NA	rs6700896-T	rs6700896	0	6700896	intron_variant	0	NR	3e-14	13.5229		14.8	[12.0-17.6] % decrease	Affymetrix, Illumina, Perlegen [~ 1400000] (imputed)	N
2	rs11208717	1	66089782	rs6700896	2019-07-02	31217584	Wojcik GL	2019-06-19	Nature	www.ncbi.nlm.nih.gov/pubmed/31217584	Genetic analyses of diverse populations improves discovery for complex traits.	C-reactive protein levels	8,349 African American individuals, 15,912 Hispanic/Latino individuals, 1,811 Asian ancestry individuals, 1,777 Native Hawaiian ancestry individuals, 574 Native American ancestry individuals, 97 individuals	NA	1p31.3	NR	LEPR			ENSG00000116678	NA	NA	rs6700896-?	rs6700896	0	6700896	intron_variant	0	NR	2e-25	24.699		0.0873465	[0.071-0.104] unit decrease	Illumina [30861016] (imputed)	N
2	rs11208717	1	66092570	rs11208691	2017-08-30	27863252	Astle WJ	2016-11-17	Cell	www.ncbi.nlm.nih.gov/pubmed/27863252	The Allelic Landscape of Human Blood Cell Trait Variation and Links to Common Complex Disease.	Lymphocyte percentage of white cells	171,748 European ancestry individuals	NA	1p31.3	LEPR	LEPR			ENSG00000116678	NA	NA	rs11208691-G	rs11208691	0	11208691	intron_variant	0	0.371	8e-10	9.09691		0.0227052	[0.015-0.03] unit increase	Affymetrix [~ 2500000] (imputed)	N
2	rs11208717	1	66093030	rs7546242	2020-07-21	32203549	Richardson TG	2020-03-23	PLoS Med	www.ncbi.nlm.nih.gov/pubmed/32203549	Evaluating the relationship between circulating lipoprotein lipids and apolipoproteins with risk of coronary heart disease: A multivariable Mendelian randomisation analysis.	Apolipoprotein A1 levels	393,193 European ancestry individuals	NA	1p31.3	LEPR	LEPR			ENSG00000116678	NA	NA	rs7546242-C	rs7546242	0	7546242	intron_variant	0	0.63034	4e-14	13.3979		0.0153554	[0.011-0.019] unit decrease	Affymetrix [NR] (imputed)	N
2	rs11208717	1	66098653	rs1938498	2022-09-08	35810165	Westerman KE	2022-07-09	Nat Commun	www.ncbi.nlm.nih.gov/pubmed/35810165	Variance-quantitative trait loci enable systematic discovery of gene-environment interactions for cardiometabolic serum biomarkers.	High-sensitivity C-reactive protein levels	5,694 African ancestry individuals, 1,988 East Asian ancestry individuals, 336,298 European ancestry individuals, 6,036 South Asian ancestry individuals	23,294 European ancestry women	1p31.3		LEPR			ENSG00000116678	NA	NA	rs1938498-?	rs1938498	0	1938498	intron_variant	0	NR	6e-107	106.222		NA		NR [9487345] (imputed)	N
2	rs11208717	1	66098653	rs1938498	2022-11-17	34887591	Graham SE	2021-12-09	Nature	www.ncbi.nlm.nih.gov/pubmed/34887591	The power of genetic diversity in genome-wide association studies of lipids.	High density lipoprotein cholesterol levels	40,963 South Asian ancestry individuals, 48,057 Hispanic individuals, 99,432 Admixed African or African ancestry individuals, 146,492 East Asian ancestry individuals, 1,320,016 European ancestry individuals	NA	1p31.3		LEPR			ENSG00000116678	NA	NA	rs1938498-?	rs1938498	0	1938498	intron_variant	0	NR	1e-12	12		NA		NR [52000000] (imputed)	N
2	rs11208717	1	66102257	rs1805096	2012-11-02	22939635	Reiner AP	2012-08-28	Am J Hum Genet	www.ncbi.nlm.nih.gov/pubmed/22939635	Genome-wide association and population genetic analysis of C-reactive protein in African American and Hispanic American women.	C-reactive protein	8,280 African American female individuals, 3,548 Hispanic female individuals	3,787 African American female individuals, 3,548 Hispanic female individuals, 5,656 European ancestry individuals	1p31.3	LEPR	LEPR			ENSG00000116678	NA	NA	rs1805096-A	rs1805096	0	1805096	synonymous_variant	0	0.451	2e-09	8.69897	(HA women)	0.113	[0.064-0.162] unit decrease	Affymetrix [up to 2203609] (imputed)	N
2	rs11208717	1	66102257	rs1805096	2019-07-02	31217584	Wojcik GL	2019-06-19	Nature	www.ncbi.nlm.nih.gov/pubmed/31217584	Genetic analyses of diverse populations improves discovery for complex traits.	C-reactive protein levels	8,349 African American individuals, 15,912 Hispanic/Latino individuals, 1,811 Asian ancestry individuals, 1,777 Native Hawaiian ancestry individuals, 574 Native American ancestry individuals, 97 individuals	NA	1p31.3	NR	LEPR			ENSG00000116678	NA	NA	rs1805096-?	rs1805096	0	1805096	synonymous_variant	0	NR	7e-25	24.1549		0.086355	[0.07-0.103] unit decrease	Illumina [30861016] (imputed)	N
2	rs11208717	1	66102257	rs1805096	2019-04-18	30388399	Ligthart S	2018-11-01	Am J Hum Genet	www.ncbi.nlm.nih.gov/pubmed/30388399	Genome Analyses of >200,000 Individuals Identify 58 Loci for Chronic Inflammation and Highlight Pathways that Link Inflammation and Complex Disorders.	C-reactive protein levels	up to 92,771 European ancestry males, up to 113,387 European ancestry females	NA	1p31.3	LEPR	LEPR			ENSG00000116678	NA	NA	rs1805096-G	rs1805096	0	1805096	synonymous_variant	0	0.39	2e-183	182.699		0.104	[0.096-0.112] unit increase	Affymetrix, Illumina, Perlegen [2437193] (imputed)	N
2	rs11208717	1	66102257	rs1805096	2019-04-18	30388399	Ligthart S	2018-11-01	Am J Hum Genet	www.ncbi.nlm.nih.gov/pubmed/30388399	Genome Analyses of >200,000 Individuals Identify 58 Loci for Chronic Inflammation and Highlight Pathways that Link Inflammation and Complex Disorders.	C-reactive protein levels	up to 92,771 European ancestry males, up to 113,387 European ancestry females	NA	1p31.3	LEPR	LEPR			ENSG00000116678	NA	NA	rs1805096-A	rs1805096	0	1805096	synonymous_variant	0	NR	2e-162	161.699	(women)	0.132	[NR] unit decrease	Affymetrix, Illumina, Perlegen [2437193] (imputed)	N
2	rs11208717	1	66102257	rs1805096	2019-04-18	30388399	Ligthart S	2018-11-01	Am J Hum Genet	www.ncbi.nlm.nih.gov/pubmed/30388399	Genome Analyses of >200,000 Individuals Identify 58 Loci for Chronic Inflammation and Highlight Pathways that Link Inflammation and Complex Disorders.	C-reactive protein levels	up to 92,771 European ancestry males, up to 113,387 European ancestry females	NA	1p31.3	LEPR	LEPR			ENSG00000116678	NA	NA	rs1805096-A	rs1805096	0	1805096	synonymous_variant	0	NR	2e-39	38.699	(men)	0.07	[NR] unit decrease	Affymetrix, Illumina, Perlegen [2437193] (imputed)	N
2	rs11208717	1	66105944	rs1892534	2017-08-30	27863252	Astle WJ	2016-11-17	Cell	www.ncbi.nlm.nih.gov/pubmed/27863252	The Allelic Landscape of Human Blood Cell Trait Variation and Links to Common Complex Disease.	Myeloid white cell count	169,219 European ancestry individuals	NA	1p31.3	LEPR	LEPR			ENSG00000116678	NA	NA	rs1892534-T	rs1892534	0	1892534	3_prime_UTR_variant	0	0.3766	8e-36	35.0969		0.0463462	[0.039-0.054] unit decrease	Affymetrix [~ 2500000] (imputed)	N
2	rs11208717	1	66105944	rs1892534	2017-08-30	27863252	Astle WJ	2016-11-17	Cell	www.ncbi.nlm.nih.gov/pubmed/27863252	The Allelic Landscape of Human Blood Cell Trait Variation and Links to Common Complex Disease.	Granulocyte count	169,822 European ancestry individuals	NA	1p31.3	LEPR	LEPR			ENSG00000116678	NA	NA	rs1892534-T	rs1892534	0	1892534	3_prime_UTR_variant	0	0.3767	4e-37	36.3979		0.0471161	[0.04-0.054] unit decrease	Affymetrix [~ 2500000] (imputed)	N
2	rs11208717	1	66105944	rs1892534	2016-10-05	26561523	de Vries PS	2015-11-10	Hum Mol Genet	www.ncbi.nlm.nih.gov/pubmed/26561523	A meta-analysis of 120 246 individuals identifies 18 new loci for fibrinogen concentration.	Fibrinogen levels	120,246 European ancestry individuals	NA	1p31.3	LEPR	LEPR			ENSG00000116678	NA	NA	rs1892534-T	rs1892534	0	1892534	3_prime_UTR_variant	0	0.38	4e-15	14.3979		0.0073	NR unit decrease	Affymetrix, Illumina [~ 10700000] (imputed)	N
2	rs11208717	1	66105944	rs1892534	2008-06-22	18439548	Ridker PM	2008-04-24	Am J Hum Genet	www.ncbi.nlm.nih.gov/pubmed/18439548	Loci related to metabolic-syndrome pathways including LEPR,HNF1A, IL6R, and GCKR associate with plasma C-reactive protein: the Women's Genome Health Study.	C-reactive protein	6,345 European ancestry female individuals	NA	1p31.3	LEPR	LEPR			ENSG00000116678	NA	NA	rs1892534-A	rs1892534	0	1892534	3_prime_UTR_variant	0	NR	7e-21	20.1549		0.17	[NR] mg/dl decrease	Illumina [336108]	N
2	rs11208717	1	66105944	rs1892534	2019-07-02	31217584	Wojcik GL	2019-06-19	Nature	www.ncbi.nlm.nih.gov/pubmed/31217584	Genetic analyses of diverse populations improves discovery for complex traits.	C-reactive protein levels	8,349 African American individuals, 15,912 Hispanic/Latino individuals, 1,811 Asian ancestry individuals, 1,777 Native Hawaiian ancestry individuals, 574 Native American ancestry individuals, 97 individuals	NA	1p31.3	NR	LEPR			ENSG00000116678	NA	NA	rs1892534-?	rs1892534	0	1892534	3_prime_UTR_variant	0	NR	2e-24	23.699		0.0853203	[0.069-0.102] unit decrease	Illumina [30861016] (imputed)	N
2	rs11208717	1	66105944	rs1892534	2020-09-21	32888493	Chen MH	2020-09-01	Cell	www.ncbi.nlm.nih.gov/pubmed/32888493	Trans-ethnic and Ancestry-Specific Blood-Cell Genetics in 746,667 Individuals from 5 Global Populations.	Lymphocyte count	643,370 African American or Afro-Caribbean, African ancestry, European ancestry, East Asian ancestry, Hispanic or Latin American and South Asian ancestry individuals	NA	1p31.3	NR	LEPR			ENSG00000116678	NA	NA	rs1892534-T	rs1892534	0	1892534	3_prime_UTR_variant	0	0.447339	4e-21	20.3979		NA		Affymetrix, Illumina [23472807] (imputed)	N
2	rs11208717	1	66105944	rs1892534	2022-07-20	35285134	Temprano-Sagrera G	2022-03-14	J Thromb Haemost	www.ncbi.nlm.nih.gov/pubmed/35285134	Multi-phenotype analyses of hemostatic traits with cardiovascular events reveal novel genetic associations.	Coronary artery disease or fibrinogen levels (pleiotropy)	172,122 European, South Asian or East Asian CAD cases, 566,864 European, South Asian or East Asian CAD controls, 120,246 European ancestry individuals with measurements	NA	1p31.3		LEPR			ENSG00000116678	NA	NA	rs1892534-?	rs1892534	0	1892534	3_prime_UTR_variant	0	NR	3e-15	14.5229		NA		NR [NR]	N
2	rs11208717	1	66105944	rs1892534	2022-07-20	35285134	Temprano-Sagrera G	2022-03-14	J Thromb Haemost	www.ncbi.nlm.nih.gov/pubmed/35285134	Multi-phenotype analyses of hemostatic traits with cardiovascular events reveal novel genetic associations.	Ischemic stroke or fibrinogen levels (pleiotropy)	120,246 European ancestry individuals with measurements, 60,341 European, African American, East Asian, South Asian, mixed Asian or Latin American ischemic stroke cases, 454,450 European, African American, East Asian, South Asian, mixed Asian or Latin American ischemic stroke controls	NA	1p31.3		LEPR			ENSG00000116678	NA	NA	rs1892534-?	rs1892534	0	1892534	3_prime_UTR_variant	0	NR	2e-16	15.699		NA		NR [NR]	N
2	rs11208717	1	66105944	rs1892534	2022-07-20	35285134	Temprano-Sagrera G	2022-03-14	J Thromb Haemost	www.ncbi.nlm.nih.gov/pubmed/35285134	Multi-phenotype analyses of hemostatic traits with cardiovascular events reveal novel genetic associations.	Fibrinogen levels or tissue plasminogen activator levels (pleiotropy)	120,246 European ancestry individuals with fibrinogen measurements, 26,929 European ancestry individuals with tPA measurements	NA	1p31.3		LEPR			ENSG00000116678	NA	NA	rs1892534-?	rs1892534	0	1892534	3_prime_UTR_variant	0	NR	2e-16	15.699		NA		NR [NR]	N
2	rs11208717	1	66105944	rs1892534	2022-07-20	35285134	Temprano-Sagrera G	2022-03-14	J Thromb Haemost	www.ncbi.nlm.nih.gov/pubmed/35285134	Multi-phenotype analyses of hemostatic traits with cardiovascular events reveal novel genetic associations.	Fibrinogen levels or factor VII levels or factor XI levels or tissue plasminogen activator levels (pleiotropy)	120,246 European ancestry individuals with fibrinogen measurements, 27,495 European or African American individuals with factor VII measurements, 16,169 European ancestry individuals with factor XI measurements, 26,929 European ancestry individuals with tPA measurements	NA	1p31.3		LEPR			ENSG00000116678	NA	NA	rs1892534-?	rs1892534	0	1892534	3_prime_UTR_variant	0	NR	1e-16	16		NA		NR [NR]	N
2	rs11208717	1	66105944	rs1892534	2022-07-20	35285134	Temprano-Sagrera G	2022-03-14	J Thromb Haemost	www.ncbi.nlm.nih.gov/pubmed/35285134	Multi-phenotype analyses of hemostatic traits with cardiovascular events reveal novel genetic associations.	Fibrinogen levels or plasminogen activator inhibitor 1 levels (pleiotropy)	120,246 European ancestry individuals with fibrinogen measurements, 19,599 European ancestry individuals with PAI1 measurements	NA	1p31.3		LEPR			ENSG00000116678	NA	NA	rs1892534-?	rs1892534	0	1892534	3_prime_UTR_variant	0	NR	3e-16	15.5229		NA		NR [NR]	N
2	rs11208717	1	66105944	rs1892534	2022-07-20	35285134	Temprano-Sagrera G	2022-03-14	J Thromb Haemost	www.ncbi.nlm.nih.gov/pubmed/35285134	Multi-phenotype analyses of hemostatic traits with cardiovascular events reveal novel genetic associations.	Venous thromboembolism or fibrinogen levels (pleiotropy)	120,246 European ancestry individuals with measurements, 30,234 European or African American VTE cases, 172,122 European or African American VTE controls	NA	1p31.3		LEPR			ENSG00000116678	NA	NA	rs1892534-?	rs1892534	0	1892534	3_prime_UTR_variant	0	NR	1e-15	15		NA		NR [NR]	N
2	rs11208717	1	66105944	rs1892534	2022-07-20	35285134	Temprano-Sagrera G	2022-03-14	J Thromb Haemost	www.ncbi.nlm.nih.gov/pubmed/35285134	Multi-phenotype analyses of hemostatic traits with cardiovascular events reveal novel genetic associations.	Fibrinogen levels or factor VII levels (pleiotropy)	120,246 European ancestry individuals with fibrinogen measurements, 27,495 European or African American individuals with factor VII measurements	NA	1p31.3		LEPR			ENSG00000116678	NA	NA	rs1892534-?	rs1892534	0	1892534	3_prime_UTR_variant	0	NR	3e-16	15.5229		NA		NR [NR]	N
2	rs11208717	1	66105944	rs1892534	2021-12-14	34594039	Sakaue S	2021-09-30	Nat Genet	www.ncbi.nlm.nih.gov/pubmed/34594039	A cross-population atlas of genetic associations for 220 human phenotypes.	Lymphocyte count	349,856 European ancestry individuals, 95,717 East Asian ancestry individuals	NA	1p31.3		LEPR			ENSG00000116678	NA	NA	rs1892534-T	rs1892534	0	1892534	3_prime_UTR_variant	0	NR	6e-15	14.2218		0.0179	[0.013-0.022] unit decrease	Affymetrix, Illumina [20531022] (imputed)	N
2	rs11208717	1	66107881	rs59508186	2022-04-27	35213538	Richardson TG	2022-02-25	PLoS Biol	www.ncbi.nlm.nih.gov/pubmed/35213538	Characterising metabolomic signatures of lipid-modifying therapies through drug target mendelian randomisation.	Phospholipids to total lipids ratio in very small VLDL	115,082 European ancestry individuals	NA	1p31.3		LEPR - RN7SL854P	ENSG00000116678	ENSG00000239319		639	118860	rs59508186-C	rs59508186	0	59508186	intergenic_variant	1	0.613097	1e-08	8		0.0236925	[0.016-0.032] unit increase	NR [11722792] (imputed)	N
2	rs11208717	1	66108517	rs2154384	2020-03-23	31900758	Han X	2020-01-03	Eur J Epidemiol	www.ncbi.nlm.nih.gov/pubmed/31900758	Using Mendelian randomization to evaluate the causal relationship between serum C-reactive protein levels and age-related macular degeneration.	C-reactive protein levels	418,642 British ancestry individuals	NA	1p31.3	NR	LEPR - NA	ENSG00000116678			1275	NA	rs2154384-C	rs2154384	0	2154384	intergenic_variant	1	0.630554	0	731.699		0.120384	[0.12-0.12] unit increase	NR [NR]	N
2	rs11208717	1	66109445	rs200241668	2021-03-22	33339817	Nielsen JB	2020-12-18	Nat Commun	www.ncbi.nlm.nih.gov/pubmed/33339817	Loss-of-function genomic variants highlight potential therapeutic targets for cardiovascular disease.	C-reactive protein levels	76,081 European ancestry individuals, 127,395 Japanese ancestry individuals	NA	1p31.3	LEPR, PDE4B	LEPR - RN7SL854P	ENSG00000116678	ENSG00000239319		2203	117296	rs200241668-?	rs200241668	0	200241668	downstream_gene_variant	1		4e-44	43.3979		0.0968	[0.083-0.11] unit increase	Illumina [31500000] (imputed)	N
2	rs11208717	1	66109445	rs200241668	2022-10-24	34321204	Harrison S	2021-07-28	Sci Adv	www.ncbi.nlm.nih.gov/pubmed/34321204	Testosterone and socioeconomic position: Mendelian randomization in 306,248 men and women in UK Biobank.	Albumin levels	158,000 British ancestry women	NA	1p31.3		LEPR - RN7SL854P	ENSG00000116678	ENSG00000239319		2203	117296	rs200241668-C	rs200241668	0	200241668	downstream_gene_variant	1	0.37	2e-12	11.699		0.09	[0.065-0.115] g/L increase	Affymetrix [NR] (imputed)	N
2	rs11208717	1	66111766	rs6697515	2022-10-24	34321204	Harrison S	2021-07-28	Sci Adv	www.ncbi.nlm.nih.gov/pubmed/34321204	Testosterone and socioeconomic position: Mendelian randomization in 306,248 men and women in UK Biobank.	Albumin levels	148,248 British ancestry men	NA	1p31.3		LEPR - RN7SL854P	ENSG00000116678	ENSG00000239319		4524	114975	rs6697515-G	rs6697515	0	6697515	downstream_gene_variant	1	0.34	4e-09	8.39794		0.08	[0.055-0.105] g/L increase	Affymetrix [NR] (imputed)	N
2	rs11208717	1	66112528	rs12130672	2021-12-14	34594039	Sakaue S	2021-09-30	Nat Genet	www.ncbi.nlm.nih.gov/pubmed/34594039	A cross-population atlas of genetic associations for 220 human phenotypes.	Serum albumin levels	315,268 European ancestry individuals, 120,539 East Asian ancestry individuals	NA	1p31.3		LEPR - RN7SL854P	ENSG00000116678	ENSG00000239319		5286	114213	rs12130672-G	rs12130672	0	12130672	intergenic_variant	1	NR	1e-17	17		0.0218	[0.017-0.027] unit increase	Affymetrix, Illumina [20534035] (imputed)	N
2	rs11208717	1	66112676	rs12127241	2021-12-14	34594039	Sakaue S	2021-09-30	Nat Genet	www.ncbi.nlm.nih.gov/pubmed/34594039	A cross-population atlas of genetic associations for 220 human phenotypes.	C-reactive protein	353,466 European ancestry individuals, 83,025 East Asian ancestry individuals	NA	1p31.3		LEPR - RN7SL854P	ENSG00000116678	ENSG00000239319		5434	114065	rs12127241-G	rs12127241	0	12127241	intergenic_variant	1	NR	0	559.699		0.1263	[0.12-0.13] unit decrease	Affymetrix, Illumina [20529698] (imputed)	N
2	rs11208717	1	66117829	rs1938492	2014-03-14	23969696	Sabater-Lleal M	2013-08-22	Circulation	www.ncbi.nlm.nih.gov/pubmed/23969696	Multiethnic meta-analysis of genome-wide association studies in >100 000 subjects identifies 23 fibrinogen-associated Loci but no strong evidence of a causal association between circulating fibrinogen and cardiovascular disease.	Fibrinogen	91,323 European ancestry individuals	8,423 African American individuals, 1,447 Hispanic individuals	1p31.3	LEPR	LEPR - NA	ENSG00000116678			10587	NA	rs1938492-A	rs1938492	0	1938492	intergenic_variant	1	0.62	5e-14	13.301	(EA)	0.008	[0.006-0.01] unit increase	Affymetrix, Illumina [2515567] (imputed)	N
2	1:66142801_TA_T	1	66118064	rs2186245	2020-12-10	32210231	Hollis B	2020-03-24	Nat Commun	www.ncbi.nlm.nih.gov/pubmed/32210231	Genomic analysis of male puberty timing highlights shared genetic basis with hair colour and lifespan.	Male puberty timing (age at voice breaking MTAG)	205,354 European ancestry individuals	NA	1p31.3		LEPR - NA	ENSG00000116678			10822	NA	rs2186245-C	rs2186245	0	2186245	intergenic_variant	1	NR	6e-22	21.2218		0.040836	[0.033-0.049] years increase	NR [7400000] (imputed)	N
2	1:66142801_TA_T	1	66118064	rs2186245	2020-12-10	32210231	Hollis B	2020-03-24	Nat Commun	www.ncbi.nlm.nih.gov/pubmed/32210231	Genomic analysis of male puberty timing highlights shared genetic basis with hair colour and lifespan.	Male puberty timing (late vs. average onset facial hair)	26,066 European ancestry late onset individuals, 161,175 European ancestry average onset individuals	NA	1p31.3		LEPR - NA	ENSG00000116678			10822	NA	rs2186245-C	rs2186245	0	2186245	intergenic_variant	1	NR	2e-06	5.69897		0.00678504	[0.004-0.0096] years increase	NR [7400000] (imputed)	N
2	1:66142801_TA_T	1	66118064	rs2186245	2020-12-10	32210231	Hollis B	2020-03-24	Nat Commun	www.ncbi.nlm.nih.gov/pubmed/32210231	Genomic analysis of male puberty timing highlights shared genetic basis with hair colour and lifespan.	Male puberty timing (early vs. average onset facial hair)	13,226 European ancestry early onset individuals, 161,175 European ancestry average onset individuals	NA	1p31.3		LEPR - NA	ENSG00000116678			10822	NA	rs2186245-C	rs2186245	0	2186245	intergenic_variant	1	NR	7e-10	9.1549		0.00710122	[0.0049-0.0093] years decrease	NR [7400000] (imputed)	N
2	rs11208717	1	66123136	rs13375019	2019-04-18	30388399	Ligthart S	2018-11-01	Am J Hum Genet	www.ncbi.nlm.nih.gov/pubmed/30388399	Genome Analyses of >200,000 Individuals Identify 58 Loci for Chronic Inflammation and Highlight Pathways that Link Inflammation and Complex Disorders.	C-reactive protein levels	148,164 European ancestry individuals	NA	1p31.3	LEPR	LEPR - NA	ENSG00000116678			15894	NA	rs13375019-C	rs13375019	0	13375019	intergenic_variant	1	0.39	1e-153	153	(BMI-adjusted)	0.105	[0.097-0.113] unit decrease	Affymetrix, Illumina, Perlegen [10019203] (imputed)	N
2	rs11208717	1	66123136	rs13375019	2019-04-18	30388399	Ligthart S	2018-11-01	Am J Hum Genet	www.ncbi.nlm.nih.gov/pubmed/30388399	Genome Analyses of >200,000 Individuals Identify 58 Loci for Chronic Inflammation and Highlight Pathways that Link Inflammation and Complex Disorders.	C-reactive protein levels	148,164 European ancestry individuals	NA	1p31.3	LEPR	LEPR - NA	ENSG00000116678			15894	NA	rs13375019-C	rs13375019	0	13375019	intergenic_variant	1	0.39	6e-133	132.222		0.104	[0.096-0.112] unit decrease	Affymetrix, Illumina, Perlegen [10019203] (imputed)	N
2	rs11208717	1	66123774	rs2376015	2017-06-01	28107422	de Vries PS	2017-01-20	PLoS One	www.ncbi.nlm.nih.gov/pubmed/28107422	Comparison of HapMap and 1000 Genomes Reference Panels in a Large-Scale Genome-Wide Association Study.	Fibrinogen levels	91,953 European ancestry individuals (imputed to 1000 Genomes)		1p31.3	LEPR, PDE4B	LEPR - NA	ENSG00000116678			16532	NA	rs2376015-?	rs2376015	0	2376015	intergenic_variant	1	NR	5e-12	11.301		0.0075	unit increase	Affymetrix, Illumina [10883314] (imputed)	N
2	rs11208717	1	66124075	rs28480230	2018-07-05	29875488	Sun BB	2018-06-06	Nature	www.ncbi.nlm.nih.gov/pubmed/29875488	Genomic atlas of the human plasma proteome.	Blood protein levels	3,301 European ancestry individuals	NA	1p31.3	LEPR	LEPR - NA	ENSG00000116678			16833	NA	rs28480230-T	rs28480230	0	28480230	regulatory_region_variant	1	0.362	5e-13	12.301	(C-reactive protein, CRP.4337.49.2)	0.18	[0.12-0.24] unit decrease	Affymetrix [10572788] (imputed)	N
2	rs11208700	1	66130398	rs4655772	2022-11-17	34887591	Graham SE	2021-12-09	Nature	www.ncbi.nlm.nih.gov/pubmed/34887591	The power of genetic diversity in genome-wide association studies of lipids.	Total cholesterol levels	1,320,016 European ancestry individuals	NA	1p31.3		LEPR - RN7SL854P	ENSG00000116678	ENSG00000239319		23156	96343	rs4655772-G	rs4655772	0	4655772	intergenic_variant	1	0.550094	4e-10	9.39794		0.0102148	[0.0075-0.0129] unit increase	NR [52000000] (imputed)	N
2	rs11208700	1	66130398	rs4655772	2022-11-17	34887591	Graham SE	2021-12-09	Nature	www.ncbi.nlm.nih.gov/pubmed/34887591	The power of genetic diversity in genome-wide association studies of lipids.	Low density lipoprotein cholesterol levels	40,963 South Asian ancestry individuals, 48,057 Hispanic individuals, 99,432 Admixed African or African ancestry individuals, 146,492 East Asian ancestry individuals, 1,320,016 European ancestry individuals	NA	1p31.3		LEPR - RN7SL854P	ENSG00000116678	ENSG00000239319		23156	96343	rs4655772-?	rs4655772	0	4655772	intergenic_variant	1	NR	5e-08	7.30103		NA		NR [52000000] (imputed)	N
2	rs11208700	1	66130398	rs4655772	2021-06-29	33462484	Sinnott-Armstrong N	2021-01-18	Nat Genet	www.ncbi.nlm.nih.gov/pubmed/33462484	Genetics of 35 blood and urine biomarkers in the UK Biobank.	Total cholesterol levels	342,508 European ancestry individuals, 6,014 African ancestry individuals, 7,336 South Asian ancestry individuals	NA	1p31.3	NR	LEPR - RN7SL854P	ENSG00000116678	ENSG00000239319		23156	96343	rs4655772-G	rs4655772	0	4655772	intergenic_variant	1	NR	8e-10	9.09691		0.0147	[0.01-0.0194] unit increase	Affymetrix [9000000] (imputed)	N
2	rs11208700	1	66130398	rs4655772	2022-04-27	35213538	Richardson TG	2022-02-25	PLoS Biol	www.ncbi.nlm.nih.gov/pubmed/35213538	Characterising metabolomic signatures of lipid-modifying therapies through drug target mendelian randomisation.	Albumin levels	115,064 European ancestry individuals	NA	1p31.3		LEPR - RN7SL854P	ENSG00000116678	ENSG00000239319		23156	96343	rs4655772-A	rs4655772	0	4655772	intergenic_variant	1	0.46797	2e-10	9.69897		0.0264101	[0.018-0.035] unit decrease	NR [11722792] (imputed)	N
2	rs11208700	1	66130398	rs4655772	2022-04-27	35213538	Richardson TG	2022-02-25	PLoS Biol	www.ncbi.nlm.nih.gov/pubmed/35213538	Characterising metabolomic signatures of lipid-modifying therapies through drug target mendelian randomisation.	Cholesterol levels in small HDL	115,082 European ancestry individuals	NA	1p31.3		LEPR - RN7SL854P	ENSG00000116678	ENSG00000239319		23156	96343	rs4655772-A	rs4655772	0	4655772	intergenic_variant	1	0.467967	2e-09	8.69897		0.0251108	[0.017-0.033] unit decrease	NR [11722792] (imputed)	N
2	rs11208700	1	66130398	rs4655772	2022-04-27	35213538	Richardson TG	2022-02-25	PLoS Biol	www.ncbi.nlm.nih.gov/pubmed/35213538	Characterising metabolomic signatures of lipid-modifying therapies through drug target mendelian randomisation.	Total lipid levels in small HDL	115,082 European ancestry individuals	NA	1p31.3		LEPR - RN7SL854P	ENSG00000116678	ENSG00000239319		23156	96343	rs4655772-A	rs4655772	0	4655772	intergenic_variant	1	0.467967	3e-09	8.52288		0.0245509	[0.016-0.033] unit decrease	NR [11722792] (imputed)	N
2	rs11208700	1	66130398	rs4655772	2022-04-27	35213538	Richardson TG	2022-02-25	PLoS Biol	www.ncbi.nlm.nih.gov/pubmed/35213538	Characterising metabolomic signatures of lipid-modifying therapies through drug target mendelian randomisation.	Concentration of small HDL particles	115,082 European ancestry individuals	NA	1p31.3		LEPR - RN7SL854P	ENSG00000116678	ENSG00000239319		23156	96343	rs4655772-A	rs4655772	0	4655772	intergenic_variant	1	0.467967	6e-10	9.22185		0.0257667	[0.018-0.034] unit decrease	NR [11722792] (imputed)	N
2	rs11208700	1	66133443	rs11208700	2020-09-21	32888493	Chen MH	2020-09-01	Cell	www.ncbi.nlm.nih.gov/pubmed/32888493	Trans-ethnic and Ancestry-Specific Blood-Cell Genetics in 746,667 Individuals from 5 Global Populations.	Monocyte count	521,594 European ancestry individuals	NA	1p31.3	NR	LEPR - RN7SL854P	ENSG00000116678	ENSG00000239319		26201	93298	rs11208700-T	rs11208700	0	11208700	intergenic_variant	1	0.532139	1e-12	12		0.013813	[0.01-0.0176] SD unit decrease	Affymetrix, Illumina [50262088] (imputed)	N
2	rs11208700	1	66133443	rs11208700	2020-09-18	32888494	Vuckovic D	2020-09-01	Cell	www.ncbi.nlm.nih.gov/pubmed/32888494	The Polygenic and Monogenic Basis of Blood Traits and Diseases.	Monocyte count	408,112 British individuals	NA	1p31.3	intergenic	LEPR - RN7SL854P	ENSG00000116678	ENSG00000239319		26201	93298	rs11208700-A	rs11208700	0	11208700	intergenic_variant	1	0.469647	8e-11	10.0969		0.014425	[0.01-0.019] unit decrease	Affymetrix [93095623] (imputed)	N
2	rs11208700	1	66133443	rs11208700	2022-11-17	34887591	Graham SE	2021-12-09	Nature	www.ncbi.nlm.nih.gov/pubmed/34887591	The power of genetic diversity in genome-wide association studies of lipids.	Total cholesterol levels	40,963 South Asian ancestry individuals, 48,057 Hispanic individuals, 99,432 Admixed African or African ancestry individuals, 146,492 East Asian ancestry individuals, 1,320,016 European ancestry individuals	NA	1p31.3		LEPR - RN7SL854P	ENSG00000116678	ENSG00000239319		26201	93298	rs11208700-?	rs11208700	0	11208700	intergenic_variant	1	NR	3e-13	12.5229		NA		NR [52000000] (imputed)	N
2	rs11208717	1	66137192	rs34293785	2017-08-30	27863252	Astle WJ	2016-11-17	Cell	www.ncbi.nlm.nih.gov/pubmed/27863252	The Allelic Landscape of Human Blood Cell Trait Variation and Links to Common Complex Disease.	Sum neutrophil eosinophil counts	170,384 European ancestry individuals	NA	1p31.3	intergenic	LEPR - RN7SL854P	ENSG00000116678	ENSG00000239319		29950	89549	rs34293785-C	rs34293785	0	34293785	intergenic_variant	1	0.3663	6e-37	36.2218		0.0474444	[0.04-0.055] unit decrease	Affymetrix [~ 2500000] (imputed)	N
2	rs11208717	1	66137192	rs34293785	2017-08-30	27863252	Astle WJ	2016-11-17	Cell	www.ncbi.nlm.nih.gov/pubmed/27863252	The Allelic Landscape of Human Blood Cell Trait Variation and Links to Common Complex Disease.	Granulocyte percentage of myeloid white cells	169,545 European ancestry individuals	NA	1p31.3	intergenic	LEPR - RN7SL854P	ENSG00000116678	ENSG00000239319		29950	89549	rs34293785-C	rs34293785	0	34293785	intergenic_variant	1	0.3664	7e-16	15.1549		0.0300597	[0.023-0.037] unit decrease	Affymetrix [~ 2500000] (imputed)	N
2	rs11208717	1	66137192	rs34293785	2017-08-30	27863252	Astle WJ	2016-11-17	Cell	www.ncbi.nlm.nih.gov/pubmed/27863252	The Allelic Landscape of Human Blood Cell Trait Variation and Links to Common Complex Disease.	White blood cell count	172,435 European ancestry individuals	NA	1p31.3	intergenic	LEPR - RN7SL854P	ENSG00000116678	ENSG00000239319		29950	89549	rs34293785-C	rs34293785	0	34293785	intergenic_variant	1	0.3663	1e-34	34		0.0458313	[0.039-0.053] unit decrease	Affymetrix [~ 2500000] (imputed)	N
2	rs11208717	1	66137192	rs34293785	2017-08-30	27863252	Astle WJ	2016-11-17	Cell	www.ncbi.nlm.nih.gov/pubmed/27863252	The Allelic Landscape of Human Blood Cell Trait Variation and Links to Common Complex Disease.	Monocyte percentage of white cells	170,494 European ancestry individuals	NA	1p31.3	intergenic	LEPR - RN7SL854P	ENSG00000116678	ENSG00000239319		29950	89549	rs34293785-C	rs34293785	0	34293785	intergenic_variant	1	0.3664	3e-10	9.52288		0.0234506	[0.016-0.031] unit increase	Affymetrix [~ 2500000] (imputed)	N
2	rs11208717	1	66137192	rs34293785	2017-08-30	27863252	Astle WJ	2016-11-17	Cell	www.ncbi.nlm.nih.gov/pubmed/27863252	The Allelic Landscape of Human Blood Cell Trait Variation and Links to Common Complex Disease.	Neutrophil count	170,702 European ancestry individuals	NA	1p31.3	intergenic	LEPR - RN7SL854P	ENSG00000116678	ENSG00000239319		29950	89549	rs34293785-C	rs34293785	0	34293785	intergenic_variant	1	0.3663	7e-37	36.1549		0.0473379	[0.04-0.055] unit decrease	Affymetrix [~ 2500000] (imputed)	N
2	rs11208717	1	66137192	rs34293785	2017-08-30	27863252	Astle WJ	2016-11-17	Cell	www.ncbi.nlm.nih.gov/pubmed/27863252	The Allelic Landscape of Human Blood Cell Trait Variation and Links to Common Complex Disease.	Sum basophil neutrophil counts	170,143 European ancestry individuals	NA	1p31.3	intergenic	LEPR - RN7SL854P	ENSG00000116678	ENSG00000239319		29950	89549	rs34293785-C	rs34293785	0	34293785	intergenic_variant	1	0.3663	4e-37	36.3979		0.0475781	[0.04-0.055] unit decrease	Affymetrix [~ 2500000] (imputed)	N
2	rs11208717	1	66137192	rs34293785	2017-08-30	27863252	Astle WJ	2016-11-17	Cell	www.ncbi.nlm.nih.gov/pubmed/27863252	The Allelic Landscape of Human Blood Cell Trait Variation and Links to Common Complex Disease.	Neutrophil percentage of white cells	171,542 European ancestry individuals	NA	1p31.3	intergenic	LEPR - RN7SL854P	ENSG00000116678	ENSG00000239319		29950	89549	rs34293785-C	rs34293785	0	34293785	intergenic_variant	1	0.3664	1e-13	13		0.0276318	[0.02-0.035] unit decrease	Affymetrix [~ 2500000] (imputed)	N
2	rs11208717	1	66137239	rs35945185	2021-03-22	33536631	Bell S	2021-02-03	Commun Biol	www.ncbi.nlm.nih.gov/pubmed/33536631	A genome-wide meta-analysis yields 46 new loci associating with biomarkers of iron homeostasis.	Iron status biomarkers (iron levels)	163,511 European ancestry individuals	NA	1p31.3	LEPR	LEPR - RN7SL854P	ENSG00000116678	ENSG00000239319		29997	89502	rs35945185-A	rs35945185	0	35945185	intergenic_variant	1	0.365	2e-13	12.699		0.031	[0.023-0.039] SD increase	Affymetrix, Illumina [40000000] (imputed)	N
2	rs11208717	1	66138211	rs11208706	2020-09-18	32888494	Vuckovic D	2020-09-01	Cell	www.ncbi.nlm.nih.gov/pubmed/32888494	The Polygenic and Monogenic Basis of Blood Traits and Diseases.	Mean corpuscular hemoglobin	408,112 British individuals	NA	1p31.3		LEPR - RN7SL854P	ENSG00000116678	ENSG00000239319		30969	88530	rs11208706-G	rs11208706	0	11208706	intergenic_variant	1	0.369651	3e-11	10.5229		0.0158525	[0.011-0.021] unit increase	Affymetrix [93095623] (imputed)	N
2	rs11208717	1	66138211	rs11208706	2022-04-27	35213538	Richardson TG	2022-02-25	PLoS Biol	www.ncbi.nlm.nih.gov/pubmed/35213538	Characterising metabolomic signatures of lipid-modifying therapies through drug target mendelian randomisation.	Concentration of HDL particles	115,082 European ancestry individuals	NA	1p31.3		LEPR - RN7SL854P	ENSG00000116678	ENSG00000239319		30969	88530	rs11208706-T	rs11208706	0	11208706	intergenic_variant	1	0.630676	4e-10	9.39794		0.0251577	[0.017-0.033] unit decrease	NR [11722792] (imputed)	N
2	rs11208717	1	66138211	rs11208706	2022-04-27	35213538	Richardson TG	2022-02-25	PLoS Biol	www.ncbi.nlm.nih.gov/pubmed/35213538	Characterising metabolomic signatures of lipid-modifying therapies through drug target mendelian randomisation.	Apolipoprotein A1 levels	115,082 European ancestry individuals	NA	1p31.3		LEPR - RN7SL854P	ENSG00000116678	ENSG00000239319		30969	88530	rs11208706-T	rs11208706	0	11208706	intergenic_variant	1	0.630676	1e-08	8		0.0223827	[0.015-0.03] unit decrease	NR [11722792] (imputed)	N
2	rs11208717	1	66138211	rs11208706	2022-04-27	35213538	Richardson TG	2022-02-25	PLoS Biol	www.ncbi.nlm.nih.gov/pubmed/35213538	Characterising metabolomic signatures of lipid-modifying therapies through drug target mendelian randomisation.	Concentration of medium HDL particles	115,082 European ancestry individuals	NA	1p31.3		LEPR - RN7SL854P	ENSG00000116678	ENSG00000239319		30969	88530	rs11208706-T	rs11208706	0	11208706	intergenic_variant	1	0.630676	4e-08	7.39794		0.0216275	[0.014-0.029] unit decrease	NR [11722792] (imputed)	N
2	1:66142801_TA_T	1	66141502	rs1938500	2021-02-19	33547301	Chen VL	2021-02-05	Nat Commun	www.ncbi.nlm.nih.gov/pubmed/33547301	Genome-wide association study of serum liver enzymes implicates diverse metabolic and liver pathology.	Alanine aminotransferase levels	390,812 European ancestry individuals	134,154 East Asian ancestry individuals	1p31.3	LEPR, PDE4B	LEPR - RN7SL854P	ENSG00000116678	ENSG00000239319		34260	85239	rs1938500-T	rs1938500	0	1938500	intergenic_variant	1	0.19	3e-11	10.5229		6.67	z-score increase	Affymetrix [4312306] (imputed)	N
2	1:66142801_TA_T	1	66141502	rs1938500	2021-02-19	33547301	Chen VL	2021-02-05	Nat Commun	www.ncbi.nlm.nih.gov/pubmed/33547301	Genome-wide association study of serum liver enzymes implicates diverse metabolic and liver pathology.	Aspartate aminotransferase levels	389,565 European ancestry individuals	134,182 East Asian ancestry individuals	1p31.3	LEPR, PDE4B	LEPR - RN7SL854P	ENSG00000116678	ENSG00000239319		34260	85239	rs1938500-T	rs1938500	0	1938500	intergenic_variant	1	0.19	9e-13	12.0458		7.15	z-score increase	Affymetrix [4314223] (imputed)	N
2	1:66142801_TA_T	1	66142530	rs4655779	2021-10-13	29878111	Kocarnik JM	2018-08-01	Hum Mol Genet	www.ncbi.nlm.nih.gov/pubmed/29878111	Discovery, fine-mapping, and conditional analyses of genetic variants associated with C-reactive protein in multiethnic populations using the Metabochip in the Population Architecture using Genomics and Epidemiology (PAGE) study.	C-reactive protein levels	15,895 Hispanic individuals, 12,817 African American individuals, 1,252 Asian or Oceanian ancestry individuals, 539 Native American ancestry individuals	NA	1p31.3	LEPR	LEPR - RN7SL854P	ENSG00000116678	ENSG00000239319		35288	84211	rs4655779-A	rs4655779	0	4655779	intergenic_variant	1	0.6512	4e-18	17.3979		0.0903	[0.07-0.111] unit increase	Illumina [~ 200000]	N
2	1:66142801_TA_T	1	66142627	rs11208708	2021-12-14	34594039	Sakaue S	2021-09-30	Nat Genet	www.ncbi.nlm.nih.gov/pubmed/34594039	A cross-population atlas of genetic associations for 220 human phenotypes.	Hemoglobin	350,474 European ancestry individuals, 152,447 East Asian ancestry individuals	NA	1p31.3		LEPR - RN7SL854P	ENSG00000116678	ENSG00000239319		35385	84114	rs11208708-C	rs11208708	0	11208708	intergenic_variant	1	NR	3e-09	8.52288		0.0141	[0.0094-0.0188] unit increase	Affymetrix, Illumina [20538521] (imputed)	N
2	1:66142801_TA_T	1	66142627	rs11208708	2021-12-14	34594039	Sakaue S	2021-09-30	Nat Genet	www.ncbi.nlm.nih.gov/pubmed/34594039	A cross-population atlas of genetic associations for 220 human phenotypes.	Mean corpuscular hemoglobin	350,472 European ancestry individuals, 128,028 East Asian ancestry individuals	NA	1p31.3		LEPR - RN7SL854P	ENSG00000116678	ENSG00000239319		35385	84114	rs11208708-C	rs11208708	0	11208708	intergenic_variant	1	NR	2e-19	18.699		0.0267	[0.021-0.033] unit increase	Affymetrix, Illumina [20535878] (imputed)	N
2	rs11208700	1	66143044	rs4655783	2020-09-21	32888493	Chen MH	2020-09-01	Cell	www.ncbi.nlm.nih.gov/pubmed/32888493	Trans-ethnic and Ancestry-Specific Blood-Cell Genetics in 746,667 Individuals from 5 Global Populations.	Lymphocyte count	524,923 European ancestry individuals	NA	1p31.3	NR	LEPR - RN7SL854P	ENSG00000116678	ENSG00000239319		35802	83697	rs4655783-C	rs4655783	0	4655783	intergenic_variant	1	0.532769	2e-22	21.699		0.018533	[0.015-0.022] SD unit decrease	Affymetrix, Illumina [50265552] (imputed)	N
2	rs11208700	1	66143044	rs4655783	2020-09-21	32888493	Chen MH	2020-09-01	Cell	www.ncbi.nlm.nih.gov/pubmed/32888493	Trans-ethnic and Ancestry-Specific Blood-Cell Genetics in 746,667 Individuals from 5 Global Populations.	Mean platelet volume	460,935 European ancestry individuals	NA	1p31.3	NR	LEPR - RN7SL854P	ENSG00000116678	ENSG00000239319		35802	83697	rs4655783-T	rs4655783	0	4655783	intergenic_variant	1	0.468547	2e-11	10.699		0.012937	[0.0092-0.0167] SD unit increase	Affymetrix, Illumina [49660172] (imputed)	N
2	rs11208700	1	66143044	rs4655783	2020-09-21	32888493	Chen MH	2020-09-01	Cell	www.ncbi.nlm.nih.gov/pubmed/32888493	Trans-ethnic and Ancestry-Specific Blood-Cell Genetics in 746,667 Individuals from 5 Global Populations.	Mean platelet volume	484,042 African American or Afro-Caribbean, African ancestry, European ancestry, East Asian ancestry, Hispanic or Latin American and South Asian ancestry individuals	NA	1p31.3	NR	LEPR - RN7SL854P	ENSG00000116678	ENSG00000239319		35802	83697	rs4655783-T	rs4655783	0	4655783	intergenic_variant	1	0.466674	2e-10	9.69897		NA		Affymetrix, Illumina [17210439] (imputed)	N
2	rs11208700	1	66143044	rs4655783	2022-04-27	35213538	Richardson TG	2022-02-25	PLoS Biol	www.ncbi.nlm.nih.gov/pubmed/35213538	Characterising metabolomic signatures of lipid-modifying therapies through drug target mendelian randomisation.	Cholesteryl ester levels in large LDL	115,082 European ancestry individuals	NA	1p31.3		LEPR - RN7SL854P	ENSG00000116678	ENSG00000239319		35802	83697	rs4655783-T	rs4655783	0	4655783	intergenic_variant	1	0.468174	2e-08	7.69897		0.0231645	[0.015-0.031] unit decrease	NR [11722792] (imputed)	N
2	rs11208700	1	66143044	rs4655783	2022-04-27	35213538	Richardson TG	2022-02-25	PLoS Biol	www.ncbi.nlm.nih.gov/pubmed/35213538	Characterising metabolomic signatures of lipid-modifying therapies through drug target mendelian randomisation.	Total lipid levels in large LDL	115,082 European ancestry individuals	NA	1p31.3		LEPR - RN7SL854P	ENSG00000116678	ENSG00000239319		35802	83697	rs4655783-T	rs4655783	0	4655783	intergenic_variant	1	0.468174	3e-08	7.52288		0.0228167	[0.015-0.031] unit decrease	NR [11722792] (imputed)	N
2	rs11208700	1	66143044	rs4655783	2022-04-27	35213538	Richardson TG	2022-02-25	PLoS Biol	www.ncbi.nlm.nih.gov/pubmed/35213538	Characterising metabolomic signatures of lipid-modifying therapies through drug target mendelian randomisation.	Phosphatidylcholine levels	115,006 European ancestry individuals	NA	1p31.3		LEPR - RN7SL854P	ENSG00000116678	ENSG00000239319		35802	83697	rs4655783-T	rs4655783	0	4655783	intergenic_variant	1	0.46819	2e-10	9.69897		0.0247879	[0.017-0.032] unit decrease	NR [11722792] (imputed)	N
2	1:66142801_TA_T	1	66144876	rs10158937	2020-09-21	32888493	Chen MH	2020-09-01	Cell	www.ncbi.nlm.nih.gov/pubmed/32888493	Trans-ethnic and Ancestry-Specific Blood-Cell Genetics in 746,667 Individuals from 5 Global Populations.	Mean corpuscular volume	696,882 African American or Afro-Caribbean, African ancestry, European ancestry, East Asian ancestry, Hispanic or Latin American and South Asian ancestry individuals	NA	1p31.3	NR	LEPR - RN7SL854P	ENSG00000116678	ENSG00000239319		37634	81865	rs10158937-C	rs10158937	0	10158937	intergenic_variant	1	0.303983	8e-28	27.0969		NA		Affymetrix, Illumina [24246363] (imputed)	N
2	1:66142801_TA_T	1	66146246	rs12026918	2019-02-08	30595370	Kichaev G	2018-12-27	Am J Hum Genet	www.ncbi.nlm.nih.gov/pubmed/30595370	Leveraging Polygenic Functional Enrichment to Improve GWAS Power.	Mean corpuscular hemoglobin	approximately 443,000 European ancestry individuals	NA	1p31.3		LEPR - RN7SL854P	ENSG00000116678	ENSG00000239319		39004	80495	rs12026918-?	rs12026918	0	12026918	intergenic_variant	1	NR	2e-38	37.699		NA		NR [~ 8900000] (imputed)	N
2	rs11208717	1	66148652	rs11208712	2020-09-18	32888494	Vuckovic D	2020-09-01	Cell	www.ncbi.nlm.nih.gov/pubmed/32888494	The Polygenic and Monogenic Basis of Blood Traits and Diseases.	White blood cell count	408,112 British individuals	NA	1p31.3	NR	LEPR - RN7SL854P	ENSG00000116678	ENSG00000239319		41410	78089	rs11208712-C	rs11208712	0	11208712	intergenic_variant	1	0.355596	2e-48	47.699		0.0356547	[0.031-0.04] unit decrease	Affymetrix [93095623] (imputed)	N
2	rs11208717	1	66149341	rs10889574	2020-09-18	32888494	Vuckovic D	2020-09-01	Cell	www.ncbi.nlm.nih.gov/pubmed/32888494	The Polygenic and Monogenic Basis of Blood Traits and Diseases.	Lymphocyte count	408,112 British individuals	NA	1p31.3		LEPR - RN7SL854P	ENSG00000116678	ENSG00000239319		42099	77400	rs10889574-A	rs10889574	0	10889574	intergenic_variant	1	0.355559	7e-22	21.1549		0.0221415	[0.018-0.027] unit decrease	Affymetrix [93095623] (imputed)	N
2	rs11208717	1	66149341	rs10889574	2020-09-21	32888493	Chen MH	2020-09-01	Cell	www.ncbi.nlm.nih.gov/pubmed/32888493	Trans-ethnic and Ancestry-Specific Blood-Cell Genetics in 746,667 Individuals from 5 Global Populations.	Neutrophil count	627,215 African American or Afro-Caribbean, African ancestry, European ancestry, East Asian ancestry, Hispanic or Latin American and South Asian ancestry individuals	NA	1p31.3	NR	LEPR - RN7SL854P	ENSG00000116678	ENSG00000239319		42099	77400	rs10889574-A	rs10889574	0	10889574	intergenic_variant	1	0.410983	5e-100	99.301		NA		Affymetrix, Illumina [23114412] (imputed)	N
2	rs11208717	1	66149341	rs10889574	2019-02-08	30595370	Kichaev G	2018-12-27	Am J Hum Genet	www.ncbi.nlm.nih.gov/pubmed/30595370	Leveraging Polygenic Functional Enrichment to Improve GWAS Power.	White blood cell count	approximately 444,000 European ancestry individuals	NA	1p31.3		LEPR - RN7SL854P	ENSG00000116678	ENSG00000239319		42099	77400	rs10889574-?	rs10889574	0	10889574	intergenic_variant	1	NR	6e-83	82.2218		NA		NR [~ 8900000] (imputed)	N
2	rs11208717	1	66149341	rs10889574	2020-09-21	32888493	Chen MH	2020-09-01	Cell	www.ncbi.nlm.nih.gov/pubmed/32888493	Trans-ethnic and Ancestry-Specific Blood-Cell Genetics in 746,667 Individuals from 5 Global Populations.	White blood cell count	746,667 African American or Afro-Caribbean, African ancestry, European ancestry, East Asian ancestry, Hispanic or Latin American and South Asian ancestry individuals	NA	1p31.3	NR	LEPR - RN7SL854P	ENSG00000116678	ENSG00000239319		42099	77400	rs10889574-A	rs10889574	0	10889574	intergenic_variant	1	0.455637	2e-106	105.699		NA		Affymetrix, Illumina [24649327] (imputed)	N
2	rs11208717	1	66149341	rs10889574	2020-09-21	32888493	Chen MH	2020-09-01	Cell	www.ncbi.nlm.nih.gov/pubmed/32888493	Trans-ethnic and Ancestry-Specific Blood-Cell Genetics in 746,667 Individuals from 5 Global Populations.	White blood cell count	562,243 European ancestry individuals	NA	1p31.3	NR	LEPR - RN7SL854P	ENSG00000116678	ENSG00000239319		42099	77400	rs10889574-A	rs10889574	0	10889574	intergenic_variant	1	0.356606	7e-106	105.155		0.043688	[0.04-0.048] SD unit decrease	Affymetrix, Illumina [50601830] (imputed)	N
2	rs11208717	1	66149341	rs10889574	2021-12-13	34469753	Kachuri L	2021-08-26	Am J Hum Genet	www.ncbi.nlm.nih.gov/pubmed/34469753	Genetic determinants of blood-cell traits influence susceptibility to childhood acute lymphoblastic leukemia.	Basophil count	234,678 European ancestry individuals	100,513 European ancestry individuals	1p31.3		LEPR - RN7SL854P	ENSG00000116678	ENSG00000239319		42099	77400	rs10889574-G	rs10889574	0	10889574	intergenic_variant	1	0.644	3e-12	11.5229		NA		Affymetrix [10369434] (imputed)	N
2	rs11208717	1	66149341	rs10889574	2021-12-13	34469753	Kachuri L	2021-08-26	Am J Hum Genet	www.ncbi.nlm.nih.gov/pubmed/34469753	Genetic determinants of blood-cell traits influence susceptibility to childhood acute lymphoblastic leukemia.	Neutrophil count	234,802 European ancestry individuals	100,556 European ancestry individuals	1p31.3		LEPR - RN7SL854P	ENSG00000116678	ENSG00000239319		42099	77400	rs10889574-G	rs10889574	0	10889574	intergenic_variant	1	0.644	2e-40	39.699		NA		Affymetrix [10369434] (imputed)	N
2	rs11208717	1	66149341	rs10889574	2021-12-13	34469753	Kachuri L	2021-08-26	Am J Hum Genet	www.ncbi.nlm.nih.gov/pubmed/34469753	Genetic determinants of blood-cell traits influence susceptibility to childhood acute lymphoblastic leukemia.	Monocyte count	234,690 European ancestry individuals	100,494 European ancestry individuals	1p31.3		LEPR - RN7SL854P	ENSG00000116678	ENSG00000239319		42099	77400	rs10889574-G	rs10889574	0	10889574	intergenic_variant	1	0.644	7e-09	8.1549		NA		Affymetrix [10369434] (imputed)	N
2	rs11208717	1	66149341	rs10889574	2021-12-13	34469753	Kachuri L	2021-08-26	Am J Hum Genet	www.ncbi.nlm.nih.gov/pubmed/34469753	Genetic determinants of blood-cell traits influence susceptibility to childhood acute lymphoblastic leukemia.	Lymphocyte count	234,778 European ancestry individuals	100,554 European ancestry individuals	1p31.3		LEPR - RN7SL854P	ENSG00000116678	ENSG00000239319		42099	77400	rs10889574-G	rs10889574	0	10889574	intergenic_variant	1	0.644	3e-13	12.5229		NA		Affymetrix [10369434] (imputed)	N
2	rs11208717	1	66153363	rs4655582	2017-06-01	28107422	de Vries PS	2017-01-20	PLoS One	www.ncbi.nlm.nih.gov/pubmed/28107422	Comparison of HapMap and 1000 Genomes Reference Panels in a Large-Scale Genome-Wide Association Study.	Fibrinogen levels	91,953 European ancestry individuals (imputed to HapMap)		1p31.3	LEPR, PDE4B	LEPR - RN7SL854P	ENSG00000116678	ENSG00000239319		46121	73378	rs4655582-?	rs4655582	0	4655582	regulatory_region_variant	1	NR	5e-11	10.301		0.0069	unit increase	Affymetrix, Illumina [2749429] (imputed)	N
2	rs11208700	1	66153933	rs12022410	2021-10-13	29878111	Kocarnik JM	2018-08-01	Hum Mol Genet	www.ncbi.nlm.nih.gov/pubmed/29878111	Discovery, fine-mapping, and conditional analyses of genetic variants associated with C-reactive protein in multiethnic populations using the Metabochip in the Population Architecture using Genomics and Epidemiology (PAGE) study.	C-reactive protein levels	15,895 Hispanic individuals, 12,817 African American individuals, 1,252 Asian or Oceanian ancestry individuals, 539 Native American ancestry individuals	NA	1p31.3	LEPR	LEPR - RN7SL854P	ENSG00000116678	ENSG00000239319		46691	72808	rs12022410-A	rs12022410	0	12022410	regulatory_region_variant	1	0.4224	4e-12	11.3979	(HIS)	0.0944	[0.068-0.121] unit increase	Illumina [~ 200000]	N
2	rs11208700	1	66153933	rs12022410	2022-04-27	35213538	Richardson TG	2022-02-25	PLoS Biol	www.ncbi.nlm.nih.gov/pubmed/35213538	Characterising metabolomic signatures of lipid-modifying therapies through drug target mendelian randomisation.	Total cholines levels	115,006 European ancestry individuals	NA	1p31.3		LEPR - RN7SL854P	ENSG00000116678	ENSG00000239319		46691	72808	rs12022410-A	rs12022410	0	12022410	regulatory_region_variant	1	0.46779	1e-10	10		0.0252039	[0.018-0.033] unit decrease	NR [11722792] (imputed)	N
2	rs11208700	1	66153933	rs12022410	2022-04-27	35213538	Richardson TG	2022-02-25	PLoS Biol	www.ncbi.nlm.nih.gov/pubmed/35213538	Characterising metabolomic signatures of lipid-modifying therapies through drug target mendelian randomisation.	Cholesterol levels in large LDL	115,082 European ancestry individuals	NA	1p31.3		LEPR - RN7SL854P	ENSG00000116678	ENSG00000239319		46691	72808	rs12022410-A	rs12022410	0	12022410	regulatory_region_variant	1	0.467773	3e-08	7.52288		0.0227927	[0.015-0.031] unit decrease	NR [11722792] (imputed)	N
2	rs11208700	1	66153933	rs12022410	2022-04-27	35213538	Richardson TG	2022-02-25	PLoS Biol	www.ncbi.nlm.nih.gov/pubmed/35213538	Characterising metabolomic signatures of lipid-modifying therapies through drug target mendelian randomisation.	Total lipid levels in lipoprotein particles	115,082 European ancestry individuals	NA	1p31.3		LEPR - RN7SL854P	ENSG00000116678	ENSG00000239319		46691	72808	rs12022410-A	rs12022410	0	12022410	regulatory_region_variant	1	0.467773	3e-09	8.52288		0.0243547	[0.016-0.032] unit decrease	NR [11722792] (imputed)	N
2	rs11208700	1	66153933	rs12022410	2022-04-27	35213538	Richardson TG	2022-02-25	PLoS Biol	www.ncbi.nlm.nih.gov/pubmed/35213538	Characterising metabolomic signatures of lipid-modifying therapies through drug target mendelian randomisation.	Total concentration of lipoprotein particles	115,082 European ancestry individuals	NA	1p31.3		LEPR - RN7SL854P	ENSG00000116678	ENSG00000239319		46691	72808	rs12022410-A	rs12022410	0	12022410	regulatory_region_variant	1	0.467773	7e-11	10.1549		0.0255318	[0.018-0.033] unit decrease	NR [11722792] (imputed)	N
2	rs11208700	1	66153933	rs12022410	2022-04-27	35213538	Richardson TG	2022-02-25	PLoS Biol	www.ncbi.nlm.nih.gov/pubmed/35213538	Characterising metabolomic signatures of lipid-modifying therapies through drug target mendelian randomisation.	Total phospholipid levels in lipoprotein particles	115,082 European ancestry individuals	NA	1p31.3		LEPR - RN7SL854P	ENSG00000116678	ENSG00000239319		46691	72808	rs12022410-A	rs12022410	0	12022410	regulatory_region_variant	1	0.467773	4e-10	9.39794		0.0247589	[0.017-0.033] unit decrease	NR [11722792] (imputed)	N
2	rs11208700	1	66153933	rs12022410	2022-04-27	35213538	Richardson TG	2022-02-25	PLoS Biol	www.ncbi.nlm.nih.gov/pubmed/35213538	Characterising metabolomic signatures of lipid-modifying therapies through drug target mendelian randomisation.	Total cholesterol levels	115,082 European ancestry individuals	NA	1p31.3		LEPR - RN7SL854P	ENSG00000116678	ENSG00000239319		46691	72808	rs12022410-A	rs12022410	0	12022410	regulatory_region_variant	1	0.467773	4e-09	8.39794		0.0237714	[0.016-0.032] unit decrease	NR [11722792] (imputed)	N
2	rs11208700	1	66153933	rs12022410	2022-04-27	35213538	Richardson TG	2022-02-25	PLoS Biol	www.ncbi.nlm.nih.gov/pubmed/35213538	Characterising metabolomic signatures of lipid-modifying therapies through drug target mendelian randomisation.	Total esterified cholesterol levels	115,082 European ancestry individuals	NA	1p31.3		LEPR - RN7SL854P	ENSG00000116678	ENSG00000239319		46691	72808	rs12022410-A	rs12022410	0	12022410	regulatory_region_variant	1	0.467773	2e-09	8.69897		0.0240623	[0.016-0.032] unit decrease	NR [11722792] (imputed)	N
2	rs11208700	1	66153933	rs12022410	2022-04-27	35213538	Richardson TG	2022-02-25	PLoS Biol	www.ncbi.nlm.nih.gov/pubmed/35213538	Characterising metabolomic signatures of lipid-modifying therapies through drug target mendelian randomisation.	Total free cholesterol levels	115,082 European ancestry individuals	NA	1p31.3		LEPR - RN7SL854P	ENSG00000116678	ENSG00000239319		46691	72808	rs12022410-A	rs12022410	0	12022410	regulatory_region_variant	1	0.467773	3e-08	7.52288		0.0225371	[0.015-0.03] unit decrease	NR [11722792] (imputed)	N
2	rs11208700	1	66153933	rs12022410	2022-04-27	35213538	Richardson TG	2022-02-25	PLoS Biol	www.ncbi.nlm.nih.gov/pubmed/35213538	Characterising metabolomic signatures of lipid-modifying therapies through drug target mendelian randomisation.	Phosphoglycerides levels	115,006 European ancestry individuals	NA	1p31.3		LEPR - RN7SL854P	ENSG00000116678	ENSG00000239319		46691	72808	rs12022410-A	rs12022410	0	12022410	regulatory_region_variant	1	0.46779	2e-10	9.69897		0.0249373	[0.017-0.033] unit decrease	NR [11722792] (imputed)	N
2	rs11208700	1	66153933	rs12022410	2022-04-27	35213538	Richardson TG	2022-02-25	PLoS Biol	www.ncbi.nlm.nih.gov/pubmed/35213538	Characterising metabolomic signatures of lipid-modifying therapies through drug target mendelian randomisation.	Free cholesterol levels in small HDL	115,082 European ancestry individuals	NA	1p31.3		LEPR - RN7SL854P	ENSG00000116678	ENSG00000239319		46691	72808	rs12022410-A	rs12022410	0	12022410	regulatory_region_variant	1	0.467773	1e-11	11		0.0275368	[0.02-0.036] unit decrease	NR [11722792] (imputed)	N
2	rs11208700	1	66153933	rs12022410	2022-04-27	35213538	Richardson TG	2022-02-25	PLoS Biol	www.ncbi.nlm.nih.gov/pubmed/35213538	Characterising metabolomic signatures of lipid-modifying therapies through drug target mendelian randomisation.	Phospholipid levels in small HDL	115,082 European ancestry individuals	NA	1p31.3		LEPR - RN7SL854P	ENSG00000116678	ENSG00000239319		46691	72808	rs12022410-A	rs12022410	0	12022410	regulatory_region_variant	1	0.467773	2e-08	7.69897		0.0230721	[0.015-0.031] unit decrease	NR [11722792] (imputed)	N
2	1:66142801_TA_T	1	66159001	rs11208719	2020-09-21	32888493	Chen MH	2020-09-01	Cell	www.ncbi.nlm.nih.gov/pubmed/32888493	Trans-ethnic and Ancestry-Specific Blood-Cell Genetics in 746,667 Individuals from 5 Global Populations.	Mean corpuscular hemoglobin	630,125 African American or Afro-Caribbean, African ancestry, European ancestry, East Asian ancestry, Hispanic or Latin American and South Asian ancestry individuals	NA	1p31.3	NR	LEPR - RN7SL854P	ENSG00000116678	ENSG00000239319		51759	67740	rs11208719-G	rs11208719	0	11208719	regulatory_region_variant	1	0.308043	1e-34	34		NA		Affymetrix, Illumina [20825802] (imputed)	N
2	rs11208700	1	66159301	rs4655794	2020-09-18	32888494	Vuckovic D	2020-09-01	Cell	www.ncbi.nlm.nih.gov/pubmed/32888494	The Polygenic and Monogenic Basis of Blood Traits and Diseases.	Mean platelet volume	408,112 British individuals	NA	1p31.3		LEPR - RN7SL854P	ENSG00000116678	ENSG00000239319		52059	67440	rs4655794-C	rs4655794	0	4655794	regulatory_region_variant	1	0.531732	3e-09	8.52288		0.0132636	[0.0089-0.0176] unit decrease	Affymetrix [93095623] (imputed)	N
2	1:66142801_TA_T	1	66160433	rs6588156	2020-09-21	32888493	Chen MH	2020-09-01	Cell	www.ncbi.nlm.nih.gov/pubmed/32888493	Trans-ethnic and Ancestry-Specific Blood-Cell Genetics in 746,667 Individuals from 5 Global Populations.	Mean corpuscular hemoglobin concentration	642,173 African American or Afro-Caribbean, African ancestry, European ancestry, East Asian ancestry, Hispanic or Latin American and South Asian ancestry individuals	NA	1p31.3	NR	LEPR - RN7SL854P	ENSG00000116678	ENSG00000239319		53191	66308	rs6588156-G	rs6588156	0	6588156	intergenic_variant	1	0.687349	2e-10	9.69897		NA		Affymetrix, Illumina [21126107] (imputed)	N
2	rs11208717	1	66161461	rs4420065	2015-05-23	21300955	Dehghan A	2011-02-07	Circulation	www.ncbi.nlm.nih.gov/pubmed/21300955	Meta-analysis of genome-wide association studies in >80 000 subjects identifies multiple loci for C-reactive protein levels.	C-reactive protein levels	63,678 European ancestry individuals 1,792 Erasmus Rucphen individuals, 715 Orcadian individuals	16,540 European ancestry individuals	1p31.3	LEPR	LEPR - RN7SL854P	ENSG00000116678	ENSG00000239319		54219	65280	rs4420065-C	rs4420065	0	4420065	intergenic_variant	1	NR	4e-62	61.3979		0.09	[0.08-0.10] unit increase	Affymetrix, Illumina [~ 2500000] (imputed)	N
2	rs11208717	1	66161461	rs4420065	2019-07-02	31217584	Wojcik GL	2019-06-19	Nature	www.ncbi.nlm.nih.gov/pubmed/31217584	Genetic analyses of diverse populations improves discovery for complex traits.	C-reactive protein levels	8,349 African American individuals, 15,912 Hispanic/Latino individuals, 1,811 Asian ancestry individuals, 1,777 Native Hawaiian ancestry individuals, 574 Native American ancestry individuals, 97 individuals	NA	1p31.3	NR	LEPR - RN7SL854P	ENSG00000116678	ENSG00000239319		54219	65280	rs4420065-?	rs4420065	0	4420065	intergenic_variant	1	NR	7e-22	21.1549		0.0806225	[0.064-0.097] unit increase	Illumina [30861016] (imputed)	N
2	1:66142801_TA_T	1	66161698	rs6688625	2020-09-21	32888493	Chen MH	2020-09-01	Cell	www.ncbi.nlm.nih.gov/pubmed/32888493	Trans-ethnic and Ancestry-Specific Blood-Cell Genetics in 746,667 Individuals from 5 Global Populations.	Hemoglobin concentration	746,431 African American or Afro-Caribbean, African ancestry, European ancestry, East Asian ancestry, Hispanic or Latin American and South Asian ancestry individuals	NA	1p31.3	NR	LEPR - RN7SL854P	ENSG00000116678	ENSG00000239319		54456	65043	rs6688625-T	rs6688625	0	6688625	intergenic_variant	1	0.23902	1e-13	13		NA		Affymetrix, Illumina [24653286] (imputed)	N
2	1:66142801_TA_T	1	66161698	rs6688625	2021-06-09	33972514	Pazoki R	2021-05-10	Nat Commun	www.ncbi.nlm.nih.gov/pubmed/33972514	Genetic analysis in European ancestry individuals identifies 517 loci associated with liver enzymes.	Liver enzyme levels (alanine transaminase)	437,267 European ancestry individuals	315,572 European ancestry individuals	1p31.3	LEPR	LEPR - RN7SL854P	ENSG00000116678	ENSG00000239319		54456	65043	rs6688625-C	rs6688625	0	6688625	intergenic_variant	1	0.823499	7e-13	12.1549		0.00369705	[0.0027-0.0047] unit decrease	Affymetrix [13995440] (imputed)	N
2	1:66142801_TA_T	1	66161698	rs6688625	2021-08-13	34315874	Ward LD	2021-07-27	Nat Commun	www.ncbi.nlm.nih.gov/pubmed/34315874	GWAS of serum ALT and AST reveals an association of SLC30A10 Thr95Ile with hypermanganesemia symptoms.	Alanine aminotransferase levels	387,859 British ancestry individuals, 10,635 Asian or Asian British individuals, 7,468 Black or Black British individuals, 2,338 Chinese ancestry individuals	NA	1p31.3	LEPR	LEPR - RN7SL854P	ENSG00000116678	ENSG00000239319		54456	65043	rs6688625-?	rs6688625	0	6688625	intergenic_variant	1	NR	2e-10	9.69897		0.0035	[0.0023-0.0047] unit increase	Affymetrix [21347608] (imputed)	N
2	1:66142801_TA_T	1	66161698	rs6688625	2021-08-13	34315874	Ward LD	2021-07-27	Nat Commun	www.ncbi.nlm.nih.gov/pubmed/34315874	GWAS of serum ALT and AST reveals an association of SLC30A10 Thr95Ile with hypermanganesemia symptoms.	Aspartate aminotransferase levels	386,570 British ancestry individuals, 10,617 Asian or Asian British individuals, 7,426 Black or Black British individuals, 2,321 Chinese ancestry individuals	NA	1p31.3	LEPR	LEPR - RN7SL854P	ENSG00000116678	ENSG00000239319		54456	65043	rs6688625-?	rs6688625	0	6688625	intergenic_variant	1	NR	2e-15	14.699		0.0027	[0.0019-0.0035] unit increase	Affymetrix [21347608] (imputed)	N
2	rs11208717	1	66164327	rs4459081	2022-04-27	35213538	Richardson TG	2022-02-25	PLoS Biol	www.ncbi.nlm.nih.gov/pubmed/35213538	Characterising metabolomic signatures of lipid-modifying therapies through drug target mendelian randomisation.	Glycoprotein acetyls levels	115,082 European ancestry individuals	NA	1p31.3		LEPR - RN7SL854P	ENSG00000116678	ENSG00000239319		57085	62414	rs4459081-G	rs4459081	0	4459081	intergenic_variant	1	0.350215	2e-14	13.699		0.0328253	[0.024-0.041] unit decrease	NR [11722792] (imputed)	N
2	rs11208717	1	66164748	rs6663226	2022-11-17	34887591	Graham SE	2021-12-09	Nature	www.ncbi.nlm.nih.gov/pubmed/34887591	The power of genetic diversity in genome-wide association studies of lipids.	High density lipoprotein cholesterol levels	1,320,016 European ancestry individuals	NA	1p31.3		LEPR - RN7SL854P	ENSG00000116678	ENSG00000239319		57506	61993	rs6663226-A	rs6663226	0	6663226	upstream_gene_variant	1	0.63965	3e-08	7.52288		0.010488	[0.0077-0.0133] unit decrease	NR [52000000] (imputed)	N
2	1:66142801_TA_T	1	66165836	rs4394621	2021-06-29	33462484	Sinnott-Armstrong N	2021-01-18	Nat Genet	www.ncbi.nlm.nih.gov/pubmed/33462484	Genetics of 35 blood and urine biomarkers in the UK Biobank.	Insulin-like growth factor 1 levels	340,567 European ancestry individuals, 5,974 African ancestry individuals, 7,283 South Asian ancestry individuals	NA	1p31.3	NR	LEPR - RN7SL854P	ENSG00000116678	ENSG00000239319		58594	60905	rs4394621-A	rs4394621	0	4394621	intergenic_variant	1	NR	2e-09	8.69897		0.0185	[0.012-0.025] unit decrease	Affymetrix [9000000] (imputed)	N
2	1:66142801_TA_T	1	66165836	rs4394621	2021-06-29	33462484	Sinnott-Armstrong N	2021-01-18	Nat Genet	www.ncbi.nlm.nih.gov/pubmed/33462484	Genetics of 35 blood and urine biomarkers in the UK Biobank.	Serum alkaline phosphatase levels	342,535 European ancestry individuals, 6,019 African ancestry individuals, 7,337 South Asian ancestry individuals	NA	1p31.3	NR	LEPR - RN7SL854P	ENSG00000116678	ENSG00000239319		58594	60905	rs4394621-A	rs4394621	0	4394621	intergenic_variant	1	NR	2e-12	11.699		0.0216	[0.016-0.028] unit increase	Affymetrix [9000000] (imputed)	N
2	1:66142801_TA_T	1	66165836	rs4394621	2021-06-29	33462484	Sinnott-Armstrong N	2021-01-18	Nat Genet	www.ncbi.nlm.nih.gov/pubmed/33462484	Genetics of 35 blood and urine biomarkers in the UK Biobank.	Aspartate aminotransferase levels	341,246 European ancestry individuals, 5,982 African ancestry individuals, 7,313 South Asian ancestry individuals	NA	1p31.3	NR	LEPR - RN7SL854P	ENSG00000116678	ENSG00000239319		58594	60905	rs4394621-A	rs4394621	0	4394621	intergenic_variant	1	NR	3e-19	18.5229		0.0276	[0.022-0.034] unit decrease	Affymetrix [9000000] (imputed)	N
2	1:66142801_TA_T	1	66165836	rs4394621	2021-06-29	33462484	Sinnott-Armstrong N	2021-01-18	Nat Genet	www.ncbi.nlm.nih.gov/pubmed/33462484	Genetics of 35 blood and urine biomarkers in the UK Biobank.	C-reactive protein levels	341,805 European ancestry individuals, 6,006 African ancestry individuals, 7,316 South Asian ancestry individuals	NA	1p31.3	NR	LEPR - RN7SL854P	ENSG00000116678	ENSG00000239319		58594	60905	rs4394621-A	rs4394621	0	4394621	intergenic_variant	1	NR	9e-276	275.046		0.1088	[0.1-0.11] unit increase	Affymetrix [9000000] (imputed)	N
2	1:66142801_TA_T	1	66165836	rs4394621	2021-06-29	33462484	Sinnott-Armstrong N	2021-01-18	Nat Genet	www.ncbi.nlm.nih.gov/pubmed/33462484	Genetics of 35 blood and urine biomarkers in the UK Biobank.	Alanine aminotransferase levels	342,387 European ancestry individuals, 6,017 African ancestry individuals, 7,325 South Asian ancestry individuals	NA	1p31.3	NR	LEPR - RN7SL854P	ENSG00000116678	ENSG00000239319		58594	60905	rs4394621-A	rs4394621	0	4394621	intergenic_variant	1	NR	3e-13	12.5229		0.0224	[0.016-0.028] unit decrease	Affymetrix [9000000] (imputed)	N
2	1:66142801_TA_T	1	66165836	rs4394621	2021-06-29	33462484	Sinnott-Armstrong N	2021-01-18	Nat Genet	www.ncbi.nlm.nih.gov/pubmed/33462484	Genetics of 35 blood and urine biomarkers in the UK Biobank.	Serum albumin levels	313,032 European ancestry individuals, 5,573 African ancestry individuals, 6,687 South Asian ancestry individuals	NA	1p31.3	NR	LEPR - RN7SL854P	ENSG00000116678	ENSG00000239319		58594	60905	rs4394621-A	rs4394621	0	4394621	intergenic_variant	1	NR	7e-10	9.1549		0.0198	[0.014-0.026] unit decrease	Affymetrix [9000000] (imputed)	N
2	1:66142801_TA_T	1	66168566	rs10889576	2022-08-04	35710981	Liu H	2022-06-16	Nat Genet	www.ncbi.nlm.nih.gov/pubmed/35710981	Epigenomic and transcriptomic analyses define core cell types, genes and targetable mechanisms for kidney disease.	Estimated glomerular filtration rate (creatinine)	1,205,871 European ancestry individuals, 168,300 East Asian ancestry individuals, 63,553 African ancestry individuals, 23,509 Hispanic or Latin American individuals, 22,103 African American individuals, 21,791 Central Asian or South Asian ancestry individuals, 1,502 Middle Eastern ancestry individuals, 939 other admixed ancestry individuals, 602 Native American ancestry individuals, 150 Asian anc…	NA	1p31.3		LEPR - RN7SL854P	ENSG00000116678	ENSG00000239319		61324	58175	rs10889576-C	rs10889576	0	10889576	upstream_gene_variant	1	0.714	8e-10	9.09691		6.141	z score increase	Affymetrix, Illumina [12653804] (imputed)	N
2	rs11208717	1	66169679	rs12753193	2009-01-14	19060910	Sabatti C	2008-12-07	Nat Genet	www.ncbi.nlm.nih.gov/pubmed/19060910	Genome-wide association analysis of metabolic traits in a birth cohort from a founder population.	Metabolic traits	4,763 Northern Finnish founder individuals	NA	1p31.3	LEPR	LEPR - RN7SL854P	ENSG00000116678	ENSG00000239319		62437	57062	rs12753193-G	rs12753193	0	12753193	non_coding_transcript_exon_variant	1	0.45	4e-07	6.39794	(CRP)	0.13	[-0.02-0.27] mmol/l decrease	Illumina [329091]	N
2	rs11208717	1	66169679	rs12753193	2019-07-02	31217584	Wojcik GL	2019-06-19	Nature	www.ncbi.nlm.nih.gov/pubmed/31217584	Genetic analyses of diverse populations improves discovery for complex traits.	C-reactive protein levels	8,349 African American individuals, 15,912 Hispanic/Latino individuals, 1,811 Asian ancestry individuals, 1,777 Native Hawaiian ancestry individuals, 574 Native American ancestry individuals, 97 individuals	NA	1p31.3	NR	LEPR - RN7SL854P	ENSG00000116678	ENSG00000239319		62437	57062	rs12753193-?	rs12753193	0	12753193	non_coding_transcript_exon_variant	1	NR	2e-21	20.699		0.0794516	[0.063-0.096] unit increase	Illumina [30861016] (imputed)	N
2	rs11208700	1	66178918	rs7511672	2021-08-24	34021172	Christakoudi S	2021-05-21	Sci Rep	www.ncbi.nlm.nih.gov/pubmed/34021172	GWAS of allometric body-shape indices in UK Biobank identifies loci suggesting associations with morphogenesis, organogenesis, adrenal cell renewal and cancer.	Waist-to-hip ratio adjusted for BMI	219,872 British ancestry women	NA	1p31.3	RN7SL854P	LEPR - RN7SL854P	ENSG00000116678	ENSG00000239319		71676	47823	rs7511672-A	rs7511672	0	7511672	non_coding_transcript_exon_variant	1	NR	4e-08	7.39794		0.0154025	[0.0099-0.0209] unit increase	Affymetrix [319769] (imputed)	N
2	rs11208700	1	66178918	rs7511672	2022-05-11	35115687	Hautakangas H	2022-02-03	Nat Genet	www.ncbi.nlm.nih.gov/pubmed/35115687	Genome-wide analysis of 102,084 migraine cases identifies 123 risk loci and subtype-specific risk alleles.	Migraine	102,084 European ancestry cases, 771,257 European ancestry controls	NA	1p31.3		LEPR - RN7SL854P	ENSG00000116678	ENSG00000239319		71676	47823	rs7511672-G	rs7511672	0	7511672	non_coding_transcript_exon_variant	1	0.538291	1e-09	9		1.03175	[1.02-1.04] increase	Illumina [10843197] (imputed)	N
4	rs13081028	3	52540773	rs1010553	2019-10-01	31511532	Teumer A	2019-09-11	Nat Commun	www.ncbi.nlm.nih.gov/pubmed/31511532	Genome-wide association meta-analyses and fine-mapping elucidate pathways influencing albuminuria.	Urinary albumin-to-creatinine ratio	547,361 European ancestry individuals	NA	3p21.1	STAB1	STAB1			ENSG00000010327	NA	NA	rs1010553-T	rs1010553	0	1010553	synonymous_variant	0	0.5176	2e-08	7.69897		0.0112182	[0.0073-0.0151] unit increase	Affymetrix, Illumina [8603712] (imputed)	N
4	rs13081028	3	52540773	rs1010553	2019-10-01	31511532	Teumer A	2019-09-11	Nat Commun	www.ncbi.nlm.nih.gov/pubmed/31511532	Genome-wide association meta-analyses and fine-mapping elucidate pathways influencing albuminuria.	Urinary albumin-to-creatinine ratio	547,361 European ancestry individuals, 6,795 African American individuals, 6,324 East Asian ancestry individuals, 2,335 South Asian ancestry individuals, 1,442 Hispanic individuals	NA	3p21.1	STAB1	STAB1			ENSG00000010327	NA	NA	rs1010553-T	rs1010553	0	1010553	synonymous_variant	0	NR	4e-09	8.39794		0.0115	[0.0076-0.0154] unit increase	Affymetrix, Illumina [8034757] (imputed)	N
4	rs13081028	3	52540773	rs1010553	2017-08-30	27863252	Astle WJ	2016-11-17	Cell	www.ncbi.nlm.nih.gov/pubmed/27863252	The Allelic Landscape of Human Blood Cell Trait Variation and Links to Common Complex Disease.	Hematocrit	173,039 European ancestry individuals	NA	3p21.1	STAB1	STAB1			ENSG00000010327	NA	NA	rs1010553-C	rs1010553	0	1010553	synonymous_variant	0	0.4846	1e-09	9		0.0214878	[0.015-0.028] unit increase	Affymetrix [~ 2500000] (imputed)	N
4	rs13081028	3	52541253	rs11130306	2019-01-22	29500382	Nagel M	2018-03-02	Nat Commun	www.ncbi.nlm.nih.gov/pubmed/29500382	Item-level analyses reveal genetic heterogeneity in neuroticism.	Feeling worry	372,869 European ancestry individuals	NA	3p21.1	SPCS1	STAB1			ENSG00000010327	NA	NA	rs11130306-A	rs11130306	0	11130306	intron_variant	0	0.496624	4e-11	10.3979		6.593	unit decrease	NR [10847151] (imputed)	N
4	rs13081028	3	52542919	rs1010554	2022-10-11	35974141	Lahti J	2022-08-16	Mol Psychiatry	www.ncbi.nlm.nih.gov/pubmed/35974141	Genome-wide meta-analyses reveal novel loci for verbal short-term memory and learning.	Verbal learning	28,909 European ancestry individuals	3,853 European ancestry individuals	3p21.1		STAB1			ENSG00000010327	NA	NA	rs1010554-T	rs1010554	0	1010554	intron_variant	0	0.4727	3e-07	6.52288		5.135	z score increase	Affymetrix, Illumina [NR] (imputed)	N
4	rs13081028	3	52542919	rs1010554	2021-12-14	34594039	Sakaue S	2021-09-30	Nat Genet	www.ncbi.nlm.nih.gov/pubmed/34594039	A cross-population atlas of genetic associations for 220 human phenotypes.	Gamma glutamyl transpeptidase	344,104 European ancestry individuals, 133,471 East Asian ancestry individuals	NA	3p21.1		STAB1			ENSG00000010327	NA	NA	rs1010554-C	rs1010554	0	1010554	intron_variant	0	NR	3e-14	13.5229		0.0143	[0.011-0.018] unit increase	Affymetrix, Illumina [20535691] (imputed)	N
4	rs13081028	3	52542919	rs1010554	2021-12-14	34594039	Sakaue S	2021-09-30	Nat Genet	www.ncbi.nlm.nih.gov/pubmed/34594039	A cross-population atlas of genetic associations for 220 human phenotypes.	Hematocrit	350,475 European ancestry individuals, 153,015 East Asian ancestry individuals	NA	3p21.1		STAB1			ENSG00000010327	NA	NA	rs1010554-C	rs1010554	0	1010554	intron_variant	0	NR	2e-19	18.699		0.015	[0.012-0.018] unit increase	Affymetrix, Illumina [20538534] (imputed)	N
4	rs13081028	3	52546820	rs2015971	2018-10-31	29942085	Nagel M	2018-06-25	Nat Genet	www.ncbi.nlm.nih.gov/pubmed/29942085	Meta-analysis of genome-wide association studies for neuroticism in 449,484 individuals identifies novel genetic loci and pathways.	Neuroticism	449,484 European ancestry individuals	NA	3p21.1	NR	STAB1			ENSG00000010327	NA	NA	rs2015971-T	rs2015971	0	2015971	intron_variant	0	NR	1e-08	8		5.704	z score decrease	Affymetrix [10847151] (imputed)	N
4	rs13081028	3	52546820	rs2015971	2019-03-18	30643256	Baselmans BML	2019-01-14	Nat Genet	www.ncbi.nlm.nih.gov/pubmed/30643256	Multivariate genome-wide analyses of the well-being spectrum.	Depressive symptoms	1,067,913 European ancestry individuals	228,033 European ancestry individuals	3p21.1	NR	STAB1			ENSG00000010327	NA	NA	rs2015971-T	rs2015971	0	2015971	intron_variant	0	0.448578	3e-10	9.52288		0.00593662	[0.0041-0.0078] unit decrease	NR [NR]	N
4	rs13081028	3	52546820	rs2015971	2019-03-18	30643256	Baselmans BML	2019-01-14	Nat Genet	www.ncbi.nlm.nih.gov/pubmed/30643256	Multivariate genome-wide analyses of the well-being spectrum.	Life satisfaction	80,852 European ancestry individuals	NA	3p21.1	NR	STAB1			ENSG00000010327	NA	NA	rs2015971-T	rs2015971	0	2015971	intron_variant	0	0.448578	1e-09	9		0.00757686	[0.0051-0.01] unit decrease	NR [NR]	N
4	rs13081028	3	52546820	rs2015971	2019-03-18	30643256	Baselmans BML	2019-01-14	Nat Genet	www.ncbi.nlm.nih.gov/pubmed/30643256	Multivariate genome-wide analyses of the well-being spectrum.	Positive affect	410,603 European ancestry individuals	NA	3p21.1	NR	STAB1			ENSG00000010327	NA	NA	rs2015971-T	rs2015971	0	2015971	intron_variant	0	0.448578	3e-10	9.52288		0.00714751	[0.0049-0.0094] unit decrease	NR [NR]	N
4	rs13081028	3	52546820	rs2015971	2019-03-18	30643256	Baselmans BML	2019-01-14	Nat Genet	www.ncbi.nlm.nih.gov/pubmed/30643256	Multivariate genome-wide analyses of the well-being spectrum.	Neuroticism	523,783 European ancestry individuals	59,206 European ancestry individuals	3p21.1	NR	STAB1			ENSG00000010327	NA	NA	rs2015971-T	rs2015971	0	2015971	intron_variant	0	0.448578	2e-10	9.69897		0.00930317	[0.0064-0.0122] unit decrease	NR [NR]	N
4	rs13081028	3	52546820	rs2015971	2022-02-15	35078996	Gudjonsson A	2022-01-25	Nat Commun	www.ncbi.nlm.nih.gov/pubmed/35078996	A genome-wide association study of serum proteins reveals shared loci with common diseases.	Serum levels of protein SUN3	5,364 Icelandic ancestry individuals	NA	3p21.1		STAB1			ENSG00000010327	NA	NA	rs2015971-T	rs2015971	0	2015971	intron_variant	0	0.4871	2e-12	11.699		0.135036	[0.098-0.172] unit increase	Illumina [7506463] (imputed)	N
4	rs13081028	3	52546820	rs2015971	2022-10-11	35974141	Lahti J	2022-08-16	Mol Psychiatry	www.ncbi.nlm.nih.gov/pubmed/35974141	Genome-wide meta-analyses reveal novel loci for verbal short-term memory and learning.	Verbal learning (visual presentation)	16,191 European ancestry individuals	NA	3p21.1		STAB1			ENSG00000010327	NA	NA	rs2015971-T	rs2015971	0	2015971	intron_variant	0	0.3824	1e-06	6		4.841	z score increase	Affymetrix, Illumina [NR] (imputed)	N
4	rs13081028	3	52546820	rs2015971	2022-10-11	35974141	Lahti J	2022-08-16	Mol Psychiatry	www.ncbi.nlm.nih.gov/pubmed/35974141	Genome-wide meta-analyses reveal novel loci for verbal short-term memory and learning.	Verbal learning	28,909 European ancestry individuals	3,853 European ancestry individuals	3p21.1		STAB1			ENSG00000010327	NA	NA	rs2015971-T	rs2015971	0	2015971	intron_variant	0	0.3824	5e-10	9.30103		6.224	z score increase	Affymetrix, Illumina [NR] (imputed)	N
4	rs13081028	3	52546820	rs2015971	2019-02-08	30595370	Kichaev G	2018-12-27	Am J Hum Genet	www.ncbi.nlm.nih.gov/pubmed/30595370	Leveraging Polygenic Functional Enrichment to Improve GWAS Power.	Neuroticism	approximately 372,000 European ancestry individuals	NA	3p21.1		STAB1			ENSG00000010327	NA	NA	rs2015971-?	rs2015971	0	2015971	intron_variant	0	NR	2e-08	7.69897		NA		NR [~ 8900000] (imputed)	N
4	rs13081028	3	52551265	rs66824127	2021-06-29	32895543	de la Fuente J	2020-09-07	Nat Hum Behav	www.ncbi.nlm.nih.gov/pubmed/32895543	A general dimension of genetic sharing across diverse cognitive traits inferred from molecular data.	Cognitive traits (MTAG)	331,679 British ancestry individuals	NA	3p21.1		STAB1			ENSG00000010327	NA	NA	rs66824127-?	rs66824127	0	66824127	intron_variant	0	NR	5e-11	10.301		NA		NR [7857346] (imputed)	N
4	rs13081028	3	52551265	rs66824127	2021-06-29	32895543	de la Fuente J	2020-09-07	Nat Hum Behav	www.ncbi.nlm.nih.gov/pubmed/32895543	A general dimension of genetic sharing across diverse cognitive traits inferred from molecular data.	Executive function (trail making test B)	78,547 British ancestry individuals	NA	3p21.1		STAB1			ENSG00000010327	NA	NA	rs66824127-?	rs66824127	0	66824127	intron_variant	0	NR	2e-09	8.69897		NA		NR [7857346] (imputed)	N
4	rs13081028	3	52551284	rs67409736	2021-08-24	34021172	Christakoudi S	2021-05-21	Sci Rep	www.ncbi.nlm.nih.gov/pubmed/34021172	GWAS of allometric body-shape indices in UK Biobank identifies loci suggesting associations with morphogenesis, organogenesis, adrenal cell renewal and cancer.	Waist-to-hip ratio adjusted for BMI	219,872 British ancestry women	NA	3p21.1	STAB1	STAB1			ENSG00000010327	NA	NA	rs67409736-G	rs67409736	0	67409736	intron_variant	0	NR	3e-19	18.5229		0.025403	[0.02-0.031] unit increase	Affymetrix [319769] (imputed)	N
4	rs13081028	3	52551284	rs67409736	2021-08-24	34021172	Christakoudi S	2021-05-21	Sci Rep	www.ncbi.nlm.nih.gov/pubmed/34021172	GWAS of allometric body-shape indices in UK Biobank identifies loci suggesting associations with morphogenesis, organogenesis, adrenal cell renewal and cancer.	Waist-hip index	219,872 British ancestry women	NA	3p21.1	STAB1	STAB1			ENSG00000010327	NA	NA	rs67409736-G	rs67409736	0	67409736	intron_variant	0	NR	6e-20	19.2218		0.0259418	[0.02-0.031] unit increase	Affymetrix [319769] (imputed)	N
4	rs13081028	3	52555957	rs9853056	2021-12-15	34560273	Shadrin AA	2021-09-21	Neuroimage	www.ncbi.nlm.nih.gov/pubmed/34560273	Vertex-wise multivariate genome-wide association study identifies 780 unique genetic loci associated with cortical morphology.	Cortical thickness	35,657 White British ancestry individuals	NA	3p21.1	NR	STAB1			ENSG00000010327	NA	NA	rs9853056-T	rs9853056	0	9853056	synonymous_variant	0	0.4415	1e-17	17		NA		NR [9056863] (imputed)	N
4	rs13081028	3	52556890	rs4434138	2018-10-31	29942085	Nagel M	2018-06-25	Nat Genet	www.ncbi.nlm.nih.gov/pubmed/29942085	Meta-analysis of genome-wide association studies for neuroticism in 449,484 individuals identifies novel genetic loci and pathways.	Worry	348,219 European ancestry individuals	NA	3p21.1	NR	STAB1			ENSG00000010327	NA	NA	rs4434138-G	rs4434138	0	4434138	missense_variant	0	NR	2e-09	8.69897		0.01441	[0.0097-0.0191] unit decrease	Affymetrix [10847151] (imputed)	N
4	rs13081028	3	52556890	rs4434138	2018-02-23	29326435	Hill WD	2018-01-11	Mol Psychiatry	www.ncbi.nlm.nih.gov/pubmed/29326435	A combined analysis of genetically correlated traits identifies 187 loci and a role for neurogenesis and myelination in intelligence.	Intelligence (MTAG)	120,934 British ancestry individuals, 127,548 individuals	NA	3p21.1	STAB1	STAB1			ENSG00000010327	NA	NA	rs4434138-A	rs4434138	0	4434138	missense_variant	0	NR	4e-10	9.39794		0.0193173	[0.013-0.025] unit decrease	Affymetrix [NR]	N
4	rs13081028	3	52556890	rs4434138	2021-01-13	33414549	Demange PA	2021-01-07	Nat Genet	www.ncbi.nlm.nih.gov/pubmed/33414549	Investigating the genetic architecture of noncognitive skills using GWAS-by-subtraction.	Cognitive aspects of educational attainment	257,700 European ancestry individuals	NA	3p21.1	NR	STAB1			ENSG00000010327	NA	NA	rs4434138-A	rs4434138	0	4434138	missense_variant	0	0.473161	2e-10	9.69897		0.0401889	[0.028-0.053] unit decrease	Affymetrix, Illumina, Perlegen [7305956] (imputed)	N
4	rs13081028	3	52556890	rs4434138	2018-11-12	30038396	Lee JJ	2018-07-23	Nat Genet	www.ncbi.nlm.nih.gov/pubmed/30038396	Gene discovery and polygenic prediction from a genome-wide association study of educational attainment in 1.1 million individuals.	Cognitive performance	257,841 European ancestry individuals	NA	3p21.1	Intergenic	STAB1			ENSG00000010327	NA	NA	rs4434138-A	rs4434138	0	4434138	missense_variant	0	0.5385	1e-10	10		0.0184	[0.013-0.024] unit decrease	Affymetrix, Illumina [10100000] (imputed)	N
4	rs13081028	3	52557038	rs4234633	2019-10-16	31562340	Akiyama M	2019-09-27	Nat Commun	www.ncbi.nlm.nih.gov/pubmed/31562340	Characterizing rare and low-frequency height-associated variants in the Japanese population.	Height	159,095 Japanese ancestry individuals	32,692 Japanese ancestry individuals	3p21.1	STAB1	STAB1			ENSG00000010327	NA	NA	rs4234633-?	rs4234633	0	4234633	splice_region_variant	0	NR	9e-13	12.0458		0.0206501	[0.015-0.026] unit decrease	Illumina [27896057] (imputed)	N
4	rs13081028	3	52558008	rs13303	2020-06-06	31178129	Spracklen CN	2019-06-06	Am J Hum Genet	www.ncbi.nlm.nih.gov/pubmed/31178129	Exome-Derived Adiponectin-Associated Variants Implicate Obesity and Lipid Biology.	Adiponectin levels	up to 60,465 European ancestry individuals, up to 2,568 East Asian ancestry individuals, up to 3,271 African American individuals, up to 1,435 Hispanic individuals	NA	3p21.1	STAB1	STAB1			ENSG00000010327	NA	NA	rs13303-C	rs13303	0	13303	missense_variant	0	0.568689	3e-21	20.5229		0.0572424	unit increase	Illumina [265780]	N
4	rs13081028	3	52558008	rs13303	2019-04-03	30778226	Justice AE	2019-02-18	Nat Genet	www.ncbi.nlm.nih.gov/pubmed/30778226	Protein-coding variants implicate novel genes related to lipid homeostasis contributing to body-fat distribution.	Waist-to-hip ratio adjusted for BMI (additive genetic model)	288,492 European ancestry individuals, up to 15,687 African American individuals, up to 29,315 South Asian ancestry individuals, up to 6,800 East Asian ancestry individuals, up to 4,075 Hispanic ancestry individuals	132,177 European ancestry individuals	3p21.1	STAB1	STAB1			ENSG00000010327	NA	NA	rs13303-T	rs13303	0	13303	missense_variant	0	0.4454	5e-18	17.301		0.0187	[0.014-0.023] unit increase	Affymetrix, Illumina [at least 228985]	N
4	rs13081028	3	52558008	rs13303	2019-04-03	30778226	Justice AE	2019-02-18	Nat Genet	www.ncbi.nlm.nih.gov/pubmed/30778226	Protein-coding variants implicate novel genes related to lipid homeostasis contributing to body-fat distribution.	Waist-to-hip ratio adjusted for BMI (additive genetic model)	up to 130,976 European ancestry men	up to 62,500 European ancestry men	3p21.1	STAB1	STAB1			ENSG00000010327	NA	NA	rs13303-T	rs13303	0	13303	missense_variant	0	0.4337	2e-07	6.69897		0.017	[0.011-0.023] unit increase	Affymetrix, Illumina [at least 228985]	N
4	rs13081028	3	52558008	rs13303	2019-04-03	30778226	Justice AE	2019-02-18	Nat Genet	www.ncbi.nlm.nih.gov/pubmed/30778226	Protein-coding variants implicate novel genes related to lipid homeostasis contributing to body-fat distribution.	Waist-to-hip ratio adjusted for BMI (additive genetic model)	288,492 European ancestry individuals	132,177 European ancestry individuals	3p21.1	STAB1	STAB1			ENSG00000010327	NA	NA	rs13303-T	rs13303	0	13303	missense_variant	0	0.4338	2e-19	18.699		0.0206	[0.016-0.025] unit increase	Affymetrix, Illumina [at least 228985]	N
4	rs13081028	3	52558008	rs13303	2019-04-03	30778226	Justice AE	2019-02-18	Nat Genet	www.ncbi.nlm.nih.gov/pubmed/30778226	Protein-coding variants implicate novel genes related to lipid homeostasis contributing to body-fat distribution.	Waist-to-hip ratio adjusted for BMI (additive genetic model)	up to 130,976 European ancestry men, up to 164,238 African American, South Asian, East Asian and Hispanic ancestry men	up to 62,500 European ancestry men	3p21.1	STAB1	STAB1			ENSG00000010327	NA	NA	rs13303-T	rs13303	0	13303	missense_variant	0	0.4554	7e-07	6.1549		0.0151	[0.0092-0.021] unit increase	Affymetrix, Illumina [at least 228985]	N
4	rs13081028	3	52558008	rs13303	2019-04-03	30778226	Justice AE	2019-02-18	Nat Genet	www.ncbi.nlm.nih.gov/pubmed/30778226	Protein-coding variants implicate novel genes related to lipid homeostasis contributing to body-fat distribution.	Waist-to-hip ratio adjusted for BMI (additive genetic model)	up to 157,516 European ancestry women, up to 180,131 African American, South Asian, East Asian and Hispanic ancestry women	up to 62,368 European ancestry women	3p21.1	STAB1	STAB1			ENSG00000010327	NA	NA	rs13303-T	rs13303	0	13303	missense_variant	0	0.4365	5e-14	13.301		0.0228	[0.017-0.029] unit increase	Affymetrix, Illumina [at least 228985]	N
4	rs13081028	3	52558008	rs13303	2019-04-03	30778226	Justice AE	2019-02-18	Nat Genet	www.ncbi.nlm.nih.gov/pubmed/30778226	Protein-coding variants implicate novel genes related to lipid homeostasis contributing to body-fat distribution.	Waist-to-hip ratio adjusted for BMI (additive genetic model)	up to 157,516 European ancestry women	up to 62,368 European ancestry women	3p21.1	STAB1	STAB1			ENSG00000010327	NA	NA	rs13303-T	rs13303	0	13303	missense_variant	0	0.4338	2e-14	13.699		0.0242	[0.018-0.03] unit increase	Affymetrix, Illumina [at least 228985]	N
4	rs13081028	3	52558008	rs13303	2022-03-28	33821002	Naqvi S	2021-04-05	Nat Genet	www.ncbi.nlm.nih.gov/pubmed/33821002	Shared heritability of human face and brain shape.	Brain shape (segment 1)	19,670 European ancestry individuals	NA	3p21.1		STAB1			ENSG00000010327	NA	NA	rs13303-?	rs13303	0	13303	missense_variant	0	NR	7e-15	14.1549		NA		NR [9705931] (imputed)	N
4	rs13081028	3	52558008	rs13303	2022-08-04	35505052	Fan CC	2022-05-03	Nat Commun	www.ncbi.nlm.nih.gov/pubmed/35505052	Multivariate genome-wide association study on tissue-sensitive diffusion metrics highlights pathways that shape the human brain.	Whole brain free water diffusion (multivariate analysis)	23,543 European ancestry individuals	11,555 European ancestry individuals, 3,030 non-European ancestry individuals	3p21.1		STAB1			ENSG00000010327	NA	NA	rs13303-?	rs13303	0	13303	missense_variant	0	NR	1e-12	12	(EA)	NA		NR [NR] (imputed)	N
4	rs13081028	3	52558008	rs13303	2022-03-07	34910505	van der Meer D	2021-12-15	Sci Adv	www.ncbi.nlm.nih.gov/pubmed/34910505	The genetic architecture of human cortical folding.	Vertex-wise sulcal depth	33,748 European ancestry individuals	NA	3p21.1		STAB1			ENSG00000010327	NA	NA	rs13303-T	rs13303	0	13303	missense_variant	0	0.43	9e-28	27.0458		10.93	z score increase	Affymetrix [9061022] (imputed)	N
4	rs13081028	3	52558008	rs13303	2021-12-14	34594039	Sakaue S	2021-09-30	Nat Genet	www.ncbi.nlm.nih.gov/pubmed/34594039	A cross-population atlas of genetic associations for 220 human phenotypes.	Body mass index	163,835 East Asian ancestry individuals	NA	3p21.1		STAB1			ENSG00000010327	NA	NA	rs13303-C	rs13303	0	13303	missense_variant	0	0.538723	2e-10	9.69897		0.0203098	[0.014-0.027] unit increase	Illumina [13479178] (imputed)	N
4	rs13081028	3	52558133	rs13621	2022-11-17	34887591	Graham SE	2021-12-09	Nature	www.ncbi.nlm.nih.gov/pubmed/34887591	The power of genetic diversity in genome-wide association studies of lipids.	Total cholesterol levels	1,320,016 European ancestry individuals	NA	3p21.1		STAB1			ENSG00000010327	NA	NA	rs13621-C	rs13621	0	13621	missense_variant	0	0.462489	7e-09	8.1549		0.00937509	[0.0067-0.012] unit increase	NR [52000000] (imputed)	N
4	rs13081028	3	52558133	rs13621	2022-11-17	34887591	Graham SE	2021-12-09	Nature	www.ncbi.nlm.nih.gov/pubmed/34887591	The power of genetic diversity in genome-wide association studies of lipids.	Low density lipoprotein cholesterol levels	40,963 South Asian ancestry individuals, 48,057 Hispanic individuals, 99,432 Admixed African or African ancestry individuals, 146,492 East Asian ancestry individuals, 1,320,016 European ancestry individuals	NA	3p21.1		STAB1			ENSG00000010327	NA	NA	rs13621-?	rs13621	0	13621	missense_variant	0	NR	4e-15	14.3979		NA		NR [52000000] (imputed)	N
4	rs13081028	3	52558133	rs13621	2022-11-17	34887591	Graham SE	2021-12-09	Nature	www.ncbi.nlm.nih.gov/pubmed/34887591	The power of genetic diversity in genome-wide association studies of lipids.	Low density lipoprotein cholesterol levels	1,320,016 European ancestry individuals	NA	3p21.1		STAB1			ENSG00000010327	NA	NA	rs13621-C	rs13621	0	13621	missense_variant	0	0.462166	1e-11	11		0.010972	[0.0082-0.0137] unit increase	NR [52000000] (imputed)	N
4	rs13081028	3	52559705	rs11709284	2021-09-27	33887147	Young WJ	2021-04-22	Circ Genom Precis Med	www.ncbi.nlm.nih.gov/pubmed/33887147	Genetically-Determined Serum Calcium Levels and Markers of Ventricular Repolarisation: A Mendelian Randomization Study in the UK Biobank.	Calcium levels	305,349 European ancestry individuals	NA	3p21.1	NR	NT5DC2			ENSG00000168268	NA	NA	rs11709284-A	rs11709284	0	11709284	non_coding_transcript_exon_variant	0	0.5551	4e-10	9.39794		0.001386	[0.00094-0.00183] mmol/L increase	Affymetrix [NR] (imputed)	N
4	rs13081028	3	52561779	rs11711421	2021-07-07	34127677	Choquet H	2021-06-14	Nat Commun	www.ncbi.nlm.nih.gov/pubmed/34127677	A large multiethnic GWAS meta-analysis of cataract identifies new risk loci and sex-specific effects.	Cataracts	28,092 non-Hispanic White ancestry cases, 50,487 non-Hispanic White ancestry controls, 31,852 European ancestry cases, 428,084 European ancestry controls	NA	3p21.1	NR	NT5DC2			ENSG00000168268	NA	NA	rs11711421-T	rs11711421	0	11711421	non_coding_transcript_exon_variant	0	NR	1e-08	8		0.9605		Affymetrix [9869154] (imputed)	N
4	rs13081028	3	52561779	rs11711421	2022-10-11	35974141	Lahti J	2022-08-16	Mol Psychiatry	www.ncbi.nlm.nih.gov/pubmed/35974141	Genome-wide meta-analyses reveal novel loci for verbal short-term memory and learning.	Verbal learning	28,909 European ancestry individuals	3,853 European ancestry individuals	3p21.1		NT5DC2			ENSG00000168268	NA	NA	rs11711421-T	rs11711421	0	11711421	non_coding_transcript_exon_variant	0	0.3851	1e-09	9		6.066	z score increase	Affymetrix, Illumina [NR] (imputed)	N
4	rs13081028	3	52563718	rs4687625	2018-09-12	29942086	Savage JE	2018-06-25	Nat Genet	www.ncbi.nlm.nih.gov/pubmed/29942086	Genome-wide association meta-analysis in 269,867 individuals identifies new genetic and functional links to intelligence.	Intelligence	269,867 European ancestry individuals	NA	3p21.1	NR	NT5DC2			ENSG00000168268	NA	NA	rs4687625-T	rs4687625	0	4687625	intron_variant	0	NR	2e-12	11.699		7.04	z-score increase	Affymetrix, Illumina [9295118] (imputed)	N
4	rs13081028	3	52563718	rs4687625	2022-09-05	35764056	Rao S	2022-06-28	Neuropsychobiology	www.ncbi.nlm.nih.gov/pubmed/35764056	Genetic Relationships between Attention-Deficit/Hyperactivity Disorder, Autism Spectrum Disorder, and Intelligence.	Attention deficit hyperactivity disorder or autism spectrum disorder or intelligence (pleiotropy)	20,183 European ancestry ADHD cases, 18,381 European ancestry ASD cases, up to 63,160 European ancestry controls, 269,867 European ancestry individuals with intelligence measurements	NA	3p21.1		NT5DC2			ENSG00000168268	NA	NA	rs4687625-?	rs4687625	0	4687625	intron_variant	0	NR	4e-12	11.3979		NA		NR [6307410] (imputed)	N
4	rs13081028	3	52563718	rs4687625	2022-10-11	35974141	Lahti J	2022-08-16	Mol Psychiatry	www.ncbi.nlm.nih.gov/pubmed/35974141	Genome-wide meta-analyses reveal novel loci for verbal short-term memory and learning.	Verbal learning (visual presentation)	16,191 European ancestry individuals	NA	3p21.1		NT5DC2			ENSG00000168268	NA	NA	rs4687625-T	rs4687625	0	4687625	intron_variant	0	0.3765	2e-06	5.69897		4.754	z score increase	Affymetrix, Illumina [NR] (imputed)	N
4	rs13081028	3	52563718	rs4687625	2022-10-11	35974141	Lahti J	2022-08-16	Mol Psychiatry	www.ncbi.nlm.nih.gov/pubmed/35974141	Genome-wide meta-analyses reveal novel loci for verbal short-term memory and learning.	Verbal learning	28,909 European ancestry individuals	3,853 European ancestry individuals	3p21.1		NT5DC2			ENSG00000168268	NA	NA	rs4687625-T	rs4687625	0	4687625	intron_variant	0	0.3765	3e-10	9.52288		6.294	z score increase	Affymetrix, Illumina [NR] (imputed)	N
4	rs13081028	3	52565100	rs6778735	2018-09-17	29844566	Davies G	2018-05-29	Nat Commun	www.ncbi.nlm.nih.gov/pubmed/29844566	Study of 300,486 individuals identifies 148 independent genetic loci influencing general cognitive function.	General cognitive ability	up to 300,486 European ancestry individuals	NA	3p21.1	NT5DC2	NT5DC2			ENSG00000168268	NA	NA	rs6778735-T	rs6778735	0	6778735	intron_variant	0	NR	3e-15	14.5229		7.894	z-score decrease	Affymetrix, Illumina [at least 2500000] (imputed)	N
4	rs13081028	3	52565100	rs6778735	2021-06-29	32895543	de la Fuente J	2020-09-07	Nat Hum Behav	www.ncbi.nlm.nih.gov/pubmed/32895543	A general dimension of genetic sharing across diverse cognitive traits inferred from molecular data.	Verbal-numerical reasoning	171,304 British ancestry individuals	NA	3p21.1		NT5DC2			ENSG00000168268	NA	NA	rs6778735-?	rs6778735	0	6778735	intron_variant	0	NR	6e-11	10.2218		NA		NR [7857346] (imputed)	N
4	rs13081028	3	52566065	rs4282054	2015-11-08	25644384	Davies G	2015-02-03	Mol Psychiatry	www.ncbi.nlm.nih.gov/pubmed/25644384	Genetic contributions to variation in general cognitive function: a meta-analysis of genome-wide association studies in the CHARGE consortium (N=53949).	Cognitive function	51,719 European ancestry individuals, 1,473 Erasmus Rucphen (founder/genetic isolate) individuals, 327 Korculan (founder/genetic isolate) individuals, 430 Orcadian (founder/genetic isolate) individuals	NA	3p21.1	NT5DC2, STAB1	NT5DC2			ENSG00000168268	NA	NA	rs4282054-?	rs4282054	0	4282054	intron_variant	0	NR	5e-06	5.30103		0.0255	[0.015-0.036] unit decrease	Affymetrix, Illumina [2478500] (imputed)	N
4	rs13081028	3	52566065	rs4282054	2021-08-24	34021172	Christakoudi S	2021-05-21	Sci Rep	www.ncbi.nlm.nih.gov/pubmed/34021172	GWAS of allometric body-shape indices in UK Biobank identifies loci suggesting associations with morphogenesis, organogenesis, adrenal cell renewal and cancer.	Waist-to-hip ratio adjusted for BMI	186,825 British ancestry men	NA	3p21.1	NT5DC2	NT5DC2			ENSG00000168268	NA	NA	rs4282054-T	rs4282054	0	4282054	intron_variant	0	NR	4e-11	10.3979		0.0207245	[0.015-0.027] unit increase	Affymetrix [323858] (imputed)	N
4	rs13081028	3	52566065	rs4282054	2021-08-24	34021172	Christakoudi S	2021-05-21	Sci Rep	www.ncbi.nlm.nih.gov/pubmed/34021172	GWAS of allometric body-shape indices in UK Biobank identifies loci suggesting associations with morphogenesis, organogenesis, adrenal cell renewal and cancer.	Waist-hip index	186,825 British ancestry men	NA	3p21.1	NT5DC2	NT5DC2			ENSG00000168268	NA	NA	rs4282054-T	rs4282054	0	4282054	intron_variant	0	NR	7e-12	11.1549		0.0215377	[0.015-0.028] unit increase	Affymetrix [127266] (imputed)	N
4	rs13081028	3	52566914	rs7614981	2021-12-15	34560273	Shadrin AA	2021-09-21	Neuroimage	www.ncbi.nlm.nih.gov/pubmed/34560273	Vertex-wise multivariate genome-wide association study identifies 780 unique genetic loci associated with cortical morphology.	Cortical surface area	35,657 White British ancestry individuals	NA	3p21.1	NR	NT5DC2			ENSG00000168268	NA	NA	rs7614981-C	rs7614981	0	7614981	intron_variant	0	0.4691	1e-17	17		NA		NR [9056863] (imputed)	N
4	rs13081028	3	52566914	rs7614981	2022-10-11	35974141	Lahti J	2022-08-16	Mol Psychiatry	www.ncbi.nlm.nih.gov/pubmed/35974141	Genome-wide meta-analyses reveal novel loci for verbal short-term memory and learning.	Verbal learning	28,909 European ancestry individuals	3,853 European ancestry individuals	3p21.1		NT5DC2			ENSG00000168268	NA	NA	rs7614981-A	rs7614981	0	7614981	intron_variant	0	0.4697	3e-07	6.52288		5.15	z score increase	Affymetrix, Illumina [NR] (imputed)	N
4	rs13081028	3	52566914	rs7614981	2022-03-07	34910505	van der Meer D	2021-12-15	Sci Adv	www.ncbi.nlm.nih.gov/pubmed/34910505	The genetic architecture of human cortical folding.	Vertex-wise cortical surface area	33,748 European ancestry individuals	NA	3p21.1		NT5DC2			ENSG00000168268	NA	NA	rs7614981-C	rs7614981	0	7614981	intron_variant	0	0.45	1e-19	19		9.09	z score increase	Affymetrix [9061022] (imputed)	N
4	rs13081028	3	52567014	rs12489828	2017-08-10	28443625	Justice AE	2017-04-26	Nat Commun	www.ncbi.nlm.nih.gov/pubmed/28443625	Genome-wide meta-analysis of 241,258 adults accounting for smoking behaviour identifies novel loci for obesity traits.	Waist circumference adjusted for BMI (joint analysis main effects and smoking interaction)	97,400 European ancestry women, 63,892 European ancestry men, 5,829 European ancestry individuals, 10,500 African American/Afro-Caribbean ancestry women, 2,706 African American/Afro-Caribbean ancestry men, 1,030 Indian Asian ancestry women, 7,648 Indian Asian ancestry men, 1,793 Filipino ancestry women, 2,944 Hispanic/Latino ancestry women, 1,764 Hispanic/Latino ancestry men	21,496 European ancestry women, 24,385 European ancestry men, 118,364 European ancestry individuals, 2,326 African American/Afro-Caribbean ancestry women, 855 African American/Afro-Caribbean ancestry men	3p21.1	NT5DC2	NT5DC2			ENSG00000168268	NA	NA	rs12489828-T	rs12489828	0	12489828	intron_variant	0	0.5401	3e-07	6.52288		NA		Affymetrix, Illumina, Perlegen [up to 2800000] (imputed)	N
4	rs13081028	3	52567014	rs12489828	2017-08-10	28443625	Justice AE	2017-04-26	Nat Commun	www.ncbi.nlm.nih.gov/pubmed/28443625	Genome-wide meta-analysis of 241,258 adults accounting for smoking behaviour identifies novel loci for obesity traits.	Waist circumference adjusted for BMI (joint analysis main effects and smoking interaction)	97,400 European ancestry women, 63,892 European ancestry men, 5,829 European ancestry individuals, 10,500 African American/Afro-Caribbean ancestry women, 2,706 African American/Afro-Caribbean ancestry men, 1,030 Indian Asian ancestry women, 7,648 Indian Asian ancestry men, 1,793 Filipino ancestry women, 2,944 Hispanic/Latino ancestry women, 1,764 Hispanic/Latino ancestry men	21,496 European ancestry women, 24,385 European ancestry men, 118,364 European ancestry individuals, 2,326 African American/Afro-Caribbean ancestry women, 855 African American/Afro-Caribbean ancestry men	3p21.1	NT5DC2	NT5DC2			ENSG00000168268	NA	NA	rs12489828-T	rs12489828	0	12489828	intron_variant	0	0.5401	1e-06	6	(women)	NA		Affymetrix, Illumina, Perlegen [up to 2800000] (imputed)	N
4	rs13081028	3	52567014	rs12489828	2017-08-10	28443625	Justice AE	2017-04-26	Nat Commun	www.ncbi.nlm.nih.gov/pubmed/28443625	Genome-wide meta-analysis of 241,258 adults accounting for smoking behaviour identifies novel loci for obesity traits.	Waist circumference adjusted for BMI (adjusted for smoking behaviour)	97,400 European ancestry women, 63,892 European ancestry men, 5,829 European ancestry individuals, 10,500 African American/Afro-Caribbean ancestry women, 2,706 African American/Afro-Caribbean ancestry men, 1,030 Indian Asian ancestry women, 7,648 Indian Asian ancestry men, 1,793 Filipino ancestry women, 2,944 Hispanic/Latino ancestry women, 1,764 Hispanic/Latino ancestry men	21,496 European ancestry women, 24,385 European ancestry men, 118,364 European ancestry individuals, 2,326 African American/Afro-Caribbean ancestry women, 855 African American/Afro-Caribbean ancestry men	3p21.1	NT5DC2	NT5DC2			ENSG00000168268	NA	NA	rs12489828-T	rs12489828	0	12489828	intron_variant	0	0.5401	7e-07	6.1549		0.0179	[0.011-0.025] unit decrease	Affymetrix, Illumina, Perlegen [up to 2800000] (imputed)	N
4	rs13081028	3	52567014	rs12489828	2017-08-10	28443625	Justice AE	2017-04-26	Nat Commun	www.ncbi.nlm.nih.gov/pubmed/28443625	Genome-wide meta-analysis of 241,258 adults accounting for smoking behaviour identifies novel loci for obesity traits.	Waist circumference adjusted for BMI (adjusted for smoking behaviour)	97,400 European ancestry women, 63,892 European ancestry men, 5,829 European ancestry individuals, 10,500 African American/Afro-Caribbean ancestry women, 2,706 African American/Afro-Caribbean ancestry men, 1,030 Indian Asian ancestry women, 7,648 Indian Asian ancestry men, 1,793 Filipino ancestry women, 2,944 Hispanic/Latino ancestry women, 1,764 Hispanic/Latino ancestry men	21,496 European ancestry women, 24,385 European ancestry men, 118,364 European ancestry individuals, 2,326 African American/Afro-Caribbean ancestry women, 855 African American/Afro-Caribbean ancestry men	3p21.1	NT5DC2	NT5DC2			ENSG00000168268	NA	NA	rs12489828-T	rs12489828	0	12489828	intron_variant	0	0.5401	4e-07	6.39794	(women)	0.0229	[0.014-0.032] unit decrease	Affymetrix, Illumina, Perlegen [up to 2800000] (imputed)	N
4	rs13081028	3	52567014	rs12489828	2017-08-10	28443625	Justice AE	2017-04-26	Nat Commun	www.ncbi.nlm.nih.gov/pubmed/28443625	Genome-wide meta-analysis of 241,258 adults accounting for smoking behaviour identifies novel loci for obesity traits.	Waist-to-hip ratio adjusted for BMI (adjusted for smoking behaviour)	95,362 European ancestry women, 62,085 European ancestry men, 5,829 European ancestry individuals, 10,500 African American/Afro-Caribbean ancestry women, 2,706 African American/Afro-Caribbean ancestry men, 1,030 Indian Asian ancestry women, 7,648 Indian Asian ancestry men, 1,793 Filipino ancestry women, 2,944 Hispanic/Latino ancestry women, 1,764 Hispanic/Latino ancestry men	21,496 European ancestry women, 24,385 European ancestry men, 118,364 European ancestry individuals, 2,326 African American/Afro-Caribbean ancestry women, 855 African American/Afro-Caribbean ancestry men	3p21.1	NT5DC2	NT5DC2			ENSG00000168268	NA	NA	rs12489828-T	rs12489828	0	12489828	intron_variant	0	0.54	2e-06	5.69897		0.0173	[0.01-0.024] unit decrease	Affymetrix, Illumina, Perlegen [up to 2800000] (imputed)	N
4	rs13081028	3	52567014	rs12489828	2016-02-04	25673412	Shungin D	2015-02-12	Nature	www.ncbi.nlm.nih.gov/pubmed/25673412	New genetic loci link adipose and insulin biology to body fat distribution.	Waist-to-hip ratio adjusted for body mass index	up to 56,910 European ancestry men, up to 86,570 European ancestry women	up to 36,570 European ancestry men, 30,172 European ancestry women, 915 Filipino ancestry men, 735 Filipino ancestry women, 2,351 African American/Afro-Caribbean ancestry men, 6,258 African American/Afro-Caribbean ancestry women, 2,285 South Asian ancestry men, 506 South Asian ancestry women, 195 Seychellois ancestry men, 266 Seychellois ancestry women	3p21.1	NT5DC2	NT5DC2			ENSG00000168268	NA	NA	rs12489828-T	rs12489828	0	12489828	intron_variant	0	0.5425	1e-09	9	(women)	0.0277	[0.019-0.037] unit decrease	Affymetrix, Illumina, Perlegen [up to 2542447] (imputed)	N
4	rs13081028	3	52567014	rs12489828	2016-02-04	25673412	Shungin D	2015-02-12	Nature	www.ncbi.nlm.nih.gov/pubmed/25673412	New genetic loci link adipose and insulin biology to body fat distribution.	Waist-to-hip ratio adjusted for body mass index	up to 56,910 European ancestry men, up to 86,570 European ancestry women	up to 36,570 European ancestry men, 30,172 European ancestry women, 915 Filipino ancestry men, 735 Filipino ancestry women, 2,351 African American/Afro-Caribbean ancestry men, 6,258 African American/Afro-Caribbean ancestry women, 2,285 South Asian ancestry men, 506 South Asian ancestry women, 195 Seychellois ancestry men, 266 Seychellois ancestry women	3p21.1	NT5DC2	NT5DC2			ENSG00000168268	NA	NA	rs12489828-T	rs12489828	0	12489828	intron_variant	0	0.5409	3e-10	9.52288		0.0215	[0.015-0.028] unit decrease	Affymetrix, Illumina, Perlegen [up to 2542447] (imputed)	N
4	rs13081028	3	52567014	rs12489828	2016-02-04	25673412	Shungin D	2015-02-12	Nature	www.ncbi.nlm.nih.gov/pubmed/25673412	New genetic loci link adipose and insulin biology to body fat distribution.	Waist-to-hip ratio adjusted for body mass index	up to 56,910 European ancestry men, up to 86,570 European ancestry women	up to 36,570 European ancestry men, 30,172 European ancestry women, 915 Filipino ancestry men, 735 Filipino ancestry women, 2,351 African American/Afro-Caribbean ancestry men, 6,258 African American/Afro-Caribbean ancestry women, 2,285 South Asian ancestry men, 506 South Asian ancestry women, 195 Seychellois ancestry men, 266 Seychellois ancestry women	3p21.1	NT5DC2	NT5DC2			ENSG00000168268	NA	NA	rs12489828-T	rs12489828	0	12489828	intron_variant	0	0.5486	3e-10	9.52288	(EA, women)	0.0294	[0.02-0.038] unit decrease	Affymetrix, Illumina, Perlegen [up to 2542447] (imputed)	N
4	rs13081028	3	52567014	rs12489828	2016-02-04	25673412	Shungin D	2015-02-12	Nature	www.ncbi.nlm.nih.gov/pubmed/25673412	New genetic loci link adipose and insulin biology to body fat distribution.	Waist-to-hip ratio adjusted for body mass index	up to 56,910 European ancestry men, up to 86,570 European ancestry women	up to 36,570 European ancestry men, 30,172 European ancestry women, 915 Filipino ancestry men, 735 Filipino ancestry women, 2,351 African American/Afro-Caribbean ancestry men, 6,258 African American/Afro-Caribbean ancestry women, 2,285 South Asian ancestry men, 506 South Asian ancestry women, 195 Seychellois ancestry men, 266 Seychellois ancestry women	3p21.1	NT5DC2	NT5DC2			ENSG00000168268	NA	NA	rs12489828-T	rs12489828	0	12489828	intron_variant	0	0.5488	7e-11	10.1549	(EA)	0.0227	[0.016-0.03] unit decrease	Affymetrix, Illumina, Perlegen [up to 2542447] (imputed)	N
4	rs13081028	3	52567014	rs12489828	2017-05-23	25673412	Shungin D	2015-02-12	Nature	www.ncbi.nlm.nih.gov/pubmed/25673412	New genetic loci link adipose and insulin biology to body fat distribution.	Waist circumference adjusted for body mass index	up to 56,910 European ancestry men, up to 86,570 European ancestry women	up to 36,570 European ancestry men, 30,172 European ancestry women, 915 Filipino ancestry men, 735 Filipino ancestry women, 2,351 African American/Afro-Caribbean ancestry men, 6,258 African American/Afro-Caribbean ancestry women, 2,285 South Asian ancestry men, 506 South Asian ancestry women, 195 Seychellois ancestry men, 266 Seychellois ancestry women	3p21.1	NT5DC2	NT5DC2			ENSG00000168268	NA	NA	rs12489828-T	rs12489828	0	12489828	intron_variant	0	0.5485	6e-10	9.22185	(EA,women)	0.0273	[0.019-0.036] unit decrease	Affymetrix, Illumina, Perlegen [up to 2542447] (imputed)	N
4	rs13081028	3	52567014	rs12489828	2017-05-23	25673412	Shungin D	2015-02-12	Nature	www.ncbi.nlm.nih.gov/pubmed/25673412	New genetic loci link adipose and insulin biology to body fat distribution.	Waist circumference adjusted for body mass index	up to 56,910 European ancestry men, up to 86,570 European ancestry women	up to 36,570 European ancestry men, 30,172 European ancestry women, 915 Filipino ancestry men, 735 Filipino ancestry women, 2,351 African American/Afro-Caribbean ancestry men, 6,258 African American/Afro-Caribbean ancestry women, 2,285 South Asian ancestry men, 506 South Asian ancestry women, 195 Seychellois ancestry men, 266 Seychellois ancestry women	3p21.1	NT5DC2	NT5DC2			ENSG00000168268	NA	NA	rs12489828-T	rs12489828	0	12489828	intron_variant	0	0.5485	1e-08	8	(EA)	0.0197	[0.013-0.026] unit decrease	Affymetrix, Illumina, Perlegen [up to 2542447] (imputed)	N
4	rs13081028	3	52567014	rs12489828	2018-07-24	26426971	Winkler TW	2015-10-01	PLoS Genet	www.ncbi.nlm.nih.gov/pubmed/26426971	The Influence of Age and Sex on Genetic Associations with Adult Body Size and Shape: A Large-Scale Genome-Wide Interaction Study.	Waist-to-hip ratio adjusted for BMI	up to 113,720 European ancestry men, up to 138,655 European ancestry women	NA	3p21.1	NR	NT5DC2			ENSG00000168268	NA	NA	rs12489828-T	rs12489828	0	12489828	intron_variant	0	0.54942	2e-11	10.699		0.0220195	unit decrease	Affymetrix, Illumina, Perlegen [up to 2800000] (imputed)	N
4	rs13081028	3	52567014	rs12489828	2018-07-24	26426971	Winkler TW	2015-10-01	PLoS Genet	www.ncbi.nlm.nih.gov/pubmed/26426971	The Influence of Age and Sex on Genetic Associations with Adult Body Size and Shape: A Large-Scale Genome-Wide Interaction Study.	Waist-to-hip ratio adjusted for BMI x sex x age interaction (4df test)	up to 43,776 European ancestry men aged <50, up to 50,526 European ancestry women aged <50, up to 69,944 European ancestry men aged >50, up to 88,129 European ancestry women aged >50	NA	3p21.1	NR	NT5DC2			ENSG00000168268	NA	NA	rs12489828-T	rs12489828	0	12489828	intron_variant	0	0.54942	4e-10	9.39794		NA		Affymetrix, Illumina, Perlegen [up to 2800000] (imputed)	N
4	rs13081028	3	52567014	rs12489828	2017-08-30	27863252	Astle WJ	2016-11-17	Cell	www.ncbi.nlm.nih.gov/pubmed/27863252	The Allelic Landscape of Human Blood Cell Trait Variation and Links to Common Complex Disease.	Reticulocyte count	170,641 European ancestry individuals	NA	3p21.1	NT5DC2	NT5DC2			ENSG00000168268	NA	NA	rs12489828-T	rs12489828	0	12489828	intron_variant	0	0.5323	2e-15	14.699		0.028486	[0.021-0.036] unit decrease	Affymetrix [~ 2500000] (imputed)	N
4	rs13081028	3	52567014	rs12489828	2018-02-23	29326435	Hill WD	2018-01-11	Mol Psychiatry	www.ncbi.nlm.nih.gov/pubmed/29326435	A combined analysis of genetically correlated traits identifies 187 loci and a role for neurogenesis and myelination in intelligence.	Intelligence (MTAG)	120,934 British ancestry individuals, 127,548 individuals	NA	3p21.1	NT5DC2	NT5DC2			ENSG00000168268	NA	NA	rs12489828-T	rs12489828	0	12489828	intron_variant	0	NR	8e-11	10.0969		0.0196874	[0.014-0.026] unit increase	Affymetrix [NR]	N
4	rs13081028	3	52567188	rs28661185	2022-03-07	34910505	van der Meer D	2021-12-15	Sci Adv	www.ncbi.nlm.nih.gov/pubmed/34910505	The genetic architecture of human cortical folding.	Vertex-wise cortical thickness	33,748 European ancestry individuals	NA	3p21.1		NT5DC2			ENSG00000168268	NA	NA	rs28661185-T	rs28661185	0	28661185	intron_variant	0	0.46	3e-21	20.5229		9.47	z score increase	Affymetrix [9061022] (imputed)	N
4	rs13081028	3	52567617	rs66782572	2020-06-17	32327693	Oskarsson GR	2020-04-23	Commun Biol	www.ncbi.nlm.nih.gov/pubmed/32327693	Predicted loss and gain of function mutations in ACO1 are associated with erythropoiesis.	Hemoglobin levels	684,122 European ancestry individuals	NA	3p21.1	NT5DC2	NT5DC2			ENSG00000168268	NA	NA	rs66782572-A	rs66782572	0	66782572	missense_variant	0		2e-14	13.699		0.017	[NR] unit increase	Affymetrix, Illumina [43000000] (imputed)	N
4	rs13081028	3	52567617	rs66782572	2017-08-30	27863252	Astle WJ	2016-11-17	Cell	www.ncbi.nlm.nih.gov/pubmed/27863252	The Allelic Landscape of Human Blood Cell Trait Variation and Links to Common Complex Disease.	Hemoglobin concentration	172,925 European ancestry individuals	NA	3p21.1	NT5DC2	NT5DC2			ENSG00000168268	NA	NA	rs66782572-G	rs66782572	0	66782572	missense_variant	0	0.5386	6e-09	8.22185		0.0206317	[0.014-0.028] unit decrease	Affymetrix [~ 2500000] (imputed)	N
4	rs13081028	3	52567617	rs66782572	2020-09-18	32888494	Vuckovic D	2020-09-01	Cell	www.ncbi.nlm.nih.gov/pubmed/32888494	The Polygenic and Monogenic Basis of Blood Traits and Diseases.	Hematocrit	408,112 British individuals	NA	3p21.1	NT5DC2	NT5DC2			ENSG00000168268	NA	NA	rs66782572-G	rs66782572	0	66782572	missense_variant	0	0.53661	9e-18	17.0458		0.0190797	[0.015-0.023] unit decrease	Affymetrix [93095623] (imputed)	N
4	rs13081028	3	52567617	rs66782572	2020-09-21	32888493	Chen MH	2020-09-01	Cell	www.ncbi.nlm.nih.gov/pubmed/32888493	Trans-ethnic and Ancestry-Specific Blood-Cell Genetics in 746,667 Individuals from 5 Global Populations.	Hematocrit	737,823 African American or Afro-Caribbean, African ancestry, European ancestry, East Asian ancestry, Hispanic or Latin American and South Asian ancestry individuals	NA	3p21.1	NR	NT5DC2			ENSG00000168268	NA	NA	rs66782572-G	rs66782572	0	66782572	missense_variant	0	0.533408	5e-27	26.301		NA		Affymetrix, Illumina [24558453] (imputed)	N
4	rs13081028	3	52567617	rs66782572	2020-09-21	32888493	Chen MH	2020-09-01	Cell	www.ncbi.nlm.nih.gov/pubmed/32888493	Trans-ethnic and Ancestry-Specific Blood-Cell Genetics in 746,667 Individuals from 5 Global Populations.	Hematocrit	562,259 European ancestry individuals	NA	3p21.1	NR	NT5DC2			ENSG00000168268	NA	NA	rs66782572-G	rs66782572	0	66782572	missense_variant	0	0.538025	4e-25	24.3979		0.020609	[0.017-0.025] SD unit decrease	Affymetrix, Illumina [50640577] (imputed)	N
4	rs13081028	3	52567617	rs66782572	2020-09-21	32888493	Chen MH	2020-09-01	Cell	www.ncbi.nlm.nih.gov/pubmed/32888493	Trans-ethnic and Ancestry-Specific Blood-Cell Genetics in 746,667 Individuals from 5 Global Populations.	Hemoglobin concentration	746,431 African American or Afro-Caribbean, African ancestry, European ancestry, East Asian ancestry, Hispanic or Latin American and South Asian ancestry individuals	NA	3p21.1	NR	NT5DC2			ENSG00000168268	NA	NA	rs66782572-G	rs66782572	0	66782572	missense_variant	0	0.532687	7e-28	27.1549		NA		Affymetrix, Illumina [24653286] (imputed)	N
4	rs13081028	3	52567617	rs66782572	2020-09-18	32888494	Vuckovic D	2020-09-01	Cell	www.ncbi.nlm.nih.gov/pubmed/32888494	The Polygenic and Monogenic Basis of Blood Traits and Diseases.	Hemoglobin	408,112 British individuals	NA	3p21.1	NT5DC2	NT5DC2			ENSG00000168268	NA	NA	rs66782572-G	rs66782572	0	66782572	missense_variant	0	0.536639	2e-18	17.699		0.0194943	[0.015-0.024] unit decrease	Affymetrix [93095623] (imputed)	N
4	rs13081028	3	52567617	rs66782572	2020-09-21	32888493	Chen MH	2020-09-01	Cell	www.ncbi.nlm.nih.gov/pubmed/32888493	Trans-ethnic and Ancestry-Specific Blood-Cell Genetics in 746,667 Individuals from 5 Global Populations.	Hemoglobin concentration	563,946 European ancestry individuals	NA	3p21.1	NR	NT5DC2			ENSG00000168268	NA	NA	rs66782572-G	rs66782572	0	66782572	missense_variant	0	0.53812	7e-26	25.1549		0.020881	[0.017-0.025] SD unit decrease	Affymetrix, Illumina [50638016] (imputed)	N
4	rs13081028	3	52567617	rs66782572	2022-08-04	35505052	Fan CC	2022-05-03	Nat Commun	www.ncbi.nlm.nih.gov/pubmed/35505052	Multivariate genome-wide association study on tissue-sensitive diffusion metrics highlights pathways that shape the human brain.	Whole brain restricted isotropic diffusion (multivariate analysis)	23,543 European ancestry individuals	11,555 European ancestry individuals, 3,030 non-European ancestry individuals	3p21.1		NT5DC2			ENSG00000168268	NA	NA	rs66782572-?	rs66782572	0	66782572	missense_variant	0	NR	2e-12	11.699	(EA)	NA		NR [NR] (imputed)	N
4	rs13081028	3	52567617	rs66782572	2021-12-14	34594039	Sakaue S	2021-09-30	Nat Genet	www.ncbi.nlm.nih.gov/pubmed/34594039	A cross-population atlas of genetic associations for 220 human phenotypes.	Hemoglobin	350,474 European ancestry individuals, 152,447 East Asian ancestry individuals	NA	3p21.1		NT5DC2			ENSG00000168268	NA	NA	rs66782572-G	rs66782572	0	66782572	missense_variant	0	NR	2e-21	20.699		0.0153	[0.012-0.018] unit decrease	Affymetrix, Illumina [20538521] (imputed)	N
4	rs13081028	3	52568805	rs7639267	2020-04-17	31669095	Zhu Z	2019-10-24	J Allergy Clin Immunol	www.ncbi.nlm.nih.gov/pubmed/31669095	Shared Genetic and Experimental Links between Obesity-Related Traits and Asthma Subtypes in UK Biobank.	Waist-to-hip ratio adjusted for BMI	457,690 European ancestry individuals	NA	3p21.1	NR	NT5DC2, SMIM4			ENSG00000168268, ENSG00000168273	NA	NA	rs7639267-?	rs7639267	0	7639267	5_prime_UTR_variant	0	NR	6e-27	26.2218		NA		Affymetrix [~ 8270000] (imputed)	N
4	rs13081028	3	52568805	rs7639267	2019-02-08	30595370	Kichaev G	2018-12-27	Am J Hum Genet	www.ncbi.nlm.nih.gov/pubmed/30595370	Leveraging Polygenic Functional Enrichment to Improve GWAS Power.	Menarche (age at onset)	approximately 242,000 European ancestry individuals	NA	3p21.1		NT5DC2, SMIM4			ENSG00000168268, ENSG00000168273	NA	NA	rs7639267-?	rs7639267	0	7639267	5_prime_UTR_variant	0	NR	6e-15	14.2218		NA		NR [~ 8900000] (imputed)	N
4	rs13081028	3	52572056	rs7638808	2022-11-17	34887591	Graham SE	2021-12-09	Nature	www.ncbi.nlm.nih.gov/pubmed/34887591	The power of genetic diversity in genome-wide association studies of lipids.	Total cholesterol levels	40,963 South Asian ancestry individuals, 48,057 Hispanic individuals, 99,432 Admixed African or African ancestry individuals, 146,492 East Asian ancestry individuals, 1,320,016 European ancestry individuals	NA	3p21.1		SMIM4			ENSG00000168273	NA	NA	rs7638808-?	rs7638808	0	7638808	intron_variant	0	NR	1e-12	12		NA		NR [52000000] (imputed)	N
4	rs13081028	3	52572056	rs7638808	2022-09-01	31882771	Al-Khelaifi F	2019-12-27	Sci Rep	www.ncbi.nlm.nih.gov/pubmed/31882771	Metabolic GWAS of elite athletes reveals novel genetically-influenced metabolites associated with athletic performance.	1,2-dipalmitoyl-GPE (16:0/16:0) levels in elite athletes	490 individuals	NA	3p21.1		SMIM4			ENSG00000168273	NA	NA	rs7638808-?	rs7638808	0	7638808	intron_variant	0	NR	9e-06	5.04576		0.294901	[0.17-0.42] unit decrease	Illumina [275016]	N
4	rs13081028	3	52572447	rs6445528	2022-10-11	35974141	Lahti J	2022-08-16	Mol Psychiatry	www.ncbi.nlm.nih.gov/pubmed/35974141	Genome-wide meta-analyses reveal novel loci for verbal short-term memory and learning.	Verbal learning	28,909 European ancestry individuals	3,853 European ancestry individuals	3p21.1		SMIM4			ENSG00000168273	NA	NA	rs6445528-G	rs6445528	0	6445528	intron_variant	0	0.4	2e-09	8.69897		5.979	z score increase	Affymetrix, Illumina [NR] (imputed)	N
4	rs13081028	3	52575831	rs1133415	2019-05-21	30595370	Kichaev G	2018-12-27	Am J Hum Genet	www.ncbi.nlm.nih.gov/pubmed/30595370	Leveraging Polygenic Functional Enrichment to Improve GWAS Power.	Height	approximately 458,000 European ancestry individuals	NA	3p21.1		SMIM4			ENSG00000168273	NA	NA	rs1133415-?	rs1133415	0	1133415	3_prime_UTR_variant	0	NR	1e-29	29		NA		NR [~ 8900000] (imputed)	N
4	rs13081028	3	52575831	rs1133415	2022-10-11	35974141	Lahti J	2022-08-16	Mol Psychiatry	www.ncbi.nlm.nih.gov/pubmed/35974141	Genome-wide meta-analyses reveal novel loci for verbal short-term memory and learning.	Verbal learning	28,909 European ancestry individuals	3,853 European ancestry individuals	3p21.1		SMIM4			ENSG00000168273	NA	NA	rs1133415-A	rs1133415	0	1133415	3_prime_UTR_variant	0	0.4024	3e-09	8.52288		5.923	z score increase	Affymetrix, Illumina [NR] (imputed)	N
4	rs13081028	3	52622086	rs2590838	2017-08-18	28448500	Graff M	2017-04-27	PLoS Genet	www.ncbi.nlm.nih.gov/pubmed/28448500	Genome-wide physical activity interactions in adiposity - A meta-analysis of 200,452 adults.	Waist-to-hip ratio adjusted for BMI (joint analysis for main effect and physical activity interaction)	2,518 African American women, 83,707 European ancestry women, 1,773 Filipino ancestry women, 1,030 Indian ancestry women, 1,457 African American men, 52,993 European ancestry men, 7,648 Indian ancestry men, 5,527 European ancestry individuals	6,244 African American women, 17,531 European ancestry women, 329 African American men, 19,956 European ancestry men	3p21.1	PBRM1	PBRM1			ENSG00000163939	NA	NA	rs2590838-?	rs2590838	0	2590838	intron_variant	0	0.4885	2e-08	7.69897	(EA)	NA		Affymetrix, Illumina, Perlegen [~ 2500000] (imputed)	N
4	rs13081028	3	52622086	rs2590838	2017-08-22	28448500	Graff M	2017-04-27	PLoS Genet	www.ncbi.nlm.nih.gov/pubmed/28448500	Genome-wide physical activity interactions in adiposity - A meta-analysis of 200,452 adults.	Waist-to-hip ratio adjusted for BMI in active individuals	1,957 African American women, 1,421 Filipino ancestry women, 305 Indian ancestry women, 65,539 European ancestry women, 1,206 African American men, 2,029 Indian ancestry men, 41,673 European ancestry men, 4,819 European ancestry individuals	4,807 African American women, 12,347 European ancestry women, 265 African American men, 14,540 European ancestry men	3p21.1	PBRM1	PBRM1			ENSG00000163939	NA	NA	rs2590838-G	rs2590838	0	2590838	intron_variant	0	0.4896	5e-06	5.30103	(EA, women)	0.0264	[0.015-0.038] unit increase	Affymetrix, Illumina, Perlegen [~ 2500000] (imputed)	N
4	rs13081028	3	52622086	rs2590838	2017-08-22	28448500	Graff M	2017-04-27	PLoS Genet	www.ncbi.nlm.nih.gov/pubmed/28448500	Genome-wide physical activity interactions in adiposity - A meta-analysis of 200,452 adults.	Waist-to-hip ratio adjusted for BMI in active individuals	1,957 African American women, 1,421 Filipino ancestry women, 305 Indian ancestry women, 65,539 European ancestry women, 1,206 African American men, 2,029 Indian ancestry men, 41,673 European ancestry men, 4,819 European ancestry individuals	4,807 African American women, 12,347 European ancestry women, 265 African American men, 14,540 European ancestry men	3p21.1	PBRM1	PBRM1			ENSG00000163939	NA	NA	rs2590838-G	rs2590838	0	2590838	intron_variant	0	0.4885	5e-08	7.30103	(EA)	0.0242	[0.015-0.033] unit increase	Affymetrix, Illumina, Perlegen [~ 2500000] (imputed)	N
4	rs13081028	3	52622086	rs2590838	2017-08-22	28448500	Graff M	2017-04-27	PLoS Genet	www.ncbi.nlm.nih.gov/pubmed/28448500	Genome-wide physical activity interactions in adiposity - A meta-analysis of 200,452 adults.	Waist-to-hip ratio adjusted for body mass index	2,518 African American women, 83,707 European ancestry women, 1,773 Filipino ancestry women, 1,030 Indian ancestry women, 1,457 African American men, 52,993 European ancestry men, 7,648 Indian ancestry men, 5,527 European ancestry individuals	6,244 African American women, 17,531 European ancestry women, 329 African American men, 19,956 European ancestry men	3p21.1	PBRM1	PBRM1			ENSG00000163939	NA	NA	rs2590838-G	rs2590838	0	2590838	intron_variant	0	0.4885	6e-08	7.22185	(EA, women)	0.0276	[0.018-0.038] unit increase	Affymetrix, Illumina, Perlegen [~ 2500000] (imputed)	N
4	rs13081028	3	52622086	rs2590838	2017-08-22	28448500	Graff M	2017-04-27	PLoS Genet	www.ncbi.nlm.nih.gov/pubmed/28448500	Genome-wide physical activity interactions in adiposity - A meta-analysis of 200,452 adults.	Waist-to-hip ratio adjusted for body mass index	2,518 African American women, 83,707 European ancestry women, 1,773 Filipino ancestry women, 1,030 Indian ancestry women, 1,457 African American men, 52,993 European ancestry men, 7,648 Indian ancestry men, 5,527 European ancestry individuals	6,244 African American women, 17,531 European ancestry women, 329 African American men, 19,956 European ancestry men	3p21.1	PBRM1	PBRM1			ENSG00000163939	NA	NA	rs2590838-G	rs2590838	0	2590838	intron_variant	0	0.4885	2e-09	8.69897	(EA)	0.0235	[0.016-0.031] unit increase	Affymetrix, Illumina, Perlegen [~ 2500000] (imputed)	N
4	rs13081028	3	52622086	rs2590838	2017-08-18	28448500	Graff M	2017-04-27	PLoS Genet	www.ncbi.nlm.nih.gov/pubmed/28448500	Genome-wide physical activity interactions in adiposity - A meta-analysis of 200,452 adults.	Waist-to-hip ratio adjusted for BMI (joint analysis for main effect and physical activity interaction)	2,518 African American women, 83,707 European ancestry women, 1,773 Filipino ancestry women, 1,030 Indian ancestry women, 1,457 African American men, 52,993 European ancestry men, 7,648 Indian ancestry men, 5,527 European ancestry individuals	6,244 African American women, 17,531 European ancestry women, 329 African American men, 19,956 European ancestry men	3p21.1	PBRM1	PBRM1			ENSG00000163939	NA	NA	rs2590838-?	rs2590838	0	2590838	intron_variant	0	0.4885	1e-06	6	(EA, women)	NA		Affymetrix, Illumina, Perlegen [~ 2500000] (imputed)	N
4	rs13081028	3	52622086	rs2590838	2012-05-10	22479202	Dastani Z	2012-03-29	PLoS Genet	www.ncbi.nlm.nih.gov/pubmed/22479202	Novel loci for adiponectin levels and their influence on type 2 diabetes and metabolic traits: a multi-ethnic meta-analysis of 45,891 individuals.	Adiponectin levels	29,347 European ancestry individuals, 4,232 African American individuals, 1,776 Filipino ancestry individuals	NA	3p21.1	GNL3	PBRM1			ENSG00000163939	NA	NA	rs2590838-G	rs2590838	0	2590838	intron_variant	0	0.51	2e-13	12.699		0.03	[0.022-0.038] unit decrease	Affymetrix, Illumina [NR] (imputed)	N
4	rs13081028	3	52622086	rs2590838	2018-09-28	30108127	Hoffmann TJ	2018-08-14	Genetics	www.ncbi.nlm.nih.gov/pubmed/30108127	A Large Multi-ethnic Genome-Wide Association Study of Adult Body Mass Index Identifies Novel Loci.	Body mass index	315,347 European ancestry individuals, 8,322 Hispanic/Latino individuals, 7,290 East Asian ancestry individuals, 3,069 African American individuals, 459 South Asian ancestry individuals	431,743 European ancestry individuals, 9,275 South Asian ancestry individuals, 8,261 African British individuals, 1,822 East Asian ancestry individuals, 7,620 individuals	3p21.1	NR	PBRM1			ENSG00000163939	NA	NA	rs2590838-G	rs2590838	0	2590838	intron_variant	0	NR	1e-06	6		0.012	[NR] unit decrease	Affymetrix [at least 28613428] (imputed)	N
4	rs13081028	3	52626443	rs2336147	2021-10-08	34002096	Mullins N	2021-05-17	Nat Genet	www.ncbi.nlm.nih.gov/pubmed/34002096	Genome-wide association study of more than 40,000 bipolar disorder cases provides new insights into the underlying biology.	Bipolar disorder	41,917 European ancestry cases, 371,549 European ancestry controls	NA	3p21.1	ITIH1	PBRM1			ENSG00000163939	NA	NA	rs2336147-T	rs2336147	0	2336147	intron_variant	0	0.498	4e-13	12.3979		1.07004	[1.05-1.09]	Affymetrix, Illumina [7549318] (imputed)	N
4	rs13081028	3	52628056	rs2577831	2019-12-23	31740837	Lam M	2019-11-18	Nat Genet	www.ncbi.nlm.nih.gov/pubmed/31740837	Comparative genetic architectures of schizophrenia in East Asian and European populations.	Schizophrenia	22,778 East Asian ancestry cases, 35,362 East Asian ancestry controls, 33,640 European ancestry cases, 43,456 European ancestry controls	NA	3p21.1	NR	PBRM1			ENSG00000163939	NA	NA	rs2577831-?	rs2577831	0	2577831	intron_variant	0	NR	3e-14	13.5229		1.0662	[1.05-1.08]	Affymetrix, Illumina [12447948] (imputed)	N
4	rs13081028	3	52628056	rs2577831	2020-02-07	31761296	Hernandez Cordero AI	2019-11-21	Am J Hum Genet	www.ncbi.nlm.nih.gov/pubmed/31761296	Genome-wide Associations Reveal Human-Mouse Genetic Convergence and Modifiers of Myogenesis, CPNE1 and STC2.	Appendicular lean mass	181,862 European ancestry elderly individuals	NA	3p21.1	NR	PBRM1			ENSG00000163939	NA	NA	rs2577831-A	rs2577831	0	2577831	intron_variant	0	0.478995	1e-08	8		0.0375766	[0.024-0.051] unit increase	Affymetrix [17914406] (imputed)	N
4	rs13081028	3	52628056	rs2577831	2020-10-23	32665545	van der Meer D	2020-07-14	Nat Commun	www.ncbi.nlm.nih.gov/pubmed/32665545	Understanding the genetic determinants of the brain with MOSTest.	Brain morphology (MOSTest)	26,502 European ancestry individuals	NA	3p21.1	STAB1, NT5DC2, SMIM4, PBRM1, GNL3, GLT8D1, SPCS1, NEK4, ITIH1, ITIH3, ITIH4, RP5-966M1.6	PBRM1			ENSG00000163939	NA	NA	rs2577831-?	rs2577831	0	2577831	intron_variant	0		1e-10	10		NA		NR [7428630] (imputed)	N
4	rs13081028	3	52628056	rs2577831	2017-11-10	28991256	Li Z	2017-10-09	Nat Genet	www.ncbi.nlm.nih.gov/pubmed/28991256	Genome-wide association analysis identifies 30 new susceptibility loci for schizophrenia.	Schizophrenia	7,699 Chinese ancestry cases, 35,476 European ancestry cases, 18,327 Chinese ancestry controls, 46,839 European ancestry controls	4,384 Chinese ancestry cases, 5,770 Chinese ancestry controls	3p21.1	GLT8D1, GLYCTK, GNL3, NEK4, PBRM1, SFMBT1, SPCS1	PBRM1			ENSG00000163939	NA	NA	rs2577831-C	rs2577831	0	2577831	intron_variant	0	NR	5e-13	12.301		1.06838	[1.05-1.09]	Affymetrix, Illumina [up to 5107227] (imputed)	N
4	rs13081028	3	52628056	rs2577831	2019-02-21	30285260	Ikeda M	2018-10-03	Schizophr Bull	www.ncbi.nlm.nih.gov/pubmed/30285260	Genome-Wide Association Study Detected Novel Susceptibility Genes for Schizophrenia and Shared Trans-Populations/Diseases Genetic Effect.	Schizophrenia	14,023 East Asian ancestry cases, 33,640 European ancestry cases, 31,505 East Asian ancestry controls, 43,456 European ancestry controls	NA	3p21.1	PBRM1	PBRM1			ENSG00000163939	NA	NA	rs2577831-C	rs2577831	0	2577831	intron_variant	0	NR	2e-13	12.699		1.06952	[1.05-1.09]	Illumina [6627481] (imputed)	N
4	rs13081028	3	52628056	rs2577831	2019-02-21	30285260	Ikeda M	2018-10-03	Schizophr Bull	www.ncbi.nlm.nih.gov/pubmed/30285260	Genome-Wide Association Study Detected Novel Susceptibility Genes for Schizophrenia and Shared Trans-Populations/Diseases Genetic Effect.	Schizophrenia	14,023 East Asian ancestry cases, 33,640 European ancestry cases, 31,505 East Asian ancestry controls, 43,456 European ancestry controls	NA	3p21.1	PBRM1	PBRM1			ENSG00000163939	NA	NA	rs2577831-A	rs2577831	0	2577831	intron_variant	0	NR	9e-10	9.04576	(EA)	1.0689	[1.05-1.09]	Illumina [6627481] (imputed)	N
4	rs13081028	3	52628056	rs2577831	2019-02-08	30595370	Kichaev G	2018-12-27	Am J Hum Genet	www.ncbi.nlm.nih.gov/pubmed/30595370	Leveraging Polygenic Functional Enrichment to Improve GWAS Power.	Red blood cell count	approximately 445,000 European ancestry individuals	NA	3p21.1		PBRM1			ENSG00000163939	NA	NA	rs2577831-?	rs2577831	0	2577831	intron_variant	0	NR	2e-25	24.699		NA		NR [~ 8900000] (imputed)	N
4	rs13081028	3	52628056	rs2577831	2021-06-09	33972514	Pazoki R	2021-05-10	Nat Commun	www.ncbi.nlm.nih.gov/pubmed/33972514	Genetic analysis in European ancestry individuals identifies 517 loci associated with liver enzymes.	Liver enzyme levels (gamma-glutamyl transferase)	437,194 European ancestry individuals	315,572 European ancestry individuals	3p21.1	PBRM1	PBRM1			ENSG00000163939	NA	NA	rs2577831-C	rs2577831	0	2577831	intron_variant	0	0.522457	4e-15	14.3979		0.00415017	[0.0031-0.0052] unit increase	Affymetrix [13995440] (imputed)	N
4	rs13081028	3	52637486	rs2276824	2017-08-10	28443625	Justice AE	2017-04-26	Nat Commun	www.ncbi.nlm.nih.gov/pubmed/28443625	Genome-wide meta-analysis of 241,258 adults accounting for smoking behaviour identifies novel loci for obesity traits.	Waist-to-hip ratio adjusted for BMI (adjusted for smoking behaviour)	95,362 European ancestry women, 62,085 European ancestry men, 5,829 European ancestry individuals, 10,500 African American/Afro-Caribbean ancestry women, 2,706 African American/Afro-Caribbean ancestry men, 1,030 Indian Asian ancestry women, 7,648 Indian Asian ancestry men, 1,793 Filipino ancestry women, 2,944 Hispanic/Latino ancestry women, 1,764 Hispanic/Latino ancestry men	21,496 European ancestry women, 24,385 European ancestry men, 118,364 European ancestry individuals, 2,326 African American/Afro-Caribbean ancestry women, 855 African American/Afro-Caribbean ancestry men	3p21.1	PBRM1	PBRM1			ENSG00000163939	NA	NA	rs2276824-C	rs2276824	0	2276824	intron_variant	0	0.4352	2e-07	6.69897		0.0193	[0.012-0.027] unit increase	Affymetrix, Illumina, Perlegen [up to 2800000] (imputed)	N
4	rs13081028	3	52637486	rs2276824	2017-08-10	28443625	Justice AE	2017-04-26	Nat Commun	www.ncbi.nlm.nih.gov/pubmed/28443625	Genome-wide meta-analysis of 241,258 adults accounting for smoking behaviour identifies novel loci for obesity traits.	Waist-to-hip ratio adjusted for BMI (adjusted for smoking behaviour)	95,362 European ancestry women, 62,085 European ancestry men, 5,829 European ancestry individuals, 10,500 African American/Afro-Caribbean ancestry women, 2,706 African American/Afro-Caribbean ancestry men, 1,030 Indian Asian ancestry women, 7,648 Indian Asian ancestry men, 1,793 Filipino ancestry women, 2,944 Hispanic/Latino ancestry women, 1,764 Hispanic/Latino ancestry men	21,496 European ancestry women, 24,385 European ancestry men, 118,364 European ancestry individuals, 2,326 African American/Afro-Caribbean ancestry women, 855 African American/Afro-Caribbean ancestry men	3p21.1	PBRM1	PBRM1			ENSG00000163939	NA	NA	rs2276824-C	rs2276824	0	2276824	intron_variant	0	0.4352	9e-06	5.04576	(women)	0.0215	[0.012-0.031] unit increase	Affymetrix, Illumina, Perlegen [up to 2800000] (imputed)	N
4	rs13081028	3	52637486	rs2276824	2016-02-04	25673412	Shungin D	2015-02-12	Nature	www.ncbi.nlm.nih.gov/pubmed/25673412	New genetic loci link adipose and insulin biology to body fat distribution.	Waist-to-hip ratio adjusted for body mass index	up to 56,910 European ancestry men, up to 86,570 European ancestry women	up to 36,570 European ancestry men, 30,172 European ancestry women, 915 Filipino ancestry men, 735 Filipino ancestry women, 2,351 African American/Afro-Caribbean ancestry men, 6,258 African American/Afro-Caribbean ancestry women, 2,285 South Asian ancestry men, 506 South Asian ancestry women, 195 Seychellois ancestry men, 266 Seychellois ancestry women	3p21.1	PBRM1	PBRM1			ENSG00000163939	NA	NA	rs2276824-C	rs2276824	0	2276824	intron_variant	0	0.4322	4e-09	8.39794	(EA, women)	0.028	[0.019-0.037] unit increase	Affymetrix, Illumina, Perlegen [up to 2542447] (imputed)	N
4	rs13081028	3	52637486	rs2276824	2016-02-04	25673412	Shungin D	2015-02-12	Nature	www.ncbi.nlm.nih.gov/pubmed/25673412	New genetic loci link adipose and insulin biology to body fat distribution.	Waist-to-hip ratio adjusted for body mass index	up to 56,910 European ancestry men, up to 86,570 European ancestry women	up to 36,570 European ancestry men, 30,172 European ancestry women, 915 Filipino ancestry men, 735 Filipino ancestry women, 2,351 African American/Afro-Caribbean ancestry men, 6,258 African American/Afro-Caribbean ancestry women, 2,285 South Asian ancestry men, 506 South Asian ancestry women, 195 Seychellois ancestry men, 266 Seychellois ancestry women	3p21.1	PBRM1	PBRM1			ENSG00000163939	NA	NA	rs2276824-C	rs2276824	0	2276824	intron_variant	0	0.4342	3e-11	10.5229	(EA)	0.0236	[0.017-0.031] unit increase	Affymetrix, Illumina, Perlegen [up to 2542447] (imputed)	N
4	rs13081028	3	52637486	rs2276824	2016-02-04	25673412	Shungin D	2015-02-12	Nature	www.ncbi.nlm.nih.gov/pubmed/25673412	New genetic loci link adipose and insulin biology to body fat distribution.	Waist-to-hip ratio adjusted for body mass index	up to 56,910 European ancestry men, up to 86,570 European ancestry women	up to 36,570 European ancestry men, 30,172 European ancestry women, 915 Filipino ancestry men, 735 Filipino ancestry women, 2,351 African American/Afro-Caribbean ancestry men, 6,258 African American/Afro-Caribbean ancestry women, 2,285 South Asian ancestry men, 506 South Asian ancestry women, 195 Seychellois ancestry men, 266 Seychellois ancestry women	3p21.1	PBRM1	PBRM1			ENSG00000163939	NA	NA	rs2276824-C	rs2276824	0	2276824	intron_variant	0	0.4283	1e-08	8	(women)	0.0265	[0.017-0.036] unit increase	Affymetrix, Illumina, Perlegen [up to 2542447] (imputed)	N
4	rs13081028	3	52637486	rs2276824	2016-02-04	25673412	Shungin D	2015-02-12	Nature	www.ncbi.nlm.nih.gov/pubmed/25673412	New genetic loci link adipose and insulin biology to body fat distribution.	Waist-to-hip ratio adjusted for body mass index	up to 56,910 European ancestry men, up to 86,570 European ancestry women	up to 36,570 European ancestry men, 30,172 European ancestry women, 915 Filipino ancestry men, 735 Filipino ancestry women, 2,351 African American/Afro-Caribbean ancestry men, 6,258 African American/Afro-Caribbean ancestry women, 2,285 South Asian ancestry men, 506 South Asian ancestry women, 195 Seychellois ancestry men, 266 Seychellois ancestry women	3p21.1	PBRM1	PBRM1			ENSG00000163939	NA	NA	rs2276824-C	rs2276824	0	2276824	intron_variant	0	0.4332	7e-11	10.1549		0.0224	[0.016-0.029] unit increase	Affymetrix, Illumina, Perlegen [up to 2542447] (imputed)	N
4	rs13081028	3	52637486	rs2276824	2019-09-22	30575882	Lotta LA	2018-12-01	JAMA	www.ncbi.nlm.nih.gov/pubmed/30575882	Association of Genetic Variants Related to Gluteofemoral vs Abdominal Fat Distribution With Type 2 Diabetes, Coronary Disease, and Cardiovascular Risk Factors.	Waist-to-hip ratio adjusted for BMI	660,648 European ancestry individuals	NA	3p21.1	NR	PBRM1			ENSG00000163939	NA	NA	rs2276824-C	rs2276824	0	2276824	intron_variant	0	0.46	1e-41	41		0.024	[0.02-0.028] unit increase	Affymetrix [2446094] (imputed)	N
4	rs13081028	3	52637486	rs2276824	2019-09-22	30575882	Lotta LA	2018-12-01	JAMA	www.ncbi.nlm.nih.gov/pubmed/30575882	Association of Genetic Variants Related to Gluteofemoral vs Abdominal Fat Distribution With Type 2 Diabetes, Coronary Disease, and Cardiovascular Risk Factors.	Waist-hip ratio	663,598 European ancestry individuals	NA	3p21.1	NR	PBRM1			ENSG00000163939	NA	NA	rs2276824-C	rs2276824	0	2276824	intron_variant	0	0.46	5e-08	7.30103		NA		Affymetrix [2446094] (imputed)	N
4	rs13081028	3	52637486	rs2276824	2020-12-08	32915782	Spracklen CN	2020-09-11	PLoS Genet	www.ncbi.nlm.nih.gov/pubmed/32915782	Adiponectin GWAS loci harboring extensive allelic heterogeneity exhibit distinct molecular consequences.	Adiponectin levels (BMI-adjusted)	9,262 European ancestry individuals	NA	3p21.1		PBRM1			ENSG00000163939	NA	NA	rs2276824-G	rs2276824	0	2276824	intron_variant	0	0.43	4e-08	7.39794		0.085	[0.056-0.114] unit increase	Illumina [16607452] (imputed)	N
4	rs13081028	3	52637486	rs2276824	2021-08-24	34021172	Christakoudi S	2021-05-21	Sci Rep	www.ncbi.nlm.nih.gov/pubmed/34021172	GWAS of allometric body-shape indices in UK Biobank identifies loci suggesting associations with morphogenesis, organogenesis, adrenal cell renewal and cancer.	Waist-to-hip ratio adjusted for BMI	219,872 British ancestry women	NA	3p21.1	PBRM1	PBRM1			ENSG00000163939	NA	NA	rs2276824-C	rs2276824	0	2276824	intron_variant	0	NR	3e-19	18.5229		0.0254101	[0.02-0.031] unit increase	Affymetrix [319769] (imputed)	N
4	rs13081028	3	52637486	rs2276824	2021-08-24	34021172	Christakoudi S	2021-05-21	Sci Rep	www.ncbi.nlm.nih.gov/pubmed/34021172	GWAS of allometric body-shape indices in UK Biobank identifies loci suggesting associations with morphogenesis, organogenesis, adrenal cell renewal and cancer.	Waist-hip index	219,872 British ancestry women	NA	3p21.1	PBRM1	PBRM1			ENSG00000163939	NA	NA	rs2276824-C	rs2276824	0	2276824	intron_variant	0	NR	3e-20	19.5229		0.0260331	[0.02-0.032] unit increase	Affymetrix [319769] (imputed)	N
4	rs13081028	3	52648265	rs9879090	2018-09-17	29844566	Davies G	2018-05-29	Nat Commun	www.ncbi.nlm.nih.gov/pubmed/29844566	Study of 300,486 individuals identifies 148 independent genetic loci influencing general cognitive function.	General cognitive ability	up to 300,486 European ancestry individuals	NA	3p21.1	PBRM1	PBRM1			ENSG00000163939	NA	NA	rs9879090-T	rs9879090	0	9879090	intron_variant	0	NR	2e-12	11.699		7.075	z-score decrease	Affymetrix, Illumina [at least 2500000] (imputed)	N
4	rs13081028	3	52648265	rs9879090	2019-01-22	29500382	Nagel M	2018-03-02	Nat Commun	www.ncbi.nlm.nih.gov/pubmed/29500382	Item-level analyses reveal genetic heterogeneity in neuroticism.	Feeling nervous	373,121 European ancestry individuals	NA	3p21.1	NEK4	PBRM1			ENSG00000163939	NA	NA	rs9879090-T	rs9879090	0	9879090	intron_variant	0	0.45416	2e-09	8.69897		6.03	z score increase	NR [10847151] (imputed)	N
4	rs13081028	3	52648265	rs9879090	2020-09-18	32888494	Vuckovic D	2020-09-01	Cell	www.ncbi.nlm.nih.gov/pubmed/32888494	The Polygenic and Monogenic Basis of Blood Traits and Diseases.	Red cell distribution width	408,112 British individuals	NA	3p21.1	PBRM1	PBRM1			ENSG00000163939	NA	NA	rs9879090-C	rs9879090	0	9879090	intron_variant	0	0.546466	6e-19	18.2218		0.0197331	[0.015-0.024] unit increase	Affymetrix [93095623] (imputed)	N
4	rs13081028	3	52648265	rs9879090	2021-12-14	34594039	Sakaue S	2021-09-30	Nat Genet	www.ncbi.nlm.nih.gov/pubmed/34594039	A cross-population atlas of genetic associations for 220 human phenotypes.	Red blood cell count	350,475 European ancestry individuals, 153,512 East Asian ancestry individuals	NA	3p21.1		PBRM1			ENSG00000163939	NA	NA	rs9879090-C	rs9879090	0	9879090	intron_variant	0	NR	5e-19	18.301		0.0153	[0.012-0.019] unit decrease	Affymetrix, Illumina [20538708] (imputed)	N
4	rs13081028	3	52649748	rs13083798	2017-08-10	28443625	Justice AE	2017-04-26	Nat Commun	www.ncbi.nlm.nih.gov/pubmed/28443625	Genome-wide meta-analysis of 241,258 adults accounting for smoking behaviour identifies novel loci for obesity traits.	Waist-to-hip ratio adjusted for BMI (adjusted for smoking behaviour)	95,362 European ancestry women, 62,085 European ancestry men, 5,829 European ancestry individuals, 10,500 African American/Afro-Caribbean ancestry women, 2,706 African American/Afro-Caribbean ancestry men, 1,030 Indian Asian ancestry women, 7,648 Indian Asian ancestry men, 1,793 Filipino ancestry women, 2,944 Hispanic/Latino ancestry women, 1,764 Hispanic/Latino ancestry men	21,496 European ancestry women, 24,385 European ancestry men, 118,364 European ancestry individuals, 2,326 African American/Afro-Caribbean ancestry women, 855 African American/Afro-Caribbean ancestry men	3p21.1	PRBM1	PBRM1			ENSG00000163939	NA	NA	rs13083798-A	rs13083798	0	13083798	intron_variant	0	0.4986	1e-08	8		0.0198	[0.013-0.027] unit increase	Affymetrix, Illumina, Perlegen [up to 2800000] (imputed)	N
4	rs13081028	3	52649748	rs13083798	2017-08-10	28443625	Justice AE	2017-04-26	Nat Commun	www.ncbi.nlm.nih.gov/pubmed/28443625	Genome-wide meta-analysis of 241,258 adults accounting for smoking behaviour identifies novel loci for obesity traits.	Waist-to-hip ratio adjusted for BMI (adjusted for smoking behaviour)	95,362 European ancestry women, 62,085 European ancestry men, 5,829 European ancestry individuals, 10,500 African American/Afro-Caribbean ancestry women, 2,706 African American/Afro-Caribbean ancestry men, 1,030 Indian Asian ancestry women, 7,648 Indian Asian ancestry men, 1,793 Filipino ancestry women, 2,944 Hispanic/Latino ancestry women, 1,764 Hispanic/Latino ancestry men	21,496 European ancestry women, 24,385 European ancestry men, 118,364 European ancestry individuals, 2,326 African American/Afro-Caribbean ancestry women, 855 African American/Afro-Caribbean ancestry men	3p21.1	PRBM1	PBRM1			ENSG00000163939	NA	NA	rs13083798-A	rs13083798	0	13083798	intron_variant	0	0.4986	7e-06	5.1549	(women)	0.0204	[0.012-0.029] unit increase	Affymetrix, Illumina, Perlegen [up to 2800000] (imputed)	N
4	rs13081028	3	52649748	rs13083798	2019-03-18	30643258	Karlsson Linner R	2019-01-14	Nat Genet	www.ncbi.nlm.nih.gov/pubmed/30643258	Genome-wide association analyses of risk tolerance and risky behaviors in over 1 million individuals identify hundreds of loci and shared genetic influences.	Automobile speeding propensity	404,291 European ancestry individuals	NA	3p21.1	GNL3	PBRM1			ENSG00000163939	NA	NA	rs13083798-A	rs13083798	0	13083798	intron_variant	0	0.5137	5e-08	7.30103		0.0123258	[0.0079-0.0167] unit decrease	Affymetrix [11514463] (imputed)	N
4	rs13081028	3	52649748	rs13083798	2016-02-04	25673412	Shungin D	2015-02-12	Nature	www.ncbi.nlm.nih.gov/pubmed/25673412	New genetic loci link adipose and insulin biology to body fat distribution.	Waist-to-hip ratio adjusted for body mass index	up to 56,910 European ancestry men, up to 86,570 European ancestry women	up to 36,570 European ancestry men, 30,172 European ancestry women, 915 Filipino ancestry men, 735 Filipino ancestry women, 2,351 African American/Afro-Caribbean ancestry men, 6,258 African American/Afro-Caribbean ancestry women, 2,285 South Asian ancestry men, 506 South Asian ancestry women, 195 Seychellois ancestry men, 266 Seychellois ancestry women	3p21.1	PRBM1	PBRM1			ENSG00000163939	NA	NA	rs13083798-A	rs13083798	0	13083798	intron_variant	0	0.4903	4e-11	10.3979	(EA)	0.0227	[0.016-0.029] unit increase	Affymetrix, Illumina, Perlegen [up to 2542447] (imputed)	N
4	rs13081028	3	52649748	rs13083798	2016-02-04	25673412	Shungin D	2015-02-12	Nature	www.ncbi.nlm.nih.gov/pubmed/25673412	New genetic loci link adipose and insulin biology to body fat distribution.	Waist-to-hip ratio adjusted for body mass index	up to 56,910 European ancestry men, up to 86,570 European ancestry women	up to 36,570 European ancestry men, 30,172 European ancestry women, 915 Filipino ancestry men, 735 Filipino ancestry women, 2,351 African American/Afro-Caribbean ancestry men, 6,258 African American/Afro-Caribbean ancestry women, 2,285 South Asian ancestry men, 506 South Asian ancestry women, 195 Seychellois ancestry men, 266 Seychellois ancestry women	3p21.1	PRBM1	PBRM1			ENSG00000163939	NA	NA	rs13083798-A	rs13083798	0	13083798	intron_variant	0	0.4899	2e-09	8.69897	(women)	0.0268	[0.018-0.036] unit increase	Affymetrix, Illumina, Perlegen [up to 2542447] (imputed)	N
4	rs13081028	3	52649748	rs13083798	2016-02-04	25673412	Shungin D	2015-02-12	Nature	www.ncbi.nlm.nih.gov/pubmed/25673412	New genetic loci link adipose and insulin biology to body fat distribution.	Waist-to-hip ratio adjusted for body mass index	up to 56,910 European ancestry men, up to 86,570 European ancestry women	up to 36,570 European ancestry men, 30,172 European ancestry women, 915 Filipino ancestry men, 735 Filipino ancestry women, 2,351 African American/Afro-Caribbean ancestry men, 6,258 African American/Afro-Caribbean ancestry women, 2,285 South Asian ancestry men, 506 South Asian ancestry women, 195 Seychellois ancestry men, 266 Seychellois ancestry women	3p21.1	PRBM1	PBRM1			ENSG00000163939	NA	NA	rs13083798-A	rs13083798	0	13083798	intron_variant	0	0.4929	7e-11	10.1549		0.0218	[0.015-0.028] unit increase	Affymetrix, Illumina, Perlegen [up to 2542447] (imputed)	N
4	rs13081028	3	52649748	rs13083798	2016-02-04	25673412	Shungin D	2015-02-12	Nature	www.ncbi.nlm.nih.gov/pubmed/25673412	New genetic loci link adipose and insulin biology to body fat distribution.	Waist-to-hip ratio adjusted for body mass index	up to 56,910 European ancestry men, up to 86,570 European ancestry women	up to 36,570 European ancestry men, 30,172 European ancestry women, 915 Filipino ancestry men, 735 Filipino ancestry women, 2,351 African American/Afro-Caribbean ancestry men, 6,258 African American/Afro-Caribbean ancestry women, 2,285 South Asian ancestry men, 506 South Asian ancestry women, 195 Seychellois ancestry men, 266 Seychellois ancestry women	3p21.1	PRBM1	PBRM1			ENSG00000163939	NA	NA	rs13083798-A	rs13083798	0	13083798	intron_variant	0	0.4894	5e-10	9.30103	(EA, women)	0.0283	[0.019-0.037] unit increase	Affymetrix, Illumina, Perlegen [up to 2542447] (imputed)	N
4	rs13081028	3	52649748	rs13083798	2020-10-23	32665545	van der Meer D	2020-07-14	Nat Commun	www.ncbi.nlm.nih.gov/pubmed/32665545	Understanding the genetic determinants of the brain with MOSTest.	Subcortical volume (MOSTest)	26,502 European ancestry individuals	NA	3p21.1	C1orf106, KIF21B, CACNA1S	PBRM1			ENSG00000163939	NA	NA	rs13083798-?	rs13083798	0	13083798	intron_variant	0		2e-08	7.69897		NA		NR [7428630] (imputed)	N
4	rs13081028	3	52649748	rs13083798	2017-08-18	28448500	Graff M	2017-04-27	PLoS Genet	www.ncbi.nlm.nih.gov/pubmed/28448500	Genome-wide physical activity interactions in adiposity - A meta-analysis of 200,452 adults.	Waist circumference adjusted for body mass index	2,518 African American women, 85,730 European ancestry women, 1,773 Filipino ancestry women, 1,030 Indian ancestry women, 1,457 African American men, 54,792 European ancestry men, 7,648 Indian ancestry men, 5,527 European ancestry individuals	6,244 African American women, 17,531 European ancestry women, 329 African American men, 19,956 European ancestry men	3p21.1	PBRM1	PBRM1			ENSG00000163939	NA	NA	rs13083798-A	rs13083798	0	13083798	intron_variant	0	0.4905	4e-11	10.3979	(EA)	0.0242	[0.017-0.031] cm increase	Affymetrix, Illumina, Perlegen [~ 2500000] (imputed)	N
4	rs13081028	3	52649748	rs13083798	2017-08-18	28448500	Graff M	2017-04-27	PLoS Genet	www.ncbi.nlm.nih.gov/pubmed/28448500	Genome-wide physical activity interactions in adiposity - A meta-analysis of 200,452 adults.	Waist circumference adjusted for BMI (joint analysis main effects and physical activity interaction)	2,518 African American women, 85,730 European ancestry women, 1,773 Filipino ancestry women, 1,030 Indian ancestry women, 1,457 African American men, 54,792 European ancestry men, 7,648 Indian ancestry men, 5,527 European ancestry individuals	6,244 African American women, 17,531 European ancestry women, 329 African American men, 19,956 European ancestry men	3p21.1	PBRM1	PBRM1			ENSG00000163939	NA	NA	rs13083798-?	rs13083798	0	13083798	intron_variant	0	0.4938	4e-09	8.39794		NA		Affymetrix, Illumina, Perlegen [~ 2500000] (imputed)	N
4	rs13081028	3	52649748	rs13083798	2017-08-18	28448500	Graff M	2017-04-27	PLoS Genet	www.ncbi.nlm.nih.gov/pubmed/28448500	Genome-wide physical activity interactions in adiposity - A meta-analysis of 200,452 adults.	Waist circumference adjusted for BMI (joint analysis main effects and physical activity interaction)	2,518 African American women, 85,730 European ancestry women, 1,773 Filipino ancestry women, 1,030 Indian ancestry women, 1,457 African American men, 54,792 European ancestry men, 7,648 Indian ancestry men, 5,527 European ancestry individuals	6,244 African American women, 17,531 European ancestry women, 329 African American men, 19,956 European ancestry men	3p21.1	PBRM1	PBRM1			ENSG00000163939	NA	NA	rs13083798-?	rs13083798	0	13083798	intron_variant	0	0.4905	1e-10	10	(EA, women)	NA		Affymetrix, Illumina, Perlegen [~ 2500000] (imputed)	N
4	rs13081028	3	52649748	rs13083798	2017-08-18	28448500	Graff M	2017-04-27	PLoS Genet	www.ncbi.nlm.nih.gov/pubmed/28448500	Genome-wide physical activity interactions in adiposity - A meta-analysis of 200,452 adults.	Waist circumference adjusted for BMI (joint analysis main effects and physical activity interaction)	2,518 African American women, 85,730 European ancestry women, 1,773 Filipino ancestry women, 1,030 Indian ancestry women, 1,457 African American men, 54,792 European ancestry men, 7,648 Indian ancestry men, 5,527 European ancestry individuals	6,244 African American women, 17,531 European ancestry women, 329 African American men, 19,956 European ancestry men	3p21.1	PBRM1	PBRM1			ENSG00000163939	NA	NA	rs13083798-?	rs13083798	0	13083798	intron_variant	0	0.4905	5e-10	9.30103	(EA)	NA		Affymetrix, Illumina, Perlegen [~ 2500000] (imputed)	N
4	rs13081028	3	52649748	rs13083798	2017-08-18	28448500	Graff M	2017-04-27	PLoS Genet	www.ncbi.nlm.nih.gov/pubmed/28448500	Genome-wide physical activity interactions in adiposity - A meta-analysis of 200,452 adults.	Waist circumference adjusted for BMI in active individuals	1,957 African American women, 1,773 Filipino ancestry women, 305 Indian ancestry women, 67,139 European ancestry women, 1,206 African American men, 2,029 Indian ancestry men, 43,100 European ancestry men, at least 4,819 European ancestry individuals	4,807 African American women, 12,347 European ancestry women, 265 African American men, 14,540 European ancestry men	3p21.1	PBRM1	PBRM1			ENSG00000163939	NA	NA	rs13083798-A	rs13083798	0	13083798	intron_variant	0	0.4909	5e-10	9.30103	(EA,women)	0.0335	[0.023-0.044] cm increase	Affymetrix, Illumina, Perlegen [~ 2500000] (imputed)	N
4	rs13081028	3	52649748	rs13083798	2017-08-18	28448500	Graff M	2017-04-27	PLoS Genet	www.ncbi.nlm.nih.gov/pubmed/28448500	Genome-wide physical activity interactions in adiposity - A meta-analysis of 200,452 adults.	Waist circumference adjusted for BMI in active individuals	1,957 African American women, 1,773 Filipino ancestry women, 305 Indian ancestry women, 67,139 European ancestry women, 1,206 African American men, 2,029 Indian ancestry men, 43,100 European ancestry men, at least 4,819 European ancestry individuals	4,807 African American women, 12,347 European ancestry women, 265 African American men, 14,540 European ancestry men	3p21.1	PBRM1	PBRM1			ENSG00000163939	NA	NA	rs13083798-A	rs13083798	0	13083798	intron_variant	0	0.4905	3e-09	8.52288	(EA)	0.0252	[0.017-0.033] cm increase	Affymetrix, Illumina, Perlegen [~ 2500000] (imputed)	N
4	rs13081028	3	52649748	rs13083798	2017-08-18	28448500	Graff M	2017-04-27	PLoS Genet	www.ncbi.nlm.nih.gov/pubmed/28448500	Genome-wide physical activity interactions in adiposity - A meta-analysis of 200,452 adults.	Waist circumference adjusted for BMI in active individuals	1,957 African American women, 1,773 Filipino ancestry women, 305 Indian ancestry women, 67,139 European ancestry women, 1,206 African American men, 2,029 Indian ancestry men, 43,100 European ancestry men, at least 4,819 European ancestry individuals	4,807 African American women, 12,347 European ancestry women, 265 African American men, 14,540 European ancestry men	3p21.1	PBRM1	PBRM1			ENSG00000163939	NA	NA	rs13083798-A	rs13083798	0	13083798	intron_variant	0	0.4938	1e-08	8		0.0229	[0.015-0.031] cm increase	Affymetrix, Illumina, Perlegen [~ 2500000] (imputed)	N
4	rs13081028	3	52649748	rs13083798	2017-08-18	28448500	Graff M	2017-04-27	PLoS Genet	www.ncbi.nlm.nih.gov/pubmed/28448500	Genome-wide physical activity interactions in adiposity - A meta-analysis of 200,452 adults.	Waist circumference adjusted for body mass index	2,518 African American women, 85,730 European ancestry women, 1,773 Filipino ancestry women, 1,030 Indian ancestry women, 1,457 African American men, 54,792 European ancestry men, 7,648 Indian ancestry men, 5,527 European ancestry individuals	6,244 African American women, 17,531 European ancestry women, 329 African American men, 19,956 European ancestry men	3p21.1	PBRM1	PBRM1			ENSG00000163939	NA	NA	rs13083798-A	rs13083798	0	13083798	intron_variant	0	0.4938	6e-10	9.22185		0.0216	[0.015-0.028] cm increase	Affymetrix, Illumina, Perlegen [~ 2500000] (imputed)	N
4	rs13081028	3	52649748	rs13083798	2017-08-18	28448500	Graff M	2017-04-27	PLoS Genet	www.ncbi.nlm.nih.gov/pubmed/28448500	Genome-wide physical activity interactions in adiposity - A meta-analysis of 200,452 adults.	Waist circumference adjusted for body mass index	2,518 African American women, 85,730 European ancestry women, 1,773 Filipino ancestry women, 1,030 Indian ancestry women, 1,457 African American men, 54,792 European ancestry men, 7,648 Indian ancestry men, 5,527 European ancestry individuals	6,244 African American women, 17,531 European ancestry women, 329 African American men, 19,956 European ancestry men	3p21.1	PBRM1	PBRM1			ENSG00000163939	NA	NA	rs13083798-A	rs13083798	0	13083798	intron_variant	0	0.4905	2e-11	10.699	(EA, women)	0.0325	[0.023-0.042] cm increase	Affymetrix, Illumina, Perlegen [~ 2500000] (imputed)	N
4	rs13081028	3	52649748	rs13083798	2020-09-21	32888493	Chen MH	2020-09-01	Cell	www.ncbi.nlm.nih.gov/pubmed/32888493	Trans-ethnic and Ancestry-Specific Blood-Cell Genetics in 746,667 Individuals from 5 Global Populations.	Red blood cell count	545,203 European ancestry individuals	NA	3p21.1	NR	PBRM1			ENSG00000163939	NA	NA	rs13083798-G	rs13083798	0	13083798	intron_variant	0	0.488944	3e-20	19.5229		0.018297	[0.014-0.022] SD unit decrease	Affymetrix, Illumina [50628390] (imputed)	N
4	rs13081028	3	52687566	rs7612511	2020-04-17	31669095	Zhu Z	2019-10-24	J Allergy Clin Immunol	www.ncbi.nlm.nih.gov/pubmed/31669095	Shared Genetic and Experimental Links between Obesity-Related Traits and Asthma Subtypes in UK Biobank.	Waist circumference adjusted for body mass index	457,690 European ancestry individuals	NA	3p21.1	NR	PBRM1			ENSG00000163939	NA	NA	rs7612511-?	rs7612511	0	7612511	intron_variant	0	NR	1e-32	32		NA		Affymetrix [~ 8270000] (imputed)	N
4	rs13081028	3	52719816	rs10933	2020-09-21	32888493	Chen MH	2020-09-01	Cell	www.ncbi.nlm.nih.gov/pubmed/32888493	Trans-ethnic and Ancestry-Specific Blood-Cell Genetics in 746,667 Individuals from 5 Global Populations.	Red cell distribution width	531,774 European ancestry individuals	NA	3p21.1	NR	PBRM1, GNL3			ENSG00000163939, ENSG00000163938	NA	NA	rs10933-C	rs10933	0	10933	5_prime_UTR_variant	0	0.547934	2e-22	21.699		0.020045	[0.016-0.024] SD unit increase	Affymetrix, Illumina [49860007] (imputed)	N
4	rs13081028	3	52719816	rs10933	2020-09-21	32888493	Chen MH	2020-09-01	Cell	www.ncbi.nlm.nih.gov/pubmed/32888493	Trans-ethnic and Ancestry-Specific Blood-Cell Genetics in 746,667 Individuals from 5 Global Populations.	Red cell distribution width	563,352 African American or Afro-Caribbean, African ancestry, European ancestry, East Asian ancestry, Hispanic or Latin American and South Asian ancestry individuals	NA	3p21.1	NR	PBRM1, GNL3			ENSG00000163939, ENSG00000163938	NA	NA	rs10933-C	rs10933	0	10933	5_prime_UTR_variant	0	0.549804	2e-20	19.699		NA		Affymetrix, Illumina [22063850] (imputed)	N
4	rs13081028	3	52719816	rs10933	2019-02-08	30595370	Kichaev G	2018-12-27	Am J Hum Genet	www.ncbi.nlm.nih.gov/pubmed/30595370	Leveraging Polygenic Functional Enrichment to Improve GWAS Power.	Waist-hip ratio	approximately 458,000 European ancestry individuals	NA	3p21.1		PBRM1, GNL3			ENSG00000163939, ENSG00000163938	NA	NA	rs10933-?	rs10933	0	10933	5_prime_UTR_variant	0	NR	4e-29	28.3979		NA		NR [~ 8900000] (imputed)	N
4	rs13081028	3	52719816	rs10933	2022-08-04	35505052	Fan CC	2022-05-03	Nat Commun	www.ncbi.nlm.nih.gov/pubmed/35505052	Multivariate genome-wide association study on tissue-sensitive diffusion metrics highlights pathways that shape the human brain.	Whole brain restricted directional diffusion (multivariate analysis)	23,543 European ancestry individuals	11,555 European ancestry individuals, 3,030 non-European ancestry individuals	3p21.1		PBRM1, GNL3			ENSG00000163939, ENSG00000163938	NA	NA	rs10933-?	rs10933	0	10933	5_prime_UTR_variant	0	NR	2e-15	14.699		NA		NR [NR] (imputed)	N
4	rs13081028	3	52720080	rs1108842	2018-02-23	29326435	Hill WD	2018-01-11	Mol Psychiatry	www.ncbi.nlm.nih.gov/pubmed/29326435	A combined analysis of genetically correlated traits identifies 187 loci and a role for neurogenesis and myelination in intelligence.	Intelligence (MTAG)	120,934 British ancestry individuals, 127,548 individuals	NA	3p21.1	GNL3	GNL3			ENSG00000163938	NA	NA	rs1108842-A	rs1108842	0	1108842	5_prime_UTR_variant	0	NR	8e-09	8.09691		0.0168192	[0.011-0.023] unit decrease	Affymetrix [NR]	N
4	rs13081028	3	52720080	rs1108842	2012-05-10	22479202	Dastani Z	2012-03-29	PLoS Genet	www.ncbi.nlm.nih.gov/pubmed/22479202	Novel loci for adiponectin levels and their influence on type 2 diabetes and metabolic traits: a multi-ethnic meta-analysis of 45,891 individuals.	Adiponectin levels	29,347 European ancestry individuals	10,536 European ancestry individuals	3p21.1	GNL3	GNL3			ENSG00000163938	NA	NA	rs1108842-C	rs1108842	0	1108842	5_prime_UTR_variant	0	0.5	1e-13	13		0.03	[0.022-0.038] unit increase	Affymetrix, Illumina [NR] (imputed)	N
4	rs13081028	3	52745087	rs11235	2018-09-12	29942086	Savage JE	2018-06-25	Nat Genet	www.ncbi.nlm.nih.gov/pubmed/29942086	Genome-wide association meta-analysis in 269,867 individuals identifies new genetic and functional links to intelligence.	Intelligence	269,867 European ancestry individuals	NA	3p21.1	NR	NEK4, SPCS1			ENSG00000114904, ENSG00000114902	NA	NA	rs11235-T	rs11235	0	11235	3_prime_UTR_variant	0	NR	4e-10	9.39794		6.246	z-score increase	Affymetrix, Illumina [9295118] (imputed)	N
4	rs13081028	3	52745087	rs11235	2019-11-04	30239722	Pulit SL	2018-09-14	Hum Mol Genet	www.ncbi.nlm.nih.gov/pubmed/30239722	Meta-analysis of genome-wide association studies for body fat distribution in 694,649 individuals of European ancestry.	Waist-to-hip ratio adjusted for BMI	379,501 European ancestry female individuals	NA	3p21.1	NR	NEK4, SPCS1			ENSG00000114904, ENSG00000114902	NA	NA	rs11235-T	rs11235	0	11235	3_prime_UTR_variant	0	0.5396	1e-36	36		0.0222	[0.019-0.026] unit decrease	NR [~ 27400000] (imputed)	N
4	rs13081028	3	52745087	rs11235	2019-11-04	30239722	Pulit SL	2018-09-14	Hum Mol Genet	www.ncbi.nlm.nih.gov/pubmed/30239722	Meta-analysis of genome-wide association studies for body fat distribution in 694,649 individuals of European ancestry.	Waist-to-hip ratio adjusted for BMI	315,284 European ancestry male individuals	NA	3p21.1	NR	NEK4, SPCS1			ENSG00000114904, ENSG00000114902	NA	NA	rs11235-T	rs11235	0	11235	3_prime_UTR_variant	0	0.5396	1e-36	36		0.0222	[0.019-0.026] unit decrease	NR [~ 27400000] (imputed)	N
4	rs13081028	3	52745087	rs11235	2018-02-23	29326435	Hill WD	2018-01-11	Mol Psychiatry	www.ncbi.nlm.nih.gov/pubmed/29326435	A combined analysis of genetically correlated traits identifies 187 loci and a role for neurogenesis and myelination in intelligence.	Intelligence (MTAG)	120,934 British ancestry individuals, 127,548 individuals	NA	3p21.1	NEK4	NEK4, SPCS1			ENSG00000114904, ENSG00000114902	NA	NA	rs11235-T	rs11235	0	11235	3_prime_UTR_variant	0	NR	2e-08	7.69897		0.0168221	[0.011-0.023] unit increase	Affymetrix [NR]	N
4	rs13081028	3	52745087	rs11235	2021-08-24	34021172	Christakoudi S	2021-05-21	Sci Rep	www.ncbi.nlm.nih.gov/pubmed/34021172	GWAS of allometric body-shape indices in UK Biobank identifies loci suggesting associations with morphogenesis, organogenesis, adrenal cell renewal and cancer.	Waist-to-hip ratio adjusted for BMI	186,825 British ancestry men	NA	3p21.1	NEK4	NEK4, SPCS1			ENSG00000114904, ENSG00000114902	NA	NA	rs11235-C	rs11235	0	11235	3_prime_UTR_variant	0	NR	2e-14	13.699		0.0239983	[0.018-0.03] unit increase	Affymetrix [323858] (imputed)	N
4	rs13081028	3	52745087	rs11235	2021-08-24	34021172	Christakoudi S	2021-05-21	Sci Rep	www.ncbi.nlm.nih.gov/pubmed/34021172	GWAS of allometric body-shape indices in UK Biobank identifies loci suggesting associations with morphogenesis, organogenesis, adrenal cell renewal and cancer.	Waist-hip index	186,825 British ancestry men	NA	3p21.1	NEK4	NEK4, SPCS1			ENSG00000114904, ENSG00000114902	NA	NA	rs11235-C	rs11235	0	11235	3_prime_UTR_variant	0	NR	3e-15	14.5229		0.0247348	[0.019-0.031] unit increase	Affymetrix [127266] (imputed)	N
4	rs13081028	3	52745087	rs11235	2022-09-05	35764056	Rao S	2022-06-28	Neuropsychobiology	www.ncbi.nlm.nih.gov/pubmed/35764056	Genetic Relationships between Attention-Deficit/Hyperactivity Disorder, Autism Spectrum Disorder, and Intelligence.	Attention deficit hyperactivity disorder or autism spectrum disorder or intelligence (pleiotropy)	20,183 European ancestry ADHD cases, 18,381 European ancestry ASD cases, up to 63,160 European ancestry controls, 269,867 European ancestry individuals with intelligence measurements	NA	3p21.1		NEK4, SPCS1			ENSG00000114904, ENSG00000114902	NA	NA	rs11235-?	rs11235	0	11235	3_prime_UTR_variant	0	NR	9e-10	9.04576		NA		NR [6307410] (imputed)	N
4	rs13081028	3	52745087	rs11235	2022-04-27	35213538	Richardson TG	2022-02-25	PLoS Biol	www.ncbi.nlm.nih.gov/pubmed/35213538	Characterising metabolomic signatures of lipid-modifying therapies through drug target mendelian randomisation.	Phospholipids to total lipids ratio in medium HDL	115,082 European ancestry individuals	NA	3p21.1		NEK4, SPCS1			ENSG00000114904, ENSG00000114902	NA	NA	rs11235-T	rs11235	0	11235	3_prime_UTR_variant	0	0.544451	1e-08	8		0.0224151	[0.015-0.03] unit decrease	NR [11722792] (imputed)	N
4	rs13081028	3	52745087	rs11235	2022-04-27	35213538	Richardson TG	2022-02-25	PLoS Biol	www.ncbi.nlm.nih.gov/pubmed/35213538	Characterising metabolomic signatures of lipid-modifying therapies through drug target mendelian randomisation.	Ratio of monounsaturated fatty acids to total fatty acids	115,006 European ancestry individuals	NA	3p21.1		NEK4, SPCS1			ENSG00000114904, ENSG00000114902	NA	NA	rs11235-T	rs11235	0	11235	3_prime_UTR_variant	0	0.544437	2e-09	8.69897		0.0236933	[0.016-0.031] unit decrease	NR [11722792] (imputed)	N
4	rs13081028	3	52745087	rs11235	2022-04-27	35213538	Richardson TG	2022-02-25	PLoS Biol	www.ncbi.nlm.nih.gov/pubmed/35213538	Characterising metabolomic signatures of lipid-modifying therapies through drug target mendelian randomisation.	Ratio of polyunsaturated fatty acids to monounsaturated fatty acids	115,006 European ancestry individuals	NA	3p21.1		NEK4, SPCS1			ENSG00000114904, ENSG00000114902	NA	NA	rs11235-T	rs11235	0	11235	3_prime_UTR_variant	0	0.544437	2e-08	7.69897		0.0221257	[0.014-0.03] unit increase	NR [11722792] (imputed)	N
4	rs13081028	3	52770310	rs11130324	2021-08-24	34021172	Christakoudi S	2021-05-21	Sci Rep	www.ncbi.nlm.nih.gov/pubmed/34021172	GWAS of allometric body-shape indices in UK Biobank identifies loci suggesting associations with morphogenesis, organogenesis, adrenal cell renewal and cancer.	Waist circumference adjusted for body mass index	186,825 British ancestry men	NA	3p21.1	NEK4	NEK4			ENSG00000114904	NA	NA	rs11130324-G	rs11130324	0	11130324	intron_variant	0	NR	6e-12	11.2218		0.0212007	[0.015-0.027] unit decrease	Affymetrix [321114] (imputed)	N
4	rs13081028	3	52770310	rs11130324	2021-08-24	34021172	Christakoudi S	2021-05-21	Sci Rep	www.ncbi.nlm.nih.gov/pubmed/34021172	GWAS of allometric body-shape indices in UK Biobank identifies loci suggesting associations with morphogenesis, organogenesis, adrenal cell renewal and cancer.	A body shape index	186,825 British ancestry men	NA	3p21.1	NEK4	NEK4			ENSG00000114904	NA	NA	rs11130324-G	rs11130324	0	11130324	intron_variant	0	NR	2e-11	10.699		0.0208491	[0.015-0.027] unit decrease	Affymetrix [323858] (imputed)	N
4	rs13081028	3	52814256	rs2302417	2019-07-09	31043756	Stahl EA	2019-05-01	Nat Genet	www.ncbi.nlm.nih.gov/pubmed/31043756	Genome-wide association study identifies 30 loci associated with bipolar disorder.	Bipolar disorder	20,352 European ancestry cases, 31,358 European ancestry controls	9,412 European ancestry cases, 137,760 European ancestry controls	3p21.1	NISCH, STAB1, NT5DC2, SMIM4, PBRM1, GNL3, SNORD19, SNORD19B, SNORD69, GLT8D1, SPCS1, NEK4, ITIH1, ITIH3, ITIH4, MUSTN1, TMEM110-MUSTN1, TMEM110	ITIH1			ENSG00000055957	NA	NA	rs2302417-T	rs2302417	0	2302417	non_coding_transcript_exon_variant	0	0.51	7e-11	10.1549		1.07616		NR [9372253] (imputed)	N
4	rs13081028	3	52814256	rs2302417	2019-03-07	30578418	Giri A	2018-12-21	Nat Genet	www.ncbi.nlm.nih.gov/pubmed/30578418	Trans-ethnic association study of blood pressure determinants in over 750,000 individuals.	Pulse pressure	365,998 European ancestry individuals, 63,490 African ancestry individuals, 22,802 Hispanic individuals, 4,792 Asian ancestry individuals, 2,695 Native American ancestry individuals	299,024 European ancestry individuals, 17,277 individuals	3p21.1	ITIH1	ITIH1			ENSG00000055957	NA	NA	rs2302417-A	rs2302417	0	2302417	non_coding_transcript_exon_variant	0	0.4666	2e-08	7.69897		0.14	[0.091-0.189] mmHg increase	Affymetrix [NR] (imputed)	N
4	rs13081028	3	52814256	rs2302417	2017-05-11	28072414	Charney AW	2017-01-10	Transl Psychiatry	www.ncbi.nlm.nih.gov/pubmed/28072414	Evidence for genetic heterogeneity between clinical subtypes of bipolar disorder.	Bipolar disorder	13,903 European ancestry cases, 19,279 European ancestry controls.	NA	3p21.1	NR	ITIH1			ENSG00000055957	NA	NA	rs2302417-?	rs2302417	0	2302417	non_coding_transcript_exon_variant	0	NR	3e-09	8.52288		1.11		Affymetrix, Illumina [8837380] (imputed)	N
4	rs13081028	3	52814256	rs2302417	2021-02-10	33263727	Li HJ	2020-12-02	JAMA Psychiatry	www.ncbi.nlm.nih.gov/pubmed/33263727	Novel Risk Loci Associated With Genetic Risk for Bipolar Disorder Among Han Chinese Individuals: A Genome-Wide Association Study and Meta-analysis.	Bipolar disorder	1,822 Han Chinese ancestry cases, 4,650 Han Chinese ancestry controls, 20,352 European ancestry cases, 31,358 European ancestry controls	NA	3p21.1	ITIH1	ITIH1			ENSG00000055957	NA	NA	rs2302417-A	rs2302417	0	2302417	non_coding_transcript_exon_variant	0	NR	6e-11	10.2218		0.932	[0.913-0.952]	Illumina [3742365] (imputed)	N
4	rs13081028	3	52814256	rs2302417	2020-04-17	31669095	Zhu Z	2019-10-24	J Allergy Clin Immunol	www.ncbi.nlm.nih.gov/pubmed/31669095	Shared Genetic and Experimental Links between Obesity-Related Traits and Asthma Subtypes in UK Biobank.	Body mass index	457,822 European ancestry individuals	NA	3p21.1	NR	ITIH1			ENSG00000055957	NA	NA	rs2302417-?	rs2302417	0	2302417	non_coding_transcript_exon_variant	0	NR	3e-16	15.5229		NA		Affymetrix [~ 8270000] (imputed)	N
4	rs13081028	3	52814256	rs2302417	2022-07-13	35501403	Yang W	2022-05-02	Commun Biol	www.ncbi.nlm.nih.gov/pubmed/35501403	Genome-wide association and Mendelian randomization study of blood copper levels and 213 deep phenotypes in humans.	Plasma calcium levels	688 East Asian ancestry individuals	NA	3p21.1		ITIH1			ENSG00000055957	NA	NA	rs2302417-A	rs2302417	0	2302417	non_coding_transcript_exon_variant	0	0.302	5e-06	5.30103		0.285	[0.16-0.41] unit increase	Illumina [4338913] (imputed)	N
4	rs13081028	3	52815905	rs2710323	2014-05-03	24166486	Sleiman P	2013-10-29	Sci Rep	www.ncbi.nlm.nih.gov/pubmed/24166486	GWAS meta analysis identifies TSNARE1 as a novel Schizophrenia / Bipolar susceptibility locus.	Schizophrenia, schizoaffective disorder or bipolar disorder	11,985 European, African American, Asian, other and unknown ancestry schizophrenia cases, 377 European, African American, Asian, other and unknown ancestry schizoaffective disorder cases, 1,032 bipolar disorder cases, 34,676 European, African American, Asian, other and unknown ancestry controls	2652 individuals	3p21.1	ITIH1	ITIH1			ENSG00000055957	NA	NA	rs2710323-?	rs2710323	0	2710323	intron_variant	0	0.466	3e-08	7.52288		NA		Affymetrix, Illumina [NR] (imputed)	N
4	rs13081028	3	52815905	rs2710323	2015-04-30	25173105	Gharahkhani P	2014-08-31	Nat Genet	www.ncbi.nlm.nih.gov/pubmed/25173105	Common variants near ABCA1, AFAP1 and GMDS confer risk of primary open-angle glaucoma.	Glaucoma (primary open-angle)	1,155 European ancestry cases, 1,922 European ancestry controls	3,548 European ancestry cases, 9,496 European ancestry controls	3p21.1	ITIH1	ITIH1			ENSG00000055957	NA	NA	rs2710323-T	rs2710323	0	2710323	intron_variant	0	0.42	5e-06	5.30103		1.14	[NR]	Illumina [7594768] (imputed)	N
4	rs13081028	3	52815905	rs2710323	2020-02-07	31761296	Hernandez Cordero AI	2019-11-21	Am J Hum Genet	www.ncbi.nlm.nih.gov/pubmed/31761296	Genome-wide Associations Reveal Human-Mouse Genetic Convergence and Modifiers of Myogenesis, CPNE1 and STC2.	Appendicular lean mass	181,862 European ancestry elderly individuals	NA	3p21.1	NR	ITIH1			ENSG00000055957	NA	NA	rs2710323-C	rs2710323	0	2710323	intron_variant	0	0.473076	2e-08	7.69897		0.0369706	[0.024-0.05] unit increase	Affymetrix [17914406] (imputed)	N
4	rs13081028	3	52815905	rs2710323	2018-07-24	26426971	Winkler TW	2015-10-01	PLoS Genet	www.ncbi.nlm.nih.gov/pubmed/26426971	The Influence of Age and Sex on Genetic Associations with Adult Body Size and Shape: A Large-Scale Genome-Wide Interaction Study.	Waist-to-hip ratio adjusted for BMI	up to 113,720 European ancestry men, up to 138,655 European ancestry women	NA	3p21.1	NR	ITIH1			ENSG00000055957	NA	NA	rs2710323-T	rs2710323	0	2710323	intron_variant	0	0.508618	7e-12	11.1549		0.0227398	unit increase	Affymetrix, Illumina, Perlegen [up to 2800000] (imputed)	N
4	rs13081028	3	52815905	rs2710323	2018-07-24	26426971	Winkler TW	2015-10-01	PLoS Genet	www.ncbi.nlm.nih.gov/pubmed/26426971	The Influence of Age and Sex on Genetic Associations with Adult Body Size and Shape: A Large-Scale Genome-Wide Interaction Study.	Waist-to-hip ratio adjusted for BMI x sex x age interaction (4df test)	up to 43,776 European ancestry men aged <50, up to 50,526 European ancestry women aged <50, up to 69,944 European ancestry men aged >50, up to 88,129 European ancestry women aged >50	NA	3p21.1	NR	ITIH1			ENSG00000055957	NA	NA	rs2710323-T	rs2710323	0	2710323	intron_variant	0	0.508618	6e-10	9.22185		NA		Affymetrix, Illumina, Perlegen [up to 2800000] (imputed)	N
4	rs13081028	3	52815905	rs2710323	2018-10-31	29942085	Nagel M	2018-06-25	Nat Genet	www.ncbi.nlm.nih.gov/pubmed/29942085	Meta-analysis of genome-wide association studies for neuroticism in 449,484 individuals identifies novel genetic loci and pathways.	Worry	348,219 European ancestry individuals	NA	3p21.1	NR	ITIH1			ENSG00000055957	NA	NA	rs2710323-C	rs2710323	0	2710323	intron_variant	0	NR	4e-11	10.3979		0.01585	[0.011-0.021] unit decrease	Affymetrix [10847151] (imputed)	N
4	rs13081028	3	52815905	rs2710323	2020-10-07	32606422	Wu Y	2020-06-30	Transl Psychiatry	www.ncbi.nlm.nih.gov/pubmed/32606422	Multi-trait analysis for genome-wide association study of five psychiatric disorders.	Bipolar disorder (MTAG)	65,682 individuals	NA	3p21.1	NR	ITIH1			ENSG00000055957	NA	NA	rs2710323-?	rs2710323	0	2710323	intron_variant	0		4e-12	11.3979		NA		NR [520857]	N
4	rs13081028	3	52815905	rs2710323	2017-08-18	28448500	Graff M	2017-04-27	PLoS Genet	www.ncbi.nlm.nih.gov/pubmed/28448500	Genome-wide physical activity interactions in adiposity - A meta-analysis of 200,452 adults.	Waist-to-hip ratio adjusted for BMI (joint analysis for main effect and physical activity interaction)	2,518 African American women, 83,707 European ancestry women, 1,773 Filipino ancestry women, 1,030 Indian ancestry women, 1,457 African American men, 52,993 European ancestry men, 7,648 Indian ancestry men, 5,527 European ancestry individuals	6,244 African American women, 17,531 European ancestry women, 329 African American men, 19,956 European ancestry men	3p21.1	ITIH1	ITIH1			ENSG00000055957	NA	NA	rs2710323-?	rs2710323	0	2710323	intron_variant	0	0.5112	4e-08	7.39794	(EA)	NA		Affymetrix, Illumina, Perlegen [~ 2500000] (imputed)	N
4	rs13081028	3	52815905	rs2710323	2016-01-27	25673413	Locke AE	2015-02-12	Nature	www.ncbi.nlm.nih.gov/pubmed/25673413	Genetic studies of body mass index yield new insights for obesity biology.	Body mass index	up to 104,666 European ancestry male individuals, up to 132,115 European ancestry female individuals, 370 African American male individuals, 517 African American female individuals, 512 Hispanic male individuals, 764 Hispanic female individuals	up to 48,274 European ancestry male individuals, up to 39,864 European ancestry female individuals, 2,441 African American or Afro-Caribbean male individuals, 6,314 African American or Afro-Caribbean female individuals, 919 Filipino male individuals, 828 Filipino female individuals, 205 Seychellois male individuals, 287 Seychellois female individuals, 2,964 South Asian ancestry male individuals, …	3p21.1	ITIH1	ITIH1			ENSG00000055957	NA	NA	rs2710323-C	rs2710323	0	2710323	intron_variant	0	0.491	9e-06	5.04576		0.013	[0.0073-0.0187] kg/m2 increase	Affymetrix, Illumina [2550021]	N
4	rs13081028	3	52815905	rs2710323	2017-08-22	28448500	Graff M	2017-04-27	PLoS Genet	www.ncbi.nlm.nih.gov/pubmed/28448500	Genome-wide physical activity interactions in adiposity - A meta-analysis of 200,452 adults.	Waist-to-hip ratio adjusted for BMI in active individuals	1,957 African American women, 1,421 Filipino ancestry women, 305 Indian ancestry women, 65,539 European ancestry women, 1,206 African American men, 2,029 Indian ancestry men, 41,673 European ancestry men, 4,819 European ancestry individuals	4,807 African American women, 12,347 European ancestry women, 265 African American men, 14,540 European ancestry men	3p21.1	PBRM1	ITIH1			ENSG00000055957	NA	NA	rs2710323-T	rs2710323	0	2710323	intron_variant	0	0.5122	8e-07	6.09691	(EA, women)	0.0284	[0.017-0.04] unit increase	Affymetrix, Illumina, Perlegen [~ 2500000] (imputed)	N
4	rs13081028	3	52815905	rs2710323	2017-08-22	28448500	Graff M	2017-04-27	PLoS Genet	www.ncbi.nlm.nih.gov/pubmed/28448500	Genome-wide physical activity interactions in adiposity - A meta-analysis of 200,452 adults.	Waist-to-hip ratio adjusted for BMI in active individuals	1,957 African American women, 1,421 Filipino ancestry women, 305 Indian ancestry women, 65,539 European ancestry women, 1,206 African American men, 2,029 Indian ancestry men, 41,673 European ancestry men, 4,819 European ancestry individuals	4,807 African American women, 12,347 European ancestry women, 265 African American men, 14,540 European ancestry men	3p21.1	PBRM1	ITIH1			ENSG00000055957	NA	NA	rs2710323-T	rs2710323	0	2710323	intron_variant	0	0.5112	2e-07	6.69897	(EA)	0.0232	[0.014-0.032] unit increase	Affymetrix, Illumina, Perlegen [~ 2500000] (imputed)	N
4	rs13081028	3	52815905	rs2710323	2017-08-22	28448500	Graff M	2017-04-27	PLoS Genet	www.ncbi.nlm.nih.gov/pubmed/28448500	Genome-wide physical activity interactions in adiposity - A meta-analysis of 200,452 adults.	Waist-to-hip ratio adjusted for body mass index	2,518 African American women, 83,707 European ancestry women, 1,773 Filipino ancestry women, 1,030 Indian ancestry women, 1,457 African American men, 52,993 European ancestry men, 7,648 Indian ancestry men, 5,527 European ancestry individuals	6,244 African American women, 17,531 European ancestry women, 329 African American men, 19,956 European ancestry men	3p21.1	PBRM1	ITIH1			ENSG00000055957	NA	NA	rs2710323-T	rs2710323	0	2710323	intron_variant	0	0.5112	5e-08	7.30103	(EA, women)	0.0276	[0.018-0.038] unit increase	Affymetrix, Illumina, Perlegen [~ 2500000] (imputed)	N
4	rs13081028	3	52815905	rs2710323	2017-08-22	28448500	Graff M	2017-04-27	PLoS Genet	www.ncbi.nlm.nih.gov/pubmed/28448500	Genome-wide physical activity interactions in adiposity - A meta-analysis of 200,452 adults.	Waist-to-hip ratio adjusted for body mass index	2,518 African American women, 83,707 European ancestry women, 1,773 Filipino ancestry women, 1,030 Indian ancestry women, 1,457 African American men, 52,993 European ancestry men, 7,648 Indian ancestry men, 5,527 European ancestry individuals	6,244 African American women, 17,531 European ancestry women, 329 African American men, 19,956 European ancestry men	3p21.1	ITIH1	ITIH1			ENSG00000055957	NA	NA	rs2710323-T	rs2710323	0	2710323	intron_variant	0	0.5112	4e-09	8.39794	(EA)	0.0235	[0.016-0.031] unit increase	Affymetrix, Illumina, Perlegen [~ 2500000] (imputed)	N
4	rs13081028	3	52815905	rs2710323	2017-08-18	28448500	Graff M	2017-04-27	PLoS Genet	www.ncbi.nlm.nih.gov/pubmed/28448500	Genome-wide physical activity interactions in adiposity - A meta-analysis of 200,452 adults.	Waist-to-hip ratio adjusted for BMI (joint analysis for main effect and physical activity interaction)	2,518 African American women, 83,707 European ancestry women, 1,773 Filipino ancestry women, 1,030 Indian ancestry women, 1,457 African American men, 52,993 European ancestry men, 7,648 Indian ancestry men, 5,527 European ancestry individuals	6,244 African American women, 17,531 European ancestry women, 329 African American men, 19,956 European ancestry men	3p21.1	PBRM1	ITIH1			ENSG00000055957	NA	NA	rs2710323-?	rs2710323	0	2710323	intron_variant	0	0.5112	6e-07	6.22185	(EA, women)	NA		Affymetrix, Illumina, Perlegen [~ 2500000] (imputed)	N
4	rs13081028	3	52815905	rs2710323	2019-01-22	29500382	Nagel M	2018-03-02	Nat Commun	www.ncbi.nlm.nih.gov/pubmed/29500382	Item-level analyses reveal genetic heterogeneity in neuroticism.	Feeling nervous	373,121 European ancestry individuals	NA	3p21.1	NR	ITIH1			ENSG00000055957	NA	NA	rs2710323-T	rs2710323	0	2710323	intron_variant	0	0.472032	3e-09	8.52288		5.95	z score increase	NR [10847151] (imputed)	N
4	rs13081028	3	52815905	rs2710323	2019-09-04	31374203	Lam M	2019-08-01	Am J Hum Genet	www.ncbi.nlm.nih.gov/pubmed/31374203	Pleiotropic Meta-Analysis of Cognition, Education, and Schizophrenia Differentiates Roles of Early Neurodevelopmental and Adult Synaptic Pathways.	Cognitive ability, years of educational attainment or schizophrenia (pleiotropy)	328,917 individuals with educational attainment measurements, 107,207 individuals with cognitive ability measurements, 77,096 European ancestry schizophrenia cases, 43,456 European ancestry controls	NA	3p21.1	ITIH1	ITIH1			ENSG00000055957	NA	NA	rs2710323-?	rs2710323	0	2710323	intron_variant	0	NR	9e-10	9.04576		0.0121005	[0.0082-0.016] unit decrease	NR [7306098]	N
4	rs13081028	3	52815905	rs2710323	2018-09-28	30108127	Hoffmann TJ	2018-08-14	Genetics	www.ncbi.nlm.nih.gov/pubmed/30108127	A Large Multi-ethnic Genome-Wide Association Study of Adult Body Mass Index Identifies Novel Loci.	Body mass index	315,347 European ancestry individuals, 8,322 Hispanic/Latino individuals, 7,290 East Asian ancestry individuals, 3,069 African American individuals, 459 South Asian ancestry individuals	431,743 European ancestry individuals, 9,275 South Asian ancestry individuals, 8,261 African British individuals, 1,822 East Asian ancestry individuals, 7,620 individuals	3p21.1	NR	ITIH1			ENSG00000055957	NA	NA	rs2710323-T	rs2710323	0	2710323	intron_variant	0	NR	2e-07	6.69897		0.013	[NR] unit decrease	Affymetrix [at least 28613428] (imputed)	N
4	rs13081028	3	52815905	rs2710323	2022-08-24	35762941	Plotnikov D	2022-06-01	Invest Ophthalmol Vis Sci	www.ncbi.nlm.nih.gov/pubmed/35762941	High Blood Pressure and Intraocular Pressure: A Mendelian Randomization Study.	Pulse pressure	526,001 European ancestry individuals	NA	3p21.1		ITIH1			ENSG00000055957	NA	NA	rs2710323-T	rs2710323	0	2710323	intron_variant	0	NR	8e-10	9.09691		0.1524	[0.1-0.2] unit decrease	NR [NR] (imputed)	N
4	rs13081028	3	52815905	rs2710323	2021-10-21	34159505	Wang H	2021-06-16	Sci China Life Sci	www.ncbi.nlm.nih.gov/pubmed/34159505	Novel loci and potential mechanisms of major depressive disorder, bipolar disorder, and schizophrenia.	Bipolar disorder (MTAG)	1,450,972 European ancestry individuals	NA	3p21.1		ITIH1			ENSG00000055957	NA	NA	rs2710323-?	rs2710323	0	2710323	intron_variant	0	NR	3e-13	12.5229		NA		NR [2625067]	N
4	rs13081028	3	52815905	rs2710323	2021-10-21	34159505	Wang H	2021-06-16	Sci China Life Sci	www.ncbi.nlm.nih.gov/pubmed/34159505	Novel loci and potential mechanisms of major depressive disorder, bipolar disorder, and schizophrenia.	Schizophrenia (MTAG)	940,613 European ancestry individuals	NA	3p21.1		ITIH1			ENSG00000055957	NA	NA	rs2710323-?	rs2710323	0	2710323	intron_variant	0	NR	7e-13	12.1549		NA		NR [2625067]	N
4	rs13081028	3	52815905	rs2710323	2022-09-27	35396580	Trubetskoy V	2022-04-08	Nature	www.ncbi.nlm.nih.gov/pubmed/35396580	Mapping genomic loci implicates genes and synaptic biology in schizophrenia.	Schizophrenia	53,386 European ancestry cases, 77,258 European ancestry controls, 14,004 East Asian ancestry cases, 16,757 East Asian ancestry controls, 6,152 African American cases, 3,918 African American controls, 1,234 Latino cases, 3,090 Latino controls	1,979 European ancestry cases, 142,626 European ancestry controls	3p21.1		ITIH1			ENSG00000055957	NA	NA	rs2710323-T	rs2710323	0	2710323	intron_variant	0	0.494	6e-21	20.2218		1.07058	[1.06-1.08]	Affymetrix [7585078] (imputed)	N
4	rs13081028	3	52833805	rs3617	2020-06-17	32327693	Oskarsson GR	2020-04-23	Commun Biol	www.ncbi.nlm.nih.gov/pubmed/32327693	Predicted loss and gain of function mutations in ACO1 are associated with erythropoiesis.	Hemoglobin levels	684,122 European ancestry individuals	NA	3p21.1	ITIH3	ITIH3			ENSG00000162267	NA	NA	rs3617-A	rs3617	0	3617	missense_variant	0		3e-11	10.5229		0.014	[NR] unit decrease	Affymetrix, Illumina [43000000] (imputed)	N
4	rs13081028	3	52833805	rs3617	2017-08-30	27863252	Astle WJ	2016-11-17	Cell	www.ncbi.nlm.nih.gov/pubmed/27863252	The Allelic Landscape of Human Blood Cell Trait Variation and Links to Common Complex Disease.	Red blood cell count	172,952 European ancestry individuals	NA	3p21.1	ITIH3	ITIH3			ENSG00000162267	NA	NA	rs3617-A	rs3617	0	3617	missense_variant	0	0.4523	2e-09	8.69897		0.0213018	[0.014-0.028] unit decrease	Affymetrix [~ 2500000] (imputed)	N
4	rs13081028	3	52833805	rs3617	2017-08-16	28540026	Anney RJL	2017-05-22	Mol Autism	www.ncbi.nlm.nih.gov/pubmed/28540026	Meta-analysis of GWAS of over 16,000 individuals with autism spectrum disorder highlights a novel locus at 10q24.32 and a significant overlap with schizophrenia.	Autism spectrum disorder or schizophrenia	schizophrenia cases and controls (see Ripke, 2014), up to 6,197 European ancestry ASD cases, up to 7,377 European ancestry controls, up to 1,190 ASD cases, up to 1,190 controls	NA	3p21.1	BAP1, DNAH1, GLT8D1, GLYCTK, GLYCTK-AS1, GNL3, ITIH1, ITIH3, ITIH4, ITIH4-AS1, MIR135A1, MIR8064, MIRLET7G, MUSTN1, NEK4, NISCH, NT5DC2, PBRM1, PHF7, PPM1M, SEMA3G, SFMBT1, SMIM4, SNORD136, SNORD19, SNORD19B, SNORD69, SPCS1, STAB1, TLR9, TMEM110, TMEM110-MUSTN1, TNNC1, TWF2, WDR82	ITIH3			ENSG00000162267	NA	NA	rs3617-?	rs3617	0	3617	missense_variant	0		3e-12	11.5229		1.07527	[1.05-1.09]	Affymetrix, Illumina [NR]	N
4	rs13081028	3	52833805	rs3617	2018-07-30	27618447	Surendran P	2016-10-01	Nat Genet	www.ncbi.nlm.nih.gov/pubmed/27618447	Trans-ancestry meta-analyses identify rare and common variants associated with blood pressure and hypertension.	Pulse pressure	up to 165,276 European ancestry individuals, up to 27,487 South Asian ancestry individuals	up to 125,713 European ancestry individuals, up to 2,641 South Asian ancestry individuals, 4,632 Hispanic individuals, 22,077 African American individuals	3p21.1	NR	ITIH3			ENSG00000162267	NA	NA	rs3617-A	rs3617	0	3617	missense_variant	0	0.443	3e-06	5.52288		0.145	mmHg increase	Illumina [242296]	N
4	rs13081028	3	52833805	rs3617	2019-04-03	30778226	Justice AE	2019-02-18	Nat Genet	www.ncbi.nlm.nih.gov/pubmed/30778226	Protein-coding variants implicate novel genes related to lipid homeostasis contributing to body-fat distribution.	Waist-to-hip ratio adjusted for BMI (additive genetic model)	288,492 European ancestry individuals, up to 15,687 African American individuals, up to 29,315 South Asian ancestry individuals, up to 6,800 East Asian ancestry individuals, up to 4,075 Hispanic ancestry individuals	132,177 European ancestry individuals	3p21.1	ITIH3	ITIH3			ENSG00000162267	NA	NA	rs3617-C	rs3617	0	3617	missense_variant	0	0.5407	2e-12	11.699		0.0152	[0.011-0.02] unit increase	Affymetrix, Illumina [at least 228985]	N
4	rs13081028	3	52833805	rs3617	2019-04-03	30778226	Justice AE	2019-02-18	Nat Genet	www.ncbi.nlm.nih.gov/pubmed/30778226	Protein-coding variants implicate novel genes related to lipid homeostasis contributing to body-fat distribution.	Waist-to-hip ratio adjusted for BMI (additive genetic model)	288,492 European ancestry individuals	132,177 European ancestry individuals	3p21.1	ITIH3	ITIH3			ENSG00000162267	NA	NA	rs3617-C	rs3617	0	3617	missense_variant	0	0.542	5e-14	13.301		0.0175	[0.013-0.022] unit increase	Affymetrix, Illumina [at least 228985]	N
4	rs13081028	3	52833805	rs3617	2019-04-03	30778226	Justice AE	2019-02-18	Nat Genet	www.ncbi.nlm.nih.gov/pubmed/30778226	Protein-coding variants implicate novel genes related to lipid homeostasis contributing to body-fat distribution.	Waist-to-hip ratio adjusted for BMI (additive genetic model)	up to 130,976 European ancestry men, up to 164,238 African American, South Asian, East Asian and Hispanic ancestry men	up to 62,500 European ancestry men	3p21.1	ITIH3	ITIH3			ENSG00000162267	NA	NA	rs3617-C	rs3617	0	3617	missense_variant	0	0.5472	3e-06	5.52288		0.0139	[0.008-0.0198] unit increase	Affymetrix, Illumina [at least 228985]	N
4	rs13081028	3	52833805	rs3617	2019-04-03	30778226	Justice AE	2019-02-18	Nat Genet	www.ncbi.nlm.nih.gov/pubmed/30778226	Protein-coding variants implicate novel genes related to lipid homeostasis contributing to body-fat distribution.	Waist-to-hip ratio adjusted for BMI (additive genetic model)	up to 130,976 European ancestry men	up to 62,500 European ancestry men	3p21.1	ITIH3	ITIH3			ENSG00000162267	NA	NA	rs3617-C	rs3617	0	3617	missense_variant	0	0.5421	7e-08	7.1549		0.0172	[0.011-0.023] unit increase	Affymetrix, Illumina [at least 228985]	N
4	rs13081028	3	52833805	rs3617	2019-04-03	30778226	Justice AE	2019-02-18	Nat Genet	www.ncbi.nlm.nih.gov/pubmed/30778226	Protein-coding variants implicate novel genes related to lipid homeostasis contributing to body-fat distribution.	Waist-to-hip ratio adjusted for BMI (additive genetic model)	up to 157,516 European ancestry women	up to 62,368 European ancestry women	3p21.1	ITIH3	ITIH3			ENSG00000162267	NA	NA	rs3617-C	rs3617	0	3617	missense_variant	0	0.5417	1e-08	8		0.0185	[0.012-0.025] unit increase	Affymetrix, Illumina [at least 228985]	N
4	rs13081028	3	52833805	rs3617	2019-04-03	30778226	Justice AE	2019-02-18	Nat Genet	www.ncbi.nlm.nih.gov/pubmed/30778226	Protein-coding variants implicate novel genes related to lipid homeostasis contributing to body-fat distribution.	Waist-to-hip ratio adjusted for BMI (additive genetic model)	up to 157,516 European ancestry women, up to 180,131 African American, South Asian, East Asian and Hispanic ancestry women	up to 62,368 European ancestry women	3p21.1	ITIH3	ITIH3			ENSG00000162267	NA	NA	rs3617-C	rs3617	0	3617	missense_variant	0	0.5342	2e-08	7.69897		0.0175	[0.011-0.024] unit increase	Affymetrix, Illumina [at least 228985]	N
4	rs13081028	3	52833805	rs3617	2019-02-21	30285260	Ikeda M	2018-10-03	Schizophr Bull	www.ncbi.nlm.nih.gov/pubmed/30285260	Genome-Wide Association Study Detected Novel Susceptibility Genes for Schizophrenia and Shared Trans-Populations/Diseases Genetic Effect.	Schizophrenia	14,023 East Asian ancestry cases, 33,640 European ancestry cases, 31,505 East Asian ancestry controls, 43,456 European ancestry controls	NA	3p21.1	ITIH3	ITIH3			ENSG00000162267	NA	NA	rs3617-C	rs3617	0	3617	missense_variant	0	NR	1e-10	10	(EA)	1.073	[1.05-1.09]	Illumina [6627481] (imputed)	N
4	rs13081028	3	52833805	rs3617	2018-12-17	29483656	Pardinas AF	2018-02-26	Nat Genet	www.ncbi.nlm.nih.gov/pubmed/29483656	Common schizophrenia alleles are enriched in mutation-intolerant genes and in regions under strong background selection.	Schizophrenia	40,675 European ancestry cases, 64,643 European ancestry controls	1,651 European ancestry cases, 4,111 cases, 142,717 European ancestry controls, 11,507 controls	3p21.1	NT5DC2, PBRM1, GLT8D1, GNL3, ITIH1, ITIH3, ITIH4, MUSTN1, NEK4, NISCH, SMIM4, SPCS1, STAB1, TMEM110, TMEM110-MUSTN1	ITIH3			ENSG00000162267	NA	NA	rs3617-?	rs3617	0	3617	missense_variant	0	NR	1e-11	11		NA		Illumina [8000000] (imputed)	N
4	rs13081028	3	52837793	rs4481150	2020-10-07	32606422	Wu Y	2020-06-30	Transl Psychiatry	www.ncbi.nlm.nih.gov/pubmed/32606422	Multi-trait analysis for genome-wide association study of five psychiatric disorders.	Schizophrenia (MTAG)	67,764 individuals	NA	3p21.1	NR	ITIH3			ENSG00000162267	NA	NA	rs4481150-?	rs4481150	0	4481150	intron_variant	0		2e-12	11.699		NA		NR [8377093]	N
4	rs13081028	3	52837793	rs4481150	2021-07-27	33479212	Yao X	2021-01-21	Transl Psychiatry	www.ncbi.nlm.nih.gov/pubmed/33479212	Integrative analysis of genome-wide association studies identifies novel loci associated with neuropsychiatric disorders.	Bipolar disorder (MTAG)	at least 20,352 European ancestry cases, at least 31,358 European ancestry controls	NA	3p21.1	NR	ITIH3			ENSG00000162267	NA	NA	rs4481150-T	rs4481150	0	4481150	intron_variant	0	0.499	5e-14	13.301		0.0816702	[0.06-0.103] unit increase	NR [NR]	N
4	rs13081028	3	52837793	rs4481150	2020-02-11	31835028	Cross-Disorder Group of the Psychiatric Genomics Consortium	2019-12-01	Cell	www.ncbi.nlm.nih.gov/pubmed/31835028	Genomic Relationships, Novel Loci, and Pleiotropic Mechanisms across Eight Psychiatric Disorders.	Anorexia nervosa, attention-deficit/hyperactivity disorder, autism spectrum disorder, bipolar disorder, major depression, obsessive-compulsive disorder, schizophrenia, or Tourette syndrome (pleiotropy)	19,009 European ancestry ADHD cases, 3,495 European ancestry anorexia cases, 18,381 European ancestry autism cases, 20,352 European ancestry bipolar disorder cases, 130,664 European ancestry major depression cases, 2,688 European ancestry OCD cases, 33,640 European ancestry schizophrenia cases, 4,645 European ancestry Tourette's cases, 494,162 European ancestry controls	NA	3p21.1	ITIH3, ITIH4	ITIH3			ENSG00000162267	NA	NA	rs4481150-?	rs4481150	0	4481150	intron_variant	0		5e-17	16.301		NA		NR [6786993] (imputed)	N
4	rs13081028	3	52837793	rs4481150	2020-10-28	32242144	Revez JA	2020-04-02	Nat Commun	www.ncbi.nlm.nih.gov/pubmed/32242144	Genome-wide association study identifies 143 loci associated with 25 hydroxyvitamin D concentration.	Serum 25-Hydroxyvitamin D levels	496,946 European ancestry individuals	NA	3p21.1		ITIH3			ENSG00000162267	NA	NA	rs4481150-?	rs4481150	0	4481150	intron_variant	0	NR	2e-11	10.699		0.0137404	[0.0097-0.0177] unit increase	NR [6912294] (imputed)	N
4	rs13081028	3	52837793	rs4481150	2021-07-27	33479212	Yao X	2021-01-21	Transl Psychiatry	www.ncbi.nlm.nih.gov/pubmed/33479212	Integrative analysis of genome-wide association studies identifies novel loci associated with neuropsychiatric disorders.	Schizophrenia (MTAG)	at least 33,640 European ancestry cases, at least 43,456 European ancestry controls	NA	3p21.1	NR	ITIH3			ENSG00000162267	NA	NA	rs4481150-T	rs4481150	0	4481150	intron_variant	0	0.499	1e-13	13		0.0807494	[0.059-0.102] unit increase	NR [NR]	N
4	rs13081028	3	52837793	rs4481150	2021-07-27	33479212	Yao X	2021-01-21	Transl Psychiatry	www.ncbi.nlm.nih.gov/pubmed/33479212	Integrative analysis of genome-wide association studies identifies novel loci associated with neuropsychiatric disorders.	Autism spectrum disorder (MTAG)	at least 18,381 European ancestry cases, at least 27,969 European ancestry controls	NA	3p21.1	NR	ITIH3			ENSG00000162267	NA	NA	rs4481150-T	rs4481150	0	4481150	intron_variant	0	0.499	9e-09	8.04576		0.0694101	[0.046-0.093] unit increase	NR [NR]	N
4	rs13081028	3	52837793	rs4481150	2021-07-27	33479212	Yao X	2021-01-21	Transl Psychiatry	www.ncbi.nlm.nih.gov/pubmed/33479212	Integrative analysis of genome-wide association studies identifies novel loci associated with neuropsychiatric disorders.	Neuropsychiatric disorders	19,099 European ancestry attention deficit hyperactivity disorder cases, 18,381 European ancestry autism spectrum disorder cases, 20,352 European ancestry bipolar disorder cases, 170,756 European ancestry major depressive disorder cases, 33,640 European ancestry schizophrenia cases, 466,420 European ancestry controls	NA	3p21.1	NR	ITIH3			ENSG00000162267	NA	NA	rs4481150-T	rs4481150	0	4481150	intron_variant	0	NR	4e-09	8.39794		5.901	NR z score increase	NR [NR]	N
4	rs13081028	3	52837793	rs4481150	2020-09-21	32888493	Chen MH	2020-09-01	Cell	www.ncbi.nlm.nih.gov/pubmed/32888493	Trans-ethnic and Ancestry-Specific Blood-Cell Genetics in 746,667 Individuals from 5 Global Populations.	Red blood cell count	727,624 African American or Afro-Caribbean, African ancestry, European ancestry, East Asian ancestry, Hispanic or Latin American and South Asian ancestry individuals	NA	3p21.1	NR	ITIH3			ENSG00000162267	NA	NA	rs4481150-C	rs4481150	0	4481150	intron_variant	0	0.478493	1e-20	20		NA		Affymetrix, Illumina [24332387] (imputed)	N
4	rs13081028	3	52845105	rs2535627	2015-04-16	25056061	Ripke S	2014-07-22	Nature	www.ncbi.nlm.nih.gov/pubmed/25056061	Biological insights from 108 schizophrenia-associated genetic loci.	Schizophrenia	32,405 European ancestry cases, 42,221 European ancestry controls, 1,235 European ancestry cases and 1,235 European ancestry controls from 1235 parent-offspring trios, 1,836 East Asian ancestry cases, 3,383 East Asian ancestry controls	1,513 European ancestry cases, 66,236 European ancestry controls	3p21.1	GLT8D1, GNL3, ITIH1, ITIH3, ITIH4, MUSTN1, NEK4, NISCH, NT5DC2, PBRM1, SMIM4, SPCS1, STAB1, TMEM110, TMEM110-MUSTN1	ITIH3 - ITIH4	ENSG00000162267	ENSG00000055955		2080	1873	rs2535627-T	rs2535627	0	2535627	intergenic_variant	1	0.529	4e-11	10.3979		1.071	[1.049-1.092]	Affymetrix, Illumina [9005918] (imputed)	N
4	rs13081028	3	52845105	rs2535627	2018-11-16	30072576	Emilsson V	2018-08-02	Science	www.ncbi.nlm.nih.gov/pubmed/30072576	Co-regulatory networks of human serum proteins link genetics to disease.	Blood protein levels	3,200 European ancestry individuals	NA	3p21.1	NR	ITIH3 - ITIH4	ENSG00000162267	ENSG00000055955		2080	1873	rs2535627-C	rs2535627	0	2535627	intergenic_variant	1	0.472031	1e-195	195	(SIGIRR, 8326_63_3)	0.70688	[0.66-0.75] unit increase	Illumina [> 1000000] (imputed)	N
4	rs13081028	3	52845105	rs2535627	2019-08-19	31268507	Periyasamy S	2019-07-03	JAMA Psychiatry	www.ncbi.nlm.nih.gov/pubmed/31268507	Association of Schizophrenia Risk With Disordered Niacin Metabolism in an Indian Genome-wide Association Study.	Schizophrenia	816 Indian ancestry cases, 900 Indian ancestry controls, 505 Indian ancestry cases and 871 Indian ancestry controls from 405 families, up to 36,989 European and unknown ancestry cases, up to 113,075 European and unknown ancestry controls	NA	3p21.1	NR	ITIH3 - ITIH4	ENSG00000162267	ENSG00000055955		2080	1873	rs2535627-?	rs2535627	0	2535627	intergenic_variant	1	NR	8e-11	10.0969		NA		Illumina [up to 5582932] (imputed)	N
4	rs13081028	3	52845105	rs2535627	2018-11-16	30072576	Emilsson V	2018-08-02	Science	www.ncbi.nlm.nih.gov/pubmed/30072576	Co-regulatory networks of human serum proteins link genetics to disease.	Blood protein levels	3,200 European ancestry individuals	NA	3p21.1	NR	ITIH3 - ITIH4	ENSG00000162267	ENSG00000055955		2080	1873	rs2535627-C	rs2535627	0	2535627	intergenic_variant	1	0.472031	6e-12	11.2218	(LHCGR, 14634_13_3)	0.171721	[0.12-0.22] unit decrease	Illumina [> 1000000] (imputed)	N
4	rs13081028	3	52845105	rs2535627	2018-11-16	30072576	Emilsson V	2018-08-02	Science	www.ncbi.nlm.nih.gov/pubmed/30072576	Co-regulatory networks of human serum proteins link genetics to disease.	Blood protein levels	3,200 European ancestry individuals	NA	3p21.1	NR	ITIH3 - ITIH4	ENSG00000162267	ENSG00000055955		2080	1873	rs2535627-C	rs2535627	0	2535627	intergenic_variant	1	0.472031	1e-99	99	(ITIH1, 7955_195_3)	0.513956	[0.47-0.56] unit decrease	Illumina [> 1000000] (imputed)	N
4	rs13081028	3	52845105	rs2535627	2019-04-10	30804558	Grove J	2019-02-25	Nat Genet	www.ncbi.nlm.nih.gov/pubmed/30804558	Identification of common genetic risk variants for autism spectrum disorder.	Autism and schizophrenia (MTAG)	18,381 European ancestry autism cases, 27,969 European ancestry controls, 34,129 schizophrenia cases, 45,512 controls	NA	3p21.1		ITIH3 - ITIH4	ENSG00000162267	ENSG00000055955		2080	1873	rs2535627-T	rs2535627	0	2535627	intergenic_variant	1	0.516	3e-07	6.52288		0.047	unit increase	Illumina [NR] (imputed)	N
4	rs13081028	3	52845105	rs2535627	2020-10-07	32606422	Wu Y	2020-06-30	Transl Psychiatry	www.ncbi.nlm.nih.gov/pubmed/32606422	Multi-trait analysis for genome-wide association study of five psychiatric disorders.	Schizophrenia (MTAG)	65,967 individuals	NA	3p21.1	NR	ITIH3 - ITIH4	ENSG00000162267	ENSG00000055955		2080	1873	rs2535627-?	rs2535627	0	2535627	intergenic_variant	1		4e-08	7.39794		NA		NR [8377093]	N
4	rs13081028	3	52845105	rs2535627	2018-11-16	30072576	Emilsson V	2018-08-02	Science	www.ncbi.nlm.nih.gov/pubmed/30072576	Co-regulatory networks of human serum proteins link genetics to disease.	Blood protein levels	3,200 European ancestry individuals	NA	3p21.1	NR	ITIH3 - ITIH4	ENSG00000162267	ENSG00000055955		2080	1873	rs2535627-C	rs2535627	0	2535627	intergenic_variant	1	0.472031	7e-55	54.1549	(ITIH3, 7145_1_3)	0.365516	[0.32-0.41] unit increase	Illumina [> 1000000] (imputed)	N
4	rs13081028	3	52845105	rs2535627	2018-11-16	30072576	Emilsson V	2018-08-02	Science	www.ncbi.nlm.nih.gov/pubmed/30072576	Co-regulatory networks of human serum proteins link genetics to disease.	Blood protein levels	3,200 European ancestry individuals	NA	3p21.1	NR	ITIH3 - ITIH4	ENSG00000162267	ENSG00000055955		2080	1873	rs2535627-C	rs2535627	0	2535627	intergenic_variant	1	0.472031	1e-16	16	(JAKMIP3, 9068_17_3)	0.20039	[0.15-0.25] unit increase	Illumina [> 1000000] (imputed)	N
4	rs13081028	3	52845105	rs2535627	2018-11-16	30072576	Emilsson V	2018-08-02	Science	www.ncbi.nlm.nih.gov/pubmed/30072576	Co-regulatory networks of human serum proteins link genetics to disease.	Blood protein levels	3,200 European ancestry individuals	NA	3p21.1	NR	ITIH3 - ITIH4	ENSG00000162267	ENSG00000055955		2080	1873	rs2535627-C	rs2535627	0	2535627	intergenic_variant	1	0.472031	6e-16	15.2218	(NMES1, 6406_3_3)	0.193227	[0.15-0.24] unit increase	Illumina [> 1000000] (imputed)	N
4	rs13081028	3	52845105	rs2535627	2018-11-16	30072576	Emilsson V	2018-08-02	Science	www.ncbi.nlm.nih.gov/pubmed/30072576	Co-regulatory networks of human serum proteins link genetics to disease.	Blood protein levels	3,200 European ancestry individuals	NA	3p21.1	NR	ITIH3 - ITIH4	ENSG00000162267	ENSG00000055955		2080	1873	rs2535627-C	rs2535627	0	2535627	intergenic_variant	1	0.472031	8e-22	21.0969	(TXNDC12, 4815_25_3)	0.242893	[0.19-0.29] unit decrease	Illumina [> 1000000] (imputed)	N
4	rs13081028	3	52845105	rs2535627	2016-07-23	26198764	Goes FS	2015-07-21	Am J Med Genet B Neuropsychiatr Genet	www.ncbi.nlm.nih.gov/pubmed/26198764	Genome-wide association study of schizophrenia in Ashkenazi Jews.	Schizophrenia	592 Ashkenazi Jewish ancestry cases, 505 Ashkenazi Jewish ancestry controls, 36,989 cases, 113,075 controls	NA	3p21.1	NR	ITIH3 - ITIH4	ENSG00000162267	ENSG00000055955		2080	1873	rs2535627-T	rs2535627	0	2535627	intergenic_variant	1	NR	2e-11	10.699		1.07	[NR]	Illumina [7158791] (imputed)	N
4	rs13081028	3	52845105	rs2535627	2018-11-16	30072576	Emilsson V	2018-08-02	Science	www.ncbi.nlm.nih.gov/pubmed/30072576	Co-regulatory networks of human serum proteins link genetics to disease.	Blood protein levels	3,200 European ancestry individuals	NA	3p21.1	NR	ITIH3 - ITIH4	ENSG00000162267	ENSG00000055955		2080	1873	rs2535627-C	rs2535627	0	2535627	intergenic_variant	1	0.472031	9e-45	44.0458	(RBL2, 13565_2_3)	0.333311	[0.29-0.38] unit increase	Illumina [> 1000000] (imputed)	N
4	rs13081028	3	52845105	rs2535627	2022-02-15	35078996	Gudjonsson A	2022-01-25	Nat Commun	www.ncbi.nlm.nih.gov/pubmed/35078996	A genome-wide association study of serum proteins reveals shared loci with common diseases.	Serum levels of protein ITIH3	5,366 Icelandic ancestry individuals	NA	3p21.1		ITIH3 - ITIH4	ENSG00000162267	ENSG00000055955		2080	1873	rs2535627-C	rs2535627	0	2535627	intergenic_variant	1	0.472	2e-89	88.699		0.360264	[0.33-0.4] unit increase	Illumina [7506463] (imputed)	N
4	rs13081028	3	52845105	rs2535627	2021-06-09	33972514	Pazoki R	2021-05-10	Nat Commun	www.ncbi.nlm.nih.gov/pubmed/33972514	Genetic analysis in European ancestry individuals identifies 517 loci associated with liver enzymes.	Liver enzyme levels (alkaline phosphatase)	437,438 European ancestry individuals	315,572 European ancestry individuals	3p21.1	ITIH4	ITIH3 - ITIH4	ENSG00000162267	ENSG00000055955		2080	1873	rs2535627-T	rs2535627	0	2535627	intergenic_variant	1	0.536866	3e-12	11.5229		0.00172445	[0.0013-0.0022] unit increase	Affymetrix [13995440] (imputed)	N
4	rs13081028	3	52847601	rs2071044	2019-05-02	30867560	Hill WD	2019-03-13	Mol Psychiatry	www.ncbi.nlm.nih.gov/pubmed/30867560	Genetic contributions to two special factors of neuroticism are associated with affluence, higher intelligence, better health, and longer life.	Anxiety/tension (special factor of neuroticism)	270,059 British ancestry individuals	NA	3p21.1	ITIH4, ENSG00000243696	ITIH4			ENSG00000055955	NA	NA	rs2071044-C	rs2071044	0	2071044	intron_variant	0	NR	4e-08	7.39794		0.0083641	[0.0054-0.0114] unit decrease	Affymetrix [18485882] (imputed)	N
5	rs7734992	5	1279964	rs10054203	2020-09-21	32888493	Chen MH	2020-09-01	Cell	www.ncbi.nlm.nih.gov/pubmed/32888493	Trans-ethnic and Ancestry-Specific Blood-Cell Genetics in 746,667 Individuals from 5 Global Populations.	White blood cell count	151,807 East Asian ancestry individuals	NA	5p15.33	NR	TERT			ENSG00000164362	NA	NA	rs10054203-G	rs10054203	0	10054203	intron_variant	0	0.626753	1e-12	12		0.033426	[0.024-0.043] SD units decrease	Affymetrix, Illumina [16710636] (imputed)	N
5	rs7734992	5	1280128	rs7734992	2017-08-30	27863252	Astle WJ	2016-11-17	Cell	www.ncbi.nlm.nih.gov/pubmed/27863252	The Allelic Landscape of Human Blood Cell Trait Variation and Links to Common Complex Disease.	Neutrophil percentage of white cells	171,542 European ancestry individuals	NA	5p15.33	TERT	TERT			ENSG00000164362	NA	NA	rs7734992-C	rs7734992	0	7734992	intron_variant	0	0.422	3e-11	10.5229		0.0245725	[0.017-0.032] unit increase	Affymetrix [~ 2500000] (imputed)	N
5	rs7734992	5	1280128	rs7734992	2021-08-13	34128465	Liu Y	2021-06-15	Elife	www.ncbi.nlm.nih.gov/pubmed/34128465	Genetic architecture of 11 organ traits derived from abdominal MRI using deep learning.	Spleen volume	32,860 European ancestry individuals	NA	5p15.33	TERT	TERT			ENSG00000164362	NA	NA	rs7734992-?	rs7734992	0	7734992	intron_variant	0	NR	5e-08	7.30103		0.0389	NR L increase	Affymetrix [9390170] (imputed)	N
5	rs7734992	5	1280128	rs7734992	2021-12-14	34594039	Sakaue S	2021-09-30	Nat Genet	www.ncbi.nlm.nih.gov/pubmed/34594039	A cross-population atlas of genetic associations for 220 human phenotypes.	Interstitial lung disease	1,046 East Asian ancestry cases, 176,974 East Asian ancestry controls	NA	5p15.33		TERT			ENSG00000164362	NA	NA	rs7734992-C	rs7734992	0	7734992	intron_variant	0	0.371139	4e-10	9.39794		0.315605	[0.22-0.41] unit decrease	Illumina [13429875] (imputed)	N
5	rs7734992	5	1280128	rs7734992	2021-12-14	34594039	Sakaue S	2021-09-30	Nat Genet	www.ncbi.nlm.nih.gov/pubmed/34594039	A cross-population atlas of genetic associations for 220 human phenotypes.	Interstitial lung disease	2,267 European ancestry cases, 467,560 European ancestry controls, 1,046 East Asian ancestry cases, 176,974 East Asian ancestry controls	NA	5p15.33		TERT			ENSG00000164362	NA	NA	rs7734992-C	rs7734992	0	7734992	intron_variant	0	NR	4e-20	19.3979		0.2409	[0.19-0.29] unit decrease	Affymetrix, Illumina [25843170] (imputed)	N
5	rs7734992	5	1280830	rs4975538	2021-01-27	32386320	Eckel-Passow JE	2020-05-09	Neuro Oncol	www.ncbi.nlm.nih.gov/pubmed/32386320	Adult Diffuse Glioma GWAS by Molecular Subtype Identifies Variants in D2HGDH and FAM20C.	Adult diffuse glioma (TERT mutation only)	419 European and unknown ancestry cases, 1,889 European and unknown ancestry controls	159 European and unknown ancestry cases, 808 European and unknown ancestry controls	5p15.33	TERT	TERT			ENSG00000164362	NA	NA	rs4975538-?	rs4975538	0	4975538	intron_variant	0	NR	1e-09	9		6.05	NR z score decrease	Illumina [NR] (imputed)	N
5	rs7734992	5	1280830	rs4975538	2018-07-28	29403010	Kanai M	2018-02-05	Nat Genet	www.ncbi.nlm.nih.gov/pubmed/29403010	Genetic analysis of quantitative traits in the Japanese population links cell types to complex human diseases.	Non-albumin protein levels	98,538 Japanese ancestry individuals	NA	5p15.33	TERT	TERT			ENSG00000164362	NA	NA	rs4975538-?	rs4975538	0	4975538	intron_variant	0	NR	3e-08	7.52288		0.03013	[0.019-0.041] unit decrease novel	Illumina [6108953] (imputed)	N
5	rs7734992	5	1280830	rs4975538	2021-12-14	34594039	Sakaue S	2021-09-30	Nat Genet	www.ncbi.nlm.nih.gov/pubmed/34594039	A cross-population atlas of genetic associations for 220 human phenotypes.	Uterine fibroids	14,475 East Asian ancestry cases, 65,733 East Asian ancestry controls	NA	5p15.33		TERT			ENSG00000164362	NA	NA	rs4975538-C	rs4975538	0	4975538	intron_variant	0	0.355125	2e-09	8.69897		0.0945818	[0.064-0.125] unit increase	Illumina [13401454] (imputed)	N
5	rs7734992	5	1280938	rs6897196	2020-04-16	31488892	Masuda T	2019-09-05	Eur J Hum Genet	www.ncbi.nlm.nih.gov/pubmed/31488892	GWAS of five gynecologic diseases and cross-trait analysis in Japanese.	Uterine fibroids	5,236 Japanese ancestry cases, 39,556 Japanese ancestry controls	NA	5p15.33	Intergenic	TERT			ENSG00000164362	NA	NA	rs6897196-?	rs6897196	0	6897196	intron_variant	0		1e-06	6		1.11	[1.06-1.15]	Illumina [7645193] (imputed)	N
5	rs7734992	5	1280938	rs6897196	2020-09-21	32888493	Chen MH	2020-09-01	Cell	www.ncbi.nlm.nih.gov/pubmed/32888493	Trans-ethnic and Ancestry-Specific Blood-Cell Genetics in 746,667 Individuals from 5 Global Populations.	Neutrophil count	78,744 East Asian ancestry individuals	NA	5p15.33	NR	TERT			ENSG00000164362	NA	NA	rs6897196-A	rs6897196	0	6897196	intron_variant	0	0.644649	1e-10	10		0.041095	[0.029-0.054] SD units decrease	Affymetrix, Illumina [16289093] (imputed)	N
5	rs7734992	5	1280938	rs6897196	2022-05-31	35530816	Taub MA	2022-01-13	Cell Genom	www.ncbi.nlm.nih.gov/pubmed/35530816	Genetic determinants of telomere length from 109,122 ancestrally diverse whole-genome sequences in TOPMed.	Telomere length	51,654 European ancestry individuals, 29,260 African ancestry individuals, 18,091 Hispanic or Latin American individuals, 5,683 Asian ancestry individuals, 4,503 individuals	NA	5p15.33		TERT			ENSG00000164362	NA	NA	rs6897196-?	rs6897196	0	6897196	intron_variant	0	NR	2e-83	82.699		NA		NR [163000000]	N
5	rs7734992	5	1280938	rs6897196	2021-12-14	34594039	Sakaue S	2021-09-30	Nat Genet	www.ncbi.nlm.nih.gov/pubmed/34594039	A cross-population atlas of genetic associations for 220 human phenotypes.	Ovarian cyst	10,847 European ancestry cases, 207,622 European ancestry controls, 2,896 East Asian ancestry cases, 79,865 East Asian ancestry controls	NA	5p15.33		TERT			ENSG00000164362	NA	NA	rs6897196-G	rs6897196	0	6897196	intron_variant	0	NR	6e-09	8.22185		0.0778	[0.052-0.104] unit increase	Affymetrix, Illumina [25752875] (imputed)	N
5	rs7705526	5	1282319	rs7726159	2017-03-31	27117709	Couch FJ	2016-04-27	Nat Commun	www.ncbi.nlm.nih.gov/pubmed/27117709	Identification of four novel susceptibility loci for oestrogen receptor negative breast cancer.	Breast cancer	4,939 European ancestry estrogen receptor-negative cases, 14,352 European ancestry controls	7,333 European ancestry estrogen receptor-negative cases, 7,797 European ancestry BRCA1 mutation carrier cases, 7,455 European ancestry BRCA1 mutation carrier controls, 42,468 European ancestry controls	5p15.33	TERT	TERT			ENSG00000164362	NA	NA	rs7726159-?	rs7726159	0	7726159	intron_variant	0	0.35	3e-08	7.52288		1.07	[1.02-1.11] (BRCA1 carriers)	Illumina [10909381] (imputed)	N
5	rs7705526	5	1282319	rs7726159	2017-03-31	27117709	Couch FJ	2016-04-27	Nat Commun	www.ncbi.nlm.nih.gov/pubmed/27117709	Identification of four novel susceptibility loci for oestrogen receptor negative breast cancer.	Breast cancer (estrogen-receptor negative)	4,939 European ancestry cases, 14,352 European ancestry controls	7,333 European ancestry cases, 42,468 European ancestry controls	5p15.33	TERT	TERT			ENSG00000164362	NA	NA	rs7726159-?	rs7726159	0	7726159	intron_variant	0	0.34	2e-06	5.69897		1.09	[1.05-1.13]	Illumina [10909381] (imputed)	N
5	rs7705526	5	1282319	rs7726159	2020-09-18	32888494	Vuckovic D	2020-09-01	Cell	www.ncbi.nlm.nih.gov/pubmed/32888494	The Polygenic and Monogenic Basis of Blood Traits and Diseases.	Hematocrit	408,112 British individuals	NA	5p15.33	TERT	TERT			ENSG00000164362	NA	NA	rs7726159-A	rs7726159	0	7726159	intron_variant	0	0.326796	3e-10	9.52288		0.0148586	[0.01-0.019] unit increase	Affymetrix [93095623] (imputed)	N
5	rs7705526	5	1282319	rs7726159	2021-08-13	33527407	Truong T	2021-02-02	Int J Cancer	www.ncbi.nlm.nih.gov/pubmed/33527407	Multiethnic genome-wide association study of differentiated thyroid cancer in the EPITHYR consortium.	Differentiated thyroid cancer	1,554 European ancestry cases, 1,973 European ancestry controls	2,229 European ancestry cases, 2,059 European ancestry controls	5p15.33	NR	TERT			ENSG00000164362	NA	NA	rs7726159-A	rs7726159	0	7726159	intron_variant	0	0.35	5e-06	5.30103		1.17	[1.09-1.25]	Illumina [9673063] (imputed)	N
5	rs7705526	5	1282319	rs7726159	2021-08-13	33527407	Truong T	2021-02-02	Int J Cancer	www.ncbi.nlm.nih.gov/pubmed/33527407	Multiethnic genome-wide association study of differentiated thyroid cancer in the EPITHYR consortium.	Differentiated thyroid cancer	1,554 European ancestry cases, 1,973 European ancestry controls, 301 Oceanian ancestry cases, 348 Oceanian ancestry controls	NA	5p15.33	NR	TERT			ENSG00000164362	NA	NA	rs7726159-A	rs7726159	0	7726159	intron_variant	0	0.39	1e-06	6		NA		Illumina [6479975] (imputed)	N
5	rs7705526	5	1282319	rs7726159	2022-05-31	35530816	Taub MA	2022-01-13	Cell Genom	www.ncbi.nlm.nih.gov/pubmed/35530816	Genetic determinants of telomere length from 109,122 ancestrally diverse whole-genome sequences in TOPMed.	Telomere length	51,654 European ancestry individuals, 29,260 African ancestry individuals, 18,091 Hispanic or Latin American individuals, 5,683 Asian ancestry individuals, 4,503 individuals	NA	5p15.33		TERT			ENSG00000164362	NA	NA	rs7726159-?	rs7726159	0	7726159	intron_variant	0	NR	4e-87	86.3979		NA		NR [163000000]	N
5	rs7705526	5	1282319	rs7726159	2021-12-14	34594039	Sakaue S	2021-09-30	Nat Genet	www.ncbi.nlm.nih.gov/pubmed/34594039	A cross-population atlas of genetic associations for 220 human phenotypes.	White blood cell count	154,355 East Asian ancestry individuals	NA	5p15.33		TERT			ENSG00000164362	NA	NA	rs7726159-A	rs7726159	0	7726159	intron_variant	0	0.352354	3e-17	16.5229		0.0316213	[0.024-0.039] unit increase	Illumina [13479091] (imputed)	N
5	rs7705526	5	1282319	rs7726159	2021-12-14	34594039	Sakaue S	2021-09-30	Nat Genet	www.ncbi.nlm.nih.gov/pubmed/34594039	A cross-population atlas of genetic associations for 220 human phenotypes.	Red blood cell count	153,512 East Asian ancestry individuals	NA	5p15.33		TERT			ENSG00000164362	NA	NA	rs7726159-A	rs7726159	0	7726159	intron_variant	0	0.352745	1e-36	36		0.0434181	[0.037-0.05] unit increase	Illumina [13479135] (imputed)	N
5	rs7705526	5	1282319	rs7726159	2021-12-14	34594039	Sakaue S	2021-09-30	Nat Genet	www.ncbi.nlm.nih.gov/pubmed/34594039	A cross-population atlas of genetic associations for 220 human phenotypes.	Red blood cell count	350,475 European ancestry individuals, 153,512 East Asian ancestry individuals	NA	5p15.33		TERT			ENSG00000164362	NA	NA	rs7726159-A	rs7726159	0	7726159	intron_variant	0	NR	4e-74	73.3979		0.0334	[0.03-0.037] unit increase	Affymetrix, Illumina [20538708] (imputed)	N
5	rs7705526	5	1282319	rs7726159	2021-12-14	34594039	Sakaue S	2021-09-30	Nat Genet	www.ncbi.nlm.nih.gov/pubmed/34594039	A cross-population atlas of genetic associations for 220 human phenotypes.	Hematocrit	350,475 European ancestry individuals, 153,015 East Asian ancestry individuals	NA	5p15.33		TERT			ENSG00000164362	NA	NA	rs7726159-A	rs7726159	0	7726159	intron_variant	0	NR	3e-12	11.5229		0.0124	[0.0089-0.0159] unit increase	Affymetrix, Illumina [20538534] (imputed)	N
5	rs7705526	5	1282319	rs7726159	2021-12-14	34594039	Sakaue S	2021-09-30	Nat Genet	www.ncbi.nlm.nih.gov/pubmed/34594039	A cross-population atlas of genetic associations for 220 human phenotypes.	White blood cell count	350,470 European ancestry individuals, 154,355 East Asian ancestry individuals	NA	5p15.33		TERT			ENSG00000164362	NA	NA	rs7726159-A	rs7726159	0	7726159	intron_variant	0	NR	1e-36	36		0.0265	[0.022-0.031] unit increase	Affymetrix, Illumina [20538670] (imputed)	N
5	rs7705526	5	1282414	rs7725218	2020-03-09	31710517	Allen RJ	2019-11-11	Am J Respir Crit Care Med	www.ncbi.nlm.nih.gov/pubmed/31710517	Genome-Wide Association Study of Susceptibility to Idiopathic Pulmonary Fibrosis.	Idiopathic pulmonary fibrosis	2,668 European ancestry cases, 8,591 European ancestry controls	1,456 European ancestry cases, 11,874 European ancestry controls	5p15.33	TERT	TERT			ENSG00000164362	NA	NA	rs7725218-G	rs7725218	0	7725218	intron_variant	0	0.675	2e-20	19.699		1.38889	[1.3-1.49]	Affymetrix, Illumina [10790934] (imputed)	N
5	rs7705526	5	1282414	rs7725218	2020-07-21	32203549	Richardson TG	2020-03-23	PLoS Med	www.ncbi.nlm.nih.gov/pubmed/32203549	Evaluating the relationship between circulating lipoprotein lipids and apolipoproteins with risk of coronary heart disease: A multivariable Mendelian randomisation analysis.	HDL cholesterol levels	403,943 European ancestry individuals	NA	5p15.33	TERT	TERT			ENSG00000164362	NA	NA	rs7725218-G	rs7725218	0	7725218	intron_variant	0	0.661578	2e-09	8.69897		0.012181	[0.0082-0.0161] unit increase	Affymetrix [NR] (imputed)	N
5	rs7705526	5	1282414	rs7725218	2017-02-03	27197191	Fehringer G	2016-04-20	Cancer Res	www.ncbi.nlm.nih.gov/pubmed/27197191	Cross-Cancer Genome-Wide Analysis of Lung, Ovary, Breast, Prostate, and Colorectal Cancer Reveals Novel Pleiotropic Associations.	Cancer (pleiotropy)	5,020 European ancestry lung cancer cases, 3,718 European ancestry lung adenocarcinoma cases, 3,422 European ancestry lung squamous cell carcinoma cases, 15,414 European ancestry colorectal cancer cases, 10,809 European ancestry breast cancer cases, 4,939 European ancestry estrogen receptor negative breast cancer cases, 1,098 European ancestry ovarian cancer cases, 2,556 European ancestry serous …	NA	5p15.33	TERT	TERT			ENSG00000164362	NA	NA	rs7725218-A	rs7725218	0	7725218	intron_variant	0	NR	2e-10	9.69897	(subset analysis)	NA		Affymetrix, Illumina [9916564] (imputed)	N
5	rs7705526	5	1282414	rs7725218	2016-02-12	25939597	Berndt SI	2015-05-05	Nat Commun	www.ncbi.nlm.nih.gov/pubmed/25939597	Two susceptibility loci identified for prostate cancer aggressiveness.	Prostate cancer	4,600 European ancestry cases, 2,941 European ancestry controls	7,779 European ancestry cases, 7,623 European ancestry controls	5p15.33	TERT, hTERT	TERT			ENSG00000164362	NA	NA	rs7725218-G	rs7725218	0	7725218	intron_variant	0	0.64	3e-11	10.5229		1.15	[1.10-1.19]	Illumina [1531807] (imputed)	N
5	rs7705526	5	1282414	rs7725218	2021-06-23	33272962	Yin X	2020-12-03	Ann Rheum Dis	www.ncbi.nlm.nih.gov/pubmed/33272962	Meta-analysis of 208370 East Asians identifies 113 susceptibility loci for systemic lupus erythematosus.	Systemic lupus erythematosus	13,377 East Asian ancestry cases, 194,993 East Asian ancestry controls	NA	5p15.33	TERT	TERT			ENSG00000164362	NA	NA	rs7725218-A	rs7725218	0	7725218	intron_variant	0	0.391	2e-17	16.699		1.132	[1.1-1.16]	Illumina [11270530] (imputed)	N
5	rs7705526	5	1282414	rs7725218	2022-08-26	35688625	Allen RJ	2022-06-10	Thorax	www.ncbi.nlm.nih.gov/pubmed/35688625	Genome-wide association study across five cohorts identifies five novel loci associated with idiopathic pulmonary fibrosis.	Idiopathic pulmonary fibrosis	4,125 European ancestry cases, 20,464 European ancestry controls	NA	5p15.33		TERT			ENSG00000164362	NA	NA	rs7725218-G	rs7725218	0	7725218	intron_variant	0	0.671	5e-32	31.301		1.41	[1.33-1.5]	Illumina [7554248] (imputed)	N
5	rs7705526	5	1282414	rs7725218	2021-12-14	34594039	Sakaue S	2021-09-30	Nat Genet	www.ncbi.nlm.nih.gov/pubmed/34594039	A cross-population atlas of genetic associations for 220 human phenotypes.	Neutrophil count	82,810 East Asian ancestry individuals	NA	5p15.33		TERT			ENSG00000164362	NA	NA	rs7725218-A	rs7725218	0	7725218	intron_variant	0	0.352463	1e-15	15		0.0407721	[0.031-0.051] unit increase	Illumina [13467171] (imputed)	N
5	rs7705526	5	1282414	rs7725218	2021-12-14	34594039	Sakaue S	2021-09-30	Nat Genet	www.ncbi.nlm.nih.gov/pubmed/34594039	A cross-population atlas of genetic associations for 220 human phenotypes.	HDL cholesterol	315,133 European ancestry individuals, 74,970 East Asian ancestry individuals	NA	5p15.33		TERT			ENSG00000164362	NA	NA	rs7725218-A	rs7725218	0	7725218	intron_variant	0	NR	3e-09	8.52288		0.0129	[0.0086-0.0172] unit decrease	Affymetrix, Illumina [20525311] (imputed)	N
5	rs7705526	5	1284135	rs4449583	2017-08-30	27863252	Astle WJ	2016-11-17	Cell	www.ncbi.nlm.nih.gov/pubmed/27863252	The Allelic Landscape of Human Blood Cell Trait Variation and Links to Common Complex Disease.	Mean corpuscular volume	172,433 European ancestry individuals	NA	5p15.33	TERT	TERT			ENSG00000164362	NA	NA	rs4449583-T	rs4449583	0	4449583	intron_variant	0	0.3258	1e-35	35		0.0472849	[0.04-0.055] unit decrease	Affymetrix [~ 2500000] (imputed)	N
5	rs7705526	5	1284135	rs4449583	2017-08-30	27863252	Astle WJ	2016-11-17	Cell	www.ncbi.nlm.nih.gov/pubmed/27863252	The Allelic Landscape of Human Blood Cell Trait Variation and Links to Common Complex Disease.	Red blood cell count	172,952 European ancestry individuals	NA	5p15.33	TERT	TERT			ENSG00000164362	NA	NA	rs4449583-T	rs4449583	0	4449583	intron_variant	0	0.3259	2e-25	24.699		0.0398316	[0.032-0.047] unit increase	Affymetrix [~ 2500000] (imputed)	N
5	rs7705526	5	1284135	rs4449583	2020-09-21	32888493	Chen MH	2020-09-01	Cell	www.ncbi.nlm.nih.gov/pubmed/32888493	Trans-ethnic and Ancestry-Specific Blood-Cell Genetics in 746,667 Individuals from 5 Global Populations.	Hematocrit	737,823 African American or Afro-Caribbean, African ancestry, European ancestry, East Asian ancestry, Hispanic or Latin American and South Asian ancestry individuals	NA	5p15.33	NR	TERT			ENSG00000164362	NA	NA	rs4449583-T	rs4449583	0	4449583	intron_variant	0	0.326582	1e-13	13		NA		Affymetrix, Illumina [24558453] (imputed)	N
5	rs7705526	5	1284135	rs4449583	2020-09-21	32888493	Chen MH	2020-09-01	Cell	www.ncbi.nlm.nih.gov/pubmed/32888493	Trans-ethnic and Ancestry-Specific Blood-Cell Genetics in 746,667 Individuals from 5 Global Populations.	Hematocrit	562,259 European ancestry individuals	NA	5p15.33	NR	TERT			ENSG00000164362	NA	NA	rs4449583-T	rs4449583	0	4449583	intron_variant	0	0.327708	2e-12	11.699		0.014592	[0.011-0.019] SD unit increase	Affymetrix, Illumina [50640577] (imputed)	N
5	rs7705526	5	1284135	rs4449583	2018-07-28	29403010	Kanai M	2018-02-05	Nat Genet	www.ncbi.nlm.nih.gov/pubmed/29403010	Genetic analysis of quantitative traits in the Japanese population links cell types to complex human diseases.	Red blood cell count	108,794 Japanese ancestry individuals	NA	5p15.33	TERT	TERT			ENSG00000164362	NA	NA	rs4449583-?	rs4449583	0	4449583	intron_variant	0	NR	1e-22	22		0.04855	[0.039-0.058] unit increase novel	Illumina [6108953] (imputed)	N
5	rs7705526	5	1284135	rs4449583	2018-07-28	29403010	Kanai M	2018-02-05	Nat Genet	www.ncbi.nlm.nih.gov/pubmed/29403010	Genetic analysis of quantitative traits in the Japanese population links cell types to complex human diseases.	Mean corpuscular volume	108,256 Japanese ancestry individuals	NA	5p15.33	TERT	TERT			ENSG00000164362	NA	NA	rs4449583-?	rs4449583	0	4449583	intron_variant	0	NR	4e-41	40.3979		0.06654	[0.057-0.076] unit decrease novel	Illumina [6108953] (imputed)	N
5	rs7705526	5	1284135	rs4449583	2018-07-28	29403010	Kanai M	2018-02-05	Nat Genet	www.ncbi.nlm.nih.gov/pubmed/29403010	Genetic analysis of quantitative traits in the Japanese population links cell types to complex human diseases.	Neutrophil count	62,076 Japanese ancestry individuals	NA	5p15.33	TERT	TERT			ENSG00000164362	NA	NA	rs4449583-?	rs4449583	0	4449583	intron_variant	0	NR	2e-10	9.69897		0.04247	[0.029-0.056] unit increase novel	Illumina [6108953] (imputed)	N
5	rs7705526	5	1284135	rs4449583	2018-07-28	29403010	Kanai M	2018-02-05	Nat Genet	www.ncbi.nlm.nih.gov/pubmed/29403010	Genetic analysis of quantitative traits in the Japanese population links cell types to complex human diseases.	White blood cell count	107,964 Japanese ancestry individuals	NA	5p15.33	TERT	TERT			ENSG00000164362	NA	NA	rs4449583-?	rs4449583	0	4449583	intron_variant	0	NR	2e-10	9.69897		0.03137	[0.022-0.041] unit increase novel	Illumina [6108953] (imputed)	N
5	rs7705526	5	1284135	rs4449583	2018-07-28	29403010	Kanai M	2018-02-05	Nat Genet	www.ncbi.nlm.nih.gov/pubmed/29403010	Genetic analysis of quantitative traits in the Japanese population links cell types to complex human diseases.	Mean corpuscular hemoglobin	108,054 Japanese ancestry individuals	NA	5p15.33	TERT	TERT			ENSG00000164362	NA	NA	rs4449583-?	rs4449583	0	4449583	intron_variant	0	NR	4e-33	32.3979		0.05941	[0.05-0.069] unit decrease novel	Illumina [6108953] (imputed)	N
5	rs7705526	5	1284135	rs4449583	2020-09-21	32888493	Chen MH	2020-09-01	Cell	www.ncbi.nlm.nih.gov/pubmed/32888493	Trans-ethnic and Ancestry-Specific Blood-Cell Genetics in 746,667 Individuals from 5 Global Populations.	Mean corpuscular volume	121,047 East Asian ancestry individuals	NA	5p15.33	NR	TERT			ENSG00000164362	NA	NA	rs4449583-C	rs4449583	0	4449583	intron_variant	0	0.668043	4e-47	46.3979		0.070537	[0.061-0.08] SD units increase	Affymetrix, Illumina [16286195] (imputed)	N
5	rs7705526	5	1284135	rs4449583	2020-09-21	32888493	Chen MH	2020-09-01	Cell	www.ncbi.nlm.nih.gov/pubmed/32888493	Trans-ethnic and Ancestry-Specific Blood-Cell Genetics in 746,667 Individuals from 5 Global Populations.	Red blood cell count	150,708 East Asian ancestry individuals	NA	5p15.33	NR	TERT			ENSG00000164362	NA	NA	rs4449583-C	rs4449583	0	4449583	intron_variant	0	0.666586	1e-31	31		0.051288	[0.043-0.06] SD units decrease	Affymetrix, Illumina [16709798] (imputed)	N
5	rs7705526	5	1284135	rs4449583	2022-06-16	35681050	Andreu-Sanchez S	2022-06-09	Commun Biol	www.ncbi.nlm.nih.gov/pubmed/35681050	Genetic, parental and lifestyle factors influence telomere length.	Naive T-cell telomere length	902 European ancestry individuals	NA	5p15.33		TERT			ENSG00000164362	NA	NA	rs4449583-T	rs4449583	0	4449583	intron_variant	0	NR	7e-06	5.1549		0.148749	[0.084-0.213] unit increase	Illumina [5327634] (imputed)	N
5	rs7705526	5	1284135	rs4449583	2022-11-17	34887591	Graham SE	2021-12-09	Nature	www.ncbi.nlm.nih.gov/pubmed/34887591	The power of genetic diversity in genome-wide association studies of lipids.	High density lipoprotein cholesterol levels	40,963 South Asian ancestry individuals, 48,057 Hispanic individuals, 99,432 Admixed African or African ancestry individuals, 146,492 East Asian ancestry individuals, 1,320,016 European ancestry individuals	NA	5p15.33		TERT			ENSG00000164362	NA	NA	rs4449583-?	rs4449583	0	4449583	intron_variant	0	NR	5e-09	8.30103		NA		NR [52000000] (imputed)	N
5	rs7705526	5	1285974	rs7705526	2017-08-04	28346442	Phelan CM	2017-03-27	Nat Genet	www.ncbi.nlm.nih.gov/pubmed/28346442	Identification of 12 new susceptibility loci for different histotypes of epithelial ovarian cancer.	Epithelial ovarian cancer	16,924 European ancestry cases,_68,502 European ancestry controls	NA	5p15.33	NR	TERT			ENSG00000164362	NA	NA	rs7705526-A	rs7705526	0	7705526	intron_variant	0	0.332078	8e-08	7.09691		1.0767	[1.04796689850078-1.10621911687371]	Illumina [11595112] (imputed)	N
5	rs7705526	5	1285974	rs7705526	2017-08-07	28346442	Phelan CM	2017-03-27	Nat Genet	www.ncbi.nlm.nih.gov/pubmed/28346442	Identification of 12 new susceptibility loci for different histotypes of epithelial ovarian cancer.	Low-grade serous and serous borderline ovarian cancer	2,966 European ancestry cases, 40,941 European ancestry controls	NA	5p15.33	NR	TERT			ENSG00000164362	NA	NA	rs7705526-A	rs7705526	0	7705526	intron_variant	0	0.332078	2e-20	19.699		1.32366	[1.24799798080348-1.40391301421926]	Illumina [11595112] (imputed)	N
5	rs7705526	5	1285974	rs7705526	2017-08-07	28346442	Phelan CM	2017-03-27	Nat Genet	www.ncbi.nlm.nih.gov/pubmed/28346442	Identification of 12 new susceptibility loci for different histotypes of epithelial ovarian cancer.	Serous invasive ovarian cancer	14,049 European ancestry cases,_40,941 European ancestry controls	NA	5p15.33	NR	TERT			ENSG00000164362	NA	NA	rs7705526-A	rs7705526	0	7705526	intron_variant	0	0.332078	6e-10	9.22185		1.10676	[1.07188995128973-1.14277166876843]	Illumina [11595112] (imputed)	N
5	rs7705526	5	1285974	rs7705526	2017-08-07	28346442	Phelan CM	2017-03-27	Nat Genet	www.ncbi.nlm.nih.gov/pubmed/28346442	Identification of 12 new susceptibility loci for different histotypes of epithelial ovarian cancer.	Serous borderline ovarian cancer	1,954 European ancestry cases,_40,941 European ancestry controls	NA	5p15.33	NR	TERT			ENSG00000164362	NA	NA	rs7705526-A	rs7705526	0	7705526	intron_variant	0	0.332078	6e-19	18.2218		1.383	[1.28830538018993-1.48465482476452]	Illumina [11595112] (imputed)	N
5	rs7705526	5	1285974	rs7705526	2017-08-07	28346442	Phelan CM	2017-03-27	Nat Genet	www.ncbi.nlm.nih.gov/pubmed/28346442	Identification of 12 new susceptibility loci for different histotypes of epithelial ovarian cancer.	High-grade serous ovarian cancer	13,037 European ancestry cases,_40,941 European ancestry controls	NA	5p15.33	NR	TERT			ENSG00000164362	NA	NA	rs7705526-A	rs7705526	0	7705526	intron_variant	0	0.332078	2e-08	7.69897		1.09945	[1.06380317084564-1.13629550714478]	Illumina [11595112] (imputed)	N
5	rs7705526	5	1285974	rs7705526	2017-08-03	28346442	Phelan CM	2017-03-27	Nat Genet	www.ncbi.nlm.nih.gov/pubmed/28346442	Identification of 12 new susceptibility loci for different histotypes of epithelial ovarian cancer.	Invasive epithelial ovarian cancer	22,406 European ancestry cases, 40,941 European ancestry controls	NA	5p15.33	NR	TERT			ENSG00000164362	NA	NA	rs7705526-A	rs7705526	0	7705526	intron_variant	0	0.332078	7e-10	9.1549		1.09138	[1.06151189081851-1.12208885346329]	Illumina [11595112] (imputed)	N
5	rs7705526	5	1285974	rs7705526	2017-09-18	28604730	McKay JD	2017-06-12	Nat Genet	www.ncbi.nlm.nih.gov/pubmed/28604730	Large-scale association analysis identifies new lung cancer susceptibility loci and heterogeneity in genetic susceptibility across histological subtypes.	Lung cancer in never smokers	2,355 European ancestry cases, 7,504 European ancestry controls	NA	5p15.33	TERT	TERT			ENSG00000164362	NA	NA	rs7705526-A	rs7705526	0	7705526	intron_variant	0	0.346811	7e-08	7.1549		1.22754	[1.139566941-1.322303439]	Illumina [10439017] (imputed)	N
5	rs7705526	5	1285974	rs7705526	2017-09-18	28604730	McKay JD	2017-06-12	Nat Genet	www.ncbi.nlm.nih.gov/pubmed/28604730	Large-scale association analysis identifies new lung cancer susceptibility loci and heterogeneity in genetic susceptibility across histological subtypes.	Lung adenocarcinoma	11,273 European ancestry cases, 55,483 European ancestry controls	NA	5p15.33	TERT	TERT			ENSG00000164362	NA	NA	rs7705526-A	rs7705526	0	7705526	intron_variant	0	0.342169	4e-35	34.3979		1.24885	[1.20564202-1.293603768]	Illumina [10439017] (imputed)	N
5	rs7705526	5	1285974	rs7705526	2020-07-23	32341527	Landi MT	2020-04-27	Nat Genet	www.ncbi.nlm.nih.gov/pubmed/32341527	Genome-wide association meta-analyses combining multiple risk phenotypes provide insights into the genetic architecture of cutaneous melanoma susceptibility.	Cutaneous malignant melanoma	36,760 European ancestry cases, 375,188 European ancestry controls	NA	5p15.33	TERT	TERT			ENSG00000164362	NA	NA	rs7705526-A	rs7705526	0	7705526	intron_variant	0	0.3294	2e-14	13.699		1.08849	NR	Affymetrix, Illumina [NR] (imputed)	N
5	rs7705526	5	1285974	rs7705526	2021-08-13	32889700	Qin N	2020-09-05	Front Med	www.ncbi.nlm.nih.gov/pubmed/32889700	Comprehensive functional annotation of susceptibility variants identifies genetic heterogeneity between lung adenocarcinoma and squamous cell carcinoma.	Lung adenocarcinoma	15,581 Chinese or European ancestry cases, 27,355 Chinese or European ancestry controls	NA	5p15.33	NR	TERT			ENSG00000164362	NA	NA	rs7705526-A	rs7705526	0	7705526	intron_variant	0	NR	4e-65	64.3979		1.31	[1.27-1.35]	NR [NR] (imputed)	N
5	rs7705526	5	1285974	rs7705526	2021-08-13	32889700	Qin N	2020-09-05	Front Med	www.ncbi.nlm.nih.gov/pubmed/32889700	Comprehensive functional annotation of susceptibility variants identifies genetic heterogeneity between lung adenocarcinoma and squamous cell carcinoma.	Non-small cell lung cancer	27,120 Chinese or European ancestry cases, 27,355 Chinese or European ancestry controls	NA	5p15.33	NR	TERT			ENSG00000164362	NA	NA	rs7705526-A	rs7705526	0	7705526	intron_variant	0	NR	1e-42	42		1.2	[1.17-1.24]	NR [NR] (imputed)	N
5	rs7705526	5	1285974	rs7705526	2017-06-08	28165464	Law PJ	2017-02-06	Nat Commun	www.ncbi.nlm.nih.gov/pubmed/28165464	Genome-wide association analysis implicates dysregulation of immunity genes in chronic lymphocytic leukaemia.	Chronic lymphocytic leukemia	4,478 European ancestry cases and 13,213 European ancestry controls.	1,722 European ancestry cases and 4,385 European ancestry controls.	5p15.33	TERT	TERT			ENSG00000164362	NA	NA	rs7705526-A	rs7705526	0	7705526	intron_variant	0	NR	6e-10	9.22185		1.18	[1.12-1.25]	Affymetrix, Illumina [> 10000000] (imputed)	N
5	rs7705526	5	1285974	rs7705526	2017-08-30	27863252	Astle WJ	2016-11-17	Cell	www.ncbi.nlm.nih.gov/pubmed/27863252	The Allelic Landscape of Human Blood Cell Trait Variation and Links to Common Complex Disease.	Plateletcrit	164,339 European ancestry individuals	NA	5p15.33	TERT	TERT			ENSG00000164362	NA	NA	rs7705526-A	rs7705526	0	7705526	intron_variant	0	0.3288	2e-41	40.699		0.0536595	[0.046-0.061] unit increase	Affymetrix [~ 2500000] (imputed)	N
5	rs7705526	5	1285974	rs7705526	2017-08-30	27863252	Astle WJ	2016-11-17	Cell	www.ncbi.nlm.nih.gov/pubmed/27863252	The Allelic Landscape of Human Blood Cell Trait Variation and Links to Common Complex Disease.	White blood cell count	172,435 European ancestry individuals	NA	5p15.33	TERT	TERT			ENSG00000164362	NA	NA	rs7705526-A	rs7705526	0	7705526	intron_variant	0	0.329	8e-18	17.0969		0.0335027	[0.026-0.041] unit increase	Affymetrix [~ 2500000] (imputed)	N
5	rs7705526	5	1285974	rs7705526	2017-08-30	27863252	Astle WJ	2016-11-17	Cell	www.ncbi.nlm.nih.gov/pubmed/27863252	The Allelic Landscape of Human Blood Cell Trait Variation and Links to Common Complex Disease.	Sum neutrophil eosinophil counts	170,384 European ancestry individuals	NA	5p15.33	TERT	TERT			ENSG00000164362	NA	NA	rs7705526-A	rs7705526	0	7705526	intron_variant	0	0.329	6e-19	18.2218		0.0346438	[0.027-0.042] unit increase	Affymetrix [~ 2500000] (imputed)	N
5	rs7705526	5	1285974	rs7705526	2017-08-30	27863252	Astle WJ	2016-11-17	Cell	www.ncbi.nlm.nih.gov/pubmed/27863252	The Allelic Landscape of Human Blood Cell Trait Variation and Links to Common Complex Disease.	Myeloid white cell count	169,219 European ancestry individuals	NA	5p15.33	TERT	TERT			ENSG00000164362	NA	NA	rs7705526-A	rs7705526	0	7705526	intron_variant	0	0.329	6e-19	18.2218		0.0347372	[0.027-0.042] unit increase	Affymetrix [~ 2500000] (imputed)	N
5	rs7705526	5	1285974	rs7705526	2017-08-30	27863252	Astle WJ	2016-11-17	Cell	www.ncbi.nlm.nih.gov/pubmed/27863252	The Allelic Landscape of Human Blood Cell Trait Variation and Links to Common Complex Disease.	Granulocyte count	169,822 European ancestry individuals	NA	5p15.33	TERT	TERT			ENSG00000164362	NA	NA	rs7705526-A	rs7705526	0	7705526	intron_variant	0	0.329	1e-18	18		0.0344575	[0.027-0.042] unit increase	Affymetrix [~ 2500000] (imputed)	N
5	rs7705526	5	1285974	rs7705526	2017-08-30	27863252	Astle WJ	2016-11-17	Cell	www.ncbi.nlm.nih.gov/pubmed/27863252	The Allelic Landscape of Human Blood Cell Trait Variation and Links to Common Complex Disease.	Sum basophil neutrophil counts	170,143 European ancestry individuals	NA	5p15.33	TERT	TERT			ENSG00000164362	NA	NA	rs7705526-A	rs7705526	0	7705526	intron_variant	0	0.3291	1e-19	19		0.0352731	[0.028-0.043] unit increase	Affymetrix [~ 2500000] (imputed)	N
5	rs7705526	5	1285974	rs7705526	2017-08-30	27863252	Astle WJ	2016-11-17	Cell	www.ncbi.nlm.nih.gov/pubmed/27863252	The Allelic Landscape of Human Blood Cell Trait Variation and Links to Common Complex Disease.	Neutrophil count	170,702 European ancestry individuals	NA	5p15.33	TERT	TERT			ENSG00000164362	NA	NA	rs7705526-A	rs7705526	0	7705526	intron_variant	0	0.3291	8e-20	19.0969		0.0354531	[0.028-0.043] unit increase	Affymetrix [~ 2500000] (imputed)	N
5	rs7705526	5	1285974	rs7705526	2018-01-12	29151059	Delgado DA	2017-11-18	J Med Genet	www.ncbi.nlm.nih.gov/pubmed/29151059	Genome-wide association study of telomere length among South Asians identifies a second RTEL1 association signal.	Telomere length	5,075 Bangladeshi ancestry individuals	NA	5p15.33	TERT	TERT			ENSG00000164362	NA	NA	rs7705526-A	rs7705526	0	7705526	intron_variant	0	0.43	6e-06	5.22185		0.09	[0.051-0.129] unit increase	Illumina [~ 6300000] (imputed)	N
5	rs7705526	5	1285974	rs7705526	2020-04-17	32109421	Li C	2020-02-20	Am J Hum Genet	www.ncbi.nlm.nih.gov/pubmed/32109421	Genome-Wide Association Analysis in Humans Links Nucleotide Metabolism to Leukocyte Telomere Length.	Leukocyte telomere length	78,592 European ancestry individuals	NA	5p15.33	TERT	TERT			ENSG00000164362	NA	NA	rs7705526-A	rs7705526	0	7705526	intron_variant	0	0.33	5e-45	44.301		0.082	[0.07-0.094] unit increase	Affymetrix, Illumina, Perlegen [up to 30071938] (imputed)	N
5	rs7705526	5	1285974	rs7705526	2020-09-18	32888494	Vuckovic D	2020-09-01	Cell	www.ncbi.nlm.nih.gov/pubmed/32888494	The Polygenic and Monogenic Basis of Blood Traits and Diseases.	Eosinophil percentage of white cells	408,112 British individuals	NA	5p15.33	TERT	TERT			ENSG00000164362	NA	NA	rs7705526-A	rs7705526	0	7705526	intron_variant	0	0.325943	8e-10	9.09691		0.0158074	[0.011-0.021] unit decrease	Affymetrix [93095623] (imputed)	N
5	rs7705526	5	1285974	rs7705526	2019-10-16	31326317	Dai J	2019-07-17	Lancet Respir Med	www.ncbi.nlm.nih.gov/pubmed/31326317	Identification of risk loci and a polygenic risk score for lung cancer: a large-scale prospective cohort study in Chinese populations.	Lung adenocarcinoma	8,762 Chinese ancestry cases, 6,819 European ancestry cases, 13,328 Chinese ancestry controls, 14,027 European ancestry controls	NA	5p15.33	NR	TERT			ENSG00000164362	NA	NA	rs7705526-A	rs7705526	0	7705526	intron_variant	0	0.41	3e-52	51.5229	(East Asian)	1.4	[1.34-1.46]	Illumina [~ 11000000] (imputed)	N
5	rs7705526	5	1285974	rs7705526	2019-08-06	31171785	Dorajoo R	2019-06-06	Nat Commun	www.ncbi.nlm.nih.gov/pubmed/31171785	Loci for human leukocyte telomere length in the Singaporean Chinese population and trans-ethnic genetic studies.	Leukocyte telomere length	16,759 Singaporean Han Chinese ancestry individuals	6,337 Singaporean Chinese ancestry individuals, up to 37,505 European ancestry individuals	5p15.33	TERT	TERT			ENSG00000164362	NA	NA	rs7705526-C	rs7705526	0	7705526	intron_variant	0	NR	3e-38	37.5229	(East Asian)	0.118	NR unit decrease	Illumina [6407959] (imputed)	N
5	rs7705526	5	1285974	rs7705526	2019-08-06	31171785	Dorajoo R	2019-06-06	Nat Commun	www.ncbi.nlm.nih.gov/pubmed/31171785	Loci for human leukocyte telomere length in the Singaporean Chinese population and trans-ethnic genetic studies.	Leukocyte telomere length	16,759 Singaporean Han Chinese ancestry individuals	6,337 Singaporean Chinese ancestry individuals, up to 37,505 European ancestry individuals	5p15.33	TERT	TERT			ENSG00000164362	NA	NA	rs7705526-C	rs7705526	0	7705526	intron_variant	0	NR	4e-67	66.3979		0.107	NR unit decrease	Illumina [6407959] (imputed)	N
5	rs7705526	5	1285974	rs7705526	2019-10-16	31326317	Dai J	2019-07-17	Lancet Respir Med	www.ncbi.nlm.nih.gov/pubmed/31326317	Identification of risk loci and a polygenic risk score for lung cancer: a large-scale prospective cohort study in Chinese populations.	Non-small cell lung cancer	13,327 Chinese ancestry cases, 13,793 European ancestry cases, 13,328 Chinese ancestry controls, 14,027 European ancestry controls	NA	5p15.33	NR	TERT			ENSG00000164362	NA	NA	rs7705526-A	rs7705526	0	7705526	intron_variant	0	0.41	4e-41	40.3979	(East Asian)	1.31	[1.26-1.36]	Illumina [~ 11000000] (imputed)	N
5	rs7705526	5	1285974	rs7705526	2020-11-05	33057200	Bao EL	2020-10-14	Nature	www.ncbi.nlm.nih.gov/pubmed/33057200	Inherited myeloproliferative neoplasm risk affects haematopoietic stem cells.	Myeloproliferative neoplasms	1,086 British ancestry cases, 407,155 British ancestry controls, 640 Finnish ancestry cases, 176,259 Finnish ancestry controls	NA	5p15.33	TERT	TERT			ENSG00000164362	NA	NA	rs7705526-A	rs7705526	0	7705526	intron_variant	0	0.3358	5e-54	53.301		1.58	1.49-1.67	Affymetrix [6845584] (imputed)	N
5	rs7705526	5	1285974	rs7705526	2020-09-21	32888493	Chen MH	2020-09-01	Cell	www.ncbi.nlm.nih.gov/pubmed/32888493	Trans-ethnic and Ancestry-Specific Blood-Cell Genetics in 746,667 Individuals from 5 Global Populations.	Mean corpuscular hemoglobin	630,125 African American or Afro-Caribbean, African ancestry, European ancestry, East Asian ancestry, Hispanic or Latin American and South Asian ancestry individuals	NA	5p15.33	NR	TERT			ENSG00000164362	NA	NA	rs7705526-A	rs7705526	0	7705526	intron_variant	0	0.326409	8e-137	136.097		NA		Affymetrix, Illumina [20825802] (imputed)	N
5	rs7705526	5	1285974	rs7705526	2020-09-18	32888494	Vuckovic D	2020-09-01	Cell	www.ncbi.nlm.nih.gov/pubmed/32888494	The Polygenic and Monogenic Basis of Blood Traits and Diseases.	Mean corpuscular hemoglobin	408,112 British individuals	NA	5p15.33	TERT	TERT			ENSG00000164362	NA	NA	rs7705526-A	rs7705526	0	7705526	intron_variant	0	0.325859	2e-38	37.699		0.0333853	[0.028-0.038] unit decrease	Affymetrix [93095623] (imputed)	N
5	rs7705526	5	1285974	rs7705526	2020-09-18	32888494	Vuckovic D	2020-09-01	Cell	www.ncbi.nlm.nih.gov/pubmed/32888494	The Polygenic and Monogenic Basis of Blood Traits and Diseases.	Mean corpuscular volume	408,112 British individuals	NA	5p15.33	TERT	TERT			ENSG00000164362	NA	NA	rs7705526-A	rs7705526	0	7705526	intron_variant	0	0.325898	5e-45	44.301		0.049392	[0.045-0.054] unit decrease	Affymetrix [93095623] (imputed)	N
5	rs7705526	5	1285974	rs7705526	2020-09-21	32888493	Chen MH	2020-09-01	Cell	www.ncbi.nlm.nih.gov/pubmed/32888493	Trans-ethnic and Ancestry-Specific Blood-Cell Genetics in 746,667 Individuals from 5 Global Populations.	Neutrophil count	519,288 European ancestry individuals	NA	5p15.33	NR	TERT			ENSG00000164362	NA	NA	rs7705526-A	rs7705526	0	7705526	intron_variant	0	0.327035	9e-54	53.0458		0.033578	[0.029-0.038] SD unit increase	Affymetrix, Illumina [50250472] (imputed)	N
5	rs7705526	5	1285974	rs7705526	2020-09-21	32888493	Chen MH	2020-09-01	Cell	www.ncbi.nlm.nih.gov/pubmed/32888493	Trans-ethnic and Ancestry-Specific Blood-Cell Genetics in 746,667 Individuals from 5 Global Populations.	Mean corpuscular volume	696,882 African American or Afro-Caribbean, African ancestry, European ancestry, East Asian ancestry, Hispanic or Latin American and South Asian ancestry individuals	NA	5p15.33	NR	TERT			ENSG00000164362	NA	NA	rs7705526-A	rs7705526	0	7705526	intron_variant	0	0.326136	6e-163	162.222		NA		Affymetrix, Illumina [24246363] (imputed)	N
5	rs7705526	5	1285974	rs7705526	2020-09-21	32888493	Chen MH	2020-09-01	Cell	www.ncbi.nlm.nih.gov/pubmed/32888493	Trans-ethnic and Ancestry-Specific Blood-Cell Genetics in 746,667 Individuals from 5 Global Populations.	Mean corpuscular hemoglobin	119,629 East Asian ancestry individuals	NA	5p15.33	NR	TERT			ENSG00000164362	NA	NA	rs7705526-C	rs7705526	0	7705526	intron_variant	0	0.667675	2e-39	38.699		0.063458	[0.054-0.073] SD units increase	Affymetrix, Illumina [16286228] (imputed)	N
5	rs7705526	5	1285974	rs7705526	2020-09-21	32888493	Chen MH	2020-09-01	Cell	www.ncbi.nlm.nih.gov/pubmed/32888493	Trans-ethnic and Ancestry-Specific Blood-Cell Genetics in 746,667 Individuals from 5 Global Populations.	Mean corpuscular hemoglobin	486,823 European ancestry individuals	NA	5p15.33	NR	TERT			ENSG00000164362	NA	NA	rs7705526-A	rs7705526	0	7705526	intron_variant	0	0.326974	2e-103	102.699		0.045218	[0.041-0.049] SD unit decrease	Affymetrix, Illumina [50266654] (imputed)	N
5	rs7705526	5	1285974	rs7705526	2020-09-21	32888493	Chen MH	2020-09-01	Cell	www.ncbi.nlm.nih.gov/pubmed/32888493	Trans-ethnic and Ancestry-Specific Blood-Cell Genetics in 746,667 Individuals from 5 Global Populations.	Red blood cell count	727,624 African American or Afro-Caribbean, African ancestry, European ancestry, East Asian ancestry, Hispanic or Latin American and South Asian ancestry individuals	NA	5p15.33	NR	TERT			ENSG00000164362	NA	NA	rs7705526-A	rs7705526	0	7705526	intron_variant	0	0.326792	5e-108	107.301		NA		Affymetrix, Illumina [24332387] (imputed)	N
5	rs7705526	5	1285974	rs7705526	2020-09-21	32888493	Chen MH	2020-09-01	Cell	www.ncbi.nlm.nih.gov/pubmed/32888493	Trans-ethnic and Ancestry-Specific Blood-Cell Genetics in 746,667 Individuals from 5 Global Populations.	Platelet count	542,827 European ancestry individuals	NA	5p15.33	NR	TERT			ENSG00000164362	NA	NA	rs7705526-A	rs7705526	0	7705526	intron_variant	0	0.327001	5e-88	87.301		0.041989	[0.038-0.046] SD unit increase	Affymetrix, Illumina [50241410] (imputed)	N
5	rs7705526	5	1285974	rs7705526	2020-09-18	32888494	Vuckovic D	2020-09-01	Cell	www.ncbi.nlm.nih.gov/pubmed/32888494	The Polygenic and Monogenic Basis of Blood Traits and Diseases.	Neutrophil count	408,112 British individuals	NA	5p15.33	TERT	TERT			ENSG00000164362	NA	NA	rs7705526-A	rs7705526	0	7705526	intron_variant	0	0.325993	4e-22	21.3979		0.0249585	[0.02-0.03] unit increase	Affymetrix [93095623] (imputed)	N
5	rs7705526	5	1285974	rs7705526	2020-09-21	32888493	Chen MH	2020-09-01	Cell	www.ncbi.nlm.nih.gov/pubmed/32888493	Trans-ethnic and Ancestry-Specific Blood-Cell Genetics in 746,667 Individuals from 5 Global Populations.	Mean corpuscular volume	544,127 European ancestry individuals	NA	5p15.33	NR	TERT			ENSG00000164362	NA	NA	rs7705526-A	rs7705526	0	7705526	intron_variant	0	0.32714	3e-122	121.523		0.048592	[0.045-0.053] SD unit decrease	Affymetrix, Illumina [50615308] (imputed)	N
5	rs7705526	5	1285974	rs7705526	2020-09-18	32888494	Vuckovic D	2020-09-01	Cell	www.ncbi.nlm.nih.gov/pubmed/32888494	The Polygenic and Monogenic Basis of Blood Traits and Diseases.	Mean spheric corpuscular volume	408,112 British individuals	NA	5p15.33	TERT	TERT			ENSG00000164362	NA	NA	rs7705526-A	rs7705526	0	7705526	intron_variant	0	0.325948	8e-37	36.0969		0.0331122	[0.028-0.038] unit decrease	Affymetrix [93095623] (imputed)	N
5	rs7705526	5	1285974	rs7705526	2021-03-01	33549134	Adolphe C	2021-02-06	Genome Med	www.ncbi.nlm.nih.gov/pubmed/33549134	Genetic and functional interaction network analysis reveals global enrichment of regulatory T cell genes influencing basal cell carcinoma susceptibility.	Basal cell carcinoma	17,416 European ancestry cases, 375,455 European ancestry controls	NA	5p15.33	TERT	TERT			ENSG00000164362	NA	NA	rs7705526-A	rs7705526	0	7705526	intron_variant	0	0.321483	2e-12	11.699		0.0825872	[0.06-0.106] unit increase	Affymetrix [7260263] (imputed)	N
5	rs7705526	5	1285974	rs7705526	2020-09-21	32888493	Chen MH	2020-09-01	Cell	www.ncbi.nlm.nih.gov/pubmed/32888493	Trans-ethnic and Ancestry-Specific Blood-Cell Genetics in 746,667 Individuals from 5 Global Populations.	Neutrophil count	627,215 African American or Afro-Caribbean, African ancestry, European ancestry, East Asian ancestry, Hispanic or Latin American and South Asian ancestry individuals	NA	5p15.33	NR	TERT			ENSG00000164362	NA	NA	rs7705526-A	rs7705526	0	7705526	intron_variant	0	0.325839	4e-61	60.3979		NA		Affymetrix, Illumina [23114412] (imputed)	N
5	rs7705526	5	1285974	rs7705526	2020-09-18	32888494	Vuckovic D	2020-09-01	Cell	www.ncbi.nlm.nih.gov/pubmed/32888494	The Polygenic and Monogenic Basis of Blood Traits and Diseases.	Neutrophil percentage of white cells	408,112 British individuals	NA	5p15.33	TERT	TERT			ENSG00000164362	NA	NA	rs7705526-A	rs7705526	0	7705526	intron_variant	0	0.325996	1e-11	11		0.0174524	[0.012-0.023] unit increase	Affymetrix [93095623] (imputed)	N
5	rs7705526	5	1285974	rs7705526	2019-02-08	30595370	Kichaev G	2018-12-27	Am J Hum Genet	www.ncbi.nlm.nih.gov/pubmed/30595370	Leveraging Polygenic Functional Enrichment to Improve GWAS Power.	White blood cell count	approximately 444,000 European ancestry individuals	NA	5p15.33		TERT			ENSG00000164362	NA	NA	rs7705526-?	rs7705526	0	7705526	intron_variant	0	NR	4e-29	28.3979		NA		NR [~ 8900000] (imputed)	N
5	rs7705526	5	1285974	rs7705526	2020-09-18	32888494	Vuckovic D	2020-09-01	Cell	www.ncbi.nlm.nih.gov/pubmed/32888494	The Polygenic and Monogenic Basis of Blood Traits and Diseases.	Plateletcrit	408,112 British individuals	NA	5p15.33	TERT	TERT			ENSG00000164362	NA	NA	rs7705526-A	rs7705526	0	7705526	intron_variant	0	0.325722	2e-58	57.699		0.0424512	[0.037-0.048] unit increase	Affymetrix [93095623] (imputed)	N
5	rs7705526	5	1285974	rs7705526	2022-02-15	35078996	Gudjonsson A	2022-01-25	Nat Commun	www.ncbi.nlm.nih.gov/pubmed/35078996	A genome-wide association study of serum proteins reveals shared loci with common diseases.	Serum levels of protein THPO	5,364 Icelandic ancestry individuals	NA	5p15.33		TERT			ENSG00000164362	NA	NA	rs7705526-A	rs7705526	0	7705526	intron_variant	0	0.3563	5e-12	11.301		0.136533	[0.098-0.175] unit decrease	Illumina [7506463] (imputed)	N
5	rs7705526	5	1285974	rs7705526	2020-09-21	32888493	Chen MH	2020-09-01	Cell	www.ncbi.nlm.nih.gov/pubmed/32888493	Trans-ethnic and Ancestry-Specific Blood-Cell Genetics in 746,667 Individuals from 5 Global Populations.	Red blood cell count	545,203 European ancestry individuals	NA	5p15.33	NR	TERT			ENSG00000164362	NA	NA	rs7705526-A	rs7705526	0	7705526	intron_variant	0	0.327194	3e-81	80.5229		0.040124	[0.036-0.044] SD unit increase	Affymetrix, Illumina [50628390] (imputed)	N
5	rs7705526	5	1285974	rs7705526	2019-02-08	30595370	Kichaev G	2018-12-27	Am J Hum Genet	www.ncbi.nlm.nih.gov/pubmed/30595370	Leveraging Polygenic Functional Enrichment to Improve GWAS Power.	Hypothyroidism	approximately 459,000 European ancestry individuals	NA	5p15.33		TERT			ENSG00000164362	NA	NA	rs7705526-?	rs7705526	0	7705526	intron_variant	0	NR	1e-09	9		NA		NR [~ 8900000] (imputed)	N
5	rs7705526	5	1285974	rs7705526	2020-09-21	32888493	Chen MH	2020-09-01	Cell	www.ncbi.nlm.nih.gov/pubmed/32888493	Trans-ethnic and Ancestry-Specific Blood-Cell Genetics in 746,667 Individuals from 5 Global Populations.	White blood cell count	746,667 African American or Afro-Caribbean, African ancestry, European ancestry, East Asian ancestry, Hispanic or Latin American and South Asian ancestry individuals	NA	5p15.33	NR	TERT			ENSG00000164362	NA	NA	rs7705526-A	rs7705526	0	7705526	intron_variant	0	0.326633	2e-52	51.699		NA		Affymetrix, Illumina [24649327] (imputed)	N
5	rs7705526	5	1285974	rs7705526	2020-09-21	32888493	Chen MH	2020-09-01	Cell	www.ncbi.nlm.nih.gov/pubmed/32888493	Trans-ethnic and Ancestry-Specific Blood-Cell Genetics in 746,667 Individuals from 5 Global Populations.	White blood cell count	562,243 European ancestry individuals	NA	5p15.33	NR	TERT			ENSG00000164362	NA	NA	rs7705526-A	rs7705526	0	7705526	intron_variant	0	0.327218	8e-43	42.0969		0.029089	[0.025-0.033] SD unit increase	Affymetrix, Illumina [50601830] (imputed)	N
5	rs7705526	5	1285974	rs7705526	2020-09-18	32888494	Vuckovic D	2020-09-01	Cell	www.ncbi.nlm.nih.gov/pubmed/32888494	The Polygenic and Monogenic Basis of Blood Traits and Diseases.	Mean reticulocyte volume	408,112 British individuals	NA	5p15.33	TERT	TERT			ENSG00000164362	NA	NA	rs7705526-A	rs7705526	0	7705526	intron_variant	0	0.325846	7e-32	31.1549		0.0308671	[0.026-0.036] unit decrease	Affymetrix [93095623] (imputed)	N
5	rs7705526	5	1285974	rs7705526	2019-02-08	30595370	Kichaev G	2018-12-27	Am J Hum Genet	www.ncbi.nlm.nih.gov/pubmed/30595370	Leveraging Polygenic Functional Enrichment to Improve GWAS Power.	Red blood cell count	approximately 445,000 European ancestry individuals	NA	5p15.33		TERT			ENSG00000164362	NA	NA	rs7705526-?	rs7705526	0	7705526	intron_variant	0	NR	2e-69	68.699		NA		NR [~ 8900000] (imputed)	N
5	rs7705526	5	1285974	rs7705526	2022-05-31	35530816	Taub MA	2022-01-13	Cell Genom	www.ncbi.nlm.nih.gov/pubmed/35530816	Genetic determinants of telomere length from 109,122 ancestrally diverse whole-genome sequences in TOPMed.	Telomere length	51,654 European ancestry individuals, 29,260 African ancestry individuals, 18,091 Hispanic or Latin American individuals, 5,683 Asian ancestry individuals, 4,503 individuals	NA	5p15.33		TERT			ENSG00000164362	NA	NA	rs7705526-?	rs7705526	0	7705526	intron_variant	0	NR	2e-92	91.699		NA		NR [163000000]	N
5	rs7705526	5	1285974	rs7705526	2020-09-18	32888494	Vuckovic D	2020-09-01	Cell	www.ncbi.nlm.nih.gov/pubmed/32888494	The Polygenic and Monogenic Basis of Blood Traits and Diseases.	White blood cell count	408,112 British individuals	NA	5p15.33	TERT	TERT			ENSG00000164362	NA	NA	rs7705526-A	rs7705526	0	7705526	intron_variant	0	0.325949	8e-18	17.0969		0.022162	[0.017-0.027] unit increase	Affymetrix [93095623] (imputed)	N
5	rs7705526	5	1285974	rs7705526	2022-05-09	35007327	Lopez de Lapuente Portilla A	2022-01-10	Blood	www.ncbi.nlm.nih.gov/pubmed/35007327	Genome-wide association study on 13,167 individuals identifies regulators of blood CD34+ cell levels.	Peripheral blood CD34+ cell levels	10,949 Swedish ancestry individuals	2,218 Danish ancestry, Norwegian ancestry, Irish ancestry, Dutch ancestry, British ancestry individuals	5p15.33		TERT			ENSG00000164362	NA	NA	rs7705526-A	rs7705526	0	7705526	intron_variant	0	0.34	2e-09	8.69897		0.081	unit increase	Illumina [18000000] (imputed)	N
5	rs7705526	5	1285974	rs7705526	2021-12-13	34469753	Kachuri L	2021-08-26	Am J Hum Genet	www.ncbi.nlm.nih.gov/pubmed/34469753	Genetic determinants of blood-cell traits influence susceptibility to childhood acute lymphoblastic leukemia.	Neutrophil count	234,802 European ancestry individuals	100,556 European ancestry individuals	5p15.33		TERT			ENSG00000164362	NA	NA	rs7705526-C	rs7705526	0	7705526	intron_variant	0	0.675	1e-12	12		NA		Affymetrix [10369434] (imputed)	N
5	rs7705526	5	1285974	rs7705526	2022-01-26	35023831	Chong M	2022-01-13	Elife	www.ncbi.nlm.nih.gov/pubmed/35023831	GWAS and ExWAS of blood Mitochondrial DNA copy number identifies 71 loci and highlights a potential causal role in dementia.	Mitochondrial DNA copy number	395,718 British, Irish, Other White, South Asian, African ancestry individuals	NA	5p15.33	NR	TERT			ENSG00000164362	NA	NA	rs7705526-A	rs7705526	0	7705526	intron_variant	0	0.321486	6e-15	14.2218		0.0178	[0.013-0.022] unit increase	Affymetrix [23037915] (imputed)	N
5	rs7705526	5	1285974	rs7705526	2020-09-18	32888494	Vuckovic D	2020-09-01	Cell	www.ncbi.nlm.nih.gov/pubmed/32888494	The Polygenic and Monogenic Basis of Blood Traits and Diseases.	Red blood cell count	408,112 British individuals	NA	5p15.33	TERT	TERT			ENSG00000164362	NA	NA	rs7705526-A	rs7705526	0	7705526	intron_variant	0	0.325947	1e-32	32		0.0307028	[0.026-0.036] unit increase	Affymetrix [93095623] (imputed)	N
5	rs7705526	5	1285974	rs7705526	2021-12-13	34469753	Kachuri L	2021-08-26	Am J Hum Genet	www.ncbi.nlm.nih.gov/pubmed/34469753	Genetic determinants of blood-cell traits influence susceptibility to childhood acute lymphoblastic leukemia.	Platelet count	235,256 European ancestry individuals	100,764 European ancestry individuals	5p15.33		TERT			ENSG00000164362	NA	NA	rs7705526-C	rs7705526	0	7705526	intron_variant	0	0.675	1e-32	32		NA		Affymetrix [10369434] (imputed)	N
5	rs7705526	5	1285974	rs7705526	2019-02-08	30595370	Kichaev G	2018-12-27	Am J Hum Genet	www.ncbi.nlm.nih.gov/pubmed/30595370	Leveraging Polygenic Functional Enrichment to Improve GWAS Power.	Mean corpuscular hemoglobin	approximately 443,000 European ancestry individuals	NA	5p15.33		TERT			ENSG00000164362	NA	NA	rs7705526-?	rs7705526	0	7705526	intron_variant	0	NR	1e-98	98		NA		NR [~ 8900000] (imputed)	N
5	rs7705526	5	1285974	rs7705526	2020-09-18	32888494	Vuckovic D	2020-09-01	Cell	www.ncbi.nlm.nih.gov/pubmed/32888494	The Polygenic and Monogenic Basis of Blood Traits and Diseases.	Platelet count	408,112 British individuals	NA	5p15.33	TERT	TERT			ENSG00000164362	NA	NA	rs7705526-A	rs7705526	0	7705526	intron_variant	0	0.325701	4e-34	33.3979		0.0319441	[0.027-0.037] unit increase	Affymetrix [93095623] (imputed)	N
5	rs7705526	5	1285974	rs7705526	2021-11-12	34104963	Thompson A	2021-06-08	Hum Mol Genet	www.ncbi.nlm.nih.gov/pubmed/34104963	Assessing the impact of alcohol consumption on the genetic contribution to mean corpuscular volume.	Mean corpuscular volume	362,595 British ancestry individuals	NA	5p15.33		TERT			ENSG00000164362	NA	NA	rs7705526-C	rs7705526	0	7705526	intron_variant	0	0.674	2e-57	56.699		0.19	[0.17-0.21] % increase	Affymetrix [NR] (imputed)	N
5	rs7705526	5	1285974	rs7705526	2021-07-27	34187551	McCartney DL	2021-06-29	Genome Biol	www.ncbi.nlm.nih.gov/pubmed/34187551	Genome-wide association studies identify 137 genetic loci for DNA methylation biomarkers of aging.	DNA methylation Hannum age acceleration	34,449 European ancestry individuals, 6,148 African American individuals	NA	5p15.33	NR	TERT			ENSG00000164362	NA	NA	rs7705526-?	rs7705526	0	7705526	intron_variant	0	NR	4e-09	8.39794		NA		Affymetrix, Illumina [6210504] (imputed)	N
5	rs7705526	5	1285974	rs7705526	2021-12-14	34594039	Sakaue S	2021-09-30	Nat Genet	www.ncbi.nlm.nih.gov/pubmed/34594039	A cross-population atlas of genetic associations for 220 human phenotypes.	Mean corpuscular volume	129,832 East Asian ancestry individuals	NA	5p15.33		TERT			ENSG00000164362	NA	NA	rs7705526-A	rs7705526	0	7705526	intron_variant	0	0.35357	2e-58	57.699		0.0632816	[0.056-0.071] unit decrease	Illumina [13476266] (imputed)	N
5	rs7705526	5	1285974	rs7705526	2021-12-14	34594039	Sakaue S	2021-09-30	Nat Genet	www.ncbi.nlm.nih.gov/pubmed/34594039	A cross-population atlas of genetic associations for 220 human phenotypes.	Mean corpuscular hemoglobin	128,028 East Asian ancestry individuals	NA	5p15.33		TERT			ENSG00000164362	NA	NA	rs7705526-A	rs7705526	0	7705526	intron_variant	0	0.353264	7e-49	48.1549		0.0582783	[0.051-0.066] unit decrease	Illumina [13476299] (imputed)	N
5	rs7705526	5	1285974	rs7705526	2021-12-14	34594039	Sakaue S	2021-09-30	Nat Genet	www.ncbi.nlm.nih.gov/pubmed/34594039	A cross-population atlas of genetic associations for 220 human phenotypes.	Platelet count	148,623 East Asian ancestry individuals	NA	5p15.33		TERT			ENSG00000164362	NA	NA	rs7705526-A	rs7705526	0	7705526	intron_variant	0	0.354183	2e-41	40.699		0.048757	[0.042-0.056] unit increase	Illumina [13478928] (imputed)	N
5	rs7705526	5	1285974	rs7705526	2021-12-14	34594039	Sakaue S	2021-09-30	Nat Genet	www.ncbi.nlm.nih.gov/pubmed/34594039	A cross-population atlas of genetic associations for 220 human phenotypes.	Neutrophil count	349,856 European ancestry individuals, 82,810 East Asian ancestry individuals	NA	5p15.33		TERT			ENSG00000164362	NA	NA	rs7705526-A	rs7705526	0	7705526	intron_variant	0	NR	4e-45	44.3979		0.0323	[0.028-0.037] unit increase	Affymetrix, Illumina [20526770] (imputed)	N
5	rs7705526	5	1285974	rs7705526	2021-12-14	34594039	Sakaue S	2021-09-30	Nat Genet	www.ncbi.nlm.nih.gov/pubmed/34594039	A cross-population atlas of genetic associations for 220 human phenotypes.	Mean corpuscular volume	350,473 European ancestry individuals, 129,832 East Asian ancestry individuals	NA	5p15.33		TERT			ENSG00000164362	NA	NA	rs7705526-A	rs7705526	0	7705526	intron_variant	0	NR	3e-105	104.523		0.0467	[0.043-0.051] unit decrease	Affymetrix, Illumina [20535844] (imputed)	N
5	rs7705526	5	1285974	rs7705526	2021-12-14	34594039	Sakaue S	2021-09-30	Nat Genet	www.ncbi.nlm.nih.gov/pubmed/34594039	A cross-population atlas of genetic associations for 220 human phenotypes.	Platelet count	350,474 European ancestry individuals, 148,623 East Asian ancestry individuals	NA	5p15.33		TERT			ENSG00000164362	NA	NA	rs7705526-A	rs7705526	0	7705526	intron_variant	0	NR	1e-90	90		0.0415	[0.037-0.046] unit increase	Affymetrix, Illumina [20538505] (imputed)	N
5	rs7705526	5	1285974	rs7705526	2021-12-14	34594039	Sakaue S	2021-09-30	Nat Genet	www.ncbi.nlm.nih.gov/pubmed/34594039	A cross-population atlas of genetic associations for 220 human phenotypes.	Mean corpuscular hemoglobin	350,472 European ancestry individuals, 128,028 East Asian ancestry individuals	NA	5p15.33		TERT			ENSG00000164362	NA	NA	rs7705526-A	rs7705526	0	7705526	intron_variant	0	NR	2e-95	94.699		0.0445	[0.04-0.049] unit decrease	Affymetrix, Illumina [20535878] (imputed)	N
5	rs2853677	5	1287194	rs2853677	2017-08-30	27863252	Astle WJ	2016-11-17	Cell	www.ncbi.nlm.nih.gov/pubmed/27863252	The Allelic Landscape of Human Blood Cell Trait Variation and Links to Common Complex Disease.	Plateletcrit	164,339 European ancestry individuals	NA	5p15.33	TERT	TERT			ENSG00000164362	NA	NA	rs2853677-A	rs2853677	0	2853677	3_prime_UTR_variant	0	0.5775	4e-35	34.3979		0.0456741	[0.038-0.053] unit decrease	Affymetrix [~ 2500000] (imputed)	N
5	rs2853677	5	1287194	rs2853677	2017-08-30	27863252	Astle WJ	2016-11-17	Cell	www.ncbi.nlm.nih.gov/pubmed/27863252	The Allelic Landscape of Human Blood Cell Trait Variation and Links to Common Complex Disease.	Mean corpuscular volume	172,433 European ancestry individuals	NA	5p15.33	TERT	TERT			ENSG00000164362	NA	NA	rs2853677-A	rs2853677	0	2853677	3_prime_UTR_variant	0	0.5773	8e-23	22.0969		0.0350731	[0.028-0.042] unit increase	Affymetrix [~ 2500000] (imputed)	N
5	rs2853677	5	1287194	rs2853677	2020-09-18	32888494	Vuckovic D	2020-09-01	Cell	www.ncbi.nlm.nih.gov/pubmed/32888494	The Polygenic and Monogenic Basis of Blood Traits and Diseases.	Eosinophil counts	408,112 British individuals	NA	5p15.33	TERT	TERT			ENSG00000164362	NA	NA	rs2853677-A	rs2853677	0	2853677	3_prime_UTR_variant	0	0.577046	1e-12	12		0.0158469	[0.011-0.02] unit increase	Affymetrix [93095623] (imputed)	N
5	rs2853677	5	1287194	rs2853677	2020-04-17	32109421	Li C	2020-02-20	Am J Hum Genet	www.ncbi.nlm.nih.gov/pubmed/32109421	Genome-Wide Association Analysis in Humans Links Nucleotide Metabolism to Leukocyte Telomere Length.	Leukocyte telomere length	78,592 European ancestry individuals	NA	5p15.33	TERT	TERT			ENSG00000164362	NA	NA	rs2853677-A	rs2853677	0	2853677	3_prime_UTR_variant	0	0.59	3e-31	30.5229		0.064	[0.052-0.076] unit decrease	Affymetrix, Illumina, Perlegen [up to 30071938] (imputed)	N
5	rs2853677	5	1287194	rs2853677	2020-09-18	32888494	Vuckovic D	2020-09-01	Cell	www.ncbi.nlm.nih.gov/pubmed/32888494	The Polygenic and Monogenic Basis of Blood Traits and Diseases.	Eosinophil percentage of white cells	408,112 British individuals	NA	5p15.33	TERT	TERT			ENSG00000164362	NA	NA	rs2853677-A	rs2853677	0	2853677	3_prime_UTR_variant	0	0.577101	5e-14	13.301		0.0181572	[0.013-0.023] unit increase	Affymetrix [93095623] (imputed)	N
5	rs2853677	5	1287194	rs2853677	2019-10-21	31174203	Liyanage UE	2019-06-07	Hum Mol Genet	www.ncbi.nlm.nih.gov/pubmed/31174203	Combined analysis of keratinocyte cancers identifies novel genome-wide loci.	Keratinocyte cancer (MTAG)	at least 18,538 European ancestry cases, at least 340,302 European ancestry controls	NA	5p15.33	TERT	TERT			ENSG00000164362	NA	NA	rs2853677-G	rs2853677	0	2853677	3_prime_UTR_variant	0	0.420839	3e-20	19.5229		1.08	[1.06-1.10]	Affymetrix [7600000] (imputed)	N
5	rs2853677	5	1287194	rs2853677	2019-04-04	30410027	Gudmundsson J	2018-11-08	Nat Commun	www.ncbi.nlm.nih.gov/pubmed/30410027	Genome-wide associations for benign prostatic hyperplasia reveal a genetic correlation with serum levels of PSA.	Benign prostatic hyperplasia and lower urinary tract symptoms (prostate cancer excluded)	18,138 European ancestry cases, 277,213 European ancestry controls	NA	5p15.33		TERT			ENSG00000164362	NA	NA	rs2853677-G	rs2853677	0	2853677	3_prime_UTR_variant	0	0.421	4e-20	19.3979		1.12	[1.09-1.14]	Affymetrix, Illumina [42907111] (imputed)	N
5	rs2853677	5	1287194	rs2853677	2019-04-04	30410027	Gudmundsson J	2018-11-08	Nat Commun	www.ncbi.nlm.nih.gov/pubmed/30410027	Genome-wide associations for benign prostatic hyperplasia reveal a genetic correlation with serum levels of PSA.	Prostate-specific antigen levels	33,572 Icelandic ancestry individuals	NA	5p15.33	TERT	TERT			ENSG00000164362	NA	NA	rs2853677-G	rs2853677	0	2853677	3_prime_UTR_variant	0	0.421	9e-07	6.04576		0.029	unit increase	Affymetrix, Illumina [up to 32463442] (imputed)	N
5	rs2853677	5	1287194	rs2853677	2019-04-03	30410027	Gudmundsson J	2018-11-08	Nat Commun	www.ncbi.nlm.nih.gov/pubmed/30410027	Genome-wide associations for benign prostatic hyperplasia reveal a genetic correlation with serum levels of PSA.	Benign prostatic hyperplasia and lower urinary tract symptoms	20,621 European ancestry cases, 280,541 European ancestry controls	NA	5p15.33	TERT	TERT			ENSG00000164362	NA	NA	rs2853677-G	rs2853677	0	2853677	3_prime_UTR_variant	0	0.421	2e-22	21.699		1.12	[1.09-1.15]	Affymetrix, Illumina [42907111] (imputed)	N
5	rs2853677	5	1287194	rs2853677	2019-11-18	31624269	Terao C	2019-10-17	Nat Commun	www.ncbi.nlm.nih.gov/pubmed/31624269	GWAS of mosaic loss of chromosome Y highlights genetic effects on blood cell differentiation.	Mosaic loss of chromosome Y (Y chromosome dosage)	95,380 Japanese men	NA	5p15.33	TERT	TERT			ENSG00000164362	NA	NA	rs2853677-A	rs2853677	0	2853677	3_prime_UTR_variant	0	0.7	2e-09	8.69897		0.027	NR unit increase	Illumina [9591901] (imputed)	N
5	rs2853677	5	1287194	rs2853677	2019-11-18	31624269	Terao C	2019-10-17	Nat Commun	www.ncbi.nlm.nih.gov/pubmed/31624269	GWAS of mosaic loss of chromosome Y highlights genetic effects on blood cell differentiation.	Mosaic loss of chromosome Y (Y chromosome dosage)	205,011 men	NA	5p15.33	TERT	TERT			ENSG00000164362	NA	NA	rs2853677-G	rs2853677	0	2853677	3_prime_UTR_variant	0	0.42	8e-06	5.09691		0.005	unit increase	NR [NR]	N
5	rs2853677	5	1287194	rs2853677	2017-03-20	27393504	Zanetti KA	2016-05-13	Lung Cancer	www.ncbi.nlm.nih.gov/pubmed/27393504	Genome-wide association study confirms lung cancer susceptibility loci on chromosomes 5p15 and 15q25 in an African-American population.	Lung cancer	1,737 African American cases, 3,602 African American controls	866 African American cases, 796 African American controls	5p15.33	TERT	TERT			ENSG00000164362	NA	NA	rs2853677-C	rs2853677	0	2853677	3_prime_UTR_variant	0	0.273	3e-09	8.52288		1.2818	[1.1810-1.3911]	Illumina [1024001]	N
5	rs2853677	5	1287194	rs2853677	2017-03-20	27393504	Zanetti KA	2016-05-13	Lung Cancer	www.ncbi.nlm.nih.gov/pubmed/27393504	Genome-wide association study confirms lung cancer susceptibility loci on chromosomes 5p15 and 15q25 in an African-American population.	Lung adenocarcinoma	739 African American cases, 3,601 African American controls	up to 311 African American cases, up to 1,137 African American controls	5p15.33	TERT	TERT			ENSG00000164362	NA	NA	rs2853677-C	rs2853677	0	2853677	3_prime_UTR_variant	0	0.273	1e-08	8		1.37	[1.23-1.53]	Illumina [1024001]	N
5	rs2853677	5	1287194	rs2853677	2012-09-20	22797724	Shiraishi K	2012-07-15	Nat Genet	www.ncbi.nlm.nih.gov/pubmed/22797724	A genome-wide association study identifies two new susceptibility loci for lung adenocarcinoma in the Japanese population.	Lung adenocarcinoma	1,695 Japanese ancestry cases, 5,333 Japanese ancestry controls	4,334 Japanese ancestry cases, 8,202 Japanese ancestry controls	5p15.33	TERT	TERT			ENSG00000164362	NA	NA	rs2853677-C	rs2853677	0	2853677	3_prime_UTR_variant	0	0.3	3e-40	39.5229		1.41	[1.32-1.50]	Illumina [538166]	N
5	rs2853677	5	1287194	rs2853677	2020-11-05	33057200	Bao EL	2020-10-14	Nature	www.ncbi.nlm.nih.gov/pubmed/33057200	Inherited myeloproliferative neoplasm risk affects haematopoietic stem cells.	Myeloproliferative neoplasms	1,086 British ancestry cases, 407,155 British ancestry controls, 640 Finnish ancestry cases, 176,259 Finnish ancestry controls	NA	5p15.33	TERT	TERT			ENSG00000164362	NA	NA	rs2853677-G	rs2853677	0	2853677	3_prime_UTR_variant	0	0.4176	3e-44	43.5229		1.46	1.38-1.54	Affymetrix [6845584] (imputed)	N
5	rs2853677	5	1287194	rs2853677	2020-09-18	32888494	Vuckovic D	2020-09-01	Cell	www.ncbi.nlm.nih.gov/pubmed/32888494	The Polygenic and Monogenic Basis of Blood Traits and Diseases.	Mean corpuscular hemoglobin	408,112 British individuals	NA	5p15.33	TERT	TERT			ENSG00000164362	NA	NA	rs2853677-A	rs2853677	0	2853677	3_prime_UTR_variant	0	0.577116	3e-35	34.5229		0.0299411	[0.025-0.035] unit increase	Affymetrix [93095623] (imputed)	N
5	rs2853677	5	1287194	rs2853677	2020-09-18	32888494	Vuckovic D	2020-09-01	Cell	www.ncbi.nlm.nih.gov/pubmed/32888494	The Polygenic and Monogenic Basis of Blood Traits and Diseases.	Mean corpuscular volume	408,112 British individuals	NA	5p15.33	TERT	TERT			ENSG00000164362	NA	NA	rs2853677-A	rs2853677	0	2853677	3_prime_UTR_variant	0	0.57708	2e-34	33.699		0.039547	[0.035-0.044] unit increase	Affymetrix [93095623] (imputed)	N
5	rs2853677	5	1287194	rs2853677	2020-09-18	32888494	Vuckovic D	2020-09-01	Cell	www.ncbi.nlm.nih.gov/pubmed/32888494	The Polygenic and Monogenic Basis of Blood Traits and Diseases.	Lymphocyte percentage of white cells	408,112 British individuals	NA	5p15.33	TERT	TERT			ENSG00000164362	NA	NA	rs2853677-A	rs2853677	0	2853677	3_prime_UTR_variant	0	0.57696	5e-19	18.301		0.019951	[0.016-0.024] unit increase	Affymetrix [93095623] (imputed)	N
5	rs2853677	5	1287194	rs2853677	2020-09-18	32888494	Vuckovic D	2020-09-01	Cell	www.ncbi.nlm.nih.gov/pubmed/32888494	The Polygenic and Monogenic Basis of Blood Traits and Diseases.	Mean platelet volume	408,112 British individuals	NA	5p15.33	TERT	TERT			ENSG00000164362	NA	NA	rs2853677-A	rs2853677	0	2853677	3_prime_UTR_variant	0	0.577477	3e-13	12.5229		0.0165905	[0.012-0.021] unit decrease	Affymetrix [93095623] (imputed)	N
5	rs2853677	5	1287194	rs2853677	2020-09-18	32888494	Vuckovic D	2020-09-01	Cell	www.ncbi.nlm.nih.gov/pubmed/32888494	The Polygenic and Monogenic Basis of Blood Traits and Diseases.	Neutrophil count	408,112 British individuals	NA	5p15.33	TERT	TERT			ENSG00000164362	NA	NA	rs2853677-A	rs2853677	0	2853677	3_prime_UTR_variant	0	0.577033	8e-20	19.0969		0.0220927	[0.017-0.027] unit decrease	Affymetrix [93095623] (imputed)	N
5	rs2853677	5	1287194	rs2853677	2020-09-18	32888494	Vuckovic D	2020-09-01	Cell	www.ncbi.nlm.nih.gov/pubmed/32888494	The Polygenic and Monogenic Basis of Blood Traits and Diseases.	Mean spheric corpuscular volume	408,112 British individuals	NA	5p15.33	TERT	TERT			ENSG00000164362	NA	NA	rs2853677-A	rs2853677	0	2853677	3_prime_UTR_variant	0	0.576941	2e-24	23.699		0.0249526	[0.02-0.03] unit increase	Affymetrix [93095623] (imputed)	N
5	rs2853677	5	1287194	rs2853677	2020-09-18	32888494	Vuckovic D	2020-09-01	Cell	www.ncbi.nlm.nih.gov/pubmed/32888494	The Polygenic and Monogenic Basis of Blood Traits and Diseases.	Neutrophil percentage of white cells	408,112 British individuals	NA	5p15.33	TERT	TERT			ENSG00000164362	NA	NA	rs2853677-A	rs2853677	0	2853677	3_prime_UTR_variant	0	0.576972	8e-16	15.0969		0.0194795	[0.015-0.024] unit decrease	Affymetrix [93095623] (imputed)	N
5	rs2853677	5	1287194	rs2853677	2020-09-18	32888494	Vuckovic D	2020-09-01	Cell	www.ncbi.nlm.nih.gov/pubmed/32888494	The Polygenic and Monogenic Basis of Blood Traits and Diseases.	Plateletcrit	408,112 British individuals	NA	5p15.33	TERT	TERT			ENSG00000164362	NA	NA	rs2853677-A	rs2853677	0	2853677	3_prime_UTR_variant	0	0.577489	2e-45	44.699		0.0348835	[0.03-0.04] unit decrease	Affymetrix [93095623] (imputed)	N
5	rs2853677	5	1287194	rs2853677	2020-09-18	32888494	Vuckovic D	2020-09-01	Cell	www.ncbi.nlm.nih.gov/pubmed/32888494	The Polygenic and Monogenic Basis of Blood Traits and Diseases.	Mean reticulocyte volume	408,112 British individuals	NA	5p15.33	TERT	TERT			ENSG00000164362	NA	NA	rs2853677-A	rs2853677	0	2853677	3_prime_UTR_variant	0	0.577027	8e-29	28.0969		0.027466	[0.023-0.032] unit increase	Affymetrix [93095623] (imputed)	N
5	rs2853677	5	1287194	rs2853677	2022-05-31	35530816	Taub MA	2022-01-13	Cell Genom	www.ncbi.nlm.nih.gov/pubmed/35530816	Genetic determinants of telomere length from 109,122 ancestrally diverse whole-genome sequences in TOPMed.	Telomere length	51,654 European ancestry individuals, 29,260 African ancestry individuals, 18,091 Hispanic or Latin American individuals, 5,683 Asian ancestry individuals, 4,503 individuals	NA	5p15.33		TERT			ENSG00000164362	NA	NA	rs2853677-?	rs2853677	0	2853677	3_prime_UTR_variant	0	NR	8e-65	64.0969		NA		NR [163000000]	N
5	rs2853677	5	1287194	rs2853677	2020-09-18	32888494	Vuckovic D	2020-09-01	Cell	www.ncbi.nlm.nih.gov/pubmed/32888494	The Polygenic and Monogenic Basis of Blood Traits and Diseases.	White blood cell count	408,112 British individuals	NA	5p15.33	TERT	TERT			ENSG00000164362	NA	NA	rs2853677-A	rs2853677	0	2853677	3_prime_UTR_variant	0	0.57704	2e-12	11.699		0.0169727	[0.012-0.022] unit decrease	Affymetrix [93095623] (imputed)	N
5	rs2853677	5	1287194	rs2853677	2020-09-18	32888494	Vuckovic D	2020-09-01	Cell	www.ncbi.nlm.nih.gov/pubmed/32888494	The Polygenic and Monogenic Basis of Blood Traits and Diseases.	Red blood cell count	408,112 British individuals	NA	5p15.33	TERT	TERT			ENSG00000164362	NA	NA	rs2853677-A	rs2853677	0	2853677	3_prime_UTR_variant	0	0.577018	5e-16	15.301		0.0195952	[0.015-0.024] unit decrease	Affymetrix [93095623] (imputed)	N
5	rs2853677	5	1287194	rs2853677	2020-09-18	32888494	Vuckovic D	2020-09-01	Cell	www.ncbi.nlm.nih.gov/pubmed/32888494	The Polygenic and Monogenic Basis of Blood Traits and Diseases.	Platelet count	408,112 British individuals	NA	5p15.33	TERT	TERT			ENSG00000164362	NA	NA	rs2853677-A	rs2853677	0	2853677	3_prime_UTR_variant	0	0.577494	5e-25	24.301		0.0254188	[0.021-0.03] unit decrease	Affymetrix [93095623] (imputed)	N
5	rs2853677	5	1287194	rs2853677	2021-10-19	34290314	Brandes N	2021-07-21	Sci Rep	www.ncbi.nlm.nih.gov/pubmed/34290314	Genetic association studies of alterations in protein function expose recessive effects on cancer predisposition.	Cancer	56,634 White British ancestry cases, 218,196 White British ancestry controls	NA	5p15.33		TERT			ENSG00000164362	NA	NA	rs2853677-?	rs2853677	0	2853677	3_prime_UTR_variant	0	NR	4e-16	15.3979		1.05781	[1.04-1.07]	NR [688737]	N
5	rs2853677	5	1287194	rs2853677	2021-07-27	34187551	McCartney DL	2021-06-29	Genome Biol	www.ncbi.nlm.nih.gov/pubmed/34187551	Genome-wide association studies identify 137 genetic loci for DNA methylation biomarkers of aging.	Intrinsic epigenetic age acceleration	34,461 European ancestry individuals, 6,148 African American individuals	NA	5p15.33	NR	TERT			ENSG00000164362	NA	NA	rs2853677-?	rs2853677	0	2853677	3_prime_UTR_variant	0	NR	7e-15	14.1549		NA		Affymetrix, Illumina [6211246] (imputed)	N
5	rs2853677	5	1287194	rs2853677	2022-09-20	35915169	Byun J	2022-08-01	Nat Genet	www.ncbi.nlm.nih.gov/pubmed/35915169	Cross-ancestry genome-wide meta-analysis of 61,047 cases and 947,237 controls identifies new susceptibility loci contributing to lung cancer.	Lung cancer	26,683 European ancestry cases, 25,278 European ancestry controls, 7,062 East Asian ancestry cases, 5,372 East Asian ancestry controls, 1,987 African American cases, 3,774 African American controls	11,680 European ancestry cases, 898,929 European ancestry controls, 13,316 East Asian ancestry cases, 13,324 East Asian ancestry controls, 319 African American cases, 560 African American controls	5p15.33		TERT			ENSG00000164362	NA	NA	rs2853677-?	rs2853677	0	2853677	3_prime_UTR_variant	0	NR	1e-97	97		0.19	[0.13-0.25] unit decrease	Affymetrix [NR] (imputed)	N
5	rs2853677	5	1287194	rs2853677	2022-09-20	35915169	Byun J	2022-08-01	Nat Genet	www.ncbi.nlm.nih.gov/pubmed/35915169	Cross-ancestry genome-wide meta-analysis of 61,047 cases and 947,237 controls identifies new susceptibility loci contributing to lung cancer.	Lung adenocarcinoma	9,791 European ancestry cases, 23,173 European ancestry controls, 4,630 East Asian ancestry cases, 5,372 East Asian ancestry controls, 844 African American cases, 3,774 African American controls	3,095 European ancestry cases, 436,443 European ancestry controls, 8,755 East Asian ancestry cases, 13,324 East Asian ancestry controls, 186 African American cases, 560 African American controls	5p15.33		TERT			ENSG00000164362	NA	NA	rs2853677-?	rs2853677	0	2853677	3_prime_UTR_variant	0	NR	2e-110	109.699		0.26	[0.2-0.32] unit decrease	Affymetrix [NR] (imputed)	N
5	rs2853677	5	1287194	rs2853677	2021-12-14	34594039	Sakaue S	2021-09-30	Nat Genet	www.ncbi.nlm.nih.gov/pubmed/34594039	A cross-population atlas of genetic associations for 220 human phenotypes.	Lung cancer	4,444 East Asian ancestry cases, 174,282 East Asian ancestry controls	NA	5p15.33		TERT			ENSG00000164362	NA	NA	rs2853677-A	rs2853677	0	2853677	3_prime_UTR_variant	0	0.694523	8e-25	24.0969		0.246993	[0.2-0.29] unit decrease	Illumina [13429980] (imputed)	N
5	rs2853677	5	1287194	rs2853677	2021-12-14	34594039	Sakaue S	2021-09-30	Nat Genet	www.ncbi.nlm.nih.gov/pubmed/34594039	A cross-population atlas of genetic associations for 220 human phenotypes.	Lung cancer	3,791 European ancestry cases, 489,012 European ancestry controls, 4,444 East Asian ancestry cases, 174,282 East Asian ancestry controls	NA	5p15.33		TERT			ENSG00000164362	NA	NA	rs2853677-A	rs2853677	0	2853677	3_prime_UTR_variant	0	NR	3e-21	20.5229		0.1597	[0.13-0.19] unit decrease	Affymetrix, Illumina [25845450] (imputed)	N
5	rs2853677	5	1287194	rs2853677	2021-12-14	34594039	Sakaue S	2021-09-30	Nat Genet	www.ncbi.nlm.nih.gov/pubmed/34594039	A cross-population atlas of genetic associations for 220 human phenotypes.	Skin cancer	25,928 European ancestry cases, 466,275 European ancestry controls, 154 East Asian ancestry cases, 178,572 East Asian ancestry controls	NA	5p15.33		TERT			ENSG00000164362	NA	NA	rs2853677-A	rs2853677	0	2853677	3_prime_UTR_variant	0	NR	5e-24	23.301		0.0975	[0.079-0.116] unit decrease	Affymetrix, Illumina [25845421] (imputed)	N
5	rs2853677	5	1292983	rs2853672	2021-07-27	33385171	Hagg S	2020-12-31	Hum Genet	www.ncbi.nlm.nih.gov/pubmed/33385171	Deciphering the genetic and epidemiological landscape of mitochondrial DNA abundance.	Mitochondrial DNA levels	295,150 European ancestry individuals	NA	5p15.33	NR	TERT			ENSG00000164362	NA	NA	rs2853672-A	rs2853672	0	2853672	intron_variant	0	0.4871	7e-12	11.1549		0.0177584	[0.013-0.023] unit decrease	Affymetrix [3505788] (imputed)	N
5	rs2853677	5	1292983	rs2853672	2021-12-14	34594039	Sakaue S	2021-09-30	Nat Genet	www.ncbi.nlm.nih.gov/pubmed/34594039	A cross-population atlas of genetic associations for 220 human phenotypes.	Colorectal cancer	6,581 European ancestry cases, 463,421 European ancestry controls, 8,305 East Asian ancestry cases, 159,386 East Asian ancestry controls	NA	5p15.33		TERT			ENSG00000164362	NA	NA	rs2853672-A	rs2853672	0	2853672	intron_variant	0	NR	5e-12	11.301		0.0865	[0.062-0.111] unit increase	Affymetrix, Illumina [25843452] (imputed)	N
5	rs2853677	5	1296486	rs2735940	2020-04-17	31826910	Lu Y	2019-12-11	Cancer Epidemiol Biomarkers Prev	www.ncbi.nlm.nih.gov/pubmed/31826910	Identification of novel loci and new risk variant in known loci for colorectal cancer risk in East Asians.	Colorectal cancer	23,572 East Asian ancestry cases, 48,700 East Asian ancestry controls	58,131 European ancestry cases, 67,347 European ancestry controls	5p15.33	TERT	TERT - MIR4457	ENSG00000164362	ENSG00000263670		1303	12939	rs2735940-G	rs2735940	0	2735940	intergenic_variant	1	NR	2e-06	5.69897	(East Asian)	1.07	[1.04-1.10]	Affymetrix, Illumina [up to 47000000] (imputed)	N
5	rs2853677	5	1296486	rs2735940	2018-08-21	29917119	Schmit SL	2018-06-16	J Natl Cancer Inst	www.ncbi.nlm.nih.gov/pubmed/29917119	Novel Common Genetic Susceptibility Loci for Colorectal Cancer.	Colorectal cancer	36,948 European ancestry cases, 30,864 European ancestry controls	12,952 European ancestry cases, 48,383 European ancestry controls, 8,580 East Asian ancestry cases, 13,050 East Asian ancestry controls, 1,611 Hispanic cases, 4,330 Hispanic controls, 1,894 African American cases, 4,703 African American controls	5p15.33	NR	TERT - MIR4457	ENSG00000164362	ENSG00000263670		1303	12939	rs2735940-G	rs2735940	0	2735940	intergenic_variant	1	0.489	3e-13	12.5229	(EA)	1.08696	[1.06-1.12]	Affymetrix, Illumina [12931465] (imputed)	N
5	rs2853677	5	1296486	rs2735940	2019-05-28	30510241	Huyghe JR	2018-12-03	Nat Genet	www.ncbi.nlm.nih.gov/pubmed/30510241	Discovery of common and rare genetic risk variants for colorectal cancer.	Colorectal cancer or advanced adenoma	55,105 European ancestry cases, 3,026 East Asian ancestry cases, 65,079 European ancestry controls, 2,268 East Asian ancestry controls	NA	5p15.33	TERT, CLPTM1L	TERT - MIR4457	ENSG00000164362	ENSG00000263670		1303	12939	rs2735940-G	rs2735940	0	2735940	intergenic_variant	1	0.4952	5e-25	24.301		1.09	[1.08-1.11]	Affymetrix, Illumina [16900397] (imputed)	N
5	rs2853677	5	1296486	rs2735940	2019-04-09	30529582	Lu Y	2018-12-06	Gastroenterology	www.ncbi.nlm.nih.gov/pubmed/30529582	Large-scale Genome-wide Association Study of East Asians Identifies Loci Associated With Risk for Colorectal Cancer.	Colorectal cancer	22,775 East Asian ancestry cases, 47,731 East Asian ancestry controls	NA	5p15.33	TERT	TERT - MIR4457	ENSG00000164362	ENSG00000263670		1303	12939	rs2735940-G	rs2735940	0	2735940	intergenic_variant	1	0.61	6e-06	5.22185		1.07	[1.04-1.10]	Affymetrix, Illumina [up to 10700000] (imputed)	N
5	rs2853677	5	1296486	rs2735940	2019-06-27	31089142	Law PJ	2019-05-14	Nat Commun	www.ncbi.nlm.nih.gov/pubmed/31089142	Association analyses identify 31 new risk loci for colorectal cancer susceptibility.	Colorectal cancer	31,197 European ancestry cases, 61,770 European ancestry controls	NA	5p15.33	NR	TERT - MIR4457	ENSG00000164362	ENSG00000263670		1303	12939	rs2735940-A	rs2735940	0	2735940	intergenic_variant	1	NR	1e-11	11		1.08	[1.06-1.10]	Affymetrix, Illumina [> 10000000] (imputed)	N
6	rs6597282	6	7685067	rs6597280	2020-01-28	31676860	Zhao B	2019-11-01	Nat Genet	www.ncbi.nlm.nih.gov/pubmed/31676860	Genome-wide association analysis of 19,629 individuals identifies variants influencing regional brain volumes and refines their genetic co-architecture with cognitive and mental health traits.	Brain region volumes	19,629 British ancestry individuals	NA	6p24.3	NR	SNRNP48 - BMP6	ENSG00000168566	ENSG00000153162		72867	41265	rs6597280-?	rs6597280	0	6597280	regulatory_region_variant	1	NR	8e-09	8.09691	(right ventral DC)	NA		NR [9227495] (imputed)	N
6	rs6597282	6	7695798	rs932660	2021-08-24	34021172	Christakoudi S	2021-05-21	Sci Rep	www.ncbi.nlm.nih.gov/pubmed/34021172	GWAS of allometric body-shape indices in UK Biobank identifies loci suggesting associations with morphogenesis, organogenesis, adrenal cell renewal and cancer.	Waist circumference adjusted for body mass index	186,825 British ancestry men	NA	6p24.3	BMP6	SNRNP48 - BMP6	ENSG00000168566	ENSG00000153162		83598	30534	rs932660-G	rs932660	0	932660	intergenic_variant	1	NR	7e-13	12.1549		0.0229157	[0.017-0.029] unit decrease	Affymetrix [321114] (imputed)	N
6	rs6597282	6	7704609	rs9405350	2021-08-24	34021172	Christakoudi S	2021-05-21	Sci Rep	www.ncbi.nlm.nih.gov/pubmed/34021172	GWAS of allometric body-shape indices in UK Biobank identifies loci suggesting associations with morphogenesis, organogenesis, adrenal cell renewal and cancer.	Hip circumference adjusted for BMI	186,825 British ancestry men	NA	6p24.3	BMP6	SNRNP48 - BMP6	ENSG00000168566	ENSG00000153162		92409	21723	rs9405350-G	rs9405350	0	9405350	intergenic_variant	1	NR	2e-11	10.699		0.0211047	[0.015-0.027] unit decrease	Affymetrix [323123] (imputed)	N
7	6:133339485_GA_G	6	133315804	rs271170	2013-05-21	23437003	Paternoster L	2013-02-21	PLoS Genet	www.ncbi.nlm.nih.gov/pubmed/23437003	Genetic determinants of trabecular and cortical volumetric bone mineral densities and bone microstructure.	Bone mineral density	up to 5,878 European ancestry individuals	up to 1,052 European ancestry individuals	6q23.2	LOC285735	LINC00326			ENSG00000231023	NA	NA	rs271170-T	rs271170	0	271170	intron_variant	0	0.33	3e-12	11.5229	(Cortical vBMD)	0.11	[0.071-0.149] unit decrease	Illumina [2401124] (imputed)	N
7	6:133339485_GA_G	6	133350936	rs3012465	2014-12-18	24945404	Kemp JP	2014-06-19	PLoS Genet	www.ncbi.nlm.nih.gov/pubmed/24945404	Phenotypic dissection of bone mineral density reveals skeletal site specificity and facilitates the identification of novel loci in the genetic regulation of bone mass attainment.	Bone mineral density (paediatric, skull)	7,976 European ancestry children, 289 Surinamese ancestry children, 300 Turkish ancestry children, 232 Moroccan ancestry children, 588 children	NA	6q23.2	EYA4	LINC00326			ENSG00000231023	NA	NA	rs3012465-G	rs3012465	0	3012465	intron_variant	0	0.67	8e-17	16.0969		0.127	[0.098-0.156] unit increase	Illumina [~ 2500000] (imputed)	N
7	6:133339485_GA_G	6	133350936	rs3012465	2014-12-18	24945404	Kemp JP	2014-06-19	PLoS Genet	www.ncbi.nlm.nih.gov/pubmed/24945404	Phenotypic dissection of bone mineral density reveals skeletal site specificity and facilitates the identification of novel loci in the genetic regulation of bone mass attainment.	Bone mineral density (paediatric, skull)	7,976 European ancestry children, 289 Surinamese ancestry children, 300 Turkish ancestry children, 232 Moroccan ancestry children, 588 children	NA	6q23.2	EYA4	LINC00326			ENSG00000231023	NA	NA	rs3012465-G	rs3012465	0	3012465	intron_variant	0	NR	2e-12	11.699	(EA)	0.1215	[0.088-0.155] unit increase	Illumina [~ 2500000] (imputed)	N
7	6:133339485_GA_G	6	133350936	rs3012465	2019-01-28	30598549	Morris JA	2018-12-31	Nat Genet	www.ncbi.nlm.nih.gov/pubmed/30598549	An atlas of genetic influences on osteoporosis in humans and mice.	Heel bone mineral density	426,824 British ancestry individuals	NA	6q23.2	LINC00326	LINC00326			ENSG00000231023	NA	NA	rs3012465-A	rs3012465	0	3012465	intron_variant	0	0.348147	5e-24	23.301		0.0202127	[0.016-0.024] unit increase	NR [13737936] (imputed)	N
8	rs12197879	6	151855593	rs10872673	2019-01-31	27476799	Nielson CM	2016-09-06	J Bone Miner Res	www.ncbi.nlm.nih.gov/pubmed/27476799	Novel Genetic Variants Associated With Increased Vertebral Volumetric BMD, Reduced Vertebral Fracture Risk, and Increased Expression of SLC1A3 and EPHB2.	Lumbar spine bone mineral density (trabecular)	12,287 European ancestry individuals	2,987 individuals	6q25.1	C6orf97	CCDC170			ENSG00000120262	NA	NA	rs10872673-G	rs10872673	0	10872673	intron_variant	0	0.6	8e-07	6.09691		0.065	[0.041-0.089] unit increase	Affymetrix, Illumina [up to 37790451] (imputed)	N
8	rs12197879	6	151855593	rs10872673	2019-01-31	27476799	Nielson CM	2016-09-06	J Bone Miner Res	www.ncbi.nlm.nih.gov/pubmed/27476799	Novel Genetic Variants Associated With Increased Vertebral Volumetric BMD, Reduced Vertebral Fracture Risk, and Increased Expression of SLC1A3 and EPHB2.	Lumbar spine bone mineral density (integral)	11,080 European ancestry individuals	NA	6q25.1	C6orf97	CCDC170			ENSG00000120262	NA	NA	rs10872673-G	rs10872673	0	10872673	intron_variant	0	0.6	2e-07	6.69897		0.066	[0.041-0.091] unit increase	Affymetrix, Illumina [up to 2659730] (imputed)	N
8	rs12197879	6	151855593	rs10872673	2019-02-08	30595370	Kichaev G	2018-12-27	Am J Hum Genet	www.ncbi.nlm.nih.gov/pubmed/30595370	Leveraging Polygenic Functional Enrichment to Improve GWAS Power.	Cardiovascular disease	approximately 459,000 European ancestry individuals	NA	6q25.1		CCDC170			ENSG00000120262	NA	NA	rs10872673-?	rs10872673	0	10872673	intron_variant	0	NR	7e-08	7.1549		NA		NR [~ 8900000] (imputed)	N
8	rs12197879	6	151855593	rs10872673	2021-12-14	34594039	Sakaue S	2021-09-30	Nat Genet	www.ncbi.nlm.nih.gov/pubmed/34594039	A cross-population atlas of genetic associations for 220 human phenotypes.	Serum alkaline phosphatase levels	344,292 European ancestry individuals, 118,886 East Asian ancestry individuals	NA	6q25.1		CCDC170			ENSG00000120262	NA	NA	rs10872673-T	rs10872673	0	10872673	intron_variant	0	NR	2e-11	10.699		0.0141	[0.01-0.0182] unit decrease	Affymetrix, Illumina [20533886] (imputed)	N
8	rs12197879	6	151857594	rs6931664	2019-01-28	30598549	Morris JA	2018-12-31	Nat Genet	www.ncbi.nlm.nih.gov/pubmed/30598549	An atlas of genetic influences on osteoporosis in humans and mice.	Heel bone mineral density	426,824 British ancestry individuals	NA	6q25.1	CCDC170	CCDC170			ENSG00000120262	NA	NA	rs6931664-A	rs6931664	0	6931664	intron_variant	0	0.40062	2e-33	32.699		0.029679	[0.025-0.035] unit decrease	NR [13737936] (imputed)	N
8	rs12197879	6	151857713	rs1832727	2022-04-13	34673960	Greenbaum J	2021-10-21	Hum Mol Genet	www.ncbi.nlm.nih.gov/pubmed/34673960	A multi-ethnic whole genome sequencing study to identify novel loci for bone mineral density.	Bone mineral density (spine)	2,948 African American individuals, 39,107 European ancestry individuals, 2,451 Hispanic individuals	NA	6q25.1		CCDC170			ENSG00000120262	NA	NA	rs1832727-?	rs1832727	0	1832727	intron_variant	0	NR	4e-14	13.3979		NA		NR [15500000] (imputed)	N
8	rs1871859	6	151858598	rs9371220	2019-02-13	29507422	Hoffmann TJ	2018-03-05	Nat Genet	www.ncbi.nlm.nih.gov/pubmed/29507422	A large electronic-health-record-based genome-wide study of serum lipids.	Low density lipoprotein cholesterol levels	265,204 European ancestry individuals, 7,795 Hispanic individuals, 6,855 East Asian ancestry individuals, 2,958 African American individuals, 439 South Asian ancestry individuals	NA	6q25.1	NR	CCDC170			ENSG00000120262	NA	NA	rs9371220-C	rs9371220	0	9371220	intron_variant	0	NR	8e-07	6.09691		0.023	unit decrease	Affymetrix [at least 7091467] (imputed)	N
8	rs1871859	6	151858598	rs9371220	2019-02-13	29507422	Hoffmann TJ	2018-03-05	Nat Genet	www.ncbi.nlm.nih.gov/pubmed/29507422	A large electronic-health-record-based genome-wide study of serum lipids.	Total cholesterol levels	265,204 European ancestry individuals, 7,795 Hispanic individuals, 6,855 East Asian ancestry individuals, 2,958 African American individuals, 439 South Asian ancestry individuals	NA	6q25.1	NR	CCDC170			ENSG00000120262	NA	NA	rs9371220-C	rs9371220	0	9371220	intron_variant	0	NR	7e-09	8.1549		0.027	unit decrease	Affymetrix [at least 7091467] (imputed)	N
8	rs1871859	6	151872963	rs9371538	2017-02-13	27424934	Choi HJ	2016-07-15	Bone	www.ncbi.nlm.nih.gov/pubmed/27424934	Genome-wide association study in East Asians suggests UHMK1 as a novel bone mineral density susceptibility gene.	Bone mineral density (spine)	2,729 Korean ancestry individuals	1,547 Han Chinese ancestry individuals, 3,237 European ancestry individuals	6q25.1	ESR1	CCDC170			ENSG00000120262	NA	NA	rs9371538-T	rs9371538	0	9371538	intron_variant	0	0.45	6e-09	8.22185		0.11	NR unit decrease	Affymetrix [328918]	N
8	rs1871859	6	151872963	rs9371538	2017-02-13	27424934	Choi HJ	2016-07-15	Bone	www.ncbi.nlm.nih.gov/pubmed/27424934	Genome-wide association study in East Asians suggests UHMK1 as a novel bone mineral density susceptibility gene.	Bone mineral density (spine)	2,729 Korean ancestry individuals	1,547 Han Chinese ancestry individuals, 3,237 European ancestry individuals	6q25.1	ESR1	CCDC170			ENSG00000120262	NA	NA	rs9371538-T	rs9371538	0	9371538	intron_variant	0	0.45	3e-06	5.52288	(males)	0.14	NR unit decrease	Affymetrix [328918]	N
8	rs1871859	6	151873896	rs13213582	2021-06-29	33462484	Sinnott-Armstrong N	2021-01-18	Nat Genet	www.ncbi.nlm.nih.gov/pubmed/33462484	Genetics of 35 blood and urine biomarkers in the UK Biobank.	Serum phosphate levels	312,888 European ancestry individuals, 5,568 African ancestry individuals, 6,685 South Asian ancestry individuals	NA	6q25.1	NR	CCDC170			ENSG00000120262	NA	NA	rs13213582-T	rs13213582	0	13213582	intron_variant	0	NR	5e-12	11.301		0.0281	[0.02-0.036] unit increase	Affymetrix [9000000] (imputed)	N
8	rs12197879	6	151874122	rs9478217	2018-03-05	29304378	Medina-Gomez C	2018-01-04	Am J Hum Genet	www.ncbi.nlm.nih.gov/pubmed/29304378	Life-Course Genome-wide Association Study Meta-analysis of Total Body BMD and Assessment of Age-Specific Effects.	Total body bone mineral density (age 30-45)	10,062 European and unknown ancestry individuals	NA	6q25.1	NR	CCDC170			ENSG00000120262	NA	NA	rs9478217-A	rs9478217	0	9478217	intron_variant	0	0.4637	4e-15	14.3979		0.1173	unit decrease	Affymetrix, Illumina [~ 23700000] (imputed)	N
8	rs12197879	6	151882362	rs9478219	2022-04-13	34673960	Greenbaum J	2021-10-21	Hum Mol Genet	www.ncbi.nlm.nih.gov/pubmed/34673960	A multi-ethnic whole genome sequencing study to identify novel loci for bone mineral density.	Bone mineral density (femoral neck)	2,948 African American individuals, 39,107 European ancestry individuals, 2,451 Hispanic individuals	NA	6q25.1		CCDC170			ENSG00000120262	NA	NA	rs9478219-?	rs9478219	0	9478219	intron_variant	0	NR	4e-14	13.3979		NA		NR [15500000] (imputed)	N
8	rs1871859	6	151885986	rs9371221	2019-11-27	31453325	Wang H	2019-08-14	Sci Adv	www.ncbi.nlm.nih.gov/pubmed/31453325	Genotype-by-environment interactions inferred from genetic effects on phenotypic variability in the UK Biobank.	Heel bone mineral density	197,261 European ancestry individuals	NA	6q25.1	CCDC170	CCDC170			ENSG00000120262	NA	NA	rs9371221-?	rs9371221	0	9371221	intron_variant	0	NR	1e-76	76		NA		NR [5554549] (imputed)	N
8	rs1871859	6	151885986	rs9371221	2019-11-27	31453325	Wang H	2019-08-14	Sci Adv	www.ncbi.nlm.nih.gov/pubmed/31453325	Genotype-by-environment interactions inferred from genetic effects on phenotypic variability in the UK Biobank.	Heel bone mineral density variance	197,261 European ancestry individuals	NA	6q25.1	CCDC170	CCDC170			ENSG00000120262	NA	NA	rs9371221-?	rs9371221	0	9371221	intron_variant	0	NR	5e-10	9.30103		NA		NR [5554549] (imputed)	N
8	rs12197879	6	151895456	rs6909279	2019-02-08	30595370	Kichaev G	2018-12-27	Am J Hum Genet	www.ncbi.nlm.nih.gov/pubmed/30595370	Leveraging Polygenic Functional Enrichment to Improve GWAS Power.	Heel bone mineral density	approximately 446,000 European ancestry individuals	NA	6q25.1		CCDC170			ENSG00000120262	NA	NA	rs6909279-?	rs6909279	0	6909279	intron_variant	0	NR	1e-300	300		NA		NR [~ 8900000] (imputed)	N
8	rs12197879	6	151895456	rs6909279	2013-05-21	23437003	Paternoster L	2013-02-21	PLoS Genet	www.ncbi.nlm.nih.gov/pubmed/23437003	Genetic determinants of trabecular and cortical volumetric bone mineral densities and bone microstructure.	Bone mineral density	up to 5,878 European ancestry individuals	up to 1,052 European ancestry individuals	6q25.1	ESR1, C6orf97	CCDC170			ENSG00000120262	NA	NA	rs6909279-G	rs6909279	0	6909279	intron_variant	0	0.4	1e-09	9	(Cortical vBMD)	0.09	[0.070-0.110] unit decrease	Illumina [2401124] (imputed)	N
8	rs12197879	6	151896235	rs9479075	2018-07-04	29499414	Pei YF	2018-02-27	Bone	www.ncbi.nlm.nih.gov/pubmed/29499414	Joint study of two genome-wide association meta-analyses identified 20p12.1 and 20q13.33 for bone mineral density.	Lumbar spine bone mineral density	up to 4,692 European ancestry individuals, up to 1,539 Han Chinese ancestry individuals, up to 849 African American individuals, up to 446 Hispanic individuals, 2,882 European ancestry whole-genome sequenced individuals, 3,549 European ancestry whole-exome sequenced individuals, 26,534 European ancestry non-array genotype imputed individuals	NA	6q25.1	C6ORF97	CCDC170			ENSG00000120262	NA	NA	rs9479075-A	rs9479075	0	9479075	intron_variant	0	0.488202	4e-14	13.3979		0.06	[0.045-0.075] unit increase	Affymetrix, Illumina [7998108] (imputed)	N
8	rs12197879	6	151896235	rs9479075	2018-07-04	29499414	Pei YF	2018-02-27	Bone	www.ncbi.nlm.nih.gov/pubmed/29499414	Joint study of two genome-wide association meta-analyses identified 20p12.1 and 20q13.33 for bone mineral density.	Femoral neck bone mineral density	up to 4,692 European ancestry individuals, up to 1,539 Han Chinese ancestry individuals, up to 849 African American individuals, up to 446 Hispanic individuals, 2,882 European ancestry whole-genome sequenced individuals, 3,549 European ancestry whole-exome sequenced individuals, 26,534 European ancestry non-array genotype imputed individuals	NA	6q25.1	C6ORF97	CCDC170			ENSG00000120262	NA	NA	rs9479075-A	rs9479075	0	9479075	intron_variant	0	0.488202	2e-13	12.699		0.0515	[0.038-0.065] unit increase	Affymetrix, Illumina [7998108] (imputed)	N
8	rs1871859	6	151898506	rs1871859	2014-07-20	24249740	Zhang L	2013-11-17	Hum Mol Genet	www.ncbi.nlm.nih.gov/pubmed/24249740	Multistage genome-wide association meta-analyses identified two new loci for bone mineral density.	Bone mineral density	5,833 European ancestry females, 2,639 European ancestry males, 784 Han Chinese ancestry females, 763 Han Chinese ancestry males, 712 African American females, 409 Hispanic females	7,010 European ancestry females, 3,772 European ancestry males, 2,980 East Asian ancestry females, 2,159 East Asian ancestry males	6q25.1	C6orf97	CCDC170			ENSG00000120262	NA	NA	rs1871859-?	rs1871859	0	1871859	intron_variant	0	NR	9e-13	12.0458	(spine)	NA		Affymetrix, Illumina [5842825] (imputed)	N
8	rs1871859	6	151898506	rs1871859	2019-01-28	30598549	Morris JA	2018-12-31	Nat Genet	www.ncbi.nlm.nih.gov/pubmed/30598549	An atlas of genetic influences on osteoporosis in humans and mice.	Heel bone mineral density	426,824 British ancestry individuals	NA	6q25.1	CCDC170	CCDC170			ENSG00000120262	NA	NA	rs1871859-C	rs1871859	0	1871859	intron_variant	0	0.876864	2e-101	100.699		0.0728283	[0.066-0.08] unit increase	NR [13737936] (imputed)	N
8	rs1871859	6	151898506	rs1871859	2020-09-21	32888493	Chen MH	2020-09-01	Cell	www.ncbi.nlm.nih.gov/pubmed/32888493	Trans-ethnic and Ancestry-Specific Blood-Cell Genetics in 746,667 Individuals from 5 Global Populations.	Lymphocyte count	524,923 European ancestry individuals	NA	6q25.1	NR	CCDC170			ENSG00000120262	NA	NA	rs1871859-T	rs1871859	0	1871859	intron_variant	0	0.124218	2e-11	10.699		0.019351	[0.014-0.025] SD unit increase	Affymetrix, Illumina [50265552] (imputed)	N
8	rs1871859	6	151898506	rs1871859	2020-09-21	32888493	Chen MH	2020-09-01	Cell	www.ncbi.nlm.nih.gov/pubmed/32888493	Trans-ethnic and Ancestry-Specific Blood-Cell Genetics in 746,667 Individuals from 5 Global Populations.	Lymphocyte count	643,370 African American or Afro-Caribbean, African ancestry, European ancestry, East Asian ancestry, Hispanic or Latin American and South Asian ancestry individuals	NA	6q25.1	NR	CCDC170			ENSG00000120262	NA	NA	rs1871859-T	rs1871859	0	1871859	intron_variant	0	0.183316	2e-10	9.69897		NA		Affymetrix, Illumina [23472807] (imputed)	N
8	rs1871859	6	151898506	rs1871859	2020-09-18	32888494	Vuckovic D	2020-09-01	Cell	www.ncbi.nlm.nih.gov/pubmed/32888494	The Polygenic and Monogenic Basis of Blood Traits and Diseases.	Lymphocyte count	408,112 British individuals	NA	6q25.1	CCDC170	CCDC170			ENSG00000120262	NA	NA	rs1871859-T	rs1871859	0	1871859	intron_variant	0	0.122733	2e-11	10.699		0.0223757	[0.016-0.029] unit increase	Affymetrix [93095623] (imputed)	N
8	rs1871859	6	151898506	rs1871859	2018-10-18	30048462	Kim SK	2018-07-26	PLoS One	www.ncbi.nlm.nih.gov/pubmed/30048462	Identification of 613 new loci associated with heel bone mineral density and a polygenic risk score for bone mineral density, osteoporosis and fracture.	Heel bone mineral density	394,929 European ancestry individuals	NA	6q25.1		CCDC170			ENSG00000120262	NA	NA	rs1871859-?	rs1871859	0	1871859	intron_variant	0	NR	5e-255	254.301		0.105936	[0.1-0.112] unit increase	Affymetrix [20259828] (imputed)	N
8	rs1871859	6	151898506	rs1871859	2022-11-17	34887591	Graham SE	2021-12-09	Nature	www.ncbi.nlm.nih.gov/pubmed/34887591	The power of genetic diversity in genome-wide association studies of lipids.	Total cholesterol levels	40,963 South Asian ancestry individuals, 48,057 Hispanic individuals, 99,432 Admixed African or African ancestry individuals, 146,492 East Asian ancestry individuals, 1,320,016 European ancestry individuals	NA	6q25.1		CCDC170			ENSG00000120262	NA	NA	rs1871859-?	rs1871859	0	1871859	intron_variant	0	NR	3e-23	22.5229		NA		NR [52000000] (imputed)	N
8	rs1871859	6	151898506	rs1871859	2021-01-22	33097703	Surakka I	2020-10-23	Nat Commun	www.ncbi.nlm.nih.gov/pubmed/33097703	MEPE loss-of-function variant associates with decreased bone mineral density and increased fracture risk.	Ultradistal forearm bone mineral density	21,907 European ancestry individuals	NA	6q25.1	NR	CCDC170			ENSG00000120262	NA	NA	rs1871859-?	rs1871859	0	1871859	intron_variant	0	0.862525	8e-13	12.0969		0.111489	[0.081-0.142] SD units increase	Illumina [11603265] (imputed)	N
8	rs1871859	6	151898506	rs1871859	2022-11-17	34887591	Graham SE	2021-12-09	Nature	www.ncbi.nlm.nih.gov/pubmed/34887591	The power of genetic diversity in genome-wide association studies of lipids.	Total cholesterol levels	1,320,016 European ancestry individuals	NA	6q25.1		CCDC170			ENSG00000120262	NA	NA	rs1871859-T	rs1871859	0	1871859	intron_variant	0	0.129984	1e-17	17		0.02046	[0.017-0.024] unit increase	NR [52000000] (imputed)	N
8	rs1871859	6	151898506	rs1871859	2022-11-17	34887591	Graham SE	2021-12-09	Nature	www.ncbi.nlm.nih.gov/pubmed/34887591	The power of genetic diversity in genome-wide association studies of lipids.	Non-HDL cholesterol levels	40,963 South Asian ancestry individuals, 48,057 Hispanic individuals, 99,432 Admixed African or African ancestry individuals, 146,492 East Asian ancestry individuals, 1,320,016 European ancestry individuals	NA	6q25.1		CCDC170			ENSG00000120262	NA	NA	rs1871859-?	rs1871859	0	1871859	intron_variant	0	NR	4e-14	13.3979		NA		NR [52000000] (imputed)	N
8	rs1871859	6	151898506	rs1871859	2022-11-17	34887591	Graham SE	2021-12-09	Nature	www.ncbi.nlm.nih.gov/pubmed/34887591	The power of genetic diversity in genome-wide association studies of lipids.	Non-HDL cholesterol levels	1,320,016 European ancestry individuals	NA	6q25.1		CCDC170			ENSG00000120262	NA	NA	rs1871859-T	rs1871859	0	1871859	intron_variant	0	0.131474	9e-13	12.0458		0.020086	[0.015-0.025] unit increase	NR [52000000] (imputed)	N
8	rs1871859	6	151898506	rs1871859	2022-11-17	34887591	Graham SE	2021-12-09	Nature	www.ncbi.nlm.nih.gov/pubmed/34887591	The power of genetic diversity in genome-wide association studies of lipids.	Low density lipoprotein cholesterol levels	40,963 South Asian ancestry individuals, 48,057 Hispanic individuals, 99,432 Admixed African or African ancestry individuals, 146,492 East Asian ancestry individuals, 1,320,016 European ancestry individuals	NA	6q25.1		CCDC170			ENSG00000120262	NA	NA	rs1871859-?	rs1871859	0	1871859	intron_variant	0	NR	2e-17	16.699		NA		NR [52000000] (imputed)	N
8	rs1871859	6	151898506	rs1871859	2022-11-17	34887591	Graham SE	2021-12-09	Nature	www.ncbi.nlm.nih.gov/pubmed/34887591	The power of genetic diversity in genome-wide association studies of lipids.	Low density lipoprotein cholesterol levels	1,320,016 European ancestry individuals	NA	6q25.1		CCDC170			ENSG00000120262	NA	NA	rs1871859-T	rs1871859	0	1871859	intron_variant	0	0.12988	1e-14	14		0.0184903	[0.014-0.023] unit increase	NR [52000000] (imputed)	N
8	rs1871859	6	151898506	rs1871859	2022-11-17	36329257	Lee CJ	2022-11-03	Commun Biol	www.ncbi.nlm.nih.gov/pubmed/36329257	Phenome-wide analysis of Taiwan Biobank reveals novel glycemia-related loci and genetic risks for diabetes.	Bone stiffness index	75,665 Taiwanese ancestry individuals	NA	6q25.1		CCDC170			ENSG00000120262	NA	NA	rs1871859-?	rs1871859	0	1871859	intron_variant	0	NR	2e-17	16.699	(Conditioned on rs35883965)	NA		NR [5925277] (imputed)	N
8	rs1871859	6	151898506	rs1871859	2021-12-14	34594039	Sakaue S	2021-09-30	Nat Genet	www.ncbi.nlm.nih.gov/pubmed/34594039	A cross-population atlas of genetic associations for 220 human phenotypes.	Lymphocyte count	349,856 European ancestry individuals, 95,717 East Asian ancestry individuals	NA	6q25.1		CCDC170			ENSG00000120262	NA	NA	rs1871859-T	rs1871859	0	1871859	intron_variant	0	NR	6e-09	8.22185		0.0163	[0.011-0.022] unit increase	Affymetrix, Illumina [20531022] (imputed)	N
8	rs4869742	6	151900047	rs1891002	2017-07-14	28472463	Mullin BH	2017-05-04	Hum Mol Genet	www.ncbi.nlm.nih.gov/pubmed/28472463	Genome-wide association study meta-analysis for quantitative ultrasound parameters of bone identifies five novel loci for broadband ultrasound attenuation.	Bone ultrasound measurement (broadband ultrasound attenuation)	1,268 whole genome sequenced European ancestry women, 8,880 European ancestry women, 6,479 European ancestry men	NA	6q25.1	CCDC170, ESR1	CCDC170			ENSG00000120262	NA	NA	rs1891002-A	rs1891002	0	1891002	intron_variant	0	0.29	2e-10	9.69897		0.08	[0.06-0.1] unit decrease	Illumina [11973598] (imputed)	N
8	rs4869742	6	151900047	rs1891002	2018-10-18	30048462	Kim SK	2018-07-26	PLoS One	www.ncbi.nlm.nih.gov/pubmed/30048462	Identification of 613 new loci associated with heel bone mineral density and a polygenic risk score for bone mineral density, osteoporosis and fracture.	Heel bone mineral density	394,929 European ancestry individuals	NA	6q25.1		CCDC170			ENSG00000120262	NA	NA	rs1891002-?	rs1891002	0	1891002	intron_variant	0	NR	1e-300	300		0.0883992	[0.084-0.093] unit increase	Affymetrix [20259828] (imputed)	N
8	rs4869742	6	151900047	rs1891002	2021-01-22	33097703	Surakka I	2020-10-23	Nat Commun	www.ncbi.nlm.nih.gov/pubmed/33097703	MEPE loss-of-function variant associates with decreased bone mineral density and increased fracture risk.	Ultradistal forearm bone mineral density	21,907 European ancestry individuals	NA	6q25.1	NR	CCDC170			ENSG00000120262	NA	NA	rs1891002-?	rs1891002	0	1891002	intron_variant	0	0.726685	3e-19	18.5229		0.107421	[0.084-0.131] SD units increase	Illumina [11603265] (imputed)	N
8	rs12197879	6	151901337	rs11155797	2022-04-13	34673960	Greenbaum J	2021-10-21	Hum Mol Genet	www.ncbi.nlm.nih.gov/pubmed/34673960	A multi-ethnic whole genome sequencing study to identify novel loci for bone mineral density.	Bone mineral density (femoral neck)	1,825 African American females, 26,724 European ancestry females, 1,683 Hispanic females	NA	6q25.1		CCDC170			ENSG00000120262	NA	NA	rs11155797-?	rs11155797	0	11155797	intron_variant	0	NR	9e-12	11.0458		NA		NR [NR] (imputed)	N
8	rs4869742	6	151901409	rs4870044	2019-12-03	29083408	Liu DJ	2017-10-30	Nat Genet	www.ncbi.nlm.nih.gov/pubmed/29083408	Exome-wide association study of plasma lipids in >300,000 individuals.	Total cholesterol levels	up to 237,050 European ancestry individuals, up to 16,935 African ancestry individuals, up to 30,468 South Asian ancestry individuals, up to 8,287 East Asian ancestry individuals, 5,084 Hispanic individuals	up to 286,268 European and unknown ancestry individuals	6q25.1	C6orf97	CCDC170			ENSG00000120262	NA	NA	rs4870044-T	rs4870044	0	4870044	intron_variant	0	NR	2e-09	8.69897		0.0125688	[0.0085-0.0167] unit increase	Illumina [242289]	N
8	rs4869742	6	151901409	rs4870044	2019-12-03	29083408	Liu DJ	2017-10-30	Nat Genet	www.ncbi.nlm.nih.gov/pubmed/29083408	Exome-wide association study of plasma lipids in >300,000 individuals.	Total cholesterol levels	up to 237,050 European ancestry individuals	NA	6q25.1	NR	CCDC170			ENSG00000120262	NA	NA	rs4870044-T	rs4870044	0	4870044	intron_variant	0	0.29	3e-07	6.52288		0.016	unit increase	Illumina [242289]	N
8	rs4869742	6	151901409	rs4870044	2008-06-20	18445777	Styrkarsdottir U	2008-04-29	N Engl J Med	www.ncbi.nlm.nih.gov/pubmed/18445777	Multiple genetic loci for bone mineral density and fractures.	Bone mineral density (hip)	5,861 European ancestry individuals	7,925 European ancestry individuals	6q25.1	ESR1, C6orf97	CCDC170			ENSG00000120262	NA	NA	rs4870044-T	rs4870044	0	4870044	intron_variant	0	0.28	2e-07	6.69897		0.08	[0.05-0.11] s.d. decrease	Illumina [301019]	N
8	rs4869742	6	151901409	rs4870044	2008-06-20	18445777	Styrkarsdottir U	2008-04-29	N Engl J Med	www.ncbi.nlm.nih.gov/pubmed/18445777	Multiple genetic loci for bone mineral density and fractures.	Bone mineral density (spine)	5,861 European ancestry individuals	7,925 European ancestry individuals	6q25.1	ESR1	CCDC170			ENSG00000120262	NA	NA	rs4870044-T	rs4870044	0	4870044	intron_variant	0	0.28	2e-11	10.699		0.11	[0.08-0.14] s.d. decrease	Illumina [301019]	N
8	rs4869742	6	151901409	rs4870044	2021-02-19	33547301	Chen VL	2021-02-05	Nat Commun	www.ncbi.nlm.nih.gov/pubmed/33547301	Genome-wide association study of serum liver enzymes implicates diverse metabolic and liver pathology.	Serum alkaline phosphatase levels	390,964 European ancestry individuals	105,030 East Asian ancestry individuals	6q25.1	CCDC170	CCDC170			ENSG00000120262	NA	NA	rs4870044-T	rs4870044	0	4870044	intron_variant	0	0.29	1e-08	8		5.68	z-score increase	Affymetrix [4311822] (imputed)	N
8	rs4869742	6	151901802	rs4869739	2014-10-01	24430505	Moayyeri A	2014-01-14	Hum Mol Genet	www.ncbi.nlm.nih.gov/pubmed/24430505	Genetic determinants of heel bone properties: genome-wide association meta-analysis and replication in the GEFOS/GENOMOS consortium.	Bone properties (heel)	2,483 East Asian ancestry individuals, 1,885 European ancestry individuals, 11,146 individuals	10,074 European ancestry individuals, 2,870 European and other ancestry individuals, 21,434 individuals	6q25.1	ESR1, CCDC170	CCDC170			ENSG00000120262	NA	NA	rs4869739-T	rs4869739	0	4869739	intron_variant	0	0.33	3e-18	17.5229	(VOS)	0.07	[0.06-0.09] unit decrease	Affymetrix, Illumina [up to 2609590] (imputed)	N
8	rs4869742	6	151901802	rs4869739	2017-07-14	28472463	Mullin BH	2017-05-04	Hum Mol Genet	www.ncbi.nlm.nih.gov/pubmed/28472463	Genome-wide association study meta-analysis for quantitative ultrasound parameters of bone identifies five novel loci for broadband ultrasound attenuation.	Bone ultrasound measurement (velocity of sound)	1,268 whole genome sequenced European ancestry women, 8,880 European ancestry women, 6,479 European ancestry men	NA	6q25.1	CCDC170, ESR1	CCDC170			ENSG00000120262	NA	NA	rs4869739-T	rs4869739	0	4869739	intron_variant	0	0.29	1e-11	11		0.08	[0.06-0.1] unit decrease	Illumina [11973598] (imputed)	N
8	rs4869742	6	151901802	rs4869739	2018-10-18	30048462	Kim SK	2018-07-26	PLoS One	www.ncbi.nlm.nih.gov/pubmed/30048462	Identification of 613 new loci associated with heel bone mineral density and a polygenic risk score for bone mineral density, osteoporosis and fracture.	Heel bone mineral density	394,929 European ancestry individuals	NA	6q25.1	CCDC170	CCDC170			ENSG00000120262	NA	NA	rs4869739-?	rs4869739	0	4869739	intron_variant	0	NR	0	339.398		NA		Affymetrix [20259828] (imputed)	N
8	rs4869742	6	151907748	rs4869742	2019-01-28	30598549	Morris JA	2018-12-31	Nat Genet	www.ncbi.nlm.nih.gov/pubmed/30598549	An atlas of genetic influences on osteoporosis in humans and mice.	Fractures	53,184 British ancestry cases, 373,611 British ancestry controls	367,900 European ancestry cases, 363,919 European ancestry controls	6q25.1	CCDC170	CCDC170			ENSG00000120262	NA	NA	rs4869742-C	rs4869742	0	4869742	intron_variant	0	0.7088	2e-23	22.699		0.0327	[0.026-0.039] unit decrease	NR [13977204] (imputed)	N
8	rs4869742	6	151907748	rs4869742	2011-06-01	21540461	Kim DH	2011-05-03	Blood	www.ncbi.nlm.nih.gov/pubmed/21540461	A genome-wide association study identifies novel loci associated with susceptibility to chronic myeloid leukemia.	Chronic myeloid leukemia	201 Korean ancestry cases, 497 Korean ancestry controls	237 Korean ancestry cases, 1,000 Korean ancestry controls, 232 European ancestry cases, 576 European ancestry controls	6q25.1	AKAP12, ZBTB2, MTHFD1L, RMND1, C6orf211, ESR1, C6orf97	CCDC170			ENSG00000120262	NA	NA	rs4869742-T	rs4869742	0	4869742	intron_variant	0	0.77	2e-06	5.69897		1.67	[1.35-2.04]	Affymetrix [456522]	N
8	rs4869742	6	151907748	rs4869742	2013-04-11	22504420	Estrada K	2012-04-15	Nat Genet	www.ncbi.nlm.nih.gov/pubmed/22504420	Genome-wide meta-analysis identifies 56 bone mineral density loci and reveals 14 loci associated with risk of fracture.	Lumbar spine bone mineral density	Up to 32,961 European and East Asian ancestry individuals	Up to 50,933 European and East Asian ancestry individuals	6q25.1	C6orf97	CCDC170			ENSG00000120262	NA	NA	rs4869742-T	rs4869742	0	4869742	intron_variant	0	0.31	4e-35	34.3979		0.08	[NR] unit decrease	Affymetrix, Illumina [~ 2500000] (imputed)	N
8	rs4869742	6	151907748	rs4869742	2021-01-22	33097703	Surakka I	2020-10-23	Nat Commun	www.ncbi.nlm.nih.gov/pubmed/33097703	MEPE loss-of-function variant associates with decreased bone mineral density and increased fracture risk.	Ultradistal forearm bone mineral density	21,907 European ancestry individuals	NA	6q25.1	NR	CCDC170			ENSG00000120262	NA	NA	rs4869742-T	rs4869742	0	4869742	intron_variant	0	0.273	2e-19	18.699		0.108	[0.084-0.132] SD units decrease	Illumina [11603265] (imputed)	N
8	rs4869742	6	151908012	rs4869744	2018-09-20	28869591	Kemp JP	2017-09-04	Nat Genet	www.ncbi.nlm.nih.gov/pubmed/28869591	Identification of 153 new loci associated with heel bone mineral density and functional involvement of GPC6 in osteoporosis.	Heel bone mineral density	76,067 European ancestry women, 66,420 European ancestry men	NA	6q25.1	CCDC170	CCDC170			ENSG00000120262	NA	NA	rs4869744-T	rs4869744	0	4869744	intron_variant	0	0.710987	1e-70	70	(men)	0.0987417	[0.088-0.11] unit increase	NR [17166351] (imputed)	N
8	rs4869742	6	151908012	rs4869744	2018-09-20	28869591	Kemp JP	2017-09-04	Nat Genet	www.ncbi.nlm.nih.gov/pubmed/28869591	Identification of 153 new loci associated with heel bone mineral density and functional involvement of GPC6 in osteoporosis.	Heel bone mineral density	76,067 European ancestry women, 66,420 European ancestry men	NA	6q25.1	CCDC170	CCDC170			ENSG00000120262	NA	NA	rs4869744-T	rs4869744	0	4869744	intron_variant	0	0.711636	9e-80	79.0458	(women)	0.0925895	[0.083-0.103] unit increase	NR [17166351] (imputed)	N
8	rs4869742	6	151908012	rs4869744	2018-09-20	28869591	Kemp JP	2017-09-04	Nat Genet	www.ncbi.nlm.nih.gov/pubmed/28869591	Identification of 153 new loci associated with heel bone mineral density and functional involvement of GPC6 in osteoporosis.	Heel bone mineral density	76,067 European ancestry women, 66,420 European ancestry men	NA	6q25.1	CCDC170	CCDC170			ENSG00000120262	NA	NA	rs4869744-T	rs4869744	0	4869744	intron_variant	0	0.711333	4e-150	149.398		0.0946706	[0.087-0.102] unit increase	NR [17166351] (imputed)	N
8	rs4869742	6	151908012	rs4869744	2018-10-18	30048462	Kim SK	2018-07-26	PLoS One	www.ncbi.nlm.nih.gov/pubmed/30048462	Identification of 613 new loci associated with heel bone mineral density and a polygenic risk score for bone mineral density, osteoporosis and fracture.	Heel bone mineral density	394,929 European ancestry individuals	NA	6q25.1		CCDC170			ENSG00000120262	NA	NA	rs4869744-?	rs4869744	0	4869744	intron_variant	0	NR	1e-300	300		0.0882182	[0.084-0.093] unit increase	Affymetrix [20259828] (imputed)	N
8	rs4869742	6	151908012	rs4869744	2021-11-29	33893285	Guindo-Martinez M	2021-04-23	Nat Commun	www.ncbi.nlm.nih.gov/pubmed/33893285	The impact of non-additive genetic associations on age-related complex diseases.	Osteoporosis	5,399 European ancestry cases, 51,238 European ancestry controls	NA	6q25.1		CCDC170			ENSG00000120262	NA	NA	rs4869744-C	rs4869744	0	4869744	intron_variant	0	0.291755	4e-09	8.39794		1.15		Affymetrix [15544346] (imputed)	N
8	rs12197879	6	151910126	rs6557155	2018-03-05	29304378	Medina-Gomez C	2018-01-04	Am J Hum Genet	www.ncbi.nlm.nih.gov/pubmed/29304378	Life-Course Genome-wide Association Study Meta-analysis of Total Body BMD and Assessment of Age-Specific Effects.	Total body bone mineral density	56,284 European ancestry individuals, up to 1,333 African American individuals, up to 9,328 admixed individuals	NA	6q25.1	NR	CCDC170			ENSG00000120262	NA	NA	rs6557155-T	rs6557155	0	6557155	intron_variant	0	0.4318	3e-37	36.5229		0.0751	unit decrease	Affymetrix, Illumina [~ 23700000] (imputed)	N
8	rs12197879	6	151910126	rs6557155	2018-03-05	29304378	Medina-Gomez C	2018-01-04	Am J Hum Genet	www.ncbi.nlm.nih.gov/pubmed/29304378	Life-Course Genome-wide Association Study Meta-analysis of Total Body BMD and Assessment of Age-Specific Effects.	Total body bone mineral density	56,284 European ancestry individuals, up to 1,333 African American individuals, up to 9,328 admixed individuals	NA	6q25.1	NR	CCDC170			ENSG00000120262	NA	NA	rs6557155-T	rs6557155	0	6557155	intron_variant	0	0.4158	3e-34	33.5229	(European)	0.0785	unit decrease	Affymetrix, Illumina [~ 23700000] (imputed)	N
8	rs12197879	6	151910126	rs6557155	2018-03-05	29304378	Medina-Gomez C	2018-01-04	Am J Hum Genet	www.ncbi.nlm.nih.gov/pubmed/29304378	Life-Course Genome-wide Association Study Meta-analysis of Total Body BMD and Assessment of Age-Specific Effects.	Total body bone mineral density (age 45-60)	18,805 European individuals	NA	6q25.1	NR	CCDC170			ENSG00000120262	NA	NA	rs6557155-T	rs6557155	0	6557155	intron_variant	0	0.4255	1e-18	18		0.0968	unit decrease	Affymetrix, Illumina [~ 23700000] (imputed)	N
8	rs12197879	6	151910126	rs6557155	2018-03-05	29304378	Medina-Gomez C	2018-01-04	Am J Hum Genet	www.ncbi.nlm.nih.gov/pubmed/29304378	Life-Course Genome-wide Association Study Meta-analysis of Total Body BMD and Assessment of Age-Specific Effects.	Total body bone mineral density (age over 60)	22,504 European ancestry and African American individuals	NA	6q25.1	NR	CCDC170			ENSG00000120262	NA	NA	rs6557155-T	rs6557155	0	6557155	intron_variant	0	0.428	5e-22	21.301		0.0981	unit decrease	Affymetrix, Illumina [~ 23700000] (imputed)	N
8	rs4869742	6	151911872	rs9383929	2017-07-14	28472463	Mullin BH	2017-05-04	Hum Mol Genet	www.ncbi.nlm.nih.gov/pubmed/28472463	Genome-wide association study meta-analysis for quantitative ultrasound parameters of bone identifies five novel loci for broadband ultrasound attenuation.	Bone ultrasound measurement (broadband ultrasound attenuation)	1,268 whole genome sequenced European ancestry women, 8,880 European ancestry women, 6,479 European ancestry men	NA	6q25.1	CCDC170, ESR1	CCDC170			ENSG00000120262	NA	NA	rs9383929-A	rs9383929	0	9383929	intron_variant	0	0.29	3e-08	7.52288	(male)	0.11	[0.071-0.149] unit decrease	Illumina [11973598] (imputed)	N
8	rs4869742	6	151911872	rs9383929	2022-04-13	34673960	Greenbaum J	2021-10-21	Hum Mol Genet	www.ncbi.nlm.nih.gov/pubmed/34673960	A multi-ethnic whole genome sequencing study to identify novel loci for bone mineral density.	Bone mineral density (spine)	1,123 African American males, 12,382 European ancestry males, 768 Hispanic males	NA	6q25.1		CCDC170			ENSG00000120262	NA	NA	rs9383929-?	rs9383929	0	9383929	intron_variant	0	NR	1e-11	11		NA		NR [NR] (imputed)	N
8	rs10624910	6	152054363	rs3020343	2022-09-01	31882771	Al-Khelaifi F	2019-12-27	Sci Rep	www.ncbi.nlm.nih.gov/pubmed/31882771	Metabolic GWAS of elite athletes reveals novel genetically-influenced metabolites associated with athletic performance.	Taurolithocholate 3-sulfate levels in elite athletes	490 individuals	NA	6q25.1		ESR1			ENSG00000091831	NA	NA	rs3020343-?	rs3020343	0	3020343	intron_variant	0	NR	2e-06	5.69897		0.286564	[0.17-0.4] unit increase	Illumina [275016]	N
8	rs10624910	6	152059563	rs2982552	2014-10-01	24430505	Moayyeri A	2014-01-14	Hum Mol Genet	www.ncbi.nlm.nih.gov/pubmed/24430505	Genetic determinants of heel bone properties: genome-wide association meta-analysis and replication in the GEFOS/GENOMOS consortium.	Bone properties (heel)	730 East Asian ancestry individuals, 2,380 European ancestry individuals, 11,150 individuals	11,058 European ancestry individuals, 2,870 European and other ancestry individuals, 21,439 individuals	6q25.1	ESR1, CCDC170	ESR1			ENSG00000091831	NA	NA	rs2982552-G	rs2982552	0	2982552	intron_variant	0	0.46	2e-10	9.69897	(BUA)	0.05	[0.04-0.07] unit decrease	Affymetrix, Illumina [up to 2609590] (imputed)	N
8	rs10624910	6	152059563	rs2982552	2018-10-18	30048462	Kim SK	2018-07-26	PLoS One	www.ncbi.nlm.nih.gov/pubmed/30048462	Identification of 613 new loci associated with heel bone mineral density and a polygenic risk score for bone mineral density, osteoporosis and fracture.	Heel bone mineral density	394,929 European ancestry individuals	NA	6q25.1	ESR1	ESR1			ENSG00000091831	NA	NA	rs2982552-?	rs2982552	0	2982552	intron_variant	0	NR	2e-212	211.699		NA		Affymetrix [20259828] (imputed)	N
8	rs10624910	6	152064464	rs3020304	2019-02-08	30595370	Kichaev G	2018-12-27	Am J Hum Genet	www.ncbi.nlm.nih.gov/pubmed/30595370	Leveraging Polygenic Functional Enrichment to Improve GWAS Power.	Heel bone mineral density	approximately 446,000 European ancestry individuals	NA	6q25.1		ESR1			ENSG00000091831	NA	NA	rs3020304-?	rs3020304	0	3020304	intron_variant	0	NR	1e-215	215		NA		NR [~ 8900000] (imputed)	N
8	rs10624910	6	152068364	rs1999805	2008-06-20	18445777	Styrkarsdottir U	2008-04-29	N Engl J Med	www.ncbi.nlm.nih.gov/pubmed/18445777	Multiple genetic loci for bone mineral density and fractures.	Bone mineral density (spine)	5,861 European ancestry individuals	7,925 European ancestry individuals	6q25.1	ESR1, C6orf97	ESR1			ENSG00000091831	NA	NA	rs1999805-C	rs1999805	0	1999805	intron_variant	0	0.44	2e-08	7.69897		0.09	[0.06-0.12] s.d. decrease	Illumina [301019]	N
8	rs10624910	6	152081009	rs1609624	2022-04-13	34673960	Greenbaum J	2021-10-21	Hum Mol Genet	www.ncbi.nlm.nih.gov/pubmed/34673960	A multi-ethnic whole genome sequencing study to identify novel loci for bone mineral density.	Bone mineral density (spine)	2,948 African American individuals, 39,107 European ancestry individuals, 2,451 Hispanic individuals	NA	6q25.1		ESR1			ENSG00000091831	NA	NA	rs1609624-?	rs1609624	0	1609624	intron_variant	0	NR	1e-13	13		NA		NR [15500000] (imputed)	N
9	rs4263799	8	72390482	rs4131682	2021-08-24	34021172	Christakoudi S	2021-05-21	Sci Rep	www.ncbi.nlm.nih.gov/pubmed/34021172	GWAS of allometric body-shape indices in UK Biobank identifies loci suggesting associations with morphogenesis, organogenesis, adrenal cell renewal and cancer.	A body shape index	219,872 British ancestry women	NA	8q13.3	RP11-1102P16.1	EYA1			ENSG00000104313	NA	NA	rs4131682-G	rs4131682	0	4131682	intron_variant	0	NR	2e-09	8.69897		0.0172147	[0.012-0.023] unit decrease	Affymetrix [321169] (imputed)	N
9	rs4263799	8	72390482	rs4131682	2021-08-24	34021172	Christakoudi S	2021-05-21	Sci Rep	www.ncbi.nlm.nih.gov/pubmed/34021172	GWAS of allometric body-shape indices in UK Biobank identifies loci suggesting associations with morphogenesis, organogenesis, adrenal cell renewal and cancer.	Waist circumference adjusted for body mass index	219,872 British ancestry women	NA	8q13.3	RP11-1102P16.1	EYA1			ENSG00000104313	NA	NA	rs4131682-G	rs4131682	0	4131682	intron_variant	0	NR	2e-08	7.69897		0.016048	[0.01-0.022] unit decrease	Affymetrix [321114] (imputed)	N
9	rs10093418	8	72392687	rs10093418	2022-07-25	34077760	Alipanahi B	2021-06-01	Am J Hum Genet	www.ncbi.nlm.nih.gov/pubmed/34077760	Large-scale machine-learning-based phenotyping significantly improves genomic discovery for optic nerve femoral head morphology.	Vertical cup-disc ratio	65,680 European ancestry individuals	NA	8q13.3		EYA1			ENSG00000104313	NA	NA	rs10093418-A	rs10093418	0	10093418	intron_variant	0	0.893	7e-11	10.1549		0.00699	[0.0048-0.0092] unit increase	Affymetrix [13110443] (imputed)	N
9	rs10093418	8	72392687	rs10093418	2022-07-25	34077760	Alipanahi B	2021-06-01	Am J Hum Genet	www.ncbi.nlm.nih.gov/pubmed/34077760	Large-scale machine-learning-based phenotyping significantly improves genomic discovery for optic nerve femoral head morphology.	Vertical cup-disc ratio	89,579 European ancestry individuals	NA	8q13.3		EYA1			ENSG00000104313	NA	NA	rs10093418-A	rs10093418	0	10093418	intron_variant	0	NR	2e-11	10.699		0.0526	[0.036-0.069] unit increase	Affymetrix [8600000] (imputed)	N
9	rs4263799	8	72394991	rs4263799	2022-03-07	34910505	van der Meer D	2021-12-15	Sci Adv	www.ncbi.nlm.nih.gov/pubmed/34910505	The genetic architecture of human cortical folding.	Vertex-wise sulcal depth	33,748 European ancestry individuals	NA	8q13.3		EYA1			ENSG00000104313	NA	NA	rs4263799-T	rs4263799	0	4263799	intron_variant	0	0.5	2e-09	8.69897		6.01	z score increase	Affymetrix [9061022] (imputed)	N
9	8:72395582_AAGCCCT_A	8	72396213	rs28446899	2019-11-04	30239722	Pulit SL	2018-09-14	Hum Mol Genet	www.ncbi.nlm.nih.gov/pubmed/30239722	Meta-analysis of genome-wide association studies for body fat distribution in 694,649 individuals of European ancestry.	Waist-hip ratio	697,734 European ancestry individuals	NA	8q13.3	NA	EYA1			ENSG00000104313	NA	NA	rs28446899-T	rs28446899	0	28446899	intron_variant	0	0.078	8e-23	22.0969		0.0362	[0.029-0.043] unit increase	NR [~ 27400000] (imputed)	N
9	8:72395582_AAGCCCT_A	8	72399623	rs36096231	2020-07-21	32203549	Richardson TG	2020-03-23	PLoS Med	www.ncbi.nlm.nih.gov/pubmed/32203549	Evaluating the relationship between circulating lipoprotein lipids and apolipoproteins with risk of coronary heart disease: A multivariable Mendelian randomisation analysis.	Apolipoprotein A1 levels	393,193 European ancestry individuals	NA	8q13.3	RP11-1102P16.1	EYA1			ENSG00000104313	NA	NA	rs36096231-C	rs36096231	0	36096231	intron_variant	0	0.927521	4e-08	7.39794		0.020767	[0.013-0.028] unit increase	Affymetrix [NR] (imputed)	N
9	8:72395582_AAGCCCT_A	8	72399623	rs36096231	2021-08-24	34021172	Christakoudi S	2021-05-21	Sci Rep	www.ncbi.nlm.nih.gov/pubmed/34021172	GWAS of allometric body-shape indices in UK Biobank identifies loci suggesting associations with morphogenesis, organogenesis, adrenal cell renewal and cancer.	Waist-to-hip ratio adjusted for BMI	219,872 British ancestry women	NA	8q13.3	RP11-1102P16.1	EYA1			ENSG00000104313	NA	NA	rs36096231-T	rs36096231	0	36096231	intron_variant	0	NR	1e-25	25		0.0566505	[0.046-0.067] unit increase	Affymetrix [319769] (imputed)	N
9	8:72395582_AAGCCCT_A	8	72399623	rs36096231	2021-08-24	34021172	Christakoudi S	2021-05-21	Sci Rep	www.ncbi.nlm.nih.gov/pubmed/34021172	GWAS of allometric body-shape indices in UK Biobank identifies loci suggesting associations with morphogenesis, organogenesis, adrenal cell renewal and cancer.	A body shape index	219,872 British ancestry women	NA	8q13.3	RP11-1102P16.1	EYA1			ENSG00000104313	NA	NA	rs36096231-T	rs36096231	0	36096231	intron_variant	0	NR	1e-27	27		0.0595309	[0.049-0.07] unit increase	Affymetrix [321169] (imputed)	N
9	8:72395582_AAGCCCT_A	8	72399623	rs36096231	2021-08-24	34021172	Christakoudi S	2021-05-21	Sci Rep	www.ncbi.nlm.nih.gov/pubmed/34021172	GWAS of allometric body-shape indices in UK Biobank identifies loci suggesting associations with morphogenesis, organogenesis, adrenal cell renewal and cancer.	Waist-hip index	219,872 British ancestry women	NA	8q13.3	RP11-1102P16.1	EYA1			ENSG00000104313	NA	NA	rs36096231-T	rs36096231	0	36096231	intron_variant	0	NR	2e-26	25.699		0.0574984	[0.047-0.068] unit increase	Affymetrix [319769] (imputed)	N
9	8:72395582_AAGCCCT_A	8	72407374	rs10101067	2019-09-19	30926973	Bentley AR	2019-03-29	Nat Genet	www.ncbi.nlm.nih.gov/pubmed/30926973	Multi-ancestry genome-wide gene-smoking interaction study of 387,272 individuals identifies new loci associated with serum lipids.	Triglyceride levels x smoking (current vs non smokers) interaction (2df test)	5,022 African ancestry current smoker individuals, 808 Asian ancestry current smoker individuals, 13,303 European ancestry current smoker individuals, 764 Hispanic current smoker individuals, 18,489 African ancestry non smoker individuals, 3,841 Asian ancestry non smoker individuals, 63,740 European ancestry non smoker individuals, 5,941 Hispanic non smoker individuals	1,367 African ancestry current smoker individuals, 22,744 Asian ancestry current smoker individuals, 22,268 European ancestry current smoker individuals, 2,899 Hispanic current smoker individuals, 3,989 African ancestry non smoker individuals, 89,177 Asian ancestry non smoker individuals, 86,885 European ancestry non smoker individuals, 11,811 Hispanic non smoker individuals	8q13.3		EYA1			ENSG00000104313	NA	NA	rs10101067-?	rs10101067	0	10101067	intron_variant	0	NR	6e-07	6.22185		0.0178	[0.00012-0.03548] unit decrease	Affymetrix, Illumina, Perlegen [NR] (imputed)	N
9	8:72395582_AAGCCCT_A	8	72407374	rs10101067	2019-09-19	30926973	Bentley AR	2019-03-29	Nat Genet	www.ncbi.nlm.nih.gov/pubmed/30926973	Multi-ancestry genome-wide gene-smoking interaction study of 387,272 individuals identifies new loci associated with serum lipids.	Triglyceride levels x smoking (current vs non smokers) interaction (2df test)	5,022 African ancestry current smoker individuals, 808 Asian ancestry current smoker individuals, 13,303 European ancestry current smoker individuals, 764 Hispanic current smoker individuals, 18,489 African ancestry non smoker individuals, 3,841 Asian ancestry non smoker individuals, 63,740 European ancestry non smoker individuals, 5,941 Hispanic non smoker individuals	1,367 African ancestry current smoker individuals, 22,744 Asian ancestry current smoker individuals, 22,268 European ancestry current smoker individuals, 2,899 Hispanic current smoker individuals, 3,989 African ancestry non smoker individuals, 89,177 Asian ancestry non smoker individuals, 86,885 European ancestry non smoker individuals, 11,811 Hispanic non smoker individuals	8q13.3		EYA1			ENSG00000104313	NA	NA	rs10101067-C	rs10101067	0	10101067	intron_variant	0	0.08	4e-08	7.39794		0.0092	[-0.00119-0.01959] unit decrease	Affymetrix, Illumina, Perlegen [NR] (imputed)	N
9	8:72395582_AAGCCCT_A	8	72407374	rs10101067	2019-09-19	30926973	Bentley AR	2019-03-29	Nat Genet	www.ncbi.nlm.nih.gov/pubmed/30926973	Multi-ancestry genome-wide gene-smoking interaction study of 387,272 individuals identifies new loci associated with serum lipids.	Triglyceride levels in non smokers	18,489 African ancestry individuals, 3,841 Asian ancestry individuals, 63,740 European ancestry individuals, 5,941 Hispanic individuals	NA	8q13.3		EYA1			ENSG00000104313	NA	NA	rs10101067-?	rs10101067	0	10101067	intron_variant	0	NR	1e-06	6		0.0243	[0.014-0.034] unit increase	Affymetrix, Illumina, Perlegen [NR] (imputed)	N
9	8:72395582_AAGCCCT_A	8	72407374	rs10101067	2019-09-19	30926973	Bentley AR	2019-03-29	Nat Genet	www.ncbi.nlm.nih.gov/pubmed/30926973	Multi-ancestry genome-wide gene-smoking interaction study of 387,272 individuals identifies new loci associated with serum lipids.	Triglyceride levels x smoking (ever vs never smokers) interaction (2df test)	11,735 African ancestry ever smoker individuals, 1,172 Asian ancestry ever smoker individuals, 42,899 European ancestry ever smoker individuals, 2,582 Hispanic ever smoker individuals, 11,777 African ancestry never smoker individuals, 3,477 Asian ancestry never smoker individuals, 34,148 European ancestry never smoker individuals, 4,123 Hispanic never smoker individuals	1,710 African ancestry ever smoker individuals, 54,217 Asian ancestry ever smoker individuals, 11,550 European ancestry ever smoker individuals, 5,915 Hispanic ever smoker individuals, 2,040 African ancestry never smoker individuals, 57,704 Asian ancestry never smoker individuals, 47,916 European ancestry never smoker individuals, 8,795 Hispanic never smoker individuals	8q13.3		EYA1			ENSG00000104313	NA	NA	rs10101067-C	rs10101067	0	10101067	intron_variant	0	0.08	1e-06	6		NA		Affymetrix, Illumina, Perlegen [NR] (imputed)	N
9	8:72395582_AAGCCCT_A	8	72407374	rs10101067	2019-09-19	30926973	Bentley AR	2019-03-29	Nat Genet	www.ncbi.nlm.nih.gov/pubmed/30926973	Multi-ancestry genome-wide gene-smoking interaction study of 387,272 individuals identifies new loci associated with serum lipids.	Triglyceride levels	up to 23,508 African ancestry individuals, 4,649 Asian ancestry individuals, up to 77,047 European ancestry individuals, 6,705 Hispanic individuals	NA	8q13.3		EYA1			ENSG00000104313	NA	NA	rs10101067-?	rs10101067	0	10101067	intron_variant	0	NR	3e-06	5.52288		0.0216	[0.013-0.031] unit increase	Affymetrix, Illumina, Perlegen [NR] (imputed)	N
9	8:72395582_AAGCCCT_A	8	72407374	rs10101067	2019-11-04	30239722	Pulit SL	2018-09-14	Hum Mol Genet	www.ncbi.nlm.nih.gov/pubmed/30239722	Meta-analysis of genome-wide association studies for body fat distribution in 694,649 individuals of European ancestry.	Waist-to-hip ratio adjusted for BMI	379,501 European ancestry female individuals	NA	8q13.3	NR	EYA1			ENSG00000104313	NA	NA	rs10101067-C	rs10101067	0	10101067	intron_variant	0	0.0711	6e-34	33.2218		0.0414	[0.035-0.048] unit increase	NR [~ 27400000] (imputed)	N
9	8:72395582_AAGCCCT_A	8	72407374	rs10101067	2019-11-04	30239722	Pulit SL	2018-09-14	Hum Mol Genet	www.ncbi.nlm.nih.gov/pubmed/30239722	Meta-analysis of genome-wide association studies for body fat distribution in 694,649 individuals of European ancestry.	Waist-hip ratio	381,152 European female individuals	NA	8q13.3	NR	EYA1			ENSG00000104313	NA	NA	rs10101067-C	rs10101067	0	10101067	intron_variant	0	0.0711	9e-23	22.0458		0.0332	[0.027-0.04] unit increase	NR [~ 27400000] (imputed)	N
[truncated: 616 more rows]
