# Supplementary material for: Deep learning and genome-wide association meta-analyses of bone marrow adiposity in the UK Biobank
Source: Nat Commun. 2025 Jan 2;16:99. doi: 10.1038/s41467-024-55422-4 (PMC11697225; doi:10.1038/s41467-024-55422-4)
Supplement: Supplementary file 36 — Supplementary Data 33 [file 41467_2024_55422_MOESM36_ESM.xlsx]

## Sheet: Supplementary Table 33
Supplementary Table 33: Summary of GWAS catalog for meta-GWAS in white unrelated sample for total hip
Total hip
GenomicLocus	IndSigSNP	chr	bp	snp	DateAddedToCatalog	PMID	FirstAuth	Date	Journal	Link	Study	Trait	InitialN	ReplicationN	Region	ReportedGene	MappedGene	UpGene	DownGene	SNP_Gene_ID	UpGeneDist	DownGeneDist	Strongest	SNPs	marged	SNP_ID_cur	Context	intergenic	RiskAF	P	Pmlog	Ptext	OrBeta	X95CI	Platform	CNV
1	rs7537281	1	22681214	rs34761529	2020-03-23	31900758	Han X	2020-01-03	Eur J Epidemiol	www.ncbi.nlm.nih.gov/pubmed/31900758	Using Mendelian randomization to evaluate the causal relationship between serum C-reactive protein levels and age-related macular degeneration.	C-reactive protein levels	418,642 British ancestry individuals	NA	1p36.12	NR	PPIAP34 - ZBTB40	ENSG00000234397	ENSG00000184677		31390	74117	rs34761529-C	rs34761529	0	34761529	intergenic_variant	1	0.795183	4e-09	8.39794		0.0150896	[0.01-0.02] unit increase	NR [NR]	N
1	rs7537281	1	22681214	rs34761529	2022-05-06	35459240	Said S	2022-04-22	Nat Commun	www.ncbi.nlm.nih.gov/pubmed/35459240	Genetic analysis of over half a million people characterises C-reactive protein loci.	C-reactive protein levels	575,531 European ancestry individuals	NA	1p36.12		PPIAP34 - ZBTB40	ENSG00000234397	ENSG00000184677		31390	74117	rs34761529-T	rs34761529	0	34761529	intergenic_variant	1	NR	2e-12	11.699		0.0179	[0.013-0.023] unit decrease	NR [11106737] (imputed)	N
1	rs7537281	1	22681214	rs34761529	2021-12-14	34594039	Sakaue S	2021-09-30	Nat Genet	www.ncbi.nlm.nih.gov/pubmed/34594039	A cross-population atlas of genetic associations for 220 human phenotypes.	Medication use (drugs affecting bone structure and mineralization)	7,870 European ancestry cases, 207,798 European ancestry controls, 6,143 East Asian ancestry cases, 172,583 East Asian ancestry controls	NA	1p36.12		PPIAP34 - ZBTB40	ENSG00000234397	ENSG00000184677		31390	74117	rs34761529-T	rs34761529	0	34761529	intergenic_variant	1	NR	2e-08	7.69897		0.0775	[0.05-0.105] unit decrease	Affymetrix, Illumina [15248280] (imputed)	N
1	rs7537281	1	22682366	rs12742784	2018-03-05	29304378	Medina-Gomez C	2018-01-04	Am J Hum Genet	www.ncbi.nlm.nih.gov/pubmed/29304378	Life-Course Genome-wide Association Study Meta-analysis of Total Body BMD and Assessment of Age-Specific Effects.	Total body bone mineral density (age 30-45)	10,062 European and unknown ancestry individuals	NA	1p36.12	NR	PPIAP34 - ZBTB40	ENSG00000234397	ENSG00000184677		32542	72965	rs12742784-T	rs12742784	0	12742784	intergenic_variant	1	0.2193	7e-10	9.1549		0.1126	unit increase	Affymetrix, Illumina [~ 23700000] (imputed)	N
1	rs7537281	1	22682366	rs12742784	2019-01-31	27476799	Nielson CM	2016-09-06	J Bone Miner Res	www.ncbi.nlm.nih.gov/pubmed/27476799	Novel Genetic Variants Associated With Increased Vertebral Volumetric BMD, Reduced Vertebral Fracture Risk, and Increased Expression of SLC1A3 and EPHB2.	Lumbar spine bone mineral density (trabecular)	12,287 European ancestry individuals	2,987 individuals	1p36.12	ZBTB40	PPIAP34 - ZBTB40	ENSG00000234397	ENSG00000184677		32542	72965	rs12742784-C	rs12742784	0	12742784	intergenic_variant	1	0.21	1e-10	10		0.094	[0.065-0.123] unit increase	Affymetrix, Illumina [up to 37790451] (imputed)	N
1	rs7537281	1	22682366	rs12742784	2019-01-31	27476799	Nielson CM	2016-09-06	J Bone Miner Res	www.ncbi.nlm.nih.gov/pubmed/27476799	Novel Genetic Variants Associated With Increased Vertebral Volumetric BMD, Reduced Vertebral Fracture Risk, and Increased Expression of SLC1A3 and EPHB2.	Lumbar spine bone mineral density (integral)	11,080 European ancestry individuals	NA	1p36.12	ZBTB40	PPIAP34 - ZBTB40	ENSG00000234397	ENSG00000184677		32542	72965	rs12742784-C	rs12742784	0	12742784	intergenic_variant	1	0.21	1e-10	10		0.099	[0.07-0.128] unit increase	Affymetrix, Illumina [up to 2659730] (imputed)	N
1	rs7537281	1	22691597	rs11810751	2020-09-18	32888494	Vuckovic D	2020-09-01	Cell	www.ncbi.nlm.nih.gov/pubmed/32888494	The Polygenic and Monogenic Basis of Blood Traits and Diseases.	High light scatter reticulocyte count	408,112 British individuals	NA	1p36.12		PPIAP34 - ZBTB40	ENSG00000234397	ENSG00000184677		41773	63734	rs11810751-C	rs11810751	0	11810751	non_coding_transcript_exon_variant	1	0.17642	2e-18	17.699		0.0253711	[0.02-0.031] unit decrease	Affymetrix [93095623] (imputed)	N
1	rs7537281	1	22691597	rs11810751	2020-09-18	32888494	Vuckovic D	2020-09-01	Cell	www.ncbi.nlm.nih.gov/pubmed/32888494	The Polygenic and Monogenic Basis of Blood Traits and Diseases.	Immature fraction of reticulocytes	408,112 British individuals	NA	1p36.12		PPIAP34 - ZBTB40	ENSG00000234397	ENSG00000184677		41773	63734	rs11810751-C	rs11810751	0	11810751	non_coding_transcript_exon_variant	1	0.176452	4e-24	23.3979		0.0296611	[0.024-0.035] unit decrease	Affymetrix [93095623] (imputed)	N
1	rs7537281	1	22691597	rs11810751	2020-09-18	32888494	Vuckovic D	2020-09-01	Cell	www.ncbi.nlm.nih.gov/pubmed/32888494	The Polygenic and Monogenic Basis of Blood Traits and Diseases.	High light scatter reticulocyte percentage of red cells	408,112 British individuals	NA	1p36.12		PPIAP34 - ZBTB40	ENSG00000234397	ENSG00000184677		41773	63734	rs11810751-C	rs11810751	0	11810751	non_coding_transcript_exon_variant	1	0.17642	2e-22	21.699		0.0282863	[0.023-0.034] unit decrease	Affymetrix [93095623] (imputed)	N
1	rs7537281	1	22697212	rs34414754	2020-09-18	32888494	Vuckovic D	2020-09-01	Cell	www.ncbi.nlm.nih.gov/pubmed/32888494	The Polygenic and Monogenic Basis of Blood Traits and Diseases.	Red cell distribution width	408,112 British individuals	NA	1p36.12		PPIAP34 - ZBTB40	ENSG00000234397	ENSG00000184677		47388	58119	rs34414754-C	rs34414754	0	34414754	intergenic_variant	1	0.17647	8e-23	22.0969		0.0284037	[0.023-0.034] unit decrease	Affymetrix [93095623] (imputed)	N
1	rs7537281	1	22697212	rs34414754	2021-12-14	34594039	Sakaue S	2021-09-30	Nat Genet	www.ncbi.nlm.nih.gov/pubmed/34594039	A cross-population atlas of genetic associations for 220 human phenotypes.	Osteoporosis	8,520 European ancestry cases, 479,981 European ancestry controls, 9,794 East Asian ancestry cases, 168,932 East Asian ancestry controls	NA	1p36.12		PPIAP34 - ZBTB40	ENSG00000234397	ENSG00000184677		47388	58119	rs34414754-C	rs34414754	0	34414754	intergenic_variant	1	NR	1e-08	8		0.083	[0.054-0.112] unit decrease	Affymetrix, Illumina [25844994] (imputed)	N
1	rs7537281	1	22697860	rs6679981	2018-03-05	29304378	Medina-Gomez C	2018-01-04	Am J Hum Genet	www.ncbi.nlm.nih.gov/pubmed/29304378	Life-Course Genome-wide Association Study Meta-analysis of Total Body BMD and Assessment of Age-Specific Effects.	Total body bone mineral density (age 45-60)	18,805 European individuals	NA	1p36.12	NR	PPIAP34 - ZBTB40	ENSG00000234397	ENSG00000184677		48036	57471	rs6679981-A	rs6679981	0	6679981	intergenic_variant	1	0.1811	5e-17	16.301		0.1162	unit increase	Affymetrix, Illumina [~ 23700000] (imputed)	N
1	rs7537281	1	22698447	rs7524102	2018-07-04	29499414	Pei YF	2018-02-27	Bone	www.ncbi.nlm.nih.gov/pubmed/29499414	Joint study of two genome-wide association meta-analyses identified 20p12.1 and 20q13.33 for bone mineral density.	Lumbar spine bone mineral density	up to 4,692 European ancestry individuals, up to 1,539 Han Chinese ancestry individuals, up to 849 African American individuals, up to 446 Hispanic individuals, 2,882 European ancestry whole-genome sequenced individuals, 3,549 European ancestry whole-exome sequenced individuals, 26,534 European ancestry non-array genotype imputed individuals	NA	1p36.12	ZBTB40	PPIAP34 - ZBTB40	ENSG00000234397	ENSG00000184677		48623	56884	rs7524102-A	rs7524102	0	7524102	intergenic_variant	1	0.830289	5e-18	17.301		0.087	[0.067-0.107] unit decrease	Affymetrix, Illumina [7998108] (imputed)	N
1	rs7537281	1	22698447	rs7524102	2018-07-04	29499414	Pei YF	2018-02-27	Bone	www.ncbi.nlm.nih.gov/pubmed/29499414	Joint study of two genome-wide association meta-analyses identified 20p12.1 and 20q13.33 for bone mineral density.	Femoral neck bone mineral density	up to 4,692 European ancestry individuals, up to 1,539 Han Chinese ancestry individuals, up to 849 African American individuals, up to 446 Hispanic individuals, 2,882 European ancestry whole-genome sequenced individuals, 3,549 European ancestry whole-exome sequenced individuals, 26,534 European ancestry non-array genotype imputed individuals	NA	1p36.12	ZBTB40	PPIAP34 - ZBTB40	ENSG00000234397	ENSG00000184677		48623	56884	rs7524102-A	rs7524102	0	7524102	intergenic_variant	1	0.830289	1e-20	20		0.0828	[0.065-0.1] unit decrease	Affymetrix, Illumina [7998108] (imputed)	N
1	rs7537281	1	22698447	rs7524102	2011-05-27	21533022	Duncan EL	2011-04-21	PLoS Genet	www.ncbi.nlm.nih.gov/pubmed/21533022	Genome-wide association study using extreme truncate selection identifies novel genes affecting bone mineral density and fracture risk.	Bone mineral density	900 European ancestry female individuals with low hip bone mineral density, 1,055 European ancestry female individuals with high hip bone mineral density	20,898 European ancestry female individuals	1p36.12	ZBTB40	PPIAP34 - ZBTB40	ENSG00000234397	ENSG00000184677		48623	56884	rs7524102-G	rs7524102	0	7524102	intergenic_variant	1	NR	9e-07	6.04576	(total hip)	0.44	[NR] unit decrease	Illumina [2543887] (imputed)	N
1	rs7537281	1	22698447	rs7524102	2011-05-27	21533022	Duncan EL	2011-04-21	PLoS Genet	www.ncbi.nlm.nih.gov/pubmed/21533022	Genome-wide association study using extreme truncate selection identifies novel genes affecting bone mineral density and fracture risk.	Bone mineral density	900 European ancestry female individuals with low hip bone mineral density, 1,055 European ancestry female individuals with high hip bone mineral density	20,898 European ancestry female individuals	1p36.12	ZBTB40	PPIAP34 - ZBTB40	ENSG00000234397	ENSG00000184677		48623	56884	rs7524102-G	rs7524102	0	7524102	intergenic_variant	1	NR	1e-06	6	(femoral neck)	0.14	[NR] unit decrease	Illumina [2543887] (imputed)	N
1	rs7537281	1	22698447	rs7524102	2017-10-08	28886342	Ng M	2017-09-07	Am J Hum Genet	www.ncbi.nlm.nih.gov/pubmed/28886342	A Genome-wide Association Study of Dupuytren Disease Reveals 17 Additional Variants Implicated in Fibrosis.	Dupuytren's disease	3,871 European ancestry cases, 4,686 European ancestry controls	4,041 European and unknown ancestry cases, 8,251 European and unknown ancestry controls	1p36.12	WNT4, ZBTB40	PPIAP34 - ZBTB40	ENSG00000234397	ENSG00000184677		48623	56884	rs7524102-G	rs7524102	0	7524102	intergenic_variant	1	0.214	3e-15	14.5229		1.351	[1.254-1.456]	Illumina [238825]	N
1	rs7537281	1	22698447	rs7524102	2009-10-16	19801982	Rivadeneira F	2009-10-04	Nat Genet	www.ncbi.nlm.nih.gov/pubmed/19801982	Twenty bone-mineral-density loci identified by large-scale meta-analysis of genome-wide association studies.	Bone mineral density (spine)	19,195 European ancestry individuals	NA	1p36.12	ZBTB40	PPIAP34 - ZBTB40	ENSG00000234397	ENSG00000184677		48623	56884	rs7524102-G	rs7524102	0	7524102	intergenic_variant	1	0.17	3e-10	9.52288		0.09	[0.06-0.12] s.d. increase	Affymetrix, Illumina [2543686] (imputed)	N
1	rs7537281	1	22698447	rs7524102	2012-03-03	21732829	Dolmans GH	2011-07-06	N Engl J Med	www.ncbi.nlm.nih.gov/pubmed/21732829	Wnt signaling and Dupuytren's disease.	Dupuytren's disease	856 European ancestry cases, 2,836 European ancestry controls	1,298 European ancestry cases, 7,136 European ancestry controls	1p36.12	RP11-415K20.1, WNT4	PPIAP34 - ZBTB40	ENSG00000234397	ENSG00000184677		48623	56884	rs7524102-G	rs7524102	0	7524102	intergenic_variant	1	0.21	3e-09	8.52288		1.28	[1.17-1.41]	Illumina [234939]	N
1	rs7537281	1	22698447	rs7524102	2009-12-11	19915572	Barrett JC	2009-11-15	Nat Genet	www.ncbi.nlm.nih.gov/pubmed/19915572	Genome-wide association study of ulcerative colitis identifies three new susceptibility loci, including the HNF4A region.	Ulcerative colitis	2,361 European ancestry cases, 5,417 European ancestry controls	2,321 European ancestry cases, 4,818 European ancestry controls	1p36.12	intergenic	PPIAP34 - ZBTB40	ENSG00000234397	ENSG00000184677		48623	56884	rs7524102-A	rs7524102	0	7524102	intergenic_variant	1	0.83	3e-07	6.52288		1.1	[1.00-1.21]	Affymetrix [NR]	N
1	rs7537281	1	22698447	rs7524102	2008-06-20	18445777	Styrkarsdottir U	2008-04-29	N Engl J Med	www.ncbi.nlm.nih.gov/pubmed/18445777	Multiple genetic loci for bone mineral density and fractures.	Bone mineral density (hip)	5,861 European ancestry individuals	7,925 European ancestry individuals	1p36.12	ZBTB40	PPIAP34 - ZBTB40	ENSG00000234397	ENSG00000184677		48623	56884	rs7524102-A	rs7524102	0	7524102	intergenic_variant	1	0.82	5e-16	15.301		0.15	[0.11-0.19] s.d. decrease	Illumina [301019]	N
1	rs7537281	1	22698447	rs7524102	2008-06-20	18445777	Styrkarsdottir U	2008-04-29	N Engl J Med	www.ncbi.nlm.nih.gov/pubmed/18445777	Multiple genetic loci for bone mineral density and fractures.	Bone mineral density (spine)	5,861 European ancestry individuals	7,925 European ancestry individuals	1p36.12	ZBTB40	PPIAP34 - ZBTB40	ENSG00000234397	ENSG00000184677		48623	56884	rs7524102-A	rs7524102	0	7524102	intergenic_variant	1	0.82	9e-09	8.04576		0.11	[0.07-0.15] s.d. decrease	Illumina [301019]	N
1	rs7537281	1	22698447	rs7524102	2011-03-29	21297633	Anderson CA	2011-02-06	Nat Genet	www.ncbi.nlm.nih.gov/pubmed/21297633	Meta-analysis identifies 29 additional ulcerative colitis risk loci, increasing the number of confirmed associations to 47.	Ulcerative colitis	6,687 European ancestry cases, 19,718 European ancestry controls	9,628 European ancestry cases, 12,917 European ancestry controls	1p36.12	intergenic	PPIAP34 - ZBTB40	ENSG00000234397	ENSG00000184677		48623	56884	rs7524102-A	rs7524102	0	7524102	intergenic_variant	1	0.83	2e-13	12.699		1.1	[1.05-1.16]	Affymetrix, Illumina [~ 1100000] (imputed)	N
1	rs7537281	1	22698447	rs7524102	2009-01-16	19079262	Styrkarsdottir U	2008-12-14	Nat Genet	www.ncbi.nlm.nih.gov/pubmed/19079262	New sequence variants associated with bone mineral density.	Bone mineral density (hip)	6,865 European ancestry individuals	8,510 European ancestry individuals	1p36.12	intergenic	PPIAP34 - ZBTB40	ENSG00000234397	ENSG00000184677		48623	56884	rs7524102-A	rs7524102	0	7524102	intergenic_variant	1	0.82	1e-16	16		0.15	[0.11-0.18] s.d. decrease	Illumina [305051]	N
1	rs7537281	1	22698447	rs7524102	2022-04-13	34673960	Greenbaum J	2021-10-21	Hum Mol Genet	www.ncbi.nlm.nih.gov/pubmed/34673960	A multi-ethnic whole genome sequencing study to identify novel loci for bone mineral density.	Bone mineral density (femoral neck)	2,948 African American individuals, 39,107 European ancestry individuals, 2,451 Hispanic individuals	NA	1p36.12		PPIAP34 - ZBTB40	ENSG00000234397	ENSG00000184677		48623	56884	rs7524102-?	rs7524102	0	7524102	intergenic_variant	1	NR	3e-22	21.5229		NA		NR [15500000] (imputed)	N
1	rs7537281	1	22698447	rs7524102	2022-04-13	34673960	Greenbaum J	2021-10-21	Hum Mol Genet	www.ncbi.nlm.nih.gov/pubmed/34673960	A multi-ethnic whole genome sequencing study to identify novel loci for bone mineral density.	Bone mineral density (spine)	2,948 African American individuals, 39,107 European ancestry individuals, 2,451 Hispanic individuals	NA	1p36.12		PPIAP34 - ZBTB40	ENSG00000234397	ENSG00000184677		48623	56884	rs7524102-?	rs7524102	0	7524102	intergenic_variant	1	NR	6e-18	17.2218		NA		NR [15500000] (imputed)	N
1	rs7537281	1	22698447	rs7524102	2022-04-13	34673960	Greenbaum J	2021-10-21	Hum Mol Genet	www.ncbi.nlm.nih.gov/pubmed/34673960	A multi-ethnic whole genome sequencing study to identify novel loci for bone mineral density.	Bone mineral density (femoral neck)	1,825 African American females, 26,724 European ancestry females, 1,683 Hispanic females	NA	1p36.12		PPIAP34 - ZBTB40	ENSG00000234397	ENSG00000184677		48623	56884	rs7524102-?	rs7524102	0	7524102	intergenic_variant	1	NR	4e-16	15.3979		NA		NR [NR] (imputed)	N
1	rs7537281	1	22698447	rs7524102	2022-04-13	34673960	Greenbaum J	2021-10-21	Hum Mol Genet	www.ncbi.nlm.nih.gov/pubmed/34673960	A multi-ethnic whole genome sequencing study to identify novel loci for bone mineral density.	Bone mineral density (spine)	1,825 African American females, 26,724 European ancestry females, 1,683 Hispanic females	NA	1p36.12		PPIAP34 - ZBTB40	ENSG00000234397	ENSG00000184677		48623	56884	rs7524102-?	rs7524102	0	7524102	intergenic_variant	1	NR	6e-19	18.2218		NA		NR [NR] (imputed)	N
1	rs7537281	1	22698447	rs7524102	2021-12-14	34594039	Sakaue S	2021-09-30	Nat Genet	www.ncbi.nlm.nih.gov/pubmed/34594039	A cross-population atlas of genetic associations for 220 human phenotypes.	Hemoglobin	350,474 European ancestry individuals, 152,447 East Asian ancestry individuals	NA	1p36.12		PPIAP34 - ZBTB40	ENSG00000234397	ENSG00000184677		48623	56884	rs7524102-G	rs7524102	0	7524102	intergenic_variant	1	NR	1e-12	12		0.0146	[0.01-0.019] unit increase	Affymetrix, Illumina [20538521] (imputed)	N
1	rs7537281	1	22698447	rs7524102	2021-12-14	34594039	Sakaue S	2021-09-30	Nat Genet	www.ncbi.nlm.nih.gov/pubmed/34594039	A cross-population atlas of genetic associations for 220 human phenotypes.	Hematocrit	350,475 European ancestry individuals, 153,015 East Asian ancestry individuals	NA	1p36.12		PPIAP34 - ZBTB40	ENSG00000234397	ENSG00000184677		48623	56884	rs7524102-G	rs7524102	0	7524102	intergenic_variant	1	NR	2e-11	10.699		0.0141	[0.01-0.0182] unit increase	Affymetrix, Illumina [20538534] (imputed)	N
1	rs7537281	1	22700351	rs34920465	2014-07-20	24249740	Zhang L	2013-11-17	Hum Mol Genet	www.ncbi.nlm.nih.gov/pubmed/24249740	Multistage genome-wide association meta-analyses identified two new loci for bone mineral density.	Bone mineral density	5,833 European ancestry females, 2,639 European ancestry males, 784 Han Chinese ancestry females, 763 Han Chinese ancestry males, 712 African American females, 409 Hispanic females	7,010 European ancestry females, 3,772 European ancestry males, 2,980 East Asian ancestry females, 2,159 East Asian ancestry males	1p36.12	ZBTB40	PPIAP34 - ZBTB40	ENSG00000234397	ENSG00000184677		50527	54980	rs34920465-?	rs34920465	0	34920465	intergenic_variant	1	NR	3e-08	7.52288	(FNK)	NA		Affymetrix, Illumina [5842825] (imputed)	N
1	rs7537281	1	22700351	rs34920465	2014-07-20	24249740	Zhang L	2013-11-17	Hum Mol Genet	www.ncbi.nlm.nih.gov/pubmed/24249740	Multistage genome-wide association meta-analyses identified two new loci for bone mineral density.	Bone mineral density	5,833 European ancestry females, 2,639 European ancestry males, 784 Han Chinese ancestry females, 763 Han Chinese ancestry males, 712 African American females, 409 Hispanic females	7,010 European ancestry females, 3,772 European ancestry males, 2,980 East Asian ancestry females, 2,159 East Asian ancestry males	1p36.12	ZBTB40	PPIAP34 - ZBTB40	ENSG00000234397	ENSG00000184677		50527	54980	rs34920465-?	rs34920465	0	34920465	intergenic_variant	1	NR	3e-13	12.5229	(spine)	NA		Affymetrix, Illumina [5842825] (imputed)	N
1	rs7537281	1	22700351	rs34920465	2018-04-26	26974007	Ellinghaus D	2016-03-14	Nat Genet	www.ncbi.nlm.nih.gov/pubmed/26974007	Analysis of five chronic inflammatory diseases identifies 27 new associations and highlights disease-specific patterns at shared loci.	Chronic inflammatory diseases (ankylosing spondylitis, Crohn's disease, psoriasis, primary sclerosing cholangitis, ulcerative colitis) (pleiotropy)	8,726 European ancestry ankylosing spondylitis cases, 19,085 European ancestry Crohn鈥檚 disease cases, 6,530 European ancestry psoriasis cases, 3,408 European ancestry primary sclerosing cholangitis cases, 14,513 European ancestry ulcerative colitis cases, 34,213 European ancestry controls	NA	1p36.12	intergenic	PPIAP34 - ZBTB40	ENSG00000234397	ENSG00000184677		50527	54980	rs34920465-?	rs34920465	0	34920465	intergenic_variant	1	NR	3e-13	12.5229	(subset analysis)	NA		Illumina [130052]	N
1	rs7537281	1	22700351	rs34920465	2020-09-18	32888494	Vuckovic D	2020-09-01	Cell	www.ncbi.nlm.nih.gov/pubmed/32888494	The Polygenic and Monogenic Basis of Blood Traits and Diseases.	Hematocrit	408,112 British individuals	NA	1p36.12		PPIAP34 - ZBTB40	ENSG00000234397	ENSG00000184677		50527	54980	rs34920465-G	rs34920465	0	34920465	intergenic_variant	1	0.176467	2e-14	13.699		0.0220257	[0.016-0.028] unit increase	Affymetrix [93095623] (imputed)	N
1	rs7537281	1	22700351	rs34920465	2020-09-18	32888494	Vuckovic D	2020-09-01	Cell	www.ncbi.nlm.nih.gov/pubmed/32888494	The Polygenic and Monogenic Basis of Blood Traits and Diseases.	Hemoglobin	408,112 British individuals	NA	1p36.12		PPIAP34 - ZBTB40	ENSG00000234397	ENSG00000184677		50527	54980	rs34920465-G	rs34920465	0	34920465	intergenic_variant	1	0.176488	6e-16	15.2218		0.0233748	[0.018-0.029] unit increase	Affymetrix [93095623] (imputed)	N
1	rs7537281	1	22700351	rs34920465	2018-03-05	29304378	Medina-Gomez C	2018-01-04	Am J Hum Genet	www.ncbi.nlm.nih.gov/pubmed/29304378	Life-Course Genome-wide Association Study Meta-analysis of Total Body BMD and Assessment of Age-Specific Effects.	Total body bone mineral density	56,284 European ancestry individuals, up to 1,333 African American individuals, up to 9,328 admixed individuals	NA	1p36.12	NR	PPIAP34 - ZBTB40	ENSG00000234397	ENSG00000184677		50527	54980	rs34920465-A	rs34920465	0	34920465	intergenic_variant	1	0.8185	3e-35	34.5229	(European)	0.101	unit decrease	Affymetrix, Illumina [~ 23700000] (imputed)	N
1	rs7537281	1	22700351	rs34920465	2018-03-05	29304378	Medina-Gomez C	2018-01-04	Am J Hum Genet	www.ncbi.nlm.nih.gov/pubmed/29304378	Life-Course Genome-wide Association Study Meta-analysis of Total Body BMD and Assessment of Age-Specific Effects.	Total body bone mineral density (age over 60)	22,504 European ancestry and African American individuals	NA	1p36.12	NR	PPIAP34 - ZBTB40	ENSG00000234397	ENSG00000184677		50527	54980	rs34920465-A	rs34920465	0	34920465	intergenic_variant	1	0.7968	9e-16	15.0458		0.1008	unit decrease	Affymetrix, Illumina [~ 23700000] (imputed)	N
1	rs7537281	1	22700351	rs34920465	2016-07-24	26192919	Liu JZ	2015-07-20	Nat Genet	www.ncbi.nlm.nih.gov/pubmed/26192919	Association analyses identify 38 susceptibility loci for inflammatory bowel disease and highlight shared genetic risk across populations.	Inflammatory bowel disease	12,882 European ancestry cases, 21,770 European ancestry controls	25,273 European ancestry cases, 26,715 European ancestry controls, 548 Iranian ancestry cases, 342 Iranian ancestry control, 1,423 Indian ancestry cases, 990 Indian ancestry controls, 2,824 East Asian ancestry cases, 3,719 East Asian ancestry controls	1p36.12	NR	PPIAP34 - ZBTB40	ENSG00000234397	ENSG00000184677		50527	54980	rs34920465-?	rs34920465	0	34920465	intergenic_variant	1	NR	1e-10	10	(EA)	NA		Affymetrix, Illumina [~ 9000000] (imputed)	N
1	rs7537281	1	22702187	rs34553872	2019-01-28	30598549	Morris JA	2018-12-31	Nat Genet	www.ncbi.nlm.nih.gov/pubmed/30598549	An atlas of genetic influences on osteoporosis in humans and mice.	Heel bone mineral density	426,824 British ancestry individuals	NA	1p36.12	ZBTB40	PPIAP34 - ZBTB40	ENSG00000234397	ENSG00000184677		52363	53144	rs34553872-A	rs34553872	0	34553872	TF_binding_site_variant	1	0.823072	1e-139	139		0.06084	[0.056-0.066] unit decrease	NR [13737936] (imputed)	N
1	rs7537281	1	22702231	rs12568930	2017-08-30	27863252	Astle WJ	2016-11-17	Cell	www.ncbi.nlm.nih.gov/pubmed/27863252	The Allelic Landscape of Human Blood Cell Trait Variation and Links to Common Complex Disease.	High light scatter reticulocyte count	170,761 European ancestry individuals	NA	1p36.12	intergenic	PPIAP34 - ZBTB40	ENSG00000234397	ENSG00000184677		52407	53100	rs12568930-C	rs12568930	0	12568930	intergenic_variant	1	0.1778	1e-11	11		0.0316359	[0.023-0.041] unit decrease	Affymetrix [~ 2500000] (imputed)	N
1	rs7537281	1	22702231	rs12568930	2017-08-30	27863252	Astle WJ	2016-11-17	Cell	www.ncbi.nlm.nih.gov/pubmed/27863252	The Allelic Landscape of Human Blood Cell Trait Variation and Links to Common Complex Disease.	Immature fraction of reticulocytes	170,548 European ancestry individuals	NA	1p36.12	intergenic	PPIAP34 - ZBTB40	ENSG00000234397	ENSG00000184677		52407	53100	rs12568930-C	rs12568930	0	12568930	intergenic_variant	1	0.1778	3e-18	17.5229		0.0402616	[0.031-0.049] unit decrease	Affymetrix [~ 2500000] (imputed)	N
1	rs7537281	1	22702231	rs12568930	2017-08-30	27863252	Astle WJ	2016-11-17	Cell	www.ncbi.nlm.nih.gov/pubmed/27863252	The Allelic Landscape of Human Blood Cell Trait Variation and Links to Common Complex Disease.	High light scatter reticulocyte percentage of red cells	170,763 European ancestry individuals	NA	1p36.12	intergenic	PPIAP34 - ZBTB40	ENSG00000234397	ENSG00000184677		52407	53100	rs12568930-C	rs12568930	0	12568930	intergenic_variant	1	0.1778	7e-13	12.1549		0.033435	[0.024-0.043] unit decrease	Affymetrix [~ 2500000] (imputed)	N
1	rs7537281	1	22702231	rs12568930	2017-06-02	28067908	de Lange KM	2017-01-09	Nat Genet	www.ncbi.nlm.nih.gov/pubmed/28067908	Genome-wide association study implicates immune activation of multiple integrin genes in inflammatory bowel disease.	Ulcerative colitis	12,366 European and unknown ancestry cases, 33,609 European and unknown ancestry controls	NA	1p36.12	Intergenic	PPIAP34 - ZBTB40	ENSG00000234397	ENSG00000184677		52407	53100	rs12568930-?	rs12568930	0	12568930	intergenic_variant	1		2e-15	14.699		NA		Illumina [9578670] (imputed)	N
1	rs7537281	1	22702231	rs12568930	2017-06-02	28067908	de Lange KM	2017-01-09	Nat Genet	www.ncbi.nlm.nih.gov/pubmed/28067908	Genome-wide association study implicates immune activation of multiple integrin genes in inflammatory bowel disease.	Inflammatory bowel disease	25,042 European and unknown ancestry cases, 34,915 European and unknown ancestry controls	NA	1p36.12	Intergenic	PPIAP34 - ZBTB40	ENSG00000234397	ENSG00000184677		52407	53100	rs12568930-?	rs12568930	0	12568930	intergenic_variant	1		8e-15	14.0969		NA		Illumina [9725440] (imputed)	N
1	rs7537281	1	22702231	rs12568930	2020-09-21	32888493	Chen MH	2020-09-01	Cell	www.ncbi.nlm.nih.gov/pubmed/32888493	Trans-ethnic and Ancestry-Specific Blood-Cell Genetics in 746,667 Individuals from 5 Global Populations.	Hematocrit	737,823 African American or Afro-Caribbean, African ancestry, European ancestry, East Asian ancestry, Hispanic or Latin American and South Asian ancestry individuals	NA	1p36.12	NR	PPIAP34 - ZBTB40	ENSG00000234397	ENSG00000184677		52407	53100	rs12568930-C	rs12568930	0	12568930	intergenic_variant	1	0.188773	2e-16	15.699		NA		Affymetrix, Illumina [24558453] (imputed)	N
1	rs7537281	1	22702231	rs12568930	2020-09-21	32888493	Chen MH	2020-09-01	Cell	www.ncbi.nlm.nih.gov/pubmed/32888493	Trans-ethnic and Ancestry-Specific Blood-Cell Genetics in 746,667 Individuals from 5 Global Populations.	Hematocrit	562,259 European ancestry individuals	NA	1p36.12	NR	PPIAP34 - ZBTB40	ENSG00000234397	ENSG00000184677		52407	53100	rs12568930-C	rs12568930	0	12568930	intergenic_variant	1	0.175827	9e-18	17.0458		0.02097	[0.016-0.026] SD unit increase	Affymetrix, Illumina [50640577] (imputed)	N
1	rs7537281	1	22702231	rs12568930	2020-09-21	32888493	Chen MH	2020-09-01	Cell	www.ncbi.nlm.nih.gov/pubmed/32888493	Trans-ethnic and Ancestry-Specific Blood-Cell Genetics in 746,667 Individuals from 5 Global Populations.	Hemoglobin concentration	746,431 African American or Afro-Caribbean, African ancestry, European ancestry, East Asian ancestry, Hispanic or Latin American and South Asian ancestry individuals	NA	1p36.12	NR	PPIAP34 - ZBTB40	ENSG00000234397	ENSG00000184677		52407	53100	rs12568930-C	rs12568930	0	12568930	intergenic_variant	1	0.188892	3e-20	19.5229		NA		Affymetrix, Illumina [24653286] (imputed)	N
1	rs7537281	1	22702231	rs12568930	2020-09-21	32888493	Chen MH	2020-09-01	Cell	www.ncbi.nlm.nih.gov/pubmed/32888493	Trans-ethnic and Ancestry-Specific Blood-Cell Genetics in 746,667 Individuals from 5 Global Populations.	Hemoglobin concentration	563,946 European ancestry individuals	NA	1p36.12	NR	PPIAP34 - ZBTB40	ENSG00000234397	ENSG00000184677		52407	53100	rs12568930-C	rs12568930	0	12568930	intergenic_variant	1	0.175758	8e-22	21.0969		0.023386	[0.019-0.028] SD unit increase	Affymetrix, Illumina [50638016] (imputed)	N
1	rs7537281	1	22702231	rs12568930	2013-02-12	23128233	Jostins L	2012-11-01	Nature	www.ncbi.nlm.nih.gov/pubmed/23128233	Host-microbe interactions have shaped the genetic architecture of inflammatory bowel disease.	Inflammatory bowel disease	12,924 European ancestry cases, 21,442 European ancestry controls	25,683 European ancestry cases, 17,015 European ancestry controls	1p36.12	intergenic	PPIAP34 - ZBTB40	ENSG00000234397	ENSG00000184677		52407	53100	rs12568930-T	rs12568930	0	12568930	intergenic_variant	1	0.821	1e-17	17		1.095	[1.054-1.138]	Affymetrix, Illumina [1230000] (imputed)	N
1	rs7537281	1	22702231	rs12568930	2016-07-24	26192919	Liu JZ	2015-07-20	Nat Genet	www.ncbi.nlm.nih.gov/pubmed/26192919	Association analyses identify 38 susceptibility loci for inflammatory bowel disease and highlight shared genetic risk across populations.	Ulcerative colitis	6,968 European ancestry cases, 20,464 European ancestry controls	10,679 European ancestry cases, 26,715 European ancestry controls, 397 Iranian ancestry cases, 342 Iranian ancestry controls, 1,239 Indian ancestry cases, 990 Indian ancestry controls, 1,134 East Asian ancestry cases, 3,719 East Asian ancestry controls	1p36.12	NR	PPIAP34 - ZBTB40	ENSG00000234397	ENSG00000184677		52407	53100	rs12568930-A	rs12568930	0	12568930	intergenic_variant	1	0.84	4e-13	12.3979	(EA)	1.136		Affymetrix, Illumina [~ 9000000] (imputed)	N
1	rs7537281	1	22702231	rs12568930	2021-04-16	33608531	Wu Y	2021-02-19	Nat Commun	www.ncbi.nlm.nih.gov/pubmed/33608531	GWAS of peptic ulcer disease implicates Helicobacter pylori infection, other gastrointestinal disorders and depression.	Inflammatory bowel disease	7,045 European ancestry cases, 449,282 European ancestry controls	NA	1p36.12	NR	PPIAP34 - ZBTB40	ENSG00000234397	ENSG00000184677		52407	53100	rs12568930-T	rs12568930	0	12568930	intergenic_variant	1	0.82	3e-08	7.52288		1.14	[NR]	NR [8546065] (imputed)	N
1	rs7537281	1	22702231	rs12568930	2020-09-21	32888493	Chen MH	2020-09-01	Cell	www.ncbi.nlm.nih.gov/pubmed/32888493	Trans-ethnic and Ancestry-Specific Blood-Cell Genetics in 746,667 Individuals from 5 Global Populations.	Red blood cell count	545,203 European ancestry individuals	NA	1p36.12	NR	PPIAP34 - ZBTB40	ENSG00000234397	ENSG00000184677		52407	53100	rs12568930-C	rs12568930	0	12568930	intergenic_variant	1	0.175857	7e-11	10.1549		0.01577	[0.011-0.021] SD unit increase	Affymetrix, Illumina [50628390] (imputed)	N
1	rs6684479	1	22702858	rs6696981	2009-01-16	19079262	Styrkarsdottir U	2008-12-14	Nat Genet	www.ncbi.nlm.nih.gov/pubmed/19079262	New sequence variants associated with bone mineral density.	Bone mineral density (spine)	6,865 European ancestry individuals	8,510 European ancestry individuals	1p36.12	intergenic	PPIAP34 - ZBTB40	ENSG00000234397	ENSG00000184677		53034	52473	rs6696981-G	rs6696981	0	6696981	regulatory_region_variant	1	0.86	2e-08	7.69897		0.12	[0.08-0.16] s.d. decrease	Illumina [305051]	N
1	rs7537281	1	22703035	rs10493013	2018-03-05	29304378	Medina-Gomez C	2018-01-04	Am J Hum Genet	www.ncbi.nlm.nih.gov/pubmed/29304378	Life-Course Genome-wide Association Study Meta-analysis of Total Body BMD and Assessment of Age-Specific Effects.	Total body bone mineral density	56,284 European ancestry individuals, up to 1,333 African American individuals, up to 9,328 admixed individuals	NA	1p36.12	NR	PPIAP34 - ZBTB40	ENSG00000234397	ENSG00000184677		53211	52296	rs10493013-T	rs10493013	0	10493013	regulatory_region_variant	1	0.8189	4e-43	42.3979		0.1013	unit decrease	Affymetrix, Illumina [~ 23700000] (imputed)	N
1	rs7537281	1	22703035	rs10493013	2018-10-17	30158200	Trajanoska K	2018-08-29	BMJ	www.ncbi.nlm.nih.gov/pubmed/30158200	Assessment of the genetic and clinical determinants of fracture risk: genome wide association and mendelian randomisation study.	Fractures	37,857 European or East Asian ancestry cases, 227,116 European or East Asian ancestry controls	18,779 European, East Asian or other ancestry cases, 32,078 European, East Asian or other ancestry controls	1p36.12		PPIAP34 - ZBTB40	ENSG00000234397	ENSG00000184677		53211	52296	rs10493013-T	rs10493013	0	10493013	regulatory_region_variant	1	0.8286	6e-07	6.22185		1.05		Affymetrix, Illumina [2539801] (imputed)	N
1	rs7537281	1	22704191	rs11799474	2017-08-30	27863252	Astle WJ	2016-11-17	Cell	www.ncbi.nlm.nih.gov/pubmed/27863252	The Allelic Landscape of Human Blood Cell Trait Variation and Links to Common Complex Disease.	Red cell distribution width	171,529 European ancestry individuals	NA	1p36.12	intergenic	PPIAP34 - ZBTB40	ENSG00000234397	ENSG00000184677		54367	51140	rs11799474-G	rs11799474	0	11799474	intergenic_variant	1	0.1766	2e-14	13.699		0.0354974	[0.026-0.045] unit decrease	Affymetrix [~ 2500000] (imputed)	N
1	rs7537281	1	22704191	rs11799474	2018-12-17	28957414	Pilling LC	2017-09-28	PLoS One	www.ncbi.nlm.nih.gov/pubmed/28957414	Red blood cell distribution width: Genetic evidence for aging pathways in 116,666 volunteers.	Red cell distribution width	116,666 British ancestry individuals	NA	1p36.12	NR	PPIAP34 - ZBTB40	ENSG00000234397	ENSG00000184677		54367	51140	rs11799474-G	rs11799474	0	11799474	intergenic_variant	1	NR	6e-09	8.22185		0.0303989	[0.02-0.041] unit decrease	Affymetrix [16832071] (imputed)	N
1	rs7537281	1	22706434	rs6684375	2019-02-08	30595370	Kichaev G	2018-12-27	Am J Hum Genet	www.ncbi.nlm.nih.gov/pubmed/30595370	Leveraging Polygenic Functional Enrichment to Improve GWAS Power.	Heel bone mineral density	approximately 446,000 European ancestry individuals	NA	1p36.12		PPIAP34 - ZBTB40	ENSG00000234397	ENSG00000184677		56610	48897	rs6684375-?	rs6684375	0	6684375	regulatory_region_variant	1	NR	6e-147	146.222		NA		NR [~ 8900000] (imputed)	N
1	rs7537281	1	22706434	rs6684375	2017-09-21	28743860	Medina-Gomez C	2017-07-25	Nat Commun	www.ncbi.nlm.nih.gov/pubmed/28743860	Bivariate genome-wide association meta-analysis of pediatric musculoskeletal traits reveals pleiotropic effects at the SREBF1/TOM1L2 locus.	TB-LM or TBLH-BMD (pleiotropy)	8,327 European ancestry individuals, 2,087 individuals	NA	1p36.12	Intergenic	PPIAP34 - ZBTB40	ENSG00000234397	ENSG00000184677		56610	48897	rs6684375-T	rs6684375	0	6684375	regulatory_region_variant	1	0.19	5e-09	8.30103		NA		Illumina [2276811] (imputed)	N
1	rs7537281	1	22706434	rs6684375	2017-09-21	28743860	Medina-Gomez C	2017-07-25	Nat Commun	www.ncbi.nlm.nih.gov/pubmed/28743860	Bivariate genome-wide association meta-analysis of pediatric musculoskeletal traits reveals pleiotropic effects at the SREBF1/TOM1L2 locus.	Bone mineral density (paediatric, total body less femoral head)	8,327 European ancestry individuals, 2,087 individuals	NA	1p36.12	Intergenic	PPIAP34 - ZBTB40	ENSG00000234397	ENSG00000184677		56610	48897	rs6684375-T	rs6684375	0	6684375	regulatory_region_variant	1	0.19	2e-06	5.69897		0.0842	[NR] unit increase	Illumina [2276811] (imputed)	N
1	rs7537281	1	22706434	rs6684375	2018-10-18	30048462	Kim SK	2018-07-26	PLoS One	www.ncbi.nlm.nih.gov/pubmed/30048462	Identification of 613 new loci associated with heel bone mineral density and a polygenic risk score for bone mineral density, osteoporosis and fracture.	Heel bone mineral density	394,929 European ancestry individuals	NA	1p36.12		PPIAP34 - ZBTB40	ENSG00000234397	ENSG00000184677		56610	48897	rs6684375-?	rs6684375	0	6684375	regulatory_region_variant	1	NR	1e-126	126		0.0631368	[0.058-0.068] unit decrease	Affymetrix [20259828] (imputed)	N
1	rs7537281	1	22706434	rs6684375	2019-06-21	31015401	Wu Y	2019-04-23	Nat Commun	www.ncbi.nlm.nih.gov/pubmed/31015401	Genome-wide association study of medication-use and associated disease in the UK Biobank.	Medication use (drugs affecting bone structure and mineralization)	7,870 European ancestry cases, 207,798 European ancestry controls	NA	1p36.12	ZBTB40	PPIAP34 - ZBTB40	ENSG00000234397	ENSG00000184677		56610	48897	rs6684375-T	rs6684375	0	6684375	regulatory_region_variant	1	0.175671	2e-08	7.69897		0.118162	[0.077-0.159] unit decrease	Affymetrix [7288503] (imputed)	N
1	rs7537281	1	22706434	rs6684375	2019-02-08	30595370	Kichaev G	2018-12-27	Am J Hum Genet	www.ncbi.nlm.nih.gov/pubmed/30595370	Leveraging Polygenic Functional Enrichment to Improve GWAS Power.	Red cell distribution width	approximately 445,000 European ancestry individuals	NA	1p36.12		PPIAP34 - ZBTB40	ENSG00000234397	ENSG00000184677		56610	48897	rs6684375-?	rs6684375	0	6684375	regulatory_region_variant	1	NR	3e-20	19.5229		NA		NR [~ 8900000] (imputed)	N
1	rs6684479	1	22708253	rs12569102	2022-11-17	36329257	Lee CJ	2022-11-03	Commun Biol	www.ncbi.nlm.nih.gov/pubmed/36329257	Phenome-wide analysis of Taiwan Biobank reveals novel glycemia-related loci and genetic risks for diabetes.	Bone stiffness index	75,665 Taiwanese ancestry individuals	NA	1p36.12		PPIAP34 - ZBTB40	ENSG00000234397	ENSG00000184677		58429	47078	rs12569102-?	rs12569102	0	12569102	intergenic_variant	1	NR	6e-35	34.2218		1.24123	unit increase	NR [5925277] (imputed)	N
1	rs7537281	1	22710877	rs34963268	2018-09-20	28869591	Kemp JP	2017-09-04	Nat Genet	www.ncbi.nlm.nih.gov/pubmed/28869591	Identification of 153 new loci associated with heel bone mineral density and functional involvement of GPC6 in osteoporosis.	Heel bone mineral density	76,067 European ancestry women, 66,420 European ancestry men	NA	1p36.12	ZBTB40	PPIAP34 - ZBTB40	ENSG00000234397	ENSG00000184677		61053	44454	rs34963268-G	rs34963268	0	34963268	intergenic_variant	1	0.824657	3e-25	24.5229	(men)	0.0676047	[0.055-0.081] unit decrease	NR [17166351] (imputed)	N
1	rs7537281	1	22710877	rs34963268	2018-09-20	28869591	Kemp JP	2017-09-04	Nat Genet	www.ncbi.nlm.nih.gov/pubmed/28869591	Identification of 153 new loci associated with heel bone mineral density and functional involvement of GPC6 in osteoporosis.	Heel bone mineral density	76,067 European ancestry women, 66,420 European ancestry men	NA	1p36.12	ZBTB40	PPIAP34 - ZBTB40	ENSG00000234397	ENSG00000184677		61053	44454	rs34963268-G	rs34963268	0	34963268	intergenic_variant	1	0.823891	1e-50	50		0.0642023	[0.056-0.073] unit decrease	NR [17166351] (imputed)	N
1	rs7537281	1	22710877	rs34963268	2018-09-20	28869591	Kemp JP	2017-09-04	Nat Genet	www.ncbi.nlm.nih.gov/pubmed/28869591	Identification of 153 new loci associated with heel bone mineral density and functional involvement of GPC6 in osteoporosis.	Heel bone mineral density	76,067 European ancestry women, 66,420 European ancestry men	NA	1p36.12	ZBTB40	PPIAP34 - ZBTB40	ENSG00000234397	ENSG00000184677		61053	44454	rs34963268-G	rs34963268	0	34963268	intergenic_variant	1	0.823221	1e-25	25	(women)	0.0601535	[0.048-0.072] unit decrease	NR [17166351] (imputed)	N
1	rs7537281	1	22710877	rs34963268	2018-10-18	30048462	Kim SK	2018-07-26	PLoS One	www.ncbi.nlm.nih.gov/pubmed/30048462	Identification of 613 new loci associated with heel bone mineral density and a polygenic risk score for bone mineral density, osteoporosis and fracture.	Heel bone mineral density	394,929 European ancestry individuals	NA	1p36.12		PPIAP34 - ZBTB40	ENSG00000234397	ENSG00000184677		61053	44454	rs34963268-?	rs34963268	0	34963268	intergenic_variant	1	NR	2e-126	125.699		0.0630582	[0.058-0.068] unit decrease	Affymetrix [20259828] (imputed)	N
1	rs7537281	1	22710877	rs34963268	2020-09-18	32888494	Vuckovic D	2020-09-01	Cell	www.ncbi.nlm.nih.gov/pubmed/32888494	The Polygenic and Monogenic Basis of Blood Traits and Diseases.	Mean reticulocyte volume	408,112 British individuals	NA	1p36.12		PPIAP34 - ZBTB40	ENSG00000234397	ENSG00000184677		61053	44454	rs34963268-C	rs34963268	0	34963268	intergenic_variant	1	0.176129	1e-14	14		0.0224459	[0.017-0.028] unit decrease	Affymetrix [93095623] (imputed)	N
1	rs7537281	1	22710877	rs34963268	2019-02-08	30595370	Kichaev G	2018-12-27	Am J Hum Genet	www.ncbi.nlm.nih.gov/pubmed/30595370	Leveraging Polygenic Functional Enrichment to Improve GWAS Power.	Red blood cell count	approximately 445,000 European ancestry individuals	NA	1p36.12		PPIAP34 - ZBTB40	ENSG00000234397	ENSG00000184677		61053	44454	rs34963268-?	rs34963268	0	34963268	intergenic_variant	1	NR	3e-08	7.52288		NA		NR [~ 8900000] (imputed)	N
1	rs7537281	1	22711473	rs6426749	2009-10-16	19801982	Rivadeneira F	2009-10-04	Nat Genet	www.ncbi.nlm.nih.gov/pubmed/19801982	Twenty bone-mineral-density loci identified by large-scale meta-analysis of genome-wide association studies.	Bone mineral density (hip)	19,195 European ancestry individuals	NA	1p36.12	ZBTB40	PPIAP34 - ZBTB40	ENSG00000234397	ENSG00000184677		61649	43858	rs6426749-C	rs6426749	0	6426749	intergenic_variant	1	0.17	9e-08	7.04576		0.08	[0.05-0.11] s.d. increase	Affymetrix, Illumina [2543686] (imputed)	N
1	rs7537281	1	22711473	rs6426749	2019-05-01	22504420	Estrada K	2012-04-15	Nat Genet	www.ncbi.nlm.nih.gov/pubmed/22504420	Genome-wide meta-analysis identifies 56 bone mineral density loci and reveals 14 loci associated with risk of fracture.	Femoral neck bone mineral density	Up to 32,961 European and East Asian ancestry individuals	Up to 50,933 European and East Asian ancestry individuals	1p36.12	ZBTB40	PPIAP34 - ZBTB40	ENSG00000234397	ENSG00000184677		61649	43858	rs6426749-C	rs6426749	0	6426749	intergenic_variant	1	0.17	7e-57	56.1549		0.11	[NR] unit increase	Affymetrix, Illumina [~ 2500000] (imputed)	N
1	rs7537281	1	22711473	rs6426749	2018-10-17	30158200	Trajanoska K	2018-08-29	BMJ	www.ncbi.nlm.nih.gov/pubmed/30158200	Assessment of the genetic and clinical determinants of fracture risk: genome wide association and mendelian randomisation study.	Fractures	37,857 European or East Asian ancestry cases, 227,116 European or East Asian ancestry controls	18,779 European, East Asian or other ancestry cases, 32,078 European, East Asian or other ancestry controls	1p36.12		PPIAP34 - ZBTB40	ENSG00000234397	ENSG00000184677		61649	43858	rs6426749-G	rs6426749	0	6426749	intergenic_variant	1	0.8288	2e-07	6.69897		1.05		Affymetrix, Illumina [2539801] (imputed)	N
1	rs7537281	1	22711473	rs6426749	2020-09-21	32888493	Chen MH	2020-09-01	Cell	www.ncbi.nlm.nih.gov/pubmed/32888493	Trans-ethnic and Ancestry-Specific Blood-Cell Genetics in 746,667 Individuals from 5 Global Populations.	Red cell distribution width	531,774 European ancestry individuals	NA	1p36.12	NR	PPIAP34 - ZBTB40	ENSG00000234397	ENSG00000184677		61649	43858	rs6426749-G	rs6426749	0	6426749	intergenic_variant	1	0.822695	5e-30	29.301		0.027898	[0.023-0.033] SD unit increase	Affymetrix, Illumina [49860007] (imputed)	N
1	rs7537281	1	22711473	rs6426749	2020-09-21	32888493	Chen MH	2020-09-01	Cell	www.ncbi.nlm.nih.gov/pubmed/32888493	Trans-ethnic and Ancestry-Specific Blood-Cell Genetics in 746,667 Individuals from 5 Global Populations.	Red cell distribution width	563,352 African American or Afro-Caribbean, African ancestry, European ancestry, East Asian ancestry, Hispanic or Latin American and South Asian ancestry individuals	NA	1p36.12	NR	PPIAP34 - ZBTB40	ENSG00000234397	ENSG00000184677		61649	43858	rs6426749-G	rs6426749	0	6426749	intergenic_variant	1	0.820099	2e-28	27.699		NA		Affymetrix, Illumina [22063850] (imputed)	N
1	rs11800051	1	22735906	rs4655059	2018-10-18	30048462	Kim SK	2018-07-26	PLoS One	www.ncbi.nlm.nih.gov/pubmed/30048462	Identification of 613 new loci associated with heel bone mineral density and a polygenic risk score for bone mineral density, osteoporosis and fracture.	Heel bone mineral density	394,929 European ancestry individuals	NA	1p36.12		PPIAP34 - ZBTB40	ENSG00000234397	ENSG00000184677		86082	19425	rs4655059-?	rs4655059	0	4655059	intergenic_variant	1	NR	1e-88	88		0.0416391	[0.037-0.046] unit increase	Affymetrix [20259828] (imputed)	N
2	rs9436743	1	65892888	rs9436299	2019-11-04	30239722	Pulit SL	2018-09-14	Hum Mol Genet	www.ncbi.nlm.nih.gov/pubmed/30239722	Meta-analysis of genome-wide association studies for body fat distribution in 694,649 individuals of European ancestry.	Waist-to-hip ratio adjusted for BMI	379,501 European ancestry female individuals	NA	1p31.3	NR	LEPROT, LEPR			ENSG00000213625, ENSG00000116678	NA	NA	rs9436299-A	rs9436299	0	9436299	intron_variant	0	0.6602	7e-08	7.1549		0.0105	[0.0066-0.0144] unit increase	NR [~ 27400000] (imputed)	N
2	rs9436743	1	65906129	rs67129560	2020-09-18	32888494	Vuckovic D	2020-09-01	Cell	www.ncbi.nlm.nih.gov/pubmed/32888494	The Polygenic and Monogenic Basis of Blood Traits and Diseases.	Neutrophil percentage of white cells	408,112 British individuals	NA	1p31.3	LEPR	LEPR			ENSG00000116678	NA	NA	rs67129560-G	rs67129560	0	67129560	intron_variant	0	0.619797	6e-17	16.2218		0.0194873	[0.015-0.024] unit increase	Affymetrix [93095623] (imputed)	N
2	rs9436743	1	65906129	rs67129560	2019-04-18	30388399	Ligthart S	2018-11-01	Am J Hum Genet	www.ncbi.nlm.nih.gov/pubmed/30388399	Genome Analyses of >200,000 Individuals Identify 58 Loci for Chronic Inflammation and Highlight Pathways that Link Inflammation and Complex Disorders.	C-reactive protein levels	148,164 European ancestry individuals	NA	1p31.3	LEPR	LEPR			ENSG00000116678	NA	NA	rs67129560-A	rs67129560	0	67129560	intron_variant	0	0.4	5e-49	48.301		0.062	[0.054-0.07] unit decrease	Affymetrix, Illumina, Perlegen [10019203] (imputed)	N
2	rs9436743	1	65906129	rs67129560	2020-09-18	32888494	Vuckovic D	2020-09-01	Cell	www.ncbi.nlm.nih.gov/pubmed/32888494	The Polygenic and Monogenic Basis of Blood Traits and Diseases.	White blood cell count	408,112 British individuals	NA	1p31.3	LEPR	LEPR			ENSG00000116678	NA	NA	rs67129560-G	rs67129560	0	67129560	intron_variant	0	0.619825	5e-11	10.301		0.0157429	[0.011-0.02] unit increase	Affymetrix [93095623] (imputed)	N
2	rs9436743	1	65906137	rs10889551	2022-06-20	35315439	Helgeland O	2022-03-21	Nat Metab	www.ncbi.nlm.nih.gov/pubmed/35315439	Characterization of the genetic architecture of infant and early childhood body mass index.	BMI at 8 months old	24,302 European ancestry individuals	NA	1p31.3		LEPR			ENSG00000116678	NA	NA	rs10889551-A	rs10889551	0	10889551	intron_variant	0	0.350062	4e-15	14.3979		0.0756405	[0.057-0.095] unit decrease	Illumina [9200000] (imputed)	N
2	rs9436743	1	65906137	rs10889551	2022-06-20	35315439	Helgeland O	2022-03-21	Nat Metab	www.ncbi.nlm.nih.gov/pubmed/35315439	Characterization of the genetic architecture of infant and early childhood body mass index.	BMI at 1 year old	24,551 European ancestry individuals	NA	1p31.3		LEPR			ENSG00000116678	NA	NA	rs10889551-A	rs10889551	0	10889551	intron_variant	0	0.350051	5e-19	18.301		0.0883041	[0.069-0.107] unit decrease	Illumina [9200000] (imputed)	N
2	rs9436743	1	65906137	rs10889551	2022-06-20	35315439	Helgeland O	2022-03-21	Nat Metab	www.ncbi.nlm.nih.gov/pubmed/35315439	Characterization of the genetic architecture of infant and early childhood body mass index.	BMI at 1.5 years old	21,871 European ancestry individuals	NA	1p31.3		LEPR			ENSG00000116678	NA	NA	rs10889551-A	rs10889551	0	10889551	intron_variant	0	0.349436	2e-13	12.699		0.0744586	[0.055-0.094] unit decrease	Illumina [9200000] (imputed)	N
2	rs9436743	1	65906137	rs10889551	2022-06-20	35315439	Helgeland O	2022-03-21	Nat Metab	www.ncbi.nlm.nih.gov/pubmed/35315439	Characterization of the genetic architecture of infant and early childhood body mass index.	BMI at 2 years old	21,831 European ancestry individuals	NA	1p31.3		LEPR			ENSG00000116678	NA	NA	rs10889551-A	rs10889551	0	10889551	intron_variant	0	0.349164	9e-08	7.04576		0.0607384	[0.038-0.083] unit decrease	Illumina [9200000] (imputed)	N
2	rs9436743	1	65906137	rs10889551	2022-06-20	35315439	Helgeland O	2022-03-21	Nat Metab	www.ncbi.nlm.nih.gov/pubmed/35315439	Characterization of the genetic architecture of infant and early childhood body mass index.	BMI at 3 months old	14,064 European ancestry individuals	NA	1p31.3		LEPR			ENSG00000116678	NA	NA	rs10889551-A	rs10889551	0	10889551	intron_variant	0	0.349209	7e-12	11.1549		0.0636	[0.045-0.082] unit decrease	Illumina [9200000] (imputed)	N
2	rs9436743	1	65906137	rs10889551	2022-06-20	35315439	Helgeland O	2022-03-21	Nat Metab	www.ncbi.nlm.nih.gov/pubmed/35315439	Characterization of the genetic architecture of infant and early childhood body mass index.	BMI at 6 months old	11,095 European ancestry individuals	NA	1p31.3		LEPR			ENSG00000116678	NA	NA	rs10889551-A	rs10889551	0	10889551	intron_variant	0	0.34924	2e-17	16.699		0.078022	[0.06-0.096] unit decrease	Illumina [9200000] (imputed)	N
2	rs9436743	1	65906490	rs970468	2020-09-18	32888494	Vuckovic D	2020-09-01	Cell	www.ncbi.nlm.nih.gov/pubmed/32888494	The Polygenic and Monogenic Basis of Blood Traits and Diseases.	Neutrophil count	408,112 British individuals	NA	1p31.3	LEPR	LEPR			ENSG00000116678	NA	NA	rs970468-A	rs970468	0	970468	intron_variant	0	0.635128	4e-16	15.3979		0.0196548	[0.015-0.024] unit increase	Affymetrix [93095623] (imputed)	N
2	rs9436743	1	65911607	rs9436747	2017-08-30	27863252	Astle WJ	2016-11-17	Cell	www.ncbi.nlm.nih.gov/pubmed/27863252	The Allelic Landscape of Human Blood Cell Trait Variation and Links to Common Complex Disease.	Sum neutrophil eosinophil counts	170,384 European ancestry individuals	NA	1p31.3	LEPR	LEPR			ENSG00000116678	NA	NA	rs9436747-C	rs9436747	0	9436747	intron_variant	0	0.6284	9e-20	19.0458		0.0337746	[0.026-0.041] unit increase	Affymetrix [~ 2500000] (imputed)	N
2	rs9436743	1	65911607	rs9436747	2017-08-30	27863252	Astle WJ	2016-11-17	Cell	www.ncbi.nlm.nih.gov/pubmed/27863252	The Allelic Landscape of Human Blood Cell Trait Variation and Links to Common Complex Disease.	White blood cell count	172,435 European ancestry individuals	NA	1p31.3	LEPR	LEPR			ENSG00000116678	NA	NA	rs9436747-C	rs9436747	0	9436747	intron_variant	0	0.6285	2e-16	15.699		0.0305065	[0.023-0.038] unit increase	Affymetrix [~ 2500000] (imputed)	N
2	rs9436743	1	65911607	rs9436747	2017-08-30	27863252	Astle WJ	2016-11-17	Cell	www.ncbi.nlm.nih.gov/pubmed/27863252	The Allelic Landscape of Human Blood Cell Trait Variation and Links to Common Complex Disease.	Neutrophil count	170,702 European ancestry individuals	NA	1p31.3	LEPR	LEPR			ENSG00000116678	NA	NA	rs9436747-C	rs9436747	0	9436747	intron_variant	0	0.6284	5e-20	19.301		0.0339779	[0.027-0.041] unit increase	Affymetrix [~ 2500000] (imputed)	N
2	rs9436743	1	65911607	rs9436747	2017-08-30	27863252	Astle WJ	2016-11-17	Cell	www.ncbi.nlm.nih.gov/pubmed/27863252	The Allelic Landscape of Human Blood Cell Trait Variation and Links to Common Complex Disease.	Myeloid white cell count	169,219 European ancestry individuals	NA	1p31.3	LEPR	LEPR			ENSG00000116678	NA	NA	rs9436747-C	rs9436747	0	9436747	intron_variant	0	0.6284	8e-19	18.0969		0.0330292	[0.026-0.04] unit increase	Affymetrix [~ 2500000] (imputed)	N
2	rs9436743	1	65911607	rs9436747	2017-08-30	27863252	Astle WJ	2016-11-17	Cell	www.ncbi.nlm.nih.gov/pubmed/27863252	The Allelic Landscape of Human Blood Cell Trait Variation and Links to Common Complex Disease.	Sum basophil neutrophil counts	170,143 European ancestry individuals	NA	1p31.3	LEPR	LEPR			ENSG00000116678	NA	NA	rs9436747-C	rs9436747	0	9436747	intron_variant	0	0.6285	8e-20	19.0969		0.0338618	[0.027-0.041] unit increase	Affymetrix [~ 2500000] (imputed)	N
2	rs9436743	1	65911607	rs9436747	2017-08-30	27863252	Astle WJ	2016-11-17	Cell	www.ncbi.nlm.nih.gov/pubmed/27863252	The Allelic Landscape of Human Blood Cell Trait Variation and Links to Common Complex Disease.	Granulocyte count	169,822 European ancestry individuals	NA	1p31.3	LEPR	LEPR			ENSG00000116678	NA	NA	rs9436747-C	rs9436747	0	9436747	intron_variant	0	0.6284	1e-19	19		0.0336776	[0.026-0.041] unit increase	Affymetrix [~ 2500000] (imputed)	N
2	rs9436743	1	65935494	rs6588147	2022-10-24	36168886	Thareja G	2022-09-28	Hum Mol Genet	www.ncbi.nlm.nih.gov/pubmed/36168886	Differences and commonalities in the genetic architecture of protein quantitative trait loci in European and Arab populations.	Leptin receptor levels	2,935 Qatari ancestry individuals	NA	1p31.3		LEPR			ENSG00000116678	NA	NA	rs6588147-G	rs6588147	0	6588147	intron_variant	0	0.185009	2e-19	18.699		0.314006	[0.25-0.38] unit increase	NR [10004359]	N
2	rs9436743	1	65943872	rs12409877	2019-07-17	28552196	Tachmazidou I	2017-06-01	Am J Hum Genet	www.ncbi.nlm.nih.gov/pubmed/28552196	Whole-Genome Sequencing Coupled to Imputation Discovers Genetic Signals for Anthropometric Traits.	Hip circumference	1,254 whole genome sequenced European ancestry individuals, 3,074 whole genome sequenced individuals, 29,716 European ancestry individuals, 400 Carlantino (founder/genetic isolate) individuals, 701 Friuli Venezia Giulia (founder/genetic isolate) individuals, 1,050 Mylopotamos (founder/genetic isolate) individuals, 883 Pomak (founder/genetic isolate) individuals	205,909 European ancestry individuals	1p31.3	LEPR	LEPR			ENSG00000116678	NA	NA	rs12409877-A	rs12409877	0	12409877	intron_variant	0	0.3974	8e-06	5.09691		0.0407	[0.023-0.059] unit increase	Affymetrix, Illumina, Perlegen [15844966] (imputed)	N
2	rs9436743	1	65945906	rs7554485	2021-12-13	34469753	Kachuri L	2021-08-26	Am J Hum Genet	www.ncbi.nlm.nih.gov/pubmed/34469753	Genetic determinants of blood-cell traits influence susceptibility to childhood acute lymphoblastic leukemia.	Neutrophil count	234,802 European ancestry individuals	100,556 European ancestry individuals	1p31.3		LEPR			ENSG00000116678	NA	NA	rs7554485-T	rs7554485	0	7554485	intron_variant	0	0.389	6e-15	14.2218		NA		Affymetrix [10369434] (imputed)	N
2	rs9436743	1	65945906	rs7554485	2022-08-30	32193382	Cole JB	2020-03-19	Nat Commun	www.ncbi.nlm.nih.gov/pubmed/32193382	Comprehensive genomic analysis of dietary habits in UK Biobank identifies hundreds of genetic associations.	Fresh fruit consumption	447,401 European ancestry individuals	NA	1p31.3		LEPR			ENSG00000116678	NA	NA	rs7554485-T	rs7554485	0	7554485	intron_variant	0	0.388456	6e-11	10.2218		0.0140767	[0.0099-0.0183] unit increase	NR [NR] (imputed)	N
2	rs9436743	1	65947044	rs7523344	2020-09-18	32888494	Vuckovic D	2020-09-01	Cell	www.ncbi.nlm.nih.gov/pubmed/32888494	The Polygenic and Monogenic Basis of Blood Traits and Diseases.	Monocyte percentage of white cells	408,112 British individuals	NA	1p31.3	LEPR	LEPR			ENSG00000116678	NA	NA	rs7523344-C	rs7523344	0	7523344	intron_variant	0	0.668346	4e-09	8.39794		0.0142332	[0.0095-0.019] unit decrease	Affymetrix [93095623] (imputed)	N
2	rs2767481	1	65992625	rs1751492	2010-03-17	20167575	Sun Q	2010-02-22	Hum Mol Genet	www.ncbi.nlm.nih.gov/pubmed/20167575	Genome-wide association study identifies polymorphisms in LEPR as determinants of plasma soluble leptin receptor levels.	Soluble leptin receptor levels	684 European ancestry type 2 diabetes female cases, 820 European ancestry female controls	875 European ancestry male individuals	1p31.3	LEPR	LEPR			ENSG00000116678	NA	NA	rs1751492-C	rs1751492	0	1751492	intron_variant	0	0.3	6e-13	12.2218	(Nurses Health Study)	7.6	[5.64-9.56] % decrease	Affymetrix [2543887] (imputed)	N
2	rs2767481	1	65994565	rs7553258	2020-09-18	32888494	Vuckovic D	2020-09-01	Cell	www.ncbi.nlm.nih.gov/pubmed/32888494	The Polygenic and Monogenic Basis of Blood Traits and Diseases.	Mean spheric corpuscular volume	408,112 British individuals	NA	1p31.3	LEPR	LEPR			ENSG00000116678	NA	NA	rs7553258-T	rs7553258	0	7553258	intron_variant	0	0.257746	8e-12	11.0969		0.0172298	[0.012-0.022] unit increase	Affymetrix [93095623] (imputed)	N
2	rs2767481	1	66007900	rs1782763	2020-09-18	32888494	Vuckovic D	2020-09-01	Cell	www.ncbi.nlm.nih.gov/pubmed/32888494	The Polygenic and Monogenic Basis of Blood Traits and Diseases.	Mean corpuscular volume	408,112 British individuals	NA	1p31.3	LEPR	LEPR			ENSG00000116678	NA	NA	rs1782763-T	rs1782763	0	1782763	intron_variant	0	0.66889	2e-14	13.699		0.0231004	[0.019-0.027] unit decrease	Affymetrix [93095623] (imputed)	N
2	rs2767481	1	66013848	rs9728077	2020-09-21	32888493	Chen MH	2020-09-01	Cell	www.ncbi.nlm.nih.gov/pubmed/32888493	Trans-ethnic and Ancestry-Specific Blood-Cell Genetics in 746,667 Individuals from 5 Global Populations.	Mean corpuscular volume	544,127 European ancestry individuals	NA	1p31.3	NR	LEPR			ENSG00000116678	NA	NA	rs9728077-A	rs9728077	0	9728077	intron_variant	0	0.66825	3e-30	29.5229		0.022739	[0.019-0.027] SD unit decrease	Affymetrix, Illumina [50615308] (imputed)	N
2	rs2767481	1	66017686	rs1782759	2021-12-14	34594039	Sakaue S	2021-09-30	Nat Genet	www.ncbi.nlm.nih.gov/pubmed/34594039	A cross-population atlas of genetic associations for 220 human phenotypes.	Mean corpuscular volume	350,473 European ancestry individuals, 129,832 East Asian ancestry individuals	NA	1p31.3		LEPR			ENSG00000116678	NA	NA	rs1782759-T	rs1782759	0	1782759	intron_variant	0	NR	1e-14	14		0.0176	[0.013-0.022] unit decrease	Affymetrix, Illumina [20535844] (imputed)	N
2	rs2767481	1	66018227	rs2767482	2020-09-18	32888494	Vuckovic D	2020-09-01	Cell	www.ncbi.nlm.nih.gov/pubmed/32888494	The Polygenic and Monogenic Basis of Blood Traits and Diseases.	Mean corpuscular hemoglobin	408,112 British individuals	NA	1p31.3	LEPR	LEPR			ENSG00000116678	NA	NA	rs2767482-C	rs2767482	0	2767482	intron_variant	0	0.669024	3e-17	16.5229		0.0206222	[0.016-0.025] unit decrease	Affymetrix [93095623] (imputed)	N
2	rs10789188	1	66053791	rs10789188	2021-02-19	33547301	Chen VL	2021-02-05	Nat Commun	www.ncbi.nlm.nih.gov/pubmed/33547301	Genome-wide association study of serum liver enzymes implicates diverse metabolic and liver pathology.	Serum alkaline phosphatase levels	390,964 European ancestry individuals	105,030 East Asian ancestry individuals	1p31.3	LEPR	LEPR			ENSG00000116678	NA	NA	rs10789188-A	rs10789188	0	10789188	intron_variant	0	0.33	1e-17	17		8.56	z-score increase	Affymetrix [4311822] (imputed)	N
2	rs10789188	1	66053791	rs10789188	2022-10-24	36168886	Thareja G	2022-09-28	Hum Mol Genet	www.ncbi.nlm.nih.gov/pubmed/36168886	Differences and commonalities in the genetic architecture of protein quantitative trait loci in European and Arab populations.	Leptin receptor levels	2,935 Qatari ancestry individuals	NA	1p31.3		LEPR			ENSG00000116678	NA	NA	rs10789188-G	rs10789188	0	10789188	intron_variant	0	0.476831	2e-38	37.699		0.355091	[0.3-0.41] unit decrease	NR [10004359]	N
2	rs12022410	1	66058801	rs4655537	2022-04-11	28240269	Suhre K	2017-02-27	Nat Commun	www.ncbi.nlm.nih.gov/pubmed/28240269	Connecting genetic risk to disease end points through the human blood plasma proteome.	Leptin receptor levels	997 European ancestry individuals	338 Greater Middle Eastern (Middle Eastern, North African or Persian), South Asian ancestry, Asian ancestry individuals	1p31.3		LEPR			ENSG00000116678	NA	NA	rs4655537-A	rs4655537	0	4655537	intron_variant	0	NR	7e-15	14.1549		0.3502	[0.26-0.44] unit increase	Affymetrix [509946]	N
2	rs72683129	1	66069781	rs72683129	2020-09-18	32888494	Vuckovic D	2020-09-01	Cell	www.ncbi.nlm.nih.gov/pubmed/32888494	The Polygenic and Monogenic Basis of Blood Traits and Diseases.	Mean corpuscular volume	408,112 British individuals	NA	1p31.3	LEPR	LEPR			ENSG00000116678	NA	NA	rs72683129-G	rs72683129	0	72683129	intron_variant	0	0.14831	8e-09	8.09691		0.027065	[0.021-0.033] unit decrease	Affymetrix [93095623] (imputed)	N
2	rs72683129	1	66069781	rs72683129	2020-09-18	32888494	Vuckovic D	2020-09-01	Cell	www.ncbi.nlm.nih.gov/pubmed/32888494	The Polygenic and Monogenic Basis of Blood Traits and Diseases.	Neutrophil count	408,112 British individuals	NA	1p31.3	LEPR	LEPR			ENSG00000116678	NA	NA	rs72683129-G	rs72683129	0	72683129	intron_variant	0	0.148304	4e-23	22.3979		0.0338783	[0.027-0.041] unit increase	Affymetrix [93095623] (imputed)	N
2	rs72683129	1	66069781	rs72683129	2019-04-18	30388399	Ligthart S	2018-11-01	Am J Hum Genet	www.ncbi.nlm.nih.gov/pubmed/30388399	Genome Analyses of >200,000 Individuals Identify 58 Loci for Chronic Inflammation and Highlight Pathways that Link Inflammation and Complex Disorders.	C-reactive protein levels	148,164 European ancestry individuals	NA	1p31.3	LEPR	LEPR			ENSG00000116678	NA	NA	rs72683129-A	rs72683129	0	72683129	intron_variant	0	0.85	2e-89	88.699		0.122	[0.11-0.13] unit decrease	Affymetrix, Illumina, Perlegen [10019203] (imputed)	N
2	rs72683129	1	66069781	rs72683129	2020-09-18	32888494	Vuckovic D	2020-09-01	Cell	www.ncbi.nlm.nih.gov/pubmed/32888494	The Polygenic and Monogenic Basis of Blood Traits and Diseases.	White blood cell count	408,112 British individuals	NA	1p31.3	LEPR	LEPR			ENSG00000116678	NA	NA	rs72683129-G	rs72683129	0	72683129	intron_variant	0	0.148307	1e-20	20		0.0319077	[0.025-0.039] unit increase	Affymetrix [93095623] (imputed)	N
2	rs12120154	1	66070031	rs11208685	2022-05-06	35459240	Said S	2022-04-22	Nat Commun	www.ncbi.nlm.nih.gov/pubmed/35459240	Genetic analysis of over half a million people characterises C-reactive protein loci.	C-reactive protein levels	575,531 European ancestry individuals	NA	1p31.3		LEPR			ENSG00000116678	NA	NA	rs11208685-A	rs11208685	0	11208685	intron_variant	0	NR	1.99997773436537e-320	319.699		0.097	[0.091-0.103] unit increase	NR [11106737] (imputed)	N
2	rs12120154	1	66077590	rs6690625	2020-09-21	32888493	Chen MH	2020-09-01	Cell	www.ncbi.nlm.nih.gov/pubmed/32888493	Trans-ethnic and Ancestry-Specific Blood-Cell Genetics in 746,667 Individuals from 5 Global Populations.	Hemoglobin concentration	563,946 European ancestry individuals	NA	1p31.3	NR	LEPR			ENSG00000116678	NA	NA	rs6690625-G	rs6690625	0	6690625	intron_variant	0	0.196688	4e-15	14.3979		0.018081	[0.014-0.023] SD unit increase	Affymetrix, Illumina [50638016] (imputed)	N
2	rs12120154	1	66077590	rs6690625	2020-09-18	32888494	Vuckovic D	2020-09-01	Cell	www.ncbi.nlm.nih.gov/pubmed/32888494	The Polygenic and Monogenic Basis of Blood Traits and Diseases.	Hemoglobin	408,112 British individuals	NA	1p31.3	LEPR	LEPR			ENSG00000116678	NA	NA	rs6690625-G	rs6690625	0	6690625	intron_variant	0	0.195771	4e-12	11.3979		0.0193112	[0.014-0.025] unit increase	Affymetrix [93095623] (imputed)	N
2	rs12120154	1	66084181	rs4655739	2021-12-14	34594039	Sakaue S	2021-09-30	Nat Genet	www.ncbi.nlm.nih.gov/pubmed/34594039	A cross-population atlas of genetic associations for 220 human phenotypes.	Alanine aminotransferase levels	344,136 European ancestry individuals, 150,545 East Asian ancestry individuals	NA	1p31.3		LEPR			ENSG00000116678	NA	NA	rs4655739-T	rs4655739	0	4655739	intron_variant	0	NR	2e-12	11.699		0.0206	[0.015-0.026] unit increase	Affymetrix, Illumina [20538387] (imputed)	N
2	rs12120154	1	66118064	rs2186245	2020-12-10	32210231	Hollis B	2020-03-24	Nat Commun	www.ncbi.nlm.nih.gov/pubmed/32210231	Genomic analysis of male puberty timing highlights shared genetic basis with hair colour and lifespan.	Male puberty timing (age at voice breaking MTAG)	205,354 European ancestry individuals	NA	1p31.3		LEPR - NA	ENSG00000116678			10822	NA	rs2186245-C	rs2186245	0	2186245	intergenic_variant	1	NR	6e-22	21.2218		0.040836	[0.033-0.049] years increase	NR [7400000] (imputed)	N
2	rs12120154	1	66118064	rs2186245	2020-12-10	32210231	Hollis B	2020-03-24	Nat Commun	www.ncbi.nlm.nih.gov/pubmed/32210231	Genomic analysis of male puberty timing highlights shared genetic basis with hair colour and lifespan.	Male puberty timing (late vs. average onset facial hair)	26,066 European ancestry late onset individuals, 161,175 European ancestry average onset individuals	NA	1p31.3		LEPR - NA	ENSG00000116678			10822	NA	rs2186245-C	rs2186245	0	2186245	intergenic_variant	1	NR	2e-06	5.69897		0.00678504	[0.004-0.0096] years increase	NR [7400000] (imputed)	N
2	rs12120154	1	66118064	rs2186245	2020-12-10	32210231	Hollis B	2020-03-24	Nat Commun	www.ncbi.nlm.nih.gov/pubmed/32210231	Genomic analysis of male puberty timing highlights shared genetic basis with hair colour and lifespan.	Male puberty timing (early vs. average onset facial hair)	13,226 European ancestry early onset individuals, 161,175 European ancestry average onset individuals	NA	1p31.3		LEPR - NA	ENSG00000116678			10822	NA	rs2186245-C	rs2186245	0	2186245	intergenic_variant	1	NR	7e-10	9.1549		0.00710122	[0.0049-0.0093] years decrease	NR [7400000] (imputed)	N
2	rs72683129	1	66128239	rs6664626	2020-04-17	31669095	Zhu Z	2019-10-24	J Allergy Clin Immunol	www.ncbi.nlm.nih.gov/pubmed/31669095	Shared Genetic and Experimental Links between Obesity-Related Traits and Asthma Subtypes in UK Biobank.	Body mass index	457,822 European ancestry individuals	NA	1p31.3	NR	LEPR - RN7SL854P	ENSG00000116678	ENSG00000239319		20997	98502	rs6664626-?	rs6664626	0	6664626	intergenic_variant	1	NR	4e-11	10.3979		NA		Affymetrix [~ 8270000] (imputed)	N
2	rs12022410	1	66130398	rs4655772	2022-11-17	34887591	Graham SE	2021-12-09	Nature	www.ncbi.nlm.nih.gov/pubmed/34887591	The power of genetic diversity in genome-wide association studies of lipids.	Total cholesterol levels	1,320,016 European ancestry individuals	NA	1p31.3		LEPR - RN7SL854P	ENSG00000116678	ENSG00000239319		23156	96343	rs4655772-G	rs4655772	0	4655772	intergenic_variant	1	0.550094	4e-10	9.39794		0.0102148	[0.0075-0.0129] unit increase	NR [52000000] (imputed)	N
2	rs12022410	1	66130398	rs4655772	2022-11-17	34887591	Graham SE	2021-12-09	Nature	www.ncbi.nlm.nih.gov/pubmed/34887591	The power of genetic diversity in genome-wide association studies of lipids.	Low density lipoprotein cholesterol levels	40,963 South Asian ancestry individuals, 48,057 Hispanic individuals, 99,432 Admixed African or African ancestry individuals, 146,492 East Asian ancestry individuals, 1,320,016 European ancestry individuals	NA	1p31.3		LEPR - RN7SL854P	ENSG00000116678	ENSG00000239319		23156	96343	rs4655772-?	rs4655772	0	4655772	intergenic_variant	1	NR	5e-08	7.30103		NA		NR [52000000] (imputed)	N
2	rs12022410	1	66130398	rs4655772	2021-06-29	33462484	Sinnott-Armstrong N	2021-01-18	Nat Genet	www.ncbi.nlm.nih.gov/pubmed/33462484	Genetics of 35 blood and urine biomarkers in the UK Biobank.	Total cholesterol levels	342,508 European ancestry individuals, 6,014 African ancestry individuals, 7,336 South Asian ancestry individuals	NA	1p31.3	NR	LEPR - RN7SL854P	ENSG00000116678	ENSG00000239319		23156	96343	rs4655772-G	rs4655772	0	4655772	intergenic_variant	1	NR	8e-10	9.09691		0.0147	[0.01-0.0194] unit increase	Affymetrix [9000000] (imputed)	N
2	rs12022410	1	66130398	rs4655772	2022-04-27	35213538	Richardson TG	2022-02-25	PLoS Biol	www.ncbi.nlm.nih.gov/pubmed/35213538	Characterising metabolomic signatures of lipid-modifying therapies through drug target mendelian randomisation.	Albumin levels	115,064 European ancestry individuals	NA	1p31.3		LEPR - RN7SL854P	ENSG00000116678	ENSG00000239319		23156	96343	rs4655772-A	rs4655772	0	4655772	intergenic_variant	1	0.46797	2e-10	9.69897		0.0264101	[0.018-0.035] unit decrease	NR [11722792] (imputed)	N
2	rs12022410	1	66130398	rs4655772	2022-04-27	35213538	Richardson TG	2022-02-25	PLoS Biol	www.ncbi.nlm.nih.gov/pubmed/35213538	Characterising metabolomic signatures of lipid-modifying therapies through drug target mendelian randomisation.	Cholesterol levels in small HDL	115,082 European ancestry individuals	NA	1p31.3		LEPR - RN7SL854P	ENSG00000116678	ENSG00000239319		23156	96343	rs4655772-A	rs4655772	0	4655772	intergenic_variant	1	0.467967	2e-09	8.69897		0.0251108	[0.017-0.033] unit decrease	NR [11722792] (imputed)	N
2	rs12022410	1	66130398	rs4655772	2022-04-27	35213538	Richardson TG	2022-02-25	PLoS Biol	www.ncbi.nlm.nih.gov/pubmed/35213538	Characterising metabolomic signatures of lipid-modifying therapies through drug target mendelian randomisation.	Total lipid levels in small HDL	115,082 European ancestry individuals	NA	1p31.3		LEPR - RN7SL854P	ENSG00000116678	ENSG00000239319		23156	96343	rs4655772-A	rs4655772	0	4655772	intergenic_variant	1	0.467967	3e-09	8.52288		0.0245509	[0.016-0.033] unit decrease	NR [11722792] (imputed)	N
2	rs12022410	1	66130398	rs4655772	2022-04-27	35213538	Richardson TG	2022-02-25	PLoS Biol	www.ncbi.nlm.nih.gov/pubmed/35213538	Characterising metabolomic signatures of lipid-modifying therapies through drug target mendelian randomisation.	Concentration of small HDL particles	115,082 European ancestry individuals	NA	1p31.3		LEPR - RN7SL854P	ENSG00000116678	ENSG00000239319		23156	96343	rs4655772-A	rs4655772	0	4655772	intergenic_variant	1	0.467967	6e-10	9.22185		0.0257667	[0.018-0.034] unit decrease	NR [11722792] (imputed)	N
2	rs12022410	1	66133443	rs11208700	2020-09-21	32888493	Chen MH	2020-09-01	Cell	www.ncbi.nlm.nih.gov/pubmed/32888493	Trans-ethnic and Ancestry-Specific Blood-Cell Genetics in 746,667 Individuals from 5 Global Populations.	Monocyte count	521,594 European ancestry individuals	NA	1p31.3	NR	LEPR - RN7SL854P	ENSG00000116678	ENSG00000239319		26201	93298	rs11208700-T	rs11208700	0	11208700	intergenic_variant	1	0.532139	1e-12	12		0.013813	[0.01-0.0176] SD unit decrease	Affymetrix, Illumina [50262088] (imputed)	N
2	rs12022410	1	66133443	rs11208700	2020-09-18	32888494	Vuckovic D	2020-09-01	Cell	www.ncbi.nlm.nih.gov/pubmed/32888494	The Polygenic and Monogenic Basis of Blood Traits and Diseases.	Monocyte count	408,112 British individuals	NA	1p31.3	intergenic	LEPR - RN7SL854P	ENSG00000116678	ENSG00000239319		26201	93298	rs11208700-A	rs11208700	0	11208700	intergenic_variant	1	0.469647	8e-11	10.0969		0.014425	[0.01-0.019] unit decrease	Affymetrix [93095623] (imputed)	N
2	rs12022410	1	66133443	rs11208700	2022-11-17	34887591	Graham SE	2021-12-09	Nature	www.ncbi.nlm.nih.gov/pubmed/34887591	The power of genetic diversity in genome-wide association studies of lipids.	Total cholesterol levels	40,963 South Asian ancestry individuals, 48,057 Hispanic individuals, 99,432 Admixed African or African ancestry individuals, 146,492 East Asian ancestry individuals, 1,320,016 European ancestry individuals	NA	1p31.3		LEPR - RN7SL854P	ENSG00000116678	ENSG00000239319		26201	93298	rs11208700-?	rs11208700	0	11208700	intergenic_variant	1	NR	3e-13	12.5229		NA		NR [52000000] (imputed)	N
2	rs12120154	1	66141502	rs1938500	2021-02-19	33547301	Chen VL	2021-02-05	Nat Commun	www.ncbi.nlm.nih.gov/pubmed/33547301	Genome-wide association study of serum liver enzymes implicates diverse metabolic and liver pathology.	Alanine aminotransferase levels	390,812 European ancestry individuals	134,154 East Asian ancestry individuals	1p31.3	LEPR, PDE4B	LEPR - RN7SL854P	ENSG00000116678	ENSG00000239319		34260	85239	rs1938500-T	rs1938500	0	1938500	intergenic_variant	1	0.19	3e-11	10.5229		6.67	z-score increase	Affymetrix [4312306] (imputed)	N
2	rs12120154	1	66141502	rs1938500	2021-02-19	33547301	Chen VL	2021-02-05	Nat Commun	www.ncbi.nlm.nih.gov/pubmed/33547301	Genome-wide association study of serum liver enzymes implicates diverse metabolic and liver pathology.	Aspartate aminotransferase levels	389,565 European ancestry individuals	134,182 East Asian ancestry individuals	1p31.3	LEPR, PDE4B	LEPR - RN7SL854P	ENSG00000116678	ENSG00000239319		34260	85239	rs1938500-T	rs1938500	0	1938500	intergenic_variant	1	0.19	9e-13	12.0458		7.15	z-score increase	Affymetrix [4314223] (imputed)	N
2	rs12120154	1	66142530	rs4655779	2021-10-13	29878111	Kocarnik JM	2018-08-01	Hum Mol Genet	www.ncbi.nlm.nih.gov/pubmed/29878111	Discovery, fine-mapping, and conditional analyses of genetic variants associated with C-reactive protein in multiethnic populations using the Metabochip in the Population Architecture using Genomics and Epidemiology (PAGE) study.	C-reactive protein levels	15,895 Hispanic individuals, 12,817 African American individuals, 1,252 Asian or Oceanian ancestry individuals, 539 Native American ancestry individuals	NA	1p31.3	LEPR	LEPR - RN7SL854P	ENSG00000116678	ENSG00000239319		35288	84211	rs4655779-A	rs4655779	0	4655779	intergenic_variant	1	0.6512	4e-18	17.3979		0.0903	[0.07-0.111] unit increase	Illumina [~ 200000]	N
2	rs12120154	1	66142627	rs11208708	2021-12-14	34594039	Sakaue S	2021-09-30	Nat Genet	www.ncbi.nlm.nih.gov/pubmed/34594039	A cross-population atlas of genetic associations for 220 human phenotypes.	Hemoglobin	350,474 European ancestry individuals, 152,447 East Asian ancestry individuals	NA	1p31.3		LEPR - RN7SL854P	ENSG00000116678	ENSG00000239319		35385	84114	rs11208708-C	rs11208708	0	11208708	intergenic_variant	1	NR	3e-09	8.52288		0.0141	[0.0094-0.0188] unit increase	Affymetrix, Illumina [20538521] (imputed)	N
2	rs12120154	1	66142627	rs11208708	2021-12-14	34594039	Sakaue S	2021-09-30	Nat Genet	www.ncbi.nlm.nih.gov/pubmed/34594039	A cross-population atlas of genetic associations for 220 human phenotypes.	Mean corpuscular hemoglobin	350,472 European ancestry individuals, 128,028 East Asian ancestry individuals	NA	1p31.3		LEPR - RN7SL854P	ENSG00000116678	ENSG00000239319		35385	84114	rs11208708-C	rs11208708	0	11208708	intergenic_variant	1	NR	2e-19	18.699		0.0267	[0.021-0.033] unit increase	Affymetrix, Illumina [20535878] (imputed)	N
2	rs12022410	1	66143044	rs4655783	2020-09-21	32888493	Chen MH	2020-09-01	Cell	www.ncbi.nlm.nih.gov/pubmed/32888493	Trans-ethnic and Ancestry-Specific Blood-Cell Genetics in 746,667 Individuals from 5 Global Populations.	Lymphocyte count	524,923 European ancestry individuals	NA	1p31.3	NR	LEPR - RN7SL854P	ENSG00000116678	ENSG00000239319		35802	83697	rs4655783-C	rs4655783	0	4655783	intergenic_variant	1	0.532769	2e-22	21.699		0.018533	[0.015-0.022] SD unit decrease	Affymetrix, Illumina [50265552] (imputed)	N
2	rs12022410	1	66143044	rs4655783	2020-09-21	32888493	Chen MH	2020-09-01	Cell	www.ncbi.nlm.nih.gov/pubmed/32888493	Trans-ethnic and Ancestry-Specific Blood-Cell Genetics in 746,667 Individuals from 5 Global Populations.	Mean platelet volume	460,935 European ancestry individuals	NA	1p31.3	NR	LEPR - RN7SL854P	ENSG00000116678	ENSG00000239319		35802	83697	rs4655783-T	rs4655783	0	4655783	intergenic_variant	1	0.468547	2e-11	10.699		0.012937	[0.0092-0.0167] SD unit increase	Affymetrix, Illumina [49660172] (imputed)	N
2	rs12022410	1	66143044	rs4655783	2020-09-21	32888493	Chen MH	2020-09-01	Cell	www.ncbi.nlm.nih.gov/pubmed/32888493	Trans-ethnic and Ancestry-Specific Blood-Cell Genetics in 746,667 Individuals from 5 Global Populations.	Mean platelet volume	484,042 African American or Afro-Caribbean, African ancestry, European ancestry, East Asian ancestry, Hispanic or Latin American and South Asian ancestry individuals	NA	1p31.3	NR	LEPR - RN7SL854P	ENSG00000116678	ENSG00000239319		35802	83697	rs4655783-T	rs4655783	0	4655783	intergenic_variant	1	0.466674	2e-10	9.69897		NA		Affymetrix, Illumina [17210439] (imputed)	N
2	rs12022410	1	66143044	rs4655783	2022-04-27	35213538	Richardson TG	2022-02-25	PLoS Biol	www.ncbi.nlm.nih.gov/pubmed/35213538	Characterising metabolomic signatures of lipid-modifying therapies through drug target mendelian randomisation.	Cholesteryl ester levels in large LDL	115,082 European ancestry individuals	NA	1p31.3		LEPR - RN7SL854P	ENSG00000116678	ENSG00000239319		35802	83697	rs4655783-T	rs4655783	0	4655783	intergenic_variant	1	0.468174	2e-08	7.69897		0.0231645	[0.015-0.031] unit decrease	NR [11722792] (imputed)	N
2	rs12022410	1	66143044	rs4655783	2022-04-27	35213538	Richardson TG	2022-02-25	PLoS Biol	www.ncbi.nlm.nih.gov/pubmed/35213538	Characterising metabolomic signatures of lipid-modifying therapies through drug target mendelian randomisation.	Total lipid levels in large LDL	115,082 European ancestry individuals	NA	1p31.3		LEPR - RN7SL854P	ENSG00000116678	ENSG00000239319		35802	83697	rs4655783-T	rs4655783	0	4655783	intergenic_variant	1	0.468174	3e-08	7.52288		0.0228167	[0.015-0.031] unit decrease	NR [11722792] (imputed)	N
2	rs12022410	1	66143044	rs4655783	2022-04-27	35213538	Richardson TG	2022-02-25	PLoS Biol	www.ncbi.nlm.nih.gov/pubmed/35213538	Characterising metabolomic signatures of lipid-modifying therapies through drug target mendelian randomisation.	Phosphatidylcholine levels	115,006 European ancestry individuals	NA	1p31.3		LEPR - RN7SL854P	ENSG00000116678	ENSG00000239319		35802	83697	rs4655783-T	rs4655783	0	4655783	intergenic_variant	1	0.46819	2e-10	9.69897		0.0247879	[0.017-0.032] unit decrease	NR [11722792] (imputed)	N
2	rs12120154	1	66144876	rs10158937	2020-09-21	32888493	Chen MH	2020-09-01	Cell	www.ncbi.nlm.nih.gov/pubmed/32888493	Trans-ethnic and Ancestry-Specific Blood-Cell Genetics in 746,667 Individuals from 5 Global Populations.	Mean corpuscular volume	696,882 African American or Afro-Caribbean, African ancestry, European ancestry, East Asian ancestry, Hispanic or Latin American and South Asian ancestry individuals	NA	1p31.3	NR	LEPR - RN7SL854P	ENSG00000116678	ENSG00000239319		37634	81865	rs10158937-C	rs10158937	0	10158937	intergenic_variant	1	0.303983	8e-28	27.0969		NA		Affymetrix, Illumina [24246363] (imputed)	N
2	rs12120154	1	66146246	rs12026918	2019-02-08	30595370	Kichaev G	2018-12-27	Am J Hum Genet	www.ncbi.nlm.nih.gov/pubmed/30595370	Leveraging Polygenic Functional Enrichment to Improve GWAS Power.	Mean corpuscular hemoglobin	approximately 443,000 European ancestry individuals	NA	1p31.3		LEPR - RN7SL854P	ENSG00000116678	ENSG00000239319		39004	80495	rs12026918-?	rs12026918	0	12026918	intergenic_variant	1	NR	2e-38	37.699		NA		NR [~ 8900000] (imputed)	N
2	rs72683129	1	66150510	rs55953331	2020-09-18	32888494	Vuckovic D	2020-09-01	Cell	www.ncbi.nlm.nih.gov/pubmed/32888494	The Polygenic and Monogenic Basis of Blood Traits and Diseases.	Lymphocyte percentage of white cells	408,112 British individuals	NA	1p31.3		LEPR - RN7SL854P	ENSG00000116678	ENSG00000239319		43268	76231	rs55953331-A	rs55953331	0	55953331	intergenic_variant	1	0.148317	4e-10	9.39794		0.0203987	[0.014-0.027] unit decrease	Affymetrix [93095623] (imputed)	N
2	rs12022410	1	66153933	rs12022410	2021-10-13	29878111	Kocarnik JM	2018-08-01	Hum Mol Genet	www.ncbi.nlm.nih.gov/pubmed/29878111	Discovery, fine-mapping, and conditional analyses of genetic variants associated with C-reactive protein in multiethnic populations using the Metabochip in the Population Architecture using Genomics and Epidemiology (PAGE) study.	C-reactive protein levels	15,895 Hispanic individuals, 12,817 African American individuals, 1,252 Asian or Oceanian ancestry individuals, 539 Native American ancestry individuals	NA	1p31.3	LEPR	LEPR - RN7SL854P	ENSG00000116678	ENSG00000239319		46691	72808	rs12022410-A	rs12022410	0	12022410	regulatory_region_variant	1	0.4224	4e-12	11.3979	(HIS)	0.0944	[0.068-0.121] unit increase	Illumina [~ 200000]	N
2	rs12022410	1	66153933	rs12022410	2022-04-27	35213538	Richardson TG	2022-02-25	PLoS Biol	www.ncbi.nlm.nih.gov/pubmed/35213538	Characterising metabolomic signatures of lipid-modifying therapies through drug target mendelian randomisation.	Total cholines levels	115,006 European ancestry individuals	NA	1p31.3		LEPR - RN7SL854P	ENSG00000116678	ENSG00000239319		46691	72808	rs12022410-A	rs12022410	0	12022410	regulatory_region_variant	1	0.46779	1e-10	10		0.0252039	[0.018-0.033] unit decrease	NR [11722792] (imputed)	N
2	rs12022410	1	66153933	rs12022410	2022-04-27	35213538	Richardson TG	2022-02-25	PLoS Biol	www.ncbi.nlm.nih.gov/pubmed/35213538	Characterising metabolomic signatures of lipid-modifying therapies through drug target mendelian randomisation.	Cholesterol levels in large LDL	115,082 European ancestry individuals	NA	1p31.3		LEPR - RN7SL854P	ENSG00000116678	ENSG00000239319		46691	72808	rs12022410-A	rs12022410	0	12022410	regulatory_region_variant	1	0.467773	3e-08	7.52288		0.0227927	[0.015-0.031] unit decrease	NR [11722792] (imputed)	N
2	rs12022410	1	66153933	rs12022410	2022-04-27	35213538	Richardson TG	2022-02-25	PLoS Biol	www.ncbi.nlm.nih.gov/pubmed/35213538	Characterising metabolomic signatures of lipid-modifying therapies through drug target mendelian randomisation.	Total lipid levels in lipoprotein particles	115,082 European ancestry individuals	NA	1p31.3		LEPR - RN7SL854P	ENSG00000116678	ENSG00000239319		46691	72808	rs12022410-A	rs12022410	0	12022410	regulatory_region_variant	1	0.467773	3e-09	8.52288		0.0243547	[0.016-0.032] unit decrease	NR [11722792] (imputed)	N
2	rs12022410	1	66153933	rs12022410	2022-04-27	35213538	Richardson TG	2022-02-25	PLoS Biol	www.ncbi.nlm.nih.gov/pubmed/35213538	Characterising metabolomic signatures of lipid-modifying therapies through drug target mendelian randomisation.	Total concentration of lipoprotein particles	115,082 European ancestry individuals	NA	1p31.3		LEPR - RN7SL854P	ENSG00000116678	ENSG00000239319		46691	72808	rs12022410-A	rs12022410	0	12022410	regulatory_region_variant	1	0.467773	7e-11	10.1549		0.0255318	[0.018-0.033] unit decrease	NR [11722792] (imputed)	N
2	rs12022410	1	66153933	rs12022410	2022-04-27	35213538	Richardson TG	2022-02-25	PLoS Biol	www.ncbi.nlm.nih.gov/pubmed/35213538	Characterising metabolomic signatures of lipid-modifying therapies through drug target mendelian randomisation.	Total phospholipid levels in lipoprotein particles	115,082 European ancestry individuals	NA	1p31.3		LEPR - RN7SL854P	ENSG00000116678	ENSG00000239319		46691	72808	rs12022410-A	rs12022410	0	12022410	regulatory_region_variant	1	0.467773	4e-10	9.39794		0.0247589	[0.017-0.033] unit decrease	NR [11722792] (imputed)	N
2	rs12022410	1	66153933	rs12022410	2022-04-27	35213538	Richardson TG	2022-02-25	PLoS Biol	www.ncbi.nlm.nih.gov/pubmed/35213538	Characterising metabolomic signatures of lipid-modifying therapies through drug target mendelian randomisation.	Total cholesterol levels	115,082 European ancestry individuals	NA	1p31.3		LEPR - RN7SL854P	ENSG00000116678	ENSG00000239319		46691	72808	rs12022410-A	rs12022410	0	12022410	regulatory_region_variant	1	0.467773	4e-09	8.39794		0.0237714	[0.016-0.032] unit decrease	NR [11722792] (imputed)	N
2	rs12022410	1	66153933	rs12022410	2022-04-27	35213538	Richardson TG	2022-02-25	PLoS Biol	www.ncbi.nlm.nih.gov/pubmed/35213538	Characterising metabolomic signatures of lipid-modifying therapies through drug target mendelian randomisation.	Total esterified cholesterol levels	115,082 European ancestry individuals	NA	1p31.3		LEPR - RN7SL854P	ENSG00000116678	ENSG00000239319		46691	72808	rs12022410-A	rs12022410	0	12022410	regulatory_region_variant	1	0.467773	2e-09	8.69897		0.0240623	[0.016-0.032] unit decrease	NR [11722792] (imputed)	N
2	rs12022410	1	66153933	rs12022410	2022-04-27	35213538	Richardson TG	2022-02-25	PLoS Biol	www.ncbi.nlm.nih.gov/pubmed/35213538	Characterising metabolomic signatures of lipid-modifying therapies through drug target mendelian randomisation.	Total free cholesterol levels	115,082 European ancestry individuals	NA	1p31.3		LEPR - RN7SL854P	ENSG00000116678	ENSG00000239319		46691	72808	rs12022410-A	rs12022410	0	12022410	regulatory_region_variant	1	0.467773	3e-08	7.52288		0.0225371	[0.015-0.03] unit decrease	NR [11722792] (imputed)	N
2	rs12022410	1	66153933	rs12022410	2022-04-27	35213538	Richardson TG	2022-02-25	PLoS Biol	www.ncbi.nlm.nih.gov/pubmed/35213538	Characterising metabolomic signatures of lipid-modifying therapies through drug target mendelian randomisation.	Phosphoglycerides levels	115,006 European ancestry individuals	NA	1p31.3		LEPR - RN7SL854P	ENSG00000116678	ENSG00000239319		46691	72808	rs12022410-A	rs12022410	0	12022410	regulatory_region_variant	1	0.46779	2e-10	9.69897		0.0249373	[0.017-0.033] unit decrease	NR [11722792] (imputed)	N
2	rs12022410	1	66153933	rs12022410	2022-04-27	35213538	Richardson TG	2022-02-25	PLoS Biol	www.ncbi.nlm.nih.gov/pubmed/35213538	Characterising metabolomic signatures of lipid-modifying therapies through drug target mendelian randomisation.	Free cholesterol levels in small HDL	115,082 European ancestry individuals	NA	1p31.3		LEPR - RN7SL854P	ENSG00000116678	ENSG00000239319		46691	72808	rs12022410-A	rs12022410	0	12022410	regulatory_region_variant	1	0.467773	1e-11	11		0.0275368	[0.02-0.036] unit decrease	NR [11722792] (imputed)	N
2	rs12022410	1	66153933	rs12022410	2022-04-27	35213538	Richardson TG	2022-02-25	PLoS Biol	www.ncbi.nlm.nih.gov/pubmed/35213538	Characterising metabolomic signatures of lipid-modifying therapies through drug target mendelian randomisation.	Phospholipid levels in small HDL	115,082 European ancestry individuals	NA	1p31.3		LEPR - RN7SL854P	ENSG00000116678	ENSG00000239319		46691	72808	rs12022410-A	rs12022410	0	12022410	regulatory_region_variant	1	0.467773	2e-08	7.69897		0.0230721	[0.015-0.031] unit decrease	NR [11722792] (imputed)	N
2	rs12120154	1	66159001	rs11208719	2020-09-21	32888493	Chen MH	2020-09-01	Cell	www.ncbi.nlm.nih.gov/pubmed/32888493	Trans-ethnic and Ancestry-Specific Blood-Cell Genetics in 746,667 Individuals from 5 Global Populations.	Mean corpuscular hemoglobin	630,125 African American or Afro-Caribbean, African ancestry, European ancestry, East Asian ancestry, Hispanic or Latin American and South Asian ancestry individuals	NA	1p31.3	NR	LEPR - RN7SL854P	ENSG00000116678	ENSG00000239319		51759	67740	rs11208719-G	rs11208719	0	11208719	regulatory_region_variant	1	0.308043	1e-34	34		NA		Affymetrix, Illumina [20825802] (imputed)	N
2	rs12022410	1	66159301	rs4655794	2020-09-18	32888494	Vuckovic D	2020-09-01	Cell	www.ncbi.nlm.nih.gov/pubmed/32888494	The Polygenic and Monogenic Basis of Blood Traits and Diseases.	Mean platelet volume	408,112 British individuals	NA	1p31.3		LEPR - RN7SL854P	ENSG00000116678	ENSG00000239319		52059	67440	rs4655794-C	rs4655794	0	4655794	regulatory_region_variant	1	0.531732	3e-09	8.52288		0.0132636	[0.0089-0.0176] unit decrease	Affymetrix [93095623] (imputed)	N
2	rs12120154	1	66160433	rs6588156	2020-09-21	32888493	Chen MH	2020-09-01	Cell	www.ncbi.nlm.nih.gov/pubmed/32888493	Trans-ethnic and Ancestry-Specific Blood-Cell Genetics in 746,667 Individuals from 5 Global Populations.	Mean corpuscular hemoglobin concentration	642,173 African American or Afro-Caribbean, African ancestry, European ancestry, East Asian ancestry, Hispanic or Latin American and South Asian ancestry individuals	NA	1p31.3	NR	LEPR - RN7SL854P	ENSG00000116678	ENSG00000239319		53191	66308	rs6588156-G	rs6588156	0	6588156	intergenic_variant	1	0.687349	2e-10	9.69897		NA		Affymetrix, Illumina [21126107] (imputed)	N
2	rs12120154	1	66161698	rs6688625	2020-09-21	32888493	Chen MH	2020-09-01	Cell	www.ncbi.nlm.nih.gov/pubmed/32888493	Trans-ethnic and Ancestry-Specific Blood-Cell Genetics in 746,667 Individuals from 5 Global Populations.	Hemoglobin concentration	746,431 African American or Afro-Caribbean, African ancestry, European ancestry, East Asian ancestry, Hispanic or Latin American and South Asian ancestry individuals	NA	1p31.3	NR	LEPR - RN7SL854P	ENSG00000116678	ENSG00000239319		54456	65043	rs6688625-T	rs6688625	0	6688625	intergenic_variant	1	0.23902	1e-13	13		NA		Affymetrix, Illumina [24653286] (imputed)	N
2	rs12120154	1	66161698	rs6688625	2021-06-09	33972514	Pazoki R	2021-05-10	Nat Commun	www.ncbi.nlm.nih.gov/pubmed/33972514	Genetic analysis in European ancestry individuals identifies 517 loci associated with liver enzymes.	Liver enzyme levels (alanine transaminase)	437,267 European ancestry individuals	315,572 European ancestry individuals	1p31.3	LEPR	LEPR - RN7SL854P	ENSG00000116678	ENSG00000239319		54456	65043	rs6688625-C	rs6688625	0	6688625	intergenic_variant	1	0.823499	7e-13	12.1549		0.00369705	[0.0027-0.0047] unit decrease	Affymetrix [13995440] (imputed)	N
2	rs12120154	1	66161698	rs6688625	2021-08-13	34315874	Ward LD	2021-07-27	Nat Commun	www.ncbi.nlm.nih.gov/pubmed/34315874	GWAS of serum ALT and AST reveals an association of SLC30A10 Thr95Ile with hypermanganesemia symptoms.	Alanine aminotransferase levels	387,859 British ancestry individuals, 10,635 Asian or Asian British individuals, 7,468 Black or Black British individuals, 2,338 Chinese ancestry individuals	NA	1p31.3	LEPR	LEPR - RN7SL854P	ENSG00000116678	ENSG00000239319		54456	65043	rs6688625-?	rs6688625	0	6688625	intergenic_variant	1	NR	2e-10	9.69897		0.0035	[0.0023-0.0047] unit increase	Affymetrix [21347608] (imputed)	N
2	rs12120154	1	66161698	rs6688625	2021-08-13	34315874	Ward LD	2021-07-27	Nat Commun	www.ncbi.nlm.nih.gov/pubmed/34315874	GWAS of serum ALT and AST reveals an association of SLC30A10 Thr95Ile with hypermanganesemia symptoms.	Aspartate aminotransferase levels	386,570 British ancestry individuals, 10,617 Asian or Asian British individuals, 7,426 Black or Black British individuals, 2,321 Chinese ancestry individuals	NA	1p31.3	LEPR	LEPR - RN7SL854P	ENSG00000116678	ENSG00000239319		54456	65043	rs6688625-?	rs6688625	0	6688625	intergenic_variant	1	NR	2e-15	14.699		0.0027	[0.0019-0.0035] unit increase	Affymetrix [21347608] (imputed)	N
2	rs12120154	1	66165836	rs4394621	2021-06-29	33462484	Sinnott-Armstrong N	2021-01-18	Nat Genet	www.ncbi.nlm.nih.gov/pubmed/33462484	Genetics of 35 blood and urine biomarkers in the UK Biobank.	Insulin-like growth factor 1 levels	340,567 European ancestry individuals, 5,974 African ancestry individuals, 7,283 South Asian ancestry individuals	NA	1p31.3	NR	LEPR - RN7SL854P	ENSG00000116678	ENSG00000239319		58594	60905	rs4394621-A	rs4394621	0	4394621	intergenic_variant	1	NR	2e-09	8.69897		0.0185	[0.012-0.025] unit decrease	Affymetrix [9000000] (imputed)	N
2	rs12120154	1	66165836	rs4394621	2021-06-29	33462484	Sinnott-Armstrong N	2021-01-18	Nat Genet	www.ncbi.nlm.nih.gov/pubmed/33462484	Genetics of 35 blood and urine biomarkers in the UK Biobank.	Serum alkaline phosphatase levels	342,535 European ancestry individuals, 6,019 African ancestry individuals, 7,337 South Asian ancestry individuals	NA	1p31.3	NR	LEPR - RN7SL854P	ENSG00000116678	ENSG00000239319		58594	60905	rs4394621-A	rs4394621	0	4394621	intergenic_variant	1	NR	2e-12	11.699		0.0216	[0.016-0.028] unit increase	Affymetrix [9000000] (imputed)	N
2	rs12120154	1	66165836	rs4394621	2021-06-29	33462484	Sinnott-Armstrong N	2021-01-18	Nat Genet	www.ncbi.nlm.nih.gov/pubmed/33462484	Genetics of 35 blood and urine biomarkers in the UK Biobank.	Aspartate aminotransferase levels	341,246 European ancestry individuals, 5,982 African ancestry individuals, 7,313 South Asian ancestry individuals	NA	1p31.3	NR	LEPR - RN7SL854P	ENSG00000116678	ENSG00000239319		58594	60905	rs4394621-A	rs4394621	0	4394621	intergenic_variant	1	NR	3e-19	18.5229		0.0276	[0.022-0.034] unit decrease	Affymetrix [9000000] (imputed)	N
2	rs12120154	1	66165836	rs4394621	2021-06-29	33462484	Sinnott-Armstrong N	2021-01-18	Nat Genet	www.ncbi.nlm.nih.gov/pubmed/33462484	Genetics of 35 blood and urine biomarkers in the UK Biobank.	C-reactive protein levels	341,805 European ancestry individuals, 6,006 African ancestry individuals, 7,316 South Asian ancestry individuals	NA	1p31.3	NR	LEPR - RN7SL854P	ENSG00000116678	ENSG00000239319		58594	60905	rs4394621-A	rs4394621	0	4394621	intergenic_variant	1	NR	9e-276	275.046		0.1088	[0.1-0.11] unit increase	Affymetrix [9000000] (imputed)	N
2	rs12120154	1	66165836	rs4394621	2021-06-29	33462484	Sinnott-Armstrong N	2021-01-18	Nat Genet	www.ncbi.nlm.nih.gov/pubmed/33462484	Genetics of 35 blood and urine biomarkers in the UK Biobank.	Alanine aminotransferase levels	342,387 European ancestry individuals, 6,017 African ancestry individuals, 7,325 South Asian ancestry individuals	NA	1p31.3	NR	LEPR - RN7SL854P	ENSG00000116678	ENSG00000239319		58594	60905	rs4394621-A	rs4394621	0	4394621	intergenic_variant	1	NR	3e-13	12.5229		0.0224	[0.016-0.028] unit decrease	Affymetrix [9000000] (imputed)	N
2	rs12120154	1	66165836	rs4394621	2021-06-29	33462484	Sinnott-Armstrong N	2021-01-18	Nat Genet	www.ncbi.nlm.nih.gov/pubmed/33462484	Genetics of 35 blood and urine biomarkers in the UK Biobank.	Serum albumin levels	313,032 European ancestry individuals, 5,573 African ancestry individuals, 6,687 South Asian ancestry individuals	NA	1p31.3	NR	LEPR - RN7SL854P	ENSG00000116678	ENSG00000239319		58594	60905	rs4394621-A	rs4394621	0	4394621	intergenic_variant	1	NR	7e-10	9.1549		0.0198	[0.014-0.026] unit decrease	Affymetrix [9000000] (imputed)	N
2	rs12120154	1	66168566	rs10889576	2022-08-04	35710981	Liu H	2022-06-16	Nat Genet	www.ncbi.nlm.nih.gov/pubmed/35710981	Epigenomic and transcriptomic analyses define core cell types, genes and targetable mechanisms for kidney disease.	Estimated glomerular filtration rate (creatinine)	1,205,871 European ancestry individuals, 168,300 East Asian ancestry individuals, 63,553 African ancestry individuals, 23,509 Hispanic or Latin American individuals, 22,103 African American individuals, 21,791 Central Asian or South Asian ancestry individuals, 1,502 Middle Eastern ancestry individuals, 939 other admixed ancestry individuals, 602 Native American ancestry individuals, 150 Asian anc…	NA	1p31.3		LEPR - RN7SL854P	ENSG00000116678	ENSG00000239319		61324	58175	rs10889576-C	rs10889576	0	10889576	upstream_gene_variant	1	0.714	8e-10	9.09691		6.141	z score increase	Affymetrix, Illumina [12653804] (imputed)	N
2	rs6695479	1	66171001	rs11208722	2017-02-25	27286809	Ligthart S	2016-06-10	BMC Genomics	www.ncbi.nlm.nih.gov/pubmed/27286809	Bivariate genome-wide association study identifies novel pleiotropic loci for lipids and inflammation.	C-reactive protein levels or triglyceride levels (pleiotropy)	65,000 individuals (C-reactive protein), 96,598 individuals (triglycerides)	NA	1p31.3	LEPR	LEPR - RN7SL854P	ENSG00000116678	ENSG00000239319		63759	55740	rs11208722-A	rs11208722	0	11208722	intron_variant	1	NR	8e-36	35.0969		NA		NR [25015711] (imputed)	N
2	rs4291477	1	66178918	rs7511672	2021-08-24	34021172	Christakoudi S	2021-05-21	Sci Rep	www.ncbi.nlm.nih.gov/pubmed/34021172	GWAS of allometric body-shape indices in UK Biobank identifies loci suggesting associations with morphogenesis, organogenesis, adrenal cell renewal and cancer.	Waist-to-hip ratio adjusted for BMI	219,872 British ancestry women	NA	1p31.3	RN7SL854P	LEPR - RN7SL854P	ENSG00000116678	ENSG00000239319		71676	47823	rs7511672-A	rs7511672	0	7511672	non_coding_transcript_exon_variant	1	NR	4e-08	7.39794		0.0154025	[0.0099-0.0209] unit increase	Affymetrix [319769] (imputed)	N
2	rs4291477	1	66178918	rs7511672	2022-05-11	35115687	Hautakangas H	2022-02-03	Nat Genet	www.ncbi.nlm.nih.gov/pubmed/35115687	Genome-wide analysis of 102,084 migraine cases identifies 123 risk loci and subtype-specific risk alleles.	Migraine	102,084 European ancestry cases, 771,257 European ancestry controls	NA	1p31.3		LEPR - RN7SL854P	ENSG00000116678	ENSG00000239319		71676	47823	rs7511672-G	rs7511672	0	7511672	non_coding_transcript_exon_variant	1	0.538291	1e-09	9		1.03175	[1.02-1.04] increase	Illumina [10843197] (imputed)	N
2	rs4291477	1	66191075	rs4291477	2020-09-21	32888493	Chen MH	2020-09-01	Cell	www.ncbi.nlm.nih.gov/pubmed/32888493	Trans-ethnic and Ancestry-Specific Blood-Cell Genetics in 746,667 Individuals from 5 Global Populations.	Monocyte count	639,696 African American or Afro-Caribbean, African ancestry, European ancestry, East Asian ancestry, Hispanic or Latin American and South Asian ancestry individuals	NA	1p31.3	NR	LEPR - RN7SL854P	ENSG00000116678	ENSG00000239319		83833	35666	rs4291477-A	rs4291477	0	4291477	regulatory_region_variant	1	0.560423	1e-10	10		NA		Affymetrix, Illumina [23467995] (imputed)	N
3	rs6672768	1	210466932	rs7516171	2019-01-28	30598549	Morris JA	2018-12-31	Nat Genet	www.ncbi.nlm.nih.gov/pubmed/30598549	An atlas of genetic influences on osteoporosis in humans and mice.	Heel bone mineral density	426,824 British ancestry individuals	NA	1q32.2	HHAT	ST13P19 - HHAT	ENSG00000228110	ENSG00000054392		26346	34665	rs7516171-C	rs7516171	0	7516171	intergenic_variant	1	0.8237	5e-27	26.301		0.0258711	[0.021-0.031] unit decrease	NR [13737936] (imputed)	N
3	rs6672768	1	210466932	rs7516171	2019-02-08	30595370	Kichaev G	2018-12-27	Am J Hum Genet	www.ncbi.nlm.nih.gov/pubmed/30595370	Leveraging Polygenic Functional Enrichment to Improve GWAS Power.	Heel bone mineral density	approximately 446,000 European ancestry individuals	NA	1q32.2		ST13P19 - HHAT	ENSG00000228110	ENSG00000054392		26346	34665	rs7516171-?	rs7516171	0	7516171	intergenic_variant	1	NR	5e-30	29.301		NA		NR [~ 8900000] (imputed)	N
3	rs6672768	1	210466932	rs7516171	2018-09-20	28869591	Kemp JP	2017-09-04	Nat Genet	www.ncbi.nlm.nih.gov/pubmed/28869591	Identification of 153 new loci associated with heel bone mineral density and functional involvement of GPC6 in osteoporosis.	Heel bone mineral density	76,067 European ancestry women, 66,420 European ancestry men	NA	1q32.2	HHAT	ST13P19 - HHAT	ENSG00000228110	ENSG00000054392		26346	34665	rs7516171-C	rs7516171	0	7516171	intergenic_variant	1	0.823617	1e-11	11		0.0293972	[0.021-0.038] unit decrease	NR [17166351] (imputed)	N
3	rs6672768	1	210466932	rs7516171	2018-09-20	28869591	Kemp JP	2017-09-04	Nat Genet	www.ncbi.nlm.nih.gov/pubmed/28869591	Identification of 153 new loci associated with heel bone mineral density and functional involvement of GPC6 in osteoporosis.	Heel bone mineral density	76,067 European ancestry women, 66,420 European ancestry men	NA	1q32.2	HHAT	ST13P19 - HHAT	ENSG00000228110	ENSG00000054392		26346	34665	rs7516171-C	rs7516171	0	7516171	intergenic_variant	1	0.821751	6e-07	6.22185	(women)	0.0286537	[0.017-0.04] unit decrease	NR [17166351] (imputed)	N
3	rs6672768	1	210466932	rs7516171	2018-10-18	30048462	Kim SK	2018-07-26	PLoS One	www.ncbi.nlm.nih.gov/pubmed/30048462	Identification of 613 new loci associated with heel bone mineral density and a polygenic risk score for bone mineral density, osteoporosis and fracture.	Heel bone mineral density	394,929 European ancestry individuals	NA	1q32.2		ST13P19 - HHAT	ENSG00000228110	ENSG00000054392		26346	34665	rs7516171-?	rs7516171	0	7516171	intergenic_variant	1	NR	2e-24	23.699		0.0259665	[0.021-0.031] unit decrease	Affymetrix [20259828] (imputed)	N
3	rs4844990	1	210468504	rs656753	2022-03-07	34910505	van der Meer D	2021-12-15	Sci Adv	www.ncbi.nlm.nih.gov/pubmed/34910505	The genetic architecture of human cortical folding.	Vertex-wise sulcal depth	33,748 European ancestry individuals	NA	1q32.2		ST13P19 - HHAT	ENSG00000228110	ENSG00000054392		27918	33093	rs656753-G	rs656753	0	656753	intergenic_variant	1	0.42	9e-09	8.04576		5.75	z score increase	Affymetrix [9061022] (imputed)	N
4	rs12044944	1	240567317	rs59643483	2020-09-21	32888493	Chen MH	2020-09-01	Cell	www.ncbi.nlm.nih.gov/pubmed/32888493	Trans-ethnic and Ancestry-Specific Blood-Cell Genetics in 746,667 Individuals from 5 Global Populations.	Platelet count	542,827 European ancestry individuals	NA	1q43	NR	FMN2			ENSG00000155816	NA	NA	rs59643483-A	rs59643483	0	59643483	intron_variant	0	0.185737	4e-12	11.3979		0.016468	[0.012-0.021] SD unit increase	Affymetrix, Illumina [50241410] (imputed)	N
4	rs12044944	1	240567317	rs59643483	2020-09-21	32888493	Chen MH	2020-09-01	Cell	www.ncbi.nlm.nih.gov/pubmed/32888493	Trans-ethnic and Ancestry-Specific Blood-Cell Genetics in 746,667 Individuals from 5 Global Populations.	Platelet count	721,201 African American or Afro-Caribbean, African ancestry, European ancestry, East Asian ancestry, Hispanic or Latin American and South Asian ancestry individuals	NA	1q43	NR	FMN2			ENSG00000155816	NA	NA	rs59643483-A	rs59643483	0	59643483	intron_variant	0	0.284985	2e-12	11.699		NA		Affymetrix, Illumina [24588908] (imputed)	N
4	rs12044944	1	240567317	rs59643483	2021-12-14	34594039	Sakaue S	2021-09-30	Nat Genet	www.ncbi.nlm.nih.gov/pubmed/34594039	A cross-population atlas of genetic associations for 220 human phenotypes.	Platelet count	350,474 European ancestry individuals, 148,623 East Asian ancestry individuals	NA	1q43		FMN2			ENSG00000155816	NA	NA	rs59643483-A	rs59643483	0	59643483	intron_variant	0	NR	4e-09	8.39794		0.0134	[0.0089-0.0179] unit increase	Affymetrix, Illumina [20538505] (imputed)	N
4	rs12044944	1	240569411	rs12756922	2018-10-18	30048462	Kim SK	2018-07-26	PLoS One	www.ncbi.nlm.nih.gov/pubmed/30048462	Identification of 613 new loci associated with heel bone mineral density and a polygenic risk score for bone mineral density, osteoporosis and fracture.	Heel bone mineral density	394,929 European ancestry individuals	NA	1q43		FMN2			ENSG00000155816	NA	NA	rs12756922-?	rs12756922	0	12756922	intron_variant	0	NR	3e-206	205.523		0.0865499	[0.081-0.092] unit decrease	Affymetrix [20259828] (imputed)	N
4	rs12044944	1	240581653	rs12044944	2018-03-05	29304378	Medina-Gomez C	2018-01-04	Am J Hum Genet	www.ncbi.nlm.nih.gov/pubmed/29304378	Life-Course Genome-wide Association Study Meta-analysis of Total Body BMD and Assessment of Age-Specific Effects.	Total body bone mineral density	56,284 European ancestry individuals, up to 1,333 African American individuals, up to 9,328 admixed individuals	NA	1q43	NR	FMN2			ENSG00000155816	NA	NA	rs12044944-T	rs12044944	0	12044944	intron_variant	0	0.1916	8e-14	13.0969		0.0553	unit increase	Affymetrix, Illumina [~ 23700000] (imputed)	N
4	rs12044944	1	240581653	rs12044944	2018-03-05	29304378	Medina-Gomez C	2018-01-04	Am J Hum Genet	www.ncbi.nlm.nih.gov/pubmed/29304378	Life-Course Genome-wide Association Study Meta-analysis of Total Body BMD and Assessment of Age-Specific Effects.	Total body bone mineral density	56,284 European ancestry individuals, up to 1,333 African American individuals, up to 9,328 admixed individuals	NA	1q43	NR	FMN2			ENSG00000155816	NA	NA	rs12044944-T	rs12044944	0	12044944	intron_variant	0	0.1908	1e-10	10	(European)	0.0519	unit increase	Affymetrix, Illumina [~ 23700000] (imputed)	N
4	rs12044944	1	240586695	rs1414660	2019-11-27	31453325	Wang H	2019-08-14	Sci Adv	www.ncbi.nlm.nih.gov/pubmed/31453325	Genotype-by-environment interactions inferred from genetic effects on phenotypic variability in the UK Biobank.	Heel bone mineral density	197,261 European ancestry individuals	NA	1q43	GREM2	FMN2			ENSG00000155816	NA	NA	rs1414660-?	rs1414660	0	1414660	intron_variant	0	NR	1e-94	94		NA		NR [5554549] (imputed)	N
4	rs12044944	1	240586695	rs1414660	2019-11-27	31453325	Wang H	2019-08-14	Sci Adv	www.ncbi.nlm.nih.gov/pubmed/31453325	Genotype-by-environment interactions inferred from genetic effects on phenotypic variability in the UK Biobank.	Heel bone mineral density variance	197,261 European ancestry individuals	NA	1q43	GREM2	FMN2			ENSG00000155816	NA	NA	rs1414660-?	rs1414660	0	1414660	intron_variant	0	NR	8e-14	13.0969		NA		NR [5554549] (imputed)	N
4	rs12044944	1	240586695	rs1414660	2019-02-08	30595370	Kichaev G	2018-12-27	Am J Hum Genet	www.ncbi.nlm.nih.gov/pubmed/30595370	Leveraging Polygenic Functional Enrichment to Improve GWAS Power.	Heel bone mineral density	approximately 446,000 European ancestry individuals	NA	1q43		FMN2			ENSG00000155816	NA	NA	rs1414660-?	rs1414660	0	1414660	intron_variant	0	NR	4e-283	282.398		NA		NR [~ 8900000] (imputed)	N
4	rs12044944	1	240586695	rs1414660	2019-01-28	30598549	Morris JA	2018-12-31	Nat Genet	www.ncbi.nlm.nih.gov/pubmed/30598549	An atlas of genetic influences on osteoporosis in humans and mice.	Heel bone mineral density	426,824 British ancestry individuals	NA	1q43	FMN2	FMN2			ENSG00000155816	NA	NA	rs1414660-C	rs1414660	0	1414660	intron_variant	0	0.80658	3e-275	274.523		0.0825742	[0.078-0.087] unit decrease	NR [13737936] (imputed)	N
4	rs12044944	1	240586695	rs1414660	2017-02-24	27397699	Pei YF	2016-07-07	Bone	www.ncbi.nlm.nih.gov/pubmed/27397699	Genome-wide association meta-analyses identified 1q43 and 2q32.2 for hip Ward's triangle areal bone mineral density.	Bone mineral density (Ward's triangle area)	4,305 European ancestry individuals,1,579 Chinese Han ancestry individuals, 845 African-American individuals, 446 Hispanic individuals		1q43	FMN2	FMN2			ENSG00000155816	NA	NA	rs1414660-C	rs1414660	0	1414660	intron_variant	0	NR	1e-08	8		0.12	[NR] unit decrease	Affymetrix, Illumina [at least 9551331] (imputed)	N
4	rs12044944	1	240586695	rs1414660	2018-09-20	28869591	Kemp JP	2017-09-04	Nat Genet	www.ncbi.nlm.nih.gov/pubmed/28869591	Identification of 153 new loci associated with heel bone mineral density and functional involvement of GPC6 in osteoporosis.	Heel bone mineral density	76,067 European ancestry women, 66,420 European ancestry men	NA	1q43	FMN2	FMN2			ENSG00000155816	NA	NA	rs1414660-C	rs1414660	0	1414660	intron_variant	0	0.807882	5e-48	47.301	(men)	0.0924266	[0.08-0.105] unit decrease	NR [17166351] (imputed)	N
4	rs12044944	1	240586695	rs1414660	2018-09-20	28869591	Kemp JP	2017-09-04	Nat Genet	www.ncbi.nlm.nih.gov/pubmed/28869591	Identification of 153 new loci associated with heel bone mineral density and functional involvement of GPC6 in osteoporosis.	Heel bone mineral density	76,067 European ancestry women, 66,420 European ancestry men	NA	1q43	FMN2	FMN2			ENSG00000155816	NA	NA	rs1414660-C	rs1414660	0	1414660	intron_variant	0	0.807786	1e-87	87		0.0829191	[0.075-0.091] unit decrease	NR [17166351] (imputed)	N
4	rs12044944	1	240586695	rs1414660	2018-09-20	28869591	Kemp JP	2017-09-04	Nat Genet	www.ncbi.nlm.nih.gov/pubmed/28869591	Identification of 153 new loci associated with heel bone mineral density and functional involvement of GPC6 in osteoporosis.	Heel bone mineral density	76,067 European ancestry women, 66,420 European ancestry men	NA	1q43	FMN2	FMN2			ENSG00000155816	NA	NA	rs1414660-C	rs1414660	0	1414660	intron_variant	0	0.807702	3e-39	38.5229	(women)	0.0736586	[0.062-0.085] unit decrease	NR [17166351] (imputed)	N
4	rs12044944	1	240586695	rs1414660	2018-10-18	30048462	Kim SK	2018-07-26	PLoS One	www.ncbi.nlm.nih.gov/pubmed/30048462	Identification of 613 new loci associated with heel bone mineral density and a polygenic risk score for bone mineral density, osteoporosis and fracture.	Heel bone mineral density	394,929 European ancestry individuals	NA	1q43		FMN2			ENSG00000155816	NA	NA	rs1414660-?	rs1414660	0	1414660	intron_variant	0	NR	3e-279	278.523		0.090395	[0.085-0.096] unit decrease	Affymetrix [20259828] (imputed)	N
4	rs12044944	1	240586695	rs1414660	2021-01-22	33097703	Surakka I	2020-10-23	Nat Commun	www.ncbi.nlm.nih.gov/pubmed/33097703	MEPE loss-of-function variant associates with decreased bone mineral density and increased fracture risk.	Ultradistal forearm bone mineral density	21,907 European ancestry individuals	NA	1q43	NR	FMN2			ENSG00000155816	NA	NA	rs1414660-?	rs1414660	0	1414660	intron_variant	0	0.818709	7e-06	5.1549		0.0620043	[0.035-0.089] SD units decrease	Illumina [11603265] (imputed)	N
4	rs12044944	1	240588768	rs9659023	2021-12-14	34594039	Sakaue S	2021-09-30	Nat Genet	www.ncbi.nlm.nih.gov/pubmed/34594039	A cross-population atlas of genetic associations for 220 human phenotypes.	Serum alkaline phosphatase levels	344,292 European ancestry individuals, 118,886 East Asian ancestry individuals	NA	1q43		FMN2			ENSG00000155816	NA	NA	rs9659023-G	rs9659023	0	9659023	intron_variant	0	NR	3e-11	10.5229		0.0155	[0.011-0.02] unit decrease	Affymetrix, Illumina [20533886] (imputed)	N
4	rs12044944	1	240592636	rs9661787	2019-01-31	27476799	Nielson CM	2016-09-06	J Bone Miner Res	www.ncbi.nlm.nih.gov/pubmed/27476799	Novel Genetic Variants Associated With Increased Vertebral Volumetric BMD, Reduced Vertebral Fracture Risk, and Increased Expression of SLC1A3 and EPHB2.	Lumbar spine bone mineral density (trabecular)	12,287 European ancestry individuals	2,987 individuals	1q43	FMN2, GREM2	FMN2			ENSG00000155816	NA	NA	rs9661787-C	rs9661787	0	9661787	intron_variant	0	0.81	1e-11	11		0.098	[0.069-0.127] unit decrease	Affymetrix, Illumina [up to 37790451] (imputed)	N
4	rs12044944	1	240592636	rs9661787	2019-01-31	27476799	Nielson CM	2016-09-06	J Bone Miner Res	www.ncbi.nlm.nih.gov/pubmed/27476799	Novel Genetic Variants Associated With Increased Vertebral Volumetric BMD, Reduced Vertebral Fracture Risk, and Increased Expression of SLC1A3 and EPHB2.	Lumbar spine bone mineral density (integral)	11,080 European ancestry individuals	NA	1q43	FMN2, GREM2	FMN2			ENSG00000155816	NA	NA	rs9661787-C	rs9661787	0	9661787	intron_variant	0	0.81	1e-07	7		0.085	[0.054-0.116] unit decrease	Affymetrix, Illumina [up to 2659730] (imputed)	N
4	rs12044944	1	240592636	rs9661787	2019-06-21	31015401	Wu Y	2019-04-23	Nat Commun	www.ncbi.nlm.nih.gov/pubmed/31015401	Genome-wide association study of medication-use and associated disease in the UK Biobank.	Medication use (drugs affecting bone structure and mineralization)	7,870 European ancestry cases, 207,798 European ancestry controls	NA	1q43	FMN2	FMN2			ENSG00000155816	NA	NA	rs9661787-G	rs9661787	0	9661787	intron_variant	0	0.183508	2e-08	7.69897		0.117555	[0.077-0.158] unit decrease	Affymetrix [7288503] (imputed)	N
4	rs12044944	1	240592636	rs9661787	2021-12-14	34594039	Sakaue S	2021-09-30	Nat Genet	www.ncbi.nlm.nih.gov/pubmed/34594039	A cross-population atlas of genetic associations for 220 human phenotypes.	Medication use (drugs affecting bone structure and mineralization)	7,870 European ancestry cases, 207,798 European ancestry controls, 6,143 East Asian ancestry cases, 172,583 East Asian ancestry controls	NA	1q43		FMN2			ENSG00000155816	NA	NA	rs9661787-G	rs9661787	0	9661787	intron_variant	0	NR	2e-08	7.69897		0.0778	[0.051-0.105] unit decrease	Affymetrix, Illumina [15248280] (imputed)	N
4	rs12044944	1	240597214	rs9287237	2013-05-21	23437003	Paternoster L	2013-02-21	PLoS Genet	www.ncbi.nlm.nih.gov/pubmed/23437003	Genetic determinants of trabecular and cortical volumetric bone mineral densities and bone microstructure.	Bone mineral density	up to 5,878 European ancestry individuals	up to 1,052 European ancestry individuals	1q43	FMN2	FMN2			ENSG00000155816	NA	NA	rs9287237-T	rs9287237	0	9287237	intron_variant	0	0.15	2e-09	8.69897	(Trabecular vBMD)	0.19	[0.13-0.25] unit increase	Illumina [2401124] (imputed)	N
4	rs12044944	1	240597214	rs9287237	2021-02-19	33547301	Chen VL	2021-02-05	Nat Commun	www.ncbi.nlm.nih.gov/pubmed/33547301	Genome-wide association study of serum liver enzymes implicates diverse metabolic and liver pathology.	Serum alkaline phosphatase levels	390,964 European ancestry individuals	105,030 East Asian ancestry individuals	1q43	FMN2	FMN2			ENSG00000155816	NA	NA	rs9287237-G	rs9287237	0	9287237	intron_variant	0	0.82	2e-10	9.69897		6.38	z-score increase	Affymetrix [4311822] (imputed)	N
5	rs11126989	2	85481524	rs11684211	2021-06-29	33462484	Sinnott-Armstrong N	2021-01-18	Nat Genet	www.ncbi.nlm.nih.gov/pubmed/33462484	Genetics of 35 blood and urine biomarkers in the UK Biobank.	Serum phosphate levels	312,888 European ancestry individuals, 5,568 African ancestry individuals, 6,685 South Asian ancestry individuals	NA	2p11.2	NR	TCF7L1			ENSG00000152284	NA	NA	rs11684211-A	rs11684211	0	11684211	intron_variant	0	NR	3e-10	9.52288		0.0165	[0.011-0.022] unit increase	Affymetrix [9000000] (imputed)	N
5	rs11126989	2	85489011	rs2366264	2019-03-07	30578418	Giri A	2018-12-21	Nat Genet	www.ncbi.nlm.nih.gov/pubmed/30578418	Trans-ethnic association study of blood pressure determinants in over 750,000 individuals.	Pulse pressure	365,998 European ancestry individuals, 63,490 African ancestry individuals, 22,802 Hispanic individuals, 4,792 Asian ancestry individuals, 2,695 Native American ancestry individuals	299,024 European ancestry individuals, 17,277 individuals	2p11.2	TCF7L1	TCF7L1			ENSG00000152284	NA	NA	rs2366264-T	rs2366264	0	2366264	intron_variant	0	0.4894	3e-13	12.5229		0.183	[0.13-0.23] mmHg decrease	Affymetrix [NR] (imputed)	N
5	rs11126989	2	85490112	rs11126989	2019-02-08	30595370	Kichaev G	2018-12-27	Am J Hum Genet	www.ncbi.nlm.nih.gov/pubmed/30595370	Leveraging Polygenic Functional Enrichment to Improve GWAS Power.	Heel bone mineral density	approximately 446,000 European ancestry individuals	NA	2p11.2		TCF7L1			ENSG00000152284	NA	NA	rs11126989-?	rs11126989	0	11126989	intron_variant	0	NR	6e-11	10.2218		NA		NR [~ 8900000] (imputed)	N
5	rs11126989	2	85490112	rs11126989	2021-12-14	34594039	Sakaue S	2021-09-30	Nat Genet	www.ncbi.nlm.nih.gov/pubmed/34594039	A cross-population atlas of genetic associations for 220 human phenotypes.	Pulse pressure	360,863 European ancestry individuals, 145,445 East Asian ancestry individuals	NA	2p11.2		TCF7L1			ENSG00000152284	NA	NA	rs11126989-A	rs11126989	0	11126989	intron_variant	0	NR	6e-22	21.2218		0.0181	[0.014-0.022] unit decrease	Affymetrix, Illumina [20537391] (imputed)	N
5	rs11126989	2	85491365	rs11689667	2017-07-01	28135244	Warren HR	2017-01-30	Nat Genet	www.ncbi.nlm.nih.gov/pubmed/28135244	Genome-wide association analysis identifies novel blood pressure loci and offers biological insights into cardiovascular risk.	Pulse pressure	140,886 European ancestry individuals	190,318 European ancestry individuals	2p11.2	TCF7L1	TCF7L1			ENSG00000152284	NA	NA	rs11689667-T	rs11689667	0	11689667	intron_variant	0	0.54	2e-08	7.69897		0.176	[0.12-0.23] unit increase	Affymetrix [~ 9800000] (imputed)	N
5	rs11126989	2	85491365	rs11689667	2019-05-02	30487518	Takeuchi F	2018-11-28	Nat Commun	www.ncbi.nlm.nih.gov/pubmed/30487518	Interethnic analyses of blood pressure loci in populations of East Asian and European descent.	Pulse pressure	130,777 Japanese ancestry individuals	53,008 East Asian individuals, 105,253 Japanese ancestry individuals	2p11.2	TCF7L1	TCF7L1			ENSG00000152284	NA	NA	rs11689667-T	rs11689667	0	11689667	intron_variant	0	0.7488	5e-07	6.30103	(Japanese)	0.2976	[0.18-0.41] unit increase	Illumina [6200000] (imputed)	N
5	rs11126989	2	85492141	rs908301	2022-08-24	35762941	Plotnikov D	2022-06-01	Invest Ophthalmol Vis Sci	www.ncbi.nlm.nih.gov/pubmed/35762941	High Blood Pressure and Intraocular Pressure: A Mendelian Randomization Study.	Pulse pressure	526,001 European ancestry individuals	NA	2p11.2		TCF7L1			ENSG00000152284	NA	NA	rs908301-T	rs908301	0	908301	intron_variant	0	NR	3e-11	10.5229		0.1659	[0.12-0.21] unit decrease	NR [NR] (imputed)	N
5	rs11126989	2	85498783	rs11675489	2019-01-28	30598549	Morris JA	2018-12-31	Nat Genet	www.ncbi.nlm.nih.gov/pubmed/30598549	An atlas of genetic influences on osteoporosis in humans and mice.	Heel bone mineral density	426,824 British ancestry individuals	NA	2p11.2	TCF7L1	TCF7L1			ENSG00000152284	NA	NA	rs11675489-A	rs11675489	0	11675489	intron_variant	0	0.546155	5e-13	12.301		0.0133231	[0.0097-0.0169] unit increase	NR [13737936] (imputed)	N
5	rs11126989	2	85502236	rs62162674	2019-02-10	27841878	Hoffmann TJ	2016-11-14	Nat Genet	www.ncbi.nlm.nih.gov/pubmed/27841878	Genome-wide association analyses using electronic health records identify new loci influencing blood pressure variation.	Pulse pressure	80,792 European ancestry individuals, 8,231 Latino individuals, 3,058 African American individuals, 7,243 East Asian ancestry individuals, 461 South Asian ancestry individuals	NA	2p11.2	TCF7L1	TCF7L1			ENSG00000152284	NA	NA	rs62162674-G	rs62162674	0	62162674	intron_variant	0		5e-07	6.30103		0.183	unit increase	Affymetrix [at least 2696785] (imputed)	N
5	rs11126989	2	85502236	rs62162674	2019-02-10	27841878	Hoffmann TJ	2016-11-14	Nat Genet	www.ncbi.nlm.nih.gov/pubmed/27841878	Genome-wide association analyses using electronic health records identify new loci influencing blood pressure variation.	Pulse pressure	295,529 European ancestry individuals, 8,231 Latino individuals, 3,058 African American individuals, 2,029 African British individuals, 7,701 East Asian ancestry individuals, 2,735 South Asian ancestry individuals, 1,979 mixed and unknown ancestry individuals	NA	2p11.2	TCF7L1	TCF7L1			ENSG00000152284	NA	NA	rs62162674-G	rs62162674	0	62162674	intron_variant	0		2e-12	11.699		0.181	unit increase	Affymetrix [at least 2696785] (imputed)	N
5	rs11126989	2	85502236	rs62162674	2019-05-02	30487518	Takeuchi F	2018-11-28	Nat Commun	www.ncbi.nlm.nih.gov/pubmed/30487518	Interethnic analyses of blood pressure loci in populations of East Asian and European descent.	Pulse pressure	130,777 Japanese ancestry individuals	53,008 East Asian individuals, 105,253 Japanese ancestry individuals	2p11.2	TCF7L1	TCF7L1			ENSG00000152284	NA	NA	rs62162674-C	rs62162674	0	62162674	intron_variant	0	0.2559	9e-07	6.04576	(Japanese)	0.2895	[0.17-0.41] unit decrease	Illumina [6200000] (imputed)	N
5	rs11126989	2	85502236	rs62162674	2019-02-08	30595370	Kichaev G	2018-12-27	Am J Hum Genet	www.ncbi.nlm.nih.gov/pubmed/30595370	Leveraging Polygenic Functional Enrichment to Improve GWAS Power.	Systolic blood pressure	approximately 422,000 European ancestry individuals	NA	2p11.2		TCF7L1			ENSG00000152284	NA	NA	rs62162674-?	rs62162674	0	62162674	intron_variant	0	NR	2e-10	9.69897		NA		NR [~ 8900000] (imputed)	N
5	rs11126989	2	85503139	rs6745529	2018-10-18	30048462	Kim SK	2018-07-26	PLoS One	www.ncbi.nlm.nih.gov/pubmed/30048462	Identification of 613 new loci associated with heel bone mineral density and a polygenic risk score for bone mineral density, osteoporosis and fracture.	Heel bone mineral density	394,929 European ancestry individuals	NA	2p11.2		TCF7L1			ENSG00000152284	NA	NA	rs6745529-?	rs6745529	0	6745529	intron_variant	0	NR	1e-11	11		0.0141079	[0.01-0.018] unit increase	Affymetrix [20259828] (imputed)	N
6	rs4675753	2	200560897	rs1077799	2022-03-28	33821002	Naqvi S	2021-04-05	Nat Genet	www.ncbi.nlm.nih.gov/pubmed/33821002	Shared heritability of human face and brain shape.	Brain shape (segment 22)	19,670 European ancestry individuals	NA	2q33.1		LINC01877			ENSG00000238217	NA	NA	rs1077799-?	rs1077799	0	1077799	intron_variant	0	NR	2e-09	8.69897		NA		NR [9705931] (imputed)	N
6	rs62178292	2	200696446	rs10203122	2019-02-08	30595370	Kichaev G	2018-12-27	Am J Hum Genet	www.ncbi.nlm.nih.gov/pubmed/30595370	Leveraging Polygenic Functional Enrichment to Improve GWAS Power.	Heel bone mineral density	approximately 446,000 European ancestry individuals	NA	2q33.1		FTCDNL1			ENSG00000226124	NA	NA	rs10203122-?	rs10203122	0	10203122	intron_variant	0	NR	9e-09	8.04576		NA		NR [~ 8900000] (imputed)	N
7	rs307572	3	12031719	rs4684833	2018-10-31	29942085	Nagel M	2018-06-25	Nat Genet	www.ncbi.nlm.nih.gov/pubmed/29942085	Meta-analysis of genome-wide association studies for neuroticism in 449,484 individuals identifies novel genetic loci and pathways.	Worry	348,219 European ancestry individuals	NA	3p25.2	NR	RN7SL147P - SYN2	ENSG00000263988	ENSG00000157152		37160	14143	rs4684833-C	rs4684833	0	4684833	intergenic_variant	1	NR	5e-08	7.30103		0.01563	[0.01-0.021] unit increase	Affymetrix [10847151] (imputed)	N
7	rs307572	3	12031719	rs4684833	2019-02-08	30595370	Kichaev G	2018-12-27	Am J Hum Genet	www.ncbi.nlm.nih.gov/pubmed/30595370	Leveraging Polygenic Functional Enrichment to Improve GWAS Power.	Eosinophil counts	approximately 440,000 European ancestry individuals	NA	3p25.2		RN7SL147P - SYN2	ENSG00000263988	ENSG00000157152		37160	14143	rs4684833-?	rs4684833	0	4684833	intergenic_variant	1	NR	2e-10	9.69897		NA		NR [~ 8900000] (imputed)	N
7	rs534602560	3	12060484	rs17612444	2019-01-28	30598549	Morris JA	2018-12-31	Nat Genet	www.ncbi.nlm.nih.gov/pubmed/30598549	An atlas of genetic influences on osteoporosis in humans and mice.	Heel bone mineral density	426,824 British ancestry individuals	NA	3p25.2	SYN2	SYN2			ENSG00000157152	NA	NA	rs17612444-A	rs17612444	0	17612444	intron_variant	0	0.951681	4e-09	8.39794		0.0255479	[0.017-0.034] unit decrease	NR [13737936] (imputed)	N
7	rs307572	3	12110247	rs307586	2021-08-24	34021172	Christakoudi S	2021-05-21	Sci Rep	www.ncbi.nlm.nih.gov/pubmed/34021172	GWAS of allometric body-shape indices in UK Biobank identifies loci suggesting associations with morphogenesis, organogenesis, adrenal cell renewal and cancer.	Hip index	219,872 British ancestry women	NA	3p25.2	SYN2	SYN2			ENSG00000157152	NA	NA	rs307586-C	rs307586	0	307586	intron_variant	0	NR	5e-11	10.301		0.0301651	[0.021-0.039] unit decrease	Affymetrix [321788] (imputed)	N
7	rs11715261	3	12276493	rs11709119	2021-03-22	33290408	Ray D	2020-12-08	PLoS Genet	www.ncbi.nlm.nih.gov/pubmed/33290408	A powerful method for pleiotropic analysis under composite null hypothesis identifies novel shared loci between Type 2 Diabetes and Prostate Cancer.	Type 2 diabetes or prostate cancer (pleiotropy)	62,892 European ancestry T2D cases, 79,194 European ancestry PrCa cases, 659,536 European ancestry controls	NA	3p25.2	PPARG	SYN2 - GSTM5P1	ENSG00000157152	ENSG00000236062		42961	22808	rs11709119-?	rs11709119	0	11709119	regulatory_region_variant	1		5e-10	9.30103		NA		Illumina [5041948] (imputed)	N
7	rs11715261	3	12277845	rs17036101	2008-06-16	18372903	Zeggini E	2008-03-30	Nat Genet	www.ncbi.nlm.nih.gov/pubmed/18372903	Meta-analysis of genome-wide association data and large-scale replication identifies additional susceptibility loci for type 2 diabetes.	Type 2 diabetes	4,549 European ancestry cases, 5,579 European ancestry controls	24,194 European ancestry cases, 55,598 European ancestry controls	3p25.2	SYN2, PPARG	SYN2 - GSTM5P1	ENSG00000157152	ENSG00000236062		44313	21456	rs17036101-G	rs17036101	0	17036101	regulatory_region_variant	1	0.93	2e-07	6.69897		1.15	[1.10-1.21]	Affymetrix, Illumina [2202892] (imputed)	N
7	rs11715261	3	12277845	rs17036101	2021-06-29	33462484	Sinnott-Armstrong N	2021-01-18	Nat Genet	www.ncbi.nlm.nih.gov/pubmed/33462484	Genetics of 35 blood and urine biomarkers in the UK Biobank.	Triglyceride levels	342,233 European ancestry individuals, 6,014 African ancestry individuals, 7,330 South Asian ancestry individuals	NA	3p25.2	NR	SYN2 - GSTM5P1	ENSG00000157152	ENSG00000236062		44313	21456	rs17036101-A	rs17036101	0	17036101	regulatory_region_variant	1	NR	3e-10	9.52288		0.0314	[0.022-0.041] unit decrease	Affymetrix [9000000] (imputed)	N
7	rs11715261	3	12277845	rs17036101	2021-06-29	33462484	Sinnott-Armstrong N	2021-01-18	Nat Genet	www.ncbi.nlm.nih.gov/pubmed/33462484	Genetics of 35 blood and urine biomarkers in the UK Biobank.	Serum total protein level	313,032 European ancestry individuals, 5,573 African ancestry individuals, 6,687 South Asian ancestry individuals	NA	3p25.2	NR	SYN2 - GSTM5P1	ENSG00000157152	ENSG00000236062		44313	21456	rs17036101-A	rs17036101	0	17036101	regulatory_region_variant	1	NR	3e-12	11.5229		0.0363	[0.026-0.046] unit decrease	Affymetrix [9000000] (imputed)	N
7	rs11715261	3	12277845	rs17036101	2021-06-29	33462484	Sinnott-Armstrong N	2021-01-18	Nat Genet	www.ncbi.nlm.nih.gov/pubmed/33462484	Genetics of 35 blood and urine biomarkers in the UK Biobank.	Sex hormone-binding globulin levels	310,323 European ancestry individuals, 5,523 African ancestry individuals, 6,638 South Asian ancestry individuals	NA	3p25.2	NR	SYN2 - GSTM5P1	ENSG00000157152	ENSG00000236062		44313	21456	rs17036101-A	rs17036101	0	17036101	regulatory_region_variant	1	NR	6e-12	11.2218		0.0361	[0.026-0.046] unit increase	Affymetrix [9000000] (imputed)	N
7	rs11715261	3	12277845	rs17036101	2021-06-29	33462484	Sinnott-Armstrong N	2021-01-18	Nat Genet	www.ncbi.nlm.nih.gov/pubmed/33462484	Genetics of 35 blood and urine biomarkers in the UK Biobank.	Aspartate aminotransferase to alanine aminotransferase ratio	341,165 European ancestry individuals, 5,981 African ancestry individuals, 7,309 South Asian ancestry individuals	NA	3p25.2	NR	SYN2 - GSTM5P1	ENSG00000157152	ENSG00000236062		44313	21456	rs17036101-A	rs17036101	0	17036101	regulatory_region_variant	1	NR	1e-18	18		0.044	[0.034-0.054] unit increase	Affymetrix [9000000] (imputed)	N
7	rs11715261	3	12277845	rs17036101	2021-06-29	33462484	Sinnott-Armstrong N	2021-01-18	Nat Genet	www.ncbi.nlm.nih.gov/pubmed/33462484	Genetics of 35 blood and urine biomarkers in the UK Biobank.	Calcium levels	313,387 European ancestry individuals, 5,576 African ancestry individuals, 6,696 South Asian ancestry individuals	NA	3p25.2	NR	SYN2 - GSTM5P1	ENSG00000157152	ENSG00000236062		44313	21456	rs17036101-A	rs17036101	0	17036101	regulatory_region_variant	1	NR	1e-09	9		0.0317	[0.022-0.042] unit decrease	Affymetrix [9000000] (imputed)	N
7	rs11715261	3	12277845	rs17036101	2021-06-29	33462484	Sinnott-Armstrong N	2021-01-18	Nat Genet	www.ncbi.nlm.nih.gov/pubmed/33462484	Genetics of 35 blood and urine biomarkers in the UK Biobank.	Alanine aminotransferase levels	342,387 European ancestry individuals, 6,017 African ancestry individuals, 7,325 South Asian ancestry individuals	NA	3p25.2	NR	SYN2 - GSTM5P1	ENSG00000157152	ENSG00000236062		44313	21456	rs17036101-A	rs17036101	0	17036101	regulatory_region_variant	1	NR	3e-19	18.5229		0.0449	[0.035-0.055] unit decrease	Affymetrix [9000000] (imputed)	N
7	rs11715261	3	12277845	rs17036101	2021-06-29	33462484	Sinnott-Armstrong N	2021-01-18	Nat Genet	www.ncbi.nlm.nih.gov/pubmed/33462484	Genetics of 35 blood and urine biomarkers in the UK Biobank.	Serum albumin levels	313,032 European ancestry individuals, 5,573 African ancestry individuals, 6,687 South Asian ancestry individuals	NA	3p25.2	NR	SYN2 - GSTM5P1	ENSG00000157152	ENSG00000236062		44313	21456	rs17036101-A	rs17036101	0	17036101	regulatory_region_variant	1	NR	2e-21	20.699		0.0498	[0.04-0.06] unit decrease	Affymetrix [9000000] (imputed)	N
7	rs11715261	3	12277845	rs17036101	2021-06-29	33462484	Sinnott-Armstrong N	2021-01-18	Nat Genet	www.ncbi.nlm.nih.gov/pubmed/33462484	Genetics of 35 blood and urine biomarkers in the UK Biobank.	Gamma glutamyl transferase levels	342,339 European ancestry individuals, 6,015 African ancestry individuals, 7,336 South Asian ancestry individuals	NA	3p25.2	NR	SYN2 - GSTM5P1	ENSG00000157152	ENSG00000236062		44313	21456	rs17036101-A	rs17036101	0	17036101	regulatory_region_variant	1	NR	3e-10	9.52288		0.0314	[0.022-0.041] unit decrease	Affymetrix [9000000] (imputed)	N
7	rs11715261	3	12289800	rs13081389	2010-07-12	20581827	Voight BF	2010-06-27	Nat Genet	www.ncbi.nlm.nih.gov/pubmed/20581827	Twelve type 2 diabetes susceptibility loci identified through large-scale association analysis.	Type 2 diabetes	8,130 European ancestry cases, 38,987 European ancestry controls	Up to 34,412 European ancestry cases, 59,925 European ancestry controls	3p25.2	PPARG	SYN2 - GSTM5P1	ENSG00000157152	ENSG00000236062		56269	9500	rs13081389-A	rs13081389	0	13081389	intergenic_variant	1		2e-07	6.69897		1.24	[1.15-1.35]	Affymetrix, Illumina [2426886] (imputed)	N
7	3:12296909_TAAAA_T	3	12291417	rs6804173	2020-04-17	31669095	Zhu Z	2019-10-24	J Allergy Clin Immunol	www.ncbi.nlm.nih.gov/pubmed/31669095	Shared Genetic and Experimental Links between Obesity-Related Traits and Asthma Subtypes in UK Biobank.	Waist-to-hip ratio adjusted for BMI	457,690 European ancestry individuals	NA	3p25.2	NR	SYN2 - GSTM5P1	ENSG00000157152	ENSG00000236062		57886	7883	rs6804173-?	rs6804173	0	6804173	intergenic_variant	1	NR	1e-18	18		NA		Affymetrix [~ 8270000] (imputed)	N
7	3:12296909_TAAAA_T	3	12291417	rs6804173	2021-08-24	34021172	Christakoudi S	2021-05-21	Sci Rep	www.ncbi.nlm.nih.gov/pubmed/34021172	GWAS of allometric body-shape indices in UK Biobank identifies loci suggesting associations with morphogenesis, organogenesis, adrenal cell renewal and cancer.	A body shape index	219,872 British ancestry women	NA	3p25.2	GSTM5P1	SYN2 - GSTM5P1	ENSG00000157152	ENSG00000236062		57886	7883	rs6804173-C	rs6804173	0	6804173	intergenic_variant	1	NR	7e-12	11.1549		0.0278684	[0.02-0.036] unit increase	Affymetrix [321169] (imputed)	N
7	3:12296909_TAAAA_T	3	12291417	rs6804173	2021-08-24	34021172	Christakoudi S	2021-05-21	Sci Rep	www.ncbi.nlm.nih.gov/pubmed/34021172	GWAS of allometric body-shape indices in UK Biobank identifies loci suggesting associations with morphogenesis, organogenesis, adrenal cell renewal and cancer.	Waist circumference adjusted for body mass index	219,872 British ancestry women	NA	3p25.2	GSTM5P1	SYN2 - GSTM5P1	ENSG00000157152	ENSG00000236062		57886	7883	rs6804173-C	rs6804173	0	6804173	intergenic_variant	1	NR	1e-11	11		0.0275271	[0.02-0.035] unit increase	Affymetrix [321114] (imputed)	N
7	3:12296909_TAAAA_T	3	12291417	rs6804173	2021-08-24	34021172	Christakoudi S	2021-05-21	Sci Rep	www.ncbi.nlm.nih.gov/pubmed/34021172	GWAS of allometric body-shape indices in UK Biobank identifies loci suggesting associations with morphogenesis, organogenesis, adrenal cell renewal and cancer.	Waist-to-hip ratio adjusted for BMI	219,872 British ancestry women	NA	3p25.2	GSTM5P1	SYN2 - GSTM5P1	ENSG00000157152	ENSG00000236062		57886	7883	rs6804173-C	rs6804173	0	6804173	intergenic_variant	1	NR	1e-22	22		0.0394131	[0.032-0.047] unit increase	Affymetrix [319769] (imputed)	N
7	3:12296909_TAAAA_T	3	12291417	rs6804173	2021-08-24	34021172	Christakoudi S	2021-05-21	Sci Rep	www.ncbi.nlm.nih.gov/pubmed/34021172	GWAS of allometric body-shape indices in UK Biobank identifies loci suggesting associations with morphogenesis, organogenesis, adrenal cell renewal and cancer.	Waist-hip index	219,872 British ancestry women	NA	3p25.2	GSTM5P1	SYN2 - GSTM5P1	ENSG00000157152	ENSG00000236062		57886	7883	rs6804173-C	rs6804173	0	6804173	intergenic_variant	1	NR	9e-23	22.0458		0.0394603	[0.032-0.047] unit increase	Affymetrix [319769] (imputed)	N
7	3:12296909_TAAAA_T	3	12296751	rs7631359	2021-08-24	34021172	Christakoudi S	2021-05-21	Sci Rep	www.ncbi.nlm.nih.gov/pubmed/34021172	GWAS of allometric body-shape indices in UK Biobank identifies loci suggesting associations with morphogenesis, organogenesis, adrenal cell renewal and cancer.	Hip index	219,872 British ancestry women	NA	3p25.2	GSTM5P1	SYN2 - GSTM5P1	ENSG00000157152	ENSG00000236062		63220	2549	rs7631359-T	rs7631359	0	7631359	intergenic_variant	1	NR	7e-13	12.1549		0.0299084	[0.022-0.038] unit decrease	Affymetrix [321788] (imputed)	N
7	rs11715261	3	12317310	rs11715234	2022-10-24	34321204	Harrison S	2021-07-28	Sci Adv	www.ncbi.nlm.nih.gov/pubmed/34321204	Testosterone and socioeconomic position: Mendelian randomization in 306,248 men and women in UK Biobank.	Albumin levels	148,248 British ancestry men	NA	3p25.2		GSTM5P1 - PPARG	ENSG00000236062	ENSG00000132170		17351	11557	rs11715234-A	rs11715234	0	11715234	intergenic_variant	1	0.08	2e-11	10.699		0.16	[0.11-0.21] g/L decrease	Affymetrix [NR] (imputed)	N
7	rs11712037	3	12329783	rs17036160	2020-09-14	32541925	Vujkovic M	2020-06-15	Nat Genet	www.ncbi.nlm.nih.gov/pubmed/32541925	Discovery of 318 new risk loci for type 2 diabetes and related vascular outcomes among 1.4 million participants in a multi-ancestry meta-analysis.	Type 2 diabetes	148,726 European ancestry cases, 24,646 African American cases, 8,616 Hispanic cases, 46,511 Asian ancestry cases, 965,732 European ancestry controls, 31,446 African American controls, 11,829 Hispanic controls, 169,776 Asian ancestry controls	NA	3p25.2	NR	PPARG			ENSG00000132170	NA	NA	rs17036160-C	rs17036160	0	17036160	intron_variant	0	0.8874	2e-53	52.699		0.1007	[0.088-0.113] unit increase	Affymetrix, Illumina [at least 945603] (imputed)	N
7	rs11712037	3	12329783	rs17036160	2020-09-14	32541925	Vujkovic M	2020-06-15	Nat Genet	www.ncbi.nlm.nih.gov/pubmed/32541925	Discovery of 318 new risk loci for type 2 diabetes and related vascular outcomes among 1.4 million participants in a multi-ancestry meta-analysis.	Type 2 diabetes	148,726 European ancestry cases, 965,732 European ancestry controls	NA	3p25.2	NR	PPARG			ENSG00000132170	NA	NA	rs17036160-C	rs17036160	0	17036160	intron_variant	0	0.8796	3e-47	46.5229		0.1028	[0.089-0.117] unit increase	Affymetrix, Illumina [1198787] (imputed)	N
7	rs11712037	3	12329783	rs17036160	2019-02-08	30595370	Kichaev G	2018-12-27	Am J Hum Genet	www.ncbi.nlm.nih.gov/pubmed/30595370	Leveraging Polygenic Functional Enrichment to Improve GWAS Power.	Type 2 diabetes	approximately 459,000 European ancestry individuals	NA	3p25.2		PPARG			ENSG00000132170	NA	NA	rs17036160-?	rs17036160	0	17036160	intron_variant	0	NR	1e-11	11		NA		NR [~ 8900000] (imputed)	N
7	rs11712037	3	12329783	rs17036160	2019-06-21	31015401	Wu Y	2019-04-23	Nat Commun	www.ncbi.nlm.nih.gov/pubmed/31015401	Genome-wide association study of medication-use and associated disease in the UK Biobank.	Medication use (drugs used in diabetes)	15,272 European ancestry cases, 29,0641 European ancestry controls	NA	3p25.2	PPARG	PPARG			ENSG00000132170	NA	NA	rs17036160-T	rs17036160	0	17036160	intron_variant	0	0.116465	7e-11	10.1549		0.118091	[0.083-0.154] unit decrease	Affymetrix [7288503] (imputed)	N
7	rs11712037	3	12329783	rs17036160	2019-08-12	31235810	Fung K	2019-06-24	Sci Rep	www.ncbi.nlm.nih.gov/pubmed/31235810	Genome-wide association study identifies loci for arterial stiffness index in 127,121 UK Biobank participants.	Arterial stiffness index	127,121 European ancestry individuals	NA	3p25.2	PPARG	PPARG			ENSG00000132170	NA	NA	rs17036160-C	rs17036160	0	17036160	intron_variant	0	0.882	4e-06	5.39794		0.028	[0.016-0.04] unit increase	Affymetrix [~ 10446505] (imputed)	N
7	rs11712037	3	12329783	rs17036160	2022-07-25	35654975	Vujkovic M	2022-06-02	Nat Genet	www.ncbi.nlm.nih.gov/pubmed/35654975	A multiancestry genome-wide association study of unexplained chronic ALT elevation as a proxy for nonalcoholic fatty liver disease with histological and radiological validation.	Chronic elevation of alanine aminotransferase (cALT) levels	95,472 European ancestry cases, 68,725 European ancestry controls, 23,977 African American cases, 13,387 African American controls, 7,650 Hispanic cases, 7,468 Hispanic controls, 1,088 Asian ancestry cases, 828 Asian ancestry controls	NA	3p25.2		PPARG			ENSG00000132170	NA	NA	rs17036160-T	rs17036160	0	17036160	intron_variant	0	0.115	3e-10	9.52288		0.068	[0.046-0.09] unit decrease	NR [NR] (imputed)	N
7	rs11712037	3	12329783	rs17036160	2022-03-01	34951656	Downie CG	2021-12-24	Diabetologia	www.ncbi.nlm.nih.gov/pubmed/34951656	Multi-ethnic GWAS and fine-mapping of glycaemic traits identify novel loci in the PAGE Study.	Glycated haemoglobin HbA1c levels adjusted for BMI	9,228 European ancestry individuals	NA	3p25.2		PPARG			ENSG00000132170	NA	NA	rs17036160-T	rs17036160	0	17036160	intron_variant	0	0.1229	3e-07	6.52288		0.0805	[0.05-0.111] unit decrease	Affymetrix, Illumina [23060038] (imputed)	N
7	rs11712037	3	12329783	rs17036160	2022-03-01	34951656	Downie CG	2021-12-24	Diabetologia	www.ncbi.nlm.nih.gov/pubmed/34951656	Multi-ethnic GWAS and fine-mapping of glycaemic traits identify novel loci in the PAGE Study.	Fasting insulin adjusted for BMI	48,395 European ancestry, African American or Afro-Caribbean, Hispanic or Latin American, Asian ancestry, Other ancestry, Native American ancestry individuals	NA	3p25.2		PPARG			ENSG00000132170	NA	NA	rs17036160-T	rs17036160	0	17036160	intron_variant	0	0.1002	9e-10	9.04576		0.0718	[0.049-0.095] unit decrease	Affymetrix, Illumina [28462191] (imputed)	N
7	rs11712037	3	12329783	rs17036160	2022-08-19	35551307	Mahajan A	2022-05-12	Nat Genet	www.ncbi.nlm.nih.gov/pubmed/35551307	Multi-ancestry genetic study of type 2 diabetes highlights the power of diverse populations for discovery and translation.	Type 2 diabetes	251,740 European ancestry individuals, 139,705 East Asian ancestry individuals, 40,737 South Asian ancestry individuals, 27,417 Hispanic individuals, 30,167 African American individuals, 2,426 Zulu ancestry individuals	NA	3p25.2		PPARG			ENSG00000132170	NA	NA	rs17036160-C	rs17036160	0	17036160	intron_variant	0	NR	1e-40	40		1.12	[1.1-1.14]	Affymetrix, Illumina [10454876] (imputed)	N
7	rs11712037	3	12329783	rs17036160	2022-08-19	35551307	Mahajan A	2022-05-12	Nat Genet	www.ncbi.nlm.nih.gov/pubmed/35551307	Multi-ancestry genetic study of type 2 diabetes highlights the power of diverse populations for discovery and translation.	Type 2 diabetes	139,705 East Asian ancestry individuals	NA	3p25.2		PPARG			ENSG00000132170	NA	NA	rs17036160-C	rs17036160	0	17036160	intron_variant	0	0.953	1e-07	7		0.115	[0.072-0.158] unit increase	Affymetrix, Illumina [9106251] (imputed)	N
7	rs11712037	3	12329783	rs17036160	2022-08-19	35551307	Mahajan A	2022-05-12	Nat Genet	www.ncbi.nlm.nih.gov/pubmed/35551307	Multi-ancestry genetic study of type 2 diabetes highlights the power of diverse populations for discovery and translation.	Type 2 diabetes	251,740 European ancestry individuals	NA	3p25.2		PPARG			ENSG00000132170	NA	NA	rs17036160-C	rs17036160	0	17036160	intron_variant	0	0.874	1e-33	33		0.115	[0.095-0.135] unit increase	Affymetrix, Illumina [10454876] (imputed)	N
7	rs11712037	3	12329783	rs17036160	2022-08-19	35551307	Mahajan A	2022-05-12	Nat Genet	www.ncbi.nlm.nih.gov/pubmed/35551307	Multi-ancestry genetic study of type 2 diabetes highlights the power of diverse populations for discovery and translation.	Type 2 diabetes	40,737 South Asian ancestry individuals	NA	3p25.2		PPARG			ENSG00000132170	NA	NA	rs17036160-C	rs17036160	0	17036160	intron_variant	0	0.881	5e-07	6.30103		0.115	[0.07-0.16] unit increase	Affymetrix, Illumina [10401622] (imputed)	N
7	rs11712037	3	12329783	rs17036160	2021-12-14	34594039	Sakaue S	2021-09-30	Nat Genet	www.ncbi.nlm.nih.gov/pubmed/34594039	A cross-population atlas of genetic associations for 220 human phenotypes.	Type 2 diabetes	38,841 European ancestry cases, 451,248 European ancestry controls, 45,383 East Asian ancestry cases, 132,032 East Asian ancestry controls	NA	3p25.2		PPARG			ENSG00000132170	NA	NA	rs17036160-T	rs17036160	0	17036160	intron_variant	0	NR	2e-22	21.699		0.1092	[0.087-0.131] unit decrease	Affymetrix, Illumina [25845091] (imputed)	N
7	rs11712037	3	12329783	rs17036160	2021-12-14	34594039	Sakaue S	2021-09-30	Nat Genet	www.ncbi.nlm.nih.gov/pubmed/34594039	A cross-population atlas of genetic associations for 220 human phenotypes.	Medication use (drugs used in diabetes)	15,272 European ancestry cases, 290,641 European ancestry controls, 30,515 East Asian ancestry cases, 148,211 East Asian ancestry controls	NA	3p25.2		PPARG			ENSG00000132170	NA	NA	rs17036160-T	rs17036160	0	17036160	intron_variant	0	NR	4e-15	14.3979		0.1203	[0.09-0.15] unit decrease	Affymetrix, Illumina [15248280] (imputed)	N
7	rs11712037	3	12336507	rs11709077	2020-01-08	30297969	Mahajan A	2018-10-08	Nat Genet	www.ncbi.nlm.nih.gov/pubmed/30297969	Fine-mapping type 2 diabetes loci to single-variant resolution using high-density imputation and islet-specific epigenome maps.	Type 2 diabetes	74,124 European ancestry cases, 824,006 European ancestry controls	NA	3p25.2	PPARG	PPARG			ENSG00000132170	NA	NA	rs11709077-G	rs11709077	0	11709077	intron_variant	0	0.8765	2e-36	35.699		1.14	[1.11-1.16]	Affymetrix, Illumina [~ 27000000] (imputed)	N
7	rs11712037	3	12336507	rs11709077	2017-12-11	22885922	Morris AP	2012-09-01	Nat Genet	www.ncbi.nlm.nih.gov/pubmed/22885922	Large-scale association analysis provides insights into the genetic architecture and pathophysiology of type 2 diabetes.	Type 2 diabetes	6,377 European ancestry male cases, 5,794 European ancestry female cases, 22,243 European ancestry male controls, 34,619 European ancestry female controls	12,938 European ancestry male cases, 8,553 European ancestry female cases, 904 Pakistani ancestry male cases, 274 Pakistani ancestry female cases, 30,273 European ancestry male controls, 25,374 European ancestry female controls, 2,088 Pakistani ancestry male controls, 384 Pakistani ancestry female controls	3p25.2	PPARG	PPARG			ENSG00000132170	NA	NA	rs11709077-G	rs11709077	0	11709077	intron_variant	0	NR	1e-08	8	(female)	1.14	[1.09-1.20]	Affymetrix, Illumina [up to 2500000] (imputed)	N
7	rs11712037	3	12336507	rs11709077	2017-12-11	22885922	Morris AP	2012-09-01	Nat Genet	www.ncbi.nlm.nih.gov/pubmed/22885922	Large-scale association analysis provides insights into the genetic architecture and pathophysiology of type 2 diabetes.	Type 2 diabetes	6,377 European ancestry male cases, 5,794 European ancestry female cases, 22,243 European ancestry male controls, 34,619 European ancestry female controls	12,938 European ancestry male cases, 8,553 European ancestry female cases, 904 Pakistani ancestry male cases, 274 Pakistani ancestry female cases, 30,273 European ancestry male controls, 25,374 European ancestry female controls, 2,088 Pakistani ancestry male controls, 384 Pakistani ancestry female controls	3p25.2	PPARG	PPARG			ENSG00000132170	NA	NA	rs11709077-G	rs11709077	0	11709077	intron_variant	0	NR	2e-07	6.69897	(men)	1.12	[1.07-1.17]	Affymetrix, Illumina [up to 2500000] (imputed)	N
7	rs11712037	3	12336507	rs11709077	2016-01-27	25673413	Locke AE	2015-02-12	Nature	www.ncbi.nlm.nih.gov/pubmed/25673413	Genetic studies of body mass index yield new insights for obesity biology.	Body mass index	up to 104,666 European ancestry male individuals, up to 132,115 European ancestry female individuals, 370 African American male individuals, 517 African American female individuals, 512 Hispanic male individuals, 764 Hispanic female individuals	up to 48,274 European ancestry male individuals, up to 39,864 European ancestry female individuals, 2,441 African American or Afro-Caribbean male individuals, 6,314 African American or Afro-Caribbean female individuals, 919 Filipino male individuals, 828 Filipino female individuals, 205 Seychellois male individuals, 287 Seychellois female individuals, 2,964 South Asian ancestry male individuals, …	3p25.2	PPARG	PPARG			ENSG00000132170	NA	NA	rs11709077-A	rs11709077	0	11709077	intron_variant	0	0.131	1e-07	7		0.024	[0.015-0.032] kg/m2 increase	Affymetrix, Illumina [2550021]	N
7	rs11712037	3	12336507	rs11709077	2016-01-27	25673413	Locke AE	2015-02-12	Nature	www.ncbi.nlm.nih.gov/pubmed/25673413	Genetic studies of body mass index yield new insights for obesity biology.	Body mass index	up to 104,666 European ancestry male individuals, up to 132,115 European ancestry female individuals, 370 African American male individuals, 517 African American female individuals, 512 Hispanic male individuals, 764 Hispanic female individuals	up to 48,274 European ancestry male individuals, up to 39,864 European ancestry female individuals, 2,441 African American or Afro-Caribbean male individuals, 6,314 African American or Afro-Caribbean female individuals, 919 Filipino male individuals, 828 Filipino female individuals, 205 Seychellois male individuals, 287 Seychellois female individuals, 2,964 South Asian ancestry male individuals, …	3p25.2	PPARG	PPARG			ENSG00000132170	NA	NA	rs11709077-A	rs11709077	0	11709077	intron_variant	0	0.133	2e-07	6.69897	(EA)	0.024	[0.015-0.033] kg/m2 increase	Affymetrix, Illumina [2550021]	N
7	rs11712037	3	12336507	rs11709077	2021-06-09	33972514	Pazoki R	2021-05-10	Nat Commun	www.ncbi.nlm.nih.gov/pubmed/33972514	Genetic analysis in European ancestry individuals identifies 517 loci associated with liver enzymes.	Liver enzyme levels (gamma-glutamyl transferase)	437,194 European ancestry individuals	315,572 European ancestry individuals	3p25.2	PPARG	PPARG			ENSG00000132170	NA	NA	rs11709077-G	rs11709077	0	11709077	intron_variant	0	0.881267	4e-31	30.3979		0.0089575	[0.0074-0.0105] unit increase	Affymetrix [13995440] (imputed)	N
7	rs11712037	3	12344730	rs11712037	2019-02-08	30593698	Hubel C	2018-12-28	Am J Med Genet B Neuropsychiatr Genet	www.ncbi.nlm.nih.gov/pubmed/30593698	Genomics of body fat percentage may contribute to sex bias in anorexia nervosa.	Body fat percentage	70,700 European ancestry female individuals, 85,261 European ancestry male individuals	NA	3p25.2	NR	PPARG			ENSG00000132170	NA	NA	rs11712037-?	rs11712037	0	11712037	intron_variant	0	NR	1e-08	8	(female)	0.30271	[0.2-0.41] unit increase	Affymetrix [7794483] (imputed)	N
7	rs11712037	3	12344730	rs11712037	2019-02-08	30593698	Hubel C	2018-12-28	Am J Med Genet B Neuropsychiatr Genet	www.ncbi.nlm.nih.gov/pubmed/30593698	Genomics of body fat percentage may contribute to sex bias in anorexia nervosa.	Body fat percentage	70,700 European ancestry female individuals, 85,261 European ancestry male individuals	NA	3p25.2	NR	PPARG			ENSG00000132170	NA	NA	rs11712037-?	rs11712037	0	11712037	intron_variant	0	NR	3e-10	9.52288	(male)	0.25189	[0.17-0.33] unit increase	Affymetrix [7794483] (imputed)	N
7	rs11712037	3	12344730	rs11712037	2019-02-08	30593698	Hubel C	2018-12-28	Am J Med Genet B Neuropsychiatr Genet	www.ncbi.nlm.nih.gov/pubmed/30593698	Genomics of body fat percentage may contribute to sex bias in anorexia nervosa.	Body fat percentage	70,700 European ancestry female individuals, 85,261 European ancestry male individuals	NA	3p25.2	NR	PPARG			ENSG00000132170	NA	NA	rs11712037-?	rs11712037	0	11712037	intron_variant	0	NR	4e-17	16.3979		0.27358	[0.21-0.34] unit increase	Affymetrix [7794483] (imputed)	N
7	rs11712037	3	12344730	rs11712037	2021-06-10	34059833	Chen J	2021-05-31	Nat Genet	www.ncbi.nlm.nih.gov/pubmed/34059833	The trans-ancestral genomic architecture of glycemic traits.	Fasting insulin	151,013 European ancestry individuals	NA	3p25.2	PPARG	PPARG			ENSG00000132170	NA	NA	rs11712037-C	rs11712037	0	11712037	intron_variant	0	0.8653	2e-21	20.699		0.0278	[0.022-0.033] unit increase	Affymetrix, Illumina [32635793] (imputed)	N
7	rs11712037	3	12344730	rs11712037	2021-08-13	34315874	Ward LD	2021-07-27	Nat Commun	www.ncbi.nlm.nih.gov/pubmed/34315874	GWAS of serum ALT and AST reveals an association of SLC30A10 Thr95Ile with hypermanganesemia symptoms.	Aspartate aminotransferase levels	386,570 British ancestry individuals, 10,617 Asian or Asian British individuals, 7,426 Black or Black British individuals, 2,321 Chinese ancestry individuals	NA	3p25.2	PPARG	PPARG			ENSG00000132170	NA	NA	rs11712037-?	rs11712037	0	11712037	intron_variant	0	NR	2e-16	15.699		0.0034	[0.0026-0.0042] unit decrease	Affymetrix [21347608] (imputed)	N
7	rs11712037	3	12344730	rs11712037	2021-08-13	34315874	Ward LD	2021-07-27	Nat Commun	www.ncbi.nlm.nih.gov/pubmed/34315874	GWAS of serum ALT and AST reveals an association of SLC30A10 Thr95Ile with hypermanganesemia symptoms.	Alanine aminotransferase levels	387,859 British ancestry individuals, 10,635 Asian or Asian British individuals, 7,468 Black or Black British individuals, 2,338 Chinese ancestry individuals	NA	3p25.2	PPARG	PPARG			ENSG00000132170	NA	NA	rs11712037-?	rs11712037	0	11712037	intron_variant	0	NR	2e-41	40.699		0.0086	[0.0072-0.01] unit decrease	Affymetrix [21347608] (imputed)	N
7	rs11712037	3	12365308	rs13083375	2021-06-09	33972514	Pazoki R	2021-05-10	Nat Commun	www.ncbi.nlm.nih.gov/pubmed/33972514	Genetic analysis in European ancestry individuals identifies 517 loci associated with liver enzymes.	Liver enzyme levels (alanine transaminase)	437,267 European ancestry individuals	315,572 European ancestry individuals	3p25.2	PPARG	PPARG			ENSG00000132170	NA	NA	rs13083375-G	rs13083375	0	13083375	intron_variant	0	0.881515	7e-32	31.1549		0.00690905	[0.0057-0.0081] unit increase	Affymetrix [13995440] (imputed)	N
7	rs11712037	3	12369401	rs13064760	2019-02-08	30595370	Kichaev G	2018-12-27	Am J Hum Genet	www.ncbi.nlm.nih.gov/pubmed/30595370	Leveraging Polygenic Functional Enrichment to Improve GWAS Power.	Red cell distribution width	approximately 445,000 European ancestry individuals	NA	3p25.2		PPARG			ENSG00000132170	NA	NA	rs13064760-?	rs13064760	0	13064760	intron_variant	0	NR	8e-16	15.0969		NA		NR [~ 8900000] (imputed)	N
7	rs11712037	3	12375956	rs2012444	2020-11-24	33067605	Folkersen L	2020-10-16	Nat Metab	www.ncbi.nlm.nih.gov/pubmed/33067605	Genomic and drug target evaluation of 90 cardiovascular proteins in 30,931 individuals.	Fatty acid-binding protein, adipocyte levels	21,758 European ancestry individuals	9,173 individuals	3p25.2		PPARG			ENSG00000132170	NA	NA	rs2012444-T	rs2012444	0	2012444	intron_variant	0	0.13	1e-16	16		0.0914	unit increase	Affymetrix, Illumina [20300000] (imputed)	N
7	rs11712037	3	12375956	rs2012444	2022-04-21	35393509	Loh M	2022-04-07	Commun Biol	www.ncbi.nlm.nih.gov/pubmed/35393509	Identification of genetic effects underlying type 2 diabetes in South Asian and European populations.	Type ii diabetes	16,677 South Asian ancestry cases, 33,856 South Asian ancestry controls	NA	3p25.2		PPARG			ENSG00000132170	NA	NA	rs2012444-T	rs2012444	0	2012444	intron_variant	0	0.1187	2e-07	6.69897		0.1195	[0.075-0.164] decrease	NR [18881775] (imputed)	N
7	rs11712037	3	12375956	rs2012444	2022-04-21	35393509	Loh M	2022-04-07	Commun Biol	www.ncbi.nlm.nih.gov/pubmed/35393509	Identification of genetic effects underlying type 2 diabetes in South Asian and European populations.	Type 2 diabetes (adjusted for BMI)	16,677 South Asian ancestry cases, 33,856 South Asian ancestry controls	NA	3p25.2		PPARG			ENSG00000132170	NA	NA	rs2012444-T	rs2012444	0	2012444	intron_variant	0	0.1187	6e-10	9.22185		0.1467	[0.1-0.19] decrease	NR [18738826] (imputed)	N
7	rs11712037	3	12383714	rs7638903	2022-11-17	34887591	Graham SE	2021-12-09	Nature	www.ncbi.nlm.nih.gov/pubmed/34887591	The power of genetic diversity in genome-wide association studies of lipids.	Triglyceride levels	40,963 South Asian ancestry individuals, 48,057 Hispanic individuals, 99,432 Admixed African or African ancestry individuals, 146,492 East Asian ancestry individuals, 1,320,016 European ancestry individuals	NA	3p25.2		PPARG			ENSG00000132170	NA	NA	rs7638903-?	rs7638903	0	7638903	intron_variant	0	NR	7e-36	35.1549		NA		NR [52000000] (imputed)	N
7	rs11712037	3	12385357	rs3963364	2020-07-06	32499647	Spracklen CN	2020-05-06	Nature	www.ncbi.nlm.nih.gov/pubmed/32499647	Identification of type 2 diabetes loci in 433,540 East Asian individuals.	Type 2 diabetes	77,418 East Asian cases, 356,122 East Asian controls	NA	3p25.2	PPARG	PPARG			ENSG00000132170	NA	NA	rs3963364-C	rs3963364	0	3963364	intron_variant	0	0.95	3e-11	10.5229		1.12	[1.08-1.16]	Affymetrix, Illumina [11800000] (imputed)	N
7	rs11712037	3	12385357	rs3963364	2020-09-14	32541925	Vujkovic M	2020-06-15	Nat Genet	www.ncbi.nlm.nih.gov/pubmed/32541925	Discovery of 318 new risk loci for type 2 diabetes and related vascular outcomes among 1.4 million participants in a multi-ancestry meta-analysis.	Type 2 diabetes	46,511 Asian ancestry cases, 169,776 Asian ancestry controls	NA	3p25.2	NR	PPARG			ENSG00000132170	NA	NA	rs3963364-C	rs3963364	0	3963364	intron_variant	0	0.9598	9e-09	8.04576		0.1502	[0.099-0.201] unit increase	Affymetrix, Illumina [1077427] (imputed)	N
7	rs11712037	3	12385357	rs3963364	2019-05-22	30718926	Suzuki K	2019-02-04	Nat Genet	www.ncbi.nlm.nih.gov/pubmed/30718926	Identification of 28 new susceptibility loci for type 2 diabetes in the Japanese population.	Type 2 diabetes	36,614 Japanese ancestry cases, 155,150 Japanese ancestry controls	NA	3p25.2	PPARG	PPARG			ENSG00000132170	NA	NA	rs3963364-C	rs3963364	0	3963364	intron_variant	0	0.96	9e-09	8.04576		1.16	1.10-1.22	Illumina [12557761] (imputed)	N
7	rs11712037	3	12385357	rs3963364	2022-04-27	35213538	Richardson TG	2022-02-25	PLoS Biol	www.ncbi.nlm.nih.gov/pubmed/35213538	Characterising metabolomic signatures of lipid-modifying therapies through drug target mendelian randomisation.	Triglyceride levels in large VLDL	115,082 European ancestry individuals	NA	3p25.2		PPARG			ENSG00000132170	NA	NA	rs3963364-C	rs3963364	0	3963364	intron_variant	0	0.834932	1e-08	8		0.0325856	[0.021-0.044] unit increase	NR [11722792] (imputed)	N
7	rs11712037	3	12385357	rs3963364	2022-04-27	35213538	Richardson TG	2022-02-25	PLoS Biol	www.ncbi.nlm.nih.gov/pubmed/35213538	Characterising metabolomic signatures of lipid-modifying therapies through drug target mendelian randomisation.	Triglyceride levels in VLDL	115,082 European ancestry individuals	NA	3p25.2		PPARG			ENSG00000132170	NA	NA	rs3963364-C	rs3963364	0	3963364	intron_variant	0	0.834932	3e-08	7.52288		0.0314311	[0.02-0.043] unit increase	NR [11722792] (imputed)	N
7	rs11712037	3	12385357	rs3963364	2022-04-27	35213538	Richardson TG	2022-02-25	PLoS Biol	www.ncbi.nlm.nih.gov/pubmed/35213538	Characterising metabolomic signatures of lipid-modifying therapies through drug target mendelian randomisation.	Average diameter for VLDL particles	115,082 European ancestry individuals	NA	3p25.2		PPARG			ENSG00000132170	NA	NA	rs3963364-C	rs3963364	0	3963364	intron_variant	0	0.834932	6e-10	9.22185		0.0341723	[0.023-0.045] unit increase	NR [11722792] (imputed)	N
7	rs11712037	3	12385357	rs3963364	2022-04-27	35213538	Richardson TG	2022-02-25	PLoS Biol	www.ncbi.nlm.nih.gov/pubmed/35213538	Characterising metabolomic signatures of lipid-modifying therapies through drug target mendelian randomisation.	Concentration of chylomicrons and extremely large VLDL particles	115,082 European ancestry individuals	NA	3p25.2		PPARG			ENSG00000132170	NA	NA	rs3963364-C	rs3963364	0	3963364	intron_variant	0	0.834932	2e-08	7.69897		0.031736	[0.021-0.043] unit increase	NR [11722792] (imputed)	N
7	rs11712037	3	12385357	rs3963364	2022-04-27	35213538	Richardson TG	2022-02-25	PLoS Biol	www.ncbi.nlm.nih.gov/pubmed/35213538	Characterising metabolomic signatures of lipid-modifying therapies through drug target mendelian randomisation.	Ratio of triglycerides to phosphoglycerides	115,006 European ancestry individuals	NA	3p25.2		PPARG			ENSG00000132170	NA	NA	rs3963364-C	rs3963364	0	3963364	intron_variant	0	0.834919	2e-08	7.69897		0.0308501	[0.02-0.042] unit increase	NR [11722792] (imputed)	N
7	rs11712037	3	12385357	rs3963364	2022-04-27	35213538	Richardson TG	2022-02-25	PLoS Biol	www.ncbi.nlm.nih.gov/pubmed/35213538	Characterising metabolomic signatures of lipid-modifying therapies through drug target mendelian randomisation.	Triglyceride levels in very large VLDL	115,082 European ancestry individuals	NA	3p25.2		PPARG			ENSG00000132170	NA	NA	rs3963364-C	rs3963364	0	3963364	intron_variant	0	0.834932	2e-08	7.69897		0.0317934	[0.021-0.043] unit increase	NR [11722792] (imputed)	N
7	rs11712037	3	12385357	rs3963364	2022-04-27	35213538	Richardson TG	2022-02-25	PLoS Biol	www.ncbi.nlm.nih.gov/pubmed/35213538	Characterising metabolomic signatures of lipid-modifying therapies through drug target mendelian randomisation.	Triglyceride levels in chylomicrons and extremely large VLDL	115,082 European ancestry individuals	NA	3p25.2		PPARG			ENSG00000132170	NA	NA	rs3963364-C	rs3963364	0	3963364	intron_variant	0	0.834932	8e-09	8.09691		0.0329281	[0.022-0.044] unit increase	NR [11722792] (imputed)	N
7	rs11712037	3	12385828	rs11128603	2012-11-28	22990020	Huang J	2012-09-18	Blood	www.ncbi.nlm.nih.gov/pubmed/22990020	Genome-wide association study for circulating levels of PAI-1 provides novel insights into its regulation.	Plasminogen activator inhibitor type 1 levels (PAI-1)	19,599 European ancestry individuals	10,764 European ancestry individuals	3p25.2	PPARG	PPARG			ENSG00000132170	NA	NA	rs11128603-?	rs11128603	0	11128603	intron_variant	0	NR	9e-08	7.04576		0.066	[NR] unit increase	Affymetrix, Illumina [2445683] (imputed)	N
7	rs11712037	3	12385828	rs11128603	2021-02-17	33356394	Gill D	2020-12-28	Hypertension	www.ncbi.nlm.nih.gov/pubmed/33356394	Urate, Blood Pressure, and Cardiovascular Disease: Evidence From Mendelian Randomization and Meta-Analysis of Clinical Trials.	Urate levels	454,183 European ancestry individuals	NA	3p25.2	NR	PPARG			ENSG00000132170	NA	NA	rs11128603-A	rs11128603	0	11128603	intron_variant	0	0.88	3e-14	13.5229		0.0218	[0.016-0.027] unit increase	NR [NR]	N
7	rs11712037	3	12385828	rs11128603	2022-07-20	35285134	Temprano-Sagrera G	2022-03-14	J Thromb Haemost	www.ncbi.nlm.nih.gov/pubmed/35285134	Multi-phenotype analyses of hemostatic traits with cardiovascular events reveal novel genetic associations.	Fibrinogen levels or plasminogen activator inhibitor 1 levels (pleiotropy)	120,246 European ancestry individuals with fibrinogen measurements, 19,599 European ancestry individuals with PAI1 measurements	NA	3p25.2		PPARG			ENSG00000132170	NA	NA	rs11128603-?	rs11128603	0	11128603	intron_variant	0	NR	1e-10	10		NA		NR [NR]	N
7	rs11712037	3	12385828	rs11128603	2021-12-14	34594039	Sakaue S	2021-09-30	Nat Genet	www.ncbi.nlm.nih.gov/pubmed/34594039	A cross-population atlas of genetic associations for 220 human phenotypes.	Serum uric acid levels	343,836 European ancestry individuals, 129,405 East Asian ancestry individuals	NA	3p25.2		PPARG			ENSG00000132170	NA	NA	rs11128603-G	rs11128603	0	11128603	intron_variant	0	NR	9e-12	11.0458		0.0203	[0.014-0.026] unit decrease	Affymetrix, Illumina [20535231] (imputed)	N
7	rs11712037	3	12386337	rs4684847	2020-02-07	31761296	Hernandez Cordero AI	2019-11-21	Am J Hum Genet	www.ncbi.nlm.nih.gov/pubmed/31761296	Genome-wide Associations Reveal Human-Mouse Genetic Convergence and Modifiers of Myogenesis, CPNE1 and STC2.	Appendicular lean mass	181,862 European ancestry elderly individuals	NA	3p25.2	NR	PPARG			ENSG00000132170	NA	NA	rs4684847-T	rs4684847	0	4684847	5_prime_UTR_variant	0	0.119848	4e-19	18.3979		0.0937224	[0.073-0.114] unit decrease	Affymetrix [17914406] (imputed)	N
7	rs11712037	3	12386337	rs4684847	2022-07-25	35654975	Vujkovic M	2022-06-02	Nat Genet	www.ncbi.nlm.nih.gov/pubmed/35654975	A multiancestry genome-wide association study of unexplained chronic ALT elevation as a proxy for nonalcoholic fatty liver disease with histological and radiological validation.	Chronic elevation of alanine aminotransferase (cALT) levels	95,472 European ancestry cases, 68,725 European ancestry controls	NA	3p25.2		PPARG			ENSG00000132170	NA	NA	rs4684847-T	rs4684847	0	4684847	5_prime_UTR_variant	0	0.123	1e-10	10		0.072	[0.05-0.094] unit decrease	NR [NR] (imputed)	N
7	rs11712037	3	12386337	rs4684847	2021-10-18	33980691	Martin S	2021-05-12	Diabetes	www.ncbi.nlm.nih.gov/pubmed/33980691	Genetic evidence for different adiposity phenotypes and their opposing influence on ectopic fat and risk of cardiometabolic disease.	Body fat percentage	442,278 European ancestry individuals	NA	3p25.2		PPARG			ENSG00000132170	NA	NA	rs4684847-T	rs4684847	0	4684847	5_prime_UTR_variant	0	0.12	3e-37	36.5229		0.029	% increase	NR [NR] (imputed)	N
7	rs11712037	3	12386337	rs4684847	2021-10-18	33980691	Martin S	2021-05-12	Diabetes	www.ncbi.nlm.nih.gov/pubmed/33980691	Genetic evidence for different adiposity phenotypes and their opposing influence on ectopic fat and risk of cardiometabolic disease.	Metabolic biomarkers (multivariate analysis)	389,354 European ancestry individuals	NA	3p25.2		PPARG			ENSG00000132170	NA	NA	rs4684847-T	rs4684847	0	4684847	5_prime_UTR_variant	0	0.12	7e-42	41.1549		NA		NR [NR] (imputed)	N
7	rs11712037	3	12386337	rs4684847	2021-10-18	33980691	Martin S	2021-05-12	Diabetes	www.ncbi.nlm.nih.gov/pubmed/33980691	Genetic evidence for different adiposity phenotypes and their opposing influence on ectopic fat and risk of cardiometabolic disease.	Aspartate aminotransferase levels	424,778 European ancestry individuals	NA	3p25.2		PPARG			ENSG00000132170	NA	NA	rs4684847-T	rs4684847	0	4684847	5_prime_UTR_variant	0	0.12	1e-16	16		0.024	U/L decrease	NR [NR] (imputed)	N
7	rs11712037	3	12386337	rs4684847	2021-10-18	33980691	Martin S	2021-05-12	Diabetes	www.ncbi.nlm.nih.gov/pubmed/33980691	Genetic evidence for different adiposity phenotypes and their opposing influence on ectopic fat and risk of cardiometabolic disease.	High density lipoprotein cholesterol levels	392,965 European ancestry individuals	NA	3p25.2		PPARG			ENSG00000132170	NA	NA	rs4684847-T	rs4684847	0	4684847	5_prime_UTR_variant	0	0.12	6e-12	11.2218		0.019	mmol/L increase	NR [NR] (imputed)	N
7	rs11712037	3	12386337	rs4684847	2021-10-18	33980691	Martin S	2021-05-12	Diabetes	www.ncbi.nlm.nih.gov/pubmed/33980691	Genetic evidence for different adiposity phenotypes and their opposing influence on ectopic fat and risk of cardiometabolic disease.	Sex hormone-binding globulin levels	389,354 European ancestry individuals	NA	3p25.2		PPARG			ENSG00000132170	NA	NA	rs4684847-T	rs4684847	0	4684847	5_prime_UTR_variant	0	0.12	6e-33	32.2218		0.035	nmol/L increase	NR [NR] (imputed)	N
7	rs11712037	3	12386337	rs4684847	2021-10-18	33980691	Martin S	2021-05-12	Diabetes	www.ncbi.nlm.nih.gov/pubmed/33980691	Genetic evidence for different adiposity phenotypes and their opposing influence on ectopic fat and risk of cardiometabolic disease.	Triglycerides	429,011 European ancestry individuals	NA	3p25.2		PPARG			ENSG00000132170	NA	NA	rs4684847-T	rs4684847	0	4684847	5_prime_UTR_variant	0	0.12	1e-18	18		0.025	mmol/L decrease	NR [NR] (imputed)	N
7	rs11712037	3	12386337	rs4684847	2021-10-18	33980691	Martin S	2021-05-12	Diabetes	www.ncbi.nlm.nih.gov/pubmed/33980691	Genetic evidence for different adiposity phenotypes and their opposing influence on ectopic fat and risk of cardiometabolic disease.	Alanine aminotransferase levels	429,203 European ancestry individuals	NA	3p25.2		PPARG			ENSG00000132170	NA	NA	rs4684847-T	rs4684847	0	4684847	5_prime_UTR_variant	0	0.12	3e-31	30.5229		0.034	U/L decrease	NR [NR] (imputed)	N
7	rs11712037	3	12388409	rs7610055	2020-11-04	33097823	Pei YF	2020-10-23	Commun Biol	www.ncbi.nlm.nih.gov/pubmed/33097823	The genetic architecture of appendicular lean mass characterized by association analysis in the UK Biobank study.	Appendicular lean mass	450,243 European ancestry individuals	NA	3p25.2	PPARG	PPARG			ENSG00000132170	NA	NA	rs7610055-A	rs7610055	0	7610055	intron_variant	0	0.1207	4e-38	37.3979		0.0373	[0.032-0.043] unit decrease	Affymetrix [18391927] (imputed)	N
7	rs11712037	3	12389313	rs17036326	2020-12-14	32042192	Ruth KS	2020-02-10	Nat Med	www.ncbi.nlm.nih.gov/pubmed/32042192	Using human genetics to understand the disease impacts of testosterone in men and women.	Sex hormone-binding globulin levels	180,726 European ancestry men	NA	3p25.2	NR	PPARG			ENSG00000132170	NA	NA	rs17036326-G	rs17036326	0	17036326	intron_variant	0	0.121764	1e-18	18		0.0170022	[0.013-0.021] unit increase	Affymetrix [16582614] (imputed)	N
7	rs11712037	3	12389313	rs17036326	2020-12-14	32042192	Ruth KS	2020-02-10	Nat Med	www.ncbi.nlm.nih.gov/pubmed/32042192	Using human genetics to understand the disease impacts of testosterone in men and women.	Sex hormone-binding globulin levels adjusted for BMI	180,094 European ancestry men	NA	3p25.2	NR	PPARG			ENSG00000132170	NA	NA	rs17036326-G	rs17036326	0	17036326	intron_variant	0	0.121764	1e-26	26		0.0194341	[0.016-0.023] unit increase	Affymetrix [16582621] (imputed)	N
7	rs11712037	3	12389313	rs17036326	2022-10-24	34321204	Harrison S	2021-07-28	Sci Adv	www.ncbi.nlm.nih.gov/pubmed/34321204	Testosterone and socioeconomic position: Mendelian randomization in 306,248 men and women in UK Biobank.	Albumin levels	158,000 British ancestry women	NA	3p25.2		PPARG			ENSG00000132170	NA	NA	rs17036326-G	rs17036326	0	17036326	intron_variant	0	0.12	1e-15	15		0.15	[0.11-0.19] g/L decrease	Affymetrix [NR] (imputed)	N
7	rs11712037	3	12389313	rs17036326	2022-10-24	34321204	Harrison S	2021-07-28	Sci Adv	www.ncbi.nlm.nih.gov/pubmed/34321204	Testosterone and socioeconomic position: Mendelian randomization in 306,248 men and women in UK Biobank.	Albumin levels	104,632 British ancestry post-menopausal women	NA	3p25.2		PPARG			ENSG00000132170	NA	NA	rs17036326-G	rs17036326	0	17036326	intron_variant	0	0.12	3e-15	14.5229		0.18	[0.14-0.22] g/L decrease	Affymetrix [NR] (imputed)	N
7	rs11712037	3	12390484	rs17036328	2021-01-28	32339537	Roberts V	2020-04-24	J Invest Dermatol	www.ncbi.nlm.nih.gov/pubmed/32339537	Genome wide association study identifies genetic associations with perceived age.	Youthful appearance (self-reported)	423,992 European ancestry individuals	NA	3p25.2	PPARG	PPARG			ENSG00000132170	NA	NA	rs17036328-T	rs17036328	0	17036328	intron_variant	0	0.879183	5e-09	8.30103		1.03964	NR	Affymetrix [~ 9600000] (imputed)	N
7	rs11712037	3	12390484	rs17036328	2017-02-24	27416945	Walford GA	2016-07-14	Diabetes	www.ncbi.nlm.nih.gov/pubmed/27416945	Genome-Wide Association Study of the Modified Stumvoll Insulin Sensitivity Index Identifies BCL2 and FAM19A2 as Novel Insulin Sensitivity Loci.	Modified Stumvoll Insulin Sensitivity Index (model adjusted for BMI)	16,753 European ancestry individuals	13,354 European ancestry individuals	3p25.2	PPARG	PPARG			ENSG00000132170	NA	NA	rs17036328-T	rs17036328	0	17036328	intron_variant	0	NR	1e-06	6		0.07	[0.050-0.090] unit decrease	Affymetrix, Illumina [up to 2400000] (imputed)	N
7	rs11712037	3	12390484	rs17036328	2019-06-17	25631608	Wessel J	2015-01-29	Nat Commun	www.ncbi.nlm.nih.gov/pubmed/25631608	Low-frequency and rare exome chip variants associate with fasting glucose and type 2 diabetes susceptibility.	Fasting blood insulin	35,380 European ancestry non-diabetic individuals, 12,738 African American non-diabetic individuals	NA	3p25.2	PPARG	PPARG			ENSG00000132170	NA	NA	rs17036328-G	rs17036328	0	17036328	intron_variant	0	0.103234	7e-13	12.1549		0.031257	[0.023-0.04] unit decrease	Illumina [197481]	N
7	rs11712037	3	12390484	rs17036328	2022-09-08	35810165	Westerman KE	2022-07-09	Nat Commun	www.ncbi.nlm.nih.gov/pubmed/35810165	Variance-quantitative trait loci enable systematic discovery of gene-environment interactions for cardiometabolic serum biomarkers.	Alanine aminotransferase levels	5,694 African ancestry individuals, 1,988 East Asian ancestry individuals, 336,298 European ancestry individuals, 6,036 South Asian ancestry individuals	NA	3p25.2		PPARG			ENSG00000132170	NA	NA	rs17036328-?	rs17036328	0	17036328	intron_variant	0	NR	9e-12	11.0458		NA		NR [9487345] (imputed)	N
7	rs11712037	3	12391207	rs6802898	2022-02-22	35047847	Miao Z	2021-08-24	HGG Adv	www.ncbi.nlm.nih.gov/pubmed/35047847	Identification of 90 NAFLD GWAS loci and establishment of NAFLD PRS and causal role of NAFLD in coronary artery disease.	Nonalcoholic fatty liver disease (imputed)	28,396 European ancestry cases, 108,652 European ancestry controls	NA	3p25.2		PPARG			ENSG00000132170	NA	NA	rs6802898-?	rs6802898	0	6802898	intron_variant	0	NR	6e-09	8.22185		0.00807329	[0.0054-0.0108] unit increase	NR [NR]	N
7	rs11712037	3	12392272	rs7649970	2019-11-27	31453325	Wang H	2019-08-14	Sci Adv	www.ncbi.nlm.nih.gov/pubmed/31453325	Genotype-by-environment interactions inferred from genetic effects on phenotypic variability in the UK Biobank.	Waist circumference variance	347,158 European ancestry individuals	NA	3p25.2	PPARG	PPARG			ENSG00000132170	NA	NA	rs7649970-?	rs7649970	0	7649970	intron_variant	0	NR	6e-10	9.22185		NA		NR [5554549] (imputed)	N
7	rs11712037	3	12392272	rs7649970	2019-11-27	31453325	Wang H	2019-08-14	Sci Adv	www.ncbi.nlm.nih.gov/pubmed/31453325	Genotype-by-environment interactions inferred from genetic effects on phenotypic variability in the UK Biobank.	Waist circumference	347,158 European ancestry individuals	NA	3p25.2	PPARG	PPARG			ENSG00000132170	NA	NA	rs7649970-?	rs7649970	0	7649970	intron_variant	0	NR	5e-10	9.30103		NA		NR [5554549] (imputed)	N
7	rs11712037	3	12392272	rs7649970	2019-09-23	31501611	Karlsson T	2019-09-09	Nat Med	www.ncbi.nlm.nih.gov/pubmed/31501611	Contribution of genetics to visceral adiposity and its relation to cardiovascular and metabolic disease.	Predicted visceral adipose tissue	325,153 British ancestry individuals	NA	3p25.2	NR	PPARG			ENSG00000132170	NA	NA	rs7649970-T	rs7649970	0	7649970	intron_variant	0	0.1208	2e-11	10.699		0.0254853	[0.018-0.033] unit increase	Affymetrix [10549349] (imputed)	N
7	rs11712037	3	12393125	rs1801282	2014-10-23	24509480	Mahajan A	2014-02-09	Nat Genet	www.ncbi.nlm.nih.gov/pubmed/24509480	Genome-wide trans-ancestry meta-analysis provides insight into the genetic architecture of type 2 diabetes susceptibility.	Type 2 diabetes	12,171 European ancestry cases, 56,862 European ancestry controls, 6,952 East Asian ancestry cases, 11,865 East Asian ancestry controls, 5,561 South Asian ancestry cases, 14,458 South Asian ancestry controls, 1,804 Mexican ancestry cases, 779 Mexican ancestry controls	21,491 European ancestry cases, 55,647 European ancestry controls	3p25.2	PPARG	PPARG			ENSG00000132170	NA	NA	rs1801282-C	rs1801282	0	1801282	missense_variant	0	0.88	6e-10	9.22185		1.16	[1.10-1.23]	Affymetrix, Illumina [2500000] (imputed)	N
7	rs11712037	3	12393125	rs1801282	2017-12-11	22885922	Morris AP	2012-09-01	Nat Genet	www.ncbi.nlm.nih.gov/pubmed/22885922	Large-scale association analysis provides insights into the genetic architecture and pathophysiology of type 2 diabetes.	Type 2 diabetes	6,377 European ancestry male cases, 5,794 European ancestry female cases, 22,243 European ancestry male controls, 34,619 European ancestry female controls	12,938 European ancestry male cases, 8,553 European ancestry female cases, 904 Pakistani ancestry male cases, 274 Pakistani ancestry female cases, 30,273 European ancestry male controls, 25,374 European ancestry female controls, 2,088 Pakistani ancestry male controls, 384 Pakistani ancestry female controls	3p25.2	PPARG	PPARG			ENSG00000132170	NA	NA	rs1801282-C	rs1801282	0	1801282	missense_variant	0	0.855203	1e-12	12		1.13	[1.09-1.17]	Affymetrix, Illumina [up to 2500000] (imputed)	N
7	rs11712037	3	12393125	rs1801282	2012-08-15	22581228	Manning AK	2012-05-13	Nat Genet	www.ncbi.nlm.nih.gov/pubmed/22581228	A genome-wide approach accounting for body mass index identifies genetic variants influencing fasting glycemic traits and insulin resistance.	Fasting blood insulin (BMI interaction)	Up to 51,750 European ancestry individuals	Up to 33,823 European ancestry individuals	3p25.2	PPARG	PPARG			ENSG00000132170	NA	NA	rs1801282-C	rs1801282	0	1801282	missense_variant	0	0.8725	2e-07	6.69897		0.001425	[-0.00034-0.00319] unit increase	Affymetrix, Illumina [~ 2400000] (imputed)	N
7	rs11712037	3	12393125	rs1801282	2017-10-20	28869590	Zhao W	2017-09-04	Nat Genet	www.ncbi.nlm.nih.gov/pubmed/28869590	Identification of new susceptibility loci for type 2 diabetes and shared etiological pathways with coronary heart disease.	Type 2 diabetes	6,353 South Asian ancestry cases, 7,179 South Asian ancestry controls, 3,871 European ancestry cases, 16,427 European ancestry controls, 34,840 cases, 114,981 controls	7,888 South Asian ancestry cases, 20,679 South Asian ancestry controls, 387 European ancestry cases, 2,092 European ancestry controls, 19,998 East Asian ancestry cases, 30,983 East Asian ancestry controls	3p25.2	PPARG	PPARG			ENSG00000132170	NA	NA	rs1801282-G	rs1801282	0	1801282	missense_variant	0	0.1203	2e-14	13.699	(EA)	0.1134	[0.084-0.142] unit decrease	Affymetrix, Illumina [NR] (imputed)	N
7	rs11712037	3	12393125	rs1801282	2017-10-20	28869590	Zhao W	2017-09-04	Nat Genet	www.ncbi.nlm.nih.gov/pubmed/28869590	Identification of new susceptibility loci for type 2 diabetes and shared etiological pathways with coronary heart disease.	Type 2 diabetes	6,353 South Asian ancestry cases, 7,179 South Asian ancestry controls, 3,871 European ancestry cases, 16,427 European ancestry controls, 34,840 cases, 114,981 controls	7,888 South Asian ancestry cases, 20,679 South Asian ancestry controls, 387 European ancestry cases, 2,092 European ancestry controls, 19,998 East Asian ancestry cases, 30,983 East Asian ancestry controls	3p25.2	PPARG	PPARG			ENSG00000132170	NA	NA	rs1801282-G	rs1801282	0	1801282	missense_variant	0	0.1203	2e-19	18.699		0.113	[0.088-0.138] unit decrease	Affymetrix, Illumina [NR] (imputed)	N
7	rs11712037	3	12393125	rs1801282	2008-06-16	17463246	Saxena R	2007-04-26	Science	www.ncbi.nlm.nih.gov/pubmed/17463246	Genome-wide association analysis identifies loci for type 2 diabetes and triglyceride levels.	Type 2 diabetes	1,464 European ancestry cases, 1,467 European ancestry controls	5,065 European ancestry cases, 5,785 European ancestry controls, at least 18,129 cases and controls.	3p25.2	PPARG	PPARG			ENSG00000132170	NA	NA	rs1801282-C	rs1801282	0	1801282	missense_variant	0	0.86	2e-06	5.69897		1.14	[1.08-1.20]	Affymetrix [386731]	N
7	rs11712037	3	12393125	rs1801282	2008-06-16	17463248	Scott LJ	2007-04-26	Science	www.ncbi.nlm.nih.gov/pubmed/17463248	A genome-wide association study of type 2 diabetes in Finns detects multiple susceptibility variants.	Type 2 diabetes	1,161 European ancestry cases, 1,174 European ancestry controls	1,215 European ancestry cases, 1,258 European ancestry controls	3p25.2	PPARG	PPARG			ENSG00000132170	NA	NA	rs1801282-C	rs1801282	0	1801282	missense_variant	0	0.82	2e-06	5.69897	(DGI+FUSION+WTCCC)	1.14	[1.08-1.20]	Illumina [315635]	N
7	rs11712037	3	12393125	rs1801282	2008-06-16	17463249	Zeggini E	2007-04-26	Science	www.ncbi.nlm.nih.gov/pubmed/17463249	Replication of genome-wide association signals in UK samples reveals risk loci for type 2 diabetes.	Type 2 diabetes	1,924 European ancestry cases, 2,938 European ancestry controls	3,757 European ancestry cases, 5,346 European ancestry controls	3p25.2	PPARG	PPARG			ENSG00000132170	NA	NA	rs1801282-C	rs1801282	0	1801282	missense_variant	0	NR	2e-06	5.69897	(DGI+FUSION+WTCCC)	1.14	[1.08-1.20]	Affymetrix [393453]	N
7	rs11712037	3	12393125	rs1801282	2019-04-05	29632382	Mahajan A	2018-04-09	Nat Genet	www.ncbi.nlm.nih.gov/pubmed/29632382	Refining the accuracy of validated target identification through coding variant fine-mapping in type 2 diabetes.	Type 2 diabetes (adjusted for BMI)	up to 48,286 European ancestry cases, up to 250,671 European ancestry controls	NA	3p25.2	PPARG	PPARG			ENSG00000132170	NA	NA	rs1801282-C	rs1801282	0	1801282	missense_variant	0	0.871	1e-16	16		1.09	[1.07-1.12]	Affymetrix, Illumina [247470]	N
7	rs11712037	3	12393125	rs1801282	2019-04-05	29632382	Mahajan A	2018-04-09	Nat Genet	www.ncbi.nlm.nih.gov/pubmed/29632382	Refining the accuracy of validated target identification through coding variant fine-mapping in type 2 diabetes.	Type 2 diabetes	up to 48,286 European ancestry cases, up to 250,671 European ancestry controls	NA	3p25.2	PPARG	PPARG			ENSG00000132170	NA	NA	rs1801282-C	rs1801282	0	1801282	missense_variant	0	0.871	5e-12	11.301		1.08	[1.05-1.10]	Affymetrix, Illumina [247470]	N
7	rs11712037	3	12393125	rs1801282	2019-04-05	29632382	Mahajan A	2018-04-09	Nat Genet	www.ncbi.nlm.nih.gov/pubmed/29632382	Refining the accuracy of validated target identification through coding variant fine-mapping in type 2 diabetes.	Type 2 diabetes (adjusted for BMI)	48,286 European ancestry cases, 250,671 European ancestry controls, 33,126 African American, East Asian, Hispanic/Latino or South Asian cases, 120,161 African American, East Asian, Hispanic/Latino or South Asian controls	NA	3p25.2	PPARG	PPARG			ENSG00000132170	NA	NA	rs1801282-C	rs1801282	0	1801282	missense_variant	0	0.887	3e-19	18.5229		1.1	[1.07-1.12]	Affymetrix, Illumina [247470]	N
7	rs11712037	3	12393125	rs1801282	2019-04-05	29632382	Mahajan A	2018-04-09	Nat Genet	www.ncbi.nlm.nih.gov/pubmed/29632382	Refining the accuracy of validated target identification through coding variant fine-mapping in type 2 diabetes.	Type 2 diabetes	48,286 European ancestry cases, 250,671 European ancestry controls, 33,126 African American, East Asian, Hispanic/Latino or South Asian cases, 120,161 African American, East Asian, Hispanic/Latino or South Asian controls	NA	3p25.2	PPARG	PPARG			ENSG00000132170	NA	NA	rs1801282-C	rs1801282	0	1801282	missense_variant	0	0.887	1e-17	17		1.09	[1.07-1.11]	Affymetrix, Illumina [247470]	N
7	rs11712037	3	12393125	rs1801282	2020-12-14	32042192	Ruth KS	2020-02-10	Nat Med	www.ncbi.nlm.nih.gov/pubmed/32042192	Using human genetics to understand the disease impacts of testosterone in men and women.	Sex hormone-binding globulin levels adjusted for BMI	368,929 European ancestry individuals	NA	3p25.2	NR	PPARG			ENSG00000132170	NA	NA	rs1801282-G	rs1801282	0	1801282	missense_variant	0	0.120447	3e-67	66.5229		0.021621	[0.019-0.024] unit increase	Affymetrix [16582909] (imputed)	N
7	rs11712037	3	12393125	rs1801282	2020-12-14	32042192	Ruth KS	2020-02-10	Nat Med	www.ncbi.nlm.nih.gov/pubmed/32042192	Using human genetics to understand the disease impacts of testosterone in men and women.	Sex hormone-binding globulin levels adjusted for BMI	188,908 European ancestry women	NA	3p25.2	NR	PPARG			ENSG00000132170	NA	NA	rs1801282-G	rs1801282	0	1801282	missense_variant	0	0.119929	9e-43	42.0458		0.0241704	[0.02-0.028] unit increase	Affymetrix [16585854] (imputed)	N
7	rs11712037	3	12393125	rs1801282	2020-12-14	32042192	Ruth KS	2020-02-10	Nat Med	www.ncbi.nlm.nih.gov/pubmed/32042192	Using human genetics to understand the disease impacts of testosterone in men and women.	Sex hormone-binding globulin levels	189,473 European ancestry women	NA	3p25.2	NR	PPARG			ENSG00000132170	NA	NA	rs1801282-G	rs1801282	0	1801282	missense_variant	0	0.119929	8e-23	22.0969		0.0202851	[0.016-0.025] unit increase	Affymetrix [16585866] (imputed)	N
7	rs11712037	3	12393125	rs1801282	2019-07-12	29273807	Turcot V	2017-12-22	Nat Genet	www.ncbi.nlm.nih.gov/pubmed/29273807	Protein-altering variants associated with body mass index implicate pathways that control energy intake and expenditure in obesity.	Body mass index	up to 449,889 European ancestry individuals, up to 29,398 South Asian ancestry individuals, up to 27,610 African American individuals, up to 8,839 East Asian individuals, up to 10,772 Hispanic ancestry individuals	up to 196,766 European ancestry individuals	3p25.2	PPARG	PPARG			ENSG00000132170	NA	NA	rs1801282-G	rs1801282	0	1801282	missense_variant	0	0.1183	1e-16	16		0.0237	[0.018-0.029] unit increase	Illumina [246328]	N
7	rs11712037	3	12393125	rs1801282	2021-09-21	33230300	Surendran P	2020-11-23	Nat Genet	www.ncbi.nlm.nih.gov/pubmed/33230300	Discovery of rare variants associated with blood pressure regulation through meta-analysis of 1.3 million individuals.	Systolic blood pressure	810,865 European ancestry individuals	354,096 European ancestry individuals	3p25.2		PPARG			ENSG00000132170	NA	NA	rs1801282-C	rs1801282	0	1801282	missense_variant	0	0.8767	5e-09	8.30103		0.196544	[0.13-0.26] mmHg increase	Affymetrix, Illumina [242865] (imputed)	N
7	rs11712037	3	12393125	rs1801282	2021-09-21	33230300	Surendran P	2020-11-23	Nat Genet	www.ncbi.nlm.nih.gov/pubmed/33230300	Discovery of rare variants associated with blood pressure regulation through meta-analysis of 1.3 million individuals.	Pulse pressure	810,865 European ancestry individuals	354,096 European ancestry individuals	3p25.2		PPARG			ENSG00000132170	NA	NA	rs1801282-C	rs1801282	0	1801282	missense_variant	0	0.8766	4e-19	18.3979		0.204234	[0.16-0.25] mmHg increase	Affymetrix, Illumina [242866] (imputed)	N
7	rs11712037	3	12393125	rs1801282	2020-12-14	32042192	Ruth KS	2020-02-10	Nat Med	www.ncbi.nlm.nih.gov/pubmed/32042192	Using human genetics to understand the disease impacts of testosterone in men and women.	Sex hormone-binding globulin levels	370,125 European ancestry individuals	NA	3p25.2	NR	PPARG			ENSG00000132170	NA	NA	rs1801282-G	rs1801282	0	1801282	missense_variant	0	0.120447	1e-37	37		0.0183443	[0.016-0.021] unit increase	Affymetrix [16582965] (imputed)	N
7	rs11712037	3	12393125	rs1801282	2018-09-28	30108127	Hoffmann TJ	2018-08-14	Genetics	www.ncbi.nlm.nih.gov/pubmed/30108127	A Large Multi-ethnic Genome-Wide Association Study of Adult Body Mass Index Identifies Novel Loci.	Body mass index	315,347 European ancestry individuals, 8,322 Hispanic/Latino individuals, 7,290 East Asian ancestry individuals, 3,069 African American individuals, 459 South Asian ancestry individuals	431,743 European ancestry individuals, 9,275 South Asian ancestry individuals, 8,261 African British individuals, 1,822 East Asian ancestry individuals, 7,620 individuals	3p25.2	NR	PPARG			ENSG00000132170	NA	NA	rs1801282-C	rs1801282	0	1801282	missense_variant	0	NR	2e-09	8.69897		0.023	[NR] unit decrease	Affymetrix [at least 28613428] (imputed)	N
7	rs11712037	3	12393125	rs1801282	2021-09-27	33887147	Young WJ	2021-04-22	Circ Genom Precis Med	www.ncbi.nlm.nih.gov/pubmed/33887147	Genetically-Determined Serum Calcium Levels and Markers of Ventricular Repolarisation: A Mendelian Randomization Study in the UK Biobank.	Calcium levels	305,349 European ancestry individuals	NA	3p25.2	NR	PPARG			ENSG00000132170	NA	NA	rs1801282-G	rs1801282	0	1801282	missense_variant	0	0.1197	2e-22	21.699		0.00332	[0.0026-0.004] mmol/L decrease	Affymetrix [NR] (imputed)	N
7	rs11712037	3	12393125	rs1801282	2022-11-17	34887591	Graham SE	2021-12-09	Nature	www.ncbi.nlm.nih.gov/pubmed/34887591	The power of genetic diversity in genome-wide association studies of lipids.	Triglyceride levels	1,320,016 European ancestry individuals	NA	3p25.2		PPARG			ENSG00000132170	NA	NA	rs1801282-G	rs1801282	0	1801282	missense_variant	0	0.124564	5e-26	25.301		0.0270379	[0.023-0.031] unit decrease	NR [52000000] (imputed)	N
7	rs11712037	3	12393125	rs1801282	2019-05-28	25625282	Mahajan A	2015-01-27	PLoS Genet	www.ncbi.nlm.nih.gov/pubmed/25625282	Identification and functional characterization of G6PC2 coding variants influencing glycemic traits define an effector transcript at the G6PC2-ABCB11 locus.	Fasting blood insulin adjusted for BMI	up to 30,825 non-diabetic individuals	NA	3p25.2	PPARG	PPARG			ENSG00000132170	NA	NA	rs1801282-G	rs1801282	0	1801282	missense_variant	0	NR	1e-07	7		0.025	[0.017-0.033] unit decrease	Illumina [106489]	N
7	rs11712037	3	12393125	rs1801282	2022-04-21	35393509	Loh M	2022-04-07	Commun Biol	www.ncbi.nlm.nih.gov/pubmed/35393509	Identification of genetic effects underlying type 2 diabetes in South Asian and European populations.	Type ii diabetes	16,677 South Asian ancestry cases, 33,856 South Asian ancestry controls	NA	3p25.2		PPARG			ENSG00000132170	NA	NA	rs1801282-C	rs1801282	0	1801282	missense_variant	0	0.8764	2e-07	6.69897		0.1164	[0.072-0.16] increase	NR [18881775] (imputed)	N
7	rs11712037	3	12393125	rs1801282	2022-04-21	35393509	Loh M	2022-04-07	Commun Biol	www.ncbi.nlm.nih.gov/pubmed/35393509	Identification of genetic effects underlying type 2 diabetes in South Asian and European populations.	Type 2 diabetes (adjusted for BMI)	16,677 South Asian ancestry cases, 33,856 South Asian ancestry controls	NA	3p25.2		PPARG			ENSG00000132170	NA	NA	rs1801282-C	rs1801282	0	1801282	missense_variant	0	0.8764	1e-09	9		0.1409	[0.095-0.186] increase	NR [18738826] (imputed)	N
7	rs11712037	3	12393125	rs1801282	2022-06-13	35192695	Haas CB	2022-02-22	Endocrinology	www.ncbi.nlm.nih.gov/pubmed/35192695	Cross-ancestry genome-wide association studies of sex hormone concentrations in pre- and postmenopausal women.	Sex hormone-binding globulin levels in postmenopausal women	92,911 European ancestry individuals	NA	3p25.2		PPARG			ENSG00000132170	NA	NA	rs1801282-G	rs1801282	0	1801282	missense_variant	0	0.116992	2e-11	10.699		0.0483349	[0.034-0.062] unit increase	NR [NR] (imputed)	N
7	rs11712037	3	12393125	rs1801282	2022-06-13	35192695	Haas CB	2022-02-22	Endocrinology	www.ncbi.nlm.nih.gov/pubmed/35192695	Cross-ancestry genome-wide association studies of sex hormone concentrations in pre- and postmenopausal women.	Sex hormone-binding globulin levels	196,901 European ancestry individuals	NA	3p25.2		PPARG			ENSG00000132170	NA	NA	rs1801282-G	rs1801282	0	1801282	missense_variant	0	0.116992	2e-21	20.699		0.046662	[0.037-0.056] unit increase	NR [NR] (imputed)	N
7	rs11712037	3	12393125	rs1801282	2022-06-13	35192695	Haas CB	2022-02-22	Endocrinology	www.ncbi.nlm.nih.gov/pubmed/35192695	Cross-ancestry genome-wide association studies of sex hormone concentrations in pre- and postmenopausal women.	Sex hormone-binding globulin levels	4,522 African ancestry individuals, 196,901 European ancestry individuals	NA	3p25.2		PPARG			ENSG00000132170	NA	NA	rs1801282-?	rs1801282	0	1801282	missense_variant	0	NR	2e-21	20.699		9.495	z score decrease	NR [NR] (imputed)	N
7	rs11712037	3	12393125	rs1801282	2021-11-29	33893285	Guindo-Martinez M	2021-04-23	Nat Commun	www.ncbi.nlm.nih.gov/pubmed/33893285	The impact of non-additive genetic associations on age-related complex diseases.	Type 2 diabetes	6,967 European ancestry cases, 49,670 European ancestry controls	NA	3p25.2		PPARG			ENSG00000132170	NA	NA	rs1801282-G	rs1801282	0	1801282	missense_variant	0	0.120265	1e-07	7		0.86		Affymetrix [15533686] (imputed)	N
7	rs11712037	3	12393125	rs1801282	2022-10-24	34321204	Harrison S	2021-07-28	Sci Adv	www.ncbi.nlm.nih.gov/pubmed/34321204	Testosterone and socioeconomic position: Mendelian randomization in 306,248 men and women in UK Biobank.	Albumin levels	148,248 British ancestry men	NA	3p25.2		PPARG			ENSG00000132170	NA	NA	rs1801282-G	rs1801282	0	1801282	missense_variant	0	0.12	2e-09	8.69897		0.11	[0.073-0.147] g/L decrease	Affymetrix [NR] (imputed)	N
7	rs11712037	3	12393125	rs1801282	2021-12-14	34594039	Sakaue S	2021-09-30	Nat Genet	www.ncbi.nlm.nih.gov/pubmed/34594039	A cross-population atlas of genetic associations for 220 human phenotypes.	Serum albumin levels	315,268 European ancestry individuals, 120,539 East Asian ancestry individuals	NA	3p25.2		PPARG			ENSG00000132170	NA	NA	rs1801282-G	rs1801282	0	1801282	missense_variant	0	NR	2e-41	40.699		0.0481	[0.041-0.055] unit decrease	Affymetrix, Illumina [20534035] (imputed)	N
7	rs11712037	3	12393125	rs1801282	2021-12-14	34594039	Sakaue S	2021-09-30	Nat Genet	www.ncbi.nlm.nih.gov/pubmed/34594039	A cross-population atlas of genetic associations for 220 human phenotypes.	Serum total protein level	314,921 European ancestry individuals, 133,321 East Asian ancestry individuals	NA	3p25.2		PPARG			ENSG00000132170	NA	NA	rs1801282-G	rs1801282	0	1801282	missense_variant	0	NR	2e-26	25.699		0.0386	[0.032-0.046] unit decrease	Affymetrix, Illumina [20536782] (imputed)	N
7	rs11712037	3	12394840	rs1899951	2020-07-09	32154731	Ripatti P	2020-03-10	Circ Genom Precis Med	www.ncbi.nlm.nih.gov/pubmed/32154731	Polygenic Hyperlipidemias and Coronary Artery Disease Risk.	Triglyceride levels	324,694 British ancestry individuals	NA	3p25.2	PPARG	PPARG			ENSG00000132170	NA	NA	rs1899951-?	rs1899951	0	1899951	intron_variant	0	NR	1e-11	11		0.027	[0.02-0.034] unit decrease	Affymetrix [5701386] (imputed)	N
7	rs11712037	3	12394840	rs1899951	2017-10-27	28892062	Akiyama M	2017-09-11	Nat Genet	www.ncbi.nlm.nih.gov/pubmed/28892062	Genome-wide association study identifies 112 new loci for body mass index in the Japanese population.	Body mass index	up to 72,390 Japanese ancestry women, up to 85,894 Japanese ancestry men	up to 10,048 Japanese ancestry women, up to 5,098 Japanese ancestry men, up to 181,999 European ancestry women, up to 140,155 European ancestry controls	3p25.2	PPARG	PPARG			ENSG00000132170	NA	NA	rs1899951-T	rs1899951	0	1899951	intron_variant	0	0.12	6e-09	8.22185		0.024	[0.016-0.032] unit increase	Illumina [6108953] (imputed)	N
7	rs11712037	3	12394840	rs1899951	2019-01-11	30054458	Xue A	2018-07-27	Nat Commun	www.ncbi.nlm.nih.gov/pubmed/30054458	Genome-wide association analyses identify 143 risk variants and putative regulatory mechanisms for type 2 diabetes.	Type 2 diabetes	61,714 European ancestry cases, 1,178 Pakistani ancestry cases, 593,952 European ancestry controls, 2,472 Pakistani ancestry controls	NA	3p25.2	PPARG	PPARG			ENSG00000132170	NA	NA	rs1899951-T	rs1899951	0	1899951	intron_variant	0	0.123288	2e-24	23.699		0.1118	[0.09-0.133] unit decrease	NR [5035015] (imputed)	N
7	rs11712037	3	12394840	rs1899951	2022-04-27	35213538	Richardson TG	2022-02-25	PLoS Biol	www.ncbi.nlm.nih.gov/pubmed/35213538	Characterising metabolomic signatures of lipid-modifying therapies through drug target mendelian randomisation.	Cholesteryl esters to total lipids ratio in large VLDL	115,071 European ancestry individuals	NA	3p25.2		PPARG			ENSG00000132170	NA	NA	rs1899951-C	rs1899951	0	1899951	intron_variant	0	0.877827	6e-10	9.22185		0.0373792	[0.026-0.049] unit decrease	NR [11722792] (imputed)	N
7	rs11712037	3	12394840	rs1899951	2022-04-27	35213538	Richardson TG	2022-02-25	PLoS Biol	www.ncbi.nlm.nih.gov/pubmed/35213538	Characterising metabolomic signatures of lipid-modifying therapies through drug target mendelian randomisation.	Cholesterol to total lipids ratio in large VLDL	115,071 European ancestry individuals	NA	3p25.2		PPARG			ENSG00000132170	NA	NA	rs1899951-C	rs1899951	0	1899951	intron_variant	0	0.877827	1e-09	9		0.0374588	[0.025-0.05] unit decrease	NR [11722792] (imputed)	N
7	rs11712037	3	12394840	rs1899951	2022-04-27	35213538	Richardson TG	2022-02-25	PLoS Biol	www.ncbi.nlm.nih.gov/pubmed/35213538	Characterising metabolomic signatures of lipid-modifying therapies through drug target mendelian randomisation.	Cholesterol to total lipids ratio in very large VLDL	114,160 European ancestry individuals	NA	3p25.2		PPARG			ENSG00000132170	NA	NA	rs1899951-C	rs1899951	0	1899951	intron_variant	0	0.877933	2e-08	7.69897		0.0337921	[0.022-0.046] unit decrease	NR [11722792] (imputed)	N
7	rs11712037	3	12394840	rs1899951	2022-04-27	35213538	Richardson TG	2022-02-25	PLoS Biol	www.ncbi.nlm.nih.gov/pubmed/35213538	Characterising metabolomic signatures of lipid-modifying therapies through drug target mendelian randomisation.	Cholesteryl esters to total lipids ratio in very large VLDL	114,160 European ancestry individuals	NA	3p25.2		PPARG			ENSG00000132170	NA	NA	rs1899951-C	rs1899951	0	1899951	intron_variant	0	0.877933	2e-08	7.69897		0.0338968	[0.022-0.046] unit decrease	NR [11722792] (imputed)	N
7	rs11712037	3	12394840	rs1899951	2022-04-27	35213538	Richardson TG	2022-02-25	PLoS Biol	www.ncbi.nlm.nih.gov/pubmed/35213538	Characterising metabolomic signatures of lipid-modifying therapies through drug target mendelian randomisation.	Cholesteryl esters to total lipids ratio in medium VLDL	115,082 European ancestry individuals	NA	3p25.2		PPARG			ENSG00000132170	NA	NA	rs1899951-C	rs1899951	0	1899951	intron_variant	0	0.877826	2e-08	7.69897		0.0333675	[0.022-0.045] unit decrease	NR [11722792] (imputed)	N
7	rs11712037	3	12394840	rs1899951	2022-04-27	35213538	Richardson TG	2022-02-25	PLoS Biol	www.ncbi.nlm.nih.gov/pubmed/35213538	Characterising metabolomic signatures of lipid-modifying therapies through drug target mendelian randomisation.	Free cholesterol to total lipids ratio in medium VLDL	115,082 European ancestry individuals	NA	3p25.2		PPARG			ENSG00000132170	NA	NA	rs1899951-C	rs1899951	0	1899951	intron_variant	0	0.877826	3e-08	7.52288		0.0331728	[0.021-0.045] unit decrease	NR [11722792] (imputed)	N
7	rs11712037	3	12394840	rs1899951	2022-04-27	35213538	Richardson TG	2022-02-25	PLoS Biol	www.ncbi.nlm.nih.gov/pubmed/35213538	Characterising metabolomic signatures of lipid-modifying therapies through drug target mendelian randomisation.	Triglycerides to total lipids ratio in medium VLDL	115,082 European ancestry individuals	NA	3p25.2		PPARG			ENSG00000132170	NA	NA	rs1899951-C	rs1899951	0	1899951	intron_variant	0	0.877826	2e-08	7.69897		0.0334377	[0.022-0.045] unit increase	NR [11722792] (imputed)	N
7	rs11712037	3	12394840	rs1899951	2022-04-27	35213538	Richardson TG	2022-02-25	PLoS Biol	www.ncbi.nlm.nih.gov/pubmed/35213538	Characterising metabolomic signatures of lipid-modifying therapies through drug target mendelian randomisation.	Cholesteryl esters to total lipids ratio in small VLDL	115,082 European ancestry individuals	NA	3p25.2		PPARG			ENSG00000132170	NA	NA	rs1899951-C	rs1899951	0	1899951	intron_variant	0	0.877826	3e-08	7.52288		0.034395	[0.022-0.047] unit decrease	NR [11722792] (imputed)	N
7	rs11712037	3	12394840	rs1899951	2022-04-27	35213538	Richardson TG	2022-02-25	PLoS Biol	www.ncbi.nlm.nih.gov/pubmed/35213538	Characterising metabolomic signatures of lipid-modifying therapies through drug target mendelian randomisation.	Cholesterol to total lipids ratio in medium VLDL	115,082 European ancestry individuals	NA	3p25.2		PPARG			ENSG00000132170	NA	NA	rs1899951-C	rs1899951	0	1899951	intron_variant	0	0.877826	1e-08	8		0.033535	[0.022-0.045] unit decrease	NR [11722792] (imputed)	N
7	rs11712037	3	12394840	rs1899951	2021-12-14	34594039	Sakaue S	2021-09-30	Nat Genet	www.ncbi.nlm.nih.gov/pubmed/34594039	A cross-population atlas of genetic associations for 220 human phenotypes.	Calcium levels	315,153 European ancestry individuals, 83,980 East Asian ancestry individuals	NA	3p25.2		PPARG			ENSG00000132170	NA	NA	rs1899951-T	rs1899951	0	1899951	intron_variant	0	NR	3e-21	20.5229		0.0346	[0.028-0.042] unit decrease	Affymetrix, Illumina [20528270] (imputed)	N
7	rs11712037	3	12395645	rs4684848	2019-10-15	31118516	Flannick J	2019-05-22	Nature	www.ncbi.nlm.nih.gov/pubmed/31118516	Exome sequencing of 20,791聽cases of type 2 diabetes and 24,440聽controls.	Type 2 diabetes	2,277 African American cases, 3,098 East Asian ancestry cases, 3,704 European ancestry cases, 6,215 Hispanic/Latino cases, 2,939 South Asian ancestry cases, 2,283 African American controls, 2,921 East Asian ancestry controls, 3,514 European ancestry controls, 5,939 Hispanic/Latino controls, 3,022 South Asian ancestry controls	NA	3p25.2	PPARG	PPARG			ENSG00000132170	NA	NA	rs4684848-G	rs4684848	0	4684848	intron_variant	0	0.2	4e-08	7.39794		1.1325	NR	Affymetrix, Illumina [up to 35256845] (imputed)	N
7	rs11712037	3	12396913	rs71304101	2018-03-29	29358691	Bonas-Guarch S	2018-01-22	Nat Commun	www.ncbi.nlm.nih.gov/pubmed/29358691	Re-analysis of public genetic data reveals a rare X-chromosomal variant associated with type 2 diabetes.	Type 2 diabetes	up to 12,931 European ancestry cases, up to 57,196 European ancestry controls	NA	3p25.2	PPARG	PPARG			ENSG00000132170	NA	NA	rs71304101-G	rs71304101	0	71304101	intron_variant	0	NR	4e-16	15.3979		1.22299		Affymetrix, Illumina [~ 13000000] (imputed)	N
7	rs11712037	3	12396913	rs71304101	2020-09-18	32888494	Vuckovic D	2020-09-01	Cell	www.ncbi.nlm.nih.gov/pubmed/32888494	The Polygenic and Monogenic Basis of Blood Traits and Diseases.	Platelet distribution width	408,112 British individuals	NA	3p25.2	PPARG	PPARG			ENSG00000132170	NA	NA	rs71304101-A	rs71304101	0	71304101	intron_variant	0	0.120365	3e-15	14.5229		0.0273114	[0.021-0.034] unit decrease	Affymetrix [93095623] (imputed)	N
7	rs11712037	3	12396955	rs2881654	2021-03-22	33619380	Huang LO	2021-02-22	Nat Metab	www.ncbi.nlm.nih.gov/pubmed/33619380	Genome-wide discovery of genetic loci that uncouple excess adiposity from its comorbidities.	Body fat percentage and type 2 diabetes (pairwise)	200,863 European ancestry individuals, 24,401 East Asian, South Asian and African American ancestry individuals	NA	3p25.2	PPARG	PPARG			ENSG00000132170	NA	NA	rs2881654-A	rs2881654	0	2881654	intron_variant	0	0.1213	8e-16	15.0969		NA		Affymetrix, Illumina [2331072] (imputed)	N
7	rs11712037	3	12396955	rs2881654	2021-03-22	33619380	Huang LO	2021-02-22	Nat Metab	www.ncbi.nlm.nih.gov/pubmed/33619380	Genome-wide discovery of genetic loci that uncouple excess adiposity from its comorbidities.	Body mass index and fasting insulin (pairwise)	374,012 European ancestry individuals, 16,962 East Asian, South Asian, Hispanic and African American ancestry individuals	NA	3p25.2	PPARG	PPARG			ENSG00000132170	NA	NA	rs2881654-A	rs2881654	0	2881654	intron_variant	0	0.1213	4e-09	8.39794		NA		Affymetrix, Illumina [2331072] (imputed)	N
7	rs11712037	3	12396955	rs2881654	2021-03-22	33619380	Huang LO	2021-02-22	Nat Metab	www.ncbi.nlm.nih.gov/pubmed/33619380	Genome-wide discovery of genetic loci that uncouple excess adiposity from its comorbidities.	Body fat percentage and fasting insulin (pairwise)	142,394 European ancestry individuals, 10,072 East Asian, South Asian and African American ancestry individuals	NA	3p25.2	PPARG	PPARG			ENSG00000132170	NA	NA	rs2881654-A	rs2881654	0	2881654	intron_variant	0	0.1213	5e-08	7.30103		NA		Affymetrix, Illumina [2331072] (imputed)	N
7	rs11712037	3	12396955	rs2881654	2021-03-22	33619380	Huang LO	2021-02-22	Nat Metab	www.ncbi.nlm.nih.gov/pubmed/33619380	Genome-wide discovery of genetic loci that uncouple excess adiposity from its comorbidities.	Body mass index and type 2 diabetes (pairwise)	418,152 European ancestry individuals, 31,291 East Asian, South Asian, Hispanic and African American ancestry individuals	NA	3p25.2	PPARG	PPARG			ENSG00000132170	NA	NA	rs2881654-A	rs2881654	0	2881654	intron_variant	0	0.1213	9e-14	13.0458		NA		Affymetrix, Illumina [2331072] (imputed)	N
7	rs11712037	3	12396955	rs2881654	2021-03-22	33619380	Huang LO	2021-02-22	Nat Metab	www.ncbi.nlm.nih.gov/pubmed/33619380	Genome-wide discovery of genetic loci that uncouple excess adiposity from its comorbidities.	Waist-hip ratio and type 2 diabetes (pairwise)	311,200 European ancestry individuals, 25,662 East Asian, South Asian, Hispanic and African American ancestry individuals	NA	3p25.2	PPARG	PPARG			ENSG00000132170	NA	NA	rs2881654-A	rs2881654	0	2881654	intron_variant	0	0.1213	9e-12	11.0458		NA		Affymetrix, Illumina [2331072] (imputed)	N
7	rs12629751	3	12399407	rs12629751	2018-07-30	29403010	Kanai M	2018-02-05	Nat Genet	www.ncbi.nlm.nih.gov/pubmed/29403010	Genetic analysis of quantitative traits in the Japanese population links cell types to complex human diseases.	Potassium levels	132,938 Japanese ancestry individuals	NA	3p25.2	PPARG	PPARG			ENSG00000132170	NA	NA	rs12629751-?	rs12629751	0	12629751	intron_variant	0	NR	5e-09	8.30103		0.02647	[0.018-0.035] unit increase novel	Illumina [6108953] (imputed)	N
8	rs33961405	5	1277577	rs33961405	2022-06-16	35681050	Andreu-Sanchez S	2022-06-09	Commun Biol	www.ncbi.nlm.nih.gov/pubmed/35681050	Genetic, parental and lifestyle factors influence telomere length.	Lymphocyte telomere length	902 European ancestry individuals	NA	5p15.33		TERT			ENSG00000164362	NA	NA	rs33961405-A	rs33961405	0	33961405	intron_variant	0	NR	3e-06	5.52288		0.155377	[0.091-0.22] unit decrease	Illumina [5327634] (imputed)	N
8	rs33961405	5	1277577	rs33961405	2022-06-16	35681050	Andreu-Sanchez S	2022-06-09	Commun Biol	www.ncbi.nlm.nih.gov/pubmed/35681050	Genetic, parental and lifestyle factors influence telomere length.	Naive T-cell telomere length	902 European ancestry individuals	NA	5p15.33		TERT			ENSG00000164362	NA	NA	rs33961405-A	rs33961405	0	33961405	intron_variant	0	NR	7e-09	8.1549		0.191476	[0.13-0.26] unit decrease	Illumina [5327634] (imputed)	N
8	rs7734992	5	1279964	rs10054203	2020-09-21	32888493	Chen MH	2020-09-01	Cell	www.ncbi.nlm.nih.gov/pubmed/32888493	Trans-ethnic and Ancestry-Specific Blood-Cell Genetics in 746,667 Individuals from 5 Global Populations.	White blood cell count	151,807 East Asian ancestry individuals	NA	5p15.33	NR	TERT			ENSG00000164362	NA	NA	rs10054203-G	rs10054203	0	10054203	intron_variant	0	0.626753	1e-12	12		0.033426	[0.024-0.043] SD units decrease	Affymetrix, Illumina [16710636] (imputed)	N
8	rs7734992	5	1280128	rs7734992	2017-08-30	27863252	Astle WJ	2016-11-17	Cell	www.ncbi.nlm.nih.gov/pubmed/27863252	The Allelic Landscape of Human Blood Cell Trait Variation and Links to Common Complex Disease.	Neutrophil percentage of white cells	171,542 European ancestry individuals	NA	5p15.33	TERT	TERT			ENSG00000164362	NA	NA	rs7734992-C	rs7734992	0	7734992	intron_variant	0	0.422	3e-11	10.5229		0.0245725	[0.017-0.032] unit increase	Affymetrix [~ 2500000] (imputed)	N
8	rs7734992	5	1280128	rs7734992	2021-08-13	34128465	Liu Y	2021-06-15	Elife	www.ncbi.nlm.nih.gov/pubmed/34128465	Genetic architecture of 11 organ traits derived from abdominal MRI using deep learning.	Spleen volume	32,860 European ancestry individuals	NA	5p15.33	TERT	TERT			ENSG00000164362	NA	NA	rs7734992-?	rs7734992	0	7734992	intron_variant	0	NR	5e-08	7.30103		0.0389	NR L increase	Affymetrix [9390170] (imputed)	N
8	rs7734992	5	1280128	rs7734992	2021-12-14	34594039	Sakaue S	2021-09-30	Nat Genet	www.ncbi.nlm.nih.gov/pubmed/34594039	A cross-population atlas of genetic associations for 220 human phenotypes.	Interstitial lung disease	1,046 East Asian ancestry cases, 176,974 East Asian ancestry controls	NA	5p15.33		TERT			ENSG00000164362	NA	NA	rs7734992-C	rs7734992	0	7734992	intron_variant	0	0.371139	4e-10	9.39794		0.315605	[0.22-0.41] unit decrease	Illumina [13429875] (imputed)	N
8	rs7734992	5	1280128	rs7734992	2021-12-14	34594039	Sakaue S	2021-09-30	Nat Genet	www.ncbi.nlm.nih.gov/pubmed/34594039	A cross-population atlas of genetic associations for 220 human phenotypes.	Interstitial lung disease	2,267 European ancestry cases, 467,560 European ancestry controls, 1,046 East Asian ancestry cases, 176,974 East Asian ancestry controls	NA	5p15.33		TERT			ENSG00000164362	NA	NA	rs7734992-C	rs7734992	0	7734992	intron_variant	0	NR	4e-20	19.3979		0.2409	[0.19-0.29] unit decrease	Affymetrix, Illumina [25843170] (imputed)	N
8	rs7734992	5	1280830	rs4975538	2021-01-27	32386320	Eckel-Passow JE	2020-05-09	Neuro Oncol	www.ncbi.nlm.nih.gov/pubmed/32386320	Adult Diffuse Glioma GWAS by Molecular Subtype Identifies Variants in D2HGDH and FAM20C.	Adult diffuse glioma (TERT mutation only)	419 European and unknown ancestry cases, 1,889 European and unknown ancestry controls	159 European and unknown ancestry cases, 808 European and unknown ancestry controls	5p15.33	TERT	TERT			ENSG00000164362	NA	NA	rs4975538-?	rs4975538	0	4975538	intron_variant	0	NR	1e-09	9		6.05	NR z score decrease	Illumina [NR] (imputed)	N
8	rs7734992	5	1280830	rs4975538	2018-07-28	29403010	Kanai M	2018-02-05	Nat Genet	www.ncbi.nlm.nih.gov/pubmed/29403010	Genetic analysis of quantitative traits in the Japanese population links cell types to complex human diseases.	Non-albumin protein levels	98,538 Japanese ancestry individuals	NA	5p15.33	TERT	TERT			ENSG00000164362	NA	NA	rs4975538-?	rs4975538	0	4975538	intron_variant	0	NR	3e-08	7.52288		0.03013	[0.019-0.041] unit decrease novel	Illumina [6108953] (imputed)	N
8	rs7734992	5	1280830	rs4975538	2021-12-14	34594039	Sakaue S	2021-09-30	Nat Genet	www.ncbi.nlm.nih.gov/pubmed/34594039	A cross-population atlas of genetic associations for 220 human phenotypes.	Uterine fibroids	14,475 East Asian ancestry cases, 65,733 East Asian ancestry controls	NA	5p15.33		TERT			ENSG00000164362	NA	NA	rs4975538-C	rs4975538	0	4975538	intron_variant	0	0.355125	2e-09	8.69897		0.0945818	[0.064-0.125] unit increase	Illumina [13401454] (imputed)	N
8	rs7734992	5	1280938	rs6897196	2020-04-16	31488892	Masuda T	2019-09-05	Eur J Hum Genet	www.ncbi.nlm.nih.gov/pubmed/31488892	GWAS of five gynecologic diseases and cross-trait analysis in Japanese.	Uterine fibroids	5,236 Japanese ancestry cases, 39,556 Japanese ancestry controls	NA	5p15.33	Intergenic	TERT			ENSG00000164362	NA	NA	rs6897196-?	rs6897196	0	6897196	intron_variant	0		1e-06	6		1.11	[1.06-1.15]	Illumina [7645193] (imputed)	N
8	rs7734992	5	1280938	rs6897196	2020-09-21	32888493	Chen MH	2020-09-01	Cell	www.ncbi.nlm.nih.gov/pubmed/32888493	Trans-ethnic and Ancestry-Specific Blood-Cell Genetics in 746,667 Individuals from 5 Global Populations.	Neutrophil count	78,744 East Asian ancestry individuals	NA	5p15.33	NR	TERT			ENSG00000164362	NA	NA	rs6897196-A	rs6897196	0	6897196	intron_variant	0	0.644649	1e-10	10		0.041095	[0.029-0.054] SD units decrease	Affymetrix, Illumina [16289093] (imputed)	N
8	rs7734992	5	1280938	rs6897196	2022-05-31	35530816	Taub MA	2022-01-13	Cell Genom	www.ncbi.nlm.nih.gov/pubmed/35530816	Genetic determinants of telomere length from 109,122 ancestrally diverse whole-genome sequences in TOPMed.	Telomere length	51,654 European ancestry individuals, 29,260 African ancestry individuals, 18,091 Hispanic or Latin American individuals, 5,683 Asian ancestry individuals, 4,503 individuals	NA	5p15.33		TERT			ENSG00000164362	NA	NA	rs6897196-?	rs6897196	0	6897196	intron_variant	0	NR	2e-83	82.699		NA		NR [163000000]	N
8	rs7734992	5	1280938	rs6897196	2021-12-14	34594039	Sakaue S	2021-09-30	Nat Genet	www.ncbi.nlm.nih.gov/pubmed/34594039	A cross-population atlas of genetic associations for 220 human phenotypes.	Ovarian cyst	10,847 European ancestry cases, 207,622 European ancestry controls, 2,896 East Asian ancestry cases, 79,865 East Asian ancestry controls	NA	5p15.33		TERT			ENSG00000164362	NA	NA	rs6897196-G	rs6897196	0	6897196	intron_variant	0	NR	6e-09	8.22185		0.0778	[0.052-0.104] unit increase	Affymetrix, Illumina [25752875] (imputed)	N
8	rs7705526	5	1282319	rs7726159	2017-03-31	27117709	Couch FJ	2016-04-27	Nat Commun	www.ncbi.nlm.nih.gov/pubmed/27117709	Identification of four novel susceptibility loci for oestrogen receptor negative breast cancer.	Breast cancer	4,939 European ancestry estrogen receptor-negative cases, 14,352 European ancestry controls	7,333 European ancestry estrogen receptor-negative cases, 7,797 European ancestry BRCA1 mutation carrier cases, 7,455 European ancestry BRCA1 mutation carrier controls, 42,468 European ancestry controls	5p15.33	TERT	TERT			ENSG00000164362	NA	NA	rs7726159-?	rs7726159	0	7726159	intron_variant	0	0.35	3e-08	7.52288		1.07	[1.02-1.11] (BRCA1 carriers)	Illumina [10909381] (imputed)	N
8	rs7705526	5	1282319	rs7726159	2017-03-31	27117709	Couch FJ	2016-04-27	Nat Commun	www.ncbi.nlm.nih.gov/pubmed/27117709	Identification of four novel susceptibility loci for oestrogen receptor negative breast cancer.	Breast cancer (estrogen-receptor negative)	4,939 European ancestry cases, 14,352 European ancestry controls	7,333 European ancestry cases, 42,468 European ancestry controls	5p15.33	TERT	TERT			ENSG00000164362	NA	NA	rs7726159-?	rs7726159	0	7726159	intron_variant	0	0.34	2e-06	5.69897		1.09	[1.05-1.13]	Illumina [10909381] (imputed)	N
8	rs7705526	5	1282319	rs7726159	2020-09-18	32888494	Vuckovic D	2020-09-01	Cell	www.ncbi.nlm.nih.gov/pubmed/32888494	The Polygenic and Monogenic Basis of Blood Traits and Diseases.	Hematocrit	408,112 British individuals	NA	5p15.33	TERT	TERT			ENSG00000164362	NA	NA	rs7726159-A	rs7726159	0	7726159	intron_variant	0	0.326796	3e-10	9.52288		0.0148586	[0.01-0.019] unit increase	Affymetrix [93095623] (imputed)	N
8	rs7705526	5	1282319	rs7726159	2021-08-13	33527407	Truong T	2021-02-02	Int J Cancer	www.ncbi.nlm.nih.gov/pubmed/33527407	Multiethnic genome-wide association study of differentiated thyroid cancer in the EPITHYR consortium.	Differentiated thyroid cancer	1,554 European ancestry cases, 1,973 European ancestry controls	2,229 European ancestry cases, 2,059 European ancestry controls	5p15.33	NR	TERT			ENSG00000164362	NA	NA	rs7726159-A	rs7726159	0	7726159	intron_variant	0	0.35	5e-06	5.30103		1.17	[1.09-1.25]	Illumina [9673063] (imputed)	N
8	rs7705526	5	1282319	rs7726159	2021-08-13	33527407	Truong T	2021-02-02	Int J Cancer	www.ncbi.nlm.nih.gov/pubmed/33527407	Multiethnic genome-wide association study of differentiated thyroid cancer in the EPITHYR consortium.	Differentiated thyroid cancer	1,554 European ancestry cases, 1,973 European ancestry controls, 301 Oceanian ancestry cases, 348 Oceanian ancestry controls	NA	5p15.33	NR	TERT			ENSG00000164362	NA	NA	rs7726159-A	rs7726159	0	7726159	intron_variant	0	0.39	1e-06	6		NA		Illumina [6479975] (imputed)	N
8	rs7705526	5	1282319	rs7726159	2022-05-31	35530816	Taub MA	2022-01-13	Cell Genom	www.ncbi.nlm.nih.gov/pubmed/35530816	Genetic determinants of telomere length from 109,122 ancestrally diverse whole-genome sequences in TOPMed.	Telomere length	51,654 European ancestry individuals, 29,260 African ancestry individuals, 18,091 Hispanic or Latin American individuals, 5,683 Asian ancestry individuals, 4,503 individuals	NA	5p15.33		TERT			ENSG00000164362	NA	NA	rs7726159-?	rs7726159	0	7726159	intron_variant	0	NR	4e-87	86.3979		NA		NR [163000000]	N
8	rs7705526	5	1282319	rs7726159	2021-12-14	34594039	Sakaue S	2021-09-30	Nat Genet	www.ncbi.nlm.nih.gov/pubmed/34594039	A cross-population atlas of genetic associations for 220 human phenotypes.	White blood cell count	154,355 East Asian ancestry individuals	NA	5p15.33		TERT			ENSG00000164362	NA	NA	rs7726159-A	rs7726159	0	7726159	intron_variant	0	0.352354	3e-17	16.5229		0.0316213	[0.024-0.039] unit increase	Illumina [13479091] (imputed)	N
8	rs7705526	5	1282319	rs7726159	2021-12-14	34594039	Sakaue S	2021-09-30	Nat Genet	www.ncbi.nlm.nih.gov/pubmed/34594039	A cross-population atlas of genetic associations for 220 human phenotypes.	Red blood cell count	153,512 East Asian ancestry individuals	NA	5p15.33		TERT			ENSG00000164362	NA	NA	rs7726159-A	rs7726159	0	7726159	intron_variant	0	0.352745	1e-36	36		0.0434181	[0.037-0.05] unit increase	Illumina [13479135] (imputed)	N
8	rs7705526	5	1282319	rs7726159	2021-12-14	34594039	Sakaue S	2021-09-30	Nat Genet	www.ncbi.nlm.nih.gov/pubmed/34594039	A cross-population atlas of genetic associations for 220 human phenotypes.	Red blood cell count	350,475 European ancestry individuals, 153,512 East Asian ancestry individuals	NA	5p15.33		TERT			ENSG00000164362	NA	NA	rs7726159-A	rs7726159	0	7726159	intron_variant	0	NR	4e-74	73.3979		0.0334	[0.03-0.037] unit increase	Affymetrix, Illumina [20538708] (imputed)	N
8	rs7705526	5	1282319	rs7726159	2021-12-14	34594039	Sakaue S	2021-09-30	Nat Genet	www.ncbi.nlm.nih.gov/pubmed/34594039	A cross-population atlas of genetic associations for 220 human phenotypes.	Hematocrit	350,475 European ancestry individuals, 153,015 East Asian ancestry individuals	NA	5p15.33		TERT			ENSG00000164362	NA	NA	rs7726159-A	rs7726159	0	7726159	intron_variant	0	NR	3e-12	11.5229		0.0124	[0.0089-0.0159] unit increase	Affymetrix, Illumina [20538534] (imputed)	N
8	rs7705526	5	1282319	rs7726159	2021-12-14	34594039	Sakaue S	2021-09-30	Nat Genet	www.ncbi.nlm.nih.gov/pubmed/34594039	A cross-population atlas of genetic associations for 220 human phenotypes.	White blood cell count	350,470 European ancestry individuals, 154,355 East Asian ancestry individuals	NA	5p15.33		TERT			ENSG00000164362	NA	NA	rs7726159-A	rs7726159	0	7726159	intron_variant	0	NR	1e-36	36		0.0265	[0.022-0.031] unit increase	Affymetrix, Illumina [20538670] (imputed)	N
8	rs7705526	5	1282414	rs7725218	2020-03-09	31710517	Allen RJ	2019-11-11	Am J Respir Crit Care Med	www.ncbi.nlm.nih.gov/pubmed/31710517	Genome-Wide Association Study of Susceptibility to Idiopathic Pulmonary Fibrosis.	Idiopathic pulmonary fibrosis	2,668 European ancestry cases, 8,591 European ancestry controls	1,456 European ancestry cases, 11,874 European ancestry controls	5p15.33	TERT	TERT			ENSG00000164362	NA	NA	rs7725218-G	rs7725218	0	7725218	intron_variant	0	0.675	2e-20	19.699		1.38889	[1.3-1.49]	Affymetrix, Illumina [10790934] (imputed)	N
8	rs7705526	5	1282414	rs7725218	2020-07-21	32203549	Richardson TG	2020-03-23	PLoS Med	www.ncbi.nlm.nih.gov/pubmed/32203549	Evaluating the relationship between circulating lipoprotein lipids and apolipoproteins with risk of coronary heart disease: A multivariable Mendelian randomisation analysis.	HDL cholesterol levels	403,943 European ancestry individuals	NA	5p15.33	TERT	TERT			ENSG00000164362	NA	NA	rs7725218-G	rs7725218	0	7725218	intron_variant	0	0.661578	2e-09	8.69897		0.012181	[0.0082-0.0161] unit increase	Affymetrix [NR] (imputed)	N
8	rs7705526	5	1282414	rs7725218	2017-02-03	27197191	Fehringer G	2016-04-20	Cancer Res	www.ncbi.nlm.nih.gov/pubmed/27197191	Cross-Cancer Genome-Wide Analysis of Lung, Ovary, Breast, Prostate, and Colorectal Cancer Reveals Novel Pleiotropic Associations.	Cancer (pleiotropy)	5,020 European ancestry lung cancer cases, 3,718 European ancestry lung adenocarcinoma cases, 3,422 European ancestry lung squamous cell carcinoma cases, 15,414 European ancestry colorectal cancer cases, 10,809 European ancestry breast cancer cases, 4,939 European ancestry estrogen receptor negative breast cancer cases, 1,098 European ancestry ovarian cancer cases, 2,556 European ancestry serous …	NA	5p15.33	TERT	TERT			ENSG00000164362	NA	NA	rs7725218-A	rs7725218	0	7725218	intron_variant	0	NR	2e-10	9.69897	(subset analysis)	NA		Affymetrix, Illumina [9916564] (imputed)	N
8	rs7705526	5	1282414	rs7725218	2016-02-12	25939597	Berndt SI	2015-05-05	Nat Commun	www.ncbi.nlm.nih.gov/pubmed/25939597	Two susceptibility loci identified for prostate cancer aggressiveness.	Prostate cancer	4,600 European ancestry cases, 2,941 European ancestry controls	7,779 European ancestry cases, 7,623 European ancestry controls	5p15.33	TERT, hTERT	TERT			ENSG00000164362	NA	NA	rs7725218-G	rs7725218	0	7725218	intron_variant	0	0.64	3e-11	10.5229		1.15	[1.10-1.19]	Illumina [1531807] (imputed)	N
8	rs7705526	5	1282414	rs7725218	2021-06-23	33272962	Yin X	2020-12-03	Ann Rheum Dis	www.ncbi.nlm.nih.gov/pubmed/33272962	Meta-analysis of 208370 East Asians identifies 113 susceptibility loci for systemic lupus erythematosus.	Systemic lupus erythematosus	13,377 East Asian ancestry cases, 194,993 East Asian ancestry controls	NA	5p15.33	TERT	TERT			ENSG00000164362	NA	NA	rs7725218-A	rs7725218	0	7725218	intron_variant	0	0.391	2e-17	16.699		1.132	[1.1-1.16]	Illumina [11270530] (imputed)	N
8	rs7705526	5	1282414	rs7725218	2022-08-26	35688625	Allen RJ	2022-06-10	Thorax	www.ncbi.nlm.nih.gov/pubmed/35688625	Genome-wide association study across five cohorts identifies five novel loci associated with idiopathic pulmonary fibrosis.	Idiopathic pulmonary fibrosis	4,125 European ancestry cases, 20,464 European ancestry controls	NA	5p15.33		TERT			ENSG00000164362	NA	NA	rs7725218-G	rs7725218	0	7725218	intron_variant	0	0.671	5e-32	31.301		1.41	[1.33-1.5]	Illumina [7554248] (imputed)	N
8	rs7705526	5	1282414	rs7725218	2021-12-14	34594039	Sakaue S	2021-09-30	Nat Genet	www.ncbi.nlm.nih.gov/pubmed/34594039	A cross-population atlas of genetic associations for 220 human phenotypes.	Neutrophil count	82,810 East Asian ancestry individuals	NA	5p15.33		TERT			ENSG00000164362	NA	NA	rs7725218-A	rs7725218	0	7725218	intron_variant	0	0.352463	1e-15	15		0.0407721	[0.031-0.051] unit increase	Illumina [13467171] (imputed)	N
8	rs7705526	5	1282414	rs7725218	2021-12-14	34594039	Sakaue S	2021-09-30	Nat Genet	www.ncbi.nlm.nih.gov/pubmed/34594039	A cross-population atlas of genetic associations for 220 human phenotypes.	HDL cholesterol	315,133 European ancestry individuals, 74,970 East Asian ancestry individuals	NA	5p15.33		TERT			ENSG00000164362	NA	NA	rs7725218-A	rs7725218	0	7725218	intron_variant	0	NR	3e-09	8.52288		0.0129	[0.0086-0.0172] unit decrease	Affymetrix, Illumina [20525311] (imputed)	N
8	rs7705526	5	1284135	rs4449583	2017-08-30	27863252	Astle WJ	2016-11-17	Cell	www.ncbi.nlm.nih.gov/pubmed/27863252	The Allelic Landscape of Human Blood Cell Trait Variation and Links to Common Complex Disease.	Mean corpuscular volume	172,433 European ancestry individuals	NA	5p15.33	TERT	TERT			ENSG00000164362	NA	NA	rs4449583-T	rs4449583	0	4449583	intron_variant	0	0.3258	1e-35	35		0.0472849	[0.04-0.055] unit decrease	Affymetrix [~ 2500000] (imputed)	N
8	rs7705526	5	1284135	rs4449583	2017-08-30	27863252	Astle WJ	2016-11-17	Cell	www.ncbi.nlm.nih.gov/pubmed/27863252	The Allelic Landscape of Human Blood Cell Trait Variation and Links to Common Complex Disease.	Red blood cell count	172,952 European ancestry individuals	NA	5p15.33	TERT	TERT			ENSG00000164362	NA	NA	rs4449583-T	rs4449583	0	4449583	intron_variant	0	0.3259	2e-25	24.699		0.0398316	[0.032-0.047] unit increase	Affymetrix [~ 2500000] (imputed)	N
8	rs7705526	5	1284135	rs4449583	2020-09-21	32888493	Chen MH	2020-09-01	Cell	www.ncbi.nlm.nih.gov/pubmed/32888493	Trans-ethnic and Ancestry-Specific Blood-Cell Genetics in 746,667 Individuals from 5 Global Populations.	Hematocrit	737,823 African American or Afro-Caribbean, African ancestry, European ancestry, East Asian ancestry, Hispanic or Latin American and South Asian ancestry individuals	NA	5p15.33	NR	TERT			ENSG00000164362	NA	NA	rs4449583-T	rs4449583	0	4449583	intron_variant	0	0.326582	1e-13	13		NA		Affymetrix, Illumina [24558453] (imputed)	N
8	rs7705526	5	1284135	rs4449583	2020-09-21	32888493	Chen MH	2020-09-01	Cell	www.ncbi.nlm.nih.gov/pubmed/32888493	Trans-ethnic and Ancestry-Specific Blood-Cell Genetics in 746,667 Individuals from 5 Global Populations.	Hematocrit	562,259 European ancestry individuals	NA	5p15.33	NR	TERT			ENSG00000164362	NA	NA	rs4449583-T	rs4449583	0	4449583	intron_variant	0	0.327708	2e-12	11.699		0.014592	[0.011-0.019] SD unit increase	Affymetrix, Illumina [50640577] (imputed)	N
8	rs7705526	5	1284135	rs4449583	2018-07-28	29403010	Kanai M	2018-02-05	Nat Genet	www.ncbi.nlm.nih.gov/pubmed/29403010	Genetic analysis of quantitative traits in the Japanese population links cell types to complex human diseases.	Red blood cell count	108,794 Japanese ancestry individuals	NA	5p15.33	TERT	TERT			ENSG00000164362	NA	NA	rs4449583-?	rs4449583	0	4449583	intron_variant	0	NR	1e-22	22		0.04855	[0.039-0.058] unit increase novel	Illumina [6108953] (imputed)	N
8	rs7705526	5	1284135	rs4449583	2018-07-28	29403010	Kanai M	2018-02-05	Nat Genet	www.ncbi.nlm.nih.gov/pubmed/29403010	Genetic analysis of quantitative traits in the Japanese population links cell types to complex human diseases.	Mean corpuscular volume	108,256 Japanese ancestry individuals	NA	5p15.33	TERT	TERT			ENSG00000164362	NA	NA	rs4449583-?	rs4449583	0	4449583	intron_variant	0	NR	4e-41	40.3979		0.06654	[0.057-0.076] unit decrease novel	Illumina [6108953] (imputed)	N
8	rs7705526	5	1284135	rs4449583	2018-07-28	29403010	Kanai M	2018-02-05	Nat Genet	www.ncbi.nlm.nih.gov/pubmed/29403010	Genetic analysis of quantitative traits in the Japanese population links cell types to complex human diseases.	Neutrophil count	62,076 Japanese ancestry individuals	NA	5p15.33	TERT	TERT			ENSG00000164362	NA	NA	rs4449583-?	rs4449583	0	4449583	intron_variant	0	NR	2e-10	9.69897		0.04247	[0.029-0.056] unit increase novel	Illumina [6108953] (imputed)	N
8	rs7705526	5	1284135	rs4449583	2018-07-28	29403010	Kanai M	2018-02-05	Nat Genet	www.ncbi.nlm.nih.gov/pubmed/29403010	Genetic analysis of quantitative traits in the Japanese population links cell types to complex human diseases.	White blood cell count	107,964 Japanese ancestry individuals	NA	5p15.33	TERT	TERT			ENSG00000164362	NA	NA	rs4449583-?	rs4449583	0	4449583	intron_variant	0	NR	2e-10	9.69897		0.03137	[0.022-0.041] unit increase novel	Illumina [6108953] (imputed)	N
8	rs7705526	5	1284135	rs4449583	2018-07-28	29403010	Kanai M	2018-02-05	Nat Genet	www.ncbi.nlm.nih.gov/pubmed/29403010	Genetic analysis of quantitative traits in the Japanese population links cell types to complex human diseases.	Mean corpuscular hemoglobin	108,054 Japanese ancestry individuals	NA	5p15.33	TERT	TERT			ENSG00000164362	NA	NA	rs4449583-?	rs4449583	0	4449583	intron_variant	0	NR	4e-33	32.3979		0.05941	[0.05-0.069] unit decrease novel	Illumina [6108953] (imputed)	N
8	rs7705526	5	1284135	rs4449583	2020-09-21	32888493	Chen MH	2020-09-01	Cell	www.ncbi.nlm.nih.gov/pubmed/32888493	Trans-ethnic and Ancestry-Specific Blood-Cell Genetics in 746,667 Individuals from 5 Global Populations.	Mean corpuscular volume	121,047 East Asian ancestry individuals	NA	5p15.33	NR	TERT			ENSG00000164362	NA	NA	rs4449583-C	rs4449583	0	4449583	intron_variant	0	0.668043	4e-47	46.3979		0.070537	[0.061-0.08] SD units increase	Affymetrix, Illumina [16286195] (imputed)	N
8	rs7705526	5	1284135	rs4449583	2020-09-21	32888493	Chen MH	2020-09-01	Cell	www.ncbi.nlm.nih.gov/pubmed/32888493	Trans-ethnic and Ancestry-Specific Blood-Cell Genetics in 746,667 Individuals from 5 Global Populations.	Red blood cell count	150,708 East Asian ancestry individuals	NA	5p15.33	NR	TERT			ENSG00000164362	NA	NA	rs4449583-C	rs4449583	0	4449583	intron_variant	0	0.666586	1e-31	31		0.051288	[0.043-0.06] SD units decrease	Affymetrix, Illumina [16709798] (imputed)	N
8	rs7705526	5	1284135	rs4449583	2022-06-16	35681050	Andreu-Sanchez S	2022-06-09	Commun Biol	www.ncbi.nlm.nih.gov/pubmed/35681050	Genetic, parental and lifestyle factors influence telomere length.	Naive T-cell telomere length	902 European ancestry individuals	NA	5p15.33		TERT			ENSG00000164362	NA	NA	rs4449583-T	rs4449583	0	4449583	intron_variant	0	NR	7e-06	5.1549		0.148749	[0.084-0.213] unit increase	Illumina [5327634] (imputed)	N
8	rs7705526	5	1284135	rs4449583	2022-11-17	34887591	Graham SE	2021-12-09	Nature	www.ncbi.nlm.nih.gov/pubmed/34887591	The power of genetic diversity in genome-wide association studies of lipids.	High density lipoprotein cholesterol levels	40,963 South Asian ancestry individuals, 48,057 Hispanic individuals, 99,432 Admixed African or African ancestry individuals, 146,492 East Asian ancestry individuals, 1,320,016 European ancestry individuals	NA	5p15.33		TERT			ENSG00000164362	NA	NA	rs4449583-?	rs4449583	0	4449583	intron_variant	0	NR	5e-09	8.30103		NA		NR [52000000] (imputed)	N
8	rs7705526	5	1285974	rs7705526	2017-08-04	28346442	Phelan CM	2017-03-27	Nat Genet	www.ncbi.nlm.nih.gov/pubmed/28346442	Identification of 12 new susceptibility loci for different histotypes of epithelial ovarian cancer.	Epithelial ovarian cancer	16,924 European ancestry cases,聽68,502 European ancestry controls	NA	5p15.33	NR	TERT			ENSG00000164362	NA	NA	rs7705526-A	rs7705526	0	7705526	intron_variant	0	0.332078	8e-08	7.09691		1.0767	[1.04796689850078-1.10621911687371]	Illumina [11595112] (imputed)	N
8	rs7705526	5	1285974	rs7705526	2017-08-07	28346442	Phelan CM	2017-03-27	Nat Genet	www.ncbi.nlm.nih.gov/pubmed/28346442	Identification of 12 new susceptibility loci for different histotypes of epithelial ovarian cancer.	Low-grade serous and serous borderline ovarian cancer	2,966 European ancestry cases, 40,941 European ancestry controls	NA	5p15.33	NR	TERT			ENSG00000164362	NA	NA	rs7705526-A	rs7705526	0	7705526	intron_variant	0	0.332078	2e-20	19.699		1.32366	[1.24799798080348-1.40391301421926]	Illumina [11595112] (imputed)	N
8	rs7705526	5	1285974	rs7705526	2017-08-07	28346442	Phelan CM	2017-03-27	Nat Genet	www.ncbi.nlm.nih.gov/pubmed/28346442	Identification of 12 new susceptibility loci for different histotypes of epithelial ovarian cancer.	Serous invasive ovarian cancer	14,049 European ancestry cases,聽40,941 European ancestry controls	NA	5p15.33	NR	TERT			ENSG00000164362	NA	NA	rs7705526-A	rs7705526	0	7705526	intron_variant	0	0.332078	6e-10	9.22185		1.10676	[1.07188995128973-1.14277166876843]	Illumina [11595112] (imputed)	N
8	rs7705526	5	1285974	rs7705526	2017-08-07	28346442	Phelan CM	2017-03-27	Nat Genet	www.ncbi.nlm.nih.gov/pubmed/28346442	Identification of 12 new susceptibility loci for different histotypes of epithelial ovarian cancer.	Serous borderline ovarian cancer	1,954 European ancestry cases,聽40,941 European ancestry controls	NA	5p15.33	NR	TERT			ENSG00000164362	NA	NA	rs7705526-A	rs7705526	0	7705526	intron_variant	0	0.332078	6e-19	18.2218		1.383	[1.28830538018993-1.48465482476452]	Illumina [11595112] (imputed)	N
8	rs7705526	5	1285974	rs7705526	2017-08-07	28346442	Phelan CM	2017-03-27	Nat Genet	www.ncbi.nlm.nih.gov/pubmed/28346442	Identification of 12 new susceptibility loci for different histotypes of epithelial ovarian cancer.	High-grade serous ovarian cancer	13,037 European ancestry cases,聽40,941 European ancestry controls	NA	5p15.33	NR	TERT			ENSG00000164362	NA	NA	rs7705526-A	rs7705526	0	7705526	intron_variant	0	0.332078	2e-08	7.69897		1.09945	[1.06380317084564-1.13629550714478]	Illumina [11595112] (imputed)	N
8	rs7705526	5	1285974	rs7705526	2017-08-03	28346442	Phelan CM	2017-03-27	Nat Genet	www.ncbi.nlm.nih.gov/pubmed/28346442	Identification of 12 new susceptibility loci for different histotypes of epithelial ovarian cancer.	Invasive epithelial ovarian cancer	22,406 European ancestry cases, 40,941 European ancestry controls	NA	5p15.33	NR	TERT			ENSG00000164362	NA	NA	rs7705526-A	rs7705526	0	7705526	intron_variant	0	0.332078	7e-10	9.1549		1.09138	[1.06151189081851-1.12208885346329]	Illumina [11595112] (imputed)	N
8	rs7705526	5	1285974	rs7705526	2017-09-18	28604730	McKay JD	2017-06-12	Nat Genet	www.ncbi.nlm.nih.gov/pubmed/28604730	Large-scale association analysis identifies new lung cancer susceptibility loci and heterogeneity in genetic susceptibility across histological subtypes.	Lung cancer in never smokers	2,355 European ancestry cases, 7,504 European ancestry controls	NA	5p15.33	TERT	TERT			ENSG00000164362	NA	NA	rs7705526-A	rs7705526	0	7705526	intron_variant	0	0.346811	7e-08	7.1549		1.22754	[1.139566941-1.322303439]	Illumina [10439017] (imputed)	N
8	rs7705526	5	1285974	rs7705526	2017-09-18	28604730	McKay JD	2017-06-12	Nat Genet	www.ncbi.nlm.nih.gov/pubmed/28604730	Large-scale association analysis identifies new lung cancer susceptibility loci and heterogeneity in genetic susceptibility across histological subtypes.	Lung adenocarcinoma	11,273 European ancestry cases, 55,483 European ancestry controls	NA	5p15.33	TERT	TERT			ENSG00000164362	NA	NA	rs7705526-A	rs7705526	0	7705526	intron_variant	0	0.342169	4e-35	34.3979		1.24885	[1.20564202-1.293603768]	Illumina [10439017] (imputed)	N
8	rs7705526	5	1285974	rs7705526	2020-07-23	32341527	Landi MT	2020-04-27	Nat Genet	www.ncbi.nlm.nih.gov/pubmed/32341527	Genome-wide association meta-analyses combining multiple risk phenotypes provide insights into the genetic architecture of cutaneous melanoma susceptibility.	Cutaneous malignant melanoma	36,760 European ancestry cases, 375,188 European ancestry controls	NA	5p15.33	TERT	TERT			ENSG00000164362	NA	NA	rs7705526-A	rs7705526	0	7705526	intron_variant	0	0.3294	2e-14	13.699		1.08849	NR	Affymetrix, Illumina [NR] (imputed)	N
8	rs7705526	5	1285974	rs7705526	2021-08-13	32889700	Qin N	2020-09-05	Front Med	www.ncbi.nlm.nih.gov/pubmed/32889700	Comprehensive functional annotation of susceptibility variants identifies genetic heterogeneity between lung adenocarcinoma and squamous cell carcinoma.	Lung adenocarcinoma	15,581 Chinese or European ancestry cases, 27,355 Chinese or European ancestry controls	NA	5p15.33	NR	TERT			ENSG00000164362	NA	NA	rs7705526-A	rs7705526	0	7705526	intron_variant	0	NR	4e-65	64.3979		1.31	[1.27-1.35]	NR [NR] (imputed)	N
8	rs7705526	5	1285974	rs7705526	2021-08-13	32889700	Qin N	2020-09-05	Front Med	www.ncbi.nlm.nih.gov/pubmed/32889700	Comprehensive functional annotation of susceptibility variants identifies genetic heterogeneity between lung adenocarcinoma and squamous cell carcinoma.	Non-small cell lung cancer	27,120 Chinese or European ancestry cases, 27,355 Chinese or European ancestry controls	NA	5p15.33	NR	TERT			ENSG00000164362	NA	NA	rs7705526-A	rs7705526	0	7705526	intron_variant	0	NR	1e-42	42		1.2	[1.17-1.24]	NR [NR] (imputed)	N
8	rs7705526	5	1285974	rs7705526	2017-06-08	28165464	Law PJ	2017-02-06	Nat Commun	www.ncbi.nlm.nih.gov/pubmed/28165464	Genome-wide association analysis implicates dysregulation of immunity genes in chronic lymphocytic leukaemia.	Chronic lymphocytic leukemia	4,478 European ancestry cases and 13,213 European ancestry controls.	1,722 European ancestry cases and 4,385 European ancestry controls.	5p15.33	TERT	TERT			ENSG00000164362	NA	NA	rs7705526-A	rs7705526	0	7705526	intron_variant	0	NR	6e-10	9.22185		1.18	[1.12-1.25]	Affymetrix, Illumina [> 10000000] (imputed)	N
8	rs7705526	5	1285974	rs7705526	2017-08-30	27863252	Astle WJ	2016-11-17	Cell	www.ncbi.nlm.nih.gov/pubmed/27863252	The Allelic Landscape of Human Blood Cell Trait Variation and Links to Common Complex Disease.	Plateletcrit	164,339 European ancestry individuals	NA	5p15.33	TERT	TERT			ENSG00000164362	NA	NA	rs7705526-A	rs7705526	0	7705526	intron_variant	0	0.3288	2e-41	40.699		0.0536595	[0.046-0.061] unit increase	Affymetrix [~ 2500000] (imputed)	N
8	rs7705526	5	1285974	rs7705526	2017-08-30	27863252	Astle WJ	2016-11-17	Cell	www.ncbi.nlm.nih.gov/pubmed/27863252	The Allelic Landscape of Human Blood Cell Trait Variation and Links to Common Complex Disease.	White blood cell count	172,435 European ancestry individuals	NA	5p15.33	TERT	TERT			ENSG00000164362	NA	NA	rs7705526-A	rs7705526	0	7705526	intron_variant	0	0.329	8e-18	17.0969		0.0335027	[0.026-0.041] unit increase	Affymetrix [~ 2500000] (imputed)	N
8	rs7705526	5	1285974	rs7705526	2017-08-30	27863252	Astle WJ	2016-11-17	Cell	www.ncbi.nlm.nih.gov/pubmed/27863252	The Allelic Landscape of Human Blood Cell Trait Variation and Links to Common Complex Disease.	Sum neutrophil eosinophil counts	170,384 European ancestry individuals	NA	5p15.33	TERT	TERT			ENSG00000164362	NA	NA	rs7705526-A	rs7705526	0	7705526	intron_variant	0	0.329	6e-19	18.2218		0.0346438	[0.027-0.042] unit increase	Affymetrix [~ 2500000] (imputed)	N
8	rs7705526	5	1285974	rs7705526	2017-08-30	27863252	Astle WJ	2016-11-17	Cell	www.ncbi.nlm.nih.gov/pubmed/27863252	The Allelic Landscape of Human Blood Cell Trait Variation and Links to Common Complex Disease.	Myeloid white cell count	169,219 European ancestry individuals	NA	5p15.33	TERT	TERT			ENSG00000164362	NA	NA	rs7705526-A	rs7705526	0	7705526	intron_variant	0	0.329	6e-19	18.2218		0.0347372	[0.027-0.042] unit increase	Affymetrix [~ 2500000] (imputed)	N
8	rs7705526	5	1285974	rs7705526	2017-08-30	27863252	Astle WJ	2016-11-17	Cell	www.ncbi.nlm.nih.gov/pubmed/27863252	The Allelic Landscape of Human Blood Cell Trait Variation and Links to Common Complex Disease.	Granulocyte count	169,822 European ancestry individuals	NA	5p15.33	TERT	TERT			ENSG00000164362	NA	NA	rs7705526-A	rs7705526	0	7705526	intron_variant	0	0.329	1e-18	18		0.0344575	[0.027-0.042] unit increase	Affymetrix [~ 2500000] (imputed)	N
8	rs7705526	5	1285974	rs7705526	2017-08-30	27863252	Astle WJ	2016-11-17	Cell	www.ncbi.nlm.nih.gov/pubmed/27863252	The Allelic Landscape of Human Blood Cell Trait Variation and Links to Common Complex Disease.	Sum basophil neutrophil counts	170,143 European ancestry individuals	NA	5p15.33	TERT	TERT			ENSG00000164362	NA	NA	rs7705526-A	rs7705526	0	7705526	intron_variant	0	0.3291	1e-19	19		0.0352731	[0.028-0.043] unit increase	Affymetrix [~ 2500000] (imputed)	N
8	rs7705526	5	1285974	rs7705526	2017-08-30	27863252	Astle WJ	2016-11-17	Cell	www.ncbi.nlm.nih.gov/pubmed/27863252	The Allelic Landscape of Human Blood Cell Trait Variation and Links to Common Complex Disease.	Neutrophil count	170,702 European ancestry individuals	NA	5p15.33	TERT	TERT			ENSG00000164362	NA	NA	rs7705526-A	rs7705526	0	7705526	intron_variant	0	0.3291	8e-20	19.0969		0.0354531	[0.028-0.043] unit increase	Affymetrix [~ 2500000] (imputed)	N
8	rs7705526	5	1285974	rs7705526	2018-01-12	29151059	Delgado DA	2017-11-18	J Med Genet	www.ncbi.nlm.nih.gov/pubmed/29151059	Genome-wide association study of telomere length among South Asians identifies a second RTEL1 association signal.	Telomere length	5,075 Bangladeshi ancestry individuals	NA	5p15.33	TERT	TERT			ENSG00000164362	NA	NA	rs7705526-A	rs7705526	0	7705526	intron_variant	0	0.43	6e-06	5.22185		0.09	[0.051-0.129] unit increase	Illumina [~ 6300000] (imputed)	N
8	rs7705526	5	1285974	rs7705526	2020-04-17	32109421	Li C	2020-02-20	Am J Hum Genet	www.ncbi.nlm.nih.gov/pubmed/32109421	Genome-Wide Association Analysis in Humans Links Nucleotide Metabolism to Leukocyte Telomere Length.	Leukocyte telomere length	78,592 European ancestry individuals	NA	5p15.33	TERT	TERT			ENSG00000164362	NA	NA	rs7705526-A	rs7705526	0	7705526	intron_variant	0	0.33	5e-45	44.301		0.082	[0.07-0.094] unit increase	Affymetrix, Illumina, Perlegen [up to 30071938] (imputed)	N
8	rs7705526	5	1285974	rs7705526	2020-09-18	32888494	Vuckovic D	2020-09-01	Cell	www.ncbi.nlm.nih.gov/pubmed/32888494	The Polygenic and Monogenic Basis of Blood Traits and Diseases.	Eosinophil percentage of white cells	408,112 British individuals	NA	5p15.33	TERT	TERT			ENSG00000164362	NA	NA	rs7705526-A	rs7705526	0	7705526	intron_variant	0	0.325943	8e-10	9.09691		0.0158074	[0.011-0.021] unit decrease	Affymetrix [93095623] (imputed)	N
8	rs7705526	5	1285974	rs7705526	2019-10-16	31326317	Dai J	2019-07-17	Lancet Respir Med	www.ncbi.nlm.nih.gov/pubmed/31326317	Identification of risk loci and a polygenic risk score for lung cancer: a large-scale prospective cohort study in Chinese populations.	Lung adenocarcinoma	8,762 Chinese ancestry cases, 6,819 European ancestry cases, 13,328 Chinese ancestry controls, 14,027 European ancestry controls	NA	5p15.33	NR	TERT			ENSG00000164362	NA	NA	rs7705526-A	rs7705526	0	7705526	intron_variant	0	0.41	3e-52	51.5229	(East Asian)	1.4	[1.34-1.46]	Illumina [~ 11000000] (imputed)	N
8	rs7705526	5	1285974	rs7705526	2019-08-06	31171785	Dorajoo R	2019-06-06	Nat Commun	www.ncbi.nlm.nih.gov/pubmed/31171785	Loci for human leukocyte telomere length in the Singaporean Chinese population and trans-ethnic genetic studies.	Leukocyte telomere length	16,759 Singaporean Han Chinese ancestry individuals	6,337 Singaporean Chinese ancestry individuals, up to 37,505 European ancestry individuals	5p15.33	TERT	TERT			ENSG00000164362	NA	NA	rs7705526-C	rs7705526	0	7705526	intron_variant	0	NR	3e-38	37.5229	(East Asian)	0.118	NR unit decrease	Illumina [6407959] (imputed)	N
8	rs7705526	5	1285974	rs7705526	2019-08-06	31171785	Dorajoo R	2019-06-06	Nat Commun	www.ncbi.nlm.nih.gov/pubmed/31171785	Loci for human leukocyte telomere length in the Singaporean Chinese population and trans-ethnic genetic studies.	Leukocyte telomere length	16,759 Singaporean Han Chinese ancestry individuals	6,337 Singaporean Chinese ancestry individuals, up to 37,505 European ancestry individuals	5p15.33	TERT	TERT			ENSG00000164362	NA	NA	rs7705526-C	rs7705526	0	7705526	intron_variant	0	NR	4e-67	66.3979		0.107	NR unit decrease	Illumina [6407959] (imputed)	N
8	rs7705526	5	1285974	rs7705526	2019-10-16	31326317	Dai J	2019-07-17	Lancet Respir Med	www.ncbi.nlm.nih.gov/pubmed/31326317	Identification of risk loci and a polygenic risk score for lung cancer: a large-scale prospective cohort study in Chinese populations.	Non-small cell lung cancer	13,327 Chinese ancestry cases, 13,793 European ancestry cases, 13,328 Chinese ancestry controls, 14,027 European ancestry controls	NA	5p15.33	NR	TERT			ENSG00000164362	NA	NA	rs7705526-A	rs7705526	0	7705526	intron_variant	0	0.41	4e-41	40.3979	(East Asian)	1.31	[1.26-1.36]	Illumina [~ 11000000] (imputed)	N
8	rs7705526	5	1285974	rs7705526	2020-11-05	33057200	Bao EL	2020-10-14	Nature	www.ncbi.nlm.nih.gov/pubmed/33057200	Inherited myeloproliferative neoplasm risk affects haematopoietic stem cells.	Myeloproliferative neoplasms	1,086 British ancestry cases, 407,155 British ancestry controls, 640 Finnish ancestry cases, 176,259 Finnish ancestry controls	NA	5p15.33	TERT	TERT			ENSG00000164362	NA	NA	rs7705526-A	rs7705526	0	7705526	intron_variant	0	0.3358	5e-54	53.301		1.58	1.49-1.67	Affymetrix [6845584] (imputed)	N
8	rs7705526	5	1285974	rs7705526	2020-09-21	32888493	Chen MH	2020-09-01	Cell	www.ncbi.nlm.nih.gov/pubmed/32888493	Trans-ethnic and Ancestry-Specific Blood-Cell Genetics in 746,667 Individuals from 5 Global Populations.	Mean corpuscular hemoglobin	630,125 African American or Afro-Caribbean, African ancestry, European ancestry, East Asian ancestry, Hispanic or Latin American and South Asian ancestry individuals	NA	5p15.33	NR	TERT			ENSG00000164362	NA	NA	rs7705526-A	rs7705526	0	7705526	intron_variant	0	0.326409	8e-137	136.097		NA		Affymetrix, Illumina [20825802] (imputed)	N
8	rs7705526	5	1285974	rs7705526	2020-09-18	32888494	Vuckovic D	2020-09-01	Cell	www.ncbi.nlm.nih.gov/pubmed/32888494	The Polygenic and Monogenic Basis of Blood Traits and Diseases.	Mean corpuscular hemoglobin	408,112 British individuals	NA	5p15.33	TERT	TERT			ENSG00000164362	NA	NA	rs7705526-A	rs7705526	0	7705526	intron_variant	0	0.325859	2e-38	37.699		0.0333853	[0.028-0.038] unit decrease	Affymetrix [93095623] (imputed)	N
8	rs7705526	5	1285974	rs7705526	2020-09-18	32888494	Vuckovic D	2020-09-01	Cell	www.ncbi.nlm.nih.gov/pubmed/32888494	The Polygenic and Monogenic Basis of Blood Traits and Diseases.	Mean corpuscular volume	408,112 British individuals	NA	5p15.33	TERT	TERT			ENSG00000164362	NA	NA	rs7705526-A	rs7705526	0	7705526	intron_variant	0	0.325898	5e-45	44.301		0.049392	[0.045-0.054] unit decrease	Affymetrix [93095623] (imputed)	N
8	rs7705526	5	1285974	rs7705526	2020-09-21	32888493	Chen MH	2020-09-01	Cell	www.ncbi.nlm.nih.gov/pubmed/32888493	Trans-ethnic and Ancestry-Specific Blood-Cell Genetics in 746,667 Individuals from 5 Global Populations.	Neutrophil count	519,288 European ancestry individuals	NA	5p15.33	NR	TERT			ENSG00000164362	NA	NA	rs7705526-A	rs7705526	0	7705526	intron_variant	0	0.327035	9e-54	53.0458		0.033578	[0.029-0.038] SD unit increase	Affymetrix, Illumina [50250472] (imputed)	N
8	rs7705526	5	1285974	rs7705526	2020-09-21	32888493	Chen MH	2020-09-01	Cell	www.ncbi.nlm.nih.gov/pubmed/32888493	Trans-ethnic and Ancestry-Specific Blood-Cell Genetics in 746,667 Individuals from 5 Global Populations.	Mean corpuscular volume	696,882 African American or Afro-Caribbean, African ancestry, European ancestry, East Asian ancestry, Hispanic or Latin American and South Asian ancestry individuals	NA	5p15.33	NR	TERT			ENSG00000164362	NA	NA	rs7705526-A	rs7705526	0	7705526	intron_variant	0	0.326136	6e-163	162.222		NA		Affymetrix, Illumina [24246363] (imputed)	N
8	rs7705526	5	1285974	rs7705526	2020-09-21	32888493	Chen MH	2020-09-01	Cell	www.ncbi.nlm.nih.gov/pubmed/32888493	Trans-ethnic and Ancestry-Specific Blood-Cell Genetics in 746,667 Individuals from 5 Global Populations.	Mean corpuscular hemoglobin	119,629 East Asian ancestry individuals	NA	5p15.33	NR	TERT			ENSG00000164362	NA	NA	rs7705526-C	rs7705526	0	7705526	intron_variant	0	0.667675	2e-39	38.699		0.063458	[0.054-0.073] SD units increase	Affymetrix, Illumina [16286228] (imputed)	N
8	rs7705526	5	1285974	rs7705526	2020-09-21	32888493	Chen MH	2020-09-01	Cell	www.ncbi.nlm.nih.gov/pubmed/32888493	Trans-ethnic and Ancestry-Specific Blood-Cell Genetics in 746,667 Individuals from 5 Global Populations.	Mean corpuscular hemoglobin	486,823 European ancestry individuals	NA	5p15.33	NR	TERT			ENSG00000164362	NA	NA	rs7705526-A	rs7705526	0	7705526	intron_variant	0	0.326974	2e-103	102.699		0.045218	[0.041-0.049] SD unit decrease	Affymetrix, Illumina [50266654] (imputed)	N
8	rs7705526	5	1285974	rs7705526	2020-09-21	32888493	Chen MH	2020-09-01	Cell	www.ncbi.nlm.nih.gov/pubmed/32888493	Trans-ethnic and Ancestry-Specific Blood-Cell Genetics in 746,667 Individuals from 5 Global Populations.	Red blood cell count	727,624 African American or Afro-Caribbean, African ancestry, European ancestry, East Asian ancestry, Hispanic or Latin American and South Asian ancestry individuals	NA	5p15.33	NR	TERT			ENSG00000164362	NA	NA	rs7705526-A	rs7705526	0	7705526	intron_variant	0	0.326792	5e-108	107.301		NA		Affymetrix, Illumina [24332387] (imputed)	N
8	rs7705526	5	1285974	rs7705526	2020-09-21	32888493	Chen MH	2020-09-01	Cell	www.ncbi.nlm.nih.gov/pubmed/32888493	Trans-ethnic and Ancestry-Specific Blood-Cell Genetics in 746,667 Individuals from 5 Global Populations.	Platelet count	542,827 European ancestry individuals	NA	5p15.33	NR	TERT			ENSG00000164362	NA	NA	rs7705526-A	rs7705526	0	7705526	intron_variant	0	0.327001	5e-88	87.301		0.041989	[0.038-0.046] SD unit increase	Affymetrix, Illumina [50241410] (imputed)	N
8	rs7705526	5	1285974	rs7705526	2020-09-18	32888494	Vuckovic D	2020-09-01	Cell	www.ncbi.nlm.nih.gov/pubmed/32888494	The Polygenic and Monogenic Basis of Blood Traits and Diseases.	Neutrophil count	408,112 British individuals	NA	5p15.33	TERT	TERT			ENSG00000164362	NA	NA	rs7705526-A	rs7705526	0	7705526	intron_variant	0	0.325993	4e-22	21.3979		0.0249585	[0.02-0.03] unit increase	Affymetrix [93095623] (imputed)	N
8	rs7705526	5	1285974	rs7705526	2020-09-21	32888493	Chen MH	2020-09-01	Cell	www.ncbi.nlm.nih.gov/pubmed/32888493	Trans-ethnic and Ancestry-Specific Blood-Cell Genetics in 746,667 Individuals from 5 Global Populations.	Mean corpuscular volume	544,127 European ancestry individuals	NA	5p15.33	NR	TERT			ENSG00000164362	NA	NA	rs7705526-A	rs7705526	0	7705526	intron_variant	0	0.32714	3e-122	121.523		0.048592	[0.045-0.053] SD unit decrease	Affymetrix, Illumina [50615308] (imputed)	N
8	rs7705526	5	1285974	rs7705526	2020-09-18	32888494	Vuckovic D	2020-09-01	Cell	www.ncbi.nlm.nih.gov/pubmed/32888494	The Polygenic and Monogenic Basis of Blood Traits and Diseases.	Mean spheric corpuscular volume	408,112 British individuals	NA	5p15.33	TERT	TERT			ENSG00000164362	NA	NA	rs7705526-A	rs7705526	0	7705526	intron_variant	0	0.325948	8e-37	36.0969		0.0331122	[0.028-0.038] unit decrease	Affymetrix [93095623] (imputed)	N
8	rs7705526	5	1285974	rs7705526	2021-03-01	33549134	Adolphe C	2021-02-06	Genome Med	www.ncbi.nlm.nih.gov/pubmed/33549134	Genetic and functional interaction network analysis reveals global enrichment of regulatory T cell genes influencing basal cell carcinoma susceptibility.	Basal cell carcinoma	17,416 European ancestry cases, 375,455 European ancestry controls	NA	5p15.33	TERT	TERT			ENSG00000164362	NA	NA	rs7705526-A	rs7705526	0	7705526	intron_variant	0	0.321483	2e-12	11.699		0.0825872	[0.06-0.106] unit increase	Affymetrix [7260263] (imputed)	N
8	rs7705526	5	1285974	rs7705526	2020-09-21	32888493	Chen MH	2020-09-01	Cell	www.ncbi.nlm.nih.gov/pubmed/32888493	Trans-ethnic and Ancestry-Specific Blood-Cell Genetics in 746,667 Individuals from 5 Global Populations.	Neutrophil count	627,215 African American or Afro-Caribbean, African ancestry, European ancestry, East Asian ancestry, Hispanic or Latin American and South Asian ancestry individuals	NA	5p15.33	NR	TERT			ENSG00000164362	NA	NA	rs7705526-A	rs7705526	0	7705526	intron_variant	0	0.325839	4e-61	60.3979		NA		Affymetrix, Illumina [23114412] (imputed)	N
8	rs7705526	5	1285974	rs7705526	2020-09-18	32888494	Vuckovic D	2020-09-01	Cell	www.ncbi.nlm.nih.gov/pubmed/32888494	The Polygenic and Monogenic Basis of Blood Traits and Diseases.	Neutrophil percentage of white cells	408,112 British individuals	NA	5p15.33	TERT	TERT			ENSG00000164362	NA	NA	rs7705526-A	rs7705526	0	7705526	intron_variant	0	0.325996	1e-11	11		0.0174524	[0.012-0.023] unit increase	Affymetrix [93095623] (imputed)	N
8	rs7705526	5	1285974	rs7705526	2019-02-08	30595370	Kichaev G	2018-12-27	Am J Hum Genet	www.ncbi.nlm.nih.gov/pubmed/30595370	Leveraging Polygenic Functional Enrichment to Improve GWAS Power.	White blood cell count	approximately 444,000 European ancestry individuals	NA	5p15.33		TERT			ENSG00000164362	NA	NA	rs7705526-?	rs7705526	0	7705526	intron_variant	0	NR	4e-29	28.3979		NA		NR [~ 8900000] (imputed)	N
8	rs7705526	5	1285974	rs7705526	2020-09-18	32888494	Vuckovic D	2020-09-01	Cell	www.ncbi.nlm.nih.gov/pubmed/32888494	The Polygenic and Monogenic Basis of Blood Traits and Diseases.	Plateletcrit	408,112 British individuals	NA	5p15.33	TERT	TERT			ENSG00000164362	NA	NA	rs7705526-A	rs7705526	0	7705526	intron_variant	0	0.325722	2e-58	57.699		0.0424512	[0.037-0.048] unit increase	Affymetrix [93095623] (imputed)	N
8	rs7705526	5	1285974	rs7705526	2022-02-15	35078996	Gudjonsson A	2022-01-25	Nat Commun	www.ncbi.nlm.nih.gov/pubmed/35078996	A genome-wide association study of serum proteins reveals shared loci with common diseases.	Serum levels of protein THPO	5,364 Icelandic ancestry individuals	NA	5p15.33		TERT			ENSG00000164362	NA	NA	rs7705526-A	rs7705526	0	7705526	intron_variant	0	0.3563	5e-12	11.301		0.136533	[0.098-0.175] unit decrease	Illumina [7506463] (imputed)	N
8	rs7705526	5	1285974	rs7705526	2020-09-21	32888493	Chen MH	2020-09-01	Cell	www.ncbi.nlm.nih.gov/pubmed/32888493	Trans-ethnic and Ancestry-Specific Blood-Cell Genetics in 746,667 Individuals from 5 Global Populations.	Red blood cell count	545,203 European ancestry individuals	NA	5p15.33	NR	TERT			ENSG00000164362	NA	NA	rs7705526-A	rs7705526	0	7705526	intron_variant	0	0.327194	3e-81	80.5229		0.040124	[0.036-0.044] SD unit increase	Affymetrix, Illumina [50628390] (imputed)	N
8	rs7705526	5	1285974	rs7705526	2019-02-08	30595370	Kichaev G	2018-12-27	Am J Hum Genet	www.ncbi.nlm.nih.gov/pubmed/30595370	Leveraging Polygenic Functional Enrichment to Improve GWAS Power.	Hypothyroidism	approximately 459,000 European ancestry individuals	NA	5p15.33		TERT			ENSG00000164362	NA	NA	rs7705526-?	rs7705526	0	7705526	intron_variant	0	NR	1e-09	9		NA		NR [~ 8900000] (imputed)	N
8	rs7705526	5	1285974	rs7705526	2020-09-21	32888493	Chen MH	2020-09-01	Cell	www.ncbi.nlm.nih.gov/pubmed/32888493	Trans-ethnic and Ancestry-Specific Blood-Cell Genetics in 746,667 Individuals from 5 Global Populations.	White blood cell count	746,667 African American or Afro-Caribbean, African ancestry, European ancestry, East Asian ancestry, Hispanic or Latin American and South Asian ancestry individuals	NA	5p15.33	NR	TERT			ENSG00000164362	NA	NA	rs7705526-A	rs7705526	0	7705526	intron_variant	0	0.326633	2e-52	51.699		NA		Affymetrix, Illumina [24649327] (imputed)	N
8	rs7705526	5	1285974	rs7705526	2020-09-21	32888493	Chen MH	2020-09-01	Cell	www.ncbi.nlm.nih.gov/pubmed/32888493	Trans-ethnic and Ancestry-Specific Blood-Cell Genetics in 746,667 Individuals from 5 Global Populations.	White blood cell count	562,243 European ancestry individuals	NA	5p15.33	NR	TERT			ENSG00000164362	NA	NA	rs7705526-A	rs7705526	0	7705526	intron_variant	0	0.327218	8e-43	42.0969		0.029089	[0.025-0.033] SD unit increase	Affymetrix, Illumina [50601830] (imputed)	N
8	rs7705526	5	1285974	rs7705526	2020-09-18	32888494	Vuckovic D	2020-09-01	Cell	www.ncbi.nlm.nih.gov/pubmed/32888494	The Polygenic and Monogenic Basis of Blood Traits and Diseases.	Mean reticulocyte volume	408,112 British individuals	NA	5p15.33	TERT	TERT			ENSG00000164362	NA	NA	rs7705526-A	rs7705526	0	7705526	intron_variant	0	0.325846	7e-32	31.1549		0.0308671	[0.026-0.036] unit decrease	Affymetrix [93095623] (imputed)	N
8	rs7705526	5	1285974	rs7705526	2019-02-08	30595370	Kichaev G	2018-12-27	Am J Hum Genet	www.ncbi.nlm.nih.gov/pubmed/30595370	Leveraging Polygenic Functional Enrichment to Improve GWAS Power.	Red blood cell count	approximately 445,000 European ancestry individuals	NA	5p15.33		TERT			ENSG00000164362	NA	NA	rs7705526-?	rs7705526	0	7705526	intron_variant	0	NR	2e-69	68.699		NA		NR [~ 8900000] (imputed)	N
8	rs7705526	5	1285974	rs7705526	2022-05-31	35530816	Taub MA	2022-01-13	Cell Genom	www.ncbi.nlm.nih.gov/pubmed/35530816	Genetic determinants of telomere length from 109,122 ancestrally diverse whole-genome sequences in TOPMed.	Telomere length	51,654 European ancestry individuals, 29,260 African ancestry individuals, 18,091 Hispanic or Latin American individuals, 5,683 Asian ancestry individuals, 4,503 individuals	NA	5p15.33		TERT			ENSG00000164362	NA	NA	rs7705526-?	rs7705526	0	7705526	intron_variant	0	NR	2e-92	91.699		NA		NR [163000000]	N
8	rs7705526	5	1285974	rs7705526	2020-09-18	32888494	Vuckovic D	2020-09-01	Cell	www.ncbi.nlm.nih.gov/pubmed/32888494	The Polygenic and Monogenic Basis of Blood Traits and Diseases.	White blood cell count	408,112 British individuals	NA	5p15.33	TERT	TERT			ENSG00000164362	NA	NA	rs7705526-A	rs7705526	0	7705526	intron_variant	0	0.325949	8e-18	17.0969		0.022162	[0.017-0.027] unit increase	Affymetrix [93095623] (imputed)	N
8	rs7705526	5	1285974	rs7705526	2022-05-09	35007327	Lopez de Lapuente Portilla A	2022-01-10	Blood	www.ncbi.nlm.nih.gov/pubmed/35007327	Genome-wide association study on 13,167 individuals identifies regulators of blood CD34+ cell levels.	Peripheral blood CD34+ cell levels	10,949 Swedish ancestry individuals	2,218 Danish ancestry, Norwegian ancestry, Irish ancestry, Dutch ancestry, British ancestry individuals	5p15.33		TERT			ENSG00000164362	NA	NA	rs7705526-A	rs7705526	0	7705526	intron_variant	0	0.34	2e-09	8.69897		0.081	unit increase	Illumina [18000000] (imputed)	N
8	rs7705526	5	1285974	rs7705526	2021-12-13	34469753	Kachuri L	2021-08-26	Am J Hum Genet	www.ncbi.nlm.nih.gov/pubmed/34469753	Genetic determinants of blood-cell traits influence susceptibility to childhood acute lymphoblastic leukemia.	Neutrophil count	234,802 European ancestry individuals	100,556 European ancestry individuals	5p15.33		TERT			ENSG00000164362	NA	NA	rs7705526-C	rs7705526	0	7705526	intron_variant	0	0.675	1e-12	12		NA		Affymetrix [10369434] (imputed)	N
8	rs7705526	5	1285974	rs7705526	2022-01-26	35023831	Chong M	2022-01-13	Elife	www.ncbi.nlm.nih.gov/pubmed/35023831	GWAS and ExWAS of blood Mitochondrial DNA copy number identifies 71 loci and highlights a potential causal role in dementia.	Mitochondrial DNA copy number	395,718 British, Irish, Other White, South Asian, African ancestry individuals	NA	5p15.33	NR	TERT			ENSG00000164362	NA	NA	rs7705526-A	rs7705526	0	7705526	intron_variant	0	0.321486	6e-15	14.2218		0.0178	[0.013-0.022] unit increase	Affymetrix [23037915] (imputed)	N
8	rs7705526	5	1285974	rs7705526	2020-09-18	32888494	Vuckovic D	2020-09-01	Cell	www.ncbi.nlm.nih.gov/pubmed/32888494	The Polygenic and Monogenic Basis of Blood Traits and Diseases.	Red blood cell count	408,112 British individuals	NA	5p15.33	TERT	TERT			ENSG00000164362	NA	NA	rs7705526-A	rs7705526	0	7705526	intron_variant	0	0.325947	1e-32	32		0.0307028	[0.026-0.036] unit increase	Affymetrix [93095623] (imputed)	N
8	rs7705526	5	1285974	rs7705526	2021-12-13	34469753	Kachuri L	2021-08-26	Am J Hum Genet	www.ncbi.nlm.nih.gov/pubmed/34469753	Genetic determinants of blood-cell traits influence susceptibility to childhood acute lymphoblastic leukemia.	Platelet count	235,256 European ancestry individuals	100,764 European ancestry individuals	5p15.33		TERT			ENSG00000164362	NA	NA	rs7705526-C	rs7705526	0	7705526	intron_variant	0	0.675	1e-32	32		NA		Affymetrix [10369434] (imputed)	N
8	rs7705526	5	1285974	rs7705526	2019-02-08	30595370	Kichaev G	2018-12-27	Am J Hum Genet	www.ncbi.nlm.nih.gov/pubmed/30595370	Leveraging Polygenic Functional Enrichment to Improve GWAS Power.	Mean corpuscular hemoglobin	approximately 443,000 European ancestry individuals	NA	5p15.33		TERT			ENSG00000164362	NA	NA	rs7705526-?	rs7705526	0	7705526	intron_variant	0	NR	1e-98	98		NA		NR [~ 8900000] (imputed)	N
8	rs7705526	5	1285974	rs7705526	2020-09-18	32888494	Vuckovic D	2020-09-01	Cell	www.ncbi.nlm.nih.gov/pubmed/32888494	The Polygenic and Monogenic Basis of Blood Traits and Diseases.	Platelet count	408,112 British individuals	NA	5p15.33	TERT	TERT			ENSG00000164362	NA	NA	rs7705526-A	rs7705526	0	7705526	intron_variant	0	0.325701	4e-34	33.3979		0.0319441	[0.027-0.037] unit increase	Affymetrix [93095623] (imputed)	N
8	rs7705526	5	1285974	rs7705526	2021-11-12	34104963	Thompson A	2021-06-08	Hum Mol Genet	www.ncbi.nlm.nih.gov/pubmed/34104963	Assessing the impact of alcohol consumption on the genetic contribution to mean corpuscular volume.	Mean corpuscular volume	362,595 British ancestry individuals	NA	5p15.33		TERT			ENSG00000164362	NA	NA	rs7705526-C	rs7705526	0	7705526	intron_variant	0	0.674	2e-57	56.699		0.19	[0.17-0.21] % increase	Affymetrix [NR] (imputed)	N
8	rs7705526	5	1285974	rs7705526	2021-07-27	34187551	McCartney DL	2021-06-29	Genome Biol	www.ncbi.nlm.nih.gov/pubmed/34187551	Genome-wide association studies identify 137 genetic loci for DNA methylation biomarkers of aging.	DNA methylation Hannum age acceleration	34,449 European ancestry individuals, 6,148 African American individuals	NA	5p15.33	NR	TERT			ENSG00000164362	NA	NA	rs7705526-?	rs7705526	0	7705526	intron_variant	0	NR	4e-09	8.39794		NA		Affymetrix, Illumina [6210504] (imputed)	N
8	rs7705526	5	1285974	rs7705526	2021-12-14	34594039	Sakaue S	2021-09-30	Nat Genet	www.ncbi.nlm.nih.gov/pubmed/34594039	A cross-population atlas of genetic associations for 220 human phenotypes.	Mean corpuscular volume	129,832 East Asian ancestry individuals	NA	5p15.33		TERT			ENSG00000164362	NA	NA	rs7705526-A	rs7705526	0	7705526	intron_variant	0	0.35357	2e-58	57.699		0.0632816	[0.056-0.071] unit decrease	Illumina [13476266] (imputed)	N
8	rs7705526	5	1285974	rs7705526	2021-12-14	34594039	Sakaue S	2021-09-30	Nat Genet	www.ncbi.nlm.nih.gov/pubmed/34594039	A cross-population atlas of genetic associations for 220 human phenotypes.	Mean corpuscular hemoglobin	128,028 East Asian ancestry individuals	NA	5p15.33		TERT			ENSG00000164362	NA	NA	rs7705526-A	rs7705526	0	7705526	intron_variant	0	0.353264	7e-49	48.1549		0.0582783	[0.051-0.066] unit decrease	Illumina [13476299] (imputed)	N
8	rs7705526	5	1285974	rs7705526	2021-12-14	34594039	Sakaue S	2021-09-30	Nat Genet	www.ncbi.nlm.nih.gov/pubmed/34594039	A cross-population atlas of genetic associations for 220 human phenotypes.	Platelet count	148,623 East Asian ancestry individuals	NA	5p15.33		TERT			ENSG00000164362	NA	NA	rs7705526-A	rs7705526	0	7705526	intron_variant	0	0.354183	2e-41	40.699		0.048757	[0.042-0.056] unit increase	Illumina [13478928] (imputed)	N
8	rs7705526	5	1285974	rs7705526	2021-12-14	34594039	Sakaue S	2021-09-30	Nat Genet	www.ncbi.nlm.nih.gov/pubmed/34594039	A cross-population atlas of genetic associations for 220 human phenotypes.	Neutrophil count	349,856 European ancestry individuals, 82,810 East Asian ancestry individuals	NA	5p15.33		TERT			ENSG00000164362	NA	NA	rs7705526-A	rs7705526	0	7705526	intron_variant	0	NR	4e-45	44.3979		0.0323	[0.028-0.037] unit increase	Affymetrix, Illumina [20526770] (imputed)	N
8	rs7705526	5	1285974	rs7705526	2021-12-14	34594039	Sakaue S	2021-09-30	Nat Genet	www.ncbi.nlm.nih.gov/pubmed/34594039	A cross-population atlas of genetic associations for 220 human phenotypes.	Mean corpuscular volume	350,473 European ancestry individuals, 129,832 East Asian ancestry individuals	NA	5p15.33		TERT			ENSG00000164362	NA	NA	rs7705526-A	rs7705526	0	7705526	intron_variant	0	NR	3e-105	104.523		0.0467	[0.043-0.051] unit decrease	Affymetrix, Illumina [20535844] (imputed)	N
8	rs7705526	5	1285974	rs7705526	2021-12-14	34594039	Sakaue S	2021-09-30	Nat Genet	www.ncbi.nlm.nih.gov/pubmed/34594039	A cross-population atlas of genetic associations for 220 human phenotypes.	Platelet count	350,474 European ancestry individuals, 148,623 East Asian ancestry individuals	NA	5p15.33		TERT			ENSG00000164362	NA	NA	rs7705526-A	rs7705526	0	7705526	intron_variant	0	NR	1e-90	90		0.0415	[0.037-0.046] unit increase	Affymetrix, Illumina [20538505] (imputed)	N
8	rs7705526	5	1285974	rs7705526	2021-12-14	34594039	Sakaue S	2021-09-30	Nat Genet	www.ncbi.nlm.nih.gov/pubmed/34594039	A cross-population atlas of genetic associations for 220 human phenotypes.	Mean corpuscular hemoglobin	350,472 European ancestry individuals, 128,028 East Asian ancestry individuals	NA	5p15.33		TERT			ENSG00000164362	NA	NA	rs7705526-A	rs7705526	0	7705526	intron_variant	0	NR	2e-95	94.699		0.0445	[0.04-0.049] unit decrease	Affymetrix, Illumina [20535878] (imputed)	N
8	rs2736100	5	1286516	rs2736100	2014-10-09	24465473	Liu Y	2014-01-21	PLoS One	www.ncbi.nlm.nih.gov/pubmed/24465473	A genome-wide association study identifies a locus on TERT for mean telomere length in Han Chinese.	Telomere length	2,632 Han Chinese ancestry individuals	3,917 Han Chinese ancestry individuals, 696 European ancestry individuals	5p15.33	TERT	TERT			ENSG00000164362	NA	NA	rs2736100-C	rs2736100	0	2736100	3_prime_UTR_variant	0	NR	4e-06	5.39794		0.0808	[NR] unit increase	Affymetrix [585206]	N
8	rs2736100	5	1286516	rs2736100	2013-02-01	23143601	Lan Q	2012-11-11	Nat Genet	www.ncbi.nlm.nih.gov/pubmed/23143601	Genome-wide association analysis identifies new lung cancer susceptibility loci in never-smoking women in Asia.	Lung cancer	5,510 East Asian ancestry cases, 4,544 East Asian ancestry controls	1,099 East Asian ancestry cases, 2,913 East Asian ancestry controls	5p15.33	TERT, hTERT	TERT			ENSG00000164362	NA	NA	rs2736100-G	rs2736100	0	2736100	3_prime_UTR_variant	0	0.4	4e-27	26.3979		1.38	[1.30-1.47]	Illumina [596032]	N
8	rs2736100	5	1286516	rs2736100	2014-12-11	24908248	Walsh KM	2014-06-08	Nat Genet	www.ncbi.nlm.nih.gov/pubmed/24908248	Variants near TERT and TERC influencing telomere length are associated with high-grade glioma risk.	Glioma (high-grade)	1,013 European ancestry cases, 6,595 European ancestry controls	631 European ancestry cases, 1,141 European ancestry controls	5p15.33	TERT	TERT			ENSG00000164362	NA	NA	rs2736100-C	rs2736100	0	2736100	3_prime_UTR_variant	0	0.51	1e-15	15		1.39	[1.28-1.50]	Affymetrix, Illumina [2362330] (imputed)	N
8	rs2736100	5	1286516	rs2736100	2017-08-30	27863252	Astle WJ	2016-11-17	Cell	www.ncbi.nlm.nih.gov/pubmed/27863252	The Allelic Landscape of Human Blood Cell Trait Variation and Links to Common Complex Disease.	Platelet count	166,066 European ancestry individuals	NA	5p15.33	TERT	TERT			ENSG00000164362	NA	NA	rs2736100-A	rs2736100	0	2736100	3_prime_UTR_variant	0	0.4984	3e-20	19.5229		0.0335519	[0.026-0.041] unit decrease	Affymetrix [~ 2500000] (imputed)	N
8	rs2736100	5	1286516	rs2736100	2017-05-11	28017375	van Rooij FJA	2016-12-22	Am J Hum Genet	www.ncbi.nlm.nih.gov/pubmed/28017375	Genome-wide Trans-ethnic Meta-analysis Identifies Seven Genetic Loci Influencing Erythrocyte Traits and a Role for RBPMS in Erythropoiesis.	Mean corpuscular volume	up to 29,946 European ancestry individuals, up to 6150 African American individuals, 15,074 East Asian individuals.	16,389 individuals of European and African American ancestry.	5p15.33	TERT	TERT			ENSG00000164362	NA	NA	rs2736100-A	rs2736100	0	2736100	3_prime_UTR_variant	0	NR	3e-06	5.52288	(Asian)	0.0028	[0.0016-0.004] unit increase	NR [2500000] (imputed)	N
8	rs2736100	5	1286516	rs2736100	2017-05-11	28017375	van Rooij FJA	2016-12-22	Am J Hum Genet	www.ncbi.nlm.nih.gov/pubmed/28017375	Genome-wide Trans-ethnic Meta-analysis Identifies Seven Genetic Loci Influencing Erythrocyte Traits and a Role for RBPMS in Erythropoiesis.	Mean corpuscular volume	up to 29,946 European ancestry individuals, up to 6150 African American individuals, 15,074 East Asian individuals.	16,389 individuals of European and African American ancestry.	5p15.33	TERT	TERT			ENSG00000164362	NA	NA	rs2736100-?	rs2736100	0	2736100	3_prime_UTR_variant	0	NR	2e-11	10.699		NA		NR [2500000] (imputed)	N
8	rs2736100	5	1286516	rs2736100	2017-05-11	28017375	van Rooij FJA	2016-12-22	Am J Hum Genet	www.ncbi.nlm.nih.gov/pubmed/28017375	Genome-wide Trans-ethnic Meta-analysis Identifies Seven Genetic Loci Influencing Erythrocyte Traits and a Role for RBPMS in Erythropoiesis.	Mean corpuscular hemoglobin	up to 21,020 European ancestry individuals, up to 3,621 African American individuals, up to 15,062 East Asian individuals.	16,389 individuals of European and African American ancestry.	5p15.33	TERT	TERT			ENSG00000164362	NA	NA	rs2736100-?	rs2736100	0	2736100	3_prime_UTR_variant	0	NR	1e-08	8		NA		NR [2500000] (imputed)	N
8	rs2736100	5	1286516	rs2736100	2017-02-10	27501781	Shiraishi K	2016-08-09	Nat Commun	www.ncbi.nlm.nih.gov/pubmed/27501781	Association of variations in HLA class II and other loci with susceptibility to EGFR-mutated lung adenocarcinoma.	EGFR mutation-positive lung adenocarcinoma	663 Japanese ancestry cases, 4,367 Japanese ancestry controls	2,510 Japanese ancestry cases, 10,791 Japanese ancestry controls	5p15.33	TERT	TERT			ENSG00000164362	NA	NA	rs2736100-G	rs2736100	0	2736100	3_prime_UTR_variant	0	0.387	2e-31	30.699		1.42	[1.34-1.50]	Illumina [NR] (imputed)	N
8	rs2736100	5	1286516	rs2736100	2017-08-30	27863252	Astle WJ	2016-11-17	Cell	www.ncbi.nlm.nih.gov/pubmed/27863252	The Allelic Landscape of Human Blood Cell Trait Variation and Links to Common Complex Disease.	Mean corpuscular hemoglobin	172,332 European ancestry individuals	NA	5p15.33	TERT	TERT			ENSG00000164362	NA	NA	rs2736100-A	rs2736100	0	2736100	3_prime_UTR_variant	0	0.4982	5e-34	33.301		0.0429403	[0.036-0.05] unit increase	Affymetrix [~ 2500000] (imputed)	N
8	rs2736100	5	1286516	rs2736100	2017-09-14	28604732	Wang Z	2017-06-12	Nat Genet	www.ncbi.nlm.nih.gov/pubmed/28604732	Meta-analysis of five genome-wide association studies identifies multiple new loci associated with testicular germ cell tumor.	Testicular germ cell tumor	3,558 European ancestry cases, 13,970 European ancestry controls	NA	5p15.33	TERT, hTERT	TERT			ENSG00000164362	NA	NA	rs2736100-A	rs2736100	0	2736100	3_prime_UTR_variant	0	0.5	8e-20	19.0969		1.29	1.22鈥1.37	Illumina [9210350] (imputed)	N
8	rs2736100	5	1286516	rs2736100	2021-01-27	32386320	Eckel-Passow JE	2020-05-09	Neuro Oncol	www.ncbi.nlm.nih.gov/pubmed/32386320	Adult Diffuse Glioma GWAS by Molecular Subtype Identifies Variants in D2HGDH and FAM20C.	Adult diffuse glioma (IDH wildtype)	698 European and unknown ancestry cases, 1,889 European and unknown ancestry controls	409 European and unknown ancestry cases, 808 European and unknown ancestry controls	5p15.33	TERT	TERT			ENSG00000164362	NA	NA	rs2736100-?	rs2736100	0	2736100	3_prime_UTR_variant	0	NR	1e-16	16		8.283	NR z score decrease	Illumina [NR] (imputed)	N
8	rs2736100	5	1286516	rs2736100	2020-09-21	32518416	Dawoud AAZ	2020-06-10	Leukemia	www.ncbi.nlm.nih.gov/pubmed/32518416	Clonal myelopoiesis in the UK Biobank cohort: ASXL1 mutations are strongly associated with smoking.	Myeloid clonal hematopoiesis	1,166 cases, 30,892 controls	NA	5p15.33	NR	TERT			ENSG00000164362	NA	NA	rs2736100-C	rs2736100	0	2736100	3_prime_UTR_variant	0	0.5013	3e-12	11.5229		1.3459	NR	Affymetrix [265112]	N
8	rs2736100	5	1286516	rs2736100	2011-06-01	21531791	Sanson M	2011-04-29	Hum Mol Genet	www.ncbi.nlm.nih.gov/pubmed/21531791	Chromosome 7p11.2 (EGFR) variation influences glioma risk.	Glioma	4,147 European ancestry cases, 7,435 European ancestry controls	NA	5p15.33	TERT	TERT			ENSG00000164362	NA	NA	rs2736100-?	rs2736100	0	2736100	3_prime_UTR_variant	0	NR	1e-14	14		1.25	[NR]	Illumina [424460]	N
8	rs2736100	5	1286516	rs2736100	2011-09-21	21827660	Yang TH	2011-08-09	BMC Med Genomics	www.ncbi.nlm.nih.gov/pubmed/21827660	Combinations of newly confirmed Glioma-Associated loci link regions on chromosomes 1 and 9 to increased disease risk.	Glioma	781 European ancestry cases, 3,992 European ancestry controls	NA	5p15.33	TERT	TERT			ENSG00000164362	NA	NA	rs2736100-?	rs2736100	0	2736100	3_prime_UTR_variant	0	NR	7e-09	8.1549		NA		Illumina [489781]	N
8	rs2736100	5	1286516	rs2736100	2017-08-31	28604728	Litchfield K	2017-06-12	Nat Genet	www.ncbi.nlm.nih.gov/pubmed/28604728	Identification of 19 new risk loci and potential regulatory mechanisms influencing susceptibility to testicular germ cell tumor.	Testicular germ cell tumor	5,518 European ancestry cases, 19,055 European ancestry controls	1,801 European ancestry cases, 4,027 European ancestry controls	5p15.33	TERT	TERT			ENSG00000164362	NA	NA	rs2736100-A	rs2736100	0	2736100	3_prime_UTR_variant	0	0.51	9e-25	24.0458		1.28	[1.24鈥1.33]	Illumina [at least 371504] (imputed)	N
8	rs2736100	5	1286516	rs2736100	2018-07-28	29403010	Kanai M	2018-02-05	Nat Genet	www.ncbi.nlm.nih.gov/pubmed/29403010	Genetic analysis of quantitative traits in the Japanese population links cell types to complex human diseases.	Platelet count	108,208 Japanese ancestry individuals	NA	5p15.33	TERT	TERT			ENSG00000164362	NA	NA	rs2736100-?	rs2736100	0	2736100	3_prime_UTR_variant	0	NR	8e-25	24.0969		0.04449	[0.036-0.053] unit decrease novel	Illumina [6108953] (imputed)	N
8	rs2736100	5	1286516	rs2736100	2010-10-07	20871597	Miki D	2010-09-26	Nat Genet	www.ncbi.nlm.nih.gov/pubmed/20871597	Variation in TP63 is associated with lung adenocarcinoma susceptibility in Japanese and Korean populations.	Lung adenocarcinoma	1,004 Japanese ancestry cases, 1,900 Japanese ancestry controls	1,094 East Asian ancestry cases, 9,148 East Asian ancestry controls	5p15.33	TERT	TERT			ENSG00000164362	NA	NA	rs2736100-C	rs2736100	0	2736100	3_prime_UTR_variant	0	0.39	3e-11	10.5229		1.27	[1.19-1.37]	Illumina [432024]	N
8	rs2736100	5	1286516	rs2736100	2009-11-09	19836008	Landi MT	2009-10-15	Am J Hum Genet	www.ncbi.nlm.nih.gov/pubmed/19836008	A genome-wide association study of lung cancer identifies a region of chromosome 5p15 associated with risk for adenocarcinoma.	Lung adenocarcinoma	5,739 European ancestry cases, 5,848 European ancestry controls	7,561 European ancestry cases, 13,818 European ancestry controls	5p15.33	TERT	TERT			ENSG00000164362	NA	NA	rs2736100-G	rs2736100	0	2736100	3_prime_UTR_variant	0	0.5	2e-10	9.69897		1.12	[1.08-1.16]	Illumina [515922]	N
8	rs2736100	5	1286516	rs2736100	2008-11-12	18835860	Mushiroda T	2008-10-01	J Med Genet	www.ncbi.nlm.nih.gov/pubmed/18835860	A genome-wide association study identifies an association of a common variant in TERT with susceptibility to idiopathic pulmonary fibrosis.	Idiopathic pulmonary fibrosis	159 Japanese ancestry cases, 934 Japanese ancestry controls	83 Japanese ancestry cases, 535 Japanese ancestry controls	5p15.33	TERT	TERT			ENSG00000164362	NA	NA	rs2736100-A	rs2736100	0	2736100	3_prime_UTR_variant	0	0.41	3e-08	7.52288		2.11	[1.61-2.78]	Illumina [214508]	N
8	rs2736100	5	1286516	rs2736100	2010-09-15	20700438	Hsiung CA	2010-08-05	PLoS Genet	www.ncbi.nlm.nih.gov/pubmed/20700438	The 5p15.33 locus is associated with risk of lung adenocarcinoma in never-smoking females in Asia.	Lung adenocarcinoma	584 East Asian ancestry cases, 585 East Asian ancestry controls	2,184 East Asian ancestry cases, 2,515 East Asian ancestry controls	5p15.33	TERT, CLPTM1L	TERT			ENSG00000164362	NA	NA	rs2736100-G	rs2736100	0	2736100	3_prime_UTR_variant	0	0.39	2e-22	21.699		1.46	[1.35-1.57]	Illumina [457504]	N
8	rs2736100	5	1286516	rs2736100	2013-09-04	20139978	Kamatani Y	2010-02-07	Nat Genet	www.ncbi.nlm.nih.gov/pubmed/20139978	Genome-wide association study of hematological and biochemical traits in a Japanese population.	Red blood cell count	14,392 Japanese ancestry individuals	NA	5p15.33	TERT	TERT			ENSG00000164362	NA	NA	rs2736100-G	rs2736100	0	2736100	3_prime_UTR_variant	0	0.4	3e-08	7.52288		0.067	[0.043-0.091] unit increase	Illumina [561583]	N
8	rs2736100	5	1286516	rs2736100	2013-11-01	23583980	Fingerlin TE	2013-04-14	Nat Genet	www.ncbi.nlm.nih.gov/pubmed/23583980	Genome-wide association study identifies multiple susceptibility loci for pulmonary fibrosis.	Interstitial lung disease	1,161 European ancestry cases, 4,683 European ancestry controls	876 European ancestry cases, 1,890 European ancestry controls	5p15.33	TERT	TERT			ENSG00000164362	NA	NA	rs2736100-A	rs2736100	0	2736100	3_prime_UTR_variant	0	0.49	2e-19	18.699		1.37	[1.27-1.49]	Illumina [439828]	N
8	rs2736100	5	1286516	rs2736100	2012-10-09	22886559	Rajaraman P	2012-08-11	Hum Genet	www.ncbi.nlm.nih.gov/pubmed/22886559	Genome-wide association study of glioma and meta-analysis.	Glioma	1,856 European ancestry cases, 4,955 European ancestry controls	5,015 European ancestry cases, 11,601 European ancestry controls	5p15.33	TERT	TERT			ENSG00000164362	NA	NA	rs2736100-G	rs2736100	0	2736100	3_prime_UTR_variant	0	0.494	4e-09	8.39794		1.3	[1.19-1.41]	Illumina [559977]	N
8	rs2736100	5	1286516	rs2736100	2010-07-12	20543847	Turnbull C	2010-06-13	Nat Genet	www.ncbi.nlm.nih.gov/pubmed/20543847	Variants near DMRT1, TERT and ATF7IP are associated with testicular germ cell cancer.	Testicular germ cell cancer	979 European ancestry cases, 4,947 European ancestry controls	664 European ancestry cases, 3,456 European ancestry controls	5p15.33	TERT	TERT			ENSG00000164362	NA	NA	rs2736100-T	rs2736100	0	2736100	3_prime_UTR_variant	0	0.49	8e-15	14.0969		1.33	[1.18-1.50]	Illumina [298782]	N
8	rs2736100	5	1286516	rs2736100	2009-07-12	19578367	Shete S	2009-07-05	Nat Genet	www.ncbi.nlm.nih.gov/pubmed/19578367	Genome-wide association study identifies five susceptibility loci for glioma.	Glioma	1,878 European ancestry cases, 3,670 European ancestry controls	2,545 European ancestry cases, 2,953 European ancestry controls	5p15.33	TERT	TERT			ENSG00000164362	NA	NA	rs2736100-G	rs2736100	0	2736100	3_prime_UTR_variant	0	0.49	2e-17	16.699		1.27	[1.19-1.37]	Illumina [454576]	N
8	rs2736100	5	1286516	rs2736100	2011-08-03	21725308	Hu Z	2011-07-03	Nat Genet	www.ncbi.nlm.nih.gov/pubmed/21725308	A genome-wide association study identifies two new lung cancer susceptibility loci at 13q12.12 and 22q12.2 in Han Chinese.	Lung cancer	2,331 Han Chinese ancestry cases, 3,077 Han Chinese ancestry controls	6,313 Han Chinese ancestry cases, 6,409 Han Chinese ancestry controls	5p15.33	TERT	TERT			ENSG00000164362	NA	NA	rs2736100-C	rs2736100	0	2736100	3_prime_UTR_variant	0	0.41	1e-27	27		1.27	[1.22-1.33]	Affymetrix [906703]	N
8	rs2736100	5	1286516	rs2736100	2019-05-21	30714141	Chen H	2019-02-04	Int J Cancer	www.ncbi.nlm.nih.gov/pubmed/30714141	Two novel genetic variants in the STK38L and RAB27A genes are associated with glioma susceptibility.	Glioma	992 Han Chinese ancestry cases, 1,008 Han Chinese ancestry controls	2,105 Han Chinese ancestry cases, 3,374 Han Chinese ancestry controls	5p15.33	TERT	TERT			ENSG00000164362	NA	NA	rs2736100-C	rs2736100	0	2736100	3_prime_UTR_variant	0	0.59	2e-12	11.699		1.27	[1.18-1.35]	Illumina [1889625] (imputed)	N
8	rs2736100	5	1286516	rs2736100	2020-09-21	32888493	Chen MH	2020-09-01	Cell	www.ncbi.nlm.nih.gov/pubmed/32888493	Trans-ethnic and Ancestry-Specific Blood-Cell Genetics in 746,667 Individuals from 5 Global Populations.	Platelet count	721,201 African American or Afro-Caribbean, African ancestry, European ancestry, East Asian ancestry, Hispanic or Latin American and South Asian ancestry individuals	NA	5p15.33	NR	TERT			ENSG00000164362	NA	NA	rs2736100-A	rs2736100	0	2736100	3_prime_UTR_variant	0	0.522801	8e-122	121.097		NA		Affymetrix, Illumina [24588908] (imputed)	N
8	rs2736100	5	1286516	rs2736100	2020-09-18	32888494	Vuckovic D	2020-09-01	Cell	www.ncbi.nlm.nih.gov/pubmed/32888494	The Polygenic and Monogenic Basis of Blood Traits and Diseases.	Monocyte percentage of white cells	408,112 British individuals	NA	5p15.33	TERT	TERT			ENSG00000164362	NA	NA	rs2736100-A	rs2736100	0	2736100	3_prime_UTR_variant	0	0.498344	5e-10	9.30103		0.0138212	[0.0095-0.0182] unit increase	Affymetrix [93095623] (imputed)	N
8	rs2736100	5	1286516	rs2736100	2022-05-31	35530816	Taub MA	2022-01-13	Cell Genom	www.ncbi.nlm.nih.gov/pubmed/35530816	Genetic determinants of telomere length from 109,122 ancestrally diverse whole-genome sequences in TOPMed.	Telomere length	51,654 European ancestry individuals, 29,260 African ancestry individuals, 18,091 Hispanic or Latin American individuals, 5,683 Asian ancestry individuals, 4,503 individuals	NA	5p15.33		TERT			ENSG00000164362	NA	NA	rs2736100-?	rs2736100	0	2736100	3_prime_UTR_variant	0	NR	5e-79	78.301		NA		NR [163000000]	N
8	rs2736100	5	1286516	rs2736100	2022-06-14	34962275	Lin WY	2021-12-28	Hum Mol Genet	www.ncbi.nlm.nih.gov/pubmed/34962275	Genome-wide association study for four measures of epigenetic age acceleration and two epigenetic surrogate markers using DNA methylation data from Taiwan biobank.	Intrinsic epigenetic age acceleration	2,309 East Asian ancestry individuals	NA	5p15.33		TERT			ENSG00000164362	NA	NA	rs2736100-C	rs2736100	0	2736100	3_prime_UTR_variant	0	0.398	7e-11	10.1549		0.7105	[0.5-0.92] unit increase	Affymetrix [7433014] (imputed)	N
8	rs2736100	5	1286516	rs2736100	2022-06-14	34962275	Lin WY	2021-12-28	Hum Mol Genet	www.ncbi.nlm.nih.gov/pubmed/34962275	Genome-wide association study for four measures of epigenetic age acceleration and two epigenetic surrogate markers using DNA methylation data from Taiwan biobank.	DNA methylation Hannum age acceleration	2,309 East Asian ancestry individuals	NA	5p15.33		TERT			ENSG00000164362	NA	NA	rs2736100-C	rs2736100	0	2736100	3_prime_UTR_variant	0	0.398	2e-06	5.69897		0.5003	[0.29-0.71] unit increase	Affymetrix [7433014] (imputed)	N
8	rs2736100	5	1286516	rs2736100	2021-07-27	34187551	McCartney DL	2021-06-29	Genome Biol	www.ncbi.nlm.nih.gov/pubmed/34187551	Genome-wide association studies identify 137 genetic loci for DNA methylation biomarkers of aging.	Intrinsic epigenetic age acceleration	34,461 European ancestry individuals	NA	5p15.33	NR	TERT			ENSG00000164362	NA	NA	rs2736100-A	rs2736100	0	2736100	3_prime_UTR_variant	0	0.4977	3e-11	10.5229		0.2024	[0.14-0.26] unit decrease	Affymetrix, Illumina [7567980] (imputed)	N
8	rs2736100	5	1286516	rs2736100	2022-11-17	36329257	Lee CJ	2022-11-03	Commun Biol	www.ncbi.nlm.nih.gov/pubmed/36329257	Phenome-wide analysis of Taiwan Biobank reveals novel glycemia-related loci and genetic risks for diabetes.	Red blood cell count	76,086 Taiwanese ancestry individuals	NA	5p15.33		TERT			ENSG00000164362	NA	NA	rs2736100-?	rs2736100	0	2736100	3_prime_UTR_variant	0	NR	2e-12	11.699		0.0150183	unit decrease	NR [5925277] (imputed)	N
8	rs2736100	5	1286516	rs2736100	2022-11-17	36329257	Lee CJ	2022-11-03	Commun Biol	www.ncbi.nlm.nih.gov/pubmed/36329257	Phenome-wide analysis of Taiwan Biobank reveals novel glycemia-related loci and genetic risks for diabetes.	Platelet count	76,345 Taiwanese ancestry individuals	NA	5p15.33		TERT			ENSG00000164362	NA	NA	rs2736100-?	rs2736100	0	2736100	3_prime_UTR_variant	0	NR	2e-16	15.699		2.24878	unit decrease	NR [5925277] (imputed)	N
8	rs2736099	5	1287340	rs2736099	2020-02-13	31738745	Gibson J	2019-11-18	PLoS Genet	www.ncbi.nlm.nih.gov/pubmed/31738745	A meta-analysis of genome-wide association studies of epigenetic age acceleration.	Intrinsic epigenetic age acceleration	13,493 European ancestry individuals	NA	5p15.33	NR	TERT			ENSG00000164362	NA	NA	rs2736099-A	rs2736099	0	2736099	intron_variant	0	0.3668	9e-10	9.04576		0.3726	[0.25-0.49] unit increase	Illumina [5932107] (imputed)	N
8	rs2736099	5	1287340	rs2736099	2018-02-13	29374233	Lu AT	2018-01-26	Nat Commun	www.ncbi.nlm.nih.gov/pubmed/29374233	GWAS of epigenetic aging rates in blood reveals a critical role for TERT.	Intrinsic epigenetic age acceleration	8,393 European ancestry individuals	1,023 African American individuals, 491 Hispanic individuals	5p15.33	TERT	TERT			ENSG00000164362	NA	NA	rs2736099-A	rs2736099	0	2736099	intron_variant	0	0.36	1e-12	12		0.631	[0.46-0.81] unit increase	Affymetrix, Illumina [~ 7400000] (imputed)	N
9	rs9379084	6	7231843	rs9379084	2019-07-17	28552196	Tachmazidou I	2017-06-01	Am J Hum Genet	www.ncbi.nlm.nih.gov/pubmed/28552196	Whole-Genome Sequencing Coupled to Imputation Discovers Genetic Signals for Anthropometric Traits.	Height	1,249 whole genome sequenced European ancestry individuals, 3,541 whole genome sequenced individuals, 46,910 European ancestry individuals, 471 Carlantino (founder/genetic isolate) individuals, 1,197 Friuli Venezia Giulia (founder/genetic isolate) individuals, 1,043 Mylopotamos (founder/genetic isolate) individuals, 933 Pomak (founder/genetic isolate) individuals, 1,785 Val Borbera (founder/genet…	205,003 European ancestry individuals	6p24.3	RREB1	RREB1			ENSG00000124782	NA	NA	rs9379084-A	rs9379084	0	9379084	missense_variant	0	0.1228	1e-07	7		0.0569	[0.036-0.078] unit decrease	Affymetrix, Illumina, Perlegen [15844966] (imputed)	N
9	rs9379084	6	7231843	rs9379084	2020-01-08	30297969	Mahajan A	2018-10-08	Nat Genet	www.ncbi.nlm.nih.gov/pubmed/30297969	Fine-mapping type 2 diabetes loci to single-variant resolution using high-density imputation and islet-specific epigenome maps.	Type 2 diabetes	74,124 European ancestry cases, 824,006 European ancestry controls	NA	6p24.3	RREB1	RREB1			ENSG00000124782	NA	NA	rs9379084-G	rs9379084	0	9379084	missense_variant	0	0.8873	3e-21	20.5229		1.11	[1.08-1.13]	Affymetrix, Illumina [~ 27000000] (imputed)	N
9	rs9379084	6	7231843	rs9379084	2019-01-28	30598549	Morris JA	2018-12-31	Nat Genet	www.ncbi.nlm.nih.gov/pubmed/30598549	An atlas of genetic influences on osteoporosis in humans and mice.	Heel bone mineral density	426,824 British ancestry individuals	NA	6p24.3	RREB1	RREB1			ENSG00000124782	NA	NA	rs9379084-G	rs9379084	0	9379084	missense_variant	0	0.895148	1e-30	30		0.0340199	[0.028-0.04] unit increase	NR [13737936] (imputed)	N
9	rs9379084	6	7231843	rs9379084	2019-10-16	31562340	Akiyama M	2019-09-27	Nat Commun	www.ncbi.nlm.nih.gov/pubmed/31562340	Characterizing rare and low-frequency height-associated variants in the Japanese population.	Height	159,095 Japanese ancestry individuals	32,692 Japanese ancestry individuals	6p24.3	RREB1	RREB1			ENSG00000124782	NA	NA	rs9379084-?	rs9379084	0	9379084	missense_variant	0	NR	8e-30	29.0969		0.0377118	[0.031-0.044] unit decrease	Illumina [27896057] (imputed)	N
9	rs9379084	6	7231843	rs9379084	2019-02-08	30595370	Kichaev G	2018-12-27	Am J Hum Genet	www.ncbi.nlm.nih.gov/pubmed/30595370	Leveraging Polygenic Functional Enrichment to Improve GWAS Power.	Heel bone mineral density	approximately 446,000 European ancestry individuals	NA	6p24.3		RREB1			ENSG00000124782	NA	NA	rs9379084-?	rs9379084	0	9379084	missense_variant	0	NR	8e-36	35.0969		NA		NR [~ 8900000] (imputed)	N
9	rs9379084	6	7231843	rs9379084	2017-11-30	29059683	Michailidou K	2017-10-23	Nature	www.ncbi.nlm.nih.gov/pubmed/29059683	Association analysis identifies 65 new breast cancer risk loci.	Breast cancer	76,192 European ancestry cases, 63,082 European ancestry controls	46,785 European ancestry cases, 42,892 European ancestry controls, 14,068 East Asian ancestry cases, 13,104 East Asian ancestry controls	6p24.3	NR	RREB1			ENSG00000124782	NA	NA	rs9379084-A	rs9379084	0	9379084	missense_variant	0	0.1206	3e-06	5.52288	(EA)	0.0486	[0.028-0.069] unit increase	Illumina [~ 11800000] (imputed)	N
9	rs9379084	6	7231843	rs9379084	2020-07-06	32499647	Spracklen CN	2020-05-06	Nature	www.ncbi.nlm.nih.gov/pubmed/32499647	Identification of type 2 diabetes loci in 433,540 East Asian individuals.	Type 2 diabetes	77,418 East Asian cases, 356,122 East Asian controls	NA	6p24.3	SSR1, RREB1	RREB1			ENSG00000124782	NA	NA	rs9379084-G	rs9379084	0	9379084	missense_variant	0	0.799	2e-14	13.699		1.07	[1.05-1.09]	Affymetrix, Illumina [11800000] (imputed)	N
9	rs9379084	6	7231843	rs9379084	2018-09-20	28869591	Kemp JP	2017-09-04	Nat Genet	www.ncbi.nlm.nih.gov/pubmed/28869591	Identification of 153 new loci associated with heel bone mineral density and functional involvement of GPC6 in osteoporosis.	Heel bone mineral density	76,067 European ancestry women, 66,420 European ancestry men	NA	6p24.3	RREB1	RREB1			ENSG00000124782	NA	NA	rs9379084-G	rs9379084	0	9379084	missense_variant	0	0.883136	6e-09	8.22185	(women)	0.0410614	[0.027-0.056] unit increase	NR [17166351] (imputed)	N
9	rs9379084	6	7231843	rs9379084	2018-09-20	28869591	Kemp JP	2017-09-04	Nat Genet	www.ncbi.nlm.nih.gov/pubmed/28869591	Identification of 153 new loci associated with heel bone mineral density and functional involvement of GPC6 in osteoporosis.	Heel bone mineral density	76,067 European ancestry women, 66,420 European ancestry men	NA	6p24.3	RREB1	RREB1			ENSG00000124782	NA	NA	rs9379084-G	rs9379084	0	9379084	missense_variant	0	0.882837	4e-07	6.39794	(men)	0.0397905	[0.024-0.056] unit increase	NR [17166351] (imputed)	N
9	rs9379084	6	7231843	rs9379084	2018-09-20	28869591	Kemp JP	2017-09-04	Nat Genet	www.ncbi.nlm.nih.gov/pubmed/28869591	Identification of 153 new loci associated with heel bone mineral density and functional involvement of GPC6 in osteoporosis.	Heel bone mineral density	76,067 European ancestry women, 66,420 European ancestry men	NA	6p24.3	RREB1	RREB1			ENSG00000124782	NA	NA	rs9379084-G	rs9379084	0	9379084	missense_variant	0	0.882997	3e-15	14.5229		0.0413825	[0.031-0.052] unit increase	NR [17166351] (imputed)	N
9	rs9379084	6	7231843	rs9379084	2019-04-05	29632382	Mahajan A	2018-04-09	Nat Genet	www.ncbi.nlm.nih.gov/pubmed/29632382	Refining the accuracy of validated target identification through coding variant fine-mapping in type 2 diabetes.	Type 2 diabetes (adjusted for BMI)	up to 48,286 European ancestry cases, up to 250,671 European ancestry controls	NA	6p24.3	RREB1	RREB1			ENSG00000124782	NA	NA	rs9379084-G	rs9379084	0	9379084	missense_variant	0	0.887	2e-13	12.699		1.09	[1.06-1.12]	Affymetrix, Illumina [247470]	N
9	rs9379084	6	7231843	rs9379084	2019-08-05	31043758	Warrington NM	2019-05-01	Nat Genet	www.ncbi.nlm.nih.gov/pubmed/31043758	Maternal and fetal genetic effects on birth weight and their relevance to cardio-metabolic risk factors.	Offspring birth weight	210,267 European ancestry individuals, 19,802 individuals	NR	6p24.3	RREB1	RREB1			ENSG00000124782	NA	NA	rs9379084-G	rs9379084	0	9379084	missense_variant	0	0.883436	1e-16	16		0.040696	[0.031-0.05] unit increase	Affymetrix, Illumina [14869762] (imputed)	N
9	rs9379084	6	7231843	rs9379084	2019-08-05	31043758	Warrington NM	2019-05-01	Nat Genet	www.ncbi.nlm.nih.gov/pubmed/31043758	Maternal and fetal genetic effects on birth weight and their relevance to cardio-metabolic risk factors.	Birth weight	298,142 European ancestry individuals, 6,635 African American individuals, 1,449 Filipino individuals, 420 Turkish individuals, 365 Moroccan individuals, 395 Surinamese individuals, 1,052 Afro-Caribbean individuals, 612 Hispanic individuals, 1,180 Thai individuals, 840 Chinese ancestry individuals, 10,133 individuals	NR	6p24.3	RREB1	RREB1			ENSG00000124782	NA	NA	rs9379084-G	rs9379084	0	9379084	missense_variant	0	0.882647	1e-07	7		0.021801	[0.014-0.03] unit increase	Affymetrix, Illumina [15144367] (imputed)	N
9	rs9379084	6	7231843	rs9379084	2020-12-14	32042192	Ruth KS	2020-02-10	Nat Med	www.ncbi.nlm.nih.gov/pubmed/32042192	Using human genetics to understand the disease impacts of testosterone in men and women.	Sex hormone-binding globulin levels	370,125 European ancestry individuals	NA	6p24.3	NR	RREB1			ENSG00000124782	NA	NA	rs9379084-G	rs9379084	0	9379084	missense_variant	0	0.884415	5e-23	22.301		0.0145332	[0.012-0.017] unit increase	Affymetrix [16582965] (imputed)	N
9	rs9379084	6	7231843	rs9379084	2020-12-14	32042192	Ruth KS	2020-02-10	Nat Med	www.ncbi.nlm.nih.gov/pubmed/32042192	Using human genetics to understand the disease impacts of testosterone in men and women.	Sex hormone-binding globulin levels	180,726 European ancestry men	NA	6p24.3	NR	RREB1			ENSG00000124782	NA	NA	rs9379084-G	rs9379084	0	9379084	missense_variant	0	0.884644	1e-15	15		0.0153264	[0.011-0.019] unit increase	Affymetrix [16582614] (imputed)	N
9	rs9379084	6	7231843	rs9379084	2019-04-05	29632382	Mahajan A	2018-04-09	Nat Genet	www.ncbi.nlm.nih.gov/pubmed/29632382	Refining the accuracy of validated target identification through coding variant fine-mapping in type 2 diabetes.	Type 2 diabetes	48,286 European ancestry cases, 250,671 European ancestry controls, 33,126 African American, East Asian, Hispanic/Latino or South Asian cases, 120,161 African American, East Asian, Hispanic/Latino or South Asian controls	NA	6p24.3	RREB1	RREB1			ENSG00000124782	NA	NA	rs9379084-G	rs9379084	0	9379084	missense_variant	0	0.884	1e-13	13		1.08	[1.06-1.11]	Affymetrix, Illumina [247470]	N
9	rs9379084	6	7231843	rs9379084	2019-04-05	29632382	Mahajan A	2018-04-09	Nat Genet	www.ncbi.nlm.nih.gov/pubmed/29632382	Refining the accuracy of validated target identification through coding variant fine-mapping in type 2 diabetes.	Type 2 diabetes (adjusted for BMI)	48,286 European ancestry cases, 250,671 European ancestry controls, 33,126 African American, East Asian, Hispanic/Latino or South Asian cases, 120,161 African American, East Asian, Hispanic/Latino or South Asian controls	NA	6p24.3	RREB1	RREB1			ENSG00000124782	NA	NA	rs9379084-G	rs9379084	0	9379084	missense_variant	0	0.884	2e-17	16.699		1.1	[1.07-1.13]	Affymetrix, Illumina [247470]	N
9	rs9379084	6	7231843	rs9379084	2019-04-05	29632382	Mahajan A	2018-04-09	Nat Genet	www.ncbi.nlm.nih.gov/pubmed/29632382	Refining the accuracy of validated target identification through coding variant fine-mapping in type 2 diabetes.	Type 2 diabetes	up to 48,286 European ancestry cases, up to 250,671 European ancestry controls	NA	6p24.3	RREB1	RREB1			ENSG00000124782	NA	NA	rs9379084-G	rs9379084	0	9379084	missense_variant	0	0.887	2e-12	11.699		1.1	[1.07-1.13]	Affymetrix, Illumina [247470]	N
9	rs9379084	6	7231843	rs9379084	2020-12-14	32042192	Ruth KS	2020-02-10	Nat Med	www.ncbi.nlm.nih.gov/pubmed/32042192	Using human genetics to understand the disease impacts of testosterone in men and women.	Sex hormone-binding globulin levels adjusted for BMI	368,929 European ancestry individuals	NA	6p24.3	NR	RREB1			ENSG00000124782	NA	NA	rs9379084-G	rs9379084	0	9379084	missense_variant	0	0.884415	5e-26	25.301		0.0138383	[0.011-0.016] unit increase	Affymetrix [16582909] (imputed)	N
9	rs9379084	6	7231843	rs9379084	2020-12-14	32042192	Ruth KS	2020-02-10	Nat Med	www.ncbi.nlm.nih.gov/pubmed/32042192	Using human genetics to understand the disease impacts of testosterone in men and women.	Sex hormone-binding globulin levels adjusted for BMI	180,094 European ancestry men	NA	6p24.3	NR	RREB1			ENSG00000124782	NA	NA	rs9379084-G	rs9379084	0	9379084	missense_variant	0	0.884644	2e-20	19.699		0.0161934	[0.013-0.02] unit increase	Affymetrix [16582621] (imputed)	N
9	rs9379084	6	7231843	rs9379084	2019-05-21	30595370	Kichaev G	2018-12-27	Am J Hum Genet	www.ncbi.nlm.nih.gov/pubmed/30595370	Leveraging Polygenic Functional Enrichment to Improve GWAS Power.	Height	approximately 458,000 European ancestry individuals	NA	6p24.3		RREB1			ENSG00000124782	NA	NA	rs9379084-?	rs9379084	0	9379084	missense_variant	0	NR	4e-65	64.3979		NA		NR [~ 8900000] (imputed)	N
9	rs9379084	6	7231843	rs9379084	2020-12-14	32042192	Ruth KS	2020-02-10	Nat Med	www.ncbi.nlm.nih.gov/pubmed/32042192	Using human genetics to understand the disease impacts of testosterone in men and women.	Sex hormone-binding globulin levels adjusted for BMI	188,908 European ancestry women	NA	6p24.3	NR	RREB1			ENSG00000124782	NA	NA	rs9379084-G	rs9379084	0	9379084	missense_variant	0	0.884204	2e-10	9.69897		0.012719	[0.0088-0.0166] unit increase	Affymetrix [16585854] (imputed)	N
9	rs9379084	6	7231843	rs9379084	2020-12-14	32042192	Ruth KS	2020-02-10	Nat Med	www.ncbi.nlm.nih.gov/pubmed/32042192	Using human genetics to understand the disease impacts of testosterone in men and women.	Sex hormone-binding globulin levels	189,473 European ancestry women	NA	6p24.3	NR	RREB1			ENSG00000124782	NA	NA	rs9379084-G	rs9379084	0	9379084	missense_variant	0	0.884204	3e-10	9.52288		0.0148429	[0.01-0.019] unit increase	Affymetrix [16585866] (imputed)	N
9	rs9379084	6	7231843	rs9379084	2020-09-14	32541925	Vujkovic M	2020-06-15	Nat Genet	www.ncbi.nlm.nih.gov/pubmed/32541925	Discovery of 318 new risk loci for type 2 diabetes and related vascular outcomes among 1.4 million participants in a multi-ancestry meta-analysis.	Type 2 diabetes	148,726 European ancestry cases, 965,732 European ancestry controls	NA	6p24.3	NR	RREB1			ENSG00000124782	NA	NA	rs9379084-G	rs9379084	0	9379084	missense_variant	0	0.8803	4e-22	21.3979		0.0747	[0.06-0.09] unit increase	Affymetrix, Illumina [1198787] (imputed)	N
9	rs9379084	6	7231843	rs9379084	2018-10-18	30048462	Kim SK	2018-07-26	PLoS One	www.ncbi.nlm.nih.gov/pubmed/30048462	Identification of 613 new loci associated with heel bone mineral density and a polygenic risk score for bone mineral density, osteoporosis and fracture.	Heel bone mineral density	394,929 European ancestry individuals	NA	6p24.3		RREB1			ENSG00000124782	NA	NA	rs9379084-?	rs9379084	0	9379084	missense_variant	0	NR	5e-36	35.301		0.0389254	[0.032-0.045] unit increase	Affymetrix [20259828] (imputed)	N
9	rs9379084	6	7231843	rs9379084	2020-09-14	32541925	Vujkovic M	2020-06-15	Nat Genet	www.ncbi.nlm.nih.gov/pubmed/32541925	Discovery of 318 new risk loci for type 2 diabetes and related vascular outcomes among 1.4 million participants in a multi-ancestry meta-analysis.	Type 2 diabetes	148,726 European ancestry cases, 24,646 African American cases, 8,616 Hispanic cases, 46,511 Asian ancestry cases, 965,732 European ancestry controls, 31,446 African American controls, 11,829 Hispanic controls, 169,776 Asian ancestry controls	NA	6p24.3	NR	RREB1			ENSG00000124782	NA	NA	rs9379084-G	rs9379084	0	9379084	missense_variant	0	0.843	5e-31	30.301		0.0715	[0.059-0.084] unit increase	Affymetrix, Illumina [at least 945603] (imputed)	N
9	rs9379084	6	7231843	rs9379084	2020-12-14	32042192	Ruth KS	2020-02-10	Nat Med	www.ncbi.nlm.nih.gov/pubmed/32042192	Using human genetics to understand the disease impacts of testosterone in men and women.	Bioavailable testosterone levels	188,507 European ancestry women	NA	6p24.3	NR	RREB1			ENSG00000124782	NA	NA	rs9379084-A	rs9379084	0	9379084	missense_variant	0	0.115835	3e-08	7.52288		0.0224985	[0.014-0.031] unit increase	Affymetrix [16585745] (imputed)	N
9	rs9379084	6	7231843	rs9379084	2019-02-08	30595370	Kichaev G	2018-12-27	Am J Hum Genet	www.ncbi.nlm.nih.gov/pubmed/30595370	Leveraging Polygenic Functional Enrichment to Improve GWAS Power.	Type 2 diabetes	approximately 459,000 European ancestry individuals	NA	6p24.3		RREB1			ENSG00000124782	NA	NA	rs9379084-?	rs9379084	0	9379084	missense_variant	0	NR	2e-15	14.699		NA		NR [~ 8900000] (imputed)	N
9	rs9379084	6	7231843	rs9379084	2019-06-21	31015401	Wu Y	2019-04-23	Nat Commun	www.ncbi.nlm.nih.gov/pubmed/31015401	Genome-wide association study of medication-use and associated disease in the UK Biobank.	Medication use (drugs used in diabetes)	15,272 European ancestry cases, 29,0641 European ancestry controls	NA	6p24.3	RREB1	RREB1			ENSG00000124782	NA	NA	rs9379084-A	rs9379084	0	9379084	missense_variant	0	0.104171	3e-08	7.52288		0.108271	[0.07-0.147] unit decrease	Affymetrix [7288503] (imputed)	N
9	rs9379084	6	7231843	rs9379084	2022-06-13	35192695	Haas CB	2022-02-22	Endocrinology	www.ncbi.nlm.nih.gov/pubmed/35192695	Cross-ancestry genome-wide association studies of sex hormone concentrations in pre- and postmenopausal women.	Sex hormone-binding globulin levels	196,901 European ancestry individuals	NA	6p24.3		RREB1			ENSG00000124782	NA	NA	rs9379084-A	rs9379084	0	9379084	missense_variant	0	0.113636	4e-06	5.39794		0.0235686	[0.014-0.034] unit decrease	NR [NR] (imputed)	N
9	rs9379084	6	7231843	rs9379084	2020-11-04	33097823	Pei YF	2020-10-23	Commun Biol	www.ncbi.nlm.nih.gov/pubmed/33097823	The genetic architecture of appendicular lean mass characterized by association analysis in the UK Biobank study.	Appendicular lean mass	450,243 European ancestry individuals	NA	6p24.3	RREB1	RREB1			ENSG00000124782	NA	NA	rs9379084-A	rs9379084	0	9379084	missense_variant	0	0.1155	2e-20	19.699		0.0271	[0.021-0.033] unit decrease	Affymetrix [18391927] (imputed)	N
9	rs9379084	6	7231843	rs9379084	2022-06-13	35192695	Haas CB	2022-02-22	Endocrinology	www.ncbi.nlm.nih.gov/pubmed/35192695	Cross-ancestry genome-wide association studies of sex hormone concentrations in pre- and postmenopausal women.	Sex hormone-binding globulin levels	4,522 African ancestry individuals, 196,901 European ancestry individuals	NA	6p24.3		RREB1			ENSG00000124782	NA	NA	rs9379084-?	rs9379084	0	9379084	missense_variant	0	NR	7e-06	5.1549		4.502	z score decrease	NR [NR] (imputed)	N
9	rs9379084	6	7231843	rs9379084	2020-11-04	33097823	Pei YF	2020-10-23	Commun Biol	www.ncbi.nlm.nih.gov/pubmed/33097823	The genetic architecture of appendicular lean mass characterized by association analysis in the UK Biobank study.	Appendicular lean mass	205,513 European ancestry men	NA	6p24.3	RREB1	RREB1			ENSG00000124782	NA	NA	rs9379084-A	rs9379084	0	9379084	missense_variant	0	0.116	3e-13	12.5229		0.03	[0.022-0.038] unit decrease	Affymetrix [18391927] (imputed)	N
9	rs9379084	6	7231843	rs9379084	2020-11-04	33097823	Pei YF	2020-10-23	Commun Biol	www.ncbi.nlm.nih.gov/pubmed/33097823	The genetic architecture of appendicular lean mass characterized by association analysis in the UK Biobank study.	Appendicular lean mass	244,730 European ancestry women	NA	6p24.3	RREB1	RREB1			ENSG00000124782	NA	NA	rs9379084-A	rs9379084	0	9379084	missense_variant	0	0.116	4e-09	8.39794		0.02	[0.012-0.028] unit decrease	Affymetrix [18391927] (imputed)	N
9	rs9379084	6	7231843	rs9379084	2022-08-19	35551307	Mahajan A	2022-05-12	Nat Genet	www.ncbi.nlm.nih.gov/pubmed/35551307	Multi-ancestry genetic study of type 2 diabetes highlights the power of diverse populations for discovery and translation.	Type 2 diabetes	139,705 East Asian ancestry individuals	NA	6p24.3		RREB1			ENSG00000124782	NA	NA	rs9379084-G	rs9379084	0	9379084	missense_variant	0	0.822	1e-08	8		0.069	[0.045-0.093] unit increase	Affymetrix, Illumina [9106251] (imputed)	N
9	rs9379084	6	7231843	rs9379084	2022-08-19	35551307	Mahajan A	2022-05-12	Nat Genet	www.ncbi.nlm.nih.gov/pubmed/35551307	Multi-ancestry genetic study of type 2 diabetes highlights the power of diverse populations for discovery and translation.	Type 2 diabetes	251,740 European ancestry individuals, 139,705 East Asian ancestry individuals, 40,737 South Asian ancestry individuals, 27,417 Hispanic individuals, 30,167 African American individuals, 2,426 Zulu ancestry individuals	NA	6p24.3		RREB1			ENSG00000124782	NA	NA	rs9379084-G	rs9379084	0	9379084	missense_variant	0	NR	1e-26	26		1.09	[1.07-1.11]	Affymetrix, Illumina [10454876] (imputed)	N
9	rs9379084	6	7231843	rs9379084	2022-08-19	35551307	Mahajan A	2022-05-12	Nat Genet	www.ncbi.nlm.nih.gov/pubmed/35551307	Multi-ancestry genetic study of type 2 diabetes highlights the power of diverse populations for discovery and translation.	Type 2 diabetes	251,740 European ancestry individuals	NA	6p24.3		RREB1			ENSG00000124782	NA	NA	rs9379084-G	rs9379084	0	9379084	missense_variant	0	0.888	4e-26	25.3979		0.11	[0.09-0.13] unit increase	Affymetrix, Illumina [10454876] (imputed)	N
9	rs9379084	6	7231843	rs9379084	2021-12-14	34594039	Sakaue S	2021-09-30	Nat Genet	www.ncbi.nlm.nih.gov/pubmed/34594039	A cross-population atlas of genetic associations for 220 human phenotypes.	Type 2 diabetes	45,383 East Asian ancestry cases, 132,032 East Asian ancestry controls	NA	6p24.3		RREB1			ENSG00000124782	NA	NA	rs9379084-A	rs9379084	0	9379084	missense_variant	0	0.275714	1e-10	10		0.070027	[0.049-0.091] unit decrease	Illumina [13429769] (imputed)	N
9	rs9379084	6	7231843	rs9379084	2021-08-24	34021172	Christakoudi S	2021-05-21	Sci Rep	www.ncbi.nlm.nih.gov/pubmed/34021172	GWAS of allometric body-shape indices in UK Biobank identifies loci suggesting associations with morphogenesis, organogenesis, adrenal cell renewal and cancer.	Hip circumference adjusted for BMI	186,825 British ancestry men	NA	6p24.3	RREB1	RREB1			ENSG00000124782	NA	NA	rs9379084-A	rs9379084	0	9379084	missense_variant	0	NR	5e-10	9.30103		0.0307534	[0.021-0.04] unit decrease	Affymetrix [323123] (imputed)	N
9	rs9379084	6	7231843	rs9379084	2021-12-14	34594039	Sakaue S	2021-09-30	Nat Genet	www.ncbi.nlm.nih.gov/pubmed/34594039	A cross-population atlas of genetic associations for 220 human phenotypes.	Height	165,056 East Asian ancestry individuals	NA	6p24.3		RREB1			ENSG00000124782	NA	NA	rs9379084-A	rs9379084	0	9379084	missense_variant	0	0.272791	1e-26	26		0.0253576	[0.021-0.03] unit decrease	Illumina [13479295] (imputed)	N
9	rs9379084	6	7231843	rs9379084	2021-12-14	34594039	Sakaue S	2021-09-30	Nat Genet	www.ncbi.nlm.nih.gov/pubmed/34594039	A cross-population atlas of genetic associations for 220 human phenotypes.	Serum total protein level	133,321 East Asian ancestry individuals	NA	6p24.3		RREB1			ENSG00000124782	NA	NA	rs9379084-A	rs9379084	0	9379084	missense_variant	0	0.274246	1e-11	11		0.0300352	[0.021-0.039] unit increase	Illumina [13477433] (imputed)	N
9	rs9379084	6	7231843	rs9379084	2021-12-14	34594039	Sakaue S	2021-09-30	Nat Genet	www.ncbi.nlm.nih.gov/pubmed/34594039	A cross-population atlas of genetic associations for 220 human phenotypes.	Type 2 diabetes	38,841 European ancestry cases, 451,248 European ancestry controls, 45,383 East Asian ancestry cases, 132,032 East Asian ancestry controls	NA	6p24.3		RREB1			ENSG00000124782	NA	NA	rs9379084-A	rs9379084	0	9379084	missense_variant	0	NR	1e-21	21		0.0816	[0.065-0.098] unit decrease	Affymetrix, Illumina [25845091] (imputed)	N
9	rs9379084	6	7231843	rs9379084	2021-12-14	34594039	Sakaue S	2021-09-30	Nat Genet	www.ncbi.nlm.nih.gov/pubmed/34594039	A cross-population atlas of genetic associations for 220 human phenotypes.	Serum total protein level	314,921 European ancestry individuals, 133,321 East Asian ancestry individuals	NA	6p24.3		RREB1			ENSG00000124782	NA	NA	rs9379084-A	rs9379084	0	9379084	missense_variant	0	NR	1e-14	14		0.023	[0.017-0.029] unit increase	Affymetrix, Illumina [20536782] (imputed)	N
9	rs9379084	6	7231843	rs9379084	2021-12-14	34594039	Sakaue S	2021-09-30	Nat Genet	www.ncbi.nlm.nih.gov/pubmed/34594039	A cross-population atlas of genetic associations for 220 human phenotypes.	Gamma glutamyl transpeptidase	344,104 European ancestry individuals, 133,471 East Asian ancestry individuals	NA	6p24.3		RREB1			ENSG00000124782	NA	NA	rs9379084-A	rs9379084	0	9379084	missense_variant	0	NR	7e-18	17.1549		0.0232	[0.018-0.028] unit increase	Affymetrix, Illumina [20535691] (imputed)	N
9	rs9379084	6	7231843	rs9379084	2021-12-14	34594039	Sakaue S	2021-09-30	Nat Genet	www.ncbi.nlm.nih.gov/pubmed/34594039	A cross-population atlas of genetic associations for 220 human phenotypes.	Medication use (drugs used in diabetes)	15,272 European ancestry cases, 290,641 European ancestry controls, 30,515 East Asian ancestry cases, 148,211 East Asian ancestry controls	NA	6p24.3		RREB1			ENSG00000124782	NA	NA	rs9379084-A	rs9379084	0	9379084	missense_variant	0	NR	1e-13	13		0.0744	[0.055-0.094] unit decrease	Affymetrix, Illumina [15248280] (imputed)	N
10	rs9383901	6	151791737	rs13202913	2017-09-15	28654678	Mandage R	2017-06-27	PLoS One	www.ncbi.nlm.nih.gov/pubmed/28654678	Genetic factors affecting EBV copy number in lymphoblastoid cell lines derived from the 1000 Genome Project samples.	Epstein-Barr virus copy number in lymphoblastoid cell lines	389 East Asian ancestry individuals, 189 South Asian ancestry individuals, 492 European ancestry individuals, 467 Sub-Saharan African ancestry individuals, 59 African American individuals, 157 Hispanic/Latino individuals	NA	6q25.1	ARMT1	ARMT1 - CCDC170	ENSG00000146476	ENSG00000120262		501	23415	rs13202913-?	rs13202913	0	13202913	intergenic_variant	1	NR	6e-06	5.22185	(EA)	NA		NR [at least 880000]	N
10	rs7763324	6	151803754	rs6933660	2015-04-23	25231870	Perry JR	2014-07-23	Nature	www.ncbi.nlm.nih.gov/pubmed/25231870	Parent-of-origin-specific allelic associations among 106 genomic loci for age at menarche.	Menarche (age at onset)	Up to 182,413 European ancestry females	NA	6q25.1	ESR1	ARMT1 - CCDC170	ENSG00000146476	ENSG00000120262		12518	11398	rs6933660-C	rs6933660	0	6933660	intergenic_variant	1	0.69	1e-09	9		0.03	[0.02-0.04] unit increase	Affymetrix, Illumina [2441815] (imputed)	N
10	rs7763324	6	151806283	rs9397414	2019-02-08	30595370	Kichaev G	2018-12-27	Am J Hum Genet	www.ncbi.nlm.nih.gov/pubmed/30595370	Leveraging Polygenic Functional Enrichment to Improve GWAS Power.	Menarche (age at onset)	approximately 242,000 European ancestry individuals	NA	6q25.1		ARMT1 - CCDC170	ENSG00000146476	ENSG00000120262		15047	8869	rs9397414-?	rs9397414	0	9397414	intergenic_variant	1	NR	4e-16	15.3979		NA		NR [~ 8900000] (imputed)	N
10	6:151854187_CTT_C	6	151855593	rs10872673	2019-01-31	27476799	Nielson CM	2016-09-06	J Bone Miner Res	www.ncbi.nlm.nih.gov/pubmed/27476799	Novel Genetic Variants Associated With Increased Vertebral Volumetric BMD, Reduced Vertebral Fracture Risk, and Increased Expression of SLC1A3 and EPHB2.	Lumbar spine bone mineral density (trabecular)	12,287 European ancestry individuals	2,987 individuals	6q25.1	C6orf97	CCDC170			ENSG00000120262	NA	NA	rs10872673-G	rs10872673	0	10872673	intron_variant	0	0.6	8e-07	6.09691		0.065	[0.041-0.089] unit increase	Affymetrix, Illumina [up to 37790451] (imputed)	N
10	6:151854187_CTT_C	6	151855593	rs10872673	2019-01-31	27476799	Nielson CM	2016-09-06	J Bone Miner Res	www.ncbi.nlm.nih.gov/pubmed/27476799	Novel Genetic Variants Associated With Increased Vertebral Volumetric BMD, Reduced Vertebral Fracture Risk, and Increased Expression of SLC1A3 and EPHB2.	Lumbar spine bone mineral density (integral)	11,080 European ancestry individuals	NA	6q25.1	C6orf97	CCDC170			ENSG00000120262	NA	NA	rs10872673-G	rs10872673	0	10872673	intron_variant	0	0.6	2e-07	6.69897		0.066	[0.041-0.091] unit increase	Affymetrix, Illumina [up to 2659730] (imputed)	N
10	6:151854187_CTT_C	6	151855593	rs10872673	2019-02-08	30595370	Kichaev G	2018-12-27	Am J Hum Genet	www.ncbi.nlm.nih.gov/pubmed/30595370	Leveraging Polygenic Functional Enrichment to Improve GWAS Power.	Cardiovascular disease	approximately 459,000 European ancestry individuals	NA	6q25.1		CCDC170			ENSG00000120262	NA	NA	rs10872673-?	rs10872673	0	10872673	intron_variant	0	NR	7e-08	7.1549		NA		NR [~ 8900000] (imputed)	N
10	6:151854187_CTT_C	6	151855593	rs10872673	2021-12-14	34594039	Sakaue S	2021-09-30	Nat Genet	www.ncbi.nlm.nih.gov/pubmed/34594039	A cross-population atlas of genetic associations for 220 human phenotypes.	Serum alkaline phosphatase levels	344,292 European ancestry individuals, 118,886 East Asian ancestry individuals	NA	6q25.1		CCDC170			ENSG00000120262	NA	NA	rs10872673-T	rs10872673	0	10872673	intron_variant	0	NR	2e-11	10.699		0.0141	[0.01-0.0182] unit decrease	Affymetrix, Illumina [20533886] (imputed)	N
10	6:151854187_CTT_C	6	151857594	rs6931664	2019-01-28	30598549	Morris JA	2018-12-31	Nat Genet	www.ncbi.nlm.nih.gov/pubmed/30598549	An atlas of genetic influences on osteoporosis in humans and mice.	Heel bone mineral density	426,824 British ancestry individuals	NA	6q25.1	CCDC170	CCDC170			ENSG00000120262	NA	NA	rs6931664-A	rs6931664	0	6931664	intron_variant	0	0.40062	2e-33	32.699		0.029679	[0.025-0.035] unit decrease	NR [13737936] (imputed)	N
10	6:151854187_CTT_C	6	151857713	rs1832727	2022-04-13	34673960	Greenbaum J	2021-10-21	Hum Mol Genet	www.ncbi.nlm.nih.gov/pubmed/34673960	A multi-ethnic whole genome sequencing study to identify novel loci for bone mineral density.	Bone mineral density (spine)	2,948 African American individuals, 39,107 European ancestry individuals, 2,451 Hispanic individuals	NA	6q25.1		CCDC170			ENSG00000120262	NA	NA	rs1832727-?	rs1832727	0	1832727	intron_variant	0	NR	4e-14	13.3979		NA		NR [15500000] (imputed)	N
10	rs1871859	6	151858598	rs9371220	2019-02-13	29507422	Hoffmann TJ	2018-03-05	Nat Genet	www.ncbi.nlm.nih.gov/pubmed/29507422	A large electronic-health-record-based genome-wide study of serum lipids.	Low density lipoprotein cholesterol levels	265,204 European ancestry individuals, 7,795 Hispanic individuals, 6,855 East Asian ancestry individuals, 2,958 African American individuals, 439 South Asian ancestry individuals	NA	6q25.1	NR	CCDC170			ENSG00000120262	NA	NA	rs9371220-C	rs9371220	0	9371220	intron_variant	0	NR	8e-07	6.09691		0.023	unit decrease	Affymetrix [at least 7091467] (imputed)	N
10	rs1871859	6	151858598	rs9371220	2019-02-13	29507422	Hoffmann TJ	2018-03-05	Nat Genet	www.ncbi.nlm.nih.gov/pubmed/29507422	A large electronic-health-record-based genome-wide study of serum lipids.	Total cholesterol levels	265,204 European ancestry individuals, 7,795 Hispanic individuals, 6,855 East Asian ancestry individuals, 2,958 African American individuals, 439 South Asian ancestry individuals	NA	6q25.1	NR	CCDC170			ENSG00000120262	NA	NA	rs9371220-C	rs9371220	0	9371220	intron_variant	0	NR	7e-09	8.1549		0.027	unit decrease	Affymetrix [at least 7091467] (imputed)	N
10	rs4455680	6	151863505	rs4455680	2018-10-18	30048462	Kim SK	2018-07-26	PLoS One	www.ncbi.nlm.nih.gov/pubmed/30048462	Identification of 613 new loci associated with heel bone mineral density and a polygenic risk score for bone mineral density, osteoporosis and fracture.	Heel bone mineral density	394,929 European ancestry individuals	NA	6q25.1		CCDC170			ENSG00000120262	NA	NA	rs4455680-?	rs4455680	0	4455680	intron_variant	0	NR	2e-119	118.699		0.0590047	[0.054-0.064] unit decrease	Affymetrix [20259828] (imputed)	N
10	rs1871859	6	151872963	rs9371538	2017-02-13	27424934	Choi HJ	2016-07-15	Bone	www.ncbi.nlm.nih.gov/pubmed/27424934	Genome-wide association study in East Asians suggests UHMK1 as a novel bone mineral density susceptibility gene.	Bone mineral density (spine)	2,729 Korean ancestry individuals	1,547 Han Chinese ancestry individuals, 3,237 European ancestry individuals	6q25.1	ESR1	CCDC170			ENSG00000120262	NA	NA	rs9371538-T	rs9371538	0	9371538	intron_variant	0	0.45	6e-09	8.22185		0.11	NR unit decrease	Affymetrix [328918]	N
10	rs1871859	6	151872963	rs9371538	2017-02-13	27424934	Choi HJ	2016-07-15	Bone	www.ncbi.nlm.nih.gov/pubmed/27424934	Genome-wide association study in East Asians suggests UHMK1 as a novel bone mineral density susceptibility gene.	Bone mineral density (spine)	2,729 Korean ancestry individuals	1,547 Han Chinese ancestry individuals, 3,237 European ancestry individuals	6q25.1	ESR1	CCDC170			ENSG00000120262	NA	NA	rs9371538-T	rs9371538	0	9371538	intron_variant	0	0.45	3e-06	5.52288	(males)	0.14	NR unit decrease	Affymetrix [328918]	N
10	rs1871859	6	151873896	rs13213582	2021-06-29	33462484	Sinnott-Armstrong N	2021-01-18	Nat Genet	www.ncbi.nlm.nih.gov/pubmed/33462484	Genetics of 35 blood and urine biomarkers in the UK Biobank.	Serum phosphate levels	312,888 European ancestry individuals, 5,568 African ancestry individuals, 6,685 South Asian ancestry individuals	NA	6q25.1	NR	CCDC170			ENSG00000120262	NA	NA	rs13213582-T	rs13213582	0	13213582	intron_variant	0	NR	5e-12	11.301		0.0281	[0.02-0.036] unit increase	Affymetrix [9000000] (imputed)	N
10	6:151854187_CTT_C	6	151874122	rs9478217	2018-03-05	29304378	Medina-Gomez C	2018-01-04	Am J Hum Genet	www.ncbi.nlm.nih.gov/pubmed/29304378	Life-Course Genome-wide Association Study Meta-analysis of Total Body BMD and Assessment of Age-Specific Effects.	Total body bone mineral density (age 30-45)	10,062 European and unknown ancestry individuals	NA	6q25.1	NR	CCDC170			ENSG00000120262	NA	NA	rs9478217-A	rs9478217	0	9478217	intron_variant	0	0.4637	4e-15	14.3979		0.1173	unit decrease	Affymetrix, Illumina [~ 23700000] (imputed)	N
10	6:151854187_CTT_C	6	151882362	rs9478219	2022-04-13	34673960	Greenbaum J	2021-10-21	Hum Mol Genet	www.ncbi.nlm.nih.gov/pubmed/34673960	A multi-ethnic whole genome sequencing study to identify novel loci for bone mineral density.	Bone mineral density (femoral neck)	2,948 African American individuals, 39,107 European ancestry individuals, 2,451 Hispanic individuals	NA	6q25.1		CCDC170			ENSG00000120262	NA	NA	rs9478219-?	rs9478219	0	9478219	intron_variant	0	NR	4e-14	13.3979		NA		NR [15500000] (imputed)	N
10	rs1871859	6	151885986	rs9371221	2019-11-27	31453325	Wang H	2019-08-14	Sci Adv	www.ncbi.nlm.nih.gov/pubmed/31453325	Genotype-by-environment interactions inferred from genetic effects on phenotypic variability in the UK Biobank.	Heel bone mineral density	197,261 European ancestry individuals	NA	6q25.1	CCDC170	CCDC170			ENSG00000120262	NA	NA	rs9371221-?	rs9371221	0	9371221	intron_variant	0	NR	1e-76	76		NA		NR [5554549] (imputed)	N
10	rs1871859	6	151885986	rs9371221	2019-11-27	31453325	Wang H	2019-08-14	Sci Adv	www.ncbi.nlm.nih.gov/pubmed/31453325	Genotype-by-environment interactions inferred from genetic effects on phenotypic variability in the UK Biobank.	Heel bone mineral density variance	197,261 European ancestry individuals	NA	6q25.1	CCDC170	CCDC170			ENSG00000120262	NA	NA	rs9371221-?	rs9371221	0	9371221	intron_variant	0	NR	5e-10	9.30103		NA		NR [5554549] (imputed)	N
10	6:151854187_CTT_C	6	151895456	rs6909279	2019-02-08	30595370	Kichaev G	2018-12-27	Am J Hum Genet	www.ncbi.nlm.nih.gov/pubmed/30595370	Leveraging Polygenic Functional Enrichment to Improve GWAS Power.	Heel bone mineral density	approximately 446,000 European ancestry individuals	NA	6q25.1		CCDC170			ENSG00000120262	NA	NA	rs6909279-?	rs6909279	0	6909279	intron_variant	0	NR	1e-300	300		NA		NR [~ 8900000] (imputed)	N
10	6:151854187_CTT_C	6	151895456	rs6909279	2013-05-21	23437003	Paternoster L	2013-02-21	PLoS Genet	www.ncbi.nlm.nih.gov/pubmed/23437003	Genetic determinants of trabecular and cortical volumetric bone mineral densities and bone microstructure.	Bone mineral density	up to 5,878 European ancestry individuals	up to 1,052 European ancestry individuals	6q25.1	ESR1, C6orf97	CCDC170			ENSG00000120262	NA	NA	rs6909279-G	rs6909279	0	6909279	intron_variant	0	0.4	1e-09	9	(Cortical vBMD)	0.09	[0.070-0.110] unit decrease	Illumina [2401124] (imputed)	N
10	6:151854187_CTT_C	6	151896235	rs9479075	2018-07-04	29499414	Pei YF	2018-02-27	Bone	www.ncbi.nlm.nih.gov/pubmed/29499414	Joint study of two genome-wide association meta-analyses identified 20p12.1 and 20q13.33 for bone mineral density.	Lumbar spine bone mineral density	up to 4,692 European ancestry individuals, up to 1,539 Han Chinese ancestry individuals, up to 849 African American individuals, up to 446 Hispanic individuals, 2,882 European ancestry whole-genome sequenced individuals, 3,549 European ancestry whole-exome sequenced individuals, 26,534 European ancestry non-array genotype imputed individuals	NA	6q25.1	C6ORF97	CCDC170			ENSG00000120262	NA	NA	rs9479075-A	rs9479075	0	9479075	intron_variant	0	0.488202	4e-14	13.3979		0.06	[0.045-0.075] unit increase	Affymetrix, Illumina [7998108] (imputed)	N
10	6:151854187_CTT_C	6	151896235	rs9479075	2018-07-04	29499414	Pei YF	2018-02-27	Bone	www.ncbi.nlm.nih.gov/pubmed/29499414	Joint study of two genome-wide association meta-analyses identified 20p12.1 and 20q13.33 for bone mineral density.	Femoral neck bone mineral density	up to 4,692 European ancestry individuals, up to 1,539 Han Chinese ancestry individuals, up to 849 African American individuals, up to 446 Hispanic individuals, 2,882 European ancestry whole-genome sequenced individuals, 3,549 European ancestry whole-exome sequenced individuals, 26,534 European ancestry non-array genotype imputed individuals	NA	6q25.1	C6ORF97	CCDC170			ENSG00000120262	NA	NA	rs9479075-A	rs9479075	0	9479075	intron_variant	0	0.488202	2e-13	12.699		0.0515	[0.038-0.065] unit increase	Affymetrix, Illumina [7998108] (imputed)	N
10	rs1871859	6	151898506	rs1871859	2014-07-20	24249740	Zhang L	2013-11-17	Hum Mol Genet	www.ncbi.nlm.nih.gov/pubmed/24249740	Multistage genome-wide association meta-analyses identified two new loci for bone mineral density.	Bone mineral density	5,833 European ancestry females, 2,639 European ancestry males, 784 Han Chinese ancestry females, 763 Han Chinese ancestry males, 712 African American females, 409 Hispanic females	7,010 European ancestry females, 3,772 European ancestry males, 2,980 East Asian ancestry females, 2,159 East Asian ancestry males	6q25.1	C6orf97	CCDC170			ENSG00000120262	NA	NA	rs1871859-?	rs1871859	0	1871859	intron_variant	0	NR	9e-13	12.0458	(spine)	NA		Affymetrix, Illumina [5842825] (imputed)	N
10	rs1871859	6	151898506	rs1871859	2019-01-28	30598549	Morris JA	2018-12-31	Nat Genet	www.ncbi.nlm.nih.gov/pubmed/30598549	An atlas of genetic influences on osteoporosis in humans and mice.	Heel bone mineral density	426,824 British ancestry individuals	NA	6q25.1	CCDC170	CCDC170			ENSG00000120262	NA	NA	rs1871859-C	rs1871859	0	1871859	intron_variant	0	0.876864	2e-101	100.699		0.0728283	[0.066-0.08] unit increase	NR [13737936] (imputed)	N
10	rs1871859	6	151898506	rs1871859	2020-09-21	32888493	Chen MH	2020-09-01	Cell	www.ncbi.nlm.nih.gov/pubmed/32888493	Trans-ethnic and Ancestry-Specific Blood-Cell Genetics in 746,667 Individuals from 5 Global Populations.	Lymphocyte count	524,923 European ancestry individuals	NA	6q25.1	NR	CCDC170			ENSG00000120262	NA	NA	rs1871859-T	rs1871859	0	1871859	intron_variant	0	0.124218	2e-11	10.699		0.019351	[0.014-0.025] SD unit increase	Affymetrix, Illumina [50265552] (imputed)	N
10	rs1871859	6	151898506	rs1871859	2020-09-21	32888493	Chen MH	2020-09-01	Cell	www.ncbi.nlm.nih.gov/pubmed/32888493	Trans-ethnic and Ancestry-Specific Blood-Cell Genetics in 746,667 Individuals from 5 Global Populations.	Lymphocyte count	643,370 African American or Afro-Caribbean, African ancestry, European ancestry, East Asian ancestry, Hispanic or Latin American and South Asian ancestry individuals	NA	6q25.1	NR	CCDC170			ENSG00000120262	NA	NA	rs1871859-T	rs1871859	0	1871859	intron_variant	0	0.183316	2e-10	9.69897		NA		Affymetrix, Illumina [23472807] (imputed)	N
10	rs1871859	6	151898506	rs1871859	2020-09-18	32888494	Vuckovic D	2020-09-01	Cell	www.ncbi.nlm.nih.gov/pubmed/32888494	The Polygenic and Monogenic Basis of Blood Traits and Diseases.	Lymphocyte count	408,112 British individuals	NA	6q25.1	CCDC170	CCDC170			ENSG00000120262	NA	NA	rs1871859-T	rs1871859	0	1871859	intron_variant	0	0.122733	2e-11	10.699		0.0223757	[0.016-0.029] unit increase	Affymetrix [93095623] (imputed)	N
10	rs1871859	6	151898506	rs1871859	2018-10-18	30048462	Kim SK	2018-07-26	PLoS One	www.ncbi.nlm.nih.gov/pubmed/30048462	Identification of 613 new loci associated with heel bone mineral density and a polygenic risk score for bone mineral density, osteoporosis and fracture.	Heel bone mineral density	394,929 European ancestry individuals	NA	6q25.1		CCDC170			ENSG00000120262	NA	NA	rs1871859-?	rs1871859	0	1871859	intron_variant	0	NR	5e-255	254.301		0.105936	[0.1-0.112] unit increase	Affymetrix [20259828] (imputed)	N
10	rs1871859	6	151898506	rs1871859	2022-11-17	34887591	Graham SE	2021-12-09	Nature	www.ncbi.nlm.nih.gov/pubmed/34887591	The power of genetic diversity in genome-wide association studies of lipids.	Total cholesterol levels	40,963 South Asian ancestry individuals, 48,057 Hispanic individuals, 99,432 Admixed African or African ancestry individuals, 146,492 East Asian ancestry individuals, 1,320,016 European ancestry individuals	NA	6q25.1		CCDC170			ENSG00000120262	NA	NA	rs1871859-?	rs1871859	0	1871859	intron_variant	0	NR	3e-23	22.5229		NA		NR [52000000] (imputed)	N
10	rs1871859	6	151898506	rs1871859	2021-01-22	33097703	Surakka I	2020-10-23	Nat Commun	www.ncbi.nlm.nih.gov/pubmed/33097703	MEPE loss-of-function variant associates with decreased bone mineral density and increased fracture risk.	Ultradistal forearm bone mineral density	21,907 European ancestry individuals	NA	6q25.1	NR	CCDC170			ENSG00000120262	NA	NA	rs1871859-?	rs1871859	0	1871859	intron_variant	0	0.862525	8e-13	12.0969		0.111489	[0.081-0.142] SD units increase	Illumina [11603265] (imputed)	N
10	rs1871859	6	151898506	rs1871859	2022-11-17	34887591	Graham SE	2021-12-09	Nature	www.ncbi.nlm.nih.gov/pubmed/34887591	The power of genetic diversity in genome-wide association studies of lipids.	Total cholesterol levels	1,320,016 European ancestry individuals	NA	6q25.1		CCDC170			ENSG00000120262	NA	NA	rs1871859-T	rs1871859	0	1871859	intron_variant	0	0.129984	1e-17	17		0.02046	[0.017-0.024] unit increase	NR [52000000] (imputed)	N
10	rs1871859	6	151898506	rs1871859	2022-11-17	34887591	Graham SE	2021-12-09	Nature	www.ncbi.nlm.nih.gov/pubmed/34887591	The power of genetic diversity in genome-wide association studies of lipids.	Non-HDL cholesterol levels	40,963 South Asian ancestry individuals, 48,057 Hispanic individuals, 99,432 Admixed African or African ancestry individuals, 146,492 East Asian ancestry individuals, 1,320,016 European ancestry individuals	NA	6q25.1		CCDC170			ENSG00000120262	NA	NA	rs1871859-?	rs1871859	0	1871859	intron_variant	0	NR	4e-14	13.3979		NA		NR [52000000] (imputed)	N
10	rs1871859	6	151898506	rs1871859	2022-11-17	34887591	Graham SE	2021-12-09	Nature	www.ncbi.nlm.nih.gov/pubmed/34887591	The power of genetic diversity in genome-wide association studies of lipids.	Non-HDL cholesterol levels	1,320,016 European ancestry individuals	NA	6q25.1		CCDC170			ENSG00000120262	NA	NA	rs1871859-T	rs1871859	0	1871859	intron_variant	0	0.131474	9e-13	12.0458		0.020086	[0.015-0.025] unit increase	NR [52000000] (imputed)	N
10	rs1871859	6	151898506	rs1871859	2022-11-17	34887591	Graham SE	2021-12-09	Nature	www.ncbi.nlm.nih.gov/pubmed/34887591	The power of genetic diversity in genome-wide association studies of lipids.	Low density lipoprotein cholesterol levels	40,963 South Asian ancestry individuals, 48,057 Hispanic individuals, 99,432 Admixed African or African ancestry individuals, 146,492 East Asian ancestry individuals, 1,320,016 European ancestry individuals	NA	6q25.1		CCDC170			ENSG00000120262	NA	NA	rs1871859-?	rs1871859	0	1871859	intron_variant	0	NR	2e-17	16.699		NA		NR [52000000] (imputed)	N
10	rs1871859	6	151898506	rs1871859	2022-11-17	34887591	Graham SE	2021-12-09	Nature	www.ncbi.nlm.nih.gov/pubmed/34887591	The power of genetic diversity in genome-wide association studies of lipids.	Low density lipoprotein cholesterol levels	1,320,016 European ancestry individuals	NA	6q25.1		CCDC170			ENSG00000120262	NA	NA	rs1871859-T	rs1871859	0	1871859	intron_variant	0	0.12988	1e-14	14		0.0184903	[0.014-0.023] unit increase	NR [52000000] (imputed)	N
10	rs1871859	6	151898506	rs1871859	2022-11-17	36329257	Lee CJ	2022-11-03	Commun Biol	www.ncbi.nlm.nih.gov/pubmed/36329257	Phenome-wide analysis of Taiwan Biobank reveals novel glycemia-related loci and genetic risks for diabetes.	Bone stiffness index	75,665 Taiwanese ancestry individuals	NA	6q25.1		CCDC170			ENSG00000120262	NA	NA	rs1871859-?	rs1871859	0	1871859	intron_variant	0	NR	2e-17	16.699	(Conditioned on rs35883965)	NA		NR [5925277] (imputed)	N
10	rs1871859	6	151898506	rs1871859	2021-12-14	34594039	Sakaue S	2021-09-30	Nat Genet	www.ncbi.nlm.nih.gov/pubmed/34594039	A cross-population atlas of genetic associations for 220 human phenotypes.	Lymphocyte count	349,856 European ancestry individuals, 95,717 East Asian ancestry individuals	NA	6q25.1		CCDC170			ENSG00000120262	NA	NA	rs1871859-T	rs1871859	0	1871859	intron_variant	0	NR	6e-09	8.22185		0.0163	[0.011-0.022] unit increase	Affymetrix, Illumina [20531022] (imputed)	N
10	6:151854187_CTT_C	6	151901337	rs11155797	2022-04-13	34673960	Greenbaum J	2021-10-21	Hum Mol Genet	www.ncbi.nlm.nih.gov/pubmed/34673960	A multi-ethnic whole genome sequencing study to identify novel loci for bone mineral density.	Bone mineral density (femoral neck)	1,825 African American females, 26,724 European ancestry females, 1,683 Hispanic females	NA	6q25.1		CCDC170			ENSG00000120262	NA	NA	rs11155797-?	rs11155797	0	11155797	intron_variant	0	NR	9e-12	11.0458		NA		NR [NR] (imputed)	N
10	6:151854187_CTT_C	6	151910126	rs6557155	2018-03-05	29304378	Medina-Gomez C	2018-01-04	Am J Hum Genet	www.ncbi.nlm.nih.gov/pubmed/29304378	Life-Course Genome-wide Association Study Meta-analysis of Total Body BMD and Assessment of Age-Specific Effects.	Total body bone mineral density	56,284 European ancestry individuals, up to 1,333 African American individuals, up to 9,328 admixed individuals	NA	6q25.1	NR	CCDC170			ENSG00000120262	NA	NA	rs6557155-T	rs6557155	0	6557155	intron_variant	0	0.4318	3e-37	36.5229		0.0751	unit decrease	Affymetrix, Illumina [~ 23700000] (imputed)	N
10	6:151854187_CTT_C	6	151910126	rs6557155	2018-03-05	29304378	Medina-Gomez C	2018-01-04	Am J Hum Genet	www.ncbi.nlm.nih.gov/pubmed/29304378	Life-Course Genome-wide Association Study Meta-analysis of Total Body BMD and Assessment of Age-Specific Effects.	Total body bone mineral density	56,284 European ancestry individuals, up to 1,333 African American individuals, up to 9,328 admixed individuals	NA	6q25.1	NR	CCDC170			ENSG00000120262	NA	NA	rs6557155-T	rs6557155	0	6557155	intron_variant	0	0.4158	3e-34	33.5229	(European)	0.0785	unit decrease	Affymetrix, Illumina [~ 23700000] (imputed)	N
10	6:151854187_CTT_C	6	151910126	rs6557155	2018-03-05	29304378	Medina-Gomez C	2018-01-04	Am J Hum Genet	www.ncbi.nlm.nih.gov/pubmed/29304378	Life-Course Genome-wide Association Study Meta-analysis of Total Body BMD and Assessment of Age-Specific Effects.	Total body bone mineral density (age 45-60)	18,805 European individuals	NA	6q25.1	NR	CCDC170			ENSG00000120262	NA	NA	rs6557155-T	rs6557155	0	6557155	intron_variant	0	0.4255	1e-18	18		0.0968	unit decrease	Affymetrix, Illumina [~ 23700000] (imputed)	N
10	6:151854187_CTT_C	6	151910126	rs6557155	2018-03-05	29304378	Medina-Gomez C	2018-01-04	Am J Hum Genet	www.ncbi.nlm.nih.gov/pubmed/29304378	Life-Course Genome-wide Association Study Meta-analysis of Total Body BMD and Assessment of Age-Specific Effects.	Total body bone mineral density (age over 60)	22,504 European ancestry and African American individuals	NA	6q25.1	NR	CCDC170			ENSG00000120262	NA	NA	rs6557155-T	rs6557155	0	6557155	intron_variant	0	0.428	5e-22	21.301		0.0981	unit decrease	Affymetrix, Illumina [~ 23700000] (imputed)	N
10	rs6916386	6	151911979	rs57960590	2019-01-28	30598549	Morris JA	2018-12-31	Nat Genet	www.ncbi.nlm.nih.gov/pubmed/30598549	An atlas of genetic influences on osteoporosis in humans and mice.	Heel bone mineral density	426,824 British ancestry individuals	NA	6q25.1	CCDC170	CCDC170			ENSG00000120262	NA	NA	rs57960590-C	rs57960590	0	57960590	intron_variant	0	0.890576	7e-39	38.1549		0.0450644	[0.038-0.052] unit increase	NR [13737936] (imputed)	N
10	rs6916386	6	151911979	rs57960590	2019-05-07	30898391	Lawrenson K	2019-03-19	Gynecol Oncol	www.ncbi.nlm.nih.gov/pubmed/30898391	Genome-wide association studies identify susceptibility loci for epithelial ovarian cancer in east Asian women.	Epithelial ovarian cancer	3,238 East Asian ancestry cases, 4,083 East Asian ancestry controls	NA	6q25.1		CCDC170			ENSG00000120262	NA	NA	rs57960590-?	rs57960590	0	57960590	intron_variant	0	NR	4e-06	5.39794	(serous)	1.61		Illumina [11595112] (imputed)	N
10	rs58164038	6	151936677	rs6929137	2009-01-16	19079262	Styrkarsdottir U	2008-12-14	Nat Genet	www.ncbi.nlm.nih.gov/pubmed/19079262	New sequence variants associated with bone mineral density.	Bone mineral density (spine)	6,865 European ancestry individuals	8,510 European ancestry individuals	6q25.1	ESR1, C6orf97	CCDC170			ENSG00000120262	NA	NA	rs6929137-A	rs6929137	0	6929137	missense_variant	0	0.3	2e-10	9.69897		0.1	[0.07-0.13] s.d. decrease	Illumina [305051]	N
10	rs58164038	6	151936677	rs6929137	2021-10-19	34290314	Brandes N	2021-07-21	Sci Rep	www.ncbi.nlm.nih.gov/pubmed/34290314	Genetic association studies of alterations in protein function expose recessive effects on cancer predisposition.	Breast cancer	10,682 White British ancestry cases, 138,504 White British ancestry controls	NA	6q25.1		CCDC170			ENSG00000120262	NA	NA	rs6929137-?	rs6929137	0	6929137	missense_variant	0	NR	2e-13	12.699		1.11645	[1.09-1.15]	NR [682398]	N
10	rs58164038	6	151942194	rs3757322	2017-11-30	29059683	Michailidou K	2017-10-23	Nature	www.ncbi.nlm.nih.gov/pubmed/29059683	Association analysis identifies 65 new breast cancer risk loci.	Breast cancer	76,192 European ancestry cases, 63,082 European ancestry controls	46,785 European ancestry cases, 42,892 European ancestry controls, 14,068 East Asian ancestry cases, 13,104 East Asian ancestry controls	6q25.1	ESR1	CCDC170			ENSG00000120262	NA	NA	rs3757322-G	rs3757322	0	3757322	3_prime_UTR_variant	0	0.32	3e-41	40.5229		1.08	[1.06-1.1] (Oncoarray)	Illumina [~ 11800000] (imputed)	N
10	rs58164038	6	151942194	rs3757322	2017-12-19	29058716	Milne RL	2017-10-23	Nat Genet	www.ncbi.nlm.nih.gov/pubmed/29058716	Identification of ten variants associated with risk of estrogen-receptor-negative breast cancer.	Breast cancer (estrogen-receptor negative)	14,135 European ancestry cases, 58,126 European ancestry controls	7,333 European ancestry cases, 42,468 European ancestry controls	6q25.1	ESR1	CCDC170			ENSG00000120262	NA	NA	rs3757322-G	rs3757322	0	3757322	3_prime_UTR_variant	0	0.32	3e-31	30.5229		1.15	[1.12-1.18]	Illumina [~ 11500000] (imputed)	N
10	rs58164038	6	151942194	rs3757322	2017-12-19	29058716	Milne RL	2017-10-23	Nat Genet	www.ncbi.nlm.nih.gov/pubmed/29058716	Identification of ten variants associated with risk of estrogen-receptor-negative breast cancer.	Breast Cancer in BRCA1 mutation carriers	7,784 European ancestry carrier cases, 7,782 European ancestry carrier controls	1,630 European ancestry carrier cases, 1,712 European ancestry carrier controls	6q25.1	ESR1	CCDC170			ENSG00000120262	NA	NA	rs3757322-G	rs3757322	0	3757322	3_prime_UTR_variant	0	0.32	3e-12	11.5229		1.14	[1.10-1.19]	Illumina [~ 11500000] (imputed)	N
10	rs58164038	6	151942194	rs3757322	2021-04-21	32785646	Maguire S	2020-08-12	J Natl Cancer Inst	www.ncbi.nlm.nih.gov/pubmed/32785646	Common susceptibility loci for male breast cancer.	Breast cancer (male)	1,380 European ancestry cases, 3,620 European ancestry controls	810 European ancestry cases, 1,026 European ancestry controls	6q25.1	NR	CCDC170			ENSG00000120262	NA	NA	rs3757322-G	rs3757322	0	3757322	3_prime_UTR_variant	0	NR	6e-09	8.22185		1.26	1.16-1.36	Illumina [8074073] (imputed)	N
10	rs58164038	6	151946152	rs11155804	2017-03-31	27117709	Couch FJ	2016-04-27	Nat Commun	www.ncbi.nlm.nih.gov/pubmed/27117709	Identification of four novel susceptibility loci for oestrogen receptor negative breast cancer.	Breast cancer	4,939 European ancestry estrogen receptor-negative cases, 14,352 European ancestry controls	7,333 European ancestry estrogen receptor-negative cases, 7,797 European ancestry BRCA1 mutation carrier cases, 7,455 European ancestry BRCA1 mutation carrier controls, 42,468 European ancestry controls	6q25.1	ESR1	CCDC170 - ESR1	ENSG00000120262	ENSG00000091831		3824	31674	rs11155804-?	rs11155804	0	11155804	intergenic_variant	1	0.36	4e-28	27.3979		1.15	[1.11-1.20] (BRCA1 carriers)	Illumina [10909381] (imputed)	N
10	rs58164038	6	151946152	rs11155804	2017-03-31	27117709	Couch FJ	2016-04-27	Nat Commun	www.ncbi.nlm.nih.gov/pubmed/27117709	Identification of four novel susceptibility loci for oestrogen receptor negative breast cancer.	Breast cancer (estrogen-receptor negative)	4,939 European ancestry cases, 14,352 European ancestry controls	7,333 European ancestry cases, 42,468 European ancestry controls	6q25.1	ESR1	CCDC170 - ESR1	ENSG00000120262	ENSG00000091831		3824	31674	rs11155804-?	rs11155804	0	11155804	intergenic_variant	1	0.34	8e-18	17.0969		1.16	[1.12-1.19]	Illumina [10909381] (imputed)	N
10	rs58164038	6	151948366	rs2046210	2021-12-20	32139696	Shu X	2020-03-05	Nat Commun	www.ncbi.nlm.nih.gov/pubmed/32139696	Identification of novel breast cancer susceptibility loci in meta-analyses conducted among Asian and European descendants.	Breast cancer	24,206 East Asian ancestry cases, 24,775 East Asian ancestry controls, 122,977 European ancestry cases, 105,974 European ancestry controls	10,829 East Asian ancestry cases, 10,996 East Asian ancestry controls, 5,958 Asian ancestry cases, 5,684 Asian ancestry controls	6q25.1		CCDC170 - ESR1	ENSG00000120262	ENSG00000091831		6038	29460	rs2046210-A	rs2046210	0	2046210	regulatory_region_variant	1	NR	3e-74	73.5229		1.11	[1.1-1.13]	Affymetrix, Illumina [NR] (imputed)	N
10	rs58164038	6	151948366	rs2046210	2017-01-10	27354352	Han MR	2016-06-27	Hum Mol Genet	www.ncbi.nlm.nih.gov/pubmed/27354352	Genome-wide association study in East Asians identifies two novel breast cancer susceptibility loci.	Breast cancer	7,619 East Asian ancestry cases, 6,286 East Asian ancestry controls	6,605 East Asian ancestry cases, 8,543 East Asian ancestry controls	6q25.1		CCDC170 - ESR1	ENSG00000120262	ENSG00000091831		6038	29460	rs2046210-A	rs2046210	0	2046210	regulatory_region_variant	1	0.35	7e-15	14.1549		1.22	[1.16-1.29]	Affymetrix, Illumina [668499] (imputed)	N
10	rs58164038	6	151948366	rs2046210	2017-11-14	25751625	Michailidou K	2015-04-01	Nat Genet	www.ncbi.nlm.nih.gov/pubmed/25751625	Genome-wide association analysis of more than 120,000 individuals identifies 15 new susceptibility loci for breast cancer.	Breast cancer	15,748 European ancestry cases, 18,084 European ancestry controls	46,785 European ancestry cases, 42,892 European ancestry controls	6q25.1	NR	CCDC170 - ESR1	ENSG00000120262	ENSG00000091831		6038	29460	rs2046210-A	rs2046210	0	2046210	regulatory_region_variant	1	0.34	6e-24	23.2218		1.08	[1.06-1.1]	Affymetrix, Illumina [~ 11600000] (imputed)	N
10	rs58164038	6	151948366	rs2046210	2013-08-02	23544013	Couch FJ	2013-03-27	PLoS Genet	www.ncbi.nlm.nih.gov/pubmed/23544013	Genome-wide association study in BRCA1 mutation carriers identifies novel loci associated with breast and ovarian cancer risk.	Breast Cancer in BRCA1 mutation carriers	1,426 European ancestry cases, 1,301 European ancestry controls	6,031 European ancestry cases, 5,933 European ancestry controls	6q25.1	intergenic	CCDC170 - ESR1	ENSG00000120262	ENSG00000091831		6038	29460	rs2046210-C	rs2046210	0	2046210	regulatory_region_variant	1	0.08	5e-09	8.30103		1.28	[1.18-1.39]	Illumina [2568349] (imputed)	N
10	rs58164038	6	151948366	rs2046210	2009-02-28	19219042	Zheng W	2009-02-15	Nat Genet	www.ncbi.nlm.nih.gov/pubmed/19219042	Genome-wide association study identifies a new breast cancer susceptibility locus at 6q25.1.	Breast cancer	1,505 Chinese ancestry cases, 1,522 Chinese ancestry controls	5,026 Chinese ancestry cases, 2,476 Chinese ancestry controls, 1,591 European ancestry cases, 1,466 European ancestry controls	6q25.1	ESR1, C6orf97	CCDC170 - ESR1	ENSG00000120262	ENSG00000091831		6038	29460	rs2046210-A	rs2046210	0	2046210	regulatory_region_variant	1	0.37	2e-15	14.699		1.29	[1.21-1.37]	Affymetrix [up to 607728]	N
10	rs58164038	6	151948366	rs2046210	2013-09-12	23535733	Garcia-Closas M	2013-04-01	Nat Genet	www.ncbi.nlm.nih.gov/pubmed/23535733	Genome-wide association studies identify four ER negative-specific breast cancer risk loci.	Breast cancer	4,193 European ancestry cases, 35,194 European ancestry controls	6,514 European ancestry cases, 41,455 European ancestry controls	6q25.1	ESR1	CCDC170 - ESR1	ENSG00000120262	ENSG00000091831		6038	29460	rs2046210-A	rs2046210	0	2046210	regulatory_region_variant	1	0.423	5e-16	15.301		1.15	[1.11-1.19]	Illumina [NR]	N
10	rs58164038	6	151948366	rs2046210	2018-12-14	30323354	Lee JY	2018-10-15	Sci Rep	www.ncbi.nlm.nih.gov/pubmed/30323354	BRCA1/2-negative, high-risk breast cancers (BRCAX) for Asian women: genetic susceptibility loci and their potential impacts.	BRCA1/2-negative high-risk breast cancer	1,469 Korean ancestry cases, 5,979 Korean ancestry controls	NA	6q25.1	CCDC170, ESR1	CCDC170 - ESR1	ENSG00000120262	ENSG00000091831		6038	29460	rs2046210-A	rs2046210	0	2046210	regulatory_region_variant	1	0.36	1e-09	9		1.3	[NR]	Affymetrix, Illumina [3378933] (imputed)	N
10	rs58164038	6	151948366	rs2046210	2021-06-29	33462484	Sinnott-Armstrong N	2021-01-18	Nat Genet	www.ncbi.nlm.nih.gov/pubmed/33462484	Genetics of 35 blood and urine biomarkers in the UK Biobank.	Serum phosphate levels	312,888 European ancestry individuals, 5,568 African ancestry individuals, 6,685 South Asian ancestry individuals	NA	6q25.1	NR	CCDC170 - ESR1	ENSG00000120262	ENSG00000091831		6038	29460	rs2046210-A	rs2046210	0	2046210	regulatory_region_variant	1	NR	5e-16	15.301		0.021	[0.016-0.026] unit increase	Affymetrix [9000000] (imputed)	N
10	rs58164038	6	151949312	rs7763637	2021-02-26	32514122	Ishigaki K	2020-06-08	Nat Genet	www.ncbi.nlm.nih.gov/pubmed/32514122	Large-scale genome-wide association study in a Japanese population identifies novel susceptibility loci across different diseases.	Breast cancer	5,552 Japanese ancestry cases, 89,731 Japanese ancestry controls	NA	6q25.1		CCDC170 - ESR1	ENSG00000120262	ENSG00000091831		6984	28514	rs7763637-A	rs7763637	0	7763637	TF_binding_site_variant	1	0.243384	5e-13	12.301		1.18141	[1.129184761-1.236046211]	Illumina [8919992] (imputed)	N
10	rs58164038	6	151949582	rs6557160	2018-11-30	29855537	Hirata T	2018-05-31	Sci Rep	www.ncbi.nlm.nih.gov/pubmed/29855537	Japanese GWAS identifies variants for bust-size, dysmenorrhea, and menstrual fever that are eQTLs for relevant protein-coding or long non-coding RNAs.	Breast size	5,609 Japanese ancestry female individuals	NA	6q25.1	ESR1, CCDC170	CCDC170 - ESR1	ENSG00000120262	ENSG00000091831		7254	28244	rs6557160-C	rs6557160	0	6557160	regulatory_region_variant	1	0.251	2e-16	15.699		0.2542	[0.19-0.31] unit increase	Affymetrix [536506]	N
10	rs58164038	6	151949582	rs6557160	2021-12-14	34594039	Sakaue S	2021-09-30	Nat Genet	www.ncbi.nlm.nih.gov/pubmed/34594039	A cross-population atlas of genetic associations for 220 human phenotypes.	Breast cancer	6,325 East Asian ancestry cases, 73,225 East Asian ancestry controls	NA	6q25.1		CCDC170 - ESR1	ENSG00000120262	ENSG00000091831		7254	28244	rs6557160-C	rs6557160	0	6557160	regulatory_region_variant	1	0.243401	6e-17	16.2218		0.186532	[0.14-0.23] unit increase	Illumina [13401000] (imputed)	N
10	rs58164038	6	151949806	rs6913578	2021-12-14	34594039	Sakaue S	2021-09-30	Nat Genet	www.ncbi.nlm.nih.gov/pubmed/34594039	A cross-population atlas of genetic associations for 220 human phenotypes.	Breast cancer	17,389 European ancestry cases, 240,341 European ancestry controls, 6,325 East Asian ancestry cases, 73,225 East Asian ancestry controls	NA	6q25.1		CCDC170 - ESR1	ENSG00000120262	ENSG00000091831		7478	28020	rs6913578-C	rs6913578	0	6913578	regulatory_region_variant	1	NR	2e-30	29.699		0.1267	[0.11-0.15] unit increase	Affymetrix, Illumina [25794640] (imputed)	N
10	rs58164038	6	151954127	rs6900157	2020-02-19	31757997	Low SK	2019-11-22	Sci Rep	www.ncbi.nlm.nih.gov/pubmed/31757997	Identification of two novel breast cancer loci through large-scale genome-wide association study in the Japanese population.	Breast cancer	6,669 Japanese ancestry cases, 21,930 Japanese ancestry controls	981 Japanese ancestry cases, 1,394 Japanese ancestry controls	6q25.1	CCDC170, ESR1	CCDC170 - ESR1	ENSG00000120262	ENSG00000091831		11799	23699	rs6900157-C	rs6900157	0	6900157	intergenic_variant	1	0.269	5e-10	9.30103		1.147	[1.099-1.198]	Illumina [4946503] (imputed)	N
10	rs1293947	6	151999091	rs1293940	2017-09-11	28628665	Sobota RS	2017-06-19	PLoS Genet	www.ncbi.nlm.nih.gov/pubmed/28628665	A chromosome 5q31.1 locus associates with tuberculin skin test reactivity in HIV-positive individuals from tuberculosis hyper-endemic regions in east Africa.	Resistance to Mycobacterium tuberculosis in HIV-positive individuals measured by a negative tuberculin skin test (dichotomous)	244 cases, 225 controls		6q25.1	ESR1	ESR1			ENSG00000091831	NA	NA	rs1293940-A	rs1293940	0	1293940	intron_variant	0	0.3166	7e-06	5.1549	(recessive model)	5.81395	[2.7-12.55]	Illumina [542585]	N
10	rs6905582	6	152000454	rs6905582	2019-01-28	30598549	Morris JA	2018-12-31	Nat Genet	www.ncbi.nlm.nih.gov/pubmed/30598549	An atlas of genetic influences on osteoporosis in humans and mice.	Heel bone mineral density	426,824 British ancestry individuals	NA	6q25.1	ESR1	ESR1			ENSG00000091831	NA	NA	rs6905582-G	rs6905582	0	6905582	intron_variant	0	0.832932	1e-13	13		0.0203803	[0.015-0.026] unit increase	NR [13737936] (imputed)	N
10	rs6905582	6	152000454	rs6905582	2018-10-18	30048462	Kim SK	2018-07-26	PLoS One	www.ncbi.nlm.nih.gov/pubmed/30048462	Identification of 613 new loci associated with heel bone mineral density and a polygenic risk score for bone mineral density, osteoporosis and fracture.	Heel bone mineral density	394,929 European ancestry individuals	NA	6q25.1		ESR1			ENSG00000091831	NA	NA	rs6905582-?	rs6905582	0	6905582	intron_variant	0	NR	3e-116	115.523		0.0619041	[0.056-0.067] unit increase	Affymetrix [20259828] (imputed)	N
10	rs6905582	6	152000454	rs6905582	2021-01-22	33097703	Surakka I	2020-10-23	Nat Commun	www.ncbi.nlm.nih.gov/pubmed/33097703	MEPE loss-of-function variant associates with decreased bone mineral density and increased fracture risk.	Ultradistal forearm bone mineral density	21,907 European ancestry individuals	NA	6q25.1	NR	ESR1			ENSG00000091831	NA	NA	rs6905582-?	rs6905582	0	6905582	intron_variant	0	0.838655	3e-06	5.52288		0.0673571	[0.039-0.096] SD units increase	Illumina [11603265] (imputed)	N
10	rs1293947	6	152001626	rs852000	2022-07-01	35361970	Okbay A	2022-03-31	Nat Genet	www.ncbi.nlm.nih.gov/pubmed/35361970	Polygenic prediction of educational attainment within and between families from genome-wide association analyses in 3 million individuals.	Educational attainment	3,037,499 European ancestry individuals	NA	6q25.1		ESR1			ENSG00000091831	NA	NA	rs852000-T	rs852000	0	852000	intron_variant	0	0.4688	2e-13	12.699		0.00773556	[0.0057-0.0098] unit increase	Illumina [10675380] (imputed)	N
10	rs851993	6	152006911	rs851990	2019-02-08	30595370	Kichaev G	2018-12-27	Am J Hum Genet	www.ncbi.nlm.nih.gov/pubmed/30595370	Leveraging Polygenic Functional Enrichment to Improve GWAS Power.	Heel bone mineral density	approximately 446,000 European ancestry individuals	NA	6q25.1		ESR1			ENSG00000091831	NA	NA	rs851990-?	rs851990	0	851990	intron_variant	0	NR	1e-86	86		NA		NR [~ 8900000] (imputed)	N
10	rs3020332	6	152008780	rs3020331	2014-10-01	24430505	Moayyeri A	2014-01-14	Hum Mol Genet	www.ncbi.nlm.nih.gov/pubmed/24430505	Genetic determinants of heel bone properties: genome-wide association meta-analysis and replication in the GEFOS/GENOMOS consortium.	Bone properties (heel)	730 East Asian ancestry individuals, 2,380 European ancestry individuals, 11,150 individuals	11,058 European ancestry individuals, 2,870 European and other ancestry individuals, 21,439 individuals	6q25.1	ESR1	ESR1			ENSG00000091831	NA	NA	rs3020331-T	rs3020331	0	3020331	intron_variant	0	0.43	3e-09	8.52288	(BUA)	0.06	[0.04-0.07] unit increase	Affymetrix, Illumina [up to 2609590] (imputed)	N
10	rs3020332	6	152008780	rs3020331	2014-10-01	24430505	Moayyeri A	2014-01-14	Hum Mol Genet	www.ncbi.nlm.nih.gov/pubmed/24430505	Genetic determinants of heel bone properties: genome-wide association meta-analysis and replication in the GEFOS/GENOMOS consortium.	Bone properties (heel)	2,483 East Asian ancestry individuals, 1,885 European ancestry individuals, 11,146 individuals	10,074 European ancestry individuals, 2,870 European and other ancestry individuals, 21,434 individuals	6q25.1	ESR1	ESR1			ENSG00000091831	NA	NA	rs3020331-T	rs3020331	0	3020331	intron_variant	0	0.42	7e-15	14.1549	(VOS)	0.07	[0.05-0.08] unit increase	Affymetrix, Illumina [up to 2609590] (imputed)	N
10	rs3020332	6	152008780	rs3020331	2018-10-18	30048462	Kim SK	2018-07-26	PLoS One	www.ncbi.nlm.nih.gov/pubmed/30048462	Identification of 613 new loci associated with heel bone mineral density and a polygenic risk score for bone mineral density, osteoporosis and fracture.	Heel bone mineral density	394,929 European ancestry individuals	NA	6q25.1	ESR1	ESR1			ENSG00000091831	NA	NA	rs3020331-?	rs3020331	0	3020331	intron_variant	0	NR	0	345.523		NA		Affymetrix [20259828] (imputed)	N
10	rs3020332	6	152008924	rs3020332	2019-11-27	31453325	Wang H	2019-08-14	Sci Adv	www.ncbi.nlm.nih.gov/pubmed/31453325	Genotype-by-environment interactions inferred from genetic effects on phenotypic variability in the UK Biobank.	Heel bone mineral density	197,261 European ancestry individuals	NA	6q25.1	ESR1	ESR1			ENSG00000091831	NA	NA	rs3020332-?	rs3020332	0	3020332	intron_variant	0	NR	9e-130	129.046		NA		NR [5554549] (imputed)	N
10	rs3020332	6	152008924	rs3020332	2019-11-27	31453325	Wang H	2019-08-14	Sci Adv	www.ncbi.nlm.nih.gov/pubmed/31453325	Genotype-by-environment interactions inferred from genetic effects on phenotypic variability in the UK Biobank.	Heel bone mineral density variance	197,261 European ancestry individuals	NA	6q25.1	ESR1	ESR1			ENSG00000091831	NA	NA	rs3020332-?	rs3020332	0	3020332	intron_variant	0	NR	5e-14	13.301		NA		NR [5554549] (imputed)	N
10	rs3020332	6	152008982	rs2941741	2021-12-20	32139696	Shu X	2020-03-05	Nat Commun	www.ncbi.nlm.nih.gov/pubmed/32139696	Identification of novel breast cancer susceptibility loci in meta-analyses conducted among Asian and European descendants.	Breast cancer	35,035 East Asian ancestry cases, 35,771 East Asian ancestry controls, 5,958 Asian ancestry cases, 5,684 Asian ancestry controls	NA	6q25.1		ESR1			ENSG00000091831	NA	NA	rs2941741-A	rs2941741	0	2941741	intron_variant	0	0.13	8e-10	9.09691	(conditional)	1.13	[1.08-1.17]	Affymetrix, Illumina [NR] (imputed)	N
10	rs3020332	6	152008982	rs2941741	2018-09-20	28869591	Kemp JP	2017-09-04	Nat Genet	www.ncbi.nlm.nih.gov/pubmed/28869591	Identification of 153 new loci associated with heel bone mineral density and functional involvement of GPC6 in osteoporosis.	Heel bone mineral density	76,067 European ancestry women, 66,420 European ancestry men	NA	6q25.1	ESR1	ESR1			ENSG00000091831	NA	NA	rs2941741-G	rs2941741	0	2941741	intron_variant	0	0.583267	1e-54	54	(men)	0.0786675	[0.068-0.089] unit decrease	NR [17166351] (imputed)	N
10	rs3020332	6	152008982	rs2941741	2018-09-20	28869591	Kemp JP	2017-09-04	Nat Genet	www.ncbi.nlm.nih.gov/pubmed/28869591	Identification of 153 new loci associated with heel bone mineral density and functional involvement of GPC6 in osteoporosis.	Heel bone mineral density	76,067 European ancestry women, 66,420 European ancestry men	NA	6q25.1	ESR1	ESR1			ENSG00000091831	NA	NA	rs2941741-G	rs2941741	0	2941741	intron_variant	0	0.580506	2e-61	60.699	(women)	0.0739684	[0.065-0.083] unit decrease	NR [17166351] (imputed)	N
10	rs3020332	6	152008982	rs2941741	2018-09-20	28869591	Kemp JP	2017-09-04	Nat Genet	www.ncbi.nlm.nih.gov/pubmed/28869591	Identification of 153 new loci associated with heel bone mineral density and functional involvement of GPC6 in osteoporosis.	Heel bone mineral density	76,067 European ancestry women, 66,420 European ancestry men	NA	6q25.1	ESR1	ESR1			ENSG00000091831	NA	NA	rs2941741-G	rs2941741	0	2941741	intron_variant	0	0.581793	2e-119	118.699		0.0762563	[0.07-0.083] unit decrease	NR [17166351] (imputed)	N
10	rs3020332	6	152008982	rs2941741	2018-10-18	30048462	Kim SK	2018-07-26	PLoS One	www.ncbi.nlm.nih.gov/pubmed/30048462	Identification of 613 new loci associated with heel bone mineral density and a polygenic risk score for bone mineral density, osteoporosis and fracture.	Heel bone mineral density	394,929 European ancestry individuals	NA	6q25.1		ESR1			ENSG00000091831	NA	NA	rs2941741-?	rs2941741	0	2941741	intron_variant	0	NR	1e-300	300		0.0810937	[0.077-0.085] unit decrease	Affymetrix [20259828] (imputed)	N
10	rs3020332	6	152009638	rs2941740	2009-10-16	19801982	Rivadeneira F	2009-10-04	Nat Genet	www.ncbi.nlm.nih.gov/pubmed/19801982	Twenty bone-mineral-density loci identified by large-scale meta-analysis of genome-wide association studies.	Bone mineral density (hip)	19,195 European ancestry individuals	NA	6q25.1	ESR1	ESR1			ENSG00000091831	NA	NA	rs2941740-G	rs2941740	0	2941740	intron_variant	0	0.43	2e-10	9.69897		0.07	[0.05-0.09] s.d. increase	Affymetrix, Illumina [2543686] (imputed)	N
10	rs3020332	6	152010254	rs3020333	2018-03-05	29304378	Medina-Gomez C	2018-01-04	Am J Hum Genet	www.ncbi.nlm.nih.gov/pubmed/29304378	Life-Course Genome-wide Association Study Meta-analysis of Total Body BMD and Assessment of Age-Specific Effects.	Total body bone mineral density	56,284 European ancestry individuals, up to 1,333 African American individuals, up to 9,328 admixed individuals	NA	6q25.1	NR	ESR1			ENSG00000091831	NA	NA	rs3020333-A	rs3020333	0	3020333	intron_variant	0	0.5527	8e-25	24.0969		0.0587	unit decrease	Affymetrix, Illumina [~ 23700000] (imputed)	N
10	rs3020332	6	152010254	rs3020333	2018-03-05	29304378	Medina-Gomez C	2018-01-04	Am J Hum Genet	www.ncbi.nlm.nih.gov/pubmed/29304378	Life-Course Genome-wide Association Study Meta-analysis of Total Body BMD and Assessment of Age-Specific Effects.	Total body bone mineral density	56,284 European ancestry individuals, up to 1,333 African American individuals, up to 9,328 admixed individuals	NA	6q25.1	NR	ESR1			ENSG00000091831	NA	NA	rs3020333-A	rs3020333	0	3020333	intron_variant	0	0.5519	5e-22	21.301	(European)	0.0599	unit decrease	Affymetrix, Illumina [~ 23700000] (imputed)	N
10	rs3020332	6	152010534	rs2982573	2019-01-28	30598549	Morris JA	2018-12-31	Nat Genet	www.ncbi.nlm.nih.gov/pubmed/30598549	An atlas of genetic influences on osteoporosis in humans and mice.	Heel bone mineral density	426,824 British ancestry individuals	NA	6q25.1	ESR1	ESR1			ENSG00000091831	NA	NA	rs2982573-T	rs2982573	0	2982573	intron_variant	0	0.579325	1e-138	138		0.0523445	[0.048-0.056] unit decrease	NR [13737936] (imputed)	N
10	rs3020332	6	152010534	rs2982573	2018-10-18	30048462	Kim SK	2018-07-26	PLoS One	www.ncbi.nlm.nih.gov/pubmed/30048462	Identification of 613 new loci associated with heel bone mineral density and a polygenic risk score for bone mineral density, osteoporosis and fracture.	Heel bone mineral density	394,929 European ancestry individuals	NA	6q25.1		ESR1			ENSG00000091831	NA	NA	rs2982573-?	rs2982573	0	2982573	intron_variant	0	NR	1e-300	300		0.0811273	[0.077-0.085] unit decrease	Affymetrix [20259828] (imputed)	N
10	rs3020332	6	152010534	rs2982573	2021-01-22	33097703	Surakka I	2020-10-23	Nat Commun	www.ncbi.nlm.nih.gov/pubmed/33097703	MEPE loss-of-function variant associates with decreased bone mineral density and increased fracture risk.	Ultradistal forearm bone mineral density	21,907 European ancestry individuals	NA	6q25.1	NR	ESR1			ENSG00000091831	NA	NA	rs2982573-?	rs2982573	0	2982573	intron_variant	0	0.532703	2e-08	7.69897		0.0596097	[0.039-0.08] SD units decrease	Illumina [11603265] (imputed)	N
10	rs3020332	6	152010534	rs2982573	2022-04-13	34673960	Greenbaum J	2021-10-21	Hum Mol Genet	www.ncbi.nlm.nih.gov/pubmed/34673960	A multi-ethnic whole genome sequencing study to identify novel loci for bone mineral density.	Bone mineral density (femoral neck)	1,123 African American males, 12,382 European ancestry males, 768 Hispanic males	NA	6q25.1		ESR1			ENSG00000091831	NA	NA	rs2982573-?	rs2982573	0	2982573	intron_variant	0	NR	2e-08	7.69897		NA		NR [NR] (imputed)	N
10	rs3020332	6	152013748	rs2982570	2018-10-17	30158200	Trajanoska K	2018-08-29	BMJ	www.ncbi.nlm.nih.gov/pubmed/30158200	Assessment of the genetic and clinical determinants of fracture risk: genome wide association and mendelian randomisation study.	Fractures	37,857 European or East Asian cases, 227,116 European or East Asian controls	147,200 European ancestry cases, 150,085 European ancestry controls	6q25.1	ESR1	ESR1			ENSG00000091831	NA	NA	rs2982570-C	rs2982570	0	2982570	intron_variant	0	0.58	5e-19	18.301		1.04	[1.03-1.05]	Affymetrix, Illumina [2539801] (imputed)	N
10	rs3020332	6	152017691	rs1293936	2017-03-20	27393504	Zanetti KA	2016-05-13	Lung Cancer	www.ncbi.nlm.nih.gov/pubmed/27393504	Genome-wide association study confirms lung cancer susceptibility loci on chromosomes 5p15 and 15q25 in an African-American population.	Smoking status (current vs former)	2029 African American current smoker individuals, 1748 African American former smoker individuals	NA	6q25.1	ESR1	ESR1			ENSG00000091831	NA	NA	rs1293936-?	rs1293936	0	1293936	intron_variant	0	NR	5e-07	6.30103		1.28	[1.16-1.41]	Illumina [1024001]	N
10	rs3020332	6	152023191	rs851984	2022-09-08	35803233	Wu X	2022-07-01	Am J Hum Genet	www.ncbi.nlm.nih.gov/pubmed/35803233	Investigating the shared genetic architecture of uterine leiomyoma and breast cancer: A genome-wide cross-trait analysis.	Uterine leiomyoma or breast cancer (pleiotropy)	35,474 European ancestry UL cases, 133,384 European ancestry BC cases, 381,294 European ancestry controls	NA	6q25.1		ESR1			ENSG00000091831	NA	NA	rs851984-A	rs851984	0	851984	intron_variant	0	NR	3e-23	22.5229		NA		NR [8170973] (imputed)	N
10	rs3020332	6	152024985	rs851982	2022-09-08	35803233	Wu X	2022-07-01	Am J Hum Genet	www.ncbi.nlm.nih.gov/pubmed/35803233	Investigating the shared genetic architecture of uterine leiomyoma and breast cancer: A genome-wide cross-trait analysis.	Uterine leiomyoma or ER positive breast cancer (pleiotropy)	35,474 European ancestry UL cases, 69,501 European ancestry ER+ve BC cases, 373,479 European ancestry controls	NA	6q25.1		ESR1			ENSG00000091831	NA	NA	rs851982-T	rs851982	0	851982	intron_variant	0	NR	2e-11	10.699		NA		NR [8175419] (imputed)	N
10	rs2982563	6	152054363	rs3020343	2022-09-01	31882771	Al-Khelaifi F	2019-12-27	Sci Rep	www.ncbi.nlm.nih.gov/pubmed/31882771	Metabolic GWAS of elite athletes reveals novel genetically-influenced metabolites associated with athletic performance.	Taurolithocholate 3-sulfate levels in elite athletes	490 individuals	NA	6q25.1		ESR1			ENSG00000091831	NA	NA	rs3020343-?	rs3020343	0	3020343	intron_variant	0	NR	2e-06	5.69897		0.286564	[0.17-0.4] unit increase	Illumina [275016]	N
10	rs2982563	6	152059563	rs2982552	2014-10-01	24430505	Moayyeri A	2014-01-14	Hum Mol Genet	www.ncbi.nlm.nih.gov/pubmed/24430505	Genetic determinants of heel bone properties: genome-wide association meta-analysis and replication in the GEFOS/GENOMOS consortium.	Bone properties (heel)	730 East Asian ancestry individuals, 2,380 European ancestry individuals, 11,150 individuals	11,058 European ancestry individuals, 2,870 European and other ancestry individuals, 21,439 individuals	6q25.1	ESR1, CCDC170	ESR1			ENSG00000091831	NA	NA	rs2982552-G	rs2982552	0	2982552	intron_variant	0	0.46	2e-10	9.69897	(BUA)	0.05	[0.04-0.07] unit decrease	Affymetrix, Illumina [up to 2609590] (imputed)	N
10	rs2982563	6	152059563	rs2982552	2018-10-18	30048462	Kim SK	2018-07-26	PLoS One	www.ncbi.nlm.nih.gov/pubmed/30048462	Identification of 613 new loci associated with heel bone mineral density and a polygenic risk score for bone mineral density, osteoporosis and fracture.	Heel bone mineral density	394,929 European ancestry individuals	NA	6q25.1	ESR1	ESR1			ENSG00000091831	NA	NA	rs2982552-?	rs2982552	0	2982552	intron_variant	0	NR	2e-212	211.699		NA		Affymetrix [20259828] (imputed)	N
10	rs2982563	6	152064464	rs3020304	2019-02-08	30595370	Kichaev G	2018-12-27	Am J Hum Genet	www.ncbi.nlm.nih.gov/pubmed/30595370	Leveraging Polygenic Functional Enrichment to Improve GWAS Power.	Heel bone mineral density	approximately 446,000 European ancestry individuals	NA	6q25.1		ESR1			ENSG00000091831	NA	NA	rs3020304-?	rs3020304	0	3020304	intron_variant	0	NR	1e-215	215		NA		NR [~ 8900000] (imputed)	N
10	rs2982563	6	152068364	rs1999805	2008-06-20	18445777	Styrkarsdottir U	2008-04-29	N Engl J Med	www.ncbi.nlm.nih.gov/pubmed/18445777	Multiple genetic loci for bone mineral density and fractures.	Bone mineral density (spine)	5,861 European ancestry individuals	7,925 European ancestry individuals	6q25.1	ESR1, C6orf97	ESR1			ENSG00000091831	NA	NA	rs1999805-C	rs1999805	0	1999805	intron_variant	0	0.44	2e-08	7.69897		0.09	[0.06-0.12] s.d. decrease	Illumina [301019]	N
10	rs2982563	6	152081009	rs1609624	2022-04-13	34673960	Greenbaum J	2021-10-21	Hum Mol Genet	www.ncbi.nlm.nih.gov/pubmed/34673960	A multi-ethnic whole genome sequencing study to identify novel loci for bone mineral density.	Bone mineral density (spine)	2,948 African American individuals, 39,107 European ancestry individuals, 2,451 Hispanic individuals	NA	6q25.1		ESR1			ENSG00000091831	NA	NA	rs1609624-?	rs1609624	0	1609624	intron_variant	0	NR	1e-13	13		NA		NR [15500000] (imputed)	N
10	rs2504069	6	152085275	rs1890010	2018-10-18	30048462	Kim SK	2018-07-26	PLoS One	www.ncbi.nlm.nih.gov/pubmed/30048462	Identification of 613 new loci associated with heel bone mineral density and a polygenic risk score for bone mineral density, osteoporosis and fracture.	Heel bone mineral density	394,929 European ancestry individuals	NA	6q25.1		ESR1			ENSG00000091831	NA	NA	rs1890010-?	rs1890010	0	1890010	intron_variant	0	NR	1e-103	103		0.0477196	[0.043-0.052] unit decrease	Affymetrix [20259828] (imputed)	N
10	rs2504069	6	152085517	rs2504069	2019-01-28	30598549	Morris JA	2018-12-31	Nat Genet	www.ncbi.nlm.nih.gov/pubmed/30598549	An atlas of genetic influences on osteoporosis in humans and mice.	Heel bone mineral density	426,824 British ancestry individuals	NA	6q25.1	ESR1	ESR1			ENSG00000091831	NA	NA	rs2504069-C	rs2504069	0	2504069	intron_variant	0	0.29282	2e-27	26.699		0.0231058	[0.019-0.027] unit decrease	NR [13737936] (imputed)	N
10	rs2504069	6	152085517	rs2504069	2018-09-20	28869591	Kemp JP	2017-09-04	Nat Genet	www.ncbi.nlm.nih.gov/pubmed/28869591	Identification of 153 new loci associated with heel bone mineral density and functional involvement of GPC6 in osteoporosis.	Heel bone mineral density	76,067 European ancestry women, 66,420 European ancestry men	NA	6q25.1	ESR1	ESR1			ENSG00000091831	NA	NA	rs2504069-C	rs2504069	0	2504069	intron_variant	0	0.292901	5e-21	20.301	(men)	0.0536762	[0.043-0.065] unit decrease	NR [17166351] (imputed)	N
10	rs2504069	6	152085517	rs2504069	2018-09-20	28869591	Kemp JP	2017-09-04	Nat Genet	www.ncbi.nlm.nih.gov/pubmed/28869591	Identification of 153 new loci associated with heel bone mineral density and functional involvement of GPC6 in osteoporosis.	Heel bone mineral density	76,067 European ancestry women, 66,420 European ancestry men	NA	6q25.1	ESR1	ESR1			ENSG00000091831	NA	NA	rs2504069-C	rs2504069	0	2504069	intron_variant	0	0.290974	4e-16	15.3979	(women)	0.0399986	[0.03-0.05] unit decrease	NR [17166351] (imputed)	N
10	rs2504069	6	152085517	rs2504069	2018-09-20	28869591	Kemp JP	2017-09-04	Nat Genet	www.ncbi.nlm.nih.gov/pubmed/28869591	Identification of 153 new loci associated with heel bone mineral density and functional involvement of GPC6 in osteoporosis.	Heel bone mineral density	76,067 European ancestry women, 66,420 European ancestry men	NA	6q25.1	ESR1	ESR1			ENSG00000091831	NA	NA	rs2504069-C	rs2504069	0	2504069	intron_variant	0	0.291872	7e-35	34.1549		0.0450949	[0.038-0.052] unit decrease	NR [17166351] (imputed)	N
10	rs2504069	6	152085517	rs2504069	2018-10-18	30048462	Kim SK	2018-07-26	PLoS One	www.ncbi.nlm.nih.gov/pubmed/30048462	Identification of 613 new loci associated with heel bone mineral density and a polygenic risk score for bone mineral density, osteoporosis and fracture.	Heel bone mineral density	394,929 European ancestry individuals	NA	6q25.1		ESR1			ENSG00000091831	NA	NA	rs2504069-?	rs2504069	0	2504069	intron_variant	0	NR	2e-102	101.699		0.0473828	[0.043-0.052] unit decrease	Affymetrix [20259828] (imputed)	N
11	rs10274928	7	28142088	rs10274928	2018-11-29	30224653	Evangelou E	2018-09-17	Nat Genet	www.ncbi.nlm.nih.gov/pubmed/30224653	Genetic analysis of over 1 million people identifies 535 new loci associated with blood pressure traits.	Systolic blood pressure	757,601 European ancestry individuals	249,262 European ancestry individuals	7p15.1	JAZF1	JAZF1			ENSG00000153814	NA	NA	rs10274928-A	rs10274928	0	10274928	intron_variant	0	0.4857	9e-11	10.0458		0.1592	[0.11-0.21] mmHg increase	Affymetrix, Illumina [~ 7100000] (imputed)	N
11	rs10274928	7	28162674	rs12531540	2016-09-23	26502338	Bentham J	2015-10-26	Nat Genet	www.ncbi.nlm.nih.gov/pubmed/26502338	Genetic association analyses implicate aberrant regulation of innate and adaptive immunity genes in the pathogenesis of systemic lupus erythematosus.	Systemic lupus erythematosus	5,201 European ancestry cases, 9,066 European ancestry controls	NA	7p15.1	JAZF1	JAZF1			ENSG00000153814	NA	NA	rs12531540-C	rs12531540	0	12531540	intron_variant	0		3e-08	7.52288		1.15	[NR]	Illumina [> 644674] (imputed)	N
11	rs10274928	7	28172732	rs702814	2019-03-07	30578418	Giri A	2018-12-21	Nat Genet	www.ncbi.nlm.nih.gov/pubmed/30578418	Trans-ethnic association study of blood pressure determinants in over 750,000 individuals.	Systolic blood pressure	365,998 European ancestry individuals, 63,490 African ancestry individuals, 22,802 Hispanic individuals, 4,792 Asian ancestry individuals, 2,695 Native American ancestry individuals	299,024 European ancestry individuals, 17,277 individuals	7p15.1	JAZF1	JAZF1			ENSG00000153814	NA	NA	rs702814-T	rs702814	0	702814	intron_variant	0	0.4861	2e-08	7.69897		0.1963	[0.13-0.26] mmHg decrease	Affymetrix [NR] (imputed)	N
11	rs10274928	7	28172732	rs702814	2018-06-29	28714469	Langefeld CD	2017-07-17	Nat Commun	www.ncbi.nlm.nih.gov/pubmed/28714469	Transancestral mapping and genetic load in systemic lupus erythematosus.	Systemic lupus erythematosus	6,748 European ancestry cases, 11,516 European ancestry controls, 2,970 African American cases, 2,452 African American controls, 1,872 Hispanic cases, 2,016 Hispanic controls	NA	7p15.1	JAZF1	JAZF1			ENSG00000153814	NA	NA	rs702814-?	rs702814	0	702814	intron_variant	0	NR	2e-11	10.699		1.15	[1.10-1.20]	Illumina [at least 5000000] (imputed)	N
11	rs10274928	7	28177338	rs849138	2019-02-08	30595370	Kichaev G	2018-12-27	Am J Hum Genet	www.ncbi.nlm.nih.gov/pubmed/30595370	Leveraging Polygenic Functional Enrichment to Improve GWAS Power.	Sunburns	approximately 344,000 European ancestry individuals	NA	7p15.1		JAZF1			ENSG00000153814	NA	NA	rs849138-?	rs849138	0	849138	intron_variant	0	NR	4e-11	10.3979		NA		NR [~ 8900000] (imputed)	N
11	rs10274928	7	28180556	rs864745	2019-01-30	30531825	Morgan MD	2018-12-10	Nat Commun	www.ncbi.nlm.nih.gov/pubmed/30531825	Genome-wide study of hair colour in UK Biobank explains most of the SNP heritability.	Blond vs. brown/black hair color	39,397 British ancestry blond hair individuals, 283,920 British ancestry brown or black hair individuals	NA	7p15.1	JAZF1	JAZF1			ENSG00000153814	NA	NA	rs864745-T	rs864745	0	864745	intron_variant	0	0.4946	2e-19	18.699		1.071	NR	Affymetrix [9154080] (imputed)	N
11	rs10274928	7	28180556	rs864745	2013-02-12	23128233	Jostins L	2012-11-01	Nature	www.ncbi.nlm.nih.gov/pubmed/23128233	Host-microbe interactions have shaped the genetic architecture of inflammatory bowel disease.	Crohn's disease	Up to 12,924 European ancestry cases, up to 21,442 European ancestry controls	Up to 25,683 European ancestry cases, up to 17,015 European ancestry controls	7p15.1	JAZF1, CREB5	JAZF1			ENSG00000153814	NA	NA	rs864745-T	rs864745	0	864745	intron_variant	0	0.497	4e-09	8.39794		1.087	[1.052-1.123]	Affymetrix, Illumina [1230000] (imputed)	N
11	rs10274928	7	28180556	rs864745	2017-10-20	28869590	Zhao W	2017-09-04	Nat Genet	www.ncbi.nlm.nih.gov/pubmed/28869590	Identification of new susceptibility loci for type 2 diabetes and shared etiological pathways with coronary heart disease.	Type 2 diabetes	6,353 South Asian ancestry cases, 7,179 South Asian ancestry controls, 3,871 European ancestry cases, 16,427 European ancestry controls, 34,840 cases, 114,981 controls	7,888 South Asian ancestry cases, 20,679 South Asian ancestry controls, 387 European ancestry cases, 2,092 European ancestry controls, 19,998 East Asian ancestry cases, 30,983 East Asian ancestry controls	7p15.1	JAZF1	JAZF1			ENSG00000153814	NA	NA	rs864745-C	rs864745	0	864745	intron_variant	0	0.5199	8e-18	17.0969	(EA)	0.0851	[0.066-0.105] unit decrease	Affymetrix, Illumina [NR] (imputed)	N
11	rs10274928	7	28180556	rs864745	2017-10-20	28869590	Zhao W	2017-09-04	Nat Genet	www.ncbi.nlm.nih.gov/pubmed/28869590	Identification of new susceptibility loci for type 2 diabetes and shared etiological pathways with coronary heart disease.	Type 2 diabetes	6,353 South Asian ancestry cases, 7,179 South Asian ancestry controls, 3,871 European ancestry cases, 16,427 European ancestry controls, 34,840 cases, 114,981 controls	7,888 South Asian ancestry cases, 20,679 South Asian ancestry controls, 387 European ancestry cases, 2,092 European ancestry controls, 19,998 East Asian ancestry cases, 30,983 East Asian ancestry controls	7p15.1	JAZF1	JAZF1			ENSG00000153814	NA	NA	rs864745-C	rs864745	0	864745	intron_variant	0	0.5199	4e-19	18.3979		0.07	[0.054-0.086] unit decrease	Affymetrix, Illumina [NR] (imputed)	N
11	rs10274928	7	28180556	rs864745	2008-06-16	18372903	Zeggini E	2008-03-30	Nat Genet	www.ncbi.nlm.nih.gov/pubmed/18372903	Meta-analysis of genome-wide association data and large-scale replication identifies additional susceptibility loci for type 2 diabetes.	Type 2 diabetes	4,549 European ancestry cases, 5,579 European ancestry controls	24,194 European ancestry cases, 55,598 European ancestry controls	7p15.1	JAZF1	JAZF1			ENSG00000153814	NA	NA	rs864745-T	rs864745	0	864745	intron_variant	0	0.5	5e-14	13.301		1.1	[1.07-1.13]	Affymetrix, Illumina [2202892] (imputed)	N
11	rs10274928	7	28180556	rs864745	2020-09-14	32541925	Vujkovic M	2020-06-15	Nat Genet	www.ncbi.nlm.nih.gov/pubmed/32541925	Discovery of 318 new risk loci for type 2 diabetes and related vascular outcomes among 1.4 million participants in a multi-ancestry meta-analysis.	Type 2 diabetes	24,646 African American cases, 31,446 African American controls	NA	7p15.1	NR	JAZF1			ENSG00000153814	NA	NA	rs864745-C	rs864745	0	864745	intron_variant	0	0.257	1e-08	8		0.083	[0.056-0.11] unit decrease	Affymetrix, Illumina [945603] (imputed)	N
11	rs10274928	7	28180556	rs864745	2021-03-22	33619380	Huang LO	2021-02-22	Nat Metab	www.ncbi.nlm.nih.gov/pubmed/33619380	Genome-wide discovery of genetic loci that uncouple excess adiposity from its comorbidities.	Body mass index and type 2 diabetes (pairwise)	418,152 European ancestry individuals, 31,291 East Asian, South Asian, Hispanic and African American ancestry individuals	NA	7p15.1	JAZF1	JAZF1			ENSG00000153814	NA	NA	rs864745-T	rs864745	0	864745	intron_variant	0	0.4801	9e-12	11.0458		NA		Affymetrix, Illumina [2331072] (imputed)	N
11	rs10274928	7	28180556	rs864745	2022-11-17	34887591	Graham SE	2021-12-09	Nature	www.ncbi.nlm.nih.gov/pubmed/34887591	The power of genetic diversity in genome-wide association studies of lipids.	Triglyceride levels	40,963 South Asian ancestry individuals, 48,057 Hispanic individuals, 99,432 Admixed African or African ancestry individuals, 146,492 East Asian ancestry individuals, 1,320,016 European ancestry individuals	NA	7p15.1		JAZF1			ENSG00000153814	NA	NA	rs864745-?	rs864745	0	864745	intron_variant	0	NR	3e-11	10.5229		NA		NR [52000000] (imputed)	N
11	rs849140	7	28183702	rs849140	2017-08-10	28443625	Justice AE	2017-04-26	Nat Commun	www.ncbi.nlm.nih.gov/pubmed/28443625	Genome-wide meta-analysis of 241,258 adults accounting for smoking behaviour identifies novel loci for obesity traits.	Waist circumference adjusted for BMI (adjusted for smoking behaviour)	97,400 European ancestry women, 63,892 European ancestry men, 5,829 European ancestry individuals, 10,500 African American/Afro-Caribbean ancestry women, 2,706 African American/Afro-Caribbean ancestry men, 1,030 Indian Asian ancestry women, 7,648 Indian Asian ancestry men, 1,793 Filipino ancestry women, 2,944 Hispanic/Latino ancestry women, 1,764 Hispanic/Latino ancestry men	21,496 European ancestry women, 24,385 European ancestry men, 118,364 European ancestry individuals, 2,326 African American/Afro-Caribbean ancestry women, 855 African American/Afro-Caribbean ancestry men	7p15.1	JAZF1	JAZF1			ENSG00000153814	NA	NA	rs849140-T	rs849140	0	849140	intron_variant	0	0.4168	3e-07	6.52288	(men)	0.0254	[0.016-0.035] unit increase	Affymetrix, Illumina, Perlegen [up to 2800000] (imputed)	N
11	rs849140	7	28183702	rs849140	2017-08-10	28443625	Justice AE	2017-04-26	Nat Commun	www.ncbi.nlm.nih.gov/pubmed/28443625	Genome-wide meta-analysis of 241,258 adults accounting for smoking behaviour identifies novel loci for obesity traits.	Waist circumference adjusted for BMI (adjusted for smoking behaviour)	97,400 European ancestry women, 63,892 European ancestry men, 5,829 European ancestry individuals, 10,500 African American/Afro-Caribbean ancestry women, 2,706 African American/Afro-Caribbean ancestry men, 1,030 Indian Asian ancestry women, 7,648 Indian Asian ancestry men, 1,793 Filipino ancestry women, 2,944 Hispanic/Latino ancestry women, 1,764 Hispanic/Latino ancestry men	21,496 European ancestry women, 24,385 European ancestry men, 118,364 European ancestry individuals, 2,326 African American/Afro-Caribbean ancestry women, 855 African American/Afro-Caribbean ancestry men	7p15.1	JAZF1	JAZF1			ENSG00000153814	NA	NA	rs849140-T	rs849140	0	849140	intron_variant	0	0.4168	3e-12	11.5229		0.0253	[0.018-0.032] unit increase	Affymetrix, Illumina, Perlegen [up to 2800000] (imputed)	N
11	rs849140	7	28183702	rs849140	2017-08-10	28443625	Justice AE	2017-04-26	Nat Commun	www.ncbi.nlm.nih.gov/pubmed/28443625	Genome-wide meta-analysis of 241,258 adults accounting for smoking behaviour identifies novel loci for obesity traits.	Waist circumference adjusted for BMI (adjusted for smoking behaviour)	97,400 European ancestry women, 63,892 European ancestry men, 5,829 European ancestry individuals, 10,500 African American/Afro-Caribbean ancestry women, 2,706 African American/Afro-Caribbean ancestry men, 1,030 Indian Asian ancestry women, 7,648 Indian Asian ancestry men, 1,793 Filipino ancestry women, 2,944 Hispanic/Latino ancestry women, 1,764 Hispanic/Latino ancestry men	21,496 European ancestry women, 24,385 European ancestry men, 118,364 European ancestry individuals, 2,326 African American/Afro-Caribbean ancestry women, 855 African American/Afro-Caribbean ancestry men	7p15.1	JAZF1	JAZF1			ENSG00000153814	NA	NA	rs849140-T	rs849140	0	849140	intron_variant	0	0.4168	3e-07	6.52288	(women)	0.025	[0.016-0.034] unit increase	Affymetrix, Illumina, Perlegen [up to 2800000] (imputed)	N
11	rs849140	7	28183702	rs849140	2017-08-10	28443625	Justice AE	2017-04-26	Nat Commun	www.ncbi.nlm.nih.gov/pubmed/28443625	Genome-wide meta-analysis of 241,258 adults accounting for smoking behaviour identifies novel loci for obesity traits.	Waist circumference adjusted for BMI (joint analysis main effects and smoking interaction)	97,400 European ancestry women, 63,892 European ancestry men, 5,829 European ancestry individuals, 10,500 African American/Afro-Caribbean ancestry women, 2,706 African American/Afro-Caribbean ancestry men, 1,030 Indian Asian ancestry women, 7,648 Indian Asian ancestry men, 1,793 Filipino ancestry women, 2,944 Hispanic/Latino ancestry women, 1,764 Hispanic/Latino ancestry men	21,496 European ancestry women, 24,385 European ancestry men, 118,364 European ancestry individuals, 2,326 African American/Afro-Caribbean ancestry women, 855 African American/Afro-Caribbean ancestry men	7p15.1	JAZF1	JAZF1			ENSG00000153814	NA	NA	rs849140-T	rs849140	0	849140	intron_variant	0	0.4168	7e-12	11.1549		NA		Affymetrix, Illumina, Perlegen [up to 2800000] (imputed)	N
11	rs849140	7	28183702	rs849140	2017-08-10	28443625	Justice AE	2017-04-26	Nat Commun	www.ncbi.nlm.nih.gov/pubmed/28443625	Genome-wide meta-analysis of 241,258 adults accounting for smoking behaviour identifies novel loci for obesity traits.	Waist circumference adjusted for BMI (joint analysis main effects and smoking interaction)	97,400 European ancestry women, 63,892 European ancestry men, 5,829 European ancestry individuals, 10,500 African American/Afro-Caribbean ancestry women, 2,706 African American/Afro-Caribbean ancestry men, 1,030 Indian Asian ancestry women, 7,648 Indian Asian ancestry men, 1,793 Filipino ancestry women, 2,944 Hispanic/Latino ancestry women, 1,764 Hispanic/Latino ancestry men	21,496 European ancestry women, 24,385 European ancestry men, 118,364 European ancestry individuals, 2,326 African American/Afro-Caribbean ancestry women, 855 African American/Afro-Caribbean ancestry men	7p15.1	JAZF1	JAZF1			ENSG00000153814	NA	NA	rs849140-T	rs849140	0	849140	intron_variant	0	0.4168	3e-07	6.52288	(men)	NA		Affymetrix, Illumina, Perlegen [up to 2800000] (imputed)	N
11	rs849140	7	28183702	rs849140	2017-08-10	28443625	Justice AE	2017-04-26	Nat Commun	www.ncbi.nlm.nih.gov/pubmed/28443625	Genome-wide meta-analysis of 241,258 adults accounting for smoking behaviour identifies novel loci for obesity traits.	Waist circumference adjusted for BMI (joint analysis main effects and smoking interaction)	97,400 European ancestry women, 63,892 European ancestry men, 5,829 European ancestry individuals, 10,500 African American/Afro-Caribbean ancestry women, 2,706 African American/Afro-Caribbean ancestry men, 1,030 Indian Asian ancestry women, 7,648 Indian Asian ancestry men, 1,793 Filipino ancestry women, 2,944 Hispanic/Latino ancestry women, 1,764 Hispanic/Latino ancestry men	21,496 European ancestry women, 24,385 European ancestry men, 118,364 European ancestry individuals, 2,326 African American/Afro-Caribbean ancestry women, 855 African American/Afro-Caribbean ancestry men	7p15.1	JAZF1	JAZF1			ENSG00000153814	NA	NA	rs849140-T	rs849140	0	849140	intron_variant	0	0.4168	9e-07	6.04576	(women)	NA		Affymetrix, Illumina, Perlegen [up to 2800000] (imputed)	N
11	rs849140	7	28183702	rs849140	2017-05-23	25673412	Shungin D	2015-02-12	Nature	www.ncbi.nlm.nih.gov/pubmed/25673412	New genetic loci link adipose and insulin biology to body fat distribution.	Waist circumference adjusted for body mass index	up to 56,910 European ancestry men, up to 86,570 European ancestry women	up to 36,570 European ancestry men, 30,172 European ancestry women, 915 Filipino ancestry men, 735 Filipino ancestry women, 2,351 African American/Afro-Caribbean ancestry men, 6,258 African American/Afro-Caribbean ancestry women, 2,285 South Asian ancestry men, 506 South Asian ancestry women, 195 Seychellois ancestry men, 266 Seychellois ancestry women	7p15.1	JAZF1	JAZF1			ENSG00000153814	NA	NA	rs849140-T	rs849140	0	849140	intron_variant	0	0.4042	5e-17	16.301	(EA)	0.0288	[0.022-0.035] unit increase	Affymetrix, Illumina, Perlegen [up to 2542447] (imputed)	N
11	rs849140	7	28183702	rs849140	2017-05-23	25673412	Shungin D	2015-02-12	Nature	www.ncbi.nlm.nih.gov/pubmed/25673412	New genetic loci link adipose and insulin biology to body fat distribution.	Waist circumference adjusted for body mass index	up to 56,910 European ancestry men, up to 86,570 European ancestry women	up to 36,570 European ancestry men, 30,172 European ancestry women, 915 Filipino ancestry men, 735 Filipino ancestry women, 2,351 African American/Afro-Caribbean ancestry men, 6,258 African American/Afro-Caribbean ancestry women, 2,285 South Asian ancestry men, 506 South Asian ancestry women, 195 Seychellois ancestry men, 266 Seychellois ancestry women	7p15.1	JAZF1	JAZF1			ENSG00000153814	NA	NA	rs849140-T	rs849140	0	849140	intron_variant	0	0.4042	5e-13	12.301	(EA,women)	0.0317	[0.023-0.04] unit increase	Affymetrix, Illumina, Perlegen [up to 2542447] (imputed)	N
11	rs849140	7	28183702	rs849140	2017-05-23	25673412	Shungin D	2015-02-12	Nature	www.ncbi.nlm.nih.gov/pubmed/25673412	New genetic loci link adipose and insulin biology to body fat distribution.	Waist circumference adjusted for body mass index	up to 56,910 European ancestry men, up to 86,570 European ancestry women	up to 36,570 European ancestry men, 30,172 European ancestry women, 915 Filipino ancestry men, 735 Filipino ancestry women, 2,351 African American/Afro-Caribbean ancestry men, 6,258 African American/Afro-Caribbean ancestry women, 2,285 South Asian ancestry men, 506 South Asian ancestry women, 195 Seychellois ancestry men, 266 Seychellois ancestry women	7p15.1	JAZF1	JAZF1			ENSG00000153814	NA	NA	rs849140-T	rs849140	0	849140	intron_variant	0	0.4042	4e-07	6.39794	(EA, men)	0.0245	[0.015-0.034] unit increase	Affymetrix, Illumina, Perlegen [up to 2542447] (imputed)	N
11	rs849140	7	28183702	rs849140	2017-08-10	28443625	Justice AE	2017-04-26	Nat Commun	www.ncbi.nlm.nih.gov/pubmed/28443625	Genome-wide meta-analysis of 241,258 adults accounting for smoking behaviour identifies novel loci for obesity traits.	Waist circumference adjusted for BMI in non-smokers	77,113 European ancestry women, 47,319 European ancestry men, 4,856 European ancestry individuals, 8,799 African American/Afro-Caribbean ancestry women, 1,803 African American/Afro-Caribbean ancestry men, 1,020 Indian Asian ancestry women, 6,691 Indian Asian ancestry men, 1,526 Filipino ancestry women, 2,469 Hispanic/Latino ancestry women, 1,318 Hispanic/Latino ancestry men	16,011 European ancestry women, 17,912 European ancestry men, 105,218 European ancestry individuals, 2,073 African American/Afro-Caribbean ancestry women, 647 African American/Afro-Caribbean ancestry men	7p15.1	JAZF1	JAZF1			ENSG00000153814	NA	NA	rs849140-T	rs849140	0	849140	intron_variant	0	0.4168	2e-09	8.69897		0.0243	[0.016-0.032] unit increase	Affymetrix, Illumina, Perlegen [up to 2800000] (imputed)	N
11	rs849140	7	28183702	rs849140	2017-08-10	28443625	Justice AE	2017-04-26	Nat Commun	www.ncbi.nlm.nih.gov/pubmed/28443625	Genome-wide meta-analysis of 241,258 adults accounting for smoking behaviour identifies novel loci for obesity traits.	Waist circumference adjusted for BMI in non-smokers	77,113 European ancestry women, 47,319 European ancestry men, 4,856 European ancestry individuals, 8,799 African American/Afro-Caribbean ancestry women, 1,803 African American/Afro-Caribbean ancestry men, 1,020 Indian Asian ancestry women, 6,691 Indian Asian ancestry men, 1,526 Filipino ancestry women, 2,469 Hispanic/Latino ancestry women, 1,318 Hispanic/Latino ancestry men	16,011 European ancestry women, 17,912 European ancestry men, 105,218 European ancestry individuals, 2,073 African American/Afro-Caribbean ancestry women, 647 African American/Afro-Caribbean ancestry men	7p15.1	JAZF1	JAZF1			ENSG00000153814	NA	NA	rs849140-T	rs849140	0	849140	intron_variant	0	0.4168	1e-06	6	(women)	0.0264	[0.016-0.037] unit increase	Affymetrix, Illumina, Perlegen [up to 2800000] (imputed)	N
11	rs849140	7	28183702	rs849140	2017-08-18	28448500	Graff M	2017-04-27	PLoS Genet	www.ncbi.nlm.nih.gov/pubmed/28448500	Genome-wide physical activity interactions in adiposity - A meta-analysis of 200,452 adults.	Waist circumference adjusted for BMI in active individuals	1,957 African American women, 1,773 Filipino ancestry women, 305 Indian ancestry women, 67,139 European ancestry women, 1,206 African American men, 2,029 Indian ancestry men, 43,100 European ancestry men, at least 4,819 European ancestry individuals	4,807 African American women, 12,347 European ancestry women, 265 African American men, 14,540 European ancestry men	7p15.1	JAZF1	JAZF1			ENSG00000153814	NA	NA	rs849140-T	rs849140	0	849140	intron_variant	0	0.4097	8e-11	10.0969		0.0266	[0.019-0.035] cm increase	Affymetrix, Illumina, Perlegen [~ 2500000] (imputed)	N
11	rs849140	7	28183702	rs849140	2017-08-18	28448500	Graff M	2017-04-27	PLoS Genet	www.ncbi.nlm.nih.gov/pubmed/28448500	Genome-wide physical activity interactions in adiposity - A meta-analysis of 200,452 adults.	Waist circumference adjusted for BMI (joint analysis main effects and physical activity interaction)	2,518 African American women, 85,730 European ancestry women, 1,773 Filipino ancestry women, 1,030 Indian ancestry women, 1,457 African American men, 54,792 European ancestry men, 7,648 Indian ancestry men, 5,527 European ancestry individuals	6,244 African American women, 17,531 European ancestry women, 329 African American men, 19,956 European ancestry men	7p15.1	JAZF1	JAZF1			ENSG00000153814	NA	NA	rs849140-?	rs849140	0	849140	intron_variant	0	0.4097	8e-12	11.0969		NA		Affymetrix, Illumina, Perlegen [~ 2500000] (imputed)	N
11	rs849140	7	28183702	rs849140	2017-08-18	28448500	Graff M	2017-04-27	PLoS Genet	www.ncbi.nlm.nih.gov/pubmed/28448500	Genome-wide physical activity interactions in adiposity - A meta-analysis of 200,452 adults.	Waist circumference adjusted for body mass index	2,518 African American women, 85,730 European ancestry women, 1,773 Filipino ancestry women, 1,030 Indian ancestry women, 1,457 African American men, 54,792 European ancestry men, 7,648 Indian ancestry men, 5,527 European ancestry individuals	6,244 African American women, 17,531 European ancestry women, 329 African American men, 19,956 European ancestry men	7p15.1	JAZF1	JAZF1			ENSG00000153814	NA	NA	rs849140-T	rs849140	0	849140	intron_variant	0	0.4097	6e-13	12.2218		0.0256	[0.019-0.033] cm increase	Affymetrix, Illumina, Perlegen [~ 2500000] (imputed)	N
11	rs849140	7	28183702	rs849140	2019-06-21	31015401	Wu Y	2019-04-23	Nat Commun	www.ncbi.nlm.nih.gov/pubmed/31015401	Genome-wide association study of medication-use and associated disease in the UK Biobank.	Medication use (drugs used in diabetes)	15,272 European ancestry cases, 29,0641 European ancestry controls	NA	7p15.1	JAZF1	JAZF1			ENSG00000153814	NA	NA	rs849140-T	rs849140	0	849140	intron_variant	0	0.411436	6e-12	11.2218		0.0812928	[0.058-0.104] unit increase	Affymetrix [7288503] (imputed)	N
11	rs849140	7	28183702	rs849140	2021-08-24	34021172	Christakoudi S	2021-05-21	Sci Rep	www.ncbi.nlm.nih.gov/pubmed/34021172	GWAS of allometric body-shape indices in UK Biobank identifies loci suggesting associations with morphogenesis, organogenesis, adrenal cell renewal and cancer.	Hip circumference adjusted for BMI	186,825 British ancestry men	NA	7p15.1	JAZF1	JAZF1			ENSG00000153814	NA	NA	rs849140-T	rs849140	0	849140	intron_variant	0	NR	3e-10	9.52288		0.0196081	[0.014-0.026] unit increase	Affymetrix [323123] (imputed)	N
11	rs849140	7	28185091	rs849141	2017-05-23	25673412	Shungin D	2015-02-12	Nature	www.ncbi.nlm.nih.gov/pubmed/25673412	New genetic loci link adipose and insulin biology to body fat distribution.	Hip circumference adjusted for BMI	up to 56,910 European ancestry men, up to 86,570 European ancestry women	up to 36,570 European ancestry men, 30,172 European ancestry women, 915 Filipino ancestry men, 735 Filipino ancestry women, 2,351 African American/Afro-Caribbean ancestry men, 6,258 African American/Afro-Caribbean ancestry women, 2,285 South Asian ancestry men, 506 South Asian ancestry women, 195 Seychellois ancestry men, 266 Seychellois ancestry women	7p15.1	JAZF1	JAZF1			ENSG00000153814	NA	NA	rs849141-A	rs849141	0	849141	intron_variant	0	0.2922	7e-13	12.1549	(EA, women)	0.0355	[0.026-0.045] unit increase	Affymetrix, Illumina, Perlegen [up to 2542447] (imputed)	N
11	rs849140	7	28185091	rs849141	2017-05-23	25673412	Shungin D	2015-02-12	Nature	www.ncbi.nlm.nih.gov/pubmed/25673412	New genetic loci link adipose and insulin biology to body fat distribution.	Hip circumference adjusted for BMI	up to 56,910 European ancestry men, up to 86,570 European ancestry women	up to 36,570 European ancestry men, 30,172 European ancestry women, 915 Filipino ancestry men, 735 Filipino ancestry women, 2,351 African American/Afro-Caribbean ancestry men, 6,258 African American/Afro-Caribbean ancestry women, 2,285 South Asian ancestry men, 506 South Asian ancestry women, 195 Seychellois ancestry men, 266 Seychellois ancestry women	7p15.1	JAZF1	JAZF1			ENSG00000153814	NA	NA	rs849141-A	rs849141	0	849141	intron_variant	0	0.2922	2e-16	15.699	(EA)	0.0319	[0.024-0.04] unit increase	Affymetrix, Illumina, Perlegen [up to 2542447] (imputed)	N
11	rs849140	7	28185091	rs849141	2017-05-23	25673412	Shungin D	2015-02-12	Nature	www.ncbi.nlm.nih.gov/pubmed/25673412	New genetic loci link adipose and insulin biology to body fat distribution.	Hip circumference adjusted for BMI	up to 56,910 European ancestry men, up to 86,570 European ancestry women	up to 36,570 European ancestry men, 30,172 European ancestry women, 915 Filipino ancestry men, 735 Filipino ancestry women, 2,351 African American/Afro-Caribbean ancestry men, 6,258 African American/Afro-Caribbean ancestry women, 2,285 South Asian ancestry men, 506 South Asian ancestry women, 195 Seychellois ancestry men, 266 Seychellois ancestry women	7p15.1	JAZF1	JAZF1			ENSG00000153814	NA	NA	rs849141-A	rs849141	0	849141	intron_variant	0	0.2922	5e-07	6.30103	(EA,men)	0.0278	[0.017-0.039] unit increase	Affymetrix, Illumina, Perlegen [up to 2542447] (imputed)	N
11	rs849140	7	28185091	rs849141	2009-04-22	19343178	Soranzo N	2009-04-03	PLoS Genet	www.ncbi.nlm.nih.gov/pubmed/19343178	Meta-analysis of genome-wide scans for human adult stature identifies novel Loci and associations with measures of skeletal frame size.	Height	12,611 European ancestry individuals	7,187 European ancestry individuals	7p15.1	JAZF1	JAZF1			ENSG00000153814	NA	NA	rs849141-?	rs849141	0	849141	intron_variant	0	0.23	3e-11	10.5229		0.08	[0.06-0.10] s.d. increase	Illumina [229216]	N
11	rs849140	7	28185091	rs849141	2021-12-14	34594039	Sakaue S	2021-09-30	Nat Genet	www.ncbi.nlm.nih.gov/pubmed/34594039	A cross-population atlas of genetic associations for 220 human phenotypes.	Weight	360,116 European ancestry individuals, 165,419 East Asian ancestry individuals	NA	7p15.1		JAZF1			ENSG00000153814	NA	NA	rs849141-G	rs849141	0	849141	intron_variant	0	NR	4e-13	12.3979		0.0163	[0.012-0.021] unit decrease	Affymetrix, Illumina [20539548] (imputed)	N
11	rs10274928	7	28185891	rs849142	2017-10-09	19838195	Gateva V	2009-11-01	Nat Genet	www.ncbi.nlm.nih.gov/pubmed/19838195	A large-scale replication study identifies TNIP1, PRDM1, JAZF1, UHRF1BP1 and IL10 as risk loci for systemic lupus erythematosus.	Systemic lupus erythematosus	1,310 European ancestry cases, 7,859 European ancestry controls	1,963 European ancestry cases, 4,329 European ancestry controls	7p15.1	JAZF1	JAZF1			ENSG00000153814	NA	NA	rs849142-T	rs849142	0	849142	intron_variant	0	0.49	2e-09	8.69897		1.19	[1.13鈥1.26]	Illumina [~ 2100000] (imputed)	N
11	rs10274928	7	28185891	rs849142	2016-09-23	26502338	Bentham J	2015-10-26	Nat Genet	www.ncbi.nlm.nih.gov/pubmed/26502338	Genetic association analyses implicate aberrant regulation of innate and adaptive immunity genes in the pathogenesis of systemic lupus erythematosus.	Systemic lupus erythematosus	5,201 European ancestry cases, 9,066 European ancestry controls	2,018 European ancestry cases, 6,925 European ancestry controls	7p15.1	JAZF1	JAZF1			ENSG00000153814	NA	NA	rs849142-A	rs849142	0	849142	intron_variant	0		9e-11	10.0458		1.14	[1.10鈥1.19]	Illumina [644674]	N
11	rs10274928	7	28185891	rs849142	2021-08-24	33692100	Simcoe M	2021-03-10	Sci Adv	www.ncbi.nlm.nih.gov/pubmed/33692100	Genome-wide association study in almost 195,000 individuals identifies 50 previously unidentified genetic loci for eye color.	Eye color	157,485 European ancestry individuals	35,501 European ancestry individuals, 959 Han Chinese ancestry individuals, 677 Indian ancestry individuals	7p15.1		JAZF1			ENSG00000153814	NA	NA	rs849142-T	rs849142	0	849142	intron_variant	0	0.499	3e-09	8.52288	(EA)	5.933	NR z score decrease	Illumina [11532091] (imputed)	N
11	rs849140	7	28187806	rs1635851	2019-07-17	28552196	Tachmazidou I	2017-06-01	Am J Hum Genet	www.ncbi.nlm.nih.gov/pubmed/28552196	Whole-Genome Sequencing Coupled to Imputation Discovers Genetic Signals for Anthropometric Traits.	Height	1,249 whole genome sequenced European ancestry individuals, 3,541 whole genome sequenced individuals, 46,910 European ancestry individuals, 471 Carlantino (founder/genetic isolate) individuals, 1,197 Friuli Venezia Giulia (founder/genetic isolate) individuals, 1,043 Mylopotamos (founder/genetic isolate) individuals, 933 Pomak (founder/genetic isolate) individuals, 1,785 Val Borbera (founder/genet…	205,003 European ancestry individuals	7p15.1	JAZF1	JAZF1			ENSG00000153814	NA	NA	rs1635851-T	rs1635851	0	1635851	intron_variant	0	0.5864	7e-15	14.1549		0.0535	[0.04-0.067] unit decrease	Affymetrix, Illumina, Perlegen [15844966] (imputed)	N
11	rs849140	7	28187806	rs1635851	2020-04-17	31669095	Zhu Z	2019-10-24	J Allergy Clin Immunol	www.ncbi.nlm.nih.gov/pubmed/31669095	Shared Genetic and Experimental Links between Obesity-Related Traits and Asthma Subtypes in UK Biobank.	Waist circumference adjusted for body mass index	457,690 European ancestry individuals	NA	7p15.1	NR	JAZF1			ENSG00000153814	NA	NA	rs1635851-?	rs1635851	0	1635851	intron_variant	0	NR	6e-52	51.2218		NA		Affymetrix [~ 8270000] (imputed)	N
11	rs849140	7	28189083	rs1029534	2013-09-12	23563607	Berndt SI	2013-04-07	Nat Genet	www.ncbi.nlm.nih.gov/pubmed/23563607	Genome-wide meta-analysis identifies 11 new loci for anthropometric traits and provides insights into genetic architecture.	Height	8,097 European ancestry tall individuals, 8,099 European ancestry short individuals	4,872 European ancestry tall individuals, 4,831 European ancestry short individuals	7p15.1	JAZF1	JAZF1			ENSG00000153814	NA	NA	rs1029534-T	rs1029534	0	1029534	intron_variant	0	0.31	8e-14	13.0969		1.18	[NR]	Affymetrix, Illumina [~ 2800000] (imputed)	N
11	rs849140	7	28189083	rs1029534	2021-08-24	34021172	Christakoudi S	2021-05-21	Sci Rep	www.ncbi.nlm.nih.gov/pubmed/34021172	GWAS of allometric body-shape indices in UK Biobank identifies loci suggesting associations with morphogenesis, organogenesis, adrenal cell renewal and cancer.	Hip circumference adjusted for BMI	186,825 British ancestry men	NA	7p15.1	JAZF1	JAZF1			ENSG00000153814	NA	NA	rs1029534-T	rs1029534	0	1029534	intron_variant	0	NR	9e-16	15.0458		0.026844	[0.02-0.033] unit increase	Affymetrix [323123] (imputed)	N
11	rs10274928	7	28189411	rs1635852	2020-03-23	31900758	Han X	2020-01-03	Eur J Epidemiol	www.ncbi.nlm.nih.gov/pubmed/31900758	Using Mendelian randomization to evaluate the causal relationship between serum C-reactive protein levels and age-related macular degeneration.	C-reactive protein levels	418,642 British ancestry individuals	NA	7p15.1	NR	JAZF1			ENSG00000153814	NA	NA	rs1635852-T	rs1635852	0	1635852	intron_variant	0	0.492366	1e-11	11		0.0133721	[0.0095-0.0172] unit increase	NR [NR]	N
11	rs10274928	7	28189411	rs1635852	2021-01-28	32339537	Roberts V	2020-04-24	J Invest Dermatol	www.ncbi.nlm.nih.gov/pubmed/32339537	Genome wide association study identifies genetic associations with perceived age.	Youthful appearance (self-reported)	423,992 European ancestry individuals	NA	7p15.1	JAZF1	JAZF1			ENSG00000153814	NA	NA	rs1635852-T	rs1635852	0	1635852	intron_variant	0	0.493347	2e-09	8.69897		1.02637	NR	Affymetrix [~ 9600000] (imputed)	N
11	rs10274928	7	28189411	rs1635852	2013-12-11	23740937	Martin JE	2013-06-10	Hum Mol Genet	www.ncbi.nlm.nih.gov/pubmed/23740937	A systemic sclerosis and systemic lupus erythematosus pan-meta-GWAS reveals new shared susceptibility loci.	Systemic lupus erythematosus and Systemic sclerosis	up to 2,761 European ancestry systemic sclerosis cases, 769 European ancestry systemic lupus erythematosus cases, 7,381 European ancestry controls	up to 1,578 European ancestry systemic sclerosis cases, 1,727 European ancestry systemic lupus erythematosus cases, 6,893 European ancestry controls	7p15.1	JAZF1	JAZF1			ENSG00000153814	NA	NA	rs1635852-?	rs1635852	0	1635852	intron_variant	0		2e-08	7.69897		1.14	[NR]	Illumina [NR]	N
11	rs10274928	7	28189411	rs1635852	2019-10-15	31118516	Flannick J	2019-05-22	Nature	www.ncbi.nlm.nih.gov/pubmed/31118516	Exome sequencing of 20,791聽cases of type 2 diabetes and 24,440聽controls.	Type 2 diabetes	2,277 African American cases, 3,098 East Asian ancestry cases, 3,704 European ancestry cases, 6,215 Hispanic/Latino cases, 2,939 South Asian ancestry cases, 2,283 African American controls, 2,921 East Asian ancestry controls, 3,514 European ancestry controls, 5,939 Hispanic/Latino controls, 3,022 South Asian ancestry controls	NA	7p15.1	JAZF1	JAZF1			ENSG00000153814	NA	NA	rs1635852-T	rs1635852	0	1635852	intron_variant	0	0.34	4e-09	8.39794		1.12	NR	Affymetrix, Illumina [up to 35256845] (imputed)	N
11	rs10274928	7	28189411	rs1635852	2008-12-01	18952825	Johansson A	2008-10-24	Hum Mol Genet	www.ncbi.nlm.nih.gov/pubmed/18952825	Common variants in the JAZF1 gene associated with height identified by linkage and genome-wide association analysis.	Height	3,925 European ancestry individuals	Up to 39,859 European ancestry individuals, Up to 1,148 African American individuals	7p15.1	JAZF1	JAZF1			ENSG00000153814	NA	NA	rs1635852-A	rs1635852	0	1635852	intron_variant	0	NR	9e-10	9.04576		0.25	[0.17-0.33] cm increase	Illumina [NR]	N
11	rs10274928	7	28189411	rs1635852	2022-05-06	35459240	Said S	2022-04-22	Nat Commun	www.ncbi.nlm.nih.gov/pubmed/35459240	Genetic analysis of over half a million people characterises C-reactive protein loci.	C-reactive protein levels	575,531 European ancestry individuals	NA	7p15.1		JAZF1			ENSG00000153814	NA	NA	rs1635852-T	rs1635852	0	1635852	intron_variant	0	NR	4e-12	11.3979		0.0141	[0.01-0.018] unit increase	NR [11106737] (imputed)	N
11	rs10274928	7	28189411	rs1635852	2022-02-22	35047847	Miao Z	2021-08-24	HGG Adv	www.ncbi.nlm.nih.gov/pubmed/35047847	Identification of 90 NAFLD GWAS loci and establishment of NAFLD PRS and causal role of NAFLD in coronary artery disease.	Nonalcoholic fatty liver disease (imputed)	28,396 European ancestry cases, 108,652 European ancestry controls	NA	7p15.1		JAZF1			ENSG00000153814	NA	NA	rs1635852-?	rs1635852	0	1635852	intron_variant	0	NR	2e-16	15.699		0.00748161	[0.0057-0.0093] unit increase	NR [NR]	N
11	rs10274928	7	28189411	rs1635852	2021-06-10	34059833	Chen J	2021-05-31	Nat Genet	www.ncbi.nlm.nih.gov/pubmed/34059833	The trans-ancestral genomic architecture of glycemic traits.	Fasting glucose	200,622 European ancestry individuals	NA	7p15.1	JAZF1	JAZF1			ENSG00000153814	NA	NA	rs1635852-T	rs1635852	0	1635852	intron_variant	0	0.5052	1e-07	7		0.0082	[0.0051-0.0113] unit increase	Affymetrix, Illumina [34064007] (imputed)	N
11	rs10274928	7	28189411	rs1635852	2022-04-27	35213538	Richardson TG	2022-02-25	PLoS Biol	www.ncbi.nlm.nih.gov/pubmed/35213538	Characterising metabolomic signatures of lipid-modifying therapies through drug target mendelian randomisation.	Free cholesterol to total lipids ratio in large HDL	115,082 European ancestry individuals	NA	7p15.1		JAZF1			ENSG00000153814	NA	NA	rs1635852-T	rs1635852	0	1635852	intron_variant	0	0.494043	9e-09	8.04576		0.0221716	[0.015-0.03] unit decrease	NR [11722792] (imputed)	N
11	rs10274928	7	28189411	rs1635852	2022-04-27	35213538	Richardson TG	2022-02-25	PLoS Biol	www.ncbi.nlm.nih.gov/pubmed/35213538	Characterising metabolomic signatures of lipid-modifying therapies through drug target mendelian randomisation.	Cholesteryl ester levels in very small VLDL	115,082 European ancestry individuals	NA	7p15.1		JAZF1			ENSG00000153814	NA	NA	rs1635852-T	rs1635852	0	1635852	intron_variant	0	0.494043	3e-08	7.52288		0.0220727	[0.014-0.03] unit decrease	NR [11722792] (imputed)	N
11	rs849140	7	28189549	rs1635853	2020-04-17	31669095	Zhu Z	2019-10-24	J Allergy Clin Immunol	www.ncbi.nlm.nih.gov/pubmed/31669095	Shared Genetic and Experimental Links between Obesity-Related Traits and Asthma Subtypes in UK Biobank.	Waist-to-hip ratio adjusted for BMI	457,690 European ancestry individuals	NA	7p15.1	NR	JAZF1			ENSG00000153814	NA	NA	rs1635853-?	rs1635853	0	1635853	intron_variant	0	NR	4e-20	19.3979		NA		Affymetrix [~ 8270000] (imputed)	N
11	rs849140	7	28189549	rs1635853	2019-11-04	30239722	Pulit SL	2018-09-14	Hum Mol Genet	www.ncbi.nlm.nih.gov/pubmed/30239722	Meta-analysis of genome-wide association studies for body fat distribution in 694,649 individuals of European ancestry.	Waist-to-hip ratio adjusted for BMI	379,501 European ancestry female individuals	NA	7p15.1	NR	JAZF1			ENSG00000153814	NA	NA	rs1635853-T	rs1635853	0	1635853	intron_variant	0	0.4142	6e-20	19.2218		0.0159	[0.013-0.019] unit increase	NR [~ 27400000] (imputed)	N
11	rs849140	7	28189549	rs1635853	2019-11-05	30239722	Pulit SL	2018-09-14	Hum Mol Genet	www.ncbi.nlm.nih.gov/pubmed/30239722	Meta-analysis of genome-wide association studies for body fat distribution in 694,649 individuals of European ancestry.	Body mass index	806,834 European ancestry individuals	NA	7p15.1	NA	JAZF1			ENSG00000153814	NA	NA	rs1635853-T	rs1635853	0	1635853	intron_variant	0	0.4139	3e-09	8.52288		0.0097	[0.0066-0.0128] unit decrease	NR [~ 27400000] (imputed)	N
11	rs849140	7	28189549	rs1635853	2019-11-04	30239722	Pulit SL	2018-09-14	Hum Mol Genet	www.ncbi.nlm.nih.gov/pubmed/30239722	Meta-analysis of genome-wide association studies for body fat distribution in 694,649 individuals of European ancestry.	Waist-to-hip ratio adjusted for BMI	315,284 European ancestry male individuals	NA	7p15.1	NR	JAZF1			ENSG00000153814	NA	NA	rs1635853-T	rs1635853	0	1635853	intron_variant	0	0.4142	6e-20	19.2218		0.0159	[0.013-0.019] unit increase	NR [~ 27400000] (imputed)	N
11	rs849140	7	28189549	rs1635853	2021-08-24	34021172	Christakoudi S	2021-05-21	Sci Rep	www.ncbi.nlm.nih.gov/pubmed/34021172	GWAS of allometric body-shape indices in UK Biobank identifies loci suggesting associations with morphogenesis, organogenesis, adrenal cell renewal and cancer.	Waist circumference adjusted for body mass index	186,825 British ancestry men	NA	7p15.1	JAZF1	JAZF1			ENSG00000153814	NA	NA	rs1635853-T	rs1635853	0	1635853	intron_variant	0	NR	1e-24	24		0.0319989	[0.026-0.038] unit increase	Affymetrix [321114] (imputed)	N
11	rs849140	7	28189946	rs1708299	2017-08-18	28448500	Graff M	2017-04-27	PLoS Genet	www.ncbi.nlm.nih.gov/pubmed/28448500	Genome-wide physical activity interactions in adiposity - A meta-analysis of 200,452 adults.	Waist circumference adjusted for body mass index	2,518 African American women, 85,730 European ancestry women, 1,773 Filipino ancestry women, 1,030 Indian ancestry women, 1,457 African American men, 54,792 European ancestry men, 7,648 Indian ancestry men, 5,527 European ancestry individuals	6,244 African American women, 17,531 European ancestry women, 329 African American men, 19,956 European ancestry men	7p15.1	JAZF1	JAZF1			ENSG00000153814	NA	NA	rs1708299-A	rs1708299	0	1708299	intron_variant	0	0.2994	6e-14	13.2218	(EA)	0.03	[0.022-0.038] cm increase	Affymetrix, Illumina, Perlegen [~ 2500000] (imputed)	N
11	rs849140	7	28189946	rs1708299	2017-08-18	28448500	Graff M	2017-04-27	PLoS Genet	www.ncbi.nlm.nih.gov/pubmed/28448500	Genome-wide physical activity interactions in adiposity - A meta-analysis of 200,452 adults.	Waist circumference adjusted for body mass index	2,518 African American women, 85,730 European ancestry women, 1,773 Filipino ancestry women, 1,030 Indian ancestry women, 1,457 African American men, 54,792 European ancestry men, 7,648 Indian ancestry men, 5,527 European ancestry individuals	6,244 African American women, 17,531 European ancestry women, 329 African American men, 19,956 European ancestry men	7p15.1	JAZF1	JAZF1			ENSG00000153814	NA	NA	rs1708299-A	rs1708299	0	1708299	intron_variant	0	0.2994	3e-07	6.52288	(EA, women)	0.027	[0.017-0.037] cm increase	Affymetrix, Illumina, Perlegen [~ 2500000] (imputed)	N
11	rs849140	7	28189946	rs1708299	2012-10-24	20881960	Lango Allen H	2010-09-29	Nature	www.ncbi.nlm.nih.gov/pubmed/20881960	Hundreds of variants clustered in genomic loci and biological pathways affect human height.	Height	133,653 European ancestry individuals	50,074 European ancestry individuals	7p15.1	JAZF1	JAZF1			ENSG00000153814	NA	NA	rs1708299-A	rs1708299	0	1708299	intron_variant	0	0.3	6e-25	24.2218		0.04	[NR] unit increase	Affymetrix, Illumina [2834208] (imputed)	N
11	rs849140	7	28189946	rs1708299	2017-08-18	28448500	Graff M	2017-04-27	PLoS Genet	www.ncbi.nlm.nih.gov/pubmed/28448500	Genome-wide physical activity interactions in adiposity - A meta-analysis of 200,452 adults.	Waist circumference adjusted for BMI (joint analysis main effects and physical activity interaction)	2,518 African American women, 85,730 European ancestry women, 1,773 Filipino ancestry women, 1,030 Indian ancestry women, 1,457 African American men, 54,792 European ancestry men, 7,648 Indian ancestry men, 5,527 European ancestry individuals	6,244 African American women, 17,531 European ancestry women, 329 African American men, 19,956 European ancestry men	7p15.1	JAZF1	JAZF1			ENSG00000153814	NA	NA	rs1708299-?	rs1708299	0	1708299	intron_variant	0	0.2994	9e-13	12.0458	(EA)	NA		Affymetrix, Illumina, Perlegen [~ 2500000] (imputed)	N
11	rs849140	7	28189946	rs1708299	2017-08-18	28448500	Graff M	2017-04-27	PLoS Genet	www.ncbi.nlm.nih.gov/pubmed/28448500	Genome-wide physical activity interactions in adiposity - A meta-analysis of 200,452 adults.	Waist circumference adjusted for BMI in active individuals	1,957 African American women, 1,773 Filipino ancestry women, 305 Indian ancestry women, 67,139 European ancestry women, 1,206 African American men, 2,029 Indian ancestry men, 43,100 European ancestry men, at least 4,819 European ancestry individuals	4,807 African American women, 12,347 European ancestry women, 265 African American men, 14,540 European ancestry men	7p15.1	JAZF1	JAZF1			ENSG00000153814	NA	NA	rs1708299-A	rs1708299	0	1708299	intron_variant	0	0.2987	8e-06	5.09691	(EA,women)	0.0263	[0.015-0.038] cm increase	Affymetrix, Illumina, Perlegen [~ 2500000] (imputed)	N
11	rs849140	7	28189946	rs1708299	2017-08-18	28448500	Graff M	2017-04-27	PLoS Genet	www.ncbi.nlm.nih.gov/pubmed/28448500	Genome-wide physical activity interactions in adiposity - A meta-analysis of 200,452 adults.	Waist circumference adjusted for BMI in active individuals	1,957 African American women, 1,773 Filipino ancestry women, 305 Indian ancestry women, 67,139 European ancestry women, 1,206 African American men, 2,029 Indian ancestry men, 43,100 European ancestry men, at least 4,819 European ancestry individuals	4,807 African American women, 12,347 European ancestry women, 265 African American men, 14,540 European ancestry men	7p15.1	JAZF1	JAZF1			ENSG00000153814	NA	NA	rs1708299-A	rs1708299	0	1708299	intron_variant	0	0.2994	6e-11	10.2218	(EA)	0.0304	[0.021-0.039] cm increase	Affymetrix, Illumina, Perlegen [~ 2500000] (imputed)	N
11	rs849140	7	28189946	rs1708299	2017-08-18	28448500	Graff M	2017-04-27	PLoS Genet	www.ncbi.nlm.nih.gov/pubmed/28448500	Genome-wide physical activity interactions in adiposity - A meta-analysis of 200,452 adults.	Waist circumference adjusted for BMI (joint analysis main effects and physical activity interaction)	2,518 African American women, 85,730 European ancestry women, 1,773 Filipino ancestry women, 1,030 Indian ancestry women, 1,457 African American men, 54,792 European ancestry men, 7,648 Indian ancestry men, 5,527 European ancestry individuals	6,244 African American women, 17,531 European ancestry women, 329 African American men, 19,956 European ancestry men	7p15.1	JAZF1	JAZF1			ENSG00000153814	NA	NA	rs1708299-?	rs1708299	0	1708299	intron_variant	0	0.2994	1e-06	6	(EA, women)	NA		Affymetrix, Illumina, Perlegen [~ 2500000] (imputed)	N
11	rs849140	7	28189946	rs1708299	2019-07-17	28552196	Tachmazidou I	2017-06-01	Am J Hum Genet	www.ncbi.nlm.nih.gov/pubmed/28552196	Whole-Genome Sequencing Coupled to Imputation Discovers Genetic Signals for Anthropometric Traits.	Waist circumference adjusted for body mass index	1,247 whole genome sequenced European ancestry individuals, 3,050 whole genome sequenced individuals, 41,027 European ancestry individuals, 397 Carlantino (founder/genetic isolate) individuals, 790 Friuli Venezia Giulia (founder/genetic isolate) individuals, 1,005 Mylopotamos (founder/genetic isolate) individuals, 875 Pomak (founder/genetic isolate) individuals, 1,754 Val Borbera (founder/genetic…	206,723 European ancestry individuals	7p15.1	JAZF1	JAZF1			ENSG00000153814	NA	NA	rs1708299-A	rs1708299	0	1708299	intron_variant	0	0.2961	4e-06	5.39794		0.0347	[0.02-0.049] unit increase	Affymetrix, Illumina, Perlegen [15844966] (imputed)	N
11	rs10274928	7	28192280	rs849133	2019-02-08	30595370	Kichaev G	2018-12-27	Am J Hum Genet	www.ncbi.nlm.nih.gov/pubmed/30595370	Leveraging Polygenic Functional Enrichment to Improve GWAS Power.	Hair color	approximately 452,000 European ancestry individuals	NA	7p15.1		JAZF1			ENSG00000153814	NA	NA	rs849133-?	rs849133	0	849133	intron_variant	0	NR	2e-39	38.699		NA		NR [~ 8900000] (imputed)	N
11	rs10274928	7	28192280	rs849133	2021-11-29	33893285	Guindo-Martinez M	2021-04-23	Nat Commun	www.ncbi.nlm.nih.gov/pubmed/33893285	The impact of non-additive genetic associations on age-related complex diseases.	Type 2 diabetes	6,967 European ancestry cases, 49,670 European ancestry controls	NA	7p15.1		JAZF1			ENSG00000153814	NA	NA	rs849133-T	rs849133	0	849133	intron_variant	0	0.497948	3e-11	10.5229		0.89		Affymetrix [15533686] (imputed)	N
11	rs10274928	7	28192280	rs849133	2022-08-19	35551307	Mahajan A	2022-05-12	Nat Genet	www.ncbi.nlm.nih.gov/pubmed/35551307	Multi-ancestry genetic study of type 2 diabetes highlights the power of diverse populations for discovery and translation.	Type 2 diabetes	251,740 European ancestry individuals, 139,705 East Asian ancestry individuals, 40,737 South Asian ancestry individuals, 27,417 Hispanic individuals, 30,167 African American individuals, 2,426 Zulu ancestry individuals	NA	7p15.1		JAZF1			ENSG00000153814	NA	NA	rs849133-C	rs849133	0	849133	intron_variant	0	NR	6e-22	21.2218		1.05	[1.04-1.06]	Affymetrix, Illumina [10454876] (imputed)	N
11	rs10274928	7	28192280	rs849133	2022-08-19	35551307	Mahajan A	2022-05-12	Nat Genet	www.ncbi.nlm.nih.gov/pubmed/35551307	Multi-ancestry genetic study of type 2 diabetes highlights the power of diverse populations for discovery and translation.	Type 2 diabetes	251,740 European ancestry individuals	NA	7p15.1		JAZF1			ENSG00000153814	NA	NA	rs849133-C	rs849133	0	849133	intron_variant	0	0.506	7e-16	15.1549		0.043	[0.033-0.053] unit increase	Affymetrix, Illumina [10454876] (imputed)	N
[truncated: 1,929 more rows]
