# Supplementary material for: Deep learning and genome-wide association meta-analyses of bone marrow adiposity in the UK Biobank
Source: Nat Commun. 2025 Jan 2;16:99. doi: 10.1038/s41467-024-55422-4 (PMC11697225; doi:10.1038/s41467-024-55422-4)
Supplement: Supplementary file 37 — Supplementary Data 34 [file 41467_2024_55422_MOESM37_ESM.xlsx]

## Sheet: Supplementary Table 34
Supplementary Table 34: Summary of GWAS catalog for meta-GWAS in white unrelated sample for femoral diaphysis
Diaphysis
GenomicLocus	IndSigSNP	chr	bp	snp	DateAddedToCatalog	PMID	FirstAuth	Date	Journal	Link	Study	Trait	InitialN	ReplicationN	Region	ReportedGene	MappedGene	UpGene	DownGene	SNP_Gene_ID	UpGeneDist	DownGeneDist	Strongest	SNPs	marged	SNP_ID_cur	Context	intergenic	RiskAF	P	Pmlog	Ptext	OrBeta	X95CI	Platform	CNV
1	rs61309203	1	21059837	rs61778528	2022-11-23	35164939	van der Meer D	2022-02-11	Biol Psychiatry	www.ncbi.nlm.nih.gov/pubmed/35164939	Boosting Schizophrenia Genetics by Utilizing Genetic Overlap With Brain Morphology.	Brain morphology (MOSTest)	33,735 white British ancestry individuals	NA	1p36.12		SH2D5 - HP1BP3	ENSG00000189410	ENSG00000127483		507	6922	rs61778528-?	rs61778528	0	61778528	intron_variant	1	NR	8e-10	9.09691		NA		NR [9061072] (imputed)	N
1	rs61309203	1	21074727	rs12404954	2019-03-18	30643258	Karlsson Linner R	2019-01-14	Nat Genet	www.ncbi.nlm.nih.gov/pubmed/30643258	Genome-wide association analyses of risk tolerance and risky behaviors in over 1 million individuals identify hundreds of loci and shared genetic influences.	Adventurousness	557,923 European ancestry individuals	NA	1p36.12	HP1BP3	HP1BP3			ENSG00000127483	NA	NA	rs12404954-A	rs12404954	0	12404954	intron_variant	0	0.6059	6e-13	12.2218		0.0143189	[0.01-0.018] unit decrease	Illumina [9339358] (imputed)	N
1	rs61309203	1	21074727	rs12404954	2019-04-12	30696823	Jones SE	2019-01-29	Nat Commun	www.ncbi.nlm.nih.gov/pubmed/30696823	Genome-wide association analyses of chronotype in 697,828 individuals provides insights into circadian rhythms.	Morning person	252,287 European ancestry cases, 150,908 European ancestry controls	120,478 European ancestry cases, 127,622 European ancestry controls	1p36.12	HP1BP3	HP1BP3			ENSG00000127483	NA	NA	rs12404954-G	rs12404954	0	12404954	intron_variant	0	0.3903	1e-17	17		1.03146		Affymetrix [11880941] (imputed)	N
1	rs61309203	1	21089472	rs7548269	2019-02-11	30531941	Doherty A	2018-12-10	Nat Commun	www.ncbi.nlm.nih.gov/pubmed/30531941	GWAS identifies 14 loci for device-measured physical activity and sleep duration.	Physical activity (walking duration)	91,105 European ancestry individuals	NA	1p36.12	HP1BP3	HP1BP3			ENSG00000127483	NA	NA	rs7548269-T	rs7548269	0	7548269	intron_variant	0	0.61	2e-08	7.69897		0.027	[0.017-0.037] SD units decrease	NR [9926106] (imputed)	N
1	rs61309203	1	21122517	rs3927683	2022-08-18	35589863	Gouveia C	2022-05-19	Sci Rep	www.ncbi.nlm.nih.gov/pubmed/35589863	Genome-wide association of polygenic risk extremes for Alzheimer's disease in the UK Biobank.	Alzheimer鈥檚 disease polygenic risk score (upper quantile vs lower quantile)	18,892 European ancestry high risk individuals, 18,892 European ancestry low risk individuals	NA	1p36.12		HP1BP3 - EIF4G3	ENSG00000127483	ENSG00000075151		8701	10268	rs3927683-?	rs3927683	0	3927683	intergenic_variant	1	NR	7e-09	8.1549		NA		NR [NR]	N
1	rs61309203	1	21137768	rs10916866	2019-06-25	30804565	Jansen PR	2019-02-25	Nat Genet	www.ncbi.nlm.nih.gov/pubmed/30804565	Genome-wide analysis of insomnia in 1,331,010 individuals identifies new risk loci and functional pathways.	Morningness	434,835 European ancestry individuals	NA	1p36.12		EIF4G3			ENSG00000075151	NA	NA	rs10916866-A	rs10916866	0	10916866	intron_variant	0	0.5887	2e-14	13.699		0.017	[0.013-0.021] unit decrease	Affymetrix, Illumina [11597492] (imputed)	N
1	rs61309203	1	21143774	rs12126757	2022-08-04	35585065	May-Wilson S	2022-05-18	Nat Commun	www.ncbi.nlm.nih.gov/pubmed/35585065	Large-scale GWAS of food liking reveals genetic determinants and genetic correlations with distinct neurophysiological traits.	F-sweet food liking (derived food-liking factor)	159,527 European ancestry individuals	NA	1p36.12		EIF4G3			ENSG00000075151	NA	NA	rs12126757-T	rs12126757	0	12126757	intron_variant	0	0.3727	2e-08	7.69897		0.02049	[0.013-0.028] unit decrease	Affymetrix [11353280] (imputed)	N
1	rs61309203	1	21152384	rs4654873	2019-05-21	30595370	Kichaev G	2018-12-27	Am J Hum Genet	www.ncbi.nlm.nih.gov/pubmed/30595370	Leveraging Polygenic Functional Enrichment to Improve GWAS Power.	Height	approximately 458,000 European ancestry individuals	NA	1p36.12		EIF4G3			ENSG00000075151	NA	NA	rs4654873-?	rs4654873	0	4654873	intron_variant	0	NR	8e-10	9.09691		NA		NR [~ 8900000] (imputed)	N
1	rs61309203	1	21156667	rs4654874	2019-03-18	30643256	Baselmans BML	2019-01-14	Nat Genet	www.ncbi.nlm.nih.gov/pubmed/30643256	Multivariate genome-wide analyses of the well-being spectrum.	Well-being spectrum (multivariate analysis)	2,083,151 European ancestry individuals	287,239 European ancestry individuals	1p36.12	NR	EIF4G3			ENSG00000075151	NA	NA	rs4654874-G	rs4654874	0	4654874	intron_variant	0	0.562396	1e-10	10		0.00595871	[0.0041-0.0078] unit increase	NR [NR]	N
1	rs61309203	1	21156667	rs4654874	2022-07-07	35589828	Kim S	2022-05-19	Nat Hum Behav	www.ncbi.nlm.nih.gov/pubmed/35589828	Shared genetic architectures of subjective well-being in East Asian and European ancestry populations.	Subjective well-being	110,919 Korean ancestry individuals, 563,176 European ancestry individuals	NA	1p36.12		EIF4G3			ENSG00000075151	NA	NA	rs4654874-A	rs4654874	0	4654874	intron_variant	0	NR	6e-06	5.22185		0.00798596	unit increase	NR [NR] (imputed)	N
1	rs61309203	1	21163921	rs3767240	2019-02-08	30595370	Kichaev G	2018-12-27	Am J Hum Genet	www.ncbi.nlm.nih.gov/pubmed/30595370	Leveraging Polygenic Functional Enrichment to Improve GWAS Power.	Morning person	approximately 410,000 European ancestry individuals	NA	1p36.12		EIF4G3			ENSG00000075151	NA	NA	rs3767240-?	rs3767240	0	3767240	intron_variant	0	NR	1e-11	11		NA		NR [~ 8900000] (imputed)	N
1	rs61309203	1	21199764	rs10737452	2019-03-18	30643256	Baselmans BML	2019-01-14	Nat Genet	www.ncbi.nlm.nih.gov/pubmed/30643256	Multivariate genome-wide analyses of the well-being spectrum.	Life satisfaction	80,852 European ancestry individuals	NA	1p36.12	NR	EIF4G3			ENSG00000075151	NA	NA	rs10737452-T	rs10737452	0	10737452	intron_variant	0	0.625243	2e-08	7.69897		0.00764632	[0.005-0.0103] unit increase	NR [NR]	N
1	rs61309203	1	21201325	rs10916892	2019-04-12	30696823	Jones SE	2019-01-29	Nat Commun	www.ncbi.nlm.nih.gov/pubmed/30696823	Genome-wide association analyses of chronotype in 697,828 individuals provides insights into circadian rhythms.	Morning person	252,287 European ancestry cases, 150,908 European ancestry controls	120,478 European ancestry cases, 127,622 European ancestry controls	1p36.12	EIF4G3	EIF4G3			ENSG00000075151	NA	NA	rs10916892-C	rs10916892	0	10916892	intron_variant	0	0.3797	5e-19	18.301		1.03359		Affymetrix [11880941] (imputed)	N
1	rs61309203	1	21201325	rs10916892	2019-04-15	30696823	Jones SE	2019-01-29	Nat Commun	www.ncbi.nlm.nih.gov/pubmed/30696823	Genome-wide association analyses of chronotype in 697,828 individuals provides insights into circadian rhythms.	Chronotype	449,734 European ancestry individuals	248,098 European ancestry individuals	1p36.12	EIF4G3	EIF4G3			ENSG00000075151	NA	NA	rs10916892-C	rs10916892	0	10916892	intron_variant	0	0.3797	5e-19	18.301		1.0351		Affymetrix [11880941] (imputed)	N
1	rs61309203	1	21220701	rs17410008	2019-02-08	30595370	Kichaev G	2018-12-27	Am J Hum Genet	www.ncbi.nlm.nih.gov/pubmed/30595370	Leveraging Polygenic Functional Enrichment to Improve GWAS Power.	Red blood cell count	approximately 445,000 European ancestry individuals	NA	1p36.12		EIF4G3			ENSG00000075151	NA	NA	rs17410008-?	rs17410008	0	17410008	intron_variant	0	NR	6e-14	13.2218		NA		NR [~ 8900000] (imputed)	N
1	rs61309203	1	21227338	rs3767247	2019-03-18	30643256	Baselmans BML	2019-01-14	Nat Genet	www.ncbi.nlm.nih.gov/pubmed/30643256	Multivariate genome-wide analyses of the well-being spectrum.	Depressive symptoms	1,067,913 European ancestry individuals	228,033 European ancestry individuals	1p36.12	NR	EIF4G3			ENSG00000075151	NA	NA	rs3767247-C	rs3767247	0	3767247	intron_variant	0	0.374207	4e-10	9.39794		0.00610656	[0.0042-0.008] unit decrease	NR [NR]	N
1	rs61309203	1	21227338	rs3767247	2019-03-18	30643256	Baselmans BML	2019-01-14	Nat Genet	www.ncbi.nlm.nih.gov/pubmed/30643256	Multivariate genome-wide analyses of the well-being spectrum.	Positive affect	410,603 European ancestry individuals	NA	1p36.12	NR	EIF4G3			ENSG00000075151	NA	NA	rs3767247-C	rs3767247	0	3767247	intron_variant	0	0.374207	2e-09	8.69897		0.00741063	[0.005-0.0098] unit decrease	NR [NR]	N
1	rs61309203	1	21227338	rs3767247	2019-03-18	30643256	Baselmans BML	2019-01-14	Nat Genet	www.ncbi.nlm.nih.gov/pubmed/30643256	Multivariate genome-wide analyses of the well-being spectrum.	Neuroticism	523,783 European ancestry individuals	59,206 European ancestry individuals	1p36.12	NR	EIF4G3			ENSG00000075151	NA	NA	rs3767247-C	rs3767247	0	3767247	intron_variant	0	0.374207	3e-10	9.52288		0.00959426	[0.0066-0.0126] unit decrease	NR [NR]	N
1	rs61309203	1	21229538	rs57351360	2019-02-08	30595370	Kichaev G	2018-12-27	Am J Hum Genet	www.ncbi.nlm.nih.gov/pubmed/30595370	Leveraging Polygenic Functional Enrichment to Improve GWAS Power.	Neuroticism	approximately 372,000 European ancestry individuals	NA	1p36.12		EIF4G3			ENSG00000075151	NA	NA	rs57351360-?	rs57351360	0	57351360	intron_variant	0	NR	2e-07	6.69897		NA		NR [~ 8900000] (imputed)	N
1	rs61309203	1	21258204	rs61781106	2020-09-21	32888493	Chen MH	2020-09-01	Cell	www.ncbi.nlm.nih.gov/pubmed/32888493	Trans-ethnic and Ancestry-Specific Blood-Cell Genetics in 746,667 Individuals from 5 Global Populations.	Red blood cell count	545,203 European ancestry individuals	NA	1p36.12	NR	EIF4G3			ENSG00000075151	NA	NA	rs61781106-A	rs61781106	0	61781106	intron_variant	0	0.375763	1e-19	19		0.017307	[0.014-0.021] SD unit decrease	Affymetrix, Illumina [50628390] (imputed)	N
1	rs61309203	1	21276854	rs3767248	2020-09-21	32888493	Chen MH	2020-09-01	Cell	www.ncbi.nlm.nih.gov/pubmed/32888493	Trans-ethnic and Ancestry-Specific Blood-Cell Genetics in 746,667 Individuals from 5 Global Populations.	Red blood cell count	727,624 African American or Afro-Caribbean, African ancestry, European ancestry, East Asian ancestry, Hispanic or Latin American and South Asian ancestry individuals	NA	1p36.12	NR	EIF4G3			ENSG00000075151	NA	NA	rs3767248-G	rs3767248	0	3767248	intron_variant	0	0.385074	5e-18	17.301		NA		Affymetrix, Illumina [24332387] (imputed)	N
1	rs61309203	1	21302774	rs6680486	2019-04-12	30696823	Jones SE	2019-01-29	Nat Commun	www.ncbi.nlm.nih.gov/pubmed/30696823	Genome-wide association analyses of chronotype in 697,828 individuals provides insights into circadian rhythms.	Morning person	252,287 European ancestry cases, 150,908 European ancestry controls	120,478 European ancestry cases, 127,622 European ancestry controls	1p36.12	EIF4G3	EIF4G3			ENSG00000075151	NA	NA	rs6680486-C	rs6680486	0	6680486	intron_variant	0	0.4005	1e-17	17		1.03135		Affymetrix [11880941] (imputed)	N
1	rs61309203	1	21324491	rs2874367	2018-12-05	30289880	Qi G	2018-10-05	PLoS Genet	www.ncbi.nlm.nih.gov/pubmed/30289880	Heritability informed power optimization (HIPO) leads to enhanced detection of genetic associations across multiple traits.	Social science traits (pleiotropy) (HIPO component 1)	up to 630,791 European ancestry individuals	NA	1p36.12	EIF4G3	EIF4G3			ENSG00000075151	NA	NA	rs2874367-?	rs2874367	0	2874367	intron_variant	0	NR	1e-08	8		NA		NR [2100000]	N
1	rs61309203	1	21361176	rs6426658	2019-03-18	30643258	Karlsson Linner R	2019-01-14	Nat Genet	www.ncbi.nlm.nih.gov/pubmed/30643258	Genome-wide association analyses of risk tolerance and risky behaviors in over 1 million individuals identify hundreds of loci and shared genetic influences.	General risk tolerance (MTAG)	975,353 European ancestry individuals	NA	1p36.12	EIF4G3	EIF4G3			ENSG00000075151	NA	NA	rs6426658-A	rs6426658	0	6426658	intron_variant	0	0.402	1e-15	15		0.0097	[0.0073-0.0121] unit increase	Affymetrix, Illumina [5869552] (imputed)	N
1	rs61309203	1	21378057	rs6693020	2022-08-04	35585065	May-Wilson S	2022-05-18	Nat Commun	www.ncbi.nlm.nih.gov/pubmed/35585065	Large-scale GWAS of food liking reveals genetic determinants and genetic correlations with distinct neurophysiological traits.	F-deep fried food liking (derived food-liking factor)	158,793 European ancestry individuals	NA	1p36.12		EIF4G3			ENSG00000075151	NA	NA	rs6693020-G	rs6693020	0	6693020	intron_variant	0	0.3975	1e-10	10		0.07918	[0.055-0.103] unit decrease	Affymetrix [9609548] (imputed)	N
1	rs61309203	1	21410231	rs4654899	2015-06-18	25335168	Hashimoto R	2014-10-21	Transl Psychiatry	www.ncbi.nlm.nih.gov/pubmed/25335168	Common variants at 1p36 are associated with superior frontal gyrus volume.	Superior frontal gyrus grey matter volume	158 Japanese ancestry schizophrenia cases, 378 Japanese ancestry healthy controls	NA	1p36.12	EIF4G3	EIF4G3			ENSG00000075151	NA	NA	rs4654899-A	rs4654899	0	4654899	intron_variant	0	0.33	8e-09	8.09691	(Right superior frontal gyrus)	969.5	[NR] unit decrease	Affymetrix [517946]	N
1	rs61309203	1	21410231	rs4654899	2015-06-18	25335168	Hashimoto R	2014-10-21	Transl Psychiatry	www.ncbi.nlm.nih.gov/pubmed/25335168	Common variants at 1p36 are associated with superior frontal gyrus volume.	Superior frontal gyrus grey matter volume	158 Japanese ancestry schizophrenia cases, 378 Japanese ancestry healthy controls	NA	1p36.12	EIF4G3	EIF4G3			ENSG00000075151	NA	NA	rs4654899-A	rs4654899	0	4654899	intron_variant	0	0.33	2e-06	5.69897	(Left superior frontal gyrus)	787	[NR] unit decrease	Affymetrix [517946]	N
1	rs61309203	1	21416181	rs957163	2019-04-12	30696823	Jones SE	2019-01-29	Nat Commun	www.ncbi.nlm.nih.gov/pubmed/30696823	Genome-wide association analyses of chronotype in 697,828 individuals provides insights into circadian rhythms.	Morning person	252,287 European ancestry cases, 150,908 European ancestry controls	120,478 European ancestry cases, 127,622 European ancestry controls	1p36.12	EIF4G3	EIF4G3			ENSG00000075151	NA	NA	rs957163-T	rs957163	0	957163	intron_variant	0	0.3999	9e-18	17.0458		1.0316		Affymetrix [11880941] (imputed)	N
1	rs61309203	1	21420617	rs11807193	2020-09-18	32888494	Vuckovic D	2020-09-01	Cell	www.ncbi.nlm.nih.gov/pubmed/32888494	The Polygenic and Monogenic Basis of Blood Traits and Diseases.	Red blood cell count	408,112 British individuals	NA	1p36.12	EIF4G3	EIF4G3			ENSG00000075151	NA	NA	rs11807193-A	rs11807193	0	11807193	intron_variant	0	0.390205	2e-14	13.699		0.0176388	[0.013-0.022] unit decrease	Affymetrix [93095623] (imputed)	N
1	rs61309203	1	21434533	rs7537072	2020-03-23	31900758	Han X	2020-01-03	Eur J Epidemiol	www.ncbi.nlm.nih.gov/pubmed/31900758	Using Mendelian randomization to evaluate the causal relationship between serum C-reactive protein levels and age-related macular degeneration.	C-reactive protein levels	418,642 British ancestry individuals	NA	1p36.12	NR	EIF4G3			ENSG00000075151	NA	NA	rs7537072-T	rs7537072	0	7537072	intron_variant	0	0.582962	2e-10	9.69897		0.0126313	[0.0088-0.0165] unit increase	NR [NR]	N
1	rs61309203	1	21455559	rs7556221	2019-02-08	30595370	Kichaev G	2018-12-27	Am J Hum Genet	www.ncbi.nlm.nih.gov/pubmed/30595370	Leveraging Polygenic Functional Enrichment to Improve GWAS Power.	Mean corpuscular hemoglobin	approximately 443,000 European ancestry individuals	NA	1p36.12		EIF4G3			ENSG00000075151	NA	NA	rs7556221-?	rs7556221	0	7556221	intron_variant	0	NR	2e-13	12.699		NA		NR [~ 8900000] (imputed)	N
1	rs61309203	1	21498737	rs59537090	2022-03-07	34910505	van der Meer D	2021-12-15	Sci Adv	www.ncbi.nlm.nih.gov/pubmed/34910505	The genetic architecture of human cortical folding.	Vertex-wise cortical thickness	33,748 European ancestry individuals	NA	1p36.12		EIF4G3			ENSG00000075151	NA	NA	rs59537090-T	rs59537090	0	59537090	intron_variant	0	0.43	2e-15	14.699		7.96	z score increase	Affymetrix [9061022] (imputed)	N
1	rs61309203	1	21505931	rs9426736	2020-09-21	32888493	Chen MH	2020-09-01	Cell	www.ncbi.nlm.nih.gov/pubmed/32888493	Trans-ethnic and Ancestry-Specific Blood-Cell Genetics in 746,667 Individuals from 5 Global Populations.	Mean corpuscular hemoglobin	486,823 European ancestry individuals	NA	1p36.12	NR	EIF4G3 - ECE1	ENSG00000075151	ENSG00000117298		2550	37809	rs9426736-G	rs9426736	0	9426736	intergenic_variant	1	0.462578	4e-16	15.3979		0.015712	[0.012-0.019] SD unit increase	Affymetrix, Illumina [50266654] (imputed)	N
1	rs61309203	1	21513306	rs61779124	2021-12-15	34560273	Shadrin AA	2021-09-21	Neuroimage	www.ncbi.nlm.nih.gov/pubmed/34560273	Vertex-wise multivariate genome-wide association study identifies 780 unique genetic loci associated with cortical morphology.	Cortical thickness	35,657 White British ancestry individuals	NA	1p36.12	NR	EIF4G3 - ECE1	ENSG00000075151	ENSG00000117298		9528	30434	rs61779124-T	rs61779124	0	61779124	intergenic_variant	1	0.4176	3e-14	13.5229		NA		NR [9056863] (imputed)	N
1	rs61309203	1	21528835	rs10916951	2019-03-18	30643256	Baselmans BML	2019-01-14	Nat Genet	www.ncbi.nlm.nih.gov/pubmed/30643256	Multivariate genome-wide analyses of the well-being spectrum.	Positive affect	410,603 European ancestry individuals	NA	1p36.12	NR	EIF4G3 - ECE1	ENSG00000075151	ENSG00000117298		25454	14905	rs10916951-T	rs10916951	0	10916951	intergenic_variant	1	0.393452	1e-08	8		0.00696688	[0.0046-0.0094] unit decrease	NR [NR]	N
1	rs61309203	1	21528835	rs10916951	2019-03-18	30643256	Baselmans BML	2019-01-14	Nat Genet	www.ncbi.nlm.nih.gov/pubmed/30643256	Multivariate genome-wide analyses of the well-being spectrum.	Life satisfaction	80,852 European ancestry individuals	NA	1p36.12	NR	EIF4G3 - ECE1	ENSG00000075151	ENSG00000117298		25454	14905	rs10916951-T	rs10916951	0	10916951	intergenic_variant	1	0.393452	3e-08	7.52288		0.00739421	[0.0048-0.01] unit decrease	NR [NR]	N
1	rs61309203	1	21534237	rs12131134	2019-03-18	30643256	Baselmans BML	2019-01-14	Nat Genet	www.ncbi.nlm.nih.gov/pubmed/30643256	Multivariate genome-wide analyses of the well-being spectrum.	Depressive symptoms	1,067,913 European ancestry individuals	228,033 European ancestry individuals	1p36.12	NR	EIF4G3 - ECE1	ENSG00000075151	ENSG00000117298		30856	9503	rs12131134-T	rs12131134	0	12131134	intergenic_variant	1	0.43943	2e-09	8.69897		0.00570421	[0.0038-0.0076] unit decrease	NR [NR]	N
1	rs61309203	1	21534237	rs12131134	2019-03-18	30643256	Baselmans BML	2019-01-14	Nat Genet	www.ncbi.nlm.nih.gov/pubmed/30643256	Multivariate genome-wide analyses of the well-being spectrum.	Neuroticism	523,783 European ancestry individuals	59,206 European ancestry individuals	1p36.12	NR	EIF4G3 - ECE1	ENSG00000075151	ENSG00000117298		30856	9503	rs12131134-T	rs12131134	0	12131134	intergenic_variant	1	0.43943	2e-09	8.69897		0.00895876	[0.0061-0.0119] unit decrease	NR [NR]	N
1	rs61309203	1	21535330	rs12752290	2019-06-25	30804565	Jansen PR	2019-02-25	Nat Genet	www.ncbi.nlm.nih.gov/pubmed/30804565	Genome-wide analysis of insomnia in 1,331,010 individuals identifies new risk loci and functional pathways.	Ease of getting up in the morning	385,949 European ancestry individuals	NA	1p36.12	NR	EIF4G3 - ECE1	ENSG00000075151	ENSG00000117298		31949	8410	rs12752290-C	rs12752290	0	12752290	intergenic_variant	1	0.4421	1e-12	12		0.0124	[0.0091-0.0157] unit increase	Affymetrix, Illumina [10862568] (imputed)	N
1	rs61309203	1	21535330	rs12752290	2019-04-12	30696823	Jones SE	2019-01-29	Nat Commun	www.ncbi.nlm.nih.gov/pubmed/30696823	Genome-wide association analyses of chronotype in 697,828 individuals provides insights into circadian rhythms.	Morning person	252,287 European ancestry cases, 150,908 European ancestry controls	120,478 European ancestry cases, 127,622 European ancestry controls	1p36.12	EIF4G3, ECE1	EIF4G3 - ECE1	ENSG00000075151	ENSG00000117298		31949	8410	rs12752290-C	rs12752290	0	12752290	intergenic_variant	1	0.4444	3e-18	17.5229		1.03114		Affymetrix [11880941] (imputed)	N
2	rs6805092	3	12139092	rs6798755	2020-07-21	32203549	Richardson TG	2020-03-23	PLoS Med	www.ncbi.nlm.nih.gov/pubmed/32203549	Evaluating the relationship between circulating lipoprotein lipids and apolipoproteins with risk of coronary heart disease: A multivariable Mendelian randomisation analysis.	Triglyceride levels	441,016 European ancestry individuals	NA	3p25.2	TIMP4	SYN2			ENSG00000157152	NA	NA	rs6798755-C	rs6798755	0	6798755	intron_variant	0	0.934471	2e-10	9.69897		0.0254837	[0.018-0.033] unit increase	Affymetrix [NR] (imputed)	N
2	rs6805092	3	12276493	rs11709119	2021-03-22	33290408	Ray D	2020-12-08	PLoS Genet	www.ncbi.nlm.nih.gov/pubmed/33290408	A powerful method for pleiotropic analysis under composite null hypothesis identifies novel shared loci between Type 2 Diabetes and Prostate Cancer.	Type 2 diabetes or prostate cancer (pleiotropy)	62,892 European ancestry T2D cases, 79,194 European ancestry PrCa cases, 659,536 European ancestry controls	NA	3p25.2	PPARG	SYN2 - GSTM5P1	ENSG00000157152	ENSG00000236062		42961	22808	rs11709119-?	rs11709119	0	11709119	regulatory_region_variant	1		5e-10	9.30103		NA		Illumina [5041948] (imputed)	N
2	rs6805092	3	12277845	rs17036101	2008-06-16	18372903	Zeggini E	2008-03-30	Nat Genet	www.ncbi.nlm.nih.gov/pubmed/18372903	Meta-analysis of genome-wide association data and large-scale replication identifies additional susceptibility loci for type 2 diabetes.	Type 2 diabetes	4,549 European ancestry cases, 5,579 European ancestry controls	24,194 European ancestry cases, 55,598 European ancestry controls	3p25.2	SYN2, PPARG	SYN2 - GSTM5P1	ENSG00000157152	ENSG00000236062		44313	21456	rs17036101-G	rs17036101	0	17036101	regulatory_region_variant	1	0.93	2e-07	6.69897		1.15	[1.10-1.21]	Affymetrix, Illumina [2202892] (imputed)	N
2	rs6805092	3	12277845	rs17036101	2021-06-29	33462484	Sinnott-Armstrong N	2021-01-18	Nat Genet	www.ncbi.nlm.nih.gov/pubmed/33462484	Genetics of 35 blood and urine biomarkers in the UK Biobank.	Triglyceride levels	342,233 European ancestry individuals, 6,014 African ancestry individuals, 7,330 South Asian ancestry individuals	NA	3p25.2	NR	SYN2 - GSTM5P1	ENSG00000157152	ENSG00000236062		44313	21456	rs17036101-A	rs17036101	0	17036101	regulatory_region_variant	1	NR	3e-10	9.52288		0.0314	[0.022-0.041] unit decrease	Affymetrix [9000000] (imputed)	N
2	rs6805092	3	12277845	rs17036101	2021-06-29	33462484	Sinnott-Armstrong N	2021-01-18	Nat Genet	www.ncbi.nlm.nih.gov/pubmed/33462484	Genetics of 35 blood and urine biomarkers in the UK Biobank.	Serum total protein level	313,032 European ancestry individuals, 5,573 African ancestry individuals, 6,687 South Asian ancestry individuals	NA	3p25.2	NR	SYN2 - GSTM5P1	ENSG00000157152	ENSG00000236062		44313	21456	rs17036101-A	rs17036101	0	17036101	regulatory_region_variant	1	NR	3e-12	11.5229		0.0363	[0.026-0.046] unit decrease	Affymetrix [9000000] (imputed)	N
2	rs6805092	3	12277845	rs17036101	2021-06-29	33462484	Sinnott-Armstrong N	2021-01-18	Nat Genet	www.ncbi.nlm.nih.gov/pubmed/33462484	Genetics of 35 blood and urine biomarkers in the UK Biobank.	Sex hormone-binding globulin levels	310,323 European ancestry individuals, 5,523 African ancestry individuals, 6,638 South Asian ancestry individuals	NA	3p25.2	NR	SYN2 - GSTM5P1	ENSG00000157152	ENSG00000236062		44313	21456	rs17036101-A	rs17036101	0	17036101	regulatory_region_variant	1	NR	6e-12	11.2218		0.0361	[0.026-0.046] unit increase	Affymetrix [9000000] (imputed)	N
2	rs6805092	3	12277845	rs17036101	2021-06-29	33462484	Sinnott-Armstrong N	2021-01-18	Nat Genet	www.ncbi.nlm.nih.gov/pubmed/33462484	Genetics of 35 blood and urine biomarkers in the UK Biobank.	Aspartate aminotransferase to alanine aminotransferase ratio	341,165 European ancestry individuals, 5,981 African ancestry individuals, 7,309 South Asian ancestry individuals	NA	3p25.2	NR	SYN2 - GSTM5P1	ENSG00000157152	ENSG00000236062		44313	21456	rs17036101-A	rs17036101	0	17036101	regulatory_region_variant	1	NR	1e-18	18		0.044	[0.034-0.054] unit increase	Affymetrix [9000000] (imputed)	N
2	rs6805092	3	12277845	rs17036101	2021-06-29	33462484	Sinnott-Armstrong N	2021-01-18	Nat Genet	www.ncbi.nlm.nih.gov/pubmed/33462484	Genetics of 35 blood and urine biomarkers in the UK Biobank.	Calcium levels	313,387 European ancestry individuals, 5,576 African ancestry individuals, 6,696 South Asian ancestry individuals	NA	3p25.2	NR	SYN2 - GSTM5P1	ENSG00000157152	ENSG00000236062		44313	21456	rs17036101-A	rs17036101	0	17036101	regulatory_region_variant	1	NR	1e-09	9		0.0317	[0.022-0.042] unit decrease	Affymetrix [9000000] (imputed)	N
2	rs6805092	3	12277845	rs17036101	2021-06-29	33462484	Sinnott-Armstrong N	2021-01-18	Nat Genet	www.ncbi.nlm.nih.gov/pubmed/33462484	Genetics of 35 blood and urine biomarkers in the UK Biobank.	Alanine aminotransferase levels	342,387 European ancestry individuals, 6,017 African ancestry individuals, 7,325 South Asian ancestry individuals	NA	3p25.2	NR	SYN2 - GSTM5P1	ENSG00000157152	ENSG00000236062		44313	21456	rs17036101-A	rs17036101	0	17036101	regulatory_region_variant	1	NR	3e-19	18.5229		0.0449	[0.035-0.055] unit decrease	Affymetrix [9000000] (imputed)	N
2	rs6805092	3	12277845	rs17036101	2021-06-29	33462484	Sinnott-Armstrong N	2021-01-18	Nat Genet	www.ncbi.nlm.nih.gov/pubmed/33462484	Genetics of 35 blood and urine biomarkers in the UK Biobank.	Serum albumin levels	313,032 European ancestry individuals, 5,573 African ancestry individuals, 6,687 South Asian ancestry individuals	NA	3p25.2	NR	SYN2 - GSTM5P1	ENSG00000157152	ENSG00000236062		44313	21456	rs17036101-A	rs17036101	0	17036101	regulatory_region_variant	1	NR	2e-21	20.699		0.0498	[0.04-0.06] unit decrease	Affymetrix [9000000] (imputed)	N
2	rs6805092	3	12277845	rs17036101	2021-06-29	33462484	Sinnott-Armstrong N	2021-01-18	Nat Genet	www.ncbi.nlm.nih.gov/pubmed/33462484	Genetics of 35 blood and urine biomarkers in the UK Biobank.	Gamma glutamyl transferase levels	342,339 European ancestry individuals, 6,015 African ancestry individuals, 7,336 South Asian ancestry individuals	NA	3p25.2	NR	SYN2 - GSTM5P1	ENSG00000157152	ENSG00000236062		44313	21456	rs17036101-A	rs17036101	0	17036101	regulatory_region_variant	1	NR	3e-10	9.52288		0.0314	[0.022-0.041] unit decrease	Affymetrix [9000000] (imputed)	N
2	rs6805092	3	12289800	rs13081389	2010-07-12	20581827	Voight BF	2010-06-27	Nat Genet	www.ncbi.nlm.nih.gov/pubmed/20581827	Twelve type 2 diabetes susceptibility loci identified through large-scale association analysis.	Type 2 diabetes	8,130 European ancestry cases, 38,987 European ancestry controls	Up to 34,412 European ancestry cases, 59,925 European ancestry controls	3p25.2	PPARG	SYN2 - GSTM5P1	ENSG00000157152	ENSG00000236062		56269	9500	rs13081389-A	rs13081389	0	13081389	intergenic_variant	1		2e-07	6.69897		1.24	[1.15-1.35]	Affymetrix, Illumina [2426886] (imputed)	N
2	rs11715261	3	12317310	rs11715234	2022-10-24	34321204	Harrison S	2021-07-28	Sci Adv	www.ncbi.nlm.nih.gov/pubmed/34321204	Testosterone and socioeconomic position: Mendelian randomization in 306,248 men and women in UK Biobank.	Albumin levels	148,248 British ancestry men	NA	3p25.2		GSTM5P1 - PPARG	ENSG00000236062	ENSG00000132170		17351	11557	rs11715234-A	rs11715234	0	11715234	intergenic_variant	1	0.08	2e-11	10.699		0.16	[0.11-0.21] g/L decrease	Affymetrix [NR] (imputed)	N
2	rs183181489	3	12329279	rs183181489	2022-10-24	34321204	Harrison S	2021-07-28	Sci Adv	www.ncbi.nlm.nih.gov/pubmed/34321204	Testosterone and socioeconomic position: Mendelian randomization in 306,248 men and women in UK Biobank.	Albumin levels	158,000 British ancestry women	NA	3p25.2		PPARG			ENSG00000132170	NA	NA	rs183181489-C	rs183181489	0	183181489	intron_variant	0	0.24	2e-10	9.69897		0.09	[0.063-0.117] g/L decrease	Affymetrix [NR] (imputed)	N
2	rs11128603	3	12329783	rs17036160	2020-09-14	32541925	Vujkovic M	2020-06-15	Nat Genet	www.ncbi.nlm.nih.gov/pubmed/32541925	Discovery of 318 new risk loci for type 2 diabetes and related vascular outcomes among 1.4 million participants in a multi-ancestry meta-analysis.	Type 2 diabetes	148,726 European ancestry cases, 24,646 African American cases, 8,616 Hispanic cases, 46,511 Asian ancestry cases, 965,732 European ancestry controls, 31,446 African American controls, 11,829 Hispanic controls, 169,776 Asian ancestry controls	NA	3p25.2	NR	PPARG			ENSG00000132170	NA	NA	rs17036160-C	rs17036160	0	17036160	intron_variant	0	0.8874	2e-53	52.699		0.1007	[0.088-0.113] unit increase	Affymetrix, Illumina [at least 945603] (imputed)	N
2	rs11128603	3	12329783	rs17036160	2020-09-14	32541925	Vujkovic M	2020-06-15	Nat Genet	www.ncbi.nlm.nih.gov/pubmed/32541925	Discovery of 318 new risk loci for type 2 diabetes and related vascular outcomes among 1.4 million participants in a multi-ancestry meta-analysis.	Type 2 diabetes	148,726 European ancestry cases, 965,732 European ancestry controls	NA	3p25.2	NR	PPARG			ENSG00000132170	NA	NA	rs17036160-C	rs17036160	0	17036160	intron_variant	0	0.8796	3e-47	46.5229		0.1028	[0.089-0.117] unit increase	Affymetrix, Illumina [1198787] (imputed)	N
2	rs11128603	3	12329783	rs17036160	2019-02-08	30595370	Kichaev G	2018-12-27	Am J Hum Genet	www.ncbi.nlm.nih.gov/pubmed/30595370	Leveraging Polygenic Functional Enrichment to Improve GWAS Power.	Type 2 diabetes	approximately 459,000 European ancestry individuals	NA	3p25.2		PPARG			ENSG00000132170	NA	NA	rs17036160-?	rs17036160	0	17036160	intron_variant	0	NR	1e-11	11		NA		NR [~ 8900000] (imputed)	N
2	rs11128603	3	12329783	rs17036160	2019-06-21	31015401	Wu Y	2019-04-23	Nat Commun	www.ncbi.nlm.nih.gov/pubmed/31015401	Genome-wide association study of medication-use and associated disease in the UK Biobank.	Medication use (drugs used in diabetes)	15,272 European ancestry cases, 29,0641 European ancestry controls	NA	3p25.2	PPARG	PPARG			ENSG00000132170	NA	NA	rs17036160-T	rs17036160	0	17036160	intron_variant	0	0.116465	7e-11	10.1549		0.118091	[0.083-0.154] unit decrease	Affymetrix [7288503] (imputed)	N
2	rs11128603	3	12329783	rs17036160	2019-08-12	31235810	Fung K	2019-06-24	Sci Rep	www.ncbi.nlm.nih.gov/pubmed/31235810	Genome-wide association study identifies loci for arterial stiffness index in 127,121 UK Biobank participants.	Arterial stiffness index	127,121 European ancestry individuals	NA	3p25.2	PPARG	PPARG			ENSG00000132170	NA	NA	rs17036160-C	rs17036160	0	17036160	intron_variant	0	0.882	4e-06	5.39794		0.028	[0.016-0.04] unit increase	Affymetrix [~ 10446505] (imputed)	N
2	rs11128603	3	12329783	rs17036160	2022-07-25	35654975	Vujkovic M	2022-06-02	Nat Genet	www.ncbi.nlm.nih.gov/pubmed/35654975	A multiancestry genome-wide association study of unexplained chronic ALT elevation as a proxy for nonalcoholic fatty liver disease with histological and radiological validation.	Chronic elevation of alanine aminotransferase (cALT) levels	95,472 European ancestry cases, 68,725 European ancestry controls, 23,977 African American cases, 13,387 African American controls, 7,650 Hispanic cases, 7,468 Hispanic controls, 1,088 Asian ancestry cases, 828 Asian ancestry controls	NA	3p25.2		PPARG			ENSG00000132170	NA	NA	rs17036160-T	rs17036160	0	17036160	intron_variant	0	0.115	3e-10	9.52288		0.068	[0.046-0.09] unit decrease	NR [NR] (imputed)	N
2	rs11128603	3	12329783	rs17036160	2022-03-01	34951656	Downie CG	2021-12-24	Diabetologia	www.ncbi.nlm.nih.gov/pubmed/34951656	Multi-ethnic GWAS and fine-mapping of glycaemic traits identify novel loci in the PAGE Study.	Glycated haemoglobin HbA1c levels adjusted for BMI	9,228 European ancestry individuals	NA	3p25.2		PPARG			ENSG00000132170	NA	NA	rs17036160-T	rs17036160	0	17036160	intron_variant	0	0.1229	3e-07	6.52288		0.0805	[0.05-0.111] unit decrease	Affymetrix, Illumina [23060038] (imputed)	N
2	rs11128603	3	12329783	rs17036160	2022-03-01	34951656	Downie CG	2021-12-24	Diabetologia	www.ncbi.nlm.nih.gov/pubmed/34951656	Multi-ethnic GWAS and fine-mapping of glycaemic traits identify novel loci in the PAGE Study.	Fasting insulin adjusted for BMI	48,395 European ancestry, African American or Afro-Caribbean, Hispanic or Latin American, Asian ancestry, Other ancestry, Native American ancestry individuals	NA	3p25.2		PPARG			ENSG00000132170	NA	NA	rs17036160-T	rs17036160	0	17036160	intron_variant	0	0.1002	9e-10	9.04576		0.0718	[0.049-0.095] unit decrease	Affymetrix, Illumina [28462191] (imputed)	N
2	rs11128603	3	12329783	rs17036160	2022-08-19	35551307	Mahajan A	2022-05-12	Nat Genet	www.ncbi.nlm.nih.gov/pubmed/35551307	Multi-ancestry genetic study of type 2 diabetes highlights the power of diverse populations for discovery and translation.	Type 2 diabetes	251,740 European ancestry individuals, 139,705 East Asian ancestry individuals, 40,737 South Asian ancestry individuals, 27,417 Hispanic individuals, 30,167 African American individuals, 2,426 Zulu ancestry individuals	NA	3p25.2		PPARG			ENSG00000132170	NA	NA	rs17036160-C	rs17036160	0	17036160	intron_variant	0	NR	1e-40	40		1.12	[1.1-1.14]	Affymetrix, Illumina [10454876] (imputed)	N
2	rs11128603	3	12329783	rs17036160	2022-08-19	35551307	Mahajan A	2022-05-12	Nat Genet	www.ncbi.nlm.nih.gov/pubmed/35551307	Multi-ancestry genetic study of type 2 diabetes highlights the power of diverse populations for discovery and translation.	Type 2 diabetes	139,705 East Asian ancestry individuals	NA	3p25.2		PPARG			ENSG00000132170	NA	NA	rs17036160-C	rs17036160	0	17036160	intron_variant	0	0.953	1e-07	7		0.115	[0.072-0.158] unit increase	Affymetrix, Illumina [9106251] (imputed)	N
2	rs11128603	3	12329783	rs17036160	2022-08-19	35551307	Mahajan A	2022-05-12	Nat Genet	www.ncbi.nlm.nih.gov/pubmed/35551307	Multi-ancestry genetic study of type 2 diabetes highlights the power of diverse populations for discovery and translation.	Type 2 diabetes	251,740 European ancestry individuals	NA	3p25.2		PPARG			ENSG00000132170	NA	NA	rs17036160-C	rs17036160	0	17036160	intron_variant	0	0.874	1e-33	33		0.115	[0.095-0.135] unit increase	Affymetrix, Illumina [10454876] (imputed)	N
2	rs11128603	3	12329783	rs17036160	2022-08-19	35551307	Mahajan A	2022-05-12	Nat Genet	www.ncbi.nlm.nih.gov/pubmed/35551307	Multi-ancestry genetic study of type 2 diabetes highlights the power of diverse populations for discovery and translation.	Type 2 diabetes	40,737 South Asian ancestry individuals	NA	3p25.2		PPARG			ENSG00000132170	NA	NA	rs17036160-C	rs17036160	0	17036160	intron_variant	0	0.881	5e-07	6.30103		0.115	[0.07-0.16] unit increase	Affymetrix, Illumina [10401622] (imputed)	N
2	rs11128603	3	12329783	rs17036160	2021-12-14	34594039	Sakaue S	2021-09-30	Nat Genet	www.ncbi.nlm.nih.gov/pubmed/34594039	A cross-population atlas of genetic associations for 220 human phenotypes.	Type 2 diabetes	38,841 European ancestry cases, 451,248 European ancestry controls, 45,383 East Asian ancestry cases, 132,032 East Asian ancestry controls	NA	3p25.2		PPARG			ENSG00000132170	NA	NA	rs17036160-T	rs17036160	0	17036160	intron_variant	0	NR	2e-22	21.699		0.1092	[0.087-0.131] unit decrease	Affymetrix, Illumina [25845091] (imputed)	N
2	rs11128603	3	12329783	rs17036160	2021-12-14	34594039	Sakaue S	2021-09-30	Nat Genet	www.ncbi.nlm.nih.gov/pubmed/34594039	A cross-population atlas of genetic associations for 220 human phenotypes.	Medication use (drugs used in diabetes)	15,272 European ancestry cases, 290,641 European ancestry controls, 30,515 East Asian ancestry cases, 148,211 East Asian ancestry controls	NA	3p25.2		PPARG			ENSG00000132170	NA	NA	rs17036160-T	rs17036160	0	17036160	intron_variant	0	NR	4e-15	14.3979		0.1203	[0.09-0.15] unit decrease	Affymetrix, Illumina [15248280] (imputed)	N
2	rs11719186	3	12334332	rs35080475	2020-04-17	31669095	Zhu Z	2019-10-24	J Allergy Clin Immunol	www.ncbi.nlm.nih.gov/pubmed/31669095	Shared Genetic and Experimental Links between Obesity-Related Traits and Asthma Subtypes in UK Biobank.	Waist circumference adjusted for body mass index	457,690 European ancestry individuals	NA	3p25.2	NR	PPARG			ENSG00000132170	NA	NA	rs35080475-?	rs35080475	0	35080475	intron_variant	0	NR	3e-08	7.52288		NA		Affymetrix [~ 8270000] (imputed)	N
2	rs11719186	3	12334352	rs35958630	2020-04-17	31669095	Zhu Z	2019-10-24	J Allergy Clin Immunol	www.ncbi.nlm.nih.gov/pubmed/31669095	Shared Genetic and Experimental Links between Obesity-Related Traits and Asthma Subtypes in UK Biobank.	Waist-to-hip ratio adjusted for BMI	457,690 European ancestry individuals	NA	3p25.2	NR	PPARG			ENSG00000132170	NA	NA	rs35958630-?	rs35958630	0	35958630	intron_variant	0	NR	3e-08	7.52288		NA		Affymetrix [~ 8270000] (imputed)	N
2	rs11128603	3	12336507	rs11709077	2020-01-08	30297969	Mahajan A	2018-10-08	Nat Genet	www.ncbi.nlm.nih.gov/pubmed/30297969	Fine-mapping type 2 diabetes loci to single-variant resolution using high-density imputation and islet-specific epigenome maps.	Type 2 diabetes	74,124 European ancestry cases, 824,006 European ancestry controls	NA	3p25.2	PPARG	PPARG			ENSG00000132170	NA	NA	rs11709077-G	rs11709077	0	11709077	intron_variant	0	0.8765	2e-36	35.699		1.14	[1.11-1.16]	Affymetrix, Illumina [~ 27000000] (imputed)	N
2	rs11128603	3	12336507	rs11709077	2017-12-11	22885922	Morris AP	2012-09-01	Nat Genet	www.ncbi.nlm.nih.gov/pubmed/22885922	Large-scale association analysis provides insights into the genetic architecture and pathophysiology of type 2 diabetes.	Type 2 diabetes	6,377 European ancestry male cases, 5,794 European ancestry female cases, 22,243 European ancestry male controls, 34,619 European ancestry female controls	12,938 European ancestry male cases, 8,553 European ancestry female cases, 904 Pakistani ancestry male cases, 274 Pakistani ancestry female cases, 30,273 European ancestry male controls, 25,374 European ancestry female controls, 2,088 Pakistani ancestry male controls, 384 Pakistani ancestry female controls	3p25.2	PPARG	PPARG			ENSG00000132170	NA	NA	rs11709077-G	rs11709077	0	11709077	intron_variant	0	NR	1e-08	8	(female)	1.14	[1.09-1.20]	Affymetrix, Illumina [up to 2500000] (imputed)	N
2	rs11128603	3	12336507	rs11709077	2017-12-11	22885922	Morris AP	2012-09-01	Nat Genet	www.ncbi.nlm.nih.gov/pubmed/22885922	Large-scale association analysis provides insights into the genetic architecture and pathophysiology of type 2 diabetes.	Type 2 diabetes	6,377 European ancestry male cases, 5,794 European ancestry female cases, 22,243 European ancestry male controls, 34,619 European ancestry female controls	12,938 European ancestry male cases, 8,553 European ancestry female cases, 904 Pakistani ancestry male cases, 274 Pakistani ancestry female cases, 30,273 European ancestry male controls, 25,374 European ancestry female controls, 2,088 Pakistani ancestry male controls, 384 Pakistani ancestry female controls	3p25.2	PPARG	PPARG			ENSG00000132170	NA	NA	rs11709077-G	rs11709077	0	11709077	intron_variant	0	NR	2e-07	6.69897	(men)	1.12	[1.07-1.17]	Affymetrix, Illumina [up to 2500000] (imputed)	N
2	rs11128603	3	12336507	rs11709077	2016-01-27	25673413	Locke AE	2015-02-12	Nature	www.ncbi.nlm.nih.gov/pubmed/25673413	Genetic studies of body mass index yield new insights for obesity biology.	Body mass index	up to 104,666 European ancestry male individuals, up to 132,115 European ancestry female individuals, 370 African American male individuals, 517 African American female individuals, 512 Hispanic male individuals, 764 Hispanic female individuals	up to 48,274 European ancestry male individuals, up to 39,864 European ancestry female individuals, 2,441 African American or Afro-Caribbean male individuals, 6,314 African American or Afro-Caribbean female individuals, 919 Filipino male individuals, 828 Filipino female individuals, 205 Seychellois male individuals, 287 Seychellois female individuals, 2,964 South Asian ancestry male individuals, …	3p25.2	PPARG	PPARG			ENSG00000132170	NA	NA	rs11709077-A	rs11709077	0	11709077	intron_variant	0	0.131	1e-07	7		0.024	[0.015-0.032] kg/m2 increase	Affymetrix, Illumina [2550021]	N
2	rs11128603	3	12336507	rs11709077	2016-01-27	25673413	Locke AE	2015-02-12	Nature	www.ncbi.nlm.nih.gov/pubmed/25673413	Genetic studies of body mass index yield new insights for obesity biology.	Body mass index	up to 104,666 European ancestry male individuals, up to 132,115 European ancestry female individuals, 370 African American male individuals, 517 African American female individuals, 512 Hispanic male individuals, 764 Hispanic female individuals	up to 48,274 European ancestry male individuals, up to 39,864 European ancestry female individuals, 2,441 African American or Afro-Caribbean male individuals, 6,314 African American or Afro-Caribbean female individuals, 919 Filipino male individuals, 828 Filipino female individuals, 205 Seychellois male individuals, 287 Seychellois female individuals, 2,964 South Asian ancestry male individuals, …	3p25.2	PPARG	PPARG			ENSG00000132170	NA	NA	rs11709077-A	rs11709077	0	11709077	intron_variant	0	0.133	2e-07	6.69897	(EA)	0.024	[0.015-0.033] kg/m2 increase	Affymetrix, Illumina [2550021]	N
2	rs11128603	3	12336507	rs11709077	2021-06-09	33972514	Pazoki R	2021-05-10	Nat Commun	www.ncbi.nlm.nih.gov/pubmed/33972514	Genetic analysis in European ancestry individuals identifies 517 loci associated with liver enzymes.	Liver enzyme levels (gamma-glutamyl transferase)	437,194 European ancestry individuals	315,572 European ancestry individuals	3p25.2	PPARG	PPARG			ENSG00000132170	NA	NA	rs11709077-G	rs11709077	0	11709077	intron_variant	0	0.881267	4e-31	30.3979		0.0089575	[0.0074-0.0105] unit increase	Affymetrix [13995440] (imputed)	N
2	rs11128603	3	12344730	rs11712037	2019-02-08	30593698	Hubel C	2018-12-28	Am J Med Genet B Neuropsychiatr Genet	www.ncbi.nlm.nih.gov/pubmed/30593698	Genomics of body fat percentage may contribute to sex bias in anorexia nervosa.	Body fat percentage	70,700 European ancestry female individuals, 85,261 European ancestry male individuals	NA	3p25.2	NR	PPARG			ENSG00000132170	NA	NA	rs11712037-?	rs11712037	0	11712037	intron_variant	0	NR	1e-08	8	(female)	0.30271	[0.2-0.41] unit increase	Affymetrix [7794483] (imputed)	N
2	rs11128603	3	12344730	rs11712037	2019-02-08	30593698	Hubel C	2018-12-28	Am J Med Genet B Neuropsychiatr Genet	www.ncbi.nlm.nih.gov/pubmed/30593698	Genomics of body fat percentage may contribute to sex bias in anorexia nervosa.	Body fat percentage	70,700 European ancestry female individuals, 85,261 European ancestry male individuals	NA	3p25.2	NR	PPARG			ENSG00000132170	NA	NA	rs11712037-?	rs11712037	0	11712037	intron_variant	0	NR	3e-10	9.52288	(male)	0.25189	[0.17-0.33] unit increase	Affymetrix [7794483] (imputed)	N
2	rs11128603	3	12344730	rs11712037	2019-02-08	30593698	Hubel C	2018-12-28	Am J Med Genet B Neuropsychiatr Genet	www.ncbi.nlm.nih.gov/pubmed/30593698	Genomics of body fat percentage may contribute to sex bias in anorexia nervosa.	Body fat percentage	70,700 European ancestry female individuals, 85,261 European ancestry male individuals	NA	3p25.2	NR	PPARG			ENSG00000132170	NA	NA	rs11712037-?	rs11712037	0	11712037	intron_variant	0	NR	4e-17	16.3979		0.27358	[0.21-0.34] unit increase	Affymetrix [7794483] (imputed)	N
2	rs11128603	3	12344730	rs11712037	2021-06-10	34059833	Chen J	2021-05-31	Nat Genet	www.ncbi.nlm.nih.gov/pubmed/34059833	The trans-ancestral genomic architecture of glycemic traits.	Fasting insulin	151,013 European ancestry individuals	NA	3p25.2	PPARG	PPARG			ENSG00000132170	NA	NA	rs11712037-C	rs11712037	0	11712037	intron_variant	0	0.8653	2e-21	20.699		0.0278	[0.022-0.033] unit increase	Affymetrix, Illumina [32635793] (imputed)	N
2	rs11128603	3	12344730	rs11712037	2021-08-13	34315874	Ward LD	2021-07-27	Nat Commun	www.ncbi.nlm.nih.gov/pubmed/34315874	GWAS of serum ALT and AST reveals an association of SLC30A10 Thr95Ile with hypermanganesemia symptoms.	Aspartate aminotransferase levels	386,570 British ancestry individuals, 10,617 Asian or Asian British individuals, 7,426 Black or Black British individuals, 2,321 Chinese ancestry individuals	NA	3p25.2	PPARG	PPARG			ENSG00000132170	NA	NA	rs11712037-?	rs11712037	0	11712037	intron_variant	0	NR	2e-16	15.699		0.0034	[0.0026-0.0042] unit decrease	Affymetrix [21347608] (imputed)	N
2	rs11128603	3	12344730	rs11712037	2021-08-13	34315874	Ward LD	2021-07-27	Nat Commun	www.ncbi.nlm.nih.gov/pubmed/34315874	GWAS of serum ALT and AST reveals an association of SLC30A10 Thr95Ile with hypermanganesemia symptoms.	Alanine aminotransferase levels	387,859 British ancestry individuals, 10,635 Asian or Asian British individuals, 7,468 Black or Black British individuals, 2,338 Chinese ancestry individuals	NA	3p25.2	PPARG	PPARG			ENSG00000132170	NA	NA	rs11712037-?	rs11712037	0	11712037	intron_variant	0	NR	2e-41	40.699		0.0086	[0.0072-0.01] unit decrease	Affymetrix [21347608] (imputed)	N
2	rs11719186	3	12359049	rs2067819	2021-10-18	34050765	Zhang L	2021-05-29	J Clin Endocrinol Metab	www.ncbi.nlm.nih.gov/pubmed/34050765	Joint genome-wide association analyses identified 49 novel loci for age at natural menopause.	Age at menopause	181,219 European ancestry individuals	NA	3p25.2		PPARG			ENSG00000132170	NA	NA	rs2067819-A	rs2067819	0	2067819	intron_variant	0	0.19	1e-09	9		0.1	unit increase	Illumina [2398641] (imputed)	N
2	rs11719186	3	12359049	rs2067819	2021-10-18	34050765	Zhang L	2021-05-29	J Clin Endocrinol Metab	www.ncbi.nlm.nih.gov/pubmed/34050765	Joint genome-wide association analyses identified 49 novel loci for age at natural menopause.	Age at menopause	181,219 European ancestry individuals, 43,861 East Asian ancestry individuals	NA	3p25.2		PPARG			ENSG00000132170	NA	NA	rs2067819-A	rs2067819	0	2067819	intron_variant	0	0.19	4e-09	8.39794		0.09	unit increase	Illumina [2093892] (imputed)	N
2	rs11719186	3	12359049	rs2067819	2021-12-14	34594039	Sakaue S	2021-09-30	Nat Genet	www.ncbi.nlm.nih.gov/pubmed/34594039	A cross-population atlas of genetic associations for 220 human phenotypes.	Triglycerides	343,992 European ancestry individuals, 111,667 East Asian ancestry individuals	NA	3p25.2		PPARG			ENSG00000132170	NA	NA	rs2067819-A	rs2067819	0	2067819	intron_variant	0	NR	1e-16	16		0.0228	[0.018-0.028] unit decrease	Affymetrix, Illumina [20531459] (imputed)	N
2	rs11719186	3	12364413	rs12631322	2021-12-14	34594039	Sakaue S	2021-09-30	Nat Genet	www.ncbi.nlm.nih.gov/pubmed/34594039	A cross-population atlas of genetic associations for 220 human phenotypes.	Hematocrit	350,475 European ancestry individuals, 153,015 East Asian ancestry individuals	NA	3p25.2		PPARG			ENSG00000132170	NA	NA	rs12631322-G	rs12631322	0	12631322	intron_variant	0	NR	2e-22	21.699		0.0187	[0.015-0.022] unit decrease	Affymetrix, Illumina [20538534] (imputed)	N
2	rs11128603	3	12365308	rs13083375	2021-06-09	33972514	Pazoki R	2021-05-10	Nat Commun	www.ncbi.nlm.nih.gov/pubmed/33972514	Genetic analysis in European ancestry individuals identifies 517 loci associated with liver enzymes.	Liver enzyme levels (alanine transaminase)	437,267 European ancestry individuals	315,572 European ancestry individuals	3p25.2	PPARG	PPARG			ENSG00000132170	NA	NA	rs13083375-G	rs13083375	0	13083375	intron_variant	0	0.881515	7e-32	31.1549		0.00690905	[0.0057-0.0081] unit increase	Affymetrix [13995440] (imputed)	N
2	rs11719186	3	12368233	rs4073770	2020-06-17	32327693	Oskarsson GR	2020-04-23	Commun Biol	www.ncbi.nlm.nih.gov/pubmed/32327693	Predicted loss and gain of function mutations in ACO1 are associated with erythropoiesis.	Hemoglobin levels	684,122 European ancestry individuals	NA	3p25.2	PPARG	PPARG			ENSG00000132170	NA	NA	rs4073770-T	rs4073770	0	4073770	intron_variant	0		2e-23	22.699		0.025	[NR] unit decrease	Affymetrix, Illumina [43000000] (imputed)	N
2	rs11719186	3	12368233	rs4073770	2017-08-30	27863252	Astle WJ	2016-11-17	Cell	www.ncbi.nlm.nih.gov/pubmed/27863252	The Allelic Landscape of Human Blood Cell Trait Variation and Links to Common Complex Disease.	Hemoglobin concentration	172,925 European ancestry individuals	NA	3p25.2	PPARG	PPARG			ENSG00000132170	NA	NA	rs4073770-T	rs4073770	0	4073770	intron_variant	0	0.2482	1e-09	9		0.0251759	[0.017-0.033] unit decrease	Affymetrix [~ 2500000] (imputed)	N
2	rs11128603	3	12369401	rs13064760	2019-02-08	30595370	Kichaev G	2018-12-27	Am J Hum Genet	www.ncbi.nlm.nih.gov/pubmed/30595370	Leveraging Polygenic Functional Enrichment to Improve GWAS Power.	Red cell distribution width	approximately 445,000 European ancestry individuals	NA	3p25.2		PPARG			ENSG00000132170	NA	NA	rs13064760-?	rs13064760	0	13064760	intron_variant	0	NR	8e-16	15.0969		NA		NR [~ 8900000] (imputed)	N
2	rs11719186	3	12371082	rs12496005	2020-09-21	32888493	Chen MH	2020-09-01	Cell	www.ncbi.nlm.nih.gov/pubmed/32888493	Trans-ethnic and Ancestry-Specific Blood-Cell Genetics in 746,667 Individuals from 5 Global Populations.	Hematocrit	562,259 European ancestry individuals	NA	3p25.2	NR	PPARG			ENSG00000132170	NA	NA	rs12496005-C	rs12496005	0	12496005	intron_variant	0	0.24294	3e-26	25.5229		0.022827	[0.019-0.027] SD unit decrease	Affymetrix, Illumina [50640577] (imputed)	N
2	rs11128603	3	12375956	rs2012444	2020-11-24	33067605	Folkersen L	2020-10-16	Nat Metab	www.ncbi.nlm.nih.gov/pubmed/33067605	Genomic and drug target evaluation of 90 cardiovascular proteins in 30,931 individuals.	Fatty acid-binding protein, adipocyte levels	21,758 European ancestry individuals	9,173 individuals	3p25.2		PPARG			ENSG00000132170	NA	NA	rs2012444-T	rs2012444	0	2012444	intron_variant	0	0.13	1e-16	16		0.0914	unit increase	Affymetrix, Illumina [20300000] (imputed)	N
2	rs11128603	3	12375956	rs2012444	2022-04-21	35393509	Loh M	2022-04-07	Commun Biol	www.ncbi.nlm.nih.gov/pubmed/35393509	Identification of genetic effects underlying type 2 diabetes in South Asian and European populations.	Type ii diabetes	16,677 South Asian ancestry cases, 33,856 South Asian ancestry controls	NA	3p25.2		PPARG			ENSG00000132170	NA	NA	rs2012444-T	rs2012444	0	2012444	intron_variant	0	0.1187	2e-07	6.69897		0.1195	[0.075-0.164] decrease	NR [18881775] (imputed)	N
2	rs11128603	3	12375956	rs2012444	2022-04-21	35393509	Loh M	2022-04-07	Commun Biol	www.ncbi.nlm.nih.gov/pubmed/35393509	Identification of genetic effects underlying type 2 diabetes in South Asian and European populations.	Type 2 diabetes (adjusted for BMI)	16,677 South Asian ancestry cases, 33,856 South Asian ancestry controls	NA	3p25.2		PPARG			ENSG00000132170	NA	NA	rs2012444-T	rs2012444	0	2012444	intron_variant	0	0.1187	6e-10	9.22185		0.1467	[0.1-0.19] decrease	NR [18738826] (imputed)	N
2	rs11719186	3	12376414	rs3885307	2020-09-21	32888493	Chen MH	2020-09-01	Cell	www.ncbi.nlm.nih.gov/pubmed/32888493	Trans-ethnic and Ancestry-Specific Blood-Cell Genetics in 746,667 Individuals from 5 Global Populations.	Hematocrit	737,823 African American or Afro-Caribbean, African ancestry, European ancestry, East Asian ancestry, Hispanic or Latin American and South Asian ancestry individuals	NA	3p25.2	NR	PPARG			ENSG00000132170	NA	NA	rs3885307-G	rs3885307	0	3885307	intron_variant	0	0.254485	4e-25	24.3979		NA		Affymetrix, Illumina [24558453] (imputed)	N
2	rs11719186	3	12376414	rs3885307	2020-09-21	32888493	Chen MH	2020-09-01	Cell	www.ncbi.nlm.nih.gov/pubmed/32888493	Trans-ethnic and Ancestry-Specific Blood-Cell Genetics in 746,667 Individuals from 5 Global Populations.	Hemoglobin concentration	746,431 African American or Afro-Caribbean, African ancestry, European ancestry, East Asian ancestry, Hispanic or Latin American and South Asian ancestry individuals	NA	3p25.2	NR	PPARG			ENSG00000132170	NA	NA	rs3885307-G	rs3885307	0	3885307	intron_variant	0	0.25542	7e-36	35.1549		NA		Affymetrix, Illumina [24653286] (imputed)	N
2	rs11719186	3	12379351	rs35240997	2020-09-18	32888494	Vuckovic D	2020-09-01	Cell	www.ncbi.nlm.nih.gov/pubmed/32888494	The Polygenic and Monogenic Basis of Blood Traits and Diseases.	Hematocrit	408,112 British individuals	NA	3p25.2	PPARG	PPARG			ENSG00000132170	NA	NA	rs35240997-G	rs35240997	0	35240997	intron_variant	0	0.213827	2e-28	27.699		0.0302639	[0.025-0.036] unit decrease	Affymetrix [93095623] (imputed)	N
2	rs11719186	3	12379351	rs35240997	2020-09-18	32888494	Vuckovic D	2020-09-01	Cell	www.ncbi.nlm.nih.gov/pubmed/32888494	The Polygenic and Monogenic Basis of Blood Traits and Diseases.	Hemoglobin	408,112 British individuals	NA	3p25.2	PPARG	PPARG			ENSG00000132170	NA	NA	rs35240997-G	rs35240997	0	35240997	intron_variant	0	0.213828	2e-32	31.699		0.0319541	[0.027-0.037] unit decrease	Affymetrix [93095623] (imputed)	N
2	rs11719186	3	12379351	rs35240997	2020-09-21	32888493	Chen MH	2020-09-01	Cell	www.ncbi.nlm.nih.gov/pubmed/32888493	Trans-ethnic and Ancestry-Specific Blood-Cell Genetics in 746,667 Individuals from 5 Global Populations.	Hemoglobin concentration	563,946 European ancestry individuals	NA	3p25.2	NR	PPARG			ENSG00000132170	NA	NA	rs35240997-G	rs35240997	0	35240997	intron_variant	0	0.215613	2e-37	36.699		0.028625	[0.024-0.033] SD unit decrease	Affymetrix, Illumina [50638016] (imputed)	N
2	rs11719186	3	12379351	rs35240997	2018-11-26	30275531	Klarin D	2018-10-01	Nat Genet	www.ncbi.nlm.nih.gov/pubmed/30275531	Genetics of blood lipids among ~300,000 multi-ethnic participants of the Million Veteran Program.	HDL cholesterol	215,551 European ancestry individuals, 57,332 African American individuals, 24,743 Hispanic individuals	Up to 319,677 individuals	3p25.2	PPARG	PPARG			ENSG00000132170	NA	NA	rs35240997-A	rs35240997	0	35240997	intron_variant	0	0.7924	1e-13	13		0.0256	[0.019-0.032] mg dl-1 decrease	Affymetrix [up to 31400000] (imputed)	N
2	rs11719186	3	12379351	rs35240997	2020-09-21	32888493	Chen MH	2020-09-01	Cell	www.ncbi.nlm.nih.gov/pubmed/32888493	Trans-ethnic and Ancestry-Specific Blood-Cell Genetics in 746,667 Individuals from 5 Global Populations.	Red blood cell count	545,203 European ancestry individuals	NA	3p25.2	NR	PPARG			ENSG00000132170	NA	NA	rs35240997-G	rs35240997	0	35240997	intron_variant	0	0.215335	7e-32	31.1549		0.026404	[0.022-0.031] SD unit decrease	Affymetrix, Illumina [50628390] (imputed)	N
2	rs11719186	3	12379351	rs35240997	2020-09-21	32888493	Chen MH	2020-09-01	Cell	www.ncbi.nlm.nih.gov/pubmed/32888493	Trans-ethnic and Ancestry-Specific Blood-Cell Genetics in 746,667 Individuals from 5 Global Populations.	Red blood cell count	727,624 African American or Afro-Caribbean, African ancestry, European ancestry, East Asian ancestry, Hispanic or Latin American and South Asian ancestry individuals	NA	3p25.2	NR	PPARG			ENSG00000132170	NA	NA	rs35240997-G	rs35240997	0	35240997	intron_variant	0	0.176413	5e-32	31.301		NA		Affymetrix, Illumina [24332387] (imputed)	N
2	rs11719186	3	12379351	rs35240997	2019-02-08	30595370	Kichaev G	2018-12-27	Am J Hum Genet	www.ncbi.nlm.nih.gov/pubmed/30595370	Leveraging Polygenic Functional Enrichment to Improve GWAS Power.	Red blood cell count	approximately 445,000 European ancestry individuals	NA	3p25.2		PPARG			ENSG00000132170	NA	NA	rs35240997-?	rs35240997	0	35240997	intron_variant	0	NR	2e-30	29.699		NA		NR [~ 8900000] (imputed)	N
2	rs11719186	3	12379351	rs35240997	2020-09-18	32888494	Vuckovic D	2020-09-01	Cell	www.ncbi.nlm.nih.gov/pubmed/32888494	The Polygenic and Monogenic Basis of Blood Traits and Diseases.	Red blood cell count	408,112 British individuals	NA	3p25.2	PPARG	PPARG			ENSG00000132170	NA	NA	rs35240997-G	rs35240997	0	35240997	intron_variant	0	0.213821	3e-21	20.5229		0.0256043	[0.02-0.031] unit decrease	Affymetrix [93095623] (imputed)	N
2	rs11719186	3	12379351	rs35240997	2021-12-14	34594039	Sakaue S	2021-09-30	Nat Genet	www.ncbi.nlm.nih.gov/pubmed/34594039	A cross-population atlas of genetic associations for 220 human phenotypes.	Red blood cell count	350,475 European ancestry individuals, 153,512 East Asian ancestry individuals	NA	3p25.2		PPARG			ENSG00000132170	NA	NA	rs35240997-G	rs35240997	0	35240997	intron_variant	0	NR	4e-21	20.3979		0.0226	[0.018-0.027] unit decrease	Affymetrix, Illumina [20538708] (imputed)	N
2	rs11719186	3	12379351	rs35240997	2021-12-14	34594039	Sakaue S	2021-09-30	Nat Genet	www.ncbi.nlm.nih.gov/pubmed/34594039	A cross-population atlas of genetic associations for 220 human phenotypes.	Hemoglobin	350,474 European ancestry individuals, 152,447 East Asian ancestry individuals	NA	3p25.2		PPARG			ENSG00000132170	NA	NA	rs35240997-G	rs35240997	0	35240997	intron_variant	0	NR	1e-28	28		0.0248	[0.02-0.029] unit decrease	Affymetrix, Illumina [20538521] (imputed)	N
2	rs11128603	3	12383714	rs7638903	2022-11-17	34887591	Graham SE	2021-12-09	Nature	www.ncbi.nlm.nih.gov/pubmed/34887591	The power of genetic diversity in genome-wide association studies of lipids.	Triglyceride levels	40,963 South Asian ancestry individuals, 48,057 Hispanic individuals, 99,432 Admixed African or African ancestry individuals, 146,492 East Asian ancestry individuals, 1,320,016 European ancestry individuals	NA	3p25.2		PPARG			ENSG00000132170	NA	NA	rs7638903-?	rs7638903	0	7638903	intron_variant	0	NR	7e-36	35.1549		NA		NR [52000000] (imputed)	N
2	rs11128603	3	12385357	rs3963364	2020-07-06	32499647	Spracklen CN	2020-05-06	Nature	www.ncbi.nlm.nih.gov/pubmed/32499647	Identification of type 2 diabetes loci in 433,540 East Asian individuals.	Type 2 diabetes	77,418 East Asian cases, 356,122 East Asian controls	NA	3p25.2	PPARG	PPARG			ENSG00000132170	NA	NA	rs3963364-C	rs3963364	0	3963364	intron_variant	0	0.95	3e-11	10.5229		1.12	[1.08-1.16]	Affymetrix, Illumina [11800000] (imputed)	N
2	rs11128603	3	12385357	rs3963364	2020-09-14	32541925	Vujkovic M	2020-06-15	Nat Genet	www.ncbi.nlm.nih.gov/pubmed/32541925	Discovery of 318 new risk loci for type 2 diabetes and related vascular outcomes among 1.4 million participants in a multi-ancestry meta-analysis.	Type 2 diabetes	46,511 Asian ancestry cases, 169,776 Asian ancestry controls	NA	3p25.2	NR	PPARG			ENSG00000132170	NA	NA	rs3963364-C	rs3963364	0	3963364	intron_variant	0	0.9598	9e-09	8.04576		0.1502	[0.099-0.201] unit increase	Affymetrix, Illumina [1077427] (imputed)	N
2	rs11128603	3	12385357	rs3963364	2019-05-22	30718926	Suzuki K	2019-02-04	Nat Genet	www.ncbi.nlm.nih.gov/pubmed/30718926	Identification of 28 new susceptibility loci for type 2 diabetes in the Japanese population.	Type 2 diabetes	36,614 Japanese ancestry cases, 155,150 Japanese ancestry controls	NA	3p25.2	PPARG	PPARG			ENSG00000132170	NA	NA	rs3963364-C	rs3963364	0	3963364	intron_variant	0	0.96	9e-09	8.04576		1.16	1.10-1.22	Illumina [12557761] (imputed)	N
2	rs11128603	3	12385357	rs3963364	2022-04-27	35213538	Richardson TG	2022-02-25	PLoS Biol	www.ncbi.nlm.nih.gov/pubmed/35213538	Characterising metabolomic signatures of lipid-modifying therapies through drug target mendelian randomisation.	Triglyceride levels in large VLDL	115,082 European ancestry individuals	NA	3p25.2		PPARG			ENSG00000132170	NA	NA	rs3963364-C	rs3963364	0	3963364	intron_variant	0	0.834932	1e-08	8		0.0325856	[0.021-0.044] unit increase	NR [11722792] (imputed)	N
2	rs11128603	3	12385357	rs3963364	2022-04-27	35213538	Richardson TG	2022-02-25	PLoS Biol	www.ncbi.nlm.nih.gov/pubmed/35213538	Characterising metabolomic signatures of lipid-modifying therapies through drug target mendelian randomisation.	Triglyceride levels in VLDL	115,082 European ancestry individuals	NA	3p25.2		PPARG			ENSG00000132170	NA	NA	rs3963364-C	rs3963364	0	3963364	intron_variant	0	0.834932	3e-08	7.52288		0.0314311	[0.02-0.043] unit increase	NR [11722792] (imputed)	N
2	rs11128603	3	12385357	rs3963364	2022-04-27	35213538	Richardson TG	2022-02-25	PLoS Biol	www.ncbi.nlm.nih.gov/pubmed/35213538	Characterising metabolomic signatures of lipid-modifying therapies through drug target mendelian randomisation.	Average diameter for VLDL particles	115,082 European ancestry individuals	NA	3p25.2		PPARG			ENSG00000132170	NA	NA	rs3963364-C	rs3963364	0	3963364	intron_variant	0	0.834932	6e-10	9.22185		0.0341723	[0.023-0.045] unit increase	NR [11722792] (imputed)	N
2	rs11128603	3	12385357	rs3963364	2022-04-27	35213538	Richardson TG	2022-02-25	PLoS Biol	www.ncbi.nlm.nih.gov/pubmed/35213538	Characterising metabolomic signatures of lipid-modifying therapies through drug target mendelian randomisation.	Concentration of chylomicrons and extremely large VLDL particles	115,082 European ancestry individuals	NA	3p25.2		PPARG			ENSG00000132170	NA	NA	rs3963364-C	rs3963364	0	3963364	intron_variant	0	0.834932	2e-08	7.69897		0.031736	[0.021-0.043] unit increase	NR [11722792] (imputed)	N
2	rs11128603	3	12385357	rs3963364	2022-04-27	35213538	Richardson TG	2022-02-25	PLoS Biol	www.ncbi.nlm.nih.gov/pubmed/35213538	Characterising metabolomic signatures of lipid-modifying therapies through drug target mendelian randomisation.	Ratio of triglycerides to phosphoglycerides	115,006 European ancestry individuals	NA	3p25.2		PPARG			ENSG00000132170	NA	NA	rs3963364-C	rs3963364	0	3963364	intron_variant	0	0.834919	2e-08	7.69897		0.0308501	[0.02-0.042] unit increase	NR [11722792] (imputed)	N
2	rs11128603	3	12385357	rs3963364	2022-04-27	35213538	Richardson TG	2022-02-25	PLoS Biol	www.ncbi.nlm.nih.gov/pubmed/35213538	Characterising metabolomic signatures of lipid-modifying therapies through drug target mendelian randomisation.	Triglyceride levels in very large VLDL	115,082 European ancestry individuals	NA	3p25.2		PPARG			ENSG00000132170	NA	NA	rs3963364-C	rs3963364	0	3963364	intron_variant	0	0.834932	2e-08	7.69897		0.0317934	[0.021-0.043] unit increase	NR [11722792] (imputed)	N
2	rs11128603	3	12385357	rs3963364	2022-04-27	35213538	Richardson TG	2022-02-25	PLoS Biol	www.ncbi.nlm.nih.gov/pubmed/35213538	Characterising metabolomic signatures of lipid-modifying therapies through drug target mendelian randomisation.	Triglyceride levels in chylomicrons and extremely large VLDL	115,082 European ancestry individuals	NA	3p25.2		PPARG			ENSG00000132170	NA	NA	rs3963364-C	rs3963364	0	3963364	intron_variant	0	0.834932	8e-09	8.09691		0.0329281	[0.022-0.044] unit increase	NR [11722792] (imputed)	N
2	rs11128603	3	12385828	rs11128603	2012-11-28	22990020	Huang J	2012-09-18	Blood	www.ncbi.nlm.nih.gov/pubmed/22990020	Genome-wide association study for circulating levels of PAI-1 provides novel insights into its regulation.	Plasminogen activator inhibitor type 1 levels (PAI-1)	19,599 European ancestry individuals	10,764 European ancestry individuals	3p25.2	PPARG	PPARG			ENSG00000132170	NA	NA	rs11128603-?	rs11128603	0	11128603	intron_variant	0	NR	9e-08	7.04576		0.066	[NR] unit increase	Affymetrix, Illumina [2445683] (imputed)	N
2	rs11128603	3	12385828	rs11128603	2021-02-17	33356394	Gill D	2020-12-28	Hypertension	www.ncbi.nlm.nih.gov/pubmed/33356394	Urate, Blood Pressure, and Cardiovascular Disease: Evidence From Mendelian Randomization and Meta-Analysis of Clinical Trials.	Urate levels	454,183 European ancestry individuals	NA	3p25.2	NR	PPARG			ENSG00000132170	NA	NA	rs11128603-A	rs11128603	0	11128603	intron_variant	0	0.88	3e-14	13.5229		0.0218	[0.016-0.027] unit increase	NR [NR]	N
2	rs11128603	3	12385828	rs11128603	2022-07-20	35285134	Temprano-Sagrera G	2022-03-14	J Thromb Haemost	www.ncbi.nlm.nih.gov/pubmed/35285134	Multi-phenotype analyses of hemostatic traits with cardiovascular events reveal novel genetic associations.	Fibrinogen levels or plasminogen activator inhibitor 1 levels (pleiotropy)	120,246 European ancestry individuals with fibrinogen measurements, 19,599 European ancestry individuals with PAI1 measurements	NA	3p25.2		PPARG			ENSG00000132170	NA	NA	rs11128603-?	rs11128603	0	11128603	intron_variant	0	NR	1e-10	10		NA		NR [NR]	N
2	rs11128603	3	12385828	rs11128603	2021-12-14	34594039	Sakaue S	2021-09-30	Nat Genet	www.ncbi.nlm.nih.gov/pubmed/34594039	A cross-population atlas of genetic associations for 220 human phenotypes.	Serum uric acid levels	343,836 European ancestry individuals, 129,405 East Asian ancestry individuals	NA	3p25.2		PPARG			ENSG00000132170	NA	NA	rs11128603-G	rs11128603	0	11128603	intron_variant	0	NR	9e-12	11.0458		0.0203	[0.014-0.026] unit decrease	Affymetrix, Illumina [20535231] (imputed)	N
2	rs11128603	3	12386337	rs4684847	2020-02-07	31761296	Hernandez Cordero AI	2019-11-21	Am J Hum Genet	www.ncbi.nlm.nih.gov/pubmed/31761296	Genome-wide Associations Reveal Human-Mouse Genetic Convergence and Modifiers of Myogenesis, CPNE1 and STC2.	Appendicular lean mass	181,862 European ancestry elderly individuals	NA	3p25.2	NR	PPARG			ENSG00000132170	NA	NA	rs4684847-T	rs4684847	0	4684847	5_prime_UTR_variant	0	0.119848	4e-19	18.3979		0.0937224	[0.073-0.114] unit decrease	Affymetrix [17914406] (imputed)	N
2	rs11128603	3	12386337	rs4684847	2022-07-25	35654975	Vujkovic M	2022-06-02	Nat Genet	www.ncbi.nlm.nih.gov/pubmed/35654975	A multiancestry genome-wide association study of unexplained chronic ALT elevation as a proxy for nonalcoholic fatty liver disease with histological and radiological validation.	Chronic elevation of alanine aminotransferase (cALT) levels	95,472 European ancestry cases, 68,725 European ancestry controls	NA	3p25.2		PPARG			ENSG00000132170	NA	NA	rs4684847-T	rs4684847	0	4684847	5_prime_UTR_variant	0	0.123	1e-10	10		0.072	[0.05-0.094] unit decrease	NR [NR] (imputed)	N
2	rs11128603	3	12386337	rs4684847	2021-10-18	33980691	Martin S	2021-05-12	Diabetes	www.ncbi.nlm.nih.gov/pubmed/33980691	Genetic evidence for different adiposity phenotypes and their opposing influence on ectopic fat and risk of cardiometabolic disease.	Body fat percentage	442,278 European ancestry individuals	NA	3p25.2		PPARG			ENSG00000132170	NA	NA	rs4684847-T	rs4684847	0	4684847	5_prime_UTR_variant	0	0.12	3e-37	36.5229		0.029	% increase	NR [NR] (imputed)	N
2	rs11128603	3	12386337	rs4684847	2021-10-18	33980691	Martin S	2021-05-12	Diabetes	www.ncbi.nlm.nih.gov/pubmed/33980691	Genetic evidence for different adiposity phenotypes and their opposing influence on ectopic fat and risk of cardiometabolic disease.	Metabolic biomarkers (multivariate analysis)	389,354 European ancestry individuals	NA	3p25.2		PPARG			ENSG00000132170	NA	NA	rs4684847-T	rs4684847	0	4684847	5_prime_UTR_variant	0	0.12	7e-42	41.1549		NA		NR [NR] (imputed)	N
2	rs11128603	3	12386337	rs4684847	2021-10-18	33980691	Martin S	2021-05-12	Diabetes	www.ncbi.nlm.nih.gov/pubmed/33980691	Genetic evidence for different adiposity phenotypes and their opposing influence on ectopic fat and risk of cardiometabolic disease.	Aspartate aminotransferase levels	424,778 European ancestry individuals	NA	3p25.2		PPARG			ENSG00000132170	NA	NA	rs4684847-T	rs4684847	0	4684847	5_prime_UTR_variant	0	0.12	1e-16	16		0.024	U/L decrease	NR [NR] (imputed)	N
2	rs11128603	3	12386337	rs4684847	2021-10-18	33980691	Martin S	2021-05-12	Diabetes	www.ncbi.nlm.nih.gov/pubmed/33980691	Genetic evidence for different adiposity phenotypes and their opposing influence on ectopic fat and risk of cardiometabolic disease.	High density lipoprotein cholesterol levels	392,965 European ancestry individuals	NA	3p25.2		PPARG			ENSG00000132170	NA	NA	rs4684847-T	rs4684847	0	4684847	5_prime_UTR_variant	0	0.12	6e-12	11.2218		0.019	mmol/L increase	NR [NR] (imputed)	N
2	rs11128603	3	12386337	rs4684847	2021-10-18	33980691	Martin S	2021-05-12	Diabetes	www.ncbi.nlm.nih.gov/pubmed/33980691	Genetic evidence for different adiposity phenotypes and their opposing influence on ectopic fat and risk of cardiometabolic disease.	Sex hormone-binding globulin levels	389,354 European ancestry individuals	NA	3p25.2		PPARG			ENSG00000132170	NA	NA	rs4684847-T	rs4684847	0	4684847	5_prime_UTR_variant	0	0.12	6e-33	32.2218		0.035	nmol/L increase	NR [NR] (imputed)	N
2	rs11128603	3	12386337	rs4684847	2021-10-18	33980691	Martin S	2021-05-12	Diabetes	www.ncbi.nlm.nih.gov/pubmed/33980691	Genetic evidence for different adiposity phenotypes and their opposing influence on ectopic fat and risk of cardiometabolic disease.	Triglycerides	429,011 European ancestry individuals	NA	3p25.2		PPARG			ENSG00000132170	NA	NA	rs4684847-T	rs4684847	0	4684847	5_prime_UTR_variant	0	0.12	1e-18	18		0.025	mmol/L decrease	NR [NR] (imputed)	N
2	rs11128603	3	12386337	rs4684847	2021-10-18	33980691	Martin S	2021-05-12	Diabetes	www.ncbi.nlm.nih.gov/pubmed/33980691	Genetic evidence for different adiposity phenotypes and their opposing influence on ectopic fat and risk of cardiometabolic disease.	Alanine aminotransferase levels	429,203 European ancestry individuals	NA	3p25.2		PPARG			ENSG00000132170	NA	NA	rs4684847-T	rs4684847	0	4684847	5_prime_UTR_variant	0	0.12	3e-31	30.5229		0.034	U/L decrease	NR [NR] (imputed)	N
2	rs11128603	3	12388409	rs7610055	2020-11-04	33097823	Pei YF	2020-10-23	Commun Biol	www.ncbi.nlm.nih.gov/pubmed/33097823	The genetic architecture of appendicular lean mass characterized by association analysis in the UK Biobank study.	Appendicular lean mass	450,243 European ancestry individuals	NA	3p25.2	PPARG	PPARG			ENSG00000132170	NA	NA	rs7610055-A	rs7610055	0	7610055	intron_variant	0	0.1207	4e-38	37.3979		0.0373	[0.032-0.043] unit decrease	Affymetrix [18391927] (imputed)	N
2	rs11128603	3	12389313	rs17036326	2020-12-14	32042192	Ruth KS	2020-02-10	Nat Med	www.ncbi.nlm.nih.gov/pubmed/32042192	Using human genetics to understand the disease impacts of testosterone in men and women.	Sex hormone-binding globulin levels	180,726 European ancestry men	NA	3p25.2	NR	PPARG			ENSG00000132170	NA	NA	rs17036326-G	rs17036326	0	17036326	intron_variant	0	0.121764	1e-18	18		0.0170022	[0.013-0.021] unit increase	Affymetrix [16582614] (imputed)	N
2	rs11128603	3	12389313	rs17036326	2020-12-14	32042192	Ruth KS	2020-02-10	Nat Med	www.ncbi.nlm.nih.gov/pubmed/32042192	Using human genetics to understand the disease impacts of testosterone in men and women.	Sex hormone-binding globulin levels adjusted for BMI	180,094 European ancestry men	NA	3p25.2	NR	PPARG			ENSG00000132170	NA	NA	rs17036326-G	rs17036326	0	17036326	intron_variant	0	0.121764	1e-26	26		0.0194341	[0.016-0.023] unit increase	Affymetrix [16582621] (imputed)	N
2	rs11128603	3	12389313	rs17036326	2022-10-24	34321204	Harrison S	2021-07-28	Sci Adv	www.ncbi.nlm.nih.gov/pubmed/34321204	Testosterone and socioeconomic position: Mendelian randomization in 306,248 men and women in UK Biobank.	Albumin levels	158,000 British ancestry women	NA	3p25.2		PPARG			ENSG00000132170	NA	NA	rs17036326-G	rs17036326	0	17036326	intron_variant	0	0.12	1e-15	15		0.15	[0.11-0.19] g/L decrease	Affymetrix [NR] (imputed)	N
2	rs11128603	3	12389313	rs17036326	2022-10-24	34321204	Harrison S	2021-07-28	Sci Adv	www.ncbi.nlm.nih.gov/pubmed/34321204	Testosterone and socioeconomic position: Mendelian randomization in 306,248 men and women in UK Biobank.	Albumin levels	104,632 British ancestry post-menopausal women	NA	3p25.2		PPARG			ENSG00000132170	NA	NA	rs17036326-G	rs17036326	0	17036326	intron_variant	0	0.12	3e-15	14.5229		0.18	[0.14-0.22] g/L decrease	Affymetrix [NR] (imputed)	N
2	rs11128603	3	12390484	rs17036328	2021-01-28	32339537	Roberts V	2020-04-24	J Invest Dermatol	www.ncbi.nlm.nih.gov/pubmed/32339537	Genome wide association study identifies genetic associations with perceived age.	Youthful appearance (self-reported)	423,992 European ancestry individuals	NA	3p25.2	PPARG	PPARG			ENSG00000132170	NA	NA	rs17036328-T	rs17036328	0	17036328	intron_variant	0	0.879183	5e-09	8.30103		1.03964	NR	Affymetrix [~ 9600000] (imputed)	N
2	rs11128603	3	12390484	rs17036328	2017-02-24	27416945	Walford GA	2016-07-14	Diabetes	www.ncbi.nlm.nih.gov/pubmed/27416945	Genome-Wide Association Study of the Modified Stumvoll Insulin Sensitivity Index Identifies BCL2 and FAM19A2 as Novel Insulin Sensitivity Loci.	Modified Stumvoll Insulin Sensitivity Index (model adjusted for BMI)	16,753 European ancestry individuals	13,354 European ancestry individuals	3p25.2	PPARG	PPARG			ENSG00000132170	NA	NA	rs17036328-T	rs17036328	0	17036328	intron_variant	0	NR	1e-06	6		0.07	[0.050-0.090] unit decrease	Affymetrix, Illumina [up to 2400000] (imputed)	N
2	rs11128603	3	12390484	rs17036328	2019-06-17	25631608	Wessel J	2015-01-29	Nat Commun	www.ncbi.nlm.nih.gov/pubmed/25631608	Low-frequency and rare exome chip variants associate with fasting glucose and type 2 diabetes susceptibility.	Fasting blood insulin	35,380 European ancestry non-diabetic individuals, 12,738 African American non-diabetic individuals	NA	3p25.2	PPARG	PPARG			ENSG00000132170	NA	NA	rs17036328-G	rs17036328	0	17036328	intron_variant	0	0.103234	7e-13	12.1549		0.031257	[0.023-0.04] unit decrease	Illumina [197481]	N
2	rs11128603	3	12390484	rs17036328	2022-09-08	35810165	Westerman KE	2022-07-09	Nat Commun	www.ncbi.nlm.nih.gov/pubmed/35810165	Variance-quantitative trait loci enable systematic discovery of gene-environment interactions for cardiometabolic serum biomarkers.	Alanine aminotransferase levels	5,694 African ancestry individuals, 1,988 East Asian ancestry individuals, 336,298 European ancestry individuals, 6,036 South Asian ancestry individuals	NA	3p25.2		PPARG			ENSG00000132170	NA	NA	rs17036328-?	rs17036328	0	17036328	intron_variant	0	NR	9e-12	11.0458		NA		NR [9487345] (imputed)	N
2	rs11128603	3	12391207	rs6802898	2022-02-22	35047847	Miao Z	2021-08-24	HGG Adv	www.ncbi.nlm.nih.gov/pubmed/35047847	Identification of 90 NAFLD GWAS loci and establishment of NAFLD PRS and causal role of NAFLD in coronary artery disease.	Nonalcoholic fatty liver disease (imputed)	28,396 European ancestry cases, 108,652 European ancestry controls	NA	3p25.2		PPARG			ENSG00000132170	NA	NA	rs6802898-?	rs6802898	0	6802898	intron_variant	0	NR	6e-09	8.22185		0.00807329	[0.0054-0.0108] unit increase	NR [NR]	N
2	rs11128603	3	12392272	rs7649970	2019-11-27	31453325	Wang H	2019-08-14	Sci Adv	www.ncbi.nlm.nih.gov/pubmed/31453325	Genotype-by-environment interactions inferred from genetic effects on phenotypic variability in the UK Biobank.	Waist circumference variance	347,158 European ancestry individuals	NA	3p25.2	PPARG	PPARG			ENSG00000132170	NA	NA	rs7649970-?	rs7649970	0	7649970	intron_variant	0	NR	6e-10	9.22185		NA		NR [5554549] (imputed)	N
2	rs11128603	3	12392272	rs7649970	2019-11-27	31453325	Wang H	2019-08-14	Sci Adv	www.ncbi.nlm.nih.gov/pubmed/31453325	Genotype-by-environment interactions inferred from genetic effects on phenotypic variability in the UK Biobank.	Waist circumference	347,158 European ancestry individuals	NA	3p25.2	PPARG	PPARG			ENSG00000132170	NA	NA	rs7649970-?	rs7649970	0	7649970	intron_variant	0	NR	5e-10	9.30103		NA		NR [5554549] (imputed)	N
2	rs11128603	3	12392272	rs7649970	2019-09-23	31501611	Karlsson T	2019-09-09	Nat Med	www.ncbi.nlm.nih.gov/pubmed/31501611	Contribution of genetics to visceral adiposity and its relation to cardiovascular and metabolic disease.	Predicted visceral adipose tissue	325,153 British ancestry individuals	NA	3p25.2	NR	PPARG			ENSG00000132170	NA	NA	rs7649970-T	rs7649970	0	7649970	intron_variant	0	0.1208	2e-11	10.699		0.0254853	[0.018-0.033] unit increase	Affymetrix [10549349] (imputed)	N
2	rs11128603	3	12393125	rs1801282	2014-10-23	24509480	Mahajan A	2014-02-09	Nat Genet	www.ncbi.nlm.nih.gov/pubmed/24509480	Genome-wide trans-ancestry meta-analysis provides insight into the genetic architecture of type 2 diabetes susceptibility.	Type 2 diabetes	12,171 European ancestry cases, 56,862 European ancestry controls, 6,952 East Asian ancestry cases, 11,865 East Asian ancestry controls, 5,561 South Asian ancestry cases, 14,458 South Asian ancestry controls, 1,804 Mexican ancestry cases, 779 Mexican ancestry controls	21,491 European ancestry cases, 55,647 European ancestry controls	3p25.2	PPARG	PPARG			ENSG00000132170	NA	NA	rs1801282-C	rs1801282	0	1801282	missense_variant	0	0.88	6e-10	9.22185		1.16	[1.10-1.23]	Affymetrix, Illumina [2500000] (imputed)	N
2	rs11128603	3	12393125	rs1801282	2017-12-11	22885922	Morris AP	2012-09-01	Nat Genet	www.ncbi.nlm.nih.gov/pubmed/22885922	Large-scale association analysis provides insights into the genetic architecture and pathophysiology of type 2 diabetes.	Type 2 diabetes	6,377 European ancestry male cases, 5,794 European ancestry female cases, 22,243 European ancestry male controls, 34,619 European ancestry female controls	12,938 European ancestry male cases, 8,553 European ancestry female cases, 904 Pakistani ancestry male cases, 274 Pakistani ancestry female cases, 30,273 European ancestry male controls, 25,374 European ancestry female controls, 2,088 Pakistani ancestry male controls, 384 Pakistani ancestry female controls	3p25.2	PPARG	PPARG			ENSG00000132170	NA	NA	rs1801282-C	rs1801282	0	1801282	missense_variant	0	0.855203	1e-12	12		1.13	[1.09-1.17]	Affymetrix, Illumina [up to 2500000] (imputed)	N
2	rs11128603	3	12393125	rs1801282	2012-08-15	22581228	Manning AK	2012-05-13	Nat Genet	www.ncbi.nlm.nih.gov/pubmed/22581228	A genome-wide approach accounting for body mass index identifies genetic variants influencing fasting glycemic traits and insulin resistance.	Fasting blood insulin (BMI interaction)	Up to 51,750 European ancestry individuals	Up to 33,823 European ancestry individuals	3p25.2	PPARG	PPARG			ENSG00000132170	NA	NA	rs1801282-C	rs1801282	0	1801282	missense_variant	0	0.8725	2e-07	6.69897		0.001425	[-0.00034-0.00319] unit increase	Affymetrix, Illumina [~ 2400000] (imputed)	N
2	rs11128603	3	12393125	rs1801282	2017-10-20	28869590	Zhao W	2017-09-04	Nat Genet	www.ncbi.nlm.nih.gov/pubmed/28869590	Identification of new susceptibility loci for type 2 diabetes and shared etiological pathways with coronary heart disease.	Type 2 diabetes	6,353 South Asian ancestry cases, 7,179 South Asian ancestry controls, 3,871 European ancestry cases, 16,427 European ancestry controls, 34,840 cases, 114,981 controls	7,888 South Asian ancestry cases, 20,679 South Asian ancestry controls, 387 European ancestry cases, 2,092 European ancestry controls, 19,998 East Asian ancestry cases, 30,983 East Asian ancestry controls	3p25.2	PPARG	PPARG			ENSG00000132170	NA	NA	rs1801282-G	rs1801282	0	1801282	missense_variant	0	0.1203	2e-14	13.699	(EA)	0.1134	[0.084-0.142] unit decrease	Affymetrix, Illumina [NR] (imputed)	N
2	rs11128603	3	12393125	rs1801282	2017-10-20	28869590	Zhao W	2017-09-04	Nat Genet	www.ncbi.nlm.nih.gov/pubmed/28869590	Identification of new susceptibility loci for type 2 diabetes and shared etiological pathways with coronary heart disease.	Type 2 diabetes	6,353 South Asian ancestry cases, 7,179 South Asian ancestry controls, 3,871 European ancestry cases, 16,427 European ancestry controls, 34,840 cases, 114,981 controls	7,888 South Asian ancestry cases, 20,679 South Asian ancestry controls, 387 European ancestry cases, 2,092 European ancestry controls, 19,998 East Asian ancestry cases, 30,983 East Asian ancestry controls	3p25.2	PPARG	PPARG			ENSG00000132170	NA	NA	rs1801282-G	rs1801282	0	1801282	missense_variant	0	0.1203	2e-19	18.699		0.113	[0.088-0.138] unit decrease	Affymetrix, Illumina [NR] (imputed)	N
2	rs11128603	3	12393125	rs1801282	2008-06-16	17463246	Saxena R	2007-04-26	Science	www.ncbi.nlm.nih.gov/pubmed/17463246	Genome-wide association analysis identifies loci for type 2 diabetes and triglyceride levels.	Type 2 diabetes	1,464 European ancestry cases, 1,467 European ancestry controls	5,065 European ancestry cases, 5,785 European ancestry controls, at least 18,129 cases and controls.	3p25.2	PPARG	PPARG			ENSG00000132170	NA	NA	rs1801282-C	rs1801282	0	1801282	missense_variant	0	0.86	2e-06	5.69897		1.14	[1.08-1.20]	Affymetrix [386731]	N
2	rs11128603	3	12393125	rs1801282	2008-06-16	17463248	Scott LJ	2007-04-26	Science	www.ncbi.nlm.nih.gov/pubmed/17463248	A genome-wide association study of type 2 diabetes in Finns detects multiple susceptibility variants.	Type 2 diabetes	1,161 European ancestry cases, 1,174 European ancestry controls	1,215 European ancestry cases, 1,258 European ancestry controls	3p25.2	PPARG	PPARG			ENSG00000132170	NA	NA	rs1801282-C	rs1801282	0	1801282	missense_variant	0	0.82	2e-06	5.69897	(DGI+FUSION+WTCCC)	1.14	[1.08-1.20]	Illumina [315635]	N
2	rs11128603	3	12393125	rs1801282	2008-06-16	17463249	Zeggini E	2007-04-26	Science	www.ncbi.nlm.nih.gov/pubmed/17463249	Replication of genome-wide association signals in UK samples reveals risk loci for type 2 diabetes.	Type 2 diabetes	1,924 European ancestry cases, 2,938 European ancestry controls	3,757 European ancestry cases, 5,346 European ancestry controls	3p25.2	PPARG	PPARG			ENSG00000132170	NA	NA	rs1801282-C	rs1801282	0	1801282	missense_variant	0	NR	2e-06	5.69897	(DGI+FUSION+WTCCC)	1.14	[1.08-1.20]	Affymetrix [393453]	N
2	rs11128603	3	12393125	rs1801282	2019-04-05	29632382	Mahajan A	2018-04-09	Nat Genet	www.ncbi.nlm.nih.gov/pubmed/29632382	Refining the accuracy of validated target identification through coding variant fine-mapping in type 2 diabetes.	Type 2 diabetes (adjusted for BMI)	up to 48,286 European ancestry cases, up to 250,671 European ancestry controls	NA	3p25.2	PPARG	PPARG			ENSG00000132170	NA	NA	rs1801282-C	rs1801282	0	1801282	missense_variant	0	0.871	1e-16	16		1.09	[1.07-1.12]	Affymetrix, Illumina [247470]	N
2	rs11128603	3	12393125	rs1801282	2019-04-05	29632382	Mahajan A	2018-04-09	Nat Genet	www.ncbi.nlm.nih.gov/pubmed/29632382	Refining the accuracy of validated target identification through coding variant fine-mapping in type 2 diabetes.	Type 2 diabetes	up to 48,286 European ancestry cases, up to 250,671 European ancestry controls	NA	3p25.2	PPARG	PPARG			ENSG00000132170	NA	NA	rs1801282-C	rs1801282	0	1801282	missense_variant	0	0.871	5e-12	11.301		1.08	[1.05-1.10]	Affymetrix, Illumina [247470]	N
2	rs11128603	3	12393125	rs1801282	2019-04-05	29632382	Mahajan A	2018-04-09	Nat Genet	www.ncbi.nlm.nih.gov/pubmed/29632382	Refining the accuracy of validated target identification through coding variant fine-mapping in type 2 diabetes.	Type 2 diabetes (adjusted for BMI)	48,286 European ancestry cases, 250,671 European ancestry controls, 33,126 African American, East Asian, Hispanic/Latino or South Asian cases, 120,161 African American, East Asian, Hispanic/Latino or South Asian controls	NA	3p25.2	PPARG	PPARG			ENSG00000132170	NA	NA	rs1801282-C	rs1801282	0	1801282	missense_variant	0	0.887	3e-19	18.5229		1.1	[1.07-1.12]	Affymetrix, Illumina [247470]	N
2	rs11128603	3	12393125	rs1801282	2019-04-05	29632382	Mahajan A	2018-04-09	Nat Genet	www.ncbi.nlm.nih.gov/pubmed/29632382	Refining the accuracy of validated target identification through coding variant fine-mapping in type 2 diabetes.	Type 2 diabetes	48,286 European ancestry cases, 250,671 European ancestry controls, 33,126 African American, East Asian, Hispanic/Latino or South Asian cases, 120,161 African American, East Asian, Hispanic/Latino or South Asian controls	NA	3p25.2	PPARG	PPARG			ENSG00000132170	NA	NA	rs1801282-C	rs1801282	0	1801282	missense_variant	0	0.887	1e-17	17		1.09	[1.07-1.11]	Affymetrix, Illumina [247470]	N
2	rs11128603	3	12393125	rs1801282	2020-12-14	32042192	Ruth KS	2020-02-10	Nat Med	www.ncbi.nlm.nih.gov/pubmed/32042192	Using human genetics to understand the disease impacts of testosterone in men and women.	Sex hormone-binding globulin levels adjusted for BMI	368,929 European ancestry individuals	NA	3p25.2	NR	PPARG			ENSG00000132170	NA	NA	rs1801282-G	rs1801282	0	1801282	missense_variant	0	0.120447	3e-67	66.5229		0.021621	[0.019-0.024] unit increase	Affymetrix [16582909] (imputed)	N
2	rs11128603	3	12393125	rs1801282	2020-12-14	32042192	Ruth KS	2020-02-10	Nat Med	www.ncbi.nlm.nih.gov/pubmed/32042192	Using human genetics to understand the disease impacts of testosterone in men and women.	Sex hormone-binding globulin levels adjusted for BMI	188,908 European ancestry women	NA	3p25.2	NR	PPARG			ENSG00000132170	NA	NA	rs1801282-G	rs1801282	0	1801282	missense_variant	0	0.119929	9e-43	42.0458		0.0241704	[0.02-0.028] unit increase	Affymetrix [16585854] (imputed)	N
2	rs11128603	3	12393125	rs1801282	2020-12-14	32042192	Ruth KS	2020-02-10	Nat Med	www.ncbi.nlm.nih.gov/pubmed/32042192	Using human genetics to understand the disease impacts of testosterone in men and women.	Sex hormone-binding globulin levels	189,473 European ancestry women	NA	3p25.2	NR	PPARG			ENSG00000132170	NA	NA	rs1801282-G	rs1801282	0	1801282	missense_variant	0	0.119929	8e-23	22.0969		0.0202851	[0.016-0.025] unit increase	Affymetrix [16585866] (imputed)	N
2	rs11128603	3	12393125	rs1801282	2019-07-12	29273807	Turcot V	2017-12-22	Nat Genet	www.ncbi.nlm.nih.gov/pubmed/29273807	Protein-altering variants associated with body mass index implicate pathways that control energy intake and expenditure in obesity.	Body mass index	up to 449,889 European ancestry individuals, up to 29,398 South Asian ancestry individuals, up to 27,610 African American individuals, up to 8,839 East Asian individuals, up to 10,772 Hispanic ancestry individuals	up to 196,766 European ancestry individuals	3p25.2	PPARG	PPARG			ENSG00000132170	NA	NA	rs1801282-G	rs1801282	0	1801282	missense_variant	0	0.1183	1e-16	16		0.0237	[0.018-0.029] unit increase	Illumina [246328]	N
2	rs11128603	3	12393125	rs1801282	2021-09-21	33230300	Surendran P	2020-11-23	Nat Genet	www.ncbi.nlm.nih.gov/pubmed/33230300	Discovery of rare variants associated with blood pressure regulation through meta-analysis of 1.3 million individuals.	Systolic blood pressure	810,865 European ancestry individuals	354,096 European ancestry individuals	3p25.2		PPARG			ENSG00000132170	NA	NA	rs1801282-C	rs1801282	0	1801282	missense_variant	0	0.8767	5e-09	8.30103		0.196544	[0.13-0.26] mmHg increase	Affymetrix, Illumina [242865] (imputed)	N
2	rs11128603	3	12393125	rs1801282	2021-09-21	33230300	Surendran P	2020-11-23	Nat Genet	www.ncbi.nlm.nih.gov/pubmed/33230300	Discovery of rare variants associated with blood pressure regulation through meta-analysis of 1.3 million individuals.	Pulse pressure	810,865 European ancestry individuals	354,096 European ancestry individuals	3p25.2		PPARG			ENSG00000132170	NA	NA	rs1801282-C	rs1801282	0	1801282	missense_variant	0	0.8766	4e-19	18.3979		0.204234	[0.16-0.25] mmHg increase	Affymetrix, Illumina [242866] (imputed)	N
2	rs11128603	3	12393125	rs1801282	2020-12-14	32042192	Ruth KS	2020-02-10	Nat Med	www.ncbi.nlm.nih.gov/pubmed/32042192	Using human genetics to understand the disease impacts of testosterone in men and women.	Sex hormone-binding globulin levels	370,125 European ancestry individuals	NA	3p25.2	NR	PPARG			ENSG00000132170	NA	NA	rs1801282-G	rs1801282	0	1801282	missense_variant	0	0.120447	1e-37	37		0.0183443	[0.016-0.021] unit increase	Affymetrix [16582965] (imputed)	N
2	rs11128603	3	12393125	rs1801282	2018-09-28	30108127	Hoffmann TJ	2018-08-14	Genetics	www.ncbi.nlm.nih.gov/pubmed/30108127	A Large Multi-ethnic Genome-Wide Association Study of Adult Body Mass Index Identifies Novel Loci.	Body mass index	315,347 European ancestry individuals, 8,322 Hispanic/Latino individuals, 7,290 East Asian ancestry individuals, 3,069 African American individuals, 459 South Asian ancestry individuals	431,743 European ancestry individuals, 9,275 South Asian ancestry individuals, 8,261 African British individuals, 1,822 East Asian ancestry individuals, 7,620 individuals	3p25.2	NR	PPARG			ENSG00000132170	NA	NA	rs1801282-C	rs1801282	0	1801282	missense_variant	0	NR	2e-09	8.69897		0.023	[NR] unit decrease	Affymetrix [at least 28613428] (imputed)	N
2	rs11128603	3	12393125	rs1801282	2021-09-27	33887147	Young WJ	2021-04-22	Circ Genom Precis Med	www.ncbi.nlm.nih.gov/pubmed/33887147	Genetically-Determined Serum Calcium Levels and Markers of Ventricular Repolarisation: A Mendelian Randomization Study in the UK Biobank.	Calcium levels	305,349 European ancestry individuals	NA	3p25.2	NR	PPARG			ENSG00000132170	NA	NA	rs1801282-G	rs1801282	0	1801282	missense_variant	0	0.1197	2e-22	21.699		0.00332	[0.0026-0.004] mmol/L decrease	Affymetrix [NR] (imputed)	N
2	rs11128603	3	12393125	rs1801282	2022-11-17	34887591	Graham SE	2021-12-09	Nature	www.ncbi.nlm.nih.gov/pubmed/34887591	The power of genetic diversity in genome-wide association studies of lipids.	Triglyceride levels	1,320,016 European ancestry individuals	NA	3p25.2		PPARG			ENSG00000132170	NA	NA	rs1801282-G	rs1801282	0	1801282	missense_variant	0	0.124564	5e-26	25.301		0.0270379	[0.023-0.031] unit decrease	NR [52000000] (imputed)	N
2	rs11128603	3	12393125	rs1801282	2019-05-28	25625282	Mahajan A	2015-01-27	PLoS Genet	www.ncbi.nlm.nih.gov/pubmed/25625282	Identification and functional characterization of G6PC2 coding variants influencing glycemic traits define an effector transcript at the G6PC2-ABCB11 locus.	Fasting blood insulin adjusted for BMI	up to 30,825 non-diabetic individuals	NA	3p25.2	PPARG	PPARG			ENSG00000132170	NA	NA	rs1801282-G	rs1801282	0	1801282	missense_variant	0	NR	1e-07	7		0.025	[0.017-0.033] unit decrease	Illumina [106489]	N
2	rs11128603	3	12393125	rs1801282	2022-04-21	35393509	Loh M	2022-04-07	Commun Biol	www.ncbi.nlm.nih.gov/pubmed/35393509	Identification of genetic effects underlying type 2 diabetes in South Asian and European populations.	Type ii diabetes	16,677 South Asian ancestry cases, 33,856 South Asian ancestry controls	NA	3p25.2		PPARG			ENSG00000132170	NA	NA	rs1801282-C	rs1801282	0	1801282	missense_variant	0	0.8764	2e-07	6.69897		0.1164	[0.072-0.16] increase	NR [18881775] (imputed)	N
2	rs11128603	3	12393125	rs1801282	2022-04-21	35393509	Loh M	2022-04-07	Commun Biol	www.ncbi.nlm.nih.gov/pubmed/35393509	Identification of genetic effects underlying type 2 diabetes in South Asian and European populations.	Type 2 diabetes (adjusted for BMI)	16,677 South Asian ancestry cases, 33,856 South Asian ancestry controls	NA	3p25.2		PPARG			ENSG00000132170	NA	NA	rs1801282-C	rs1801282	0	1801282	missense_variant	0	0.8764	1e-09	9		0.1409	[0.095-0.186] increase	NR [18738826] (imputed)	N
2	rs11128603	3	12393125	rs1801282	2022-06-13	35192695	Haas CB	2022-02-22	Endocrinology	www.ncbi.nlm.nih.gov/pubmed/35192695	Cross-ancestry genome-wide association studies of sex hormone concentrations in pre- and postmenopausal women.	Sex hormone-binding globulin levels in postmenopausal women	92,911 European ancestry individuals	NA	3p25.2		PPARG			ENSG00000132170	NA	NA	rs1801282-G	rs1801282	0	1801282	missense_variant	0	0.116992	2e-11	10.699		0.0483349	[0.034-0.062] unit increase	NR [NR] (imputed)	N
2	rs11128603	3	12393125	rs1801282	2022-06-13	35192695	Haas CB	2022-02-22	Endocrinology	www.ncbi.nlm.nih.gov/pubmed/35192695	Cross-ancestry genome-wide association studies of sex hormone concentrations in pre- and postmenopausal women.	Sex hormone-binding globulin levels	196,901 European ancestry individuals	NA	3p25.2		PPARG			ENSG00000132170	NA	NA	rs1801282-G	rs1801282	0	1801282	missense_variant	0	0.116992	2e-21	20.699		0.046662	[0.037-0.056] unit increase	NR [NR] (imputed)	N
2	rs11128603	3	12393125	rs1801282	2022-06-13	35192695	Haas CB	2022-02-22	Endocrinology	www.ncbi.nlm.nih.gov/pubmed/35192695	Cross-ancestry genome-wide association studies of sex hormone concentrations in pre- and postmenopausal women.	Sex hormone-binding globulin levels	4,522 African ancestry individuals, 196,901 European ancestry individuals	NA	3p25.2		PPARG			ENSG00000132170	NA	NA	rs1801282-?	rs1801282	0	1801282	missense_variant	0	NR	2e-21	20.699		9.495	z score decrease	NR [NR] (imputed)	N
2	rs11128603	3	12393125	rs1801282	2021-11-29	33893285	Guindo-Martinez M	2021-04-23	Nat Commun	www.ncbi.nlm.nih.gov/pubmed/33893285	The impact of non-additive genetic associations on age-related complex diseases.	Type 2 diabetes	6,967 European ancestry cases, 49,670 European ancestry controls	NA	3p25.2		PPARG			ENSG00000132170	NA	NA	rs1801282-G	rs1801282	0	1801282	missense_variant	0	0.120265	1e-07	7		0.86		Affymetrix [15533686] (imputed)	N
2	rs11128603	3	12393125	rs1801282	2022-10-24	34321204	Harrison S	2021-07-28	Sci Adv	www.ncbi.nlm.nih.gov/pubmed/34321204	Testosterone and socioeconomic position: Mendelian randomization in 306,248 men and women in UK Biobank.	Albumin levels	148,248 British ancestry men	NA	3p25.2		PPARG			ENSG00000132170	NA	NA	rs1801282-G	rs1801282	0	1801282	missense_variant	0	0.12	2e-09	8.69897		0.11	[0.073-0.147] g/L decrease	Affymetrix [NR] (imputed)	N
2	rs11128603	3	12393125	rs1801282	2021-12-14	34594039	Sakaue S	2021-09-30	Nat Genet	www.ncbi.nlm.nih.gov/pubmed/34594039	A cross-population atlas of genetic associations for 220 human phenotypes.	Serum albumin levels	315,268 European ancestry individuals, 120,539 East Asian ancestry individuals	NA	3p25.2		PPARG			ENSG00000132170	NA	NA	rs1801282-G	rs1801282	0	1801282	missense_variant	0	NR	2e-41	40.699		0.0481	[0.041-0.055] unit decrease	Affymetrix, Illumina [20534035] (imputed)	N
2	rs11128603	3	12393125	rs1801282	2021-12-14	34594039	Sakaue S	2021-09-30	Nat Genet	www.ncbi.nlm.nih.gov/pubmed/34594039	A cross-population atlas of genetic associations for 220 human phenotypes.	Serum total protein level	314,921 European ancestry individuals, 133,321 East Asian ancestry individuals	NA	3p25.2		PPARG			ENSG00000132170	NA	NA	rs1801282-G	rs1801282	0	1801282	missense_variant	0	NR	2e-26	25.699		0.0386	[0.032-0.046] unit decrease	Affymetrix, Illumina [20536782] (imputed)	N
2	rs11128603	3	12394840	rs1899951	2020-07-09	32154731	Ripatti P	2020-03-10	Circ Genom Precis Med	www.ncbi.nlm.nih.gov/pubmed/32154731	Polygenic Hyperlipidemias and Coronary Artery Disease Risk.	Triglyceride levels	324,694 British ancestry individuals	NA	3p25.2	PPARG	PPARG			ENSG00000132170	NA	NA	rs1899951-?	rs1899951	0	1899951	intron_variant	0	NR	1e-11	11		0.027	[0.02-0.034] unit decrease	Affymetrix [5701386] (imputed)	N
2	rs11128603	3	12394840	rs1899951	2017-10-27	28892062	Akiyama M	2017-09-11	Nat Genet	www.ncbi.nlm.nih.gov/pubmed/28892062	Genome-wide association study identifies 112 new loci for body mass index in the Japanese population.	Body mass index	up to 72,390 Japanese ancestry women, up to 85,894 Japanese ancestry men	up to 10,048 Japanese ancestry women, up to 5,098 Japanese ancestry men, up to 181,999 European ancestry women, up to 140,155 European ancestry controls	3p25.2	PPARG	PPARG			ENSG00000132170	NA	NA	rs1899951-T	rs1899951	0	1899951	intron_variant	0	0.12	6e-09	8.22185		0.024	[0.016-0.032] unit increase	Illumina [6108953] (imputed)	N
2	rs11128603	3	12394840	rs1899951	2019-01-11	30054458	Xue A	2018-07-27	Nat Commun	www.ncbi.nlm.nih.gov/pubmed/30054458	Genome-wide association analyses identify 143 risk variants and putative regulatory mechanisms for type 2 diabetes.	Type 2 diabetes	61,714 European ancestry cases, 1,178 Pakistani ancestry cases, 593,952 European ancestry controls, 2,472 Pakistani ancestry controls	NA	3p25.2	PPARG	PPARG			ENSG00000132170	NA	NA	rs1899951-T	rs1899951	0	1899951	intron_variant	0	0.123288	2e-24	23.699		0.1118	[0.09-0.133] unit decrease	NR [5035015] (imputed)	N
2	rs11128603	3	12394840	rs1899951	2022-04-27	35213538	Richardson TG	2022-02-25	PLoS Biol	www.ncbi.nlm.nih.gov/pubmed/35213538	Characterising metabolomic signatures of lipid-modifying therapies through drug target mendelian randomisation.	Cholesteryl esters to total lipids ratio in large VLDL	115,071 European ancestry individuals	NA	3p25.2		PPARG			ENSG00000132170	NA	NA	rs1899951-C	rs1899951	0	1899951	intron_variant	0	0.877827	6e-10	9.22185		0.0373792	[0.026-0.049] unit decrease	NR [11722792] (imputed)	N
2	rs11128603	3	12394840	rs1899951	2022-04-27	35213538	Richardson TG	2022-02-25	PLoS Biol	www.ncbi.nlm.nih.gov/pubmed/35213538	Characterising metabolomic signatures of lipid-modifying therapies through drug target mendelian randomisation.	Cholesterol to total lipids ratio in large VLDL	115,071 European ancestry individuals	NA	3p25.2		PPARG			ENSG00000132170	NA	NA	rs1899951-C	rs1899951	0	1899951	intron_variant	0	0.877827	1e-09	9		0.0374588	[0.025-0.05] unit decrease	NR [11722792] (imputed)	N
2	rs11128603	3	12394840	rs1899951	2022-04-27	35213538	Richardson TG	2022-02-25	PLoS Biol	www.ncbi.nlm.nih.gov/pubmed/35213538	Characterising metabolomic signatures of lipid-modifying therapies through drug target mendelian randomisation.	Cholesterol to total lipids ratio in very large VLDL	114,160 European ancestry individuals	NA	3p25.2		PPARG			ENSG00000132170	NA	NA	rs1899951-C	rs1899951	0	1899951	intron_variant	0	0.877933	2e-08	7.69897		0.0337921	[0.022-0.046] unit decrease	NR [11722792] (imputed)	N
2	rs11128603	3	12394840	rs1899951	2022-04-27	35213538	Richardson TG	2022-02-25	PLoS Biol	www.ncbi.nlm.nih.gov/pubmed/35213538	Characterising metabolomic signatures of lipid-modifying therapies through drug target mendelian randomisation.	Cholesteryl esters to total lipids ratio in very large VLDL	114,160 European ancestry individuals	NA	3p25.2		PPARG			ENSG00000132170	NA	NA	rs1899951-C	rs1899951	0	1899951	intron_variant	0	0.877933	2e-08	7.69897		0.0338968	[0.022-0.046] unit decrease	NR [11722792] (imputed)	N
2	rs11128603	3	12394840	rs1899951	2022-04-27	35213538	Richardson TG	2022-02-25	PLoS Biol	www.ncbi.nlm.nih.gov/pubmed/35213538	Characterising metabolomic signatures of lipid-modifying therapies through drug target mendelian randomisation.	Cholesteryl esters to total lipids ratio in medium VLDL	115,082 European ancestry individuals	NA	3p25.2		PPARG			ENSG00000132170	NA	NA	rs1899951-C	rs1899951	0	1899951	intron_variant	0	0.877826	2e-08	7.69897		0.0333675	[0.022-0.045] unit decrease	NR [11722792] (imputed)	N
2	rs11128603	3	12394840	rs1899951	2022-04-27	35213538	Richardson TG	2022-02-25	PLoS Biol	www.ncbi.nlm.nih.gov/pubmed/35213538	Characterising metabolomic signatures of lipid-modifying therapies through drug target mendelian randomisation.	Free cholesterol to total lipids ratio in medium VLDL	115,082 European ancestry individuals	NA	3p25.2		PPARG			ENSG00000132170	NA	NA	rs1899951-C	rs1899951	0	1899951	intron_variant	0	0.877826	3e-08	7.52288		0.0331728	[0.021-0.045] unit decrease	NR [11722792] (imputed)	N
2	rs11128603	3	12394840	rs1899951	2022-04-27	35213538	Richardson TG	2022-02-25	PLoS Biol	www.ncbi.nlm.nih.gov/pubmed/35213538	Characterising metabolomic signatures of lipid-modifying therapies through drug target mendelian randomisation.	Triglycerides to total lipids ratio in medium VLDL	115,082 European ancestry individuals	NA	3p25.2		PPARG			ENSG00000132170	NA	NA	rs1899951-C	rs1899951	0	1899951	intron_variant	0	0.877826	2e-08	7.69897		0.0334377	[0.022-0.045] unit increase	NR [11722792] (imputed)	N
2	rs11128603	3	12394840	rs1899951	2022-04-27	35213538	Richardson TG	2022-02-25	PLoS Biol	www.ncbi.nlm.nih.gov/pubmed/35213538	Characterising metabolomic signatures of lipid-modifying therapies through drug target mendelian randomisation.	Cholesteryl esters to total lipids ratio in small VLDL	115,082 European ancestry individuals	NA	3p25.2		PPARG			ENSG00000132170	NA	NA	rs1899951-C	rs1899951	0	1899951	intron_variant	0	0.877826	3e-08	7.52288		0.034395	[0.022-0.047] unit decrease	NR [11722792] (imputed)	N
2	rs11128603	3	12394840	rs1899951	2022-04-27	35213538	Richardson TG	2022-02-25	PLoS Biol	www.ncbi.nlm.nih.gov/pubmed/35213538	Characterising metabolomic signatures of lipid-modifying therapies through drug target mendelian randomisation.	Cholesterol to total lipids ratio in medium VLDL	115,082 European ancestry individuals	NA	3p25.2		PPARG			ENSG00000132170	NA	NA	rs1899951-C	rs1899951	0	1899951	intron_variant	0	0.877826	1e-08	8		0.033535	[0.022-0.045] unit decrease	NR [11722792] (imputed)	N
2	rs11128603	3	12394840	rs1899951	2021-12-14	34594039	Sakaue S	2021-09-30	Nat Genet	www.ncbi.nlm.nih.gov/pubmed/34594039	A cross-population atlas of genetic associations for 220 human phenotypes.	Calcium levels	315,153 European ancestry individuals, 83,980 East Asian ancestry individuals	NA	3p25.2		PPARG			ENSG00000132170	NA	NA	rs1899951-T	rs1899951	0	1899951	intron_variant	0	NR	3e-21	20.5229		0.0346	[0.028-0.042] unit decrease	Affymetrix, Illumina [20528270] (imputed)	N
2	rs11128603	3	12395645	rs4684848	2019-10-15	31118516	Flannick J	2019-05-22	Nature	www.ncbi.nlm.nih.gov/pubmed/31118516	Exome sequencing of 20,791聽cases of type 2 diabetes and 24,440聽controls.	Type 2 diabetes	2,277 African American cases, 3,098 East Asian ancestry cases, 3,704 European ancestry cases, 6,215 Hispanic/Latino cases, 2,939 South Asian ancestry cases, 2,283 African American controls, 2,921 East Asian ancestry controls, 3,514 European ancestry controls, 5,939 Hispanic/Latino controls, 3,022 South Asian ancestry controls	NA	3p25.2	PPARG	PPARG			ENSG00000132170	NA	NA	rs4684848-G	rs4684848	0	4684848	intron_variant	0	0.2	4e-08	7.39794		1.1325	NR	Affymetrix, Illumina [up to 35256845] (imputed)	N
2	rs11719186	3	12395958	rs7615916	2017-08-30	27863252	Astle WJ	2016-11-17	Cell	www.ncbi.nlm.nih.gov/pubmed/27863252	The Allelic Landscape of Human Blood Cell Trait Variation and Links to Common Complex Disease.	Eosinophil percentage of white cells	172,378 European ancestry individuals	NA	3p25.2	PPARG	PPARG			ENSG00000132170	NA	NA	rs7615916-A	rs7615916	0	7615916	intron_variant	0	0.2466	2e-16	15.699		0.0343577	[0.026-0.043] unit increase	Affymetrix [~ 2500000] (imputed)	N
2	rs11128603	3	12396913	rs71304101	2018-03-29	29358691	Bonas-Guarch S	2018-01-22	Nat Commun	www.ncbi.nlm.nih.gov/pubmed/29358691	Re-analysis of public genetic data reveals a rare X-chromosomal variant associated with type 2 diabetes.	Type 2 diabetes	up to 12,931 European ancestry cases, up to 57,196 European ancestry controls	NA	3p25.2	PPARG	PPARG			ENSG00000132170	NA	NA	rs71304101-G	rs71304101	0	71304101	intron_variant	0	NR	4e-16	15.3979		1.22299		Affymetrix, Illumina [~ 13000000] (imputed)	N
2	rs11128603	3	12396913	rs71304101	2020-09-18	32888494	Vuckovic D	2020-09-01	Cell	www.ncbi.nlm.nih.gov/pubmed/32888494	The Polygenic and Monogenic Basis of Blood Traits and Diseases.	Platelet distribution width	408,112 British individuals	NA	3p25.2	PPARG	PPARG			ENSG00000132170	NA	NA	rs71304101-A	rs71304101	0	71304101	intron_variant	0	0.120365	3e-15	14.5229		0.0273114	[0.021-0.034] unit decrease	Affymetrix [93095623] (imputed)	N
2	rs11128603	3	12396955	rs2881654	2021-03-22	33619380	Huang LO	2021-02-22	Nat Metab	www.ncbi.nlm.nih.gov/pubmed/33619380	Genome-wide discovery of genetic loci that uncouple excess adiposity from its comorbidities.	Body fat percentage and type 2 diabetes (pairwise)	200,863 European ancestry individuals, 24,401 East Asian, South Asian and African American ancestry individuals	NA	3p25.2	PPARG	PPARG			ENSG00000132170	NA	NA	rs2881654-A	rs2881654	0	2881654	intron_variant	0	0.1213	8e-16	15.0969		NA		Affymetrix, Illumina [2331072] (imputed)	N
2	rs11128603	3	12396955	rs2881654	2021-03-22	33619380	Huang LO	2021-02-22	Nat Metab	www.ncbi.nlm.nih.gov/pubmed/33619380	Genome-wide discovery of genetic loci that uncouple excess adiposity from its comorbidities.	Body mass index and fasting insulin (pairwise)	374,012 European ancestry individuals, 16,962 East Asian, South Asian, Hispanic and African American ancestry individuals	NA	3p25.2	PPARG	PPARG			ENSG00000132170	NA	NA	rs2881654-A	rs2881654	0	2881654	intron_variant	0	0.1213	4e-09	8.39794		NA		Affymetrix, Illumina [2331072] (imputed)	N
2	rs11128603	3	12396955	rs2881654	2021-03-22	33619380	Huang LO	2021-02-22	Nat Metab	www.ncbi.nlm.nih.gov/pubmed/33619380	Genome-wide discovery of genetic loci that uncouple excess adiposity from its comorbidities.	Body fat percentage and fasting insulin (pairwise)	142,394 European ancestry individuals, 10,072 East Asian, South Asian and African American ancestry individuals	NA	3p25.2	PPARG	PPARG			ENSG00000132170	NA	NA	rs2881654-A	rs2881654	0	2881654	intron_variant	0	0.1213	5e-08	7.30103		NA		Affymetrix, Illumina [2331072] (imputed)	N
2	rs11128603	3	12396955	rs2881654	2021-03-22	33619380	Huang LO	2021-02-22	Nat Metab	www.ncbi.nlm.nih.gov/pubmed/33619380	Genome-wide discovery of genetic loci that uncouple excess adiposity from its comorbidities.	Body mass index and type 2 diabetes (pairwise)	418,152 European ancestry individuals, 31,291 East Asian, South Asian, Hispanic and African American ancestry individuals	NA	3p25.2	PPARG	PPARG			ENSG00000132170	NA	NA	rs2881654-A	rs2881654	0	2881654	intron_variant	0	0.1213	9e-14	13.0458		NA		Affymetrix, Illumina [2331072] (imputed)	N
2	rs11128603	3	12396955	rs2881654	2021-03-22	33619380	Huang LO	2021-02-22	Nat Metab	www.ncbi.nlm.nih.gov/pubmed/33619380	Genome-wide discovery of genetic loci that uncouple excess adiposity from its comorbidities.	Waist-hip ratio and type 2 diabetes (pairwise)	311,200 European ancestry individuals, 25,662 East Asian, South Asian, Hispanic and African American ancestry individuals	NA	3p25.2	PPARG	PPARG			ENSG00000132170	NA	NA	rs2881654-A	rs2881654	0	2881654	intron_variant	0	0.1213	9e-12	11.0458		NA		Affymetrix, Illumina [2331072] (imputed)	N
2	rs3856806	3	12475557	rs3856806	2022-06-20	35386118	Homann J	2022-03-21	Front Aging Neurosci	www.ncbi.nlm.nih.gov/pubmed/35386118	Genome-Wide Association Study of Alzheimer's Disease Brain Imaging Biomarkers and Neuropsychological Phenotypes in the European Medical Information Framework for Alzheimer's Disease Multimodal Biomarker Discovery Dataset.	Global cognition (Mini Mental State Examination)	867 European ancestry individuals	NA	3p25.2		PPARG			ENSG00000132170	NA	NA	rs3856806-T	rs3856806	0	3856806	synonymous_variant	0	0.109385	3e-06	5.52288		1.05493	[0.62-1.49] unit increase	Illumina [7464105] (imputed)	N
2	rs3856806	3	12475557	rs3856806	2021-06-29	33462484	Sinnott-Armstrong N	2021-01-18	Nat Genet	www.ncbi.nlm.nih.gov/pubmed/33462484	Genetics of 35 blood and urine biomarkers in the UK Biobank.	Serum albumin levels	313,032 European ancestry individuals, 5,573 African ancestry individuals, 6,687 South Asian ancestry individuals	NA	3p25.2	NR	PPARG			ENSG00000132170	NA	NA	rs3856806-T	rs3856806	0	3856806	synonymous_variant	0	NR	1e-14	14		0.0291	[0.022-0.037] unit decrease	Affymetrix [9000000] (imputed)	N
2	rs3856806	3	12475557	rs3856806	2021-08-24	34021172	Christakoudi S	2021-05-21	Sci Rep	www.ncbi.nlm.nih.gov/pubmed/34021172	GWAS of allometric body-shape indices in UK Biobank identifies loci suggesting associations with morphogenesis, organogenesis, adrenal cell renewal and cancer.	Waist-to-hip ratio adjusted for BMI	219,872 British ancestry women	NA	3p25.2	PPARG	PPARG			ENSG00000132170	NA	NA	rs3856806-T	rs3856806	0	3856806	synonymous_variant	0	NR	2e-08	7.69897		0.0236796	[0.015-0.032] unit increase	Affymetrix [319769] (imputed)	N
2	rs3856806	3	12475557	rs3856806	2021-08-24	34021172	Christakoudi S	2021-05-21	Sci Rep	www.ncbi.nlm.nih.gov/pubmed/34021172	GWAS of allometric body-shape indices in UK Biobank identifies loci suggesting associations with morphogenesis, organogenesis, adrenal cell renewal and cancer.	Waist-hip index	219,872 British ancestry women	NA	3p25.2	PPARG	PPARG			ENSG00000132170	NA	NA	rs3856806-T	rs3856806	0	3856806	synonymous_variant	0	NR	2e-08	7.69897		0.0239658	[0.016-0.032] unit increase	Affymetrix [319769] (imputed)	N
3	rs1354034	3	56848999	rs6445826	2020-09-21	32888493	Chen MH	2020-09-01	Cell	www.ncbi.nlm.nih.gov/pubmed/32888493	Trans-ethnic and Ancestry-Specific Blood-Cell Genetics in 746,667 Individuals from 5 Global Populations.	White blood cell count	746,667 African American or Afro-Caribbean, African ancestry, European ancestry, East Asian ancestry, Hispanic or Latin American and South Asian ancestry individuals	NA	3p14.3	NR	ARHGEF3			ENSG00000163947	NA	NA	rs6445826-C	rs6445826	0	6445826	intron_variant	0	0.459288	4e-10	9.39794		NA		Affymetrix, Illumina [24649327] (imputed)	N
3	rs1354034	3	56848999	rs6445826	2020-09-21	32888493	Chen MH	2020-09-01	Cell	www.ncbi.nlm.nih.gov/pubmed/32888493	Trans-ethnic and Ancestry-Specific Blood-Cell Genetics in 746,667 Individuals from 5 Global Populations.	White blood cell count	562,243 European ancestry individuals	NA	3p14.3	NR	ARHGEF3			ENSG00000163947	NA	NA	rs6445826-C	rs6445826	0	6445826	intron_variant	0	0.498475	4e-11	10.3979		0.01247	[0.0088-0.0162] SD unit increase	Affymetrix, Illumina [50601830] (imputed)	N
3	rs1354034	3	56849749	rs1354034	2014-03-25	24026423	Shameer K	2013-09-12	Hum Genet	www.ncbi.nlm.nih.gov/pubmed/24026423	A genome- and phenome-wide association study to identify genetic variants influencing platelet count and volume and their pleiotropic effects.	Platelet count	13,582 European ancestry individuals	NA	3p14.3	ARHGEF3	ARHGEF3			ENSG00000163947	NA	NA	rs1354034-T	rs1354034	0	1354034	intron_variant	0	0.61	6e-24	23.2218		7.97	[NR] unit increase	Illumina [476395]	N
3	rs1354034	3	56849749	rs1354034	2014-03-25	24026423	Shameer K	2013-09-12	Hum Genet	www.ncbi.nlm.nih.gov/pubmed/24026423	A genome- and phenome-wide association study to identify genetic variants influencing platelet count and volume and their pleiotropic effects.	Mean platelet volume	6,291 European ancestry individuals	NA	3p14.3	ARHGEF3	ARHGEF3			ENSG00000163947	NA	NA	rs1354034-C	rs1354034	0	1354034	intron_variant	0	0.61	9e-34	33.0458		0.19	[NR] unit decrease	Illumina [476395]	N
3	rs1354034	3	56849749	rs1354034	2017-08-30	27863252	Astle WJ	2016-11-17	Cell	www.ncbi.nlm.nih.gov/pubmed/27863252	The Allelic Landscape of Human Blood Cell Trait Variation and Links to Common Complex Disease.	Plateletcrit	164,339 European ancestry individuals	NA	3p14.3	ARHGEF3	ARHGEF3			ENSG00000163947	NA	NA	rs1354034-C	rs1354034	0	1354034	intron_variant	0	0.6034	2e-21	20.699		0.0354242	[0.028-0.043] unit increase	Affymetrix [~ 2500000] (imputed)	N
3	rs1354034	3	56849749	rs1354034	2017-08-30	27863252	Astle WJ	2016-11-17	Cell	www.ncbi.nlm.nih.gov/pubmed/27863252	The Allelic Landscape of Human Blood Cell Trait Variation and Links to Common Complex Disease.	Reticulocyte fraction of red cells	170,690 European ancestry individuals	NA	3p14.3	ARHGEF3	ARHGEF3			ENSG00000163947	NA	NA	rs1354034-C	rs1354034	0	1354034	intron_variant	0	0.5988	4e-10	9.39794		0.0227842	[0.016-0.03] unit decrease	Affymetrix [~ 2500000] (imputed)	N
3	rs1354034	3	56849749	rs1354034	2017-08-30	27863252	Astle WJ	2016-11-17	Cell	www.ncbi.nlm.nih.gov/pubmed/27863252	The Allelic Landscape of Human Blood Cell Trait Variation and Links to Common Complex Disease.	Reticulocyte count	170,641 European ancestry individuals	NA	3p14.3	ARHGEF3	ARHGEF3			ENSG00000163947	NA	NA	rs1354034-C	rs1354034	0	1354034	intron_variant	0	0.5988	4e-10	9.39794		0.0228678	[0.016-0.03] unit decrease	Affymetrix [~ 2500000] (imputed)	N
3	rs1354034	3	56849749	rs1354034	2017-08-30	27863252	Astle WJ	2016-11-17	Cell	www.ncbi.nlm.nih.gov/pubmed/27863252	The Allelic Landscape of Human Blood Cell Trait Variation and Links to Common Complex Disease.	Platelet count	166,066 European ancestry individuals	NA	3p14.3	ARHGEF3	ARHGEF3			ENSG00000163947	NA	NA	rs1354034-C	rs1354034	0	1354034	intron_variant	0	0.6023	9e-301	300.046		0.137851	[0.13-0.15] unit increase	Affymetrix [~ 2500000] (imputed)	N
3	rs1354034	3	56849749	rs1354034	2017-08-30	27863252	Astle WJ	2016-11-17	Cell	www.ncbi.nlm.nih.gov/pubmed/27863252	The Allelic Landscape of Human Blood Cell Trait Variation and Links to Common Complex Disease.	Mean platelet volume	164,454 European ancestry individuals	NA	3p14.3	ARHGEF3	ARHGEF3			ENSG00000163947	NA	NA	rs1354034-C	rs1354034	0	1354034	intron_variant	0	0.6033	0	833		0.228305	[0.22-0.24] unit decrease	Affymetrix [~ 2500000] (imputed)	N
3	rs1354034	3	56849749	rs1354034	2017-08-30	27863252	Astle WJ	2016-11-17	Cell	www.ncbi.nlm.nih.gov/pubmed/27863252	The Allelic Landscape of Human Blood Cell Trait Variation and Links to Common Complex Disease.	Lymphocyte count	171,643 European ancestry individuals	NA	3p14.3	ARHGEF3	ARHGEF3			ENSG00000163947	NA	NA	rs1354034-C	rs1354034	0	1354034	intron_variant	0	0.5989	3e-12	11.5229		0.025544	[0.018-0.033] unit increase	Affymetrix [~ 2500000] (imputed)	N
3	rs1354034	3	56849749	rs1354034	2020-07-20	28031487	Guo MH	2016-12-28	Proc Natl Acad Sci U S A	www.ncbi.nlm.nih.gov/pubmed/28031487	Comprehensive population-based genome sequencing provides insight into hematopoietic regulatory mechanisms.	Mean platelet volume	6,228 European ancestry individuals	NA	3p14.3	ARHGEF3	ARHGEF3			ENSG00000163947	NA	NA	rs1354034-?	rs1354034	0	1354034	intron_variant	0	0.317	1e-14	14		0.033	[NR] fL decrease	NR [16536512] (imputed)	N
3	rs1354034	3	56849749	rs1354034	2020-07-20	28031487	Guo MH	2016-12-28	Proc Natl Acad Sci U S A	www.ncbi.nlm.nih.gov/pubmed/28031487	Comprehensive population-based genome sequencing provides insight into hematopoietic regulatory mechanisms.	Platelet count	2,083 European ancestry individuals	NA	3p14.3	ARHGEF3	ARHGEF3			ENSG00000163947	NA	NA	rs1354034-?	rs1354034	0	1354034	intron_variant	0	0.319	4e-09	8.39794		2.6	[NR] 1,000/渭L increase	NR [16536512] (imputed)	N
3	rs1354034	3	56849749	rs1354034	2020-09-21	32888493	Chen MH	2020-09-01	Cell	www.ncbi.nlm.nih.gov/pubmed/32888493	Trans-ethnic and Ancestry-Specific Blood-Cell Genetics in 746,667 Individuals from 5 Global Populations.	Lymphocyte count	524,923 European ancestry individuals	NA	3p14.3	NR	ARHGEF3			ENSG00000163947	NA	NA	rs1354034-C	rs1354034	0	1354034	intron_variant	0	0.600214	6e-32	31.2218		0.022666	[0.019-0.026] SD unit increase	Affymetrix, Illumina [50265552] (imputed)	N
3	rs1354034	3	56849749	rs1354034	2020-09-18	32888494	Vuckovic D	2020-09-01	Cell	www.ncbi.nlm.nih.gov/pubmed/32888494	The Polygenic and Monogenic Basis of Blood Traits and Diseases.	High light scatter reticulocyte count	408,112 British individuals	NA	3p14.3	ARHGEF3	ARHGEF3			ENSG00000163947	NA	NA	rs1354034-C	rs1354034	0	1354034	intron_variant	0	0.600348	8e-15	14.0969		0.0176263	[0.013-0.022] unit decrease	Affymetrix [93095623] (imputed)	N
3	rs1354034	3	56849749	rs1354034	2015-05-05	22139419	Gieger C	2011-11-30	Nature	www.ncbi.nlm.nih.gov/pubmed/22139419	New gene functions in megakaryopoiesis and platelet formation.	Mean platelet volume	13,106 European ancestry individuals, 1,652 Val Borbera (founder/genetic isolate) individuals, 593 Carlantino (founder/genetic isolate) individuals, 1,146 Friuli Venezia Giulia (founder/genetic isolate) individuals, 1,213 South Tyrolean (founder/genetic isolate) individuals, 890 Sorbian (founder/genetic isolate) individuals	Up to 16,960 European ancestry individuals, 855 Cliento (founder/genetic isolate) individuals, 1,023 Talana (founder/genetic isolate) individuals	3p14.3	ARHGEF3	ARHGEF3			ENSG00000163947	NA	NA	rs1354034-T	rs1354034	0	1354034	intron_variant	0	NR	3e-69	68.5229		0.023	[0.021-0.025] ln(fl) increase	Affymetrix, Illumina [~ 2500000] (imputed)	N
3	rs1354034	3	56849749	rs1354034	2015-05-05	22139419	Gieger C	2011-11-30	Nature	www.ncbi.nlm.nih.gov/pubmed/22139419	New gene functions in megakaryopoiesis and platelet formation.	Platelet count	38,891 European ancestry individuals, 1,661 Val Borbera (founder/genetic isolate) individuals, 521 Carlantino (founder/genetic isolate) individuals, 1,198 Friuli Venezia Giulia (founder/genetic isolate) individuals, 1,213 South Tyrolean (founder/genetic isolate) individuals, 890 Sorbian (founder/genetic isolate) individuals, 4,292 Sardinian (founder/genetic isolate) individuals	Up to 16,949 European ancestry individuals, 854 Cliento (founder/genetic isolate) individuals, 1,035 Talana (founder/genetic isolate) individuals	3p14.3	ARHGEF3	ARHGEF3			ENSG00000163947	NA	NA	rs1354034-C	rs1354034	0	1354034	intron_variant	0	NR	3e-54	53.5229		6.848	[5.98-7.71] 10^9/l increase	Affymetrix, Illumina [~ 2500000] (imputed)	N
3	rs1354034	3	56849749	rs1354034	2016-11-30	26805783	Schick UM	2016-01-21	Am J Hum Genet	www.ncbi.nlm.nih.gov/pubmed/26805783	Genome-wide Association Study of Platelet Count Identifies Ancestry-Specific Loci in Hispanic/Latino Americans.	Platelet count	12,491 Hispanic/Latin American individuals	7,170 Hispanic/Latin American individuals	3p14.3	ARHGEF3	ARHGEF3			ENSG00000163947	NA	NA	rs1354034-T	rs1354034	0	1354034	intron_variant	0	0.57	2e-13	12.699		5.87	[4.3-7.44] unit decrease	Illumina [2232944] (imputed)	N
3	rs1354034	3	56849749	rs1354034	2018-07-28	29403010	Kanai M	2018-02-05	Nat Genet	www.ncbi.nlm.nih.gov/pubmed/29403010	Genetic analysis of quantitative traits in the Japanese population links cell types to complex human diseases.	Platelet count	108,208 Japanese ancestry individuals	NA	3p14.3	ARHGEF3	ARHGEF3			ENSG00000163947	NA	NA	rs1354034-?	rs1354034	0	1354034	intron_variant	0	NR	5e-27	26.301		0.04552	[0.037-0.054] unit increase novel	Illumina [6108953] (imputed)	N
3	rs1354034	3	56849749	rs1354034	2017-12-18	29066854	Lin BD	2017-11-01	J Hum Genet	www.ncbi.nlm.nih.gov/pubmed/29066854	2SNP heritability and effects of genetic variants for neutrophil-to-lymphocyte and platelet-to-lymphocyte ratio.	Platelet count	5,901 Dutch ancestry individuals	2,538 individuals	3p14.3	ARHGEF3	ARHGEF3			ENSG00000163947	NA	NA	rs1354034-?	rs1354034	0	1354034	intron_variant	0	NR	3e-13	12.5229		NA		Affymetrix, Illumina, Perlegen [6010458] (imputed)	N
3	rs1354034	3	56849749	rs1354034	2013-03-15	23263863	Li J	2012-12-20	Hum Mol Genet	www.ncbi.nlm.nih.gov/pubmed/23263863	GWAS of blood cell traits identifies novel associated loci and epistatic interactions in Caucasian and African-American children.	Platelet count	7,943 African American children, 6,234 European ancestry children	NA	3p14.3	ARHGEF3	ARHGEF3			ENSG00000163947	NA	NA	rs1354034-C	rs1354034	0	1354034	intron_variant	0	0.27	9e-13	12.0458	(AA)	11.44	[8.31-14.57] unit increase	Illumina [544917]	N
3	rs1354034	3	56849749	rs1354034	2013-03-15	23263863	Li J	2012-12-20	Hum Mol Genet	www.ncbi.nlm.nih.gov/pubmed/23263863	GWAS of blood cell traits identifies novel associated loci and epistatic interactions in Caucasian and African-American children.	Platelet count	7,943 African American children, 6,234 European ancestry children	NA	3p14.3	ARHGEF3	ARHGEF3			ENSG00000163947	NA	NA	rs1354034-T	rs1354034	0	1354034	intron_variant	0	0.4092	4e-09	8.39794	(EA)	9.443	[6.3-12.59] unit decrease	Illumina [544917]	N
3	rs1354034	3	56849749	rs1354034	2013-03-15	23263863	Li J	2012-12-20	Hum Mol Genet	www.ncbi.nlm.nih.gov/pubmed/23263863	GWAS of blood cell traits identifies novel associated loci and epistatic interactions in Caucasian and African-American children.	Platelet count	7,943 African American children, 6,234 European ancestry children	NA	3p14.3	ARHGEF3	ARHGEF3			ENSG00000163947	NA	NA	rs1354034-T	rs1354034	0	1354034	intron_variant	0	NR	1e-19	19		10.4352	[8.18-12.69] unit decrease	Illumina [544917]	N
3	rs1354034	3	56849749	rs1354034	2020-09-21	32888493	Chen MH	2020-09-01	Cell	www.ncbi.nlm.nih.gov/pubmed/32888493	Trans-ethnic and Ancestry-Specific Blood-Cell Genetics in 746,667 Individuals from 5 Global Populations.	Mean platelet volume	10,737 African American or Afro-Caribbean and African ancestry individuals	NA	3p14.3	NR	ARHGEF3			ENSG00000163947	NA	NA	rs1354034-T	rs1354034	0	1354034	intron_variant	0	0.761034	1e-21	21		0.155809	[0.12-0.19] SD units increase	Affymetrix, Illumina [36042313] (imputed)	N
3	rs1354034	3	56849749	rs1354034	2020-09-21	32888493	Chen MH	2020-09-01	Cell	www.ncbi.nlm.nih.gov/pubmed/32888493	Trans-ethnic and Ancestry-Specific Blood-Cell Genetics in 746,667 Individuals from 5 Global Populations.	Mean platelet volume	8,189 South Asian ancestry individuals	NA	3p14.3	NR	ARHGEF3			ENSG00000163947	NA	NA	rs1354034-T	rs1354034	0	1354034	intron_variant	0	0.469471	9e-49	48.0458		0.225821	[0.2-0.26] SD units increase	Affymetrix, Illumina [28493265] (imputed)	N
3	rs1354034	3	56849749	rs1354034	2019-07-01	31217584	Wojcik GL	2019-06-19	Nature	www.ncbi.nlm.nih.gov/pubmed/31217584	Genetic analyses of diverse populations improves discovery for complex traits.	Platelet count	8,850 African American individuals, 18,949 Hispanic/Latino individuals, 541 Asian ancestry individuals, 603 Native American ancestry individuals, 385 individuals	NA	3p14.3	NR	ARHGEF3			ENSG00000163947	NA	NA	rs1354034-?	rs1354034	0	1354034	intron_variant	0	NR	2e-23	22.699		5.31481	[4.27-6.36] unit increase	Illumina [30743395] (imputed)	N
3	rs1354034	3	56849749	rs1354034	2020-09-18	32888494	Vuckovic D	2020-09-01	Cell	www.ncbi.nlm.nih.gov/pubmed/32888494	The Polygenic and Monogenic Basis of Blood Traits and Diseases.	Lymphocyte percentage of white cells	408,112 British individuals	NA	3p14.3	ARHGEF3	ARHGEF3			ENSG00000163947	NA	NA	rs1354034-C	rs1354034	0	1354034	intron_variant	0	0.600304	7e-12	11.1549		0.0154711	[0.011-0.02] unit increase	Affymetrix [93095623] (imputed)	N
3	rs1354034	3	56849749	rs1354034	2020-09-18	32888494	Vuckovic D	2020-09-01	Cell	www.ncbi.nlm.nih.gov/pubmed/32888494	The Polygenic and Monogenic Basis of Blood Traits and Diseases.	Lymphocyte count	408,112 British individuals	NA	3p14.3	ARHGEF3	ARHGEF3			ENSG00000163947	NA	NA	rs1354034-C	rs1354034	0	1354034	intron_variant	0	0.600297	6e-22	21.2218		0.0216729	[0.017-0.026] unit increase	Affymetrix [93095623] (imputed)	N
3	rs1354034	3	56849749	rs1354034	2020-09-21	32888493	Chen MH	2020-09-01	Cell	www.ncbi.nlm.nih.gov/pubmed/32888493	Trans-ethnic and Ancestry-Specific Blood-Cell Genetics in 746,667 Individuals from 5 Global Populations.	Lymphocyte count	643,370 African American or Afro-Caribbean, African ancestry, European ancestry, East Asian ancestry, Hispanic or Latin American and South Asian ancestry individuals	NA	3p14.3	NR	ARHGEF3			ENSG00000163947	NA	NA	rs1354034-C	rs1354034	0	1354034	intron_variant	0	0.582467	2e-31	30.699		NA		Affymetrix, Illumina [23472807] (imputed)	N
3	rs1354034	3	56849749	rs1354034	2020-09-18	32888494	Vuckovic D	2020-09-01	Cell	www.ncbi.nlm.nih.gov/pubmed/32888494	The Polygenic and Monogenic Basis of Blood Traits and Diseases.	High light scatter reticulocyte percentage of red cells	408,112 British individuals	NA	3p14.3	ARHGEF3	ARHGEF3			ENSG00000163947	NA	NA	rs1354034-C	rs1354034	0	1354034	intron_variant	0	0.600354	3e-14	13.5229		0.017266	[0.013-0.022] unit decrease	Affymetrix [93095623] (imputed)	N
3	rs1354034	3	56849749	rs1354034	2020-09-18	32888494	Vuckovic D	2020-09-01	Cell	www.ncbi.nlm.nih.gov/pubmed/32888494	The Polygenic and Monogenic Basis of Blood Traits and Diseases.	Mean platelet volume	408,112 British individuals	NA	3p14.3	ARHGEF3	ARHGEF3			ENSG00000163947	NA	NA	rs1354034-C	rs1354034	0	1354034	intron_variant	0	0.604481	0	1591.7		0.234993	[0.23-0.24] unit decrease	Affymetrix [93095623] (imputed)	N
3	rs1354034	3	56849749	rs1354034	2020-09-21	32888493	Chen MH	2020-09-01	Cell	www.ncbi.nlm.nih.gov/pubmed/32888493	Trans-ethnic and Ancestry-Specific Blood-Cell Genetics in 746,667 Individuals from 5 Global Populations.	Platelet count	8,188 South Asian ancestry individuals	NA	3p14.3	NR	ARHGEF3			ENSG00000163947	NA	NA	rs1354034-T	rs1354034	0	1354034	intron_variant	0	0.469468	1e-18	18		0.136096	[0.11-0.17] SD units decrease	Affymetrix, Illumina [28492373] (imputed)	N
3	rs1354034	3	56849749	rs1354034	2020-09-21	32888493	Chen MH	2020-09-01	Cell	www.ncbi.nlm.nih.gov/pubmed/32888493	Trans-ethnic and Ancestry-Specific Blood-Cell Genetics in 746,667 Individuals from 5 Global Populations.	Platelet count	145,648 East Asian ancestry individuals	NA	3p14.3	NR	ARHGEF3			ENSG00000163947	NA	NA	rs1354034-T	rs1354034	0	1354034	intron_variant	0	0.457109	2e-36	35.699		0.046767	[0.039-0.054] SD units decrease	Affymetrix, Illumina [16710488] (imputed)	N
3	rs1354034	3	56849749	rs1354034	2019-07-18	31194788	Read RW	2019-06-13	PLoS One	www.ncbi.nlm.nih.gov/pubmed/31194788	GWAS and PheWAS of red blood cell components in a Northern Nevadan cohort.	Mean platelet volume	Up to 53 African American individuals, 100 Asian ancestry individuals, 4,175 European ancestry individuals, 138 Hispanic or Latin American individuals, 30 Native American individuals, 11 Pacific Islander ancestry individuals, 168 unknown ancestry individuals	NA	3p14.3	Intergenic	ARHGEF3			ENSG00000163947	NA	NA	rs1354034-T	rs1354034	0	1354034	intron_variant	0	0.4114	2e-13	12.699		0.1546	[0.11-0.2] fL increase	Illumina [498916]	N
3	rs1354034	3	56849749	rs1354034	2020-09-21	32888493	Chen MH	2020-09-01	Cell	www.ncbi.nlm.nih.gov/pubmed/32888493	Trans-ethnic and Ancestry-Specific Blood-Cell Genetics in 746,667 Individuals from 5 Global Populations.	Platelet count	15,171 African American or Afro-Caribbean and African ancestry individuals	NA	3p14.3	NR	ARHGEF3			ENSG00000163947	NA	NA	rs1354034-T	rs1354034	0	1354034	intron_variant	0	0.734269	9e-15	14.0458		0.10491	[0.078-0.131] SD units decrease	Affymetrix, Illumina [36877391] (imputed)	N
3	rs1354034	3	56849749	rs1354034	2020-11-24	33067605	Folkersen L	2020-10-16	Nat Metab	www.ncbi.nlm.nih.gov/pubmed/33067605	Genomic and drug target evaluation of 90 cardiovascular proteins in 30,931 individuals.	Proheparin-binding EGF-like growth factor levels	21,758 European ancestry individuals	9,173 individuals	3p14.3		ARHGEF3			ENSG00000163947	NA	NA	rs1354034-T	rs1354034	0	1354034	intron_variant	0	0.39	2e-08	7.69897		0.0502	unit increase	Affymetrix, Illumina [20300000] (imputed)	N
3	rs1354034	3	56849749	rs1354034	2020-09-18	32888494	Vuckovic D	2020-09-01	Cell	www.ncbi.nlm.nih.gov/pubmed/32888494	The Polygenic and Monogenic Basis of Blood Traits and Diseases.	Plateletcrit	408,112 British individuals	NA	3p14.3	ARHGEF3	ARHGEF3			ENSG00000163947	NA	NA	rs1354034-C	rs1354034	0	1354034	intron_variant	0	0.604517	2e-25	24.699		0.0240079	[0.02-0.029] unit increase	Affymetrix [93095623] (imputed)	N
3	rs1354034	3	56849749	rs1354034	2021-10-26	34107879	Hu Y	2021-06-09	BMC Genomics	www.ncbi.nlm.nih.gov/pubmed/34107879	Multi-ethnic genome-wide association analyses of white blood cell and platelet traits in the Population Architecture using Genomics and Epidemiology (PAGE) study.	Platelet count	21,347 Hispanic or Latin American individuals	NA	3p14.3		ARHGEF3			ENSG00000163947	NA	NA	rs1354034-T	rs1354034	0	1354034	intron_variant	0	0.5932	1e-10	10		0.0574	[0.04-0.075] unit increase	Affymetrix, Illumina [NR] (imputed)	N
3	rs1354034	3	56849749	rs1354034	2021-10-26	34107879	Hu Y	2021-06-09	BMC Genomics	www.ncbi.nlm.nih.gov/pubmed/34107879	Multi-ethnic genome-wide association analyses of white blood cell and platelet traits in the Population Architecture using Genomics and Epidemiology (PAGE) study.	Mean platelet volume	21,347 Hispanic or Latin American individuals	NA	3p14.3		ARHGEF3			ENSG00000163947	NA	NA	rs1354034-T	rs1354034	0	1354034	intron_variant	0	0.4187	9e-13	12.0458		0.1345	[0.098-0.171] unit decrease	Affymetrix, Illumina [NR] (imputed)	N
3	rs1354034	3	56849749	rs1354034	2022-06-20	35312098	Ngwa JS	2022-03-21	Genet Epidemiol	www.ncbi.nlm.nih.gov/pubmed/35312098	Secondary analyses for genome-wide association studies using expression quantitative trait loci.	Platelet aggregation	806 European ancestry individuals from 196 families, 661 African American individuals from 190 families	NA	3p14.3		ARHGEF3			ENSG00000163947	NA	NA	rs1354034-?	rs1354034	0	1354034	intron_variant	0	NR	8e-07	6.09691		NA		NR [8242287]	N
3	rs1354034	3	56849749	rs1354034	2020-09-18	32888494	Vuckovic D	2020-09-01	Cell	www.ncbi.nlm.nih.gov/pubmed/32888494	The Polygenic and Monogenic Basis of Blood Traits and Diseases.	Reticulocyte fraction of red cells	408,112 British individuals	NA	3p14.3	ARHGEF3	ARHGEF3			ENSG00000163947	NA	NA	rs1354034-C	rs1354034	0	1354034	intron_variant	0	0.600378	5e-23	22.301		0.0225123	[0.018-0.027] unit decrease	Affymetrix [93095623] (imputed)	N
3	rs1354034	3	56849749	rs1354034	2022-02-16	34553764	Little A	2021-09-06	Hum Mol Genet	www.ncbi.nlm.nih.gov/pubmed/34553764	Whole genome sequence analysis of platelet traits in the NHLBI trans-omics for precision medicine initiative.	Platelet count	14,392 African American individuals, 13,985 Hispanic or Latin American individuals, 32,129 European ancestry individuals, 681 East Asian ancestry individuals, 13 individuals	10,664 individuals, 10,694 African American individuals, 7,287 Hispanic or Latin American individuals, 7,857 African ancestry individuals	3p14.3		ARHGEF3			ENSG00000163947	NA	NA	rs1354034-C	rs1354034	0	1354034	intron_variant	0	0.474812	6e-76	75.2218		7.23841	[6.47-8.01] unit increase	NR [NR]	N
3	rs1354034	3	56849749	rs1354034	2022-02-16	34553764	Little A	2021-09-06	Hum Mol Genet	www.ncbi.nlm.nih.gov/pubmed/34553764	Whole genome sequence analysis of platelet traits in the NHLBI trans-omics for precision medicine initiative.	Mean platelet volume	7,440 African American individuals, 5,466 Hispanic or Latin American individuals, 10,120 European ancestry individuals, 447 East Asian ancestry individuals, 12 individuals	7,857 African ancestry individuals	3p14.3		ARHGEF3			ENSG00000163947	NA	NA	rs1354034-C	rs1354034	0	1354034	intron_variant	0	0.437173	2e-66	65.699		0.167145	[0.15-0.19] unit decrease	NR [NR]	N
3	rs1354034	3	56849749	rs1354034	2022-02-15	35078996	Gudjonsson A	2022-01-25	Nat Commun	www.ncbi.nlm.nih.gov/pubmed/35078996	A genome-wide association study of serum proteins reveals shared loci with common diseases.	Serum levels of protein BMP7	5,356 Icelandic ancestry individuals	NA	3p14.3		ARHGEF3			ENSG00000163947	NA	NA	rs1354034-T	rs1354034	0	1354034	intron_variant	0	0.383	3e-28	27.5229		0.204836	[0.17-0.24] unit increase	Illumina [7506463] (imputed)	N
3	rs1354034	3	56849749	rs1354034	2022-04-11	28240269	Suhre K	2017-02-27	Nat Commun	www.ncbi.nlm.nih.gov/pubmed/28240269	Connecting genetic risk to disease end points through the human blood plasma proteome.	Dynein light chain roadblock-type 1 levels	997 European ancestry individuals	338 Greater Middle Eastern (Middle Eastern, North African or Persian), South Asian ancestry, Asian ancestry individuals	3p14.3		ARHGEF3			ENSG00000163947	NA	NA	rs1354034-T	rs1354034	0	1354034	intron_variant	0	NR	6e-11	10.2218	(EA)	0.2938	[0.21-0.38] unit decrease	Affymetrix [509946]	N
3	rs1354034	3	56849749	rs1354034	2022-04-11	28240269	Suhre K	2017-02-27	Nat Commun	www.ncbi.nlm.nih.gov/pubmed/28240269	Connecting genetic risk to disease end points through the human blood plasma proteome.	Inosine-5'-monophosphate dehydrogenase 1 levels	997 European ancestry individuals	338 Greater Middle Eastern (Middle Eastern, North African or Persian), South Asian ancestry, Asian ancestry individuals	3p14.3		ARHGEF3			ENSG00000163947	NA	NA	rs1354034-T	rs1354034	0	1354034	intron_variant	0	NR	5e-13	12.301	(EA)	0.3282	[0.24-0.42] unit decrease	Affymetrix [509946]	N
3	rs1354034	3	56849749	rs1354034	2022-04-11	28240269	Suhre K	2017-02-27	Nat Commun	www.ncbi.nlm.nih.gov/pubmed/28240269	Connecting genetic risk to disease end points through the human blood plasma proteome.	Methionine aminopeptidase 2 levels	997 European ancestry individuals	338 Greater Middle Eastern (Middle Eastern, North African or Persian), South Asian ancestry, Asian ancestry individuals	3p14.3		ARHGEF3			ENSG00000163947	NA	NA	rs1354034-T	rs1354034	0	1354034	intron_variant	0	NR	1e-09	9	(EA)	0.2766	[0.19-0.36] unit decrease	Affymetrix [509946]	N
3	rs1354034	3	56849749	rs1354034	2021-10-26	34107879	Hu Y	2021-06-09	BMC Genomics	www.ncbi.nlm.nih.gov/pubmed/34107879	Multi-ethnic genome-wide association analyses of white blood cell and platelet traits in the Population Architecture using Genomics and Epidemiology (PAGE) study.	Platelet count	16,201 African American or Afro-Caribbean individuals	NA	3p14.3		ARHGEF3			ENSG00000163947	NA	NA	rs1354034-T	rs1354034	0	1354034	intron_variant	0	0.2623	2e-06	5.69897		0.066	[0.039-0.093] unit increase	Affymetrix, Illumina [NR] (imputed)	N
3	rs1354034	3	56849749	rs1354034	2021-10-26	34107879	Hu Y	2021-06-09	BMC Genomics	www.ncbi.nlm.nih.gov/pubmed/34107879	Multi-ethnic genome-wide association analyses of white blood cell and platelet traits in the Population Architecture using Genomics and Epidemiology (PAGE) study.	Mean platelet volume	16,201 African American or Afro-Caribbean individuals	NA	3p14.3		ARHGEF3			ENSG00000163947	NA	NA	rs1354034-T	rs1354034	0	1354034	intron_variant	0	0.2583	6e-06	5.22185		0.0973	[0.055-0.139] unit decrease	Affymetrix, Illumina [NR] (imputed)	N
3	rs1354034	3	56849749	rs1354034	2021-10-26	34107879	Hu Y	2021-06-09	BMC Genomics	www.ncbi.nlm.nih.gov/pubmed/34107879	Multi-ethnic genome-wide association analyses of white blood cell and platelet traits in the Population Architecture using Genomics and Epidemiology (PAGE) study.	Platelet count	27,236 European ancestry individuals	NA	3p14.3		ARHGEF3			ENSG00000163947	NA	NA	rs1354034-T	rs1354034	0	1354034	intron_variant	0	0.4307	8e-24	23.0969		0.0973	[0.078-0.116] unit increase	Affymetrix, Illumina [NR] (imputed)	N
3	rs1354034	3	56849749	rs1354034	2021-10-26	34107879	Hu Y	2021-06-09	BMC Genomics	www.ncbi.nlm.nih.gov/pubmed/34107879	Multi-ethnic genome-wide association analyses of white blood cell and platelet traits in the Population Architecture using Genomics and Epidemiology (PAGE) study.	Mean platelet volume	27,236 European ancestry individuals	NA	3p14.3		ARHGEF3			ENSG00000163947	NA	NA	rs1354034-T	rs1354034	0	1354034	intron_variant	0	0.5933	4e-12	11.3979		0.1123	[0.081-0.144] unit decrease	Affymetrix, Illumina [NR] (imputed)	N
3	rs1354034	3	56849749	rs1354034	2022-01-26	35023831	Chong M	2022-01-13	Elife	www.ncbi.nlm.nih.gov/pubmed/35023831	GWAS and ExWAS of blood Mitochondrial DNA copy number identifies 71 loci and highlights a potential causal role in dementia.	Mitochondrial DNA copy number	395,718 British, Irish, Other White, South Asian, African ancestry individuals	NA	3p14.3	NR	ARHGEF3			ENSG00000163947	NA	NA	rs1354034-C	rs1354034	0	1354034	intron_variant	0	0.444089	2e-35	34.699		0.0268	[0.022-0.031] unit decrease	Affymetrix [23037915] (imputed)	N
3	rs1354034	3	56849749	rs1354034	2021-12-13	34469753	Kachuri L	2021-08-26	Am J Hum Genet	www.ncbi.nlm.nih.gov/pubmed/34469753	Genetic determinants of blood-cell traits influence susceptibility to childhood acute lymphoblastic leukemia.	Platelet count	235,256 European ancestry individuals	100,764 European ancestry individuals	3p14.3		ARHGEF3			ENSG00000163947	NA	NA	rs1354034-T	rs1354034	0	1354034	intron_variant	0	0.4	1.99997773436537e-320	319.699		NA		Affymetrix [10369434] (imputed)	N
3	rs1354034	3	56849749	rs1354034	2020-09-18	32888494	Vuckovic D	2020-09-01	Cell	www.ncbi.nlm.nih.gov/pubmed/32888494	The Polygenic and Monogenic Basis of Blood Traits and Diseases.	Platelet count	408,112 British individuals	NA	3p14.3	ARHGEF3	ARHGEF3			ENSG00000163947	NA	NA	rs1354034-C	rs1354034	0	1354034	intron_variant	0	0.604519	0	691.046		0.129181	[0.12-0.13] unit increase	Affymetrix [93095623] (imputed)	N
3	rs1354034	3	56849749	rs1354034	2021-12-13	34469753	Kachuri L	2021-08-26	Am J Hum Genet	www.ncbi.nlm.nih.gov/pubmed/34469753	Genetic determinants of blood-cell traits influence susceptibility to childhood acute lymphoblastic leukemia.	Platelet-to-lymphocyte ratio	234,552 European ancestry individuals	100,478 European ancestry individuals	3p14.3		ARHGEF3			ENSG00000163947	NA	NA	rs1354034-T	rs1354034	0	1354034	intron_variant	0	0.4	5e-155	154.301		NA		Affymetrix [10369434] (imputed)	N
3	rs1354034	3	56849749	rs1354034	2020-09-18	32888494	Vuckovic D	2020-09-01	Cell	www.ncbi.nlm.nih.gov/pubmed/32888494	The Polygenic and Monogenic Basis of Blood Traits and Diseases.	Reticulocyte count	408,112 British individuals	NA	3p14.3	ARHGEF3	ARHGEF3			ENSG00000163947	NA	NA	rs1354034-C	rs1354034	0	1354034	intron_variant	0	0.600375	8e-23	22.0969		0.0224065	[0.018-0.027] unit decrease	Affymetrix [93095623] (imputed)	N
3	rs1354034	3	56849749	rs1354034	2022-10-24	36168886	Thareja G	2022-09-28	Hum Mol Genet	www.ncbi.nlm.nih.gov/pubmed/36168886	Differences and commonalities in the genetic architecture of protein quantitative trait loci in European and Arab populations.	Inosine-5'-monophosphate dehydrogenase 1 levels	2,935 Qatari ancestry individuals	NA	3p14.3		ARHGEF3			ENSG00000163947	NA	NA	rs1354034-C	rs1354034	0	1354034	intron_variant	0	0.483816	8e-23	22.0969		0.265007	[0.21-0.32] unit increase	NR [10004359]	N
3	rs1354034	3	56849749	rs1354034	2022-11-14	35347128	Yin X	2022-03-28	Nat Commun	www.ncbi.nlm.nih.gov/pubmed/35347128	Genome-wide association studies of metabolites in Finnish men identify disease-relevant loci.	Sphingosine levels	6,136 Finnish ancestry individuals	NA	3p14.3		ARHGEF3			ENSG00000163947	NA	NA	rs1354034-C	rs1354034	0	1354034	intron_variant	0	NR	8e-15	14.0969		0.16	unit increase	NR [16000000] (imputed)	N
3	rs1354034	3	56849749	rs1354034	2022-11-17	36329257	Lee CJ	2022-11-03	Commun Biol	www.ncbi.nlm.nih.gov/pubmed/36329257	Phenome-wide analysis of Taiwan Biobank reveals novel glycemia-related loci and genetic risks for diabetes.	Platelet count	76,345 Taiwanese ancestry individuals	NA	3p14.3		ARHGEF3			ENSG00000163947	NA	NA	rs1354034-?	rs1354034	0	1354034	intron_variant	0	NR	8e-40	39.0969		3.59989	unit increase	NR [5925277] (imputed)	N
3	rs1354034	3	56849749	rs1354034	2022-11-14	35347128	Yin X	2022-03-28	Nat Commun	www.ncbi.nlm.nih.gov/pubmed/35347128	Genome-wide association studies of metabolites in Finnish men identify disease-relevant loci.	Aspartate levels	6,136 Finnish ancestry individuals	NA	3p14.3		ARHGEF3			ENSG00000163947	NA	NA	rs1354034-C	rs1354034	0	1354034	intron_variant	0	NR	7e-19	18.1549		0.18	unit increase	NR [16000000] (imputed)	N
3	rs1354034	3	56849749	rs1354034	2022-11-14	35347128	Yin X	2022-03-28	Nat Commun	www.ncbi.nlm.nih.gov/pubmed/35347128	Genome-wide association studies of metabolites in Finnish men identify disease-relevant loci.	Spermidine levels	6,136 Finnish ancestry individuals	NA	3p14.3		ARHGEF3			ENSG00000163947	NA	NA	rs1354034-C	rs1354034	0	1354034	intron_variant	0	NR	3e-12	11.5229		0.16	unit increase	NR [16000000] (imputed)	N
3	rs1354034	3	56849749	rs1354034	2022-10-24	36168886	Thareja G	2022-09-28	Hum Mol Genet	www.ncbi.nlm.nih.gov/pubmed/36168886	Differences and commonalities in the genetic architecture of protein quantitative trait loci in European and Arab populations.	Pulmonary surfactant-associated protein D levels	2,935 Qatari ancestry individuals	NA	3p14.3		ARHGEF3			ENSG00000163947	NA	NA	rs1354034-C	rs1354034	0	1354034	intron_variant	0	0.483816	1e-12	12		0.190231	[0.14-0.24] unit increase	NR [10004359]	N
3	rs1354034	3	56849749	rs1354034	2022-10-24	36168886	Thareja G	2022-09-28	Hum Mol Genet	www.ncbi.nlm.nih.gov/pubmed/36168886	Differences and commonalities in the genetic architecture of protein quantitative trait loci in European and Arab populations.	Inosine-5'-monophosphate dehydrogenase 2 levels	2,935 Qatari ancestry individuals	NA	3p14.3		ARHGEF3			ENSG00000163947	NA	NA	rs1354034-C	rs1354034	0	1354034	intron_variant	0	0.483816	1e-14	14		0.207474	[0.15-0.26] unit increase	NR [10004359]	N
3	rs1354034	3	56849749	rs1354034	2022-10-24	36168886	Thareja G	2022-09-28	Hum Mol Genet	www.ncbi.nlm.nih.gov/pubmed/36168886	Differences and commonalities in the genetic architecture of protein quantitative trait loci in European and Arab populations.	Dynein light chain roadblock-type 1 levels	2,935 Qatari ancestry individuals	NA	3p14.3		ARHGEF3			ENSG00000163947	NA	NA	rs1354034-C	rs1354034	0	1354034	intron_variant	0	0.483816	2e-19	18.699		0.243285	[0.19-0.3] unit increase	NR [10004359]	N
3	rs1354034	3	56849749	rs1354034	2022-10-24	36168886	Thareja G	2022-09-28	Hum Mol Genet	www.ncbi.nlm.nih.gov/pubmed/36168886	Differences and commonalities in the genetic architecture of protein quantitative trait loci in European and Arab populations.	Eukaryotic translation initiation factor 4 gamma 2 levels	2,935 Qatari ancestry individuals	NA	3p14.3		ARHGEF3			ENSG00000163947	NA	NA	rs1354034-C	rs1354034	0	1354034	intron_variant	0	0.483816	3e-11	10.5229		0.179447	[0.13-0.23] unit increase	NR [10004359]	N
3	rs1354034	3	56849749	rs1354034	2022-11-14	35347128	Yin X	2022-03-28	Nat Commun	www.ncbi.nlm.nih.gov/pubmed/35347128	Genome-wide association studies of metabolites in Finnish men identify disease-relevant loci.	Sphingadienine levels	6,136 Finnish ancestry individuals	NA	3p14.3		ARHGEF3			ENSG00000163947	NA	NA	rs1354034-C	rs1354034	0	1354034	intron_variant	0	NR	2e-13	12.699		0.18	unit increase	NR [16000000] (imputed)	N
3	rs1354034	3	56849749	rs1354034	2022-04-27	35213538	Richardson TG	2022-02-25	PLoS Biol	www.ncbi.nlm.nih.gov/pubmed/35213538	Characterising metabolomic signatures of lipid-modifying therapies through drug target mendelian randomisation.	Pyruvate levels	114,749 European ancestry individuals	NA	3p14.3		ARHGEF3			ENSG00000163947	NA	NA	rs1354034-T	rs1354034	0	1354034	intron_variant	0	0.399315	1e-20	20		0.0392876	[0.031-0.048] unit decrease	NR [11722792] (imputed)	N
3	rs1354034	3	56849749	rs1354034	2021-12-14	34594039	Sakaue S	2021-09-30	Nat Genet	www.ncbi.nlm.nih.gov/pubmed/34594039	A cross-population atlas of genetic associations for 220 human phenotypes.	Platelet count	148,623 East Asian ancestry individuals	NA	3p14.3		ARHGEF3			ENSG00000163947	NA	NA	rs1354034-C	rs1354034	0	1354034	intron_variant	0	0.54246	9e-40	39.0458		0.0437015	[0.037-0.05] unit increase	Illumina [13478928] (imputed)	N
3	rs1354034	3	56849749	rs1354034	2021-12-14	34594039	Sakaue S	2021-09-30	Nat Genet	www.ncbi.nlm.nih.gov/pubmed/34594039	A cross-population atlas of genetic associations for 220 human phenotypes.	Calcium levels	315,153 European ancestry individuals, 83,980 East Asian ancestry individuals	NA	3p14.3		ARHGEF3			ENSG00000163947	NA	NA	rs1354034-C	rs1354034	0	1354034	intron_variant	0	NR	7e-13	12.1549		0.016	[0.012-0.02] unit decrease	Affymetrix, Illumina [20528270] (imputed)	N
3	rs1354034	3	56849749	rs1354034	2021-12-14	34594039	Sakaue S	2021-09-30	Nat Genet	www.ncbi.nlm.nih.gov/pubmed/34594039	A cross-population atlas of genetic associations for 220 human phenotypes.	Lymphocyte count	349,856 European ancestry individuals, 95,717 East Asian ancestry individuals	NA	3p14.3		ARHGEF3			ENSG00000163947	NA	NA	rs1354034-C	rs1354034	0	1354034	intron_variant	0	NR	2e-14	13.699		0.0162	[0.012-0.02] unit increase	Affymetrix, Illumina [20531022] (imputed)	N
3	rs1354034	3	56849749	rs1354034	2021-12-14	34594039	Sakaue S	2021-09-30	Nat Genet	www.ncbi.nlm.nih.gov/pubmed/34594039	A cross-population atlas of genetic associations for 220 human phenotypes.	Platelet count	350,474 European ancestry individuals, 148,623 East Asian ancestry individuals	NA	3p14.3		ARHGEF3			ENSG00000163947	NA	NA	rs1354034-C	rs1354034	0	1354034	intron_variant	0	NR	0	669.301		0.1061	[0.1-0.11] unit increase	Affymetrix, Illumina [20538505] (imputed)	N
3	rs1354034	3	56858890	rs13062635	2020-09-21	32888493	Chen MH	2020-09-01	Cell	www.ncbi.nlm.nih.gov/pubmed/32888493	Trans-ethnic and Ancestry-Specific Blood-Cell Genetics in 746,667 Individuals from 5 Global Populations.	Platelet count	542,827 European ancestry individuals	NA	3p14.3	NR	ARHGEF3			ENSG00000163947	NA	NA	rs13062635-G	rs13062635	0	13062635	intron_variant	0	0.5503	0	550.699		0.092115	[0.089-0.096] SD unit increase	Affymetrix, Illumina [50241410] (imputed)	N
3	rs1354034	3	56861222	rs9861033	2020-09-21	32888493	Chen MH	2020-09-01	Cell	www.ncbi.nlm.nih.gov/pubmed/32888493	Trans-ethnic and Ancestry-Specific Blood-Cell Genetics in 746,667 Individuals from 5 Global Populations.	Mean platelet volume	460,935 European ancestry individuals	NA	3p14.3	NR	ARHGEF3			ENSG00000163947	NA	NA	rs9861033-A	rs9861033	0	9861033	intron_variant	0	0.436181	0	1673.4		0.168708	[0.16-0.17] SD unit increase	Affymetrix, Illumina [49660172] (imputed)	N
3	rs1354034	3	56861222	rs9861033	2020-09-21	32888493	Chen MH	2020-09-01	Cell	www.ncbi.nlm.nih.gov/pubmed/32888493	Trans-ethnic and Ancestry-Specific Blood-Cell Genetics in 746,667 Individuals from 5 Global Populations.	Platelet count	721,201 African American or Afro-Caribbean, African ancestry, European ancestry, East Asian ancestry, Hispanic or Latin American and South Asian ancestry individuals	NA	3p14.3	NR	ARHGEF3			ENSG00000163947	NA	NA	rs9861033-G	rs9861033	0	9861033	intron_variant	0	0.514764	0	582.699		NA		Affymetrix, Illumina [24588908] (imputed)	N
3	rs1354034	3	56865445	rs11925835	2020-11-26	32561361	Innes H	2020-06-16	Gastroenterology	www.ncbi.nlm.nih.gov/pubmed/32561361	Genome-wide Association Study for Alcohol-related Cirrhosis Identifies Risk Loci in MARC1 and HNRNPUL1.	Forns index in high alcohol intake	33,437 British ancestry individuals	NA	3p14.3		ARHGEF3			ENSG00000163947	NA	NA	rs11925835-?	rs11925835	0	11925835	intron_variant	0	0.4238	6e-22	21.2218		0.00462	unit increase	NR [6200000] (imputed)	N
3	rs1354034	3	56865445	rs11925835	2020-11-26	32561361	Innes H	2020-06-16	Gastroenterology	www.ncbi.nlm.nih.gov/pubmed/32561361	Genome-wide Association Study for Alcohol-related Cirrhosis Identifies Risk Loci in MARC1 and HNRNPUL1.	Fibrosis-4 index in high alcohol intake	33,324 British ancestry individuals	NA	3p14.3		ARHGEF3			ENSG00000163947	NA	NA	rs11925835-?	rs11925835	0	11925835	intron_variant	0	0.4238	4e-26	25.3979		0.01191	unit increase	NR [6200000] (imputed)	N
3	rs1354034	3	56865445	rs11925835	2020-11-26	32561361	Innes H	2020-06-16	Gastroenterology	www.ncbi.nlm.nih.gov/pubmed/32561361	Genome-wide Association Study for Alcohol-related Cirrhosis Identifies Risk Loci in MARC1 and HNRNPUL1.	Aspartate aminotransferase platelet ratio index in high alcohol intake	33,330 British ancestry individuals	NA	3p14.3		ARHGEF3			ENSG00000163947	NA	NA	rs11925835-?	rs11925835	0	11925835	intron_variant	0	0.4238	1e-14	14		0.01074	unit increase	NR [6200000] (imputed)	N
3	rs1354034	3	56865776	rs12485738	2009-01-14	19110211	Meisinger C	2008-12-24	Am J Hum Genet	www.ncbi.nlm.nih.gov/pubmed/19110211	A genome-wide association study identifies three loci associated with mean platelet volume.	Mean platelet volume	1,606 European ancestry individuals	8,617 European ancestry individuals	3p14.3	ARHGEF3	ARHGEF3			ENSG00000163947	NA	NA	rs12485738-A	rs12485738	0	12485738	intron_variant	0	0.3	4e-27	26.3979		0.02	[0.01-0.02] per log fl increase	Affymetrix [335152]	N
3	rs1354034	3	56865776	rs12485738	2009-10-30	19820697	Soranzo N	2009-10-11	Nat Genet	www.ncbi.nlm.nih.gov/pubmed/19820697	A genome-wide meta-analysis identifies 22 loci associated with eight hematological parameters in the HaemGen consortium.	Mean platelet volume	4,627 European ancestry individuals	9,316 European ancestry individuals	3p14.3	ARHGEF3	ARHGEF3			ENSG00000163947	NA	NA	rs12485738-A	rs12485738	0	12485738	intron_variant	0	NR	6e-31	30.2218		0.02	[0.013-0.017] fl increase	Affymetrix, Illumina [~ 2110000] (imputed)	N
3	rs1354034	3	56865776	rs12485738	2021-09-27	33887147	Young WJ	2021-04-22	Circ Genom Precis Med	www.ncbi.nlm.nih.gov/pubmed/33887147	Genetically-Determined Serum Calcium Levels and Markers of Ventricular Repolarisation: A Mendelian Randomization Study in the UK Biobank.	Calcium levels	305,349 European ancestry individuals	NA	3p14.3	NR	ARHGEF3			ENSG00000163947	NA	NA	rs12485738-G	rs12485738	0	12485738	intron_variant	0	0.629	3e-13	12.5229		0.001704	[0.0012-0.0022] mmol/L decrease	Affymetrix [NR] (imputed)	N
4	rs11923081	3	132197995	rs62292950	2020-12-14	32042192	Ruth KS	2020-02-10	Nat Med	www.ncbi.nlm.nih.gov/pubmed/32042192	Using human genetics to understand the disease impacts of testosterone in men and women.	Sex hormone-binding globulin levels adjusted for BMI	368,929 European ancestry individuals	NA	3q22.1	NR	DNAJC13			ENSG00000138246	NA	NA	rs62292950-T	rs62292950	0	62292950	intron_variant	0	0.867505	2e-08	7.69897		0.00629655	[0.0039-0.0087] unit increase	Affymetrix [16582909] (imputed)	N
4	rs11923081	3	132197995	rs62292950	2021-02-19	33547301	Chen VL	2021-02-05	Nat Commun	www.ncbi.nlm.nih.gov/pubmed/33547301	Genome-wide association study of serum liver enzymes implicates diverse metabolic and liver pathology.	Aspartate aminotransferase levels	389,565 European ancestry individuals	134,182 East Asian ancestry individuals	3q22.1	DNAJC13	DNAJC13			ENSG00000138246	NA	NA	rs62292950-T	rs62292950	0	62292950	intron_variant	0	0.87	3e-13	12.5229		7.28	z-score increase	Affymetrix [4314223] (imputed)	N
4	rs11923081	3	132197995	rs62292950	2020-09-21	32888493	Chen MH	2020-09-01	Cell	www.ncbi.nlm.nih.gov/pubmed/32888493	Trans-ethnic and Ancestry-Specific Blood-Cell Genetics in 746,667 Individuals from 5 Global Populations.	Red cell distribution width	531,774 European ancestry individuals	NA	3q22.1	NR	DNAJC13			ENSG00000138246	NA	NA	rs62292950-T	rs62292950	0	62292950	intron_variant	0	0.866923	4e-40	39.3979		0.036711	[0.031-0.042] SD unit decrease	Affymetrix, Illumina [49860007] (imputed)	N
4	rs11923081	3	132197995	rs62292950	2020-12-14	32042192	Ruth KS	2020-02-10	Nat Med	www.ncbi.nlm.nih.gov/pubmed/32042192	Using human genetics to understand the disease impacts of testosterone in men and women.	Sex hormone-binding globulin levels	370,125 European ancestry individuals	NA	3q22.1	NR	DNAJC13			ENSG00000138246	NA	NA	rs62292950-T	rs62292950	0	62292950	intron_variant	0	0.867505	2e-07	6.69897		0.00671692	[0.004-0.0094] unit increase	Affymetrix [16582965] (imputed)	N
4	rs11923081	3	132197995	rs62292950	2020-09-21	32888493	Chen MH	2020-09-01	Cell	www.ncbi.nlm.nih.gov/pubmed/32888493	Trans-ethnic and Ancestry-Specific Blood-Cell Genetics in 746,667 Individuals from 5 Global Populations.	Red cell distribution width	563,352 African American or Afro-Caribbean, African ancestry, European ancestry, East Asian ancestry, Hispanic or Latin American and South Asian ancestry individuals	NA	3q22.1	NR	DNAJC13			ENSG00000138246	NA	NA	rs62292950-T	rs62292950	0	62292950	intron_variant	0	0.856446	4e-38	37.3979		NA		Affymetrix, Illumina [22063850] (imputed)	N
4	rs11923081	3	132197995	rs62292950	2020-09-18	32888494	Vuckovic D	2020-09-01	Cell	www.ncbi.nlm.nih.gov/pubmed/32888494	The Polygenic and Monogenic Basis of Blood Traits and Diseases.	Red cell distribution width	408,112 British individuals	NA	3q22.1	DNAJC13	DNAJC13			ENSG00000138246	NA	NA	rs62292950-G	rs62292950	0	62292950	intron_variant	0	0.132678	1e-33	33		0.0394856	[0.033-0.046] unit increase	Affymetrix [93095623] (imputed)	N
4	rs11923081	3	132197995	rs62292950	2019-02-08	30595370	Kichaev G	2018-12-27	Am J Hum Genet	www.ncbi.nlm.nih.gov/pubmed/30595370	Leveraging Polygenic Functional Enrichment to Improve GWAS Power.	Red cell distribution width	approximately 445,000 European ancestry individuals	NA	3q22.1		DNAJC13			ENSG00000138246	NA	NA	rs62292950-?	rs62292950	0	62292950	intron_variant	0	NR	4e-37	36.3979		NA		NR [~ 8900000] (imputed)	N
4	rs11923081	3	132202449	rs62292953	2017-08-30	27863252	Astle WJ	2016-11-17	Cell	www.ncbi.nlm.nih.gov/pubmed/27863252	The Allelic Landscape of Human Blood Cell Trait Variation and Links to Common Complex Disease.	Red cell distribution width	171,529 European ancestry individuals	NA	3q22.1	DNAJC13	DNAJC13			ENSG00000138246	NA	NA	rs62292953-A	rs62292953	0	62292953	intron_variant	0	0.131	1e-10	10		0.0338019	[0.024-0.044] unit increase	Affymetrix [~ 2500000] (imputed)	N
4	rs11923081	3	132202449	rs62292953	2020-09-21	32888493	Chen MH	2020-09-01	Cell	www.ncbi.nlm.nih.gov/pubmed/32888493	Trans-ethnic and Ancestry-Specific Blood-Cell Genetics in 746,667 Individuals from 5 Global Populations.	Neutrophil count	627,215 African American or Afro-Caribbean, African ancestry, European ancestry, East Asian ancestry, Hispanic or Latin American and South Asian ancestry individuals	NA	3q22.1	NR	DNAJC13			ENSG00000138246	NA	NA	rs62292953-A	rs62292953	0	62292953	intron_variant	0	0.133782	1e-13	13		NA		Affymetrix, Illumina [23114412] (imputed)	N
4	rs11923081	3	132209203	rs17345563	2017-06-26	28334899	Spracklen CN	2017-02-21	Hum Mol Genet	www.ncbi.nlm.nih.gov/pubmed/28334899	Association analyses of East Asian individuals and trans-ancestry analyses with European individuals reveal new loci associated with cholesterol and triglyceride levels.	LDL cholesterol levels	32,285 East Asian ancestry individuals, 173,082 European ancestry individuals	8,478 Chinese ancestry individuals	3q22.1	ACAD11	DNAJC13			ENSG00000138246	NA	NA	rs17345563-A	rs17345563	0	17345563	intron_variant	0	0.871	1e-09	9	(Trans-ethnic initial)	0.0358	[0.025-0.047] unit increase (EA Beta value)	Affymetrix, Illumina [~ 1900000] (imputed)	N
4	rs11923081	3	132240100	rs11924792	2018-07-05	29875488	Sun BB	2018-06-06	Nature	www.ncbi.nlm.nih.gov/pubmed/29875488	Genomic atlas of the human plasma proteome.	Blood protein levels	3,301 European ancestry individuals	NA	3q22.1	DNAJC13	DNAJC13			ENSG00000138246	NA	NA	rs11924792-C	rs11924792	0	11924792	intron_variant	0	0.11	1e-57	57	(C-C motif chemokine 21, CCL21.2516.57.3)	0.61	[0.53-0.69] unit decrease	Affymetrix [10572788] (imputed)	N
4	rs11923081	3	132241510	rs2305625	2022-02-15	35078996	Gudjonsson A	2022-01-25	Nat Commun	www.ncbi.nlm.nih.gov/pubmed/35078996	A genome-wide association study of serum proteins reveals shared loci with common diseases.	Serum levels of protein CCL21	5,365 Icelandic ancestry individuals	NA	3q22.1		DNAJC13			ENSG00000138246	NA	NA	rs2305625-T	rs2305625	0	2305625	intron_variant	0	0.119	1e-67	67		0.48282	[0.43-0.54] unit decrease	Illumina [7506463] (imputed)	N
4	rs11923081	3	132257419	rs17412738	2022-04-11	28240269	Suhre K	2017-02-27	Nat Commun	www.ncbi.nlm.nih.gov/pubmed/28240269	Connecting genetic risk to disease end points through the human blood plasma proteome.	C-C motif chemokine 21 levels	997 European ancestry individuals	338 Greater Middle Eastern (Middle Eastern, North African or Persian), South Asian ancestry, Asian ancestry individuals	3q22.1		DNAJC13			ENSG00000138246	NA	NA	rs17412738-G	rs17412738	0	17412738	3_prime_UTR_variant	0	NR	5e-13	12.301	(EA)	0.4839	[0.35-0.61] unit decrease	Affymetrix [509946]	N
4	rs11923081	3	132257961	rs10512861	2018-01-29	29212778	van der Harst P	2017-12-06	Circ Res	www.ncbi.nlm.nih.gov/pubmed/29212778	Identification of 64 Novel Genetic Loci Provides an Expanded View on the Genetic Architecture of Coronary Artery Disease.	Coronary artery disease	up to 122,733 cases, up to 424,528 controls	NA	3q22.1	DNAJC13	DNAJC13 - ACAD11	ENSG00000138246	ENSG00000240303		85	19021	rs10512861-T	rs10512861	0	10512861	intergenic_variant	1	0.1433	3e-09	8.52288		0.0431	[0.029-0.057] unit decrease	Affymetrix [at least 7947838] (imputed)	N
4	rs11923081	3	132257961	rs10512861	2018-01-29	29212778	van der Harst P	2017-12-06	Circ Res	www.ncbi.nlm.nih.gov/pubmed/29212778	Identification of 64 Novel Genetic Loci Provides an Expanded View on the Genetic Architecture of Coronary Artery Disease.	Coronary artery disease	88,192 cases, 162,544 controls	34,541 cases, 261,984 controls	3q22.1	DNAJC13	DNAJC13 - ACAD11	ENSG00000138246	ENSG00000240303		85	19021	rs10512861-T	rs10512861	0	10512861	intergenic_variant	1	0.1441	2e-08	7.69897		0.0454	[0.03-0.061] unit decrease	NR [8041861] (imputed)	N
4	rs11923081	3	132269362	rs62293987	2020-09-21	32888493	Chen MH	2020-09-01	Cell	www.ncbi.nlm.nih.gov/pubmed/32888493	Trans-ethnic and Ancestry-Specific Blood-Cell Genetics in 746,667 Individuals from 5 Global Populations.	Hematocrit	737,823 African American or Afro-Caribbean, African ancestry, European ancestry, East Asian ancestry, Hispanic or Latin American and South Asian ancestry individuals	NA	3q22.1	NR	DNAJC13 - ACAD11	ENSG00000138246	ENSG00000240303		11486	7620	rs62293987-A	rs62293987	0	62293987	regulatory_region_variant	1	0.114176	3e-10	9.52288		NA		Affymetrix, Illumina [24558453] (imputed)	N
4	rs11923081	3	132269362	rs62293987	2020-09-21	32888493	Chen MH	2020-09-01	Cell	www.ncbi.nlm.nih.gov/pubmed/32888493	Trans-ethnic and Ancestry-Specific Blood-Cell Genetics in 746,667 Individuals from 5 Global Populations.	Hemoglobin concentration	746,431 African American or Afro-Caribbean, African ancestry, European ancestry, East Asian ancestry, Hispanic or Latin American and South Asian ancestry individuals	NA	3q22.1	NR	DNAJC13 - ACAD11	ENSG00000138246	ENSG00000240303		11486	7620	rs62293987-A	rs62293987	0	62293987	regulatory_region_variant	1	0.114199	2e-16	15.699		NA		Affymetrix, Illumina [24653286] (imputed)	N
4	rs11923081	3	132269362	rs62293987	2022-10-24	36168886	Thareja G	2022-09-28	Hum Mol Genet	www.ncbi.nlm.nih.gov/pubmed/36168886	Differences and commonalities in the genetic architecture of protein quantitative trait loci in European and Arab populations.	C-C motif chemokine 21 levels	2,935 Qatari ancestry individuals	NA	3q22.1		DNAJC13 - ACAD11	ENSG00000138246	ENSG00000240303		11486	7620	rs62293987-A	rs62293987	0	62293987	regulatory_region_variant	1	0.153492	1e-59	59		0.620161	[0.55-0.69] unit decrease	NR [10004359]	N
4	rs11923081	3	132291156	rs75537912	2020-10-23	32665545	van der Meer D	2020-07-14	Nat Commun	www.ncbi.nlm.nih.gov/pubmed/32665545	Understanding the genetic determinants of the brain with MOSTest.	Brain morphology (MOSTest)	26,502 European ancestry individuals	NA	3q22.1	DNAJC13, ACAD11, NPHP3, ACKR4, UBA5	ACAD11, NPHP3-ACAD11			ENSG00000240303, ENSG00000274810	NA	NA	rs75537912-?	rs75537912	0	75537912	intron_variant	0		9e-10	9.04576		NA		NR [7428630] (imputed)	N
4	rs11923081	3	132291156	rs75537912	2022-11-23	35164939	van der Meer D	2022-02-11	Biol Psychiatry	www.ncbi.nlm.nih.gov/pubmed/35164939	Boosting Schizophrenia Genetics by Utilizing Genetic Overlap With Brain Morphology.	Brain morphology (MOSTest)	33,735 white British ancestry individuals	NA	3q22.1		ACAD11, NPHP3-ACAD11			ENSG00000240303, ENSG00000274810	NA	NA	rs75537912-?	rs75537912	0	75537912	intron_variant	0	NR	9e-11	10.0458		NA		NR [9061072] (imputed)	N
4	rs11923081	3	132330054	rs61292904	2022-03-07	34910505	van der Meer D	2021-12-15	Sci Adv	www.ncbi.nlm.nih.gov/pubmed/34910505	The genetic architecture of human cortical folding.	Vertex-wise cortical surface area	33,748 European ancestry individuals	NA	3q22.1		ACKR4, ACAD11, NPHP3-ACAD11			ENSG00000129048, ENSG00000240303, ENSG00000274810	NA	NA	rs61292904-G	rs61292904	0	61292904	intron_variant	0	0.13	3e-10	9.52288		6.31	z score increase	Affymetrix [9061022] (imputed)	N
4	rs11923081	3	132338346	rs41272321	2020-06-17	32327693	Oskarsson GR	2020-04-23	Commun Biol	www.ncbi.nlm.nih.gov/pubmed/32327693	Predicted loss and gain of function mutations in ACO1 are associated with erythropoiesis.	Hemoglobin levels	684,122 European ancestry individuals	NA	3q22.1	ACAD11	NPHP3-ACAD11, ACAD11			ENSG00000274810, ENSG00000240303	NA	NA	rs41272321-G	rs41272321	0	41272321	missense_variant	0		5e-11	10.301		0.023	[NR] unit decrease	Affymetrix, Illumina [43000000] (imputed)	N
4	rs11923081	3	132338346	rs41272321	2018-11-29	30134952	Traglia M	2018-08-22	Genome Med	www.ncbi.nlm.nih.gov/pubmed/30134952	Cross-genetic determination of maternal and neonatal immune mediators during pregnancy.	Neonatal cytokine/chemokine levels (fetal genetic effect)	764 Hispanic, European, Asian, South Asian or African American individuals	NA	3q22.1	ACKR4	NPHP3-ACAD11, ACAD11			ENSG00000274810, ENSG00000240303	NA	NA	rs41272321-G	rs41272321	0	41272321	missense_variant	0	0.13	3e-10	9.52288	(CCL21)	0.2	[0.14-0.26] unit decrease	Affymetrix [622716]	N
4	rs11923081	3	132421998	rs79328618	2022-05-10	35446358	He W	2022-04-21	JAMA Ophthalmol	www.ncbi.nlm.nih.gov/pubmed/35446358	Association of Novel Loci With Keratoconus Susceptibility in a Multitrait Genome-Wide Association Study of the UK Biobank Database and Canadian Longitudinal Study on Aging.	Corneal resistance factor (MTAG)	123,734 European ancestry individuals	NA	3q22.1		NPHP3, NPHP3-ACAD11			ENSG00000113971, ENSG00000274810	NA	NA	rs79328618-A	rs79328618	0	79328618	intron_variant	0	0.0852	3e-19	18.5229		0.06291	[0.049-0.077] unit increase	NR [NR] (imputed)	N
4	rs11923081	3	132421998	rs79328618	2022-04-27	35213538	Richardson TG	2022-02-25	PLoS Biol	www.ncbi.nlm.nih.gov/pubmed/35213538	Characterising metabolomic signatures of lipid-modifying therapies through drug target mendelian randomisation.	Phospholipids to total lipids ratio in small HDL	115,082 European ancestry individuals	NA	3q22.1		NPHP3, NPHP3-ACAD11			ENSG00000113971, ENSG00000274810	NA	NA	rs79328618-G	rs79328618	0	79328618	intron_variant	0	0.913887	3e-08	7.52288		0.0395619	[0.026-0.054] unit decrease	NR [11722792] (imputed)	N
4	rs11923081	3	132429447	rs62292471	2021-02-19	33547301	Chen VL	2021-02-05	Nat Commun	www.ncbi.nlm.nih.gov/pubmed/33547301	Genome-wide association study of serum liver enzymes implicates diverse metabolic and liver pathology.	Serum alkaline phosphatase levels	390,964 European ancestry individuals	105,030 East Asian ancestry individuals	3q22.1	NPHP3	NPHP3, NPHP3-ACAD11			ENSG00000113971, ENSG00000274810	NA	NA	rs62292471-T	rs62292471	0	62292471	intron_variant	0	0.11	3e-11	10.5229		6.66	z-score increase	Affymetrix [4311822] (imputed)	N
4	rs11923081	3	132429447	rs62292471	2021-12-14	34594039	Sakaue S	2021-09-30	Nat Genet	www.ncbi.nlm.nih.gov/pubmed/34594039	A cross-population atlas of genetic associations for 220 human phenotypes.	Serum alkaline phosphatase levels	344,292 European ancestry individuals, 118,886 East Asian ancestry individuals	NA	3q22.1		NPHP3, NPHP3-ACAD11			ENSG00000113971, ENSG00000274810	NA	NA	rs62292471-T	rs62292471	0	62292471	intron_variant	0	NR	2e-15	14.699		0.0252	[0.019-0.031] unit increase	Affymetrix, Illumina [20533886] (imputed)	N
4	rs11923081	3	132434862	rs572076167	2020-09-21	32888493	Chen MH	2020-09-01	Cell	www.ncbi.nlm.nih.gov/pubmed/32888493	Trans-ethnic and Ancestry-Specific Blood-Cell Genetics in 746,667 Individuals from 5 Global Populations.	Mean corpuscular hemoglobin concentration	642,173 African American or Afro-Caribbean, African ancestry, European ancestry, East Asian ancestry, Hispanic or Latin American and South Asian ancestry individuals	NA	3q22.1	NR	NPHP3-ACAD11, NPHP3			ENSG00000274810, ENSG00000113971	NA	NA	rs572076167-G	rs572076167	0	572076167	intron_variant	0	0.138446	5e-12	11.301		NA		Affymetrix, Illumina [21126107] (imputed)	N
4	rs11923081	3	132434862	rs572076167	2018-05-11	29617998	Gao XR	2018-03-28	Hum Mol Genet	www.ncbi.nlm.nih.gov/pubmed/29617998	Genome-Wide Association Analyses Identify New Loci Influencing Intraocular Pressure.	Intraocular pressure	115,486 European ancestry individuals	NA	3q22.1	NPHP3-ACAD11	NPHP3-ACAD11, NPHP3			ENSG00000274810, ENSG00000113971	NA	NA	rs572076167-T	rs572076167	0	572076167	intron_variant	0	0.8626	2e-08	7.69897		0.113	[0.073-0.153] unit decrease	Affymetrix [~ 11900000] (imputed)	N
4	rs11923081	3	132434862	rs572076167	2022-03-30	33311554	Jiang X	2020-12-11	Commun Biol	www.ncbi.nlm.nih.gov/pubmed/33311554	Fine-mapping and cell-specific enrichment at corneal resistance factor loci prioritize candidate causal regulatory variants.	Corneal resistance factor	76,029 white-British ancestry individuals	10,130 non white-British ancestry individuals	3q22.1		NPHP3-ACAD11, NPHP3			ENSG00000274810, ENSG00000113971	NA	NA	rs572076167-T	rs572076167	0	572076167	intron_variant	0	0.863277	8e-20	19.0969		0.117645	[0.091-0.144] decrease	Affymetrix [11014269] (imputed)	N
5	rs1932101	6	130434142	rs11154521	2021-08-24	34021172	Christakoudi S	2021-05-21	Sci Rep	www.ncbi.nlm.nih.gov/pubmed/34021172	GWAS of allometric body-shape indices in UK Biobank identifies loci suggesting associations with morphogenesis, organogenesis, adrenal cell renewal and cancer.	Hip circumference adjusted for BMI	219,872 British ancestry women	NA	6q23.1	L3MBTL3	L3MBTL3			ENSG00000198945	NA	NA	rs11154521-C	rs11154521	0	11154521	intron_variant	0	NR	1e-08	8		0.0169046	[0.011-0.023] unit increase	Affymetrix [321016] (imputed)	N
5	rs1932101	6	130436472	rs6914419	2021-08-24	34021172	Christakoudi S	2021-05-21	Sci Rep	www.ncbi.nlm.nih.gov/pubmed/34021172	GWAS of allometric body-shape indices in UK Biobank identifies loci suggesting associations with morphogenesis, organogenesis, adrenal cell renewal and cancer.	Hip circumference adjusted for BMI	186,825 British ancestry men	NA	6q23.1	L3MBTL3	L3MBTL3			ENSG00000198945	NA	NA	rs6914419-T	rs6914419	0	6914419	intron_variant	0	NR	3e-09	8.52288		0.0187465	[0.013-0.025] unit increase	Affymetrix [323123] (imputed)	N
5	rs1932101	6	130456938	rs6933511	2021-08-24	34021172	Christakoudi S	2021-05-21	Sci Rep	www.ncbi.nlm.nih.gov/pubmed/34021172	GWAS of allometric body-shape indices in UK Biobank identifies loci suggesting associations with morphogenesis, organogenesis, adrenal cell renewal and cancer.	A body shape index	219,872 British ancestry women	NA	6q23.1	L3MBTL3, RP11-73O6.3	L3MBTL3			ENSG00000198945	NA	NA	rs6933511-A	rs6933511	0	6933511	intron_variant	0	NR	7e-09	8.1549		0.0171641	[0.011-0.023] unit decrease	Affymetrix [321169] (imputed)	N
6	rs9371528	6	151791737	rs13202913	2017-09-15	28654678	Mandage R	2017-06-27	PLoS One	www.ncbi.nlm.nih.gov/pubmed/28654678	Genetic factors affecting EBV copy number in lymphoblastoid cell lines derived from the 1000 Genome Project samples.	Epstein-Barr virus copy number in lymphoblastoid cell lines	389 East Asian ancestry individuals, 189 South Asian ancestry individuals, 492 European ancestry individuals, 467 Sub-Saharan African ancestry individuals, 59 African American individuals, 157 Hispanic/Latino individuals	NA	6q25.1	ARMT1	ARMT1 - CCDC170	ENSG00000146476	ENSG00000120262		501	23415	rs13202913-?	rs13202913	0	13202913	intergenic_variant	1	NR	6e-06	5.22185	(EA)	NA		NR [at least 880000]	N
6	rs7740522	6	151855593	rs10872673	2019-01-31	27476799	Nielson CM	2016-09-06	J Bone Miner Res	www.ncbi.nlm.nih.gov/pubmed/27476799	Novel Genetic Variants Associated With Increased Vertebral Volumetric BMD, Reduced Vertebral Fracture Risk, and Increased Expression of SLC1A3 and EPHB2.	Lumbar spine bone mineral density (trabecular)	12,287 European ancestry individuals	2,987 individuals	6q25.1	C6orf97	CCDC170			ENSG00000120262	NA	NA	rs10872673-G	rs10872673	0	10872673	intron_variant	0	0.6	8e-07	6.09691		0.065	[0.041-0.089] unit increase	Affymetrix, Illumina [up to 37790451] (imputed)	N
6	rs7740522	6	151855593	rs10872673	2019-01-31	27476799	Nielson CM	2016-09-06	J Bone Miner Res	www.ncbi.nlm.nih.gov/pubmed/27476799	Novel Genetic Variants Associated With Increased Vertebral Volumetric BMD, Reduced Vertebral Fracture Risk, and Increased Expression of SLC1A3 and EPHB2.	Lumbar spine bone mineral density (integral)	11,080 European ancestry individuals	NA	6q25.1	C6orf97	CCDC170			ENSG00000120262	NA	NA	rs10872673-G	rs10872673	0	10872673	intron_variant	0	0.6	2e-07	6.69897		0.066	[0.041-0.091] unit increase	Affymetrix, Illumina [up to 2659730] (imputed)	N
6	rs7740522	6	151855593	rs10872673	2019-02-08	30595370	Kichaev G	2018-12-27	Am J Hum Genet	www.ncbi.nlm.nih.gov/pubmed/30595370	Leveraging Polygenic Functional Enrichment to Improve GWAS Power.	Cardiovascular disease	approximately 459,000 European ancestry individuals	NA	6q25.1		CCDC170			ENSG00000120262	NA	NA	rs10872673-?	rs10872673	0	10872673	intron_variant	0	NR	7e-08	7.1549		NA		NR [~ 8900000] (imputed)	N
6	rs7740522	6	151855593	rs10872673	2021-12-14	34594039	Sakaue S	2021-09-30	Nat Genet	www.ncbi.nlm.nih.gov/pubmed/34594039	A cross-population atlas of genetic associations for 220 human phenotypes.	Serum alkaline phosphatase levels	344,292 European ancestry individuals, 118,886 East Asian ancestry individuals	NA	6q25.1		CCDC170			ENSG00000120262	NA	NA	rs10872673-T	rs10872673	0	10872673	intron_variant	0	NR	2e-11	10.699		0.0141	[0.01-0.0182] unit decrease	Affymetrix, Illumina [20533886] (imputed)	N
6	rs7740522	6	151857594	rs6931664	2019-01-28	30598549	Morris JA	2018-12-31	Nat Genet	www.ncbi.nlm.nih.gov/pubmed/30598549	An atlas of genetic influences on osteoporosis in humans and mice.	Heel bone mineral density	426,824 British ancestry individuals	NA	6q25.1	CCDC170	CCDC170			ENSG00000120262	NA	NA	rs6931664-A	rs6931664	0	6931664	intron_variant	0	0.40062	2e-33	32.699		0.029679	[0.025-0.035] unit decrease	NR [13737936] (imputed)	N
6	rs7740522	6	151857713	rs1832727	2022-04-13	34673960	Greenbaum J	2021-10-21	Hum Mol Genet	www.ncbi.nlm.nih.gov/pubmed/34673960	A multi-ethnic whole genome sequencing study to identify novel loci for bone mineral density.	Bone mineral density (spine)	2,948 African American individuals, 39,107 European ancestry individuals, 2,451 Hispanic individuals	NA	6q25.1		CCDC170			ENSG00000120262	NA	NA	rs1832727-?	rs1832727	0	1832727	intron_variant	0	NR	4e-14	13.3979		NA		NR [15500000] (imputed)	N
6	rs1871859	6	151858598	rs9371220	2019-02-13	29507422	Hoffmann TJ	2018-03-05	Nat Genet	www.ncbi.nlm.nih.gov/pubmed/29507422	A large electronic-health-record-based genome-wide study of serum lipids.	Low density lipoprotein cholesterol levels	265,204 European ancestry individuals, 7,795 Hispanic individuals, 6,855 East Asian ancestry individuals, 2,958 African American individuals, 439 South Asian ancestry individuals	NA	6q25.1	NR	CCDC170			ENSG00000120262	NA	NA	rs9371220-C	rs9371220	0	9371220	intron_variant	0	NR	8e-07	6.09691		0.023	unit decrease	Affymetrix [at least 7091467] (imputed)	N
6	rs1871859	6	151858598	rs9371220	2019-02-13	29507422	Hoffmann TJ	2018-03-05	Nat Genet	www.ncbi.nlm.nih.gov/pubmed/29507422	A large electronic-health-record-based genome-wide study of serum lipids.	Total cholesterol levels	265,204 European ancestry individuals, 7,795 Hispanic individuals, 6,855 East Asian ancestry individuals, 2,958 African American individuals, 439 South Asian ancestry individuals	NA	6q25.1	NR	CCDC170			ENSG00000120262	NA	NA	rs9371220-C	rs9371220	0	9371220	intron_variant	0	NR	7e-09	8.1549		0.027	unit decrease	Affymetrix [at least 7091467] (imputed)	N
6	rs35082199	6	151859314	rs4870034	2019-03-18	30643258	Karlsson Linner R	2019-01-14	Nat Genet	www.ncbi.nlm.nih.gov/pubmed/30643258	Genome-wide association analyses of risk tolerance and risky behaviors in over 1 million individuals identify hundreds of loci and shared genetic influences.	Number of sexual partners	370,711 European ancestry individuals	NA	6q25.1	CCDC170	CCDC170			ENSG00000120262	NA	NA	rs4870034-A	rs4870034	0	4870034	missense_variant	0	0.3008	1e-10	10		0.0165902	[0.012-0.022] unit decrease	Affymetrix [11515109] (imputed)	N
6	rs35082199	6	151859314	rs4870034	2022-11-17	36324656	Baselmans B	2021-10-06	Biol Psychiatry Glob Open Sci	www.ncbi.nlm.nih.gov/pubmed/36324656	The Genetic and Neural Substrates of Externalizing Behavior.	Risk-taking behavior (multivariate analysis)	1,506,537 European ancestry individuals	NA	6q25.1		CCDC170			ENSG00000120262	NA	NA	rs4870034-?	rs4870034	0	4870034	missense_variant	0	NR	2e-08	7.69897		NA		NR [NR]	N
6	rs1871859	6	151872963	rs9371538	2017-02-13	27424934	Choi HJ	2016-07-15	Bone	www.ncbi.nlm.nih.gov/pubmed/27424934	Genome-wide association study in East Asians suggests UHMK1 as a novel bone mineral density susceptibility gene.	Bone mineral density (spine)	2,729 Korean ancestry individuals	1,547 Han Chinese ancestry individuals, 3,237 European ancestry individuals	6q25.1	ESR1	CCDC170			ENSG00000120262	NA	NA	rs9371538-T	rs9371538	0	9371538	intron_variant	0	0.45	6e-09	8.22185		0.11	NR unit decrease	Affymetrix [328918]	N
6	rs1871859	6	151872963	rs9371538	2017-02-13	27424934	Choi HJ	2016-07-15	Bone	www.ncbi.nlm.nih.gov/pubmed/27424934	Genome-wide association study in East Asians suggests UHMK1 as a novel bone mineral density susceptibility gene.	Bone mineral density (spine)	2,729 Korean ancestry individuals	1,547 Han Chinese ancestry individuals, 3,237 European ancestry individuals	6q25.1	ESR1	CCDC170			ENSG00000120262	NA	NA	rs9371538-T	rs9371538	0	9371538	intron_variant	0	0.45	3e-06	5.52288	(males)	0.14	NR unit decrease	Affymetrix [328918]	N
6	rs1871859	6	151873896	rs13213582	2021-06-29	33462484	Sinnott-Armstrong N	2021-01-18	Nat Genet	www.ncbi.nlm.nih.gov/pubmed/33462484	Genetics of 35 blood and urine biomarkers in the UK Biobank.	Serum phosphate levels	312,888 European ancestry individuals, 5,568 African ancestry individuals, 6,685 South Asian ancestry individuals	NA	6q25.1	NR	CCDC170			ENSG00000120262	NA	NA	rs13213582-T	rs13213582	0	13213582	intron_variant	0	NR	5e-12	11.301		0.0281	[0.02-0.036] unit increase	Affymetrix [9000000] (imputed)	N
6	rs7740522	6	151874122	rs9478217	2018-03-05	29304378	Medina-Gomez C	2018-01-04	Am J Hum Genet	www.ncbi.nlm.nih.gov/pubmed/29304378	Life-Course Genome-wide Association Study Meta-analysis of Total Body BMD and Assessment of Age-Specific Effects.	Total body bone mineral density (age 30-45)	10,062 European and unknown ancestry individuals	NA	6q25.1	NR	CCDC170			ENSG00000120262	NA	NA	rs9478217-A	rs9478217	0	9478217	intron_variant	0	0.4637	4e-15	14.3979		0.1173	unit decrease	Affymetrix, Illumina [~ 23700000] (imputed)	N
6	rs7740522	6	151882362	rs9478219	2022-04-13	34673960	Greenbaum J	2021-10-21	Hum Mol Genet	www.ncbi.nlm.nih.gov/pubmed/34673960	A multi-ethnic whole genome sequencing study to identify novel loci for bone mineral density.	Bone mineral density (femoral neck)	2,948 African American individuals, 39,107 European ancestry individuals, 2,451 Hispanic individuals	NA	6q25.1		CCDC170			ENSG00000120262	NA	NA	rs9478219-?	rs9478219	0	9478219	intron_variant	0	NR	4e-14	13.3979		NA		NR [15500000] (imputed)	N
6	rs1871859	6	151885986	rs9371221	2019-11-27	31453325	Wang H	2019-08-14	Sci Adv	www.ncbi.nlm.nih.gov/pubmed/31453325	Genotype-by-environment interactions inferred from genetic effects on phenotypic variability in the UK Biobank.	Heel bone mineral density	197,261 European ancestry individuals	NA	6q25.1	CCDC170	CCDC170			ENSG00000120262	NA	NA	rs9371221-?	rs9371221	0	9371221	intron_variant	0	NR	1e-76	76		NA		NR [5554549] (imputed)	N
6	rs1871859	6	151885986	rs9371221	2019-11-27	31453325	Wang H	2019-08-14	Sci Adv	www.ncbi.nlm.nih.gov/pubmed/31453325	Genotype-by-environment interactions inferred from genetic effects on phenotypic variability in the UK Biobank.	Heel bone mineral density variance	197,261 European ancestry individuals	NA	6q25.1	CCDC170	CCDC170			ENSG00000120262	NA	NA	rs9371221-?	rs9371221	0	9371221	intron_variant	0	NR	5e-10	9.30103		NA		NR [5554549] (imputed)	N
6	rs7740522	6	151895456	rs6909279	2019-02-08	30595370	Kichaev G	2018-12-27	Am J Hum Genet	www.ncbi.nlm.nih.gov/pubmed/30595370	Leveraging Polygenic Functional Enrichment to Improve GWAS Power.	Heel bone mineral density	approximately 446,000 European ancestry individuals	NA	6q25.1		CCDC170			ENSG00000120262	NA	NA	rs6909279-?	rs6909279	0	6909279	intron_variant	0	NR	1e-300	300		NA		NR [~ 8900000] (imputed)	N
6	rs7740522	6	151895456	rs6909279	2013-05-21	23437003	Paternoster L	2013-02-21	PLoS Genet	www.ncbi.nlm.nih.gov/pubmed/23437003	Genetic determinants of trabecular and cortical volumetric bone mineral densities and bone microstructure.	Bone mineral density	up to 5,878 European ancestry individuals	up to 1,052 European ancestry individuals	6q25.1	ESR1, C6orf97	CCDC170			ENSG00000120262	NA	NA	rs6909279-G	rs6909279	0	6909279	intron_variant	0	0.4	1e-09	9	(Cortical vBMD)	0.09	[0.070-0.110] unit decrease	Illumina [2401124] (imputed)	N
6	rs7740522	6	151896235	rs9479075	2018-07-04	29499414	Pei YF	2018-02-27	Bone	www.ncbi.nlm.nih.gov/pubmed/29499414	Joint study of two genome-wide association meta-analyses identified 20p12.1 and 20q13.33 for bone mineral density.	Lumbar spine bone mineral density	up to 4,692 European ancestry individuals, up to 1,539 Han Chinese ancestry individuals, up to 849 African American individuals, up to 446 Hispanic individuals, 2,882 European ancestry whole-genome sequenced individuals, 3,549 European ancestry whole-exome sequenced individuals, 26,534 European ancestry non-array genotype imputed individuals	NA	6q25.1	C6ORF97	CCDC170			ENSG00000120262	NA	NA	rs9479075-A	rs9479075	0	9479075	intron_variant	0	0.488202	4e-14	13.3979		0.06	[0.045-0.075] unit increase	Affymetrix, Illumina [7998108] (imputed)	N
6	rs7740522	6	151896235	rs9479075	2018-07-04	29499414	Pei YF	2018-02-27	Bone	www.ncbi.nlm.nih.gov/pubmed/29499414	Joint study of two genome-wide association meta-analyses identified 20p12.1 and 20q13.33 for bone mineral density.	Femoral neck bone mineral density	up to 4,692 European ancestry individuals, up to 1,539 Han Chinese ancestry individuals, up to 849 African American individuals, up to 446 Hispanic individuals, 2,882 European ancestry whole-genome sequenced individuals, 3,549 European ancestry whole-exome sequenced individuals, 26,534 European ancestry non-array genotype imputed individuals	NA	6q25.1	C6ORF97	CCDC170			ENSG00000120262	NA	NA	rs9479075-A	rs9479075	0	9479075	intron_variant	0	0.488202	2e-13	12.699		0.0515	[0.038-0.065] unit increase	Affymetrix, Illumina [7998108] (imputed)	N
6	rs1871859	6	151898506	rs1871859	2014-07-20	24249740	Zhang L	2013-11-17	Hum Mol Genet	www.ncbi.nlm.nih.gov/pubmed/24249740	Multistage genome-wide association meta-analyses identified two new loci for bone mineral density.	Bone mineral density	5,833 European ancestry females, 2,639 European ancestry males, 784 Han Chinese ancestry females, 763 Han Chinese ancestry males, 712 African American females, 409 Hispanic females	7,010 European ancestry females, 3,772 European ancestry males, 2,980 East Asian ancestry females, 2,159 East Asian ancestry males	6q25.1	C6orf97	CCDC170			ENSG00000120262	NA	NA	rs1871859-?	rs1871859	0	1871859	intron_variant	0	NR	9e-13	12.0458	(spine)	NA		Affymetrix, Illumina [5842825] (imputed)	N
6	rs1871859	6	151898506	rs1871859	2019-01-28	30598549	Morris JA	2018-12-31	Nat Genet	www.ncbi.nlm.nih.gov/pubmed/30598549	An atlas of genetic influences on osteoporosis in humans and mice.	Heel bone mineral density	426,824 British ancestry individuals	NA	6q25.1	CCDC170	CCDC170			ENSG00000120262	NA	NA	rs1871859-C	rs1871859	0	1871859	intron_variant	0	0.876864	2e-101	100.699		0.0728283	[0.066-0.08] unit increase	NR [13737936] (imputed)	N
6	rs1871859	6	151898506	rs1871859	2020-09-21	32888493	Chen MH	2020-09-01	Cell	www.ncbi.nlm.nih.gov/pubmed/32888493	Trans-ethnic and Ancestry-Specific Blood-Cell Genetics in 746,667 Individuals from 5 Global Populations.	Lymphocyte count	524,923 European ancestry individuals	NA	6q25.1	NR	CCDC170			ENSG00000120262	NA	NA	rs1871859-T	rs1871859	0	1871859	intron_variant	0	0.124218	2e-11	10.699		0.019351	[0.014-0.025] SD unit increase	Affymetrix, Illumina [50265552] (imputed)	N
6	rs1871859	6	151898506	rs1871859	2020-09-21	32888493	Chen MH	2020-09-01	Cell	www.ncbi.nlm.nih.gov/pubmed/32888493	Trans-ethnic and Ancestry-Specific Blood-Cell Genetics in 746,667 Individuals from 5 Global Populations.	Lymphocyte count	643,370 African American or Afro-Caribbean, African ancestry, European ancestry, East Asian ancestry, Hispanic or Latin American and South Asian ancestry individuals	NA	6q25.1	NR	CCDC170			ENSG00000120262	NA	NA	rs1871859-T	rs1871859	0	1871859	intron_variant	0	0.183316	2e-10	9.69897		NA		Affymetrix, Illumina [23472807] (imputed)	N
6	rs1871859	6	151898506	rs1871859	2020-09-18	32888494	Vuckovic D	2020-09-01	Cell	www.ncbi.nlm.nih.gov/pubmed/32888494	The Polygenic and Monogenic Basis of Blood Traits and Diseases.	Lymphocyte count	408,112 British individuals	NA	6q25.1	CCDC170	CCDC170			ENSG00000120262	NA	NA	rs1871859-T	rs1871859	0	1871859	intron_variant	0	0.122733	2e-11	10.699		0.0223757	[0.016-0.029] unit increase	Affymetrix [93095623] (imputed)	N
6	rs1871859	6	151898506	rs1871859	2018-10-18	30048462	Kim SK	2018-07-26	PLoS One	www.ncbi.nlm.nih.gov/pubmed/30048462	Identification of 613 new loci associated with heel bone mineral density and a polygenic risk score for bone mineral density, osteoporosis and fracture.	Heel bone mineral density	394,929 European ancestry individuals	NA	6q25.1		CCDC170			ENSG00000120262	NA	NA	rs1871859-?	rs1871859	0	1871859	intron_variant	0	NR	5e-255	254.301		0.105936	[0.1-0.112] unit increase	Affymetrix [20259828] (imputed)	N
6	rs1871859	6	151898506	rs1871859	2022-11-17	34887591	Graham SE	2021-12-09	Nature	www.ncbi.nlm.nih.gov/pubmed/34887591	The power of genetic diversity in genome-wide association studies of lipids.	Total cholesterol levels	40,963 South Asian ancestry individuals, 48,057 Hispanic individuals, 99,432 Admixed African or African ancestry individuals, 146,492 East Asian ancestry individuals, 1,320,016 European ancestry individuals	NA	6q25.1		CCDC170			ENSG00000120262	NA	NA	rs1871859-?	rs1871859	0	1871859	intron_variant	0	NR	3e-23	22.5229		NA		NR [52000000] (imputed)	N
6	rs1871859	6	151898506	rs1871859	2021-01-22	33097703	Surakka I	2020-10-23	Nat Commun	www.ncbi.nlm.nih.gov/pubmed/33097703	MEPE loss-of-function variant associates with decreased bone mineral density and increased fracture risk.	Ultradistal forearm bone mineral density	21,907 European ancestry individuals	NA	6q25.1	NR	CCDC170			ENSG00000120262	NA	NA	rs1871859-?	rs1871859	0	1871859	intron_variant	0	0.862525	8e-13	12.0969		0.111489	[0.081-0.142] SD units increase	Illumina [11603265] (imputed)	N
6	rs1871859	6	151898506	rs1871859	2022-11-17	34887591	Graham SE	2021-12-09	Nature	www.ncbi.nlm.nih.gov/pubmed/34887591	The power of genetic diversity in genome-wide association studies of lipids.	Total cholesterol levels	1,320,016 European ancestry individuals	NA	6q25.1		CCDC170			ENSG00000120262	NA	NA	rs1871859-T	rs1871859	0	1871859	intron_variant	0	0.129984	1e-17	17		0.02046	[0.017-0.024] unit increase	NR [52000000] (imputed)	N
6	rs1871859	6	151898506	rs1871859	2022-11-17	34887591	Graham SE	2021-12-09	Nature	www.ncbi.nlm.nih.gov/pubmed/34887591	The power of genetic diversity in genome-wide association studies of lipids.	Non-HDL cholesterol levels	40,963 South Asian ancestry individuals, 48,057 Hispanic individuals, 99,432 Admixed African or African ancestry individuals, 146,492 East Asian ancestry individuals, 1,320,016 European ancestry individuals	NA	6q25.1		CCDC170			ENSG00000120262	NA	NA	rs1871859-?	rs1871859	0	1871859	intron_variant	0	NR	4e-14	13.3979		NA		NR [52000000] (imputed)	N
6	rs1871859	6	151898506	rs1871859	2022-11-17	34887591	Graham SE	2021-12-09	Nature	www.ncbi.nlm.nih.gov/pubmed/34887591	The power of genetic diversity in genome-wide association studies of lipids.	Non-HDL cholesterol levels	1,320,016 European ancestry individuals	NA	6q25.1		CCDC170			ENSG00000120262	NA	NA	rs1871859-T	rs1871859	0	1871859	intron_variant	0	0.131474	9e-13	12.0458		0.020086	[0.015-0.025] unit increase	NR [52000000] (imputed)	N
6	rs1871859	6	151898506	rs1871859	2022-11-17	34887591	Graham SE	2021-12-09	Nature	www.ncbi.nlm.nih.gov/pubmed/34887591	The power of genetic diversity in genome-wide association studies of lipids.	Low density lipoprotein cholesterol levels	40,963 South Asian ancestry individuals, 48,057 Hispanic individuals, 99,432 Admixed African or African ancestry individuals, 146,492 East Asian ancestry individuals, 1,320,016 European ancestry individuals	NA	6q25.1		CCDC170			ENSG00000120262	NA	NA	rs1871859-?	rs1871859	0	1871859	intron_variant	0	NR	2e-17	16.699		NA		NR [52000000] (imputed)	N
6	rs1871859	6	151898506	rs1871859	2022-11-17	34887591	Graham SE	2021-12-09	Nature	www.ncbi.nlm.nih.gov/pubmed/34887591	The power of genetic diversity in genome-wide association studies of lipids.	Low density lipoprotein cholesterol levels	1,320,016 European ancestry individuals	NA	6q25.1		CCDC170			ENSG00000120262	NA	NA	rs1871859-T	rs1871859	0	1871859	intron_variant	0	0.12988	1e-14	14		0.0184903	[0.014-0.023] unit increase	NR [52000000] (imputed)	N
6	rs1871859	6	151898506	rs1871859	2022-11-17	36329257	Lee CJ	2022-11-03	Commun Biol	www.ncbi.nlm.nih.gov/pubmed/36329257	Phenome-wide analysis of Taiwan Biobank reveals novel glycemia-related loci and genetic risks for diabetes.	Bone stiffness index	75,665 Taiwanese ancestry individuals	NA	6q25.1		CCDC170			ENSG00000120262	NA	NA	rs1871859-?	rs1871859	0	1871859	intron_variant	0	NR	2e-17	16.699	(Conditioned on rs35883965)	NA		NR [5925277] (imputed)	N
6	rs1871859	6	151898506	rs1871859	2021-12-14	34594039	Sakaue S	2021-09-30	Nat Genet	www.ncbi.nlm.nih.gov/pubmed/34594039	A cross-population atlas of genetic associations for 220 human phenotypes.	Lymphocyte count	349,856 European ancestry individuals, 95,717 East Asian ancestry individuals	NA	6q25.1		CCDC170			ENSG00000120262	NA	NA	rs1871859-T	rs1871859	0	1871859	intron_variant	0	NR	6e-09	8.22185		0.0163	[0.011-0.022] unit increase	Affymetrix, Illumina [20531022] (imputed)	N
6	rs4870045	6	151900047	rs1891002	2017-07-14	28472463	Mullin BH	2017-05-04	Hum Mol Genet	www.ncbi.nlm.nih.gov/pubmed/28472463	Genome-wide association study meta-analysis for quantitative ultrasound parameters of bone identifies five novel loci for broadband ultrasound attenuation.	Bone ultrasound measurement (broadband ultrasound attenuation)	1,268 whole genome sequenced European ancestry women, 8,880 European ancestry women, 6,479 European ancestry men	NA	6q25.1	CCDC170, ESR1	CCDC170			ENSG00000120262	NA	NA	rs1891002-A	rs1891002	0	1891002	intron_variant	0	0.29	2e-10	9.69897		0.08	[0.06-0.1] unit decrease	Illumina [11973598] (imputed)	N
6	rs4870045	6	151900047	rs1891002	2018-10-18	30048462	Kim SK	2018-07-26	PLoS One	www.ncbi.nlm.nih.gov/pubmed/30048462	Identification of 613 new loci associated with heel bone mineral density and a polygenic risk score for bone mineral density, osteoporosis and fracture.	Heel bone mineral density	394,929 European ancestry individuals	NA	6q25.1		CCDC170			ENSG00000120262	NA	NA	rs1891002-?	rs1891002	0	1891002	intron_variant	0	NR	1e-300	300		0.0883992	[0.084-0.093] unit increase	Affymetrix [20259828] (imputed)	N
6	rs4870045	6	151900047	rs1891002	2021-01-22	33097703	Surakka I	2020-10-23	Nat Commun	www.ncbi.nlm.nih.gov/pubmed/33097703	MEPE loss-of-function variant associates with decreased bone mineral density and increased fracture risk.	Ultradistal forearm bone mineral density	21,907 European ancestry individuals	NA	6q25.1	NR	CCDC170			ENSG00000120262	NA	NA	rs1891002-?	rs1891002	0	1891002	intron_variant	0	0.726685	3e-19	18.5229		0.107421	[0.084-0.131] SD units increase	Illumina [11603265] (imputed)	N
6	rs7740522	6	151901337	rs11155797	2022-04-13	34673960	Greenbaum J	2021-10-21	Hum Mol Genet	www.ncbi.nlm.nih.gov/pubmed/34673960	A multi-ethnic whole genome sequencing study to identify novel loci for bone mineral density.	Bone mineral density (femoral neck)	1,825 African American females, 26,724 European ancestry females, 1,683 Hispanic females	NA	6q25.1		CCDC170			ENSG00000120262	NA	NA	rs11155797-?	rs11155797	0	11155797	intron_variant	0	NR	9e-12	11.0458		NA		NR [NR] (imputed)	N
6	rs4870045	6	151901409	rs4870044	2019-12-03	29083408	Liu DJ	2017-10-30	Nat Genet	www.ncbi.nlm.nih.gov/pubmed/29083408	Exome-wide association study of plasma lipids in >300,000 individuals.	Total cholesterol levels	up to 237,050 European ancestry individuals, up to 16,935 African ancestry individuals, up to 30,468 South Asian ancestry individuals, up to 8,287 East Asian ancestry individuals, 5,084 Hispanic individuals	up to 286,268 European and unknown ancestry individuals	6q25.1	C6orf97	CCDC170			ENSG00000120262	NA	NA	rs4870044-T	rs4870044	0	4870044	intron_variant	0	NR	2e-09	8.69897		0.0125688	[0.0085-0.0167] unit increase	Illumina [242289]	N
6	rs4870045	6	151901409	rs4870044	2019-12-03	29083408	Liu DJ	2017-10-30	Nat Genet	www.ncbi.nlm.nih.gov/pubmed/29083408	Exome-wide association study of plasma lipids in >300,000 individuals.	Total cholesterol levels	up to 237,050 European ancestry individuals	NA	6q25.1	NR	CCDC170			ENSG00000120262	NA	NA	rs4870044-T	rs4870044	0	4870044	intron_variant	0	0.29	3e-07	6.52288		0.016	unit increase	Illumina [242289]	N
6	rs4870045	6	151901409	rs4870044	2008-06-20	18445777	Styrkarsdottir U	2008-04-29	N Engl J Med	www.ncbi.nlm.nih.gov/pubmed/18445777	Multiple genetic loci for bone mineral density and fractures.	Bone mineral density (hip)	5,861 European ancestry individuals	7,925 European ancestry individuals	6q25.1	ESR1, C6orf97	CCDC170			ENSG00000120262	NA	NA	rs4870044-T	rs4870044	0	4870044	intron_variant	0	0.28	2e-07	6.69897		0.08	[0.05-0.11] s.d. decrease	Illumina [301019]	N
6	rs4870045	6	151901409	rs4870044	2008-06-20	18445777	Styrkarsdottir U	2008-04-29	N Engl J Med	www.ncbi.nlm.nih.gov/pubmed/18445777	Multiple genetic loci for bone mineral density and fractures.	Bone mineral density (spine)	5,861 European ancestry individuals	7,925 European ancestry individuals	6q25.1	ESR1	CCDC170			ENSG00000120262	NA	NA	rs4870044-T	rs4870044	0	4870044	intron_variant	0	0.28	2e-11	10.699		0.11	[0.08-0.14] s.d. decrease	Illumina [301019]	N
6	rs4870045	6	151901409	rs4870044	2021-02-19	33547301	Chen VL	2021-02-05	Nat Commun	www.ncbi.nlm.nih.gov/pubmed/33547301	Genome-wide association study of serum liver enzymes implicates diverse metabolic and liver pathology.	Serum alkaline phosphatase levels	390,964 European ancestry individuals	105,030 East Asian ancestry individuals	6q25.1	CCDC170	CCDC170			ENSG00000120262	NA	NA	rs4870044-T	rs4870044	0	4870044	intron_variant	0	0.29	1e-08	8		5.68	z-score increase	Affymetrix [4311822] (imputed)	N
6	rs4870045	6	151901802	rs4869739	2014-10-01	24430505	Moayyeri A	2014-01-14	Hum Mol Genet	www.ncbi.nlm.nih.gov/pubmed/24430505	Genetic determinants of heel bone properties: genome-wide association meta-analysis and replication in the GEFOS/GENOMOS consortium.	Bone properties (heel)	2,483 East Asian ancestry individuals, 1,885 European ancestry individuals, 11,146 individuals	10,074 European ancestry individuals, 2,870 European and other ancestry individuals, 21,434 individuals	6q25.1	ESR1, CCDC170	CCDC170			ENSG00000120262	NA	NA	rs4869739-T	rs4869739	0	4869739	intron_variant	0	0.33	3e-18	17.5229	(VOS)	0.07	[0.06-0.09] unit decrease	Affymetrix, Illumina [up to 2609590] (imputed)	N
6	rs4870045	6	151901802	rs4869739	2017-07-14	28472463	Mullin BH	2017-05-04	Hum Mol Genet	www.ncbi.nlm.nih.gov/pubmed/28472463	Genome-wide association study meta-analysis for quantitative ultrasound parameters of bone identifies five novel loci for broadband ultrasound attenuation.	Bone ultrasound measurement (velocity of sound)	1,268 whole genome sequenced European ancestry women, 8,880 European ancestry women, 6,479 European ancestry men	NA	6q25.1	CCDC170, ESR1	CCDC170			ENSG00000120262	NA	NA	rs4869739-T	rs4869739	0	4869739	intron_variant	0	0.29	1e-11	11		0.08	[0.06-0.1] unit decrease	Illumina [11973598] (imputed)	N
6	rs4870045	6	151901802	rs4869739	2018-10-18	30048462	Kim SK	2018-07-26	PLoS One	www.ncbi.nlm.nih.gov/pubmed/30048462	Identification of 613 new loci associated with heel bone mineral density and a polygenic risk score for bone mineral density, osteoporosis and fracture.	Heel bone mineral density	394,929 European ancestry individuals	NA	6q25.1	CCDC170	CCDC170			ENSG00000120262	NA	NA	rs4869739-?	rs4869739	0	4869739	intron_variant	0	NR	0	339.398		NA		Affymetrix [20259828] (imputed)	N
6	rs4870045	6	151907748	rs4869742	2019-01-28	30598549	Morris JA	2018-12-31	Nat Genet	www.ncbi.nlm.nih.gov/pubmed/30598549	An atlas of genetic influences on osteoporosis in humans and mice.	Fractures	53,184 British ancestry cases, 373,611 British ancestry controls	367,900 European ancestry cases, 363,919 European ancestry controls	6q25.1	CCDC170	CCDC170			ENSG00000120262	NA	NA	rs4869742-C	rs4869742	0	4869742	intron_variant	0	0.7088	2e-23	22.699		0.0327	[0.026-0.039] unit decrease	NR [13977204] (imputed)	N
6	rs4870045	6	151907748	rs4869742	2011-06-01	21540461	Kim DH	2011-05-03	Blood	www.ncbi.nlm.nih.gov/pubmed/21540461	A genome-wide association study identifies novel loci associated with susceptibility to chronic myeloid leukemia.	Chronic myeloid leukemia	201 Korean ancestry cases, 497 Korean ancestry controls	237 Korean ancestry cases, 1,000 Korean ancestry controls, 232 European ancestry cases, 576 European ancestry controls	6q25.1	AKAP12, ZBTB2, MTHFD1L, RMND1, C6orf211, ESR1, C6orf97	CCDC170			ENSG00000120262	NA	NA	rs4869742-T	rs4869742	0	4869742	intron_variant	0	0.77	2e-06	5.69897		1.67	[1.35-2.04]	Affymetrix [456522]	N
6	rs4870045	6	151907748	rs4869742	2013-04-11	22504420	Estrada K	2012-04-15	Nat Genet	www.ncbi.nlm.nih.gov/pubmed/22504420	Genome-wide meta-analysis identifies 56 bone mineral density loci and reveals 14 loci associated with risk of fracture.	Lumbar spine bone mineral density	Up to 32,961 European and East Asian ancestry individuals	Up to 50,933 European and East Asian ancestry individuals	6q25.1	C6orf97	CCDC170			ENSG00000120262	NA	NA	rs4869742-T	rs4869742	0	4869742	intron_variant	0	0.31	4e-35	34.3979		0.08	[NR] unit decrease	Affymetrix, Illumina [~ 2500000] (imputed)	N
6	rs4870045	6	151907748	rs4869742	2021-01-22	33097703	Surakka I	2020-10-23	Nat Commun	www.ncbi.nlm.nih.gov/pubmed/33097703	MEPE loss-of-function variant associates with decreased bone mineral density and increased fracture risk.	Ultradistal forearm bone mineral density	21,907 European ancestry individuals	NA	6q25.1	NR	CCDC170			ENSG00000120262	NA	NA	rs4869742-T	rs4869742	0	4869742	intron_variant	0	0.273	2e-19	18.699		0.108	[0.084-0.132] SD units decrease	Illumina [11603265] (imputed)	N
6	rs4870045	6	151908012	rs4869744	2018-09-20	28869591	Kemp JP	2017-09-04	Nat Genet	www.ncbi.nlm.nih.gov/pubmed/28869591	Identification of 153 new loci associated with heel bone mineral density and functional involvement of GPC6 in osteoporosis.	Heel bone mineral density	76,067 European ancestry women, 66,420 European ancestry men	NA	6q25.1	CCDC170	CCDC170			ENSG00000120262	NA	NA	rs4869744-T	rs4869744	0	4869744	intron_variant	0	0.710987	1e-70	70	(men)	0.0987417	[0.088-0.11] unit increase	NR [17166351] (imputed)	N
6	rs4870045	6	151908012	rs4869744	2018-09-20	28869591	Kemp JP	2017-09-04	Nat Genet	www.ncbi.nlm.nih.gov/pubmed/28869591	Identification of 153 new loci associated with heel bone mineral density and functional involvement of GPC6 in osteoporosis.	Heel bone mineral density	76,067 European ancestry women, 66,420 European ancestry men	NA	6q25.1	CCDC170	CCDC170			ENSG00000120262	NA	NA	rs4869744-T	rs4869744	0	4869744	intron_variant	0	0.711636	9e-80	79.0458	(women)	0.0925895	[0.083-0.103] unit increase	NR [17166351] (imputed)	N
6	rs4870045	6	151908012	rs4869744	2018-09-20	28869591	Kemp JP	2017-09-04	Nat Genet	www.ncbi.nlm.nih.gov/pubmed/28869591	Identification of 153 new loci associated with heel bone mineral density and functional involvement of GPC6 in osteoporosis.	Heel bone mineral density	76,067 European ancestry women, 66,420 European ancestry men	NA	6q25.1	CCDC170	CCDC170			ENSG00000120262	NA	NA	rs4869744-T	rs4869744	0	4869744	intron_variant	0	0.711333	4e-150	149.398		0.0946706	[0.087-0.102] unit increase	NR [17166351] (imputed)	N
6	rs4870045	6	151908012	rs4869744	2018-10-18	30048462	Kim SK	2018-07-26	PLoS One	www.ncbi.nlm.nih.gov/pubmed/30048462	Identification of 613 new loci associated with heel bone mineral density and a polygenic risk score for bone mineral density, osteoporosis and fracture.	Heel bone mineral density	394,929 European ancestry individuals	NA	6q25.1		CCDC170			ENSG00000120262	NA	NA	rs4869744-?	rs4869744	0	4869744	intron_variant	0	NR	1e-300	300		0.0882182	[0.084-0.093] unit increase	Affymetrix [20259828] (imputed)	N
6	rs4870045	6	151908012	rs4869744	2021-11-29	33893285	Guindo-Martinez M	2021-04-23	Nat Commun	www.ncbi.nlm.nih.gov/pubmed/33893285	The impact of non-additive genetic associations on age-related complex diseases.	Osteoporosis	5,399 European ancestry cases, 51,238 European ancestry controls	NA	6q25.1		CCDC170			ENSG00000120262	NA	NA	rs4869744-C	rs4869744	0	4869744	intron_variant	0	0.291755	4e-09	8.39794		1.15		Affymetrix [15544346] (imputed)	N
6	rs7740522	6	151910126	rs6557155	2018-03-05	29304378	Medina-Gomez C	2018-01-04	Am J Hum Genet	www.ncbi.nlm.nih.gov/pubmed/29304378	Life-Course Genome-wide Association Study Meta-analysis of Total Body BMD and Assessment of Age-Specific Effects.	Total body bone mineral density	56,284 European ancestry individuals, up to 1,333 African American individuals, up to 9,328 admixed individuals	NA	6q25.1	NR	CCDC170			ENSG00000120262	NA	NA	rs6557155-T	rs6557155	0	6557155	intron_variant	0	0.4318	3e-37	36.5229		0.0751	unit decrease	Affymetrix, Illumina [~ 23700000] (imputed)	N
6	rs7740522	6	151910126	rs6557155	2018-03-05	29304378	Medina-Gomez C	2018-01-04	Am J Hum Genet	www.ncbi.nlm.nih.gov/pubmed/29304378	Life-Course Genome-wide Association Study Meta-analysis of Total Body BMD and Assessment of Age-Specific Effects.	Total body bone mineral density	56,284 European ancestry individuals, up to 1,333 African American individuals, up to 9,328 admixed individuals	NA	6q25.1	NR	CCDC170			ENSG00000120262	NA	NA	rs6557155-T	rs6557155	0	6557155	intron_variant	0	0.4158	3e-34	33.5229	(European)	0.0785	unit decrease	Affymetrix, Illumina [~ 23700000] (imputed)	N
6	rs7740522	6	151910126	rs6557155	2018-03-05	29304378	Medina-Gomez C	2018-01-04	Am J Hum Genet	www.ncbi.nlm.nih.gov/pubmed/29304378	Life-Course Genome-wide Association Study Meta-analysis of Total Body BMD and Assessment of Age-Specific Effects.	Total body bone mineral density (age 45-60)	18,805 European individuals	NA	6q25.1	NR	CCDC170			ENSG00000120262	NA	NA	rs6557155-T	rs6557155	0	6557155	intron_variant	0	0.4255	1e-18	18		0.0968	unit decrease	Affymetrix, Illumina [~ 23700000] (imputed)	N
6	rs7740522	6	151910126	rs6557155	2018-03-05	29304378	Medina-Gomez C	2018-01-04	Am J Hum Genet	www.ncbi.nlm.nih.gov/pubmed/29304378	Life-Course Genome-wide Association Study Meta-analysis of Total Body BMD and Assessment of Age-Specific Effects.	Total body bone mineral density (age over 60)	22,504 European ancestry and African American individuals	NA	6q25.1	NR	CCDC170			ENSG00000120262	NA	NA	rs6557155-T	rs6557155	0	6557155	intron_variant	0	0.428	5e-22	21.301		0.0981	unit decrease	Affymetrix, Illumina [~ 23700000] (imputed)	N
6	rs4870045	6	151911872	rs9383929	2017-07-14	28472463	Mullin BH	2017-05-04	Hum Mol Genet	www.ncbi.nlm.nih.gov/pubmed/28472463	Genome-wide association study meta-analysis for quantitative ultrasound parameters of bone identifies five novel loci for broadband ultrasound attenuation.	Bone ultrasound measurement (broadband ultrasound attenuation)	1,268 whole genome sequenced European ancestry women, 8,880 European ancestry women, 6,479 European ancestry men	NA	6q25.1	CCDC170, ESR1	CCDC170			ENSG00000120262	NA	NA	rs9383929-A	rs9383929	0	9383929	intron_variant	0	0.29	3e-08	7.52288	(male)	0.11	[0.071-0.149] unit decrease	Illumina [11973598] (imputed)	N
6	rs4870045	6	151911872	rs9383929	2022-04-13	34673960	Greenbaum J	2021-10-21	Hum Mol Genet	www.ncbi.nlm.nih.gov/pubmed/34673960	A multi-ethnic whole genome sequencing study to identify novel loci for bone mineral density.	Bone mineral density (spine)	1,123 African American males, 12,382 European ancestry males, 768 Hispanic males	NA	6q25.1		CCDC170			ENSG00000120262	NA	NA	rs9383929-?	rs9383929	0	9383929	intron_variant	0	NR	1e-11	11		NA		NR [NR] (imputed)	N
6	rs80305379	6	151911979	rs57960590	2019-01-28	30598549	Morris JA	2018-12-31	Nat Genet	www.ncbi.nlm.nih.gov/pubmed/30598549	An atlas of genetic influences on osteoporosis in humans and mice.	Heel bone mineral density	426,824 British ancestry individuals	NA	6q25.1	CCDC170	CCDC170			ENSG00000120262	NA	NA	rs57960590-C	rs57960590	0	57960590	intron_variant	0	0.890576	7e-39	38.1549		0.0450644	[0.038-0.052] unit increase	NR [13737936] (imputed)	N
6	rs80305379	6	151911979	rs57960590	2019-05-07	30898391	Lawrenson K	2019-03-19	Gynecol Oncol	www.ncbi.nlm.nih.gov/pubmed/30898391	Genome-wide association studies identify susceptibility loci for epithelial ovarian cancer in east Asian women.	Epithelial ovarian cancer	3,238 East Asian ancestry cases, 4,083 East Asian ancestry controls	NA	6q25.1		CCDC170			ENSG00000120262	NA	NA	rs57960590-?	rs57960590	0	57960590	intron_variant	0	NR	4e-06	5.39794	(serous)	1.61		Illumina [11595112] (imputed)	N
6	rs851970	6	151999091	rs1293940	2017-09-11	28628665	Sobota RS	2017-06-19	PLoS Genet	www.ncbi.nlm.nih.gov/pubmed/28628665	A chromosome 5q31.1 locus associates with tuberculin skin test reactivity in HIV-positive individuals from tuberculosis hyper-endemic regions in east Africa.	Resistance to Mycobacterium tuberculosis in HIV-positive individuals measured by a negative tuberculin skin test (dichotomous)	244 cases, 225 controls		6q25.1	ESR1	ESR1			ENSG00000091831	NA	NA	rs1293940-A	rs1293940	0	1293940	intron_variant	0	0.3166	7e-06	5.1549	(recessive model)	5.81395	[2.7-12.55]	Illumina [542585]	N
7	rs10281460	7	96078564	rs3113037	2018-10-31	30177863	Maguire LH	2018-09-03	Nat Genet	www.ncbi.nlm.nih.gov/pubmed/30177863	Genome-wide association analyses identify 39 new susceptibility loci for diverticular disease.	Diverticular disease	27,444 British ancestry cases, 382,284 British ancestry controls	NA	7q21.3	SHFM1	RNU7-188P - SEM1	ENSG00000252872	ENSG00000127922		71332	32374	rs3113037-T	rs3113037	0	3113037	intergenic_variant	1	0.232365	3e-10	9.52288		0.0040179	[NR] unit increase	Affymetrix [> 30000000] (imputed)	N
7	rs10281460	7	96115099	rs10281460	2021-12-14	34594039	Sakaue S	2021-09-30	Nat Genet	www.ncbi.nlm.nih.gov/pubmed/34594039	A cross-population atlas of genetic associations for 220 human phenotypes.	Medication use (drugs affecting bone structure and mineralization)	7,870 European ancestry cases, 207,798 European ancestry controls, 6,143 East Asian ancestry cases, 172,583 East Asian ancestry controls	NA	7q21.3		SEM1			ENSG00000127922	NA	NA	rs10281460-G	rs10281460	0	10281460	intron_variant	0	NR	4e-08	7.39794		0.0915	[0.059-0.124] unit decrease	Affymetrix, Illumina [15248280] (imputed)	N
7	rs4448201	7	96117918	rs4729260	2009-10-16	19801982	Rivadeneira F	2009-10-04	Nat Genet	www.ncbi.nlm.nih.gov/pubmed/19801982	Twenty bone-mineral-density loci identified by large-scale meta-analysis of genome-wide association studies.	Bone mineral density (spine)	19,195 European ancestry individuals	NA	7q21.3	FLJ42280	SEM1			ENSG00000127922	NA	NA	rs4729260-G	rs4729260	0	4729260	intron_variant	0	0.32	2e-10	9.69897		0.08	[0.05-0.11] s.d. decrease	Affymetrix, Illumina [2543686] (imputed)	N
7	rs4448201	7	96117918	rs4729260	2020-09-18	32888494	Vuckovic D	2020-09-01	Cell	www.ncbi.nlm.nih.gov/pubmed/32888494	The Polygenic and Monogenic Basis of Blood Traits and Diseases.	Immature fraction of reticulocytes	408,112 British individuals	NA	7q21.3	SHFM1, C7orf76	SEM1			ENSG00000127922	NA	NA	rs4729260-C	rs4729260	0	4729260	intron_variant	0	0.665597	4e-09	8.39794		0.0140348	[0.0094-0.0187] unit increase	Affymetrix [93095623] (imputed)	N
7	rs4448201	7	96117918	rs4729260	2020-09-18	32888494	Vuckovic D	2020-09-01	Cell	www.ncbi.nlm.nih.gov/pubmed/32888494	The Polygenic and Monogenic Basis of Blood Traits and Diseases.	High light scatter reticulocyte percentage of red cells	408,112 British individuals	NA	7q21.3	SHFM1, C7orf76	SEM1			ENSG00000127922	NA	NA	rs4729260-C	rs4729260	0	4729260	intron_variant	0	0.665545	1e-12	12		0.0168865	[0.012-0.022] unit increase	Affymetrix [93095623] (imputed)	N
7	rs4448201	7	96117918	rs4729260	2020-09-18	32888494	Vuckovic D	2020-09-01	Cell	www.ncbi.nlm.nih.gov/pubmed/32888494	The Polygenic and Monogenic Basis of Blood Traits and Diseases.	High light scatter reticulocyte count	408,112 British individuals	NA	7q21.3	SHFM1, C7orf76	SEM1			ENSG00000127922	NA	NA	rs4729260-C	rs4729260	0	4729260	intron_variant	0	0.665536	3e-11	10.5229		0.0157548	[0.011-0.02] unit increase	Affymetrix [93095623] (imputed)	N
7	rs4448201	7	96120675	rs4727338	2019-05-01	22504420	Estrada K	2012-04-15	Nat Genet	www.ncbi.nlm.nih.gov/pubmed/22504420	Genome-wide meta-analysis identifies 56 bone mineral density loci and reveals 14 loci associated with risk of fracture.	Femoral neck bone mineral density	Up to 32,961 European and East Asian ancestry individuals	Up to 50,933 European and East Asian ancestry individuals	7q21.3	SLC25A13	SEM1			ENSG00000127922	NA	NA	rs4727338-C	rs4727338	0	4727338	intron_variant	0	0.67	8e-48	47.0969		0.08	[NR] unit increase	Affymetrix, Illumina [~ 2500000] (imputed)	N
7	rs4448201	7	96120675	rs4727338	2022-04-13	34673960	Greenbaum J	2021-10-21	Hum Mol Genet	www.ncbi.nlm.nih.gov/pubmed/34673960	A multi-ethnic whole genome sequencing study to identify novel loci for bone mineral density.	Bone mineral density (femoral neck)	1,123 African American males, 12,382 European ancestry males, 768 Hispanic males	NA	7q21.3		SEM1			ENSG00000127922	NA	NA	rs4727338-?	rs4727338	0	4727338	intron_variant	0	NR	8e-09	8.09691		NA		NR [NR] (imputed)	N
7	rs4448201	7	96127355	rs6465508	2018-10-17	30158200	Trajanoska K	2018-08-29	BMJ	www.ncbi.nlm.nih.gov/pubmed/30158200	Assessment of the genetic and clinical determinants of fracture risk: genome wide association and mendelian randomisation study.	Fractures	37,857 European or East Asian cases, 227,116 European or East Asian controls	147,200 European ancestry cases, 150,085 European ancestry controls	7q21.3	C7orf76, SHFM1	SEM1			ENSG00000127922	NA	NA	rs6465508-G	rs6465508	0	6465508	intron_variant	0	0.34	2e-19	18.699		1.04	[1.03-1.05]	Affymetrix, Illumina [2539801] (imputed)	N
7	rs4448201	7	96130553	rs10808100	2022-04-13	34673960	Greenbaum J	2021-10-21	Hum Mol Genet	www.ncbi.nlm.nih.gov/pubmed/34673960	A multi-ethnic whole genome sequencing study to identify novel loci for bone mineral density.	Bone mineral density (femoral neck)	2,948 African American individuals, 39,107 European ancestry individuals, 2,451 Hispanic individuals	NA	7q21.3		SEM1			ENSG00000127922	NA	NA	rs10808100-?	rs10808100	0	10808100	intron_variant	0	NR	2e-22	21.699		NA		NR [15500000] (imputed)	N
7	rs4448201	7	96130553	rs10808100	2022-04-13	34673960	Greenbaum J	2021-10-21	Hum Mol Genet	www.ncbi.nlm.nih.gov/pubmed/34673960	A multi-ethnic whole genome sequencing study to identify novel loci for bone mineral density.	Bone mineral density (femoral neck)	1,825 African American females, 26,724 European ancestry females, 1,683 Hispanic females	NA	7q21.3		SEM1			ENSG00000127922	NA	NA	rs10808100-?	rs10808100	0	10808100	intron_variant	0	NR	1e-17	17		NA		NR [NR] (imputed)	N
7	rs4448201	7	96130553	rs10808100	2022-04-13	34673960	Greenbaum J	2021-10-21	Hum Mol Genet	www.ncbi.nlm.nih.gov/pubmed/34673960	A multi-ethnic whole genome sequencing study to identify novel loci for bone mineral density.	Bone mineral density (spine)	1,825 African American females, 26,724 European ancestry females, 1,683 Hispanic females	NA	7q21.3		SEM1			ENSG00000127922	NA	NA	rs10808100-?	rs10808100	0	10808100	intron_variant	0	NR	3e-10	9.52288		NA		NR [NR] (imputed)	N
7	rs4448201	7	96133319	rs6965122	2019-01-28	30598549	Morris JA	2018-12-31	Nat Genet	www.ncbi.nlm.nih.gov/pubmed/30598549	An atlas of genetic influences on osteoporosis in humans and mice.	Heel bone mineral density	426,824 British ancestry individuals	NA	7q21.3	C7orf76	SEM1			ENSG00000127922	NA	NA	rs6965122-A	rs6965122	0	6965122	intron_variant	0	0.67179	1e-74	74		0.0386692	[0.035-0.043] unit increase	NR [13737936] (imputed)	N
7	rs4448201	7	96133319	rs6965122	2019-02-08	30595370	Kichaev G	2018-12-27	Am J Hum Genet	www.ncbi.nlm.nih.gov/pubmed/30595370	Leveraging Polygenic Functional Enrichment to Improve GWAS Power.	Heel bone mineral density	approximately 446,000 European ancestry individuals	NA	7q21.3		SEM1			ENSG00000127922	NA	NA	rs6965122-?	rs6965122	0	6965122	intron_variant	0	NR	2e-119	118.699		NA		NR [~ 8900000] (imputed)	N
7	rs4448201	7	96133319	rs6965122	2018-03-05	29304378	Medina-Gomez C	2018-01-04	Am J Hum Genet	www.ncbi.nlm.nih.gov/pubmed/29304378	Life-Course Genome-wide Association Study Meta-analysis of Total Body BMD and Assessment of Age-Specific Effects.	Total body bone mineral density	56,284 European ancestry individuals, up to 1,333 African American individuals, up to 9,328 admixed individuals	NA	7q21.3	NR	SEM1			ENSG00000127922	NA	NA	rs6965122-A	rs6965122	0	6965122	intron_variant	0	0.6832	5e-31	30.301	(European)	0.0766	unit increase	Affymetrix, Illumina [~ 23700000] (imputed)	N
7	rs4448201	7	96133319	rs6965122	2022-04-13	34673960	Greenbaum J	2021-10-21	Hum Mol Genet	www.ncbi.nlm.nih.gov/pubmed/34673960	A multi-ethnic whole genome sequencing study to identify novel loci for bone mineral density.	Bone mineral density (spine)	2,948 African American individuals, 39,107 European ancestry individuals, 2,451 Hispanic individuals	NA	7q21.3		SEM1			ENSG00000127922	NA	NA	rs6965122-?	rs6965122	0	6965122	intron_variant	0	NR	4e-12	11.3979		NA		NR [15500000] (imputed)	N
7	rs4448201	7	96133531	rs7781370	2009-10-16	19801982	Rivadeneira F	2009-10-04	Nat Genet	www.ncbi.nlm.nih.gov/pubmed/19801982	Twenty bone-mineral-density loci identified by large-scale meta-analysis of genome-wide association studies.	Bone mineral density (hip)	19,195 European ancestry individuals	NA	7q21.3	FLJ42280	SEM1			ENSG00000127922	NA	NA	rs7781370-T	rs7781370	0	7781370	intron_variant	0	0.34	5e-12	11.301		0.08	[0.06-0.10] s.d. decrease	Affymetrix, Illumina [2543686] (imputed)	N
7	rs4448201	7	96133871	rs6465510	2018-03-05	29304378	Medina-Gomez C	2018-01-04	Am J Hum Genet	www.ncbi.nlm.nih.gov/pubmed/29304378	Life-Course Genome-wide Association Study Meta-analysis of Total Body BMD and Assessment of Age-Specific Effects.	Total body bone mineral density (age 45-60)	18,805 European individuals	NA	7q21.3	NR	SEM1			ENSG00000127922	NA	NA	rs6465510-A	rs6465510	0	6465510	intron_variant	0	0.6498	2e-12	11.699		0.0787	unit increase	Affymetrix, Illumina [~ 23700000] (imputed)	N
7	rs4448201	7	96134115	rs6465511	2018-03-05	29304378	Medina-Gomez C	2018-01-04	Am J Hum Genet	www.ncbi.nlm.nih.gov/pubmed/29304378	Life-Course Genome-wide Association Study Meta-analysis of Total Body BMD and Assessment of Age-Specific Effects.	Total body bone mineral density	56,284 European ancestry individuals, up to 1,333 African American individuals, up to 9,328 admixed individuals	NA	7q21.3	NR	SEM1			ENSG00000127922	NA	NA	rs6465511-C	rs6465511	0	6465511	intron_variant	0	0.3248	1e-34	34		0.0738	unit decrease	Affymetrix, Illumina [~ 23700000] (imputed)	N
7	rs4448201	7	96134115	rs6465511	2018-03-05	29304378	Medina-Gomez C	2018-01-04	Am J Hum Genet	www.ncbi.nlm.nih.gov/pubmed/29304378	Life-Course Genome-wide Association Study Meta-analysis of Total Body BMD and Assessment of Age-Specific Effects.	Total body bone mineral density (age over 60)	22,504 European ancestry and African American individuals	NA	7q21.3	NR	SEM1			ENSG00000127922	NA	NA	rs6465511-C	rs6465511	0	6465511	intron_variant	0	0.3265	1e-16	16		0.0849	unit decrease	Affymetrix, Illumina [~ 23700000] (imputed)	N
7	rs4132568	7	96134981	rs4132568	2015-06-26	25293881	Patel YM	2014-10-07	Cancer Epidemiol Biomarkers Prev	www.ncbi.nlm.nih.gov/pubmed/25293881	The contribution of common genetic variation to nicotine and cotinine glucuronidation in multiple ethnic/racial populations.	Nicotine glucouronidation	437 European ancestry current smoker individuals, 364 African American current smoker individuals, 453 Latino current smoker individuals, 674 Japanese ancestry current smoker individuals, 311 Native Hawaiian ancestry current smoker individuals	NA	7q21.3	SHFM1	SEM1			ENSG00000127922	NA	NA	rs4132568-A	rs4132568	0	4132568	intron_variant	0	NR	3e-08	7.52288		0.0343	[NR] unit decrease	Illumina [11892802] (imputed)	N
7	rs4448201	7	96135274	rs4440558	2018-09-20	28869591	Kemp JP	2017-09-04	Nat Genet	www.ncbi.nlm.nih.gov/pubmed/28869591	Identification of 153 new loci associated with heel bone mineral density and functional involvement of GPC6 in osteoporosis.	Heel bone mineral density	76,067 European ancestry women, 66,420 European ancestry men	NA	7q21.3	C7orf76	SEM1			ENSG00000127922	NA	NA	rs4440558-A	rs4440558	0	4440558	intron_variant	0	0.338518	4e-21	20.3979	(women)	0.0423163	[0.033-0.052] unit decrease	NR [17166351] (imputed)	N
7	rs4448201	7	96135274	rs4440558	2018-09-20	28869591	Kemp JP	2017-09-04	Nat Genet	www.ncbi.nlm.nih.gov/pubmed/28869591	Identification of 153 new loci associated with heel bone mineral density and functional involvement of GPC6 in osteoporosis.	Heel bone mineral density	76,067 European ancestry women, 66,420 European ancestry men	NA	7q21.3	C7orf76	SEM1			ENSG00000127922	NA	NA	rs4440558-A	rs4440558	0	4440558	intron_variant	0	0.337946	1e-25	25	(men)	0.0547858	[0.044-0.065] unit decrease	NR [17166351] (imputed)	N
7	rs4448201	7	96135274	rs4440558	2018-09-20	28869591	Kemp JP	2017-09-04	Nat Genet	www.ncbi.nlm.nih.gov/pubmed/28869591	Identification of 153 new loci associated with heel bone mineral density and functional involvement of GPC6 in osteoporosis.	Heel bone mineral density	76,067 European ancestry women, 66,420 European ancestry men	NA	7q21.3	C7orf76	SEM1			ENSG00000127922	NA	NA	rs4440558-A	rs4440558	0	4440558	intron_variant	0	0.338251	5e-47	46.301		0.0482858	[0.041-0.055] unit decrease	NR [17166351] (imputed)	N
7	rs4448201	7	96135274	rs4440558	2018-10-18	30048462	Kim SK	2018-07-26	PLoS One	www.ncbi.nlm.nih.gov/pubmed/30048462	Identification of 613 new loci associated with heel bone mineral density and a polygenic risk score for bone mineral density, osteoporosis and fracture.	Heel bone mineral density	394,929 European ancestry individuals	NA	7q21.3		SEM1			ENSG00000127922	NA	NA	rs4440558-?	rs4440558	0	4440558	intron_variant	0	NR	9e-123	122.046		0.0487134	[0.044-0.053] unit decrease	Affymetrix [20259828] (imputed)	N
7	rs4448201	7	96148577	rs6971293	2022-04-13	34673960	Greenbaum J	2021-10-21	Hum Mol Genet	www.ncbi.nlm.nih.gov/pubmed/34673960	A multi-ethnic whole genome sequencing study to identify novel loci for bone mineral density.	Bone mineral density (spine)	1,123 African American males, 12,382 European ancestry males, 768 Hispanic males	NA	7q21.3		SEM1			ENSG00000127922	NA	NA	rs6971293-?	rs6971293	0	6971293	intron_variant	0	NR	5e-09	8.30103		NA		NR [NR] (imputed)	N
7	rs79836318	7	96150233	rs62470051	2022-07-18	33983923	Hoskens H	2021-05-13	PLoS Genet	www.ncbi.nlm.nih.gov/pubmed/33983923	3D facial phenotyping by biometric sibling matching used in contemporary genomic methodologies.	Sib-shared facial trait 906; Facial segment 54; 3D morphology of the lower chin	8,246 European ancestry individuals	NA	7q21.3		SEM1			ENSG00000127922	NA	NA	rs62470051-?	rs62470051	0	62470051	intron_variant	0	NR	1e-31	31		0.0454384	[0.038-0.053] unit increase	Illumina [7417619] (imputed)	N
7	rs4448201	7	96154912	rs4448201	2018-07-04	29499414	Pei YF	2018-02-27	Bone	www.ncbi.nlm.nih.gov/pubmed/29499414	Joint study of two genome-wide association meta-analyses identified 20p12.1 and 20q13.33 for bone mineral density.	Lumbar spine bone mineral density	up to 4,692 European ancestry individuals, up to 1,539 Han Chinese ancestry individuals, up to 849 African American individuals, up to 446 Hispanic individuals, 2,882 European ancestry whole-genome sequenced individuals, 3,549 European ancestry whole-exome sequenced individuals, 26,534 European ancestry non-array genotype imputed individuals	NA	7q21.3	FLJ42280	SEM1			ENSG00000127922	NA	NA	rs4448201-C	rs4448201	0	4448201	intron_variant	0	0.476959	1e-11	11		0.0563	[0.04-0.073] unit increase	Affymetrix, Illumina [7998108] (imputed)	N
7	rs4448201	7	96154912	rs4448201	2018-07-04	29499414	Pei YF	2018-02-27	Bone	www.ncbi.nlm.nih.gov/pubmed/29499414	Joint study of two genome-wide association meta-analyses identified 20p12.1 and 20q13.33 for bone mineral density.	Femoral neck bone mineral density	up to 4,692 European ancestry individuals, up to 1,539 Han Chinese ancestry individuals, up to 849 African American individuals, up to 446 Hispanic individuals, 2,882 European ancestry whole-genome sequenced individuals, 3,549 European ancestry whole-exome sequenced individuals, 26,534 European ancestry non-array genotype imputed individuals	NA	7q21.3	FLJ42280	SEM1			ENSG00000127922	NA	NA	rs4448201-C	rs4448201	0	4448201	intron_variant	0	0.476959	3e-20	19.5229		0.0668	[0.052-0.081] unit increase	Affymetrix, Illumina [7998108] (imputed)	N
7	rs4448201	7	96154912	rs4448201	2017-07-14	28472463	Mullin BH	2017-05-04	Hum Mol Genet	www.ncbi.nlm.nih.gov/pubmed/28472463	Genome-wide association study meta-analysis for quantitative ultrasound parameters of bone identifies five novel loci for broadband ultrasound attenuation.	Bone ultrasound measurement (velocity of sound)	1,268 whole genome sequenced European ancestry women, 8,880 European ancestry women, 6,479 European ancestry men	NA	7q21.3	C7orf76	SEM1			ENSG00000127922	NA	NA	rs4448201-G	rs4448201	0	4448201	intron_variant	0	0.33	2e-07	6.69897		0.06	[0.04-0.08] unit decrease	Illumina [11973598] (imputed)	N
7	rs4448201	7	96154912	rs4448201	2021-12-14	34594039	Sakaue S	2021-09-30	Nat Genet	www.ncbi.nlm.nih.gov/pubmed/34594039	A cross-population atlas of genetic associations for 220 human phenotypes.	Osteoporosis	8,520 European ancestry cases, 479,981 European ancestry controls, 9,794 East Asian ancestry cases, 168,932 East Asian ancestry controls	NA	7q21.3		SEM1			ENSG00000127922	NA	NA	rs4448201-C	rs4448201	0	4448201	intron_variant	0	NR	4e-08	7.39794		0.0759	[0.049-0.103] unit decrease	Affymetrix, Illumina [25844994] (imputed)	N
7	rs79836318	7	96156848	rs4296976	2021-12-14	33288918	White JD	2020-12-07	Nat Genet	www.ncbi.nlm.nih.gov/pubmed/33288918	Insights into the genetic architecture of the human face.	Facial morphology (segment 54)	4,680 European ancestry individuals	3,566 European ancestry individuals	7q21.3		SEM1			ENSG00000127922	NA	NA	rs4296976-C	rs4296976	0	4296976	intron_variant	0	0.282211	8e-74	73.0969		NA		Illumina [7417619] (imputed)	N
7	rs79836318	7	96157189	rs6465515	2018-10-18	30048462	Kim SK	2018-07-26	PLoS One	www.ncbi.nlm.nih.gov/pubmed/30048462	Identification of 613 new loci associated with heel bone mineral density and a polygenic risk score for bone mineral density, osteoporosis and fracture.	Heel bone mineral density	394,929 European ancestry individuals	NA	7q21.3		SEM1			ENSG00000127922	NA	NA	rs6465515-?	rs6465515	0	6465515	intron_variant	0	NR	3e-41	40.5229		0.0290797	[0.025-0.033] unit increase	Affymetrix [20259828] (imputed)	N
7	rs79836318	7	96188457	rs6465524	2022-05-31	33875891	Smith SM	2021-04-19	Nat Neurosci	www.ncbi.nlm.nih.gov/pubmed/33875891	An expanded set of genome-wide association studies of brain imaging phenotypes in UK Biobank.	aparc-Desikan lh area parstriangularis	21,282 British ancestry individuals	10,686 British ancestry individuals	7q21.3		SEM1			ENSG00000127922	NA	NA	rs6465524-G	rs6465524	0	6465524	intron_variant	0	0.268	2e-20	19.699		0.102	[0.08-0.124] unit increase	Affymetrix [17103079] (imputed)	N
7	rs79836318	7	96194571	rs6964260	2022-05-31	33875891	Smith SM	2021-04-19	Nat Neurosci	www.ncbi.nlm.nih.gov/pubmed/33875891	An expanded set of genome-wide association studies of brain imaging phenotypes in UK Biobank.	IDP T1 FAST ROIs R front operc cortex	22,133 British ancestry individuals	11,086 British ancestry individuals	7q21.3		SEM1			ENSG00000127922	NA	NA	rs6964260-A	rs6964260	0	6964260	intron_variant	0	0.695	4e-13	12.3979		0.075	[0.055-0.095] unit decrease	Affymetrix [17103079] (imputed)	N
7	rs79836318	7	96194571	rs6964260	2022-03-07	34910505	van der Meer D	2021-12-15	Sci Adv	www.ncbi.nlm.nih.gov/pubmed/34910505	The genetic architecture of human cortical folding.	Vertex-wise sulcal depth	8,072 individuals	NA	7q21.3		SEM1			ENSG00000127922	NA	NA	rs6964260-T	rs6964260	0	6964260	intron_variant	0	0.34	5e-14	13.301		NA		NR [13131314] (imputed)	N
7	rs79836318	7	96194571	rs6964260	2022-03-07	34910505	van der Meer D	2021-12-15	Sci Adv	www.ncbi.nlm.nih.gov/pubmed/34910505	The genetic architecture of human cortical folding.	Vertex-wise sulcal depth	5,199 individuals	NA	7q21.3		SEM1			ENSG00000127922	NA	NA	rs6964260-T	rs6964260	0	6964260	intron_variant	0	0.34	4e-12	11.3979		NA		Affymetrix [9061022] (imputed)	N
7	rs79836318	7	96194571	rs6964260	2022-03-07	34910505	van der Meer D	2021-12-15	Sci Adv	www.ncbi.nlm.nih.gov/pubmed/34910505	The genetic architecture of human cortical folding.	Vertex-wise sulcal depth	33,748 European ancestry individuals	NA	7q21.3		SEM1			ENSG00000127922	NA	NA	rs6964260-T	rs6964260	0	6964260	intron_variant	0	0.34	4.94065645841247e-324	323.301		NA		Affymetrix [9061022] (imputed)	N
7	rs79836318	7	96196906	rs67055449	2021-05-04	32963231	Hofer E	2020-09-22	Nat Commun	www.ncbi.nlm.nih.gov/pubmed/32963231	Genetic correlations and genome-wide associations of cortical structure in general population samples of 22,824 adults.	Cortical volume	22,824 European and African American ancestry individuals	NA	7q21.3	LOC100506136	SEM1			ENSG00000127922	NA	NA	rs67055449-?	rs67055449	0	67055449	intron_variant	0		4e-19	18.3979	(Pars triangularis)	NA		Affymetrix, Illumina [NR] (imputed)	N
7	rs79836318	7	96197349	rs12704861	2022-03-07	34910505	van der Meer D	2021-12-15	Sci Adv	www.ncbi.nlm.nih.gov/pubmed/34910505	The genetic architecture of human cortical folding.	Vertex-wise cortical surface area	5,199 individuals	NA	7q21.3		SEM1			ENSG00000127922	NA	NA	rs12704861-C	rs12704861	0	12704861	intron_variant	0	0.34	7e-06	5.1549		NA		Affymetrix [9061022] (imputed)	N
7	rs79836318	7	96197349	rs12704861	2022-03-07	34910505	van der Meer D	2021-12-15	Sci Adv	www.ncbi.nlm.nih.gov/pubmed/34910505	The genetic architecture of human cortical folding.	Vertex-wise cortical surface area	8,072 individuals	NA	7q21.3		SEM1			ENSG00000127922	NA	NA	rs12704861-C	rs12704861	0	12704861	intron_variant	0	0.34	7e-13	12.1549		NA		NR [13131314] (imputed)	N
7	rs79836318	7	96197349	rs12704861	2022-03-07	34910505	van der Meer D	2021-12-15	Sci Adv	www.ncbi.nlm.nih.gov/pubmed/34910505	The genetic architecture of human cortical folding.	Vertex-wise cortical surface area	33,748 European ancestry individuals	NA	7q21.3		SEM1			ENSG00000127922	NA	NA	rs12704861-C	rs12704861	0	12704861	intron_variant	0	0.34	6e-153	152.222		26.35	z score increase	Affymetrix [9061022] (imputed)	N
7	rs35880308	7	96201273	rs62471406	2021-02-19	33547301	Chen VL	2021-02-05	Nat Commun	www.ncbi.nlm.nih.gov/pubmed/33547301	Genome-wide association study of serum liver enzymes implicates diverse metabolic and liver pathology.	Serum alkaline phosphatase levels	390,964 European ancestry individuals	105,030 East Asian ancestry individuals	7q21.3	SEM1	SEM1			ENSG00000127922	NA	NA	rs62471406-T	rs62471406	0	62471406	intron_variant	0	0.44	9e-16	15.0458		8.05	z-score increase	Affymetrix [4311822] (imputed)	N
7	rs79836318	7	96202718	rs10278627	2020-07-21	32193296	Grasby KL	2020-03-01	Science	www.ncbi.nlm.nih.gov/pubmed/32193296	The genetic architecture of the human cerebral cortex.	Cortical surface area	33,992 European ancestry individuals	14,727 European ancestry individuals, 2,943 individuals	7q21.3	NR	SEM1			ENSG00000127922	NA	NA	rs10278627-A	rs10278627	0	10278627	intron_variant	0	0.6606	1e-36	36	(Pars Triangularis)	12.0913	[10.22-13.96] unit decrease	Affymetrix, Illumina [NR]	N
7	rs79836318	7	96206156	rs6951355	2022-03-28	33821002	Naqvi S	2021-04-05	Nat Genet	www.ncbi.nlm.nih.gov/pubmed/33821002	Shared heritability of human face and brain shape.	Brain shape (segment 2)	19,670 European ancestry individuals	NA	7q21.3		SEM1			ENSG00000127922	NA	NA	rs6951355-?	rs6951355	0	6951355	intron_variant	0	NR	1e-70	70		NA		NR [9705931] (imputed)	N
7	rs79836318	7	96210141	rs149384260	2022-05-31	33875891	Smith SM	2021-04-19	Nat Neurosci	www.ncbi.nlm.nih.gov/pubmed/33875891	An expanded set of genome-wide association studies of brain imaging phenotypes in UK Biobank.	BA-exvivo lh area BA45	21,281 British ancestry individuals	10,686 British ancestry individuals	7q21.3		SEM1			ENSG00000127922	NA	NA	rs149384260-G	rs149384260	1	77193816	intron_variant	0	0.695	8e-24	23.0969		0.106	[0.086-0.126] unit decrease	Affymetrix [17103079] (imputed)	N
7	rs79836318	7	96210141	rs149384260	2022-11-23	35164939	van der Meer D	2022-02-11	Biol Psychiatry	www.ncbi.nlm.nih.gov/pubmed/35164939	Boosting Schizophrenia Genetics by Utilizing Genetic Overlap With Brain Morphology.	Brain morphology (MOSTest)	33,735 white British ancestry individuals	NA	7q21.3		SEM1			ENSG00000127922	NA	NA	rs149384260-?	rs149384260	1	77193816	intron_variant	0	NR	9e-47	46.0458		NA		NR [9061072] (imputed)	N
7	rs79836318	7	96210219	rs201650162	2020-10-23	32665545	van der Meer D	2020-07-14	Nat Commun	www.ncbi.nlm.nih.gov/pubmed/32665545	Understanding the genetic determinants of the brain with MOSTest.	Brain morphology (MOSTest)	26,502 European ancestry individuals	NA	7q21.3	SHFM1, C7orf76	SEM1			ENSG00000127922	NA	NA	rs201650162-?	rs201650162	0	201650162	intron_variant	0		1e-25	25		NA		NR [7428630] (imputed)	N
7	rs79836318	7	96210219	rs201650162	2022-05-31	33875891	Smith SM	2021-04-19	Nat Neurosci	www.ncbi.nlm.nih.gov/pubmed/33875891	An expanded set of genome-wide association studies of brain imaging phenotypes in UK Biobank.	aparc-DKTatlas lh area parstriangularis	21,282 British ancestry individuals	10,686 British ancestry individuals	7q21.3		SEM1			ENSG00000127922	NA	NA	rs201650162-T	rs201650162	0	201650162	intron_variant	0	0.692	1e-22	22		0.103	[0.083-0.123] unit decrease	Affymetrix [17103079] (imputed)	N
7	rs79836318	7	96212710	rs13235131	2020-10-23	32665545	van der Meer D	2020-07-14	Nat Commun	www.ncbi.nlm.nih.gov/pubmed/32665545	Understanding the genetic determinants of the brain with MOSTest.	Brain morphology (min-P)	26,502 European ancestry individuals	NA	7q21.3	NR	SEM1			ENSG00000127922	NA	NA	rs13235131-?	rs13235131	0	13235131	intron_variant	0		1e-20	20		NA		NR [7428630] (imputed)	N
7	rs79836318	7	96212710	rs13235131	2020-10-23	32665545	van der Meer D	2020-07-14	Nat Commun	www.ncbi.nlm.nih.gov/pubmed/32665545	Understanding the genetic determinants of the brain with MOSTest.	Cortical surface area (MOSTest)	26,502 European ancestry individuals	NA	7q21.3	ACKR3	SEM1			ENSG00000127922	NA	NA	rs13235131-?	rs13235131	0	13235131	intron_variant	0		5e-28	27.301		NA		NR [7428630] (imputed)	N
7	rs79836318	7	96212710	rs13235131	2020-10-23	32665545	van der Meer D	2020-07-14	Nat Commun	www.ncbi.nlm.nih.gov/pubmed/32665545	Understanding the genetic determinants of the brain with MOSTest.	Cortical surface area (min-P)	26,502 European ancestry individuals	NA	7q21.3	C1orf106, KIF21B, CACNA1S	SEM1			ENSG00000127922	NA	NA	rs13235131-?	rs13235131	0	13235131	intron_variant	0		2e-21	20.699		NA		NR [7428630] (imputed)	N
7	rs79836318	7	96214960	rs7790840	2022-03-07	34910505	van der Meer D	2021-12-15	Sci Adv	www.ncbi.nlm.nih.gov/pubmed/34910505	The genetic architecture of human cortical folding.	Vertex-wise cortical thickness	33,748 European ancestry individuals	NA	7q21.3		SEM1			ENSG00000127922	NA	NA	rs7790840-G	rs7790840	0	7790840	intron_variant	0	0.34	4e-93	92.3979		20.47	z score increase	Affymetrix [9061022] (imputed)	N
7	rs79836318	7	96215152	rs4278101	2022-08-04	35505052	Fan CC	2022-05-03	Nat Commun	www.ncbi.nlm.nih.gov/pubmed/35505052	Multivariate genome-wide association study on tissue-sensitive diffusion metrics highlights pathways that shape the human brain.	Whole brain restricted directional diffusion (multivariate analysis)	23,543 European ancestry individuals	11,555 European ancestry individuals, 3,030 non-European ancestry individuals	7q21.3		SEM1			ENSG00000127922	NA	NA	rs4278101-?	rs4278101	0	4278101	intron_variant	0	NR	3e-82	81.5229	(EA)	NA		NR [NR] (imputed)	N
7	rs79836318	7	96215448	rs34898775	2021-12-15	34560273	Shadrin AA	2021-09-21	Neuroimage	www.ncbi.nlm.nih.gov/pubmed/34560273	Vertex-wise multivariate genome-wide association study identifies 780 unique genetic loci associated with cortical morphology.	Cortical thickness	35,657 White British ancestry individuals	NA	7q21.3	NR	SEM1			ENSG00000127922	NA	NA	rs34898775-G	rs34898775	0	34898775	intron_variant	0	0.3069	1e-17	17		NA		NR [9056863] (imputed)	N
7	rs79836318	7	96219460	rs7788173	2022-08-04	35505052	Fan CC	2022-05-03	Nat Commun	www.ncbi.nlm.nih.gov/pubmed/35505052	Multivariate genome-wide association study on tissue-sensitive diffusion metrics highlights pathways that shape the human brain.	Whole brain restricted isotropic diffusion (multivariate analysis)	23,543 European ancestry individuals	11,555 European ancestry individuals, 3,030 non-European ancestry individuals	7q21.3		SEM1			ENSG00000127922	NA	NA	rs7788173-?	rs7788173	0	7788173	intron_variant	0	NR	1e-60	60		NA		NR [NR] (imputed)	N
7	rs79836318	7	96219460	rs7788173	2022-08-04	35505052	Fan CC	2022-05-03	Nat Commun	www.ncbi.nlm.nih.gov/pubmed/35505052	Multivariate genome-wide association study on tissue-sensitive diffusion metrics highlights pathways that shape the human brain.	Whole brain free water diffusion (multivariate analysis)	23,543 European ancestry individuals	11,555 European ancestry individuals, 3,030 non-European ancestry individuals	7q21.3		SEM1			ENSG00000127922	NA	NA	rs7788173-?	rs7788173	0	7788173	intron_variant	0	NR	1e-42	42		NA		NR [NR] (imputed)	N
7	rs79836318	7	96219460	rs7788173	2021-12-15	34560273	Shadrin AA	2021-09-21	Neuroimage	www.ncbi.nlm.nih.gov/pubmed/34560273	Vertex-wise multivariate genome-wide association study identifies 780 unique genetic loci associated with cortical morphology.	Cortical surface area	35,657 White British ancestry individuals	NA	7q21.3	NR	SEM1			ENSG00000127922	NA	NA	rs7788173-A	rs7788173	0	7788173	intron_variant	0	0.3072	1e-17	17		NA		NR [9056863] (imputed)	N
7	rs79836318	7	96236939	rs34999158	2022-05-31	33875891	Smith SM	2021-04-19	Nat Neurosci	www.ncbi.nlm.nih.gov/pubmed/33875891	An expanded set of genome-wide association studies of brain imaging phenotypes in UK Biobank.	IDP T1 FAST ROIs L front operc cortex	22,133 British ancestry individuals	11,086 British ancestry individuals	7q21.3		SEM1			ENSG00000127922	NA	NA	rs34999158-G	rs34999158	0	34999158	intron_variant	0	0.697	2e-12	11.699		0.073	[0.053-0.093] unit decrease	Affymetrix [17103079] (imputed)	N
7	rs35880308	7	96261472	rs12704868	2018-03-05	29304378	Medina-Gomez C	2018-01-04	Am J Hum Genet	www.ncbi.nlm.nih.gov/pubmed/29304378	Life-Course Genome-wide Association Study Meta-analysis of Total Body BMD and Assessment of Age-Specific Effects.	Total body bone mineral density	56,284 European ancestry individuals, up to 1,333 African American individuals, up to 9,328 admixed individuals	NA	7q21.3	NR	SEM1			ENSG00000127922	NA	NA	rs12704868-A	rs12704868	0	12704868	intron_variant	0	0.4247	2e-17	16.699		0.0494	unit decrease	Affymetrix, Illumina [~ 23700000] (imputed)	N
7	rs35880308	7	96261472	rs12704868	2018-03-05	29304378	Medina-Gomez C	2018-01-04	Am J Hum Genet	www.ncbi.nlm.nih.gov/pubmed/29304378	Life-Course Genome-wide Association Study Meta-analysis of Total Body BMD and Assessment of Age-Specific Effects.	Total body bone mineral density	56,284 European ancestry individuals, up to 1,333 African American individuals, up to 9,328 admixed individuals	NA	7q21.3	NR	SEM1			ENSG00000127922	NA	NA	rs12704868-A	rs12704868	0	12704868	intron_variant	0	0.4361	2e-16	15.699	(European)	0.052	unit decrease	Affymetrix, Illumina [~ 23700000] (imputed)	N
7	rs35880308	7	96261472	rs12704868	2021-12-14	34594039	Sakaue S	2021-09-30	Nat Genet	www.ncbi.nlm.nih.gov/pubmed/34594039	A cross-population atlas of genetic associations for 220 human phenotypes.	Serum alkaline phosphatase levels	344,292 European ancestry individuals, 118,886 East Asian ancestry individuals	NA	7q21.3		SEM1			ENSG00000127922	NA	NA	rs12704868-A	rs12704868	0	12704868	intron_variant	0	NR	4e-17	16.3979		0.0172	[0.013-0.021] unit increase	Affymetrix, Illumina [20533886] (imputed)	N
7	rs35880308	7	96346088	rs13310130	2017-02-24	27397699	Pei YF	2016-07-07	Bone	www.ncbi.nlm.nih.gov/pubmed/27397699	Genome-wide association meta-analyses identified 1q43 and 2q32.2 for hip Ward's triangle areal bone mineral density.	Bone mineral density (Ward's triangle area)	4,305 European ancestry individuals,1,579 Chinese Han ancestry individuals, 845 African-American individuals, 446 Hispanic individuals		7q21.3	SHFM1	SEM1 - NA	ENSG00000127922			6885	NA	rs13310130-G	rs13310130	0	13310130	intergenic_variant	1	NR	9e-07	6.04576		0.09	[NR] unit decrease	Affymetrix, Illumina [at least 9551331] (imputed)	N
7	rs35880308	7	96362894	rs1524920	2018-03-05	29304378	Medina-Gomez C	2018-01-04	Am J Hum Genet	www.ncbi.nlm.nih.gov/pubmed/29304378	Life-Course Genome-wide Association Study Meta-analysis of Total Body BMD and Assessment of Age-Specific Effects.	Total body bone mineral density	56,284 European ancestry individuals, up to 1,333 African American individuals, up to 9,328 admixed individuals	NA	7q21.3	NR	SEM1 - NA	ENSG00000127922			23691	NA	rs1524920-T	rs1524920	0	1524920	intergenic_variant	1	0.6045	2e-13	12.699		0.0429	unit increase	Affymetrix, Illumina [~ 23700000] (imputed)	N
7	rs35880308	7	96371732	rs1524927	2018-03-05	29304378	Medina-Gomez C	2018-01-04	Am J Hum Genet	www.ncbi.nlm.nih.gov/pubmed/29304378	Life-Course Genome-wide Association Study Meta-analysis of Total Body BMD and Assessment of Age-Specific Effects.	Total body bone mineral density	56,284 European ancestry individuals, up to 1,333 African American individuals, up to 9,328 admixed individuals	NA	7q21.3	NR	SEM1 - NA	ENSG00000127922			32529	NA	rs1524927-T	rs1524927	0	1524927	intergenic_variant	1	0.5718	1e-13	13	(European)	0.047	unit increase	Affymetrix, Illumina [~ 23700000] (imputed)	N
8	rs147514708	7	120933045	rs7795061	2019-11-04	30239722	Pulit SL	2018-09-14	Hum Mol Genet	www.ncbi.nlm.nih.gov/pubmed/30239722	Meta-analysis of genome-wide association studies for body fat distribution in 694,649 individuals of European ancestry.	Waist-to-hip ratio adjusted for BMI	315,284 European ancestry male individuals	NA	7q31.31	NR	CPED1			ENSG00000106034	NA	NA	rs7795061-T	rs7795061	0	7795061	intron_variant	0	0.3492	2e-12	11.699		0.0132	[0.0095-0.0169] unit decrease	NR [~ 27400000] (imputed)	N
8	rs147514708	7	120946754	rs6980043	2018-10-19	30172743	Liang X	2018-08-30	Bone	www.ncbi.nlm.nih.gov/pubmed/30172743	Assessing the genetic correlations between early growth parameters and bone mineral density: A polygenic risk score analysis.	Ulna and radius bone mineral density	2,286 European ancestry individuals	NA	7q31.31	WNT16	CPED1 - WNT16	ENSG00000106034	ENSG00000002745		9258	18667	rs6980043-?	rs6980043	0	6980043	intron_variant	1	NR	3e-15	14.5229		NA		Affymetrix [753382]	N
8	rs147514708	7	120946754	rs6980043	2018-10-19	30172743	Liang X	2018-08-30	Bone	www.ncbi.nlm.nih.gov/pubmed/30172743	Assessing the genetic correlations between early growth parameters and bone mineral density: A polygenic risk score analysis.	Total body bone mineral density	2,286 European ancestry individuals	NA	7q31.31	WNT16	CPED1 - WNT16	ENSG00000106034	ENSG00000002745		9258	18667	rs6980043-?	rs6980043	0	6980043	intron_variant	1	NR	2e-06	5.69897		NA		Affymetrix [753382]	N
8	rs2908007	7	120954908	rs2707518	2019-01-28	30598549	Morris JA	2018-12-31	Nat Genet	www.ncbi.nlm.nih.gov/pubmed/30598549	An atlas of genetic influences on osteoporosis in humans and mice.	Heel bone mineral density	426,824 British ancestry individuals	NA	7q31.31	WNT16	CPED1 - WNT16	ENSG00000106034	ENSG00000002745		17412	10513	rs2707518-G	rs2707518	0	2707518	intergenic_variant	1	0.609544	1e-280	280		0.110586	[0.11-0.12] unit decrease	NR [13737936] (imputed)	N
8	rs2908007	7	120954908	rs2707518	2020-01-28	31676860	Zhao B	2019-11-01	Nat Genet	www.ncbi.nlm.nih.gov/pubmed/31676860	Genome-wide association analysis of 19,629 individuals identifies variants influencing regional brain volumes and refines their genetic co-architecture with cognitive and mental health traits.	Brain region volumes	19,629 British ancestry individuals	NA	7q31.31	NR	CPED1 - WNT16	ENSG00000106034	ENSG00000002745		17412	10513	rs2707518-?	rs2707518	0	2707518	intergenic_variant	1	NR	1e-08	8	(white matter)	NA		NR [9227495] (imputed)	N
8	rs2908007	7	120954908	rs2707518	2018-10-18	30048462	Kim SK	2018-07-26	PLoS One	www.ncbi.nlm.nih.gov/pubmed/30048462	Identification of 613 new loci associated with heel bone mineral density and a polygenic risk score for bone mineral density, osteoporosis and fracture.	Heel bone mineral density	394,929 European ancestry individuals	NA	7q31.31		CPED1 - WNT16	ENSG00000106034	ENSG00000002745		17412	10513	rs2707518-?	rs2707518	0	2707518	intergenic_variant	1	NR	1e-300	300		0.179756	[0.18-0.18] unit decrease	Affymetrix [20259828] (imputed)	N
8	rs2908007	7	120954908	rs2707518	2021-01-22	33097703	Surakka I	2020-10-23	Nat Commun	www.ncbi.nlm.nih.gov/pubmed/33097703	MEPE loss-of-function variant associates with decreased bone mineral density and increased fracture risk.	Ultradistal forearm bone mineral density	21,907 European ancestry individuals	NA	7q31.31	NR	CPED1 - WNT16	ENSG00000106034	ENSG00000002745		17412	10513	rs2707518-T	rs2707518	0	2707518	intergenic_variant	1	0.633027	2e-60	59.699		0.18182	[0.16-0.2] SD units decrease	Illumina [11603265] (imputed)	N
8	rs2908007	7	120956440	rs10254825	2019-11-27	31453325	Wang H	2019-08-14	Sci Adv	www.ncbi.nlm.nih.gov/pubmed/31453325	Genotype-by-environment interactions inferred from genetic effects on phenotypic variability in the UK Biobank.	Heel bone mineral density	197,261 European ancestry individuals	NA	7q31.31	WNT16	CPED1 - WNT16	ENSG00000106034	ENSG00000002745		18944	8981	rs10254825-?	rs10254825	0	10254825	intergenic_variant	1	NR	1e-300	300		NA		NR [5554549] (imputed)	N
8	rs2908007	7	120956440	rs10254825	2019-11-27	31453325	Wang H	2019-08-14	Sci Adv	www.ncbi.nlm.nih.gov/pubmed/31453325	Genotype-by-environment interactions inferred from genetic effects on phenotypic variability in the UK Biobank.	Heel bone mineral density variance	197,261 European ancestry individuals	NA	7q31.31	WNT16	CPED1 - WNT16	ENSG00000106034	ENSG00000002745		18944	8981	rs10254825-?	rs10254825	0	10254825	intergenic_variant	1	NR	2e-45	44.699		NA		NR [5554549] (imputed)	N
8	rs2908007	7	120959155	rs2536195	2018-09-20	28869591	Kemp JP	2017-09-04	Nat Genet	www.ncbi.nlm.nih.gov/pubmed/28869591	Identification of 153 new loci associated with heel bone mineral density and functional involvement of GPC6 in osteoporosis.	Heel bone mineral density	76,067 European ancestry women, 66,420 European ancestry men	NA	7q31.31	WNT16	CPED1 - WNT16	ENSG00000106034	ENSG00000002745		21659	6266	rs2536195-A	rs2536195	0	2536195	intergenic_variant	1	0.60309	1e-294	294	(women)	0.167784	[0.16-0.18] unit decrease	NR [17166351] (imputed)	N
8	rs2908007	7	120959155	rs2536195	2018-09-20	28869591	Kemp JP	2017-09-04	Nat Genet	www.ncbi.nlm.nih.gov/pubmed/28869591	Identification of 153 new loci associated with heel bone mineral density and functional involvement of GPC6 in osteoporosis.	Heel bone mineral density	76,067 European ancestry women, 66,420 European ancestry men	NA	7q31.31	WNT16	CPED1 - WNT16	ENSG00000106034	ENSG00000002745		21659	6266	rs2536195-A	rs2536195	0	2536195	intergenic_variant	1	0.603575	4e-253	252.398	(men)	0.173936	[0.16-0.18] unit decrease	NR [17166351] (imputed)	N
8	rs2908007	7	120959155	rs2536195	2018-09-20	28869591	Kemp JP	2017-09-04	Nat Genet	www.ncbi.nlm.nih.gov/pubmed/28869591	Identification of 153 new loci associated with heel bone mineral density and functional involvement of GPC6 in osteoporosis.	Heel bone mineral density	76,067 European ancestry women, 66,420 European ancestry men	NA	7q31.31	WNT16	CPED1 - WNT16	ENSG00000106034	ENSG00000002745		21659	6266	rs2536195-A	rs2536195	0	2536195	intergenic_variant	1	0.4	4.94065645841247e-324	323.301		0.17	[0.16-0.18] unit decrease	NR [17166351] (imputed)	N
8	rs2908007	7	120959155	rs2536195	2018-10-18	30048462	Kim SK	2018-07-26	PLoS One	www.ncbi.nlm.nih.gov/pubmed/30048462	Identification of 613 new loci associated with heel bone mineral density and a polygenic risk score for bone mineral density, osteoporosis and fracture.	Heel bone mineral density	394,929 European ancestry individuals	NA	7q31.31		CPED1 - WNT16	ENSG00000106034	ENSG00000002745		21659	6266	rs2536195-?	rs2536195	0	2536195	intergenic_variant	1	NR	1e-300	300		0.182655	[0.18-0.19] unit decrease	Affymetrix [20259828] (imputed)	N
8	rs2908007	7	120962164	rs2908007	2014-10-01	24430505	Moayyeri A	2014-01-14	Hum Mol Genet	www.ncbi.nlm.nih.gov/pubmed/24430505	Genetic determinants of heel bone properties: genome-wide association meta-analysis and replication in the GEFOS/GENOMOS consortium.	Bone properties (heel)	730 East Asian ancestry individuals, 2,380 European ancestry individuals, 11,150 individuals	11,058 European ancestry individuals, 2,870 European and other ancestry individuals, 21,439 individuals	7q31.31	WNT16	CPED1 - WNT16	ENSG00000106034	ENSG00000002745		24668	3257	rs2908007-G	rs2908007	0	2908007	upstream_gene_variant	1	0.4	4e-35	34.3979	(BUA)	0.14	[0.12-0.16] unit increase	Affymetrix, Illumina [up to 2609590] (imputed)	N
8	rs2908007	7	120962164	rs2908007	2014-10-01	24430505	Moayyeri A	2014-01-14	Hum Mol Genet	www.ncbi.nlm.nih.gov/pubmed/24430505	Genetic determinants of heel bone properties: genome-wide association meta-analysis and replication in the GEFOS/GENOMOS consortium.	Bone properties (heel)	4,556 European ancestry individuals	2,236 European ancestry individuals	7q31.31	WNT16	CPED1 - WNT16	ENSG00000106034	ENSG00000002745		24668	3257	rs2908007-G	rs2908007	0	2908007	upstream_gene_variant	1	0.37	1e-09	9	(BMD-DXA)	0.14	[0.09-0.18] unit increase	Affymetrix, Illumina [up to 2399195] (imputed)	N
8	rs2908007	7	120962164	rs2908007	2014-10-01	24430505	Moayyeri A	2014-01-14	Hum Mol Genet	www.ncbi.nlm.nih.gov/pubmed/24430505	Genetic determinants of heel bone properties: genome-wide association meta-analysis and replication in the GEFOS/GENOMOS consortium.	Bone properties (heel)	2,483 East Asian ancestry individuals, 1,885 European ancestry individuals, 11,146 individuals	10,074 European ancestry individuals, 2,870 European and other ancestry individuals, 21,434 individuals	7q31.31	WNT16	CPED1 - WNT16	ENSG00000106034	ENSG00000002745		24668	3257	rs2908007-G	rs2908007	0	2908007	upstream_gene_variant	1	0.41	2e-59	58.699	(VOS)	0.15	[0.13-0.17] unit increase	Affymetrix, Illumina [up to 2609590] (imputed)	N
8	rs2908007	7	120962164	rs2908007	2019-01-28	30598549	Morris JA	2018-12-31	Nat Genet	www.ncbi.nlm.nih.gov/pubmed/30598549	An atlas of genetic influences on osteoporosis in humans and mice.	Fractures	53,184 British ancestry cases, 373,611 British ancestry controls	367,900 European ancestry cases, 363,919 European ancestry controls	7q31.31	WNT16	CPED1 - WNT16	ENSG00000106034	ENSG00000002745		24668	3257	rs2908007-A	rs2908007	0	2908007	upstream_gene_variant	1	0.5961	2e-92	91.699		0.0625	[0.056-0.069] unit increase	NR [13977204] (imputed)	N
8	rs2908007	7	120962164	rs2908007	2017-07-14	28472463	Mullin BH	2017-05-04	Hum Mol Genet	www.ncbi.nlm.nih.gov/pubmed/28472463	Genome-wide association study meta-analysis for quantitative ultrasound parameters of bone identifies five novel loci for broadband ultrasound attenuation.	Bone ultrasound measurement (velocity of sound)	1,268 whole genome sequenced European ancestry women, 8,880 European ancestry women, 6,479 European ancestry men	NA	7q31.31	WNT16	CPED1 - WNT16	ENSG00000106034	ENSG00000002745		24668	3257	rs2908007-G	rs2908007	0	2908007	upstream_gene_variant	1	0.39	2e-29	28.699	(female)	0.17	[0.15-0.19] unit increase	Illumina [11973598] (imputed)	N
8	rs2908007	7	120962164	rs2908007	2017-07-14	28472463	Mullin BH	2017-05-04	Hum Mol Genet	www.ncbi.nlm.nih.gov/pubmed/28472463	Genome-wide association study meta-analysis for quantitative ultrasound parameters of bone identifies five novel loci for broadband ultrasound attenuation.	Bone ultrasound measurement (broadband ultrasound attenuation)	1,268 whole genome sequenced European ancestry women, 8,880 European ancestry women, 6,479 European ancestry men	NA	7q31.31	WNT16	CPED1 - WNT16	ENSG00000106034	ENSG00000002745		24668	3257	rs2908007-G	rs2908007	0	2908007	upstream_gene_variant	1	0.4	4e-27	26.3979	(male)	0.2	[0.16-0.24] unit increase	Illumina [11973598] (imputed)	N
8	rs2908007	7	120962164	rs2908007	2017-07-14	28472463	Mullin BH	2017-05-04	Hum Mol Genet	www.ncbi.nlm.nih.gov/pubmed/28472463	Genome-wide association study meta-analysis for quantitative ultrasound parameters of bone identifies five novel loci for broadband ultrasound attenuation.	Bone ultrasound measurement (broadband ultrasound attenuation)	1,268 whole genome sequenced European ancestry women, 8,880 European ancestry women, 6,479 European ancestry men	NA	7q31.31	WNT16	CPED1 - WNT16	ENSG00000106034	ENSG00000002745		24668	3257	rs2908007-G	rs2908007	0	2908007	upstream_gene_variant	1	0.4	1e-51	51		0.17	[0.15-0.19] unit increase	Illumina [11973598] (imputed)	N
8	rs2908007	7	120962164	rs2908007	2017-07-14	28472463	Mullin BH	2017-05-04	Hum Mol Genet	www.ncbi.nlm.nih.gov/pubmed/28472463	Genome-wide association study meta-analysis for quantitative ultrasound parameters of bone identifies five novel loci for broadband ultrasound attenuation.	Bone ultrasound measurement (velocity of sound)	1,268 whole genome sequenced European ancestry women, 8,880 European ancestry women, 6,479 European ancestry men	NA	7q31.31	WNT16	CPED1 - WNT16	ENSG00000106034	ENSG00000002745		24668	3257	rs2908007-G	rs2908007	0	2908007	upstream_gene_variant	1	0.4	2e-48	47.699		0.17	[0.15-0.19] unit increase	Illumina [11973598] (imputed)	N
8	rs2908007	7	120962164	rs2908007	2017-07-14	28472463	Mullin BH	2017-05-04	Hum Mol Genet	www.ncbi.nlm.nih.gov/pubmed/28472463	Genome-wide association study meta-analysis for quantitative ultrasound parameters of bone identifies five novel loci for broadband ultrasound attenuation.	Bone ultrasound measurement (broadband ultrasound attenuation)	1,268 whole genome sequenced European ancestry women, 8,880 European ancestry women, 6,479 European ancestry men	NA	7q31.31	WNT16	CPED1 - WNT16	ENSG00000106034	ENSG00000002745		24668	3257	rs2908007-G	rs2908007	0	2908007	upstream_gene_variant	1	0.39	1e-27	27	(female)	0.16	[0.14-0.18] unit increase	Illumina [11973598] (imputed)	N
8	rs2908007	7	120962164	rs2908007	2018-10-17	30158200	Trajanoska K	2018-08-29	BMJ	www.ncbi.nlm.nih.gov/pubmed/30158200	Assessment of the genetic and clinical determinants of fracture risk: genome wide association and mendelian randomisation study.	Fractures	37,857 European or East Asian cases, 227,116 European or East Asian controls	147,200 European ancestry cases, 150,085 European ancestry controls	7q31.31	WNT16, CPED1	CPED1 - WNT16	ENSG00000106034	ENSG00000002745		24668	3257	rs2908007-A	rs2908007	0	2908007	upstream_gene_variant	1	0.6	2e-39	38.699		1.06	[1.05-1.07]	Affymetrix, Illumina [2539801] (imputed)	N
8	rs2908007	7	120962164	rs2908007	2018-10-18	30048462	Kim SK	2018-07-26	PLoS One	www.ncbi.nlm.nih.gov/pubmed/30048462	Identification of 613 new loci associated with heel bone mineral density and a polygenic risk score for bone mineral density, osteoporosis and fracture.	Heel bone mineral density	394,929 European ancestry individuals	NA	7q31.31	WNT16	CPED1 - WNT16	ENSG00000106034	ENSG00000002745		24668	3257	rs2908007-?	rs2908007	0	2908007	upstream_gene_variant	1	NR	0	1699.15		NA		Affymetrix [20259828] (imputed)	N
8	rs2908007	7	120962164	rs2908007	2022-11-17	36329257	Lee CJ	2022-11-03	Commun Biol	www.ncbi.nlm.nih.gov/pubmed/36329257	Phenome-wide analysis of Taiwan Biobank reveals novel glycemia-related loci and genetic risks for diabetes.	Bone stiffness index	75,665 Taiwanese ancestry individuals	NA	7q31.31		CPED1 - WNT16	ENSG00000106034	ENSG00000002745		24668	3257	rs2908007-?	rs2908007	0	2908007	upstream_gene_variant	1	NR	7e-99	98.1549		1.70631	unit increase	NR [5925277] (imputed)	N
8	rs3801382	7	120966790	rs3779381	2019-01-28	30598549	Morris JA	2018-12-31	Nat Genet	www.ncbi.nlm.nih.gov/pubmed/30598549	An atlas of genetic influences on osteoporosis in humans and mice.	Heel bone mineral density	426,824 British ancestry individuals	NA	7q31.31	WNT16	WNT16			ENSG00000002745	NA	NA	rs3779381-A	rs3779381	0	3779381	intron_variant	0	0.74094	4e-143	142.398		0.0793046	[0.073-0.085] unit decrease	NR [13737936] (imputed)	N
8	rs3801382	7	120966790	rs3779381	2018-07-04	29499414	Pei YF	2018-02-27	Bone	www.ncbi.nlm.nih.gov/pubmed/29499414	Joint study of two genome-wide association meta-analyses identified 20p12.1 and 20q13.33 for bone mineral density.	Lumbar spine bone mineral density	up to 4,692 European ancestry individuals, up to 1,539 Han Chinese ancestry individuals, up to 849 African American individuals, up to 446 Hispanic individuals, 2,882 European ancestry whole-genome sequenced individuals, 3,549 European ancestry whole-exome sequenced individuals, 26,534 European ancestry non-array genotype imputed individuals	NA	7q31.31	WNT16	WNT16			ENSG00000002745	NA	NA	rs3779381-A	rs3779381	0	3779381	intron_variant	0	0.742765	1e-18	18		0.0782	[0.061-0.096] unit decrease	Affymetrix, Illumina [7998108] (imputed)	N
8	rs3801382	7	120966790	rs3779381	2018-07-04	29499414	Pei YF	2018-02-27	Bone	www.ncbi.nlm.nih.gov/pubmed/29499414	Joint study of two genome-wide association meta-analyses identified 20p12.1 and 20q13.33 for bone mineral density.	Femoral neck bone mineral density	up to 4,692 European ancestry individuals, up to 1,539 Han Chinese ancestry individuals, up to 849 African American individuals, up to 446 Hispanic individuals, 2,882 European ancestry whole-genome sequenced individuals, 3,549 European ancestry whole-exome sequenced individuals, 26,534 European ancestry non-array genotype imputed individuals	NA	7q31.31	WNT16	WNT16			ENSG00000002745	NA	NA	rs3779381-A	rs3779381	0	3779381	intron_variant	0	0.742765	1e-14	14		0.0605	[0.045-0.076] unit decrease	Affymetrix, Illumina [7998108] (imputed)	N
8	rs3801382	7	120966790	rs3779381	2017-07-14	28472463	Mullin BH	2017-05-04	Hum Mol Genet	www.ncbi.nlm.nih.gov/pubmed/28472463	Genome-wide association study meta-analysis for quantitative ultrasound parameters of bone identifies five novel loci for broadband ultrasound attenuation.	Bone ultrasound measurement (velocity of sound)	1,268 whole genome sequenced European ancestry women, 8,880 European ancestry women, 6,479 European ancestry men	NA	7q31.31	WNT16	WNT16			ENSG00000002745	NA	NA	rs3779381-G	rs3779381	0	3779381	intron_variant	0	0.25	1e-21	21	(male)	0.19	[0.15-0.23] unit increase	Illumina [11973598] (imputed)	N
8	rs3801382	7	120966790	rs3779381	2019-02-08	30251476	Lopez-Mejias R	2018-09-24	Arthritis Rheumatol	www.ncbi.nlm.nih.gov/pubmed/30251476	A genome-wide association study identifies a 3'UTR genetic variant of RARB associated with carotid intima-media thickness in rheumatoid arthritis.	Ischemic heart disease in rheumatoid arthritis	224 Spanish ancestry patients, 2,765 Spanish ancestry controls	NA	7q31.31	WNT16	WNT16			ENSG00000002745	NA	NA	rs3779381-G	rs3779381	0	3779381	intron_variant	0	0.283	2e-07	6.69897		1.77	[1.23-2.19]	Illumina [63089444] (imputed)	N
8	rs3801382	7	120966790	rs3779381	2019-06-21	31015401	Wu Y	2019-04-23	Nat Commun	www.ncbi.nlm.nih.gov/pubmed/31015401	Genome-wide association study of medication-use and associated disease in the UK Biobank.	Medication use (drugs affecting bone structure and mineralization)	7,870 European ancestry cases, 207,798 European ancestry controls	NA	7q31.31	WNT16	WNT16			ENSG00000002745	NA	NA	rs3779381-G	rs3779381	0	3779381	intron_variant	0	0.258819	5e-10	9.30103		0.11387	[0.078-0.15] unit decrease	Affymetrix [7288503] (imputed)	N
8	rs3801382	7	120966790	rs3779381	2021-12-14	34594039	Sakaue S	2021-09-30	Nat Genet	www.ncbi.nlm.nih.gov/pubmed/34594039	A cross-population atlas of genetic associations for 220 human phenotypes.	Osteoporosis	8,520 European ancestry cases, 479,981 European ancestry controls, 9,794 East Asian ancestry cases, 168,932 East Asian ancestry controls	NA	7q31.31		WNT16			ENSG00000002745	NA	NA	rs3779381-G	rs3779381	0	3779381	intron_variant	0	NR	5e-15	14.301		0.1162	[0.087-0.145] unit decrease	Affymetrix, Illumina [25844994] (imputed)	N
8	rs3801382	7	120966790	rs3779381	2021-12-14	34594039	Sakaue S	2021-09-30	Nat Genet	www.ncbi.nlm.nih.gov/pubmed/34594039	A cross-population atlas of genetic associations for 220 human phenotypes.	Medication use (drugs affecting bone structure and mineralization)	7,870 European ancestry cases, 207,798 European ancestry controls, 6,143 East Asian ancestry cases, 172,583 East Asian ancestry controls	NA	7q31.31		WNT16			ENSG00000002745	NA	NA	rs3779381-G	rs3779381	0	3779381	intron_variant	0	NR	5e-11	10.301		0.1024	[0.072-0.133] unit decrease	Affymetrix, Illumina [15248280] (imputed)	N
8	rs2908004	7	120969769	rs2908004	2014-12-18	24945404	Kemp JP	2014-06-19	PLoS Genet	www.ncbi.nlm.nih.gov/pubmed/24945404	Phenotypic dissection of bone mineral density reveals skeletal site specificity and facilitates the identification of novel loci in the genetic regulation of bone mass attainment.	Bone mineral density (paediatric, lower limb)	8,007 European ancestry children, 289 Surinamese ancestry children, 300 Turkish ancestry children, 232 Moroccan ancestry children, 588 children	NA	7q31.31	FAM3C, WNT16, CPED1	WNT16			ENSG00000002745	NA	NA	rs2908004-A	rs2908004	0	2908004	missense_variant	0	0.47	3e-11	10.5229		0.1	[0.071-0.129] unit increase	Illumina [~ 2500000] (imputed)	N
8	rs2908004	7	120969769	rs2908004	2014-12-18	24945404	Kemp JP	2014-06-19	PLoS Genet	www.ncbi.nlm.nih.gov/pubmed/24945404	Phenotypic dissection of bone mineral density reveals skeletal site specificity and facilitates the identification of novel loci in the genetic regulation of bone mass attainment.	Bone mineral density (paediatric, lower limb)	8,007 European ancestry children, 289 Surinamese ancestry children, 300 Turkish ancestry children, 232 Moroccan ancestry children, 588 children	NA	7q31.31	FAM3C, WNT16, CPED1	WNT16			ENSG00000002745	NA	NA	rs2908004-A	rs2908004	0	2908004	missense_variant	0	NR	1e-09	9	(EA)	0.1039	[0.07-0.138] unit increase	Illumina [~ 2500000] (imputed)	N
8	rs2908004	7	120969769	rs2908004	2012-09-12	22792071	Zheng HF	2012-07-05	PLoS Genet	www.ncbi.nlm.nih.gov/pubmed/22792071	WNT16 influences bone mineral density, cortical bone thickness, bone strength, and osteoporotic fracture risk.	Bone mineral density	5,672 European ancestry individuals	NA	7q31.31	WNT16	WNT16			ENSG00000002745	NA	NA	rs2908004-G	rs2908004	0	2908004	missense_variant	0	0.58	1e-15	15		0.16	[NR] mg/cm3 decrease	Affymetrix, Illumina [~ 2500000] (imputed)	N
8	rs2908004	7	120969769	rs2908004	2022-05-31	33875891	Smith SM	2021-04-19	Nat Neurosci	www.ncbi.nlm.nih.gov/pubmed/33875891	An expanded set of genome-wide association studies of brain imaging phenotypes in UK Biobank.	IDP T1 SIENAX brain-unnormalised volume	22,138 British ancestry individuals	11,086 British ancestry individuals	7q31.31		WNT16			ENSG00000002745	NA	NA	rs2908004-A	rs2908004	0	2908004	missense_variant	0	0.444	1e-14	14		0.074	[0.054-0.094] unit increase	Affymetrix [17103079] (imputed)	N
8	rs2908004	7	120969769	rs2908004	2022-05-31	33875891	Smith SM	2021-04-19	Nat Neurosci	www.ncbi.nlm.nih.gov/pubmed/33875891	An expanded set of genome-wide association studies of brain imaging phenotypes in UK Biobank.	IDP T1 FAST ROIs L temporal pole	22,133 British ancestry individuals	11,086 British ancestry individuals	7q31.31		WNT16			ENSG00000002745	NA	NA	rs2908004-A	rs2908004	0	2908004	missense_variant	0	0.444	7e-14	13.1549		0.071	[0.051-0.091] unit increase	Affymetrix [17103079] (imputed)	N
8	rs2908004	7	120969769	rs2908004	2022-05-31	33875891	Smith SM	2021-04-19	Nat Neurosci	www.ncbi.nlm.nih.gov/pubmed/33875891	An expanded set of genome-wide association studies of brain imaging phenotypes in UK Biobank.	IDP T1 SIENAX peripheral grey unnormalised volume	22,138 British ancestry individuals	11,086 British ancestry individuals	7q31.31		WNT16			ENSG00000002745	NA	NA	rs2908004-A	rs2908004	0	2908004	missense_variant	0	0.444	1e-21	21		0.091	[0.073-0.109] unit increase	Affymetrix [17103079] (imputed)	N
8	rs2908004	7	120969769	rs2908004	2022-05-31	33875891	Smith SM	2021-04-19	Nat Neurosci	www.ncbi.nlm.nih.gov/pubmed/33875891	An expanded set of genome-wide association studies of brain imaging phenotypes in UK Biobank.	IDP T1 SIENAX grey normalised volume	22,138 British ancestry individuals	11,086 British ancestry individuals	7q31.31		WNT16			ENSG00000002745	NA	NA	rs2908004-A	rs2908004	0	2908004	missense_variant	0	0.444	7e-19	18.1549		0.084	[0.064-0.104] unit increase	Affymetrix [17103079] (imputed)	N
8	rs2908004	7	120969769	rs2908004	2022-05-31	33875891	Smith SM	2021-04-19	Nat Neurosci	www.ncbi.nlm.nih.gov/pubmed/33875891	An expanded set of genome-wide association studies of brain imaging phenotypes in UK Biobank.	IDP T1 SIENAX grey unnormalised volume	22,138 British ancestry individuals	11,086 British ancestry individuals	7q31.31		WNT16			ENSG00000002745	NA	NA	rs2908004-A	rs2908004	0	2908004	missense_variant	0	0.444	2e-18	17.699		0.084	[0.064-0.104] unit increase	Affymetrix [17103079] (imputed)	N
8	rs2908004	7	120969769	rs2908004	2022-05-31	33875891	Smith SM	2021-04-19	Nat Neurosci	www.ncbi.nlm.nih.gov/pubmed/33875891	An expanded set of genome-wide association studies of brain imaging phenotypes in UK Biobank.	IDP T1 SIENAX brain-normalised volume	22,138 British ancestry individuals	11,086 British ancestry individuals	7q31.31		WNT16			ENSG00000002745	NA	NA	rs2908004-A	rs2908004	0	2908004	missense_variant	0	0.444	4e-15	14.3979		0.075	[0.055-0.095] unit increase	Affymetrix [17103079] (imputed)	N
8	rs2908004	7	120973621	rs2536189	2022-05-31	33875891	Smith SM	2021-04-19	Nat Neurosci	www.ncbi.nlm.nih.gov/pubmed/33875891	An expanded set of genome-wide association studies of brain imaging phenotypes in UK Biobank.	IDP T1 SIENAX peripheral grey normalised volume	22,138 British ancestry individuals	11,086 British ancestry individuals	7q31.31		WNT16			ENSG00000002745	NA	NA	rs2536189-G	rs2536189	0	2536189	intron_variant	0	0.448	4e-22	21.3979		0.092	[0.074-0.11] unit increase	Affymetrix [17103079] (imputed)	N
8	rs2908004	7	120973621	rs2536189	2019-02-08	30595370	Kichaev G	2018-12-27	Am J Hum Genet	www.ncbi.nlm.nih.gov/pubmed/30595370	Leveraging Polygenic Functional Enrichment to Improve GWAS Power.	Lung function (FEV1/FVC)	approximately 370,000 European ancestry individuals	NA	7q31.31		WNT16			ENSG00000002745	NA	NA	rs2536189-?	rs2536189	0	2536189	intron_variant	0	NR	4e-10	9.39794		NA		NR [~ 8900000] (imputed)	N
8	rs3801382	7	120974765	rs3801387	2018-03-05	29304378	Medina-Gomez C	2018-01-04	Am J Hum Genet	www.ncbi.nlm.nih.gov/pubmed/29304378	Life-Course Genome-wide Association Study Meta-analysis of Total Body BMD and Assessment of Age-Specific Effects.	Total body bone mineral density	56,284 European ancestry individuals, up to 1,333 African American individuals, up to 9,328 admixed individuals	NA	7q31.31	NR	WNT16			ENSG00000002745	NA	NA	rs3801387-A	rs3801387	0	3801387	intron_variant	0	0.7279	1e-100	100		0.1347	unit decrease	Affymetrix, Illumina [~ 23700000] (imputed)	N
8	rs3801382	7	120974765	rs3801387	2018-03-05	29304378	Medina-Gomez C	2018-01-04	Am J Hum Genet	www.ncbi.nlm.nih.gov/pubmed/29304378	Life-Course Genome-wide Association Study Meta-analysis of Total Body BMD and Assessment of Age-Specific Effects.	Total body bone mineral density	56,284 European ancestry individuals, up to 1,333 African American individuals, up to 9,328 admixed individuals	NA	7q31.31	NR	WNT16			ENSG00000002745	NA	NA	rs3801387-A	rs3801387	0	3801387	intron_variant	0	0.7337	3e-87	86.5229	(European)	0.1377	unit decrease	Affymetrix, Illumina [~ 23700000] (imputed)	N
8	rs3801382	7	120974765	rs3801387	2018-03-05	29304378	Medina-Gomez C	2018-01-04	Am J Hum Genet	www.ncbi.nlm.nih.gov/pubmed/29304378	Life-Course Genome-wide Association Study Meta-analysis of Total Body BMD and Assessment of Age-Specific Effects.	Total body bone mineral density (age 45-60)	18,805 European individuals	NA	7q31.31	NR	WNT16			ENSG00000002745	NA	NA	rs3801387-A	rs3801387	0	3801387	intron_variant	0	0.7348	3e-30	29.5229		0.1359	unit decrease	Affymetrix, Illumina [~ 23700000] (imputed)	N
8	rs3801382	7	120974765	rs3801387	2018-03-05	29304378	Medina-Gomez C	2018-01-04	Am J Hum Genet	www.ncbi.nlm.nih.gov/pubmed/29304378	Life-Course Genome-wide Association Study Meta-analysis of Total Body BMD and Assessment of Age-Specific Effects.	Total body bone mineral density (age over 60)	22,504 European ancestry and African American individuals	NA	7q31.31	NR	WNT16			ENSG00000002745	NA	NA	rs3801387-A	rs3801387	0	3801387	intron_variant	0	0.7266	3e-35	34.5229		0.1337	unit decrease	Affymetrix, Illumina [~ 23700000] (imputed)	N
8	rs3801382	7	120974765	rs3801387	2013-04-11	22504420	Estrada K	2012-04-15	Nat Genet	www.ncbi.nlm.nih.gov/pubmed/22504420	Genome-wide meta-analysis identifies 56 bone mineral density loci and reveals 14 loci associated with risk of fracture.	Lumbar spine bone mineral density	Up to 32,961 European and East Asian ancestry individuals	Up to 50,933 European and East Asian ancestry individuals	7q31.31	WNT16	WNT16			ENSG00000002745	NA	NA	rs3801387-A	rs3801387	0	3801387	intron_variant	0	0.74	3e-51	50.5229		0.09	[NR] unit decrease	Affymetrix, Illumina [~ 2500000] (imputed)	N
8	rs3801382	7	120974765	rs3801387	2022-04-13	34673960	Greenbaum J	2021-10-21	Hum Mol Genet	www.ncbi.nlm.nih.gov/pubmed/34673960	A multi-ethnic whole genome sequencing study to identify novel loci for bone mineral density.	Bone mineral density (spine)	1,825 African American females, 26,724 European ancestry females, 1,683 Hispanic females	NA	7q31.31		WNT16			ENSG00000002745	NA	NA	rs3801387-?	rs3801387	0	3801387	intron_variant	0	NR	2e-22	21.699		NA		NR [NR] (imputed)	N
8	rs2908004	7	120979089	rs2707466	2012-09-12	22792071	Zheng HF	2012-07-05	PLoS Genet	www.ncbi.nlm.nih.gov/pubmed/22792071	WNT16 influences bone mineral density, cortical bone thickness, bone strength, and osteoporotic fracture risk.	Cortical thickness	5,878 European ancestry individuals	1,032 European ancestry individuals	7q31.31	WNT16	WNT16			ENSG00000002745	NA	NA	rs2707466-C	rs2707466	0	2707466	missense_variant	0	NR	2e-10	9.69897		0.11	[0.071-0.149] mm decrease	Affymetrix, Illumina [~ 2500000] (imputed)	N
8	rs3801382	7	120983343	rs10242100	2014-07-20	24249740	Zhang L	2013-11-17	Hum Mol Genet	www.ncbi.nlm.nih.gov/pubmed/24249740	Multistage genome-wide association meta-analyses identified two new loci for bone mineral density.	Bone mineral density	5,833 European ancestry females, 2,639 European ancestry males, 784 Han Chinese ancestry females, 763 Han Chinese ancestry males, 712 African American females, 409 Hispanic females	7,010 European ancestry females, 3,772 European ancestry males, 2,980 East Asian ancestry females, 2,159 East Asian ancestry males	7q31.31	WNT16	WNT16 - FAM3C	ENSG00000002745	ENSG00000196937		2185	5589	rs10242100-?	rs10242100	0	10242100	downstream_gene_variant	1	NR	2e-10	9.69897	(hip)	NA		Affymetrix, Illumina [5842825] (imputed)	N
8	rs3801382	7	120983343	rs10242100	2018-03-05	29304378	Medina-Gomez C	2018-01-04	Am J Hum Genet	www.ncbi.nlm.nih.gov/pubmed/29304378	Life-Course Genome-wide Association Study Meta-analysis of Total Body BMD and Assessment of Age-Specific Effects.	Total body bone mineral density (age 30-45)	10,062 European and unknown ancestry individuals	NA	7q31.31	NR	WNT16 - FAM3C	ENSG00000002745	ENSG00000196937		2185	5589	rs10242100-A	rs10242100	0	10242100	downstream_gene_variant	1	0.7296	8e-23	22.0969		0.1614	unit decrease	Affymetrix, Illumina [~ 23700000] (imputed)	N
8	rs3801382	7	120983343	rs10242100	2021-11-29	33893285	Guindo-Martinez M	2021-04-23	Nat Commun	www.ncbi.nlm.nih.gov/pubmed/33893285	The impact of non-additive genetic associations on age-related complex diseases.	Osteoporosis	5,399 European ancestry cases, 51,238 European ancestry controls	NA	7q31.31		WNT16 - FAM3C	ENSG00000002745	ENSG00000196937		2185	5589	rs10242100-G	rs10242100	0	10242100	downstream_gene_variant	1	0.276502	3e-08	7.52288		0.87		Affymetrix [15544346] (imputed)	N
8	rs3801382	7	120983343	rs10242100	2022-11-23	35164939	van der Meer D	2022-02-11	Biol Psychiatry	www.ncbi.nlm.nih.gov/pubmed/35164939	Boosting Schizophrenia Genetics by Utilizing Genetic Overlap With Brain Morphology.	Brain morphology (MOSTest)	33,735 white British ancestry individuals	NA	7q31.31		WNT16 - FAM3C	ENSG00000002745	ENSG00000196937		2185	5589	rs10242100-?	rs10242100	0	10242100	downstream_gene_variant	1	NR	8e-22	21.0969		NA		NR [9061072] (imputed)	N
8	rs2908004	7	120984041	rs2536185	2021-12-15	34560273	Shadrin AA	2021-09-21	Neuroimage	www.ncbi.nlm.nih.gov/pubmed/34560273	Vertex-wise multivariate genome-wide association study identifies 780 unique genetic loci associated with cortical morphology.	Cortical thickness	35,657 White British ancestry individuals	NA	7q31.31	NR	WNT16 - FAM3C	ENSG00000002745	ENSG00000196937		2883	4891	rs2536185-T	rs2536185	0	2536185	downstream_gene_variant	1	0.4485	5e-12	11.301		NA		NR [9056863] (imputed)	N
8	rs3801382	7	120994169	rs3801383	2022-05-31	33875891	Smith SM	2021-04-19	Nat Neurosci	www.ncbi.nlm.nih.gov/pubmed/33875891	An expanded set of genome-wide association studies of brain imaging phenotypes in UK Biobank.	IDP T1 FAST ROIs R temporal pole	22,133 British ancestry individuals	11,086 British ancestry individuals	7q31.31		FAM3C			ENSG00000196937	NA	NA	rs3801383-T	rs3801383	0	3801383	intron_variant	0	0.279	4e-15	14.3979		0.083	[0.061-0.105] unit increase	Affymetrix [17103079] (imputed)	N
8	rs3801382	7	120994169	rs3801383	2022-04-13	34673960	Greenbaum J	2021-10-21	Hum Mol Genet	www.ncbi.nlm.nih.gov/pubmed/34673960	A multi-ethnic whole genome sequencing study to identify novel loci for bone mineral density.	Bone mineral density (femoral neck)	2,948 African American individuals, 39,107 European ancestry individuals, 2,451 Hispanic individuals	NA	7q31.31		FAM3C			ENSG00000196937	NA	NA	rs3801383-?	rs3801383	0	3801383	intron_variant	0	NR	6e-17	16.2218		NA		NR [15500000] (imputed)	N
8	rs2908004	7	120997560	rs2536172	2019-04-18	30779856	Lu HF	2019-02-19	J Bone Miner Res	www.ncbi.nlm.nih.gov/pubmed/30779856	A meta-analysis of genome-wide association studies identifies three loci associated with stiffness index of the calcaneus.	Calcaneus stiffness index	7,742 Taiwanese ancestry individuals	2,955 Korean ancestry individuals	7q31.31	FAM3C	FAM3C			ENSG00000196937	NA	NA	rs2536172-?	rs2536172	0	2536172	intron_variant	0	0.4085	3e-13	12.5229		0.1165	[0.085-0.148] unit increase	Affymetrix [~ 6100000] (imputed)	N
8	rs3801382	7	121000718	rs7807953	2022-03-07	34910505	van der Meer D	2021-12-15	Sci Adv	www.ncbi.nlm.nih.gov/pubmed/34910505	The genetic architecture of human cortical folding.	Vertex-wise cortical thickness	33,748 European ancestry individuals	NA	7q31.31		FAM3C			ENSG00000196937	NA	NA	rs7807953-T	rs7807953	0	7807953	intron_variant	0	0.26	2e-13	12.699		7.36	z score increase	Affymetrix [9061022] (imputed)	N
8	rs3801382	7	121000931	rs7808155	2022-05-31	33875891	Smith SM	2021-04-19	Nat Neurosci	www.ncbi.nlm.nih.gov/pubmed/33875891	An expanded set of genome-wide association studies of brain imaging phenotypes in UK Biobank.	QC T1-to-standard nonlinear alignment discrepancy	22,138 British ancestry individuals	11,086 British ancestry individuals	7q31.31		FAM3C			ENSG00000196937	NA	NA	rs7808155-G	rs7808155	0	7808155	intron_variant	0	0.279	6e-31	30.2218		0.122	[0.1-0.14] unit decrease	Affymetrix [17103079] (imputed)	N
8	rs3801382	7	121000931	rs7808155	2022-04-13	34673960	Greenbaum J	2021-10-21	Hum Mol Genet	www.ncbi.nlm.nih.gov/pubmed/34673960	A multi-ethnic whole genome sequencing study to identify novel loci for bone mineral density.	Bone mineral density (spine)	2,948 African American individuals, 39,107 European ancestry individuals, 2,451 Hispanic individuals	NA	7q31.31		FAM3C			ENSG00000196937	NA	NA	rs7808155-?	rs7808155	0	7808155	intron_variant	0	NR	1e-21	21		NA		NR [15500000] (imputed)	N
8	rs3801382	7	121018579	rs917727	2017-09-21	28743860	Medina-Gomez C	2017-07-25	Nat Commun	www.ncbi.nlm.nih.gov/pubmed/28743860	Bivariate genome-wide association meta-analysis of pediatric musculoskeletal traits reveals pleiotropic effects at the SREBF1/TOM1L2 locus.	TB-LM or TBLH-BMD (pleiotropy)	8,327 European ancestry individuals, 2,087 individuals	NA	7q31.31	WNT16, CPED1	FAM3C			ENSG00000196937	NA	NA	rs917727-T	rs917727	0	917727	intron_variant	0	0.29	3e-20	19.5229		NA		Illumina [2276811] (imputed)	N
8	rs3801382	7	121018579	rs917727	2017-09-21	28743860	Medina-Gomez C	2017-07-25	Nat Commun	www.ncbi.nlm.nih.gov/pubmed/28743860	Bivariate genome-wide association meta-analysis of pediatric musculoskeletal traits reveals pleiotropic effects at the SREBF1/TOM1L2 locus.	Bone mineral density (paediatric, total body less femoral head)	8,327 European ancestry individuals, 2,087 individuals	NA	7q31.31	WNT16, CPED1	FAM3C			ENSG00000196937	NA	NA	rs917727-T	rs917727	0	917727	intron_variant	0	0.29	5e-17	16.301		0.1289	[NR] unit increase	Illumina [2276811] (imputed)	N
8	rs3801382	7	121018579	rs917727	2012-09-11	22792070	Medina-Gomez C	2012-07-05	PLoS Genet	www.ncbi.nlm.nih.gov/pubmed/22792070	Meta-analysis of genome-wide scans for total body BMD in children and adults reveals allelic heterogeneity and age-specific effects at the WNT16 locus.	Bone mineral density	1,834 European ancestry children, 825 children	11,052 European ancestry individuals	7q31.31	WNT16	FAM3C			ENSG00000196937	NA	NA	rs917727-T	rs917727	0	917727	intron_variant	0	0.273	1e-27	27		0.154	[NR] unit increase	Illumina [3021329] (imputed)	N
8	rs3801382	7	121018857	rs917726	2018-03-05	29304378	Medina-Gomez C	2018-01-04	Am J Hum Genet	www.ncbi.nlm.nih.gov/pubmed/29304378	Life-Course Genome-wide Association Study Meta-analysis of Total Body BMD and Assessment of Age-Specific Effects.	Total body bone mineral density (age 0-15)	11,807 European and unknown ancestry individuals	NA	7q31.31	NR	FAM3C			ENSG00000196937	NA	NA	rs917726-A	rs917726	0	917726	intron_variant	0	0.7269	5e-21	20.301		0.137	unit decrease	Affymetrix, Illumina [~ 23700000] (imputed)	N
8	rs3801382	7	121025502	rs718766	2018-10-19	30172743	Liang X	2018-08-30	Bone	www.ncbi.nlm.nih.gov/pubmed/30172743	Assessing the genetic correlations between early growth parameters and bone mineral density: A polygenic risk score analysis.	Ulna and radius bone mineral density	2,286 European ancestry individuals	NA	7q31.31	FAM3C	FAM3C			ENSG00000196937	NA	NA	rs718766-?	rs718766	0	718766	intron_variant	0	NR	2e-10	9.69897		NA		Affymetrix [753382]	N
8	rs2908004	7	121031879	rs4727924	2022-01-14	33430342	Younes N	2021-01-07	J Pers Med	www.ncbi.nlm.nih.gov/pubmed/33430342	A Whole-Genome Sequencing Association Study of Low Bone Mineral Density Identifies New Susceptibility Loci in the Phase I Qatar Biobank Cohort.	Total body bone mineral density	3,000 Qatari ancestry individuals	NA	7q31.31		FAM3C			ENSG00000196937	NA	NA	rs4727924-T	rs4727924	0	4727924	intron_variant	0	NR	2e-11	10.699		NA		Illumina [1084750]	N
8	rs2908004	7	121031879	rs4727924	2022-01-14	33430342	Younes N	2021-01-07	J Pers Med	www.ncbi.nlm.nih.gov/pubmed/33430342	A Whole-Genome Sequencing Association Study of Low Bone Mineral Density Identifies New Susceptibility Loci in the Phase I Qatar Biobank Cohort.	Bone mineral density (spine)	3,000 Qatari ancestry individuals	NA	7q31.31		FAM3C			ENSG00000196937	NA	NA	rs4727924-?	rs4727924	0	4727924	intron_variant	0	NR	2e-08	7.69897		NA		Illumina [1084750]	N
8	rs2908004	7	121031879	rs4727924	2022-01-14	33430342	Younes N	2021-01-07	J Pers Med	www.ncbi.nlm.nih.gov/pubmed/33430342	A Whole-Genome Sequencing Association Study of Low Bone Mineral Density Identifies New Susceptibility Loci in the Phase I Qatar Biobank Cohort.	Bone mineral density (trunk)	3,000 Qatari ancestry individuals	NA	7q31.31		FAM3C			ENSG00000196937	NA	NA	rs4727924-?	rs4727924	0	4727924	intron_variant	0	NR	2e-08	7.69897		NA		Illumina [1084750]	N
8	rs3801382	7	121033121	rs7776725	2014-12-18	24945404	Kemp JP	2014-06-19	PLoS Genet	www.ncbi.nlm.nih.gov/pubmed/24945404	Phenotypic dissection of bone mineral density reveals skeletal site specificity and facilitates the identification of novel loci in the genetic regulation of bone mass attainment.	Bone mineral density (paediatric, total body less femoral head)	8,007 European ancestry children, 289 Surinamese ancestry children, 300 Turkish ancestry children, 232 Moroccan ancestry children, 588 children	NA	7q31.31	FAM3C, WNT16, CPED1	FAM3C			ENSG00000196937	NA	NA	rs7776725-C	rs7776725	0	7776725	intron_variant	0	0.27	6e-20	19.2218		0.159	[0.13-0.19] unit increase	Illumina [~ 2500000] (imputed)	N
8	rs3801382	7	121033121	rs7776725	2014-12-18	24945404	Kemp JP	2014-06-19	PLoS Genet	www.ncbi.nlm.nih.gov/pubmed/24945404	Phenotypic dissection of bone mineral density reveals skeletal site specificity and facilitates the identification of novel loci in the genetic regulation of bone mass attainment.	Bone mineral density (paediatric, total body less femoral head)	8,007 European ancestry children, 289 Surinamese ancestry children, 300 Turkish ancestry children, 232 Moroccan ancestry children, 588 children	NA	7q31.31	FAM3C, WNT16, CPED1	FAM3C			ENSG00000196937	NA	NA	rs7776725-C	rs7776725	0	7776725	intron_variant	0	NR	2e-15	14.699	(EA)	0.1582	[0.12-0.2] unit increase	Illumina [~ 2500000] (imputed)	N
8	rs3801382	7	121033121	rs7776725	2017-02-13	27424934	Choi HJ	2016-07-15	Bone	www.ncbi.nlm.nih.gov/pubmed/27424934	Genome-wide association study in East Asians suggests UHMK1 as a novel bone mineral density susceptibility gene.	Bone mineral density (femoral neck)	2,729 Korean ancestry individuals	1,547 Han Chinese ancestry individuals, 3,237 European ancestry individuals	7q31.31	WNT16	FAM3C			ENSG00000196937	NA	NA	rs7776725-C	rs7776725	0	7776725	intron_variant	0	0.13	1e-06	6		0.1	unit increase	Affymetrix [328918]	N
8	rs3801382	7	121033121	rs7776725	2017-02-13	27424934	Choi HJ	2016-07-15	Bone	www.ncbi.nlm.nih.gov/pubmed/27424934	Genome-wide association study in East Asians suggests UHMK1 as a novel bone mineral density susceptibility gene.	Bone mineral density (femoral neck)	2,729 Korean ancestry individuals	1,547 Han Chinese ancestry individuals, 3,237 European ancestry individuals	7q31.31	WNT16	FAM3C			ENSG00000196937	NA	NA	rs7776725-C	rs7776725	0	7776725	intron_variant	0	0.13	6e-07	6.22185	(females)	0.13	unit increase	Affymetrix [328918]	N
8	rs3801382	7	121033121	rs7776725	2017-02-13	27424934	Choi HJ	2016-07-15	Bone	www.ncbi.nlm.nih.gov/pubmed/27424934	Genome-wide association study in East Asians suggests UHMK1 as a novel bone mineral density susceptibility gene.	Bone mineral density (total hip)	2,729 Korean ancestry individuals	1,547 Chinese Han ancestry individuals, 3,237 European ancestry individuals	7q31.31	WNT16	FAM3C			ENSG00000196937	NA	NA	rs7776725-C	rs7776725	0	7776725	intron_variant	0	0.13	9e-09	8.04576		0.12	unit increase	Affymetrix [328918]	N
8	rs3801382	7	121033121	rs7776725	2017-02-13	27424934	Choi HJ	2016-07-15	Bone	www.ncbi.nlm.nih.gov/pubmed/27424934	Genome-wide association study in East Asians suggests UHMK1 as a novel bone mineral density susceptibility gene.	Bone mineral density (total hip)	2,729 Korean ancestry individuals	1,547 Chinese Han ancestry individuals, 3,237 European ancestry individuals	7q31.31	WNT16	FAM3C			ENSG00000196937	NA	NA	rs7776725-C	rs7776725	0	7776725	intron_variant	0	0.13	4e-08	7.39794	(females)	0.15	unit increase	Affymetrix [328918]	N
8	rs3801382	7	121033121	rs7776725	2018-04-30	26367794	Zheng HF	2015-10-01	Nature	www.ncbi.nlm.nih.gov/pubmed/26367794	Whole-genome sequencing identifies EN1 as a determinant of bone density and fracture.	Forearm bone mineral density	6,627 European ancestry individuals, 1,221 whole genome sequenced European ancestry individuals, 295 whole exome sequenced European ancestry individuals,	2,662 European ancestry individuals	7q31.31	WNT16, FAM3C	FAM3C			ENSG00000196937	NA	NA	rs7776725-C	rs7776725	0	7776725	intron_variant	0	0.285	1e-25	25		0.186	[0.15-0.22] unit increase	Illumina [at least 14018627] (imputed)	N
8	rs3801382	7	121033121	rs7776725	2009-05-05	19396169	Cho YS	2009-04-26	Nat Genet	www.ncbi.nlm.nih.gov/pubmed/19396169	A large-scale genome-wide association study of Asian populations uncovers genetic factors influencing eight quantitative traits.	Biomedical quantitative traits	8,842 Korean ancestry individuals	7,861 Korean ancestry individuals	7q31.31	FAM3C	FAM3C			ENSG00000196937	NA	NA	rs7776725-C	rs7776725	0	7776725	intron_variant	0	0.13	2e-06	5.69897	(BD-TT)	NA		Affymetrix [2156535] (imputed)	N
8	rs3801382	7	121033121	rs7776725	2009-05-05	19396169	Cho YS	2009-04-26	Nat Genet	www.ncbi.nlm.nih.gov/pubmed/19396169	A large-scale genome-wide association study of Asian populations uncovers genetic factors influencing eight quantitative traits.	Biomedical quantitative traits	8,842 Korean ancestry individuals	7,861 Korean ancestry individuals	7q31.31	FAM3C	FAM3C			ENSG00000196937	NA	NA	rs7776725-C	rs7776725	0	7776725	intron_variant	0	0.13	1e-11	11	(BD-RT)	NA		Affymetrix [2156535] (imputed)	N
8	rs3801382	7	121033121	rs7776725	2018-10-19	30172743	Liang X	2018-08-30	Bone	www.ncbi.nlm.nih.gov/pubmed/30172743	Assessing the genetic correlations between early growth parameters and bone mineral density: A polygenic risk score analysis.	Total body bone mineral density	2,286 European ancestry individuals	NA	7q31.31	FAM3C	FAM3C			ENSG00000196937	NA	NA	rs7776725-?	rs7776725	0	7776725	intron_variant	0	NR	2e-06	5.69897		NA		Affymetrix [753382]	N
8	rs3801382	7	121033121	rs7776725	2022-04-13	34673960	Greenbaum J	2021-10-21	Hum Mol Genet	www.ncbi.nlm.nih.gov/pubmed/34673960	A multi-ethnic whole genome sequencing study to identify novel loci for bone mineral density.	Bone mineral density (femoral neck)	1,825 African American females, 26,724 European ancestry females, 1,683 Hispanic females	NA	7q31.31		FAM3C			ENSG00000196937	NA	NA	rs7776725-?	rs7776725	0	7776725	intron_variant	0	NR	6e-15	14.2218		NA		NR [NR] (imputed)	N
8	rs5000109	7	121161554	rs13113026 x rs10259325	2020-07-28	32450446	Wang H	2020-04-29	Neurobiol Aging	www.ncbi.nlm.nih.gov/pubmed/32450446	Genome-wide interaction analysis of pathological hallmarks in Alzheimer's disease.	Total PHF-tau (SNP x SNP interaction)	1,285 individuals	NA	7q31.32	NR x NR	No mapped genes				NA	NA	rs13113026-? x rs10259325-?	rs13113026 x rs10259325	0	NA	intron_variant x intergenic_variant	NA	NR	1e-09	9		NA		Affymetrix, Illumina [279409] (imputed)	N
8	rs5000109	7	121195151	rs2107801	2019-01-28	30598549	Morris JA	2018-12-31	Nat Genet	www.ncbi.nlm.nih.gov/pubmed/30598549	An atlas of genetic influences on osteoporosis in humans and mice.	Heel bone mineral density	426,824 British ancestry individuals	NA	7q31.32	FAM3C					NA	NA	rs2107801-T	rs2107801	0	2107801	intergenic_variant	1	0.585212	2e-12	11.699		0.0131241	[0.0095-0.0168] unit decrease	NR [13737936] (imputed)	N
9	rs80074088	8	119805578	rs80074088	2022-11-16	34791242	Knol MJ	2021-11-15	Hum Mol Genet	www.ncbi.nlm.nih.gov/pubmed/34791242	Genetic architecture of orbital telorism.	Orbital telorism	34,130 European ancestry individuals	NA	8q24.12		SAMD12-AS1			ENSG00000281641	NA	NA	rs80074088-?	rs80074088	0	80074088	intron_variant	0	NR	6e-09	8.22185		0.3141	[0.21-0.42] unit decrease	Affymetrix, Illumina [NR] (imputed)	N
9	rs80074088	8	119806645	rs34266810	2022-11-16	34791242	Knol MJ	2021-11-15	Hum Mol Genet	www.ncbi.nlm.nih.gov/pubmed/34791242	Genetic architecture of orbital telorism.	Orbital telorism	34,130 European ancestry individuals	NA	8q24.12		SAMD12-AS1			ENSG00000281641	NA	NA	rs34266810-?	rs34266810	0	34266810	intron_variant	0	NR	6e-09	8.22185		0.314	[0.21-0.42] unit increase	Affymetrix, Illumina [NR] (imputed)	N
9	rs11784196	8	119809322	rs80294347	2021-06-29	33462484	Sinnott-Armstrong N	2021-01-18	Nat Genet	www.ncbi.nlm.nih.gov/pubmed/33462484	Genetics of 35 blood and urine biomarkers in the UK Biobank.	Serum alkaline phosphatase levels	342,535 European ancestry individuals, 6,019 African ancestry individuals, 7,337 South Asian ancestry individuals	NA	8q24.12	NR	SAMD12-AS1			ENSG00000281641	NA	NA	rs80294347-A	rs80294347	0	80294347	intron_variant	0	NR	5e-21	20.301		0.0429	[0.034-0.052] unit increase	Affymetrix [9000000] (imputed)	N
9	rs11784196	8	119830680	rs903614	2013-01-30	23144326	Kim DK	2012-11-09	Am J Respir Crit Care Med	www.ncbi.nlm.nih.gov/pubmed/23144326	Genome-wide association analysis of blood biomarkers in chronic obstructive pulmonary disease.	Chronic obstructive pulmonary disease-related biomarkers	Up to 1,951 European ancestry smokers	NA	8q24.12	KB-1137H10.1	SAMD12-AS1			ENSG00000281641	NA	NA	rs903614-C	rs903614	0	903614	intron_variant	0	0.1	3e-06	5.52288	(IL8)	NA		Illumina [588352]	N
9	rs3134076	8	119848956	rs1493935	2017-08-30	27863252	Astle WJ	2016-11-17	Cell	www.ncbi.nlm.nih.gov/pubmed/27863252	The Allelic Landscape of Human Blood Cell Trait Variation and Links to Common Complex Disease.	Eosinophil percentage of white cells	172,378 European ancestry individuals	NA	8q24.12	intergenic	SAMD12-AS1			ENSG00000281641	NA	NA	rs1493935-A	rs1493935	0	1493935	intron_variant	0	0.6692	1e-09	9		0.023133	[0.016-0.031] unit increase	Affymetrix [~ 2500000] (imputed)	N
9	8:119933039_TAA_T	8	119886923	rs2055101	2020-09-21	32888493	Chen MH	2020-09-01	Cell	www.ncbi.nlm.nih.gov/pubmed/32888493	Trans-ethnic and Ancestry-Specific Blood-Cell Genetics in 746,667 Individuals from 5 Global Populations.	Lymphocyte count	524,923 European ancestry individuals	NA	8q24.12	NR	SAMD12-AS1			ENSG00000281641	NA	NA	rs2055101-T	rs2055101	0	2055101	intron_variant	0	0.527164	2e-12	11.699		0.013407	[0.0097-0.0171] SD unit decrease	Affymetrix, Illumina [50265552] (imputed)	N
9	rs759395146	8	119889282	rs75749655	2021-06-29	33462484	Sinnott-Armstrong N	2021-01-18	Nat Genet	www.ncbi.nlm.nih.gov/pubmed/33462484	Genetics of 35 blood and urine biomarkers in the UK Biobank.	Serum alkaline phosphatase levels	342,535 European ancestry individuals, 6,019 African ancestry individuals, 7,337 South Asian ancestry individuals	NA	8q24.12	NR	SAMD12-AS1			ENSG00000281641	NA	NA	rs75749655-A	rs75749655	0	75749655	intron_variant	0	NR	9e-17	16.0458		0.0312	[0.024-0.038] unit increase	Affymetrix [9000000] (imputed)	N
9	rs4242592	8	119923873	rs4355801	2008-06-10	18455228	Richards JB	2008-04-29	Lancet	www.ncbi.nlm.nih.gov/pubmed/18455228	Bone mineral density, osteoporosis, and osteoporotic fractures: a genome-wide association study.	Bone mineral density	2,094 European ancestry female individuals	6,463 European ancestry individuals	8q24.12	TNFRSF11B	SAMD12-AS1 - TNFRSF11B	ENSG00000281641	ENSG00000164761		5479	11923	rs4355801-A	rs4355801	0	4355801	regulatory_region_variant	1	0.53	8e-10	9.09691		0.09	[NR] SD decrease	Illumina [314075]	N
9	rs6985025	8	119926989	rs4876868	2021-04-27	32929176	Feng GJ	2020-09-14	J Hum Genet	www.ncbi.nlm.nih.gov/pubmed/32929176	Identification of pleiotropic loci underlying hip bone mineral density and trunk lean mass.	Bone mineral density	8,508 European ancestry individuals, 1,539 Han Chinese ancestry individuals, 843 African American individuals, 445 Hispanic individuals	215,234 European ancestry individuals	8q24.12	NR	SAMD12-AS1 - TNFRSF11B	ENSG00000281641	ENSG00000164761		8595	8807	rs4876868-A	rs4876868	0	4876868	regulatory_region_variant	1	0.18	9e-10	9.04576		0.014	[0.01-0.018] unit decrease	Affymetrix [12061510] (imputed)	N
9	rs6985025	8	119926989	rs4876868	2021-01-06	32963334	Wei XT	2020-09-22	Eur J Hum Genet	www.ncbi.nlm.nih.gov/pubmed/32963334	Pleiotropic genomic variants at 17q21.31 associated with bone mineral density and body fat mass: a bivariate genome-wide association analysis.	Bone mineral density (hip)	10,070 European ancestry individuals, 1,623 Han Chinese ancestry individuals, 843 African American individuals, 445 Hispanic individuals	NA	8q24.12	NR	SAMD12-AS1 - TNFRSF11B	ENSG00000281641	ENSG00000164761		8595	8807	rs4876868-?	rs4876868	0	4876868	regulatory_region_variant	1		1e-10	10		0.1	[0.061-0.139] unit increase	Affymetrix, Illumina [2374420] (imputed)	N
9	rs4242592	8	119932741	rs72680380	2020-09-21	32888493	Chen MH	2020-09-01	Cell	www.ncbi.nlm.nih.gov/pubmed/32888493	Trans-ethnic and Ancestry-Specific Blood-Cell Genetics in 746,667 Individuals from 5 Global Populations.	Lymphocyte count	643,370 African American or Afro-Caribbean, African ancestry, European ancestry, East Asian ancestry, Hispanic or Latin American and South Asian ancestry individuals	NA	8q24.12	NR	SAMD12-AS1 - TNFRSF11B	ENSG00000281641	ENSG00000164761		14347	3055	rs72680380-A	rs72680380	0	72680380	intergenic_variant	1	0.431449	4e-12	11.3979		NA		Affymetrix, Illumina [23472807] (imputed)	N
9	rs4242592	8	119941277	rs4876869	2022-05-31	33875891	Smith SM	2021-04-19	Nat Neurosci	www.ncbi.nlm.nih.gov/pubmed/33875891	An expanded set of genome-wide association studies of brain imaging phenotypes in UK Biobank.	IDP dMRI TBSS MD Corticospinal tract R	20,860 British ancestry individuals	10,496 British ancestry individuals	8q24.12		TNFRSF11B			ENSG00000164761	NA	NA	rs4876869-G	rs4876869	0	4876869	non_coding_transcript_exon_variant	0	0.468	1e-08	8		0.056	[0.036-0.076] unit decrease	Affymetrix [17103079] (imputed)	N
9	rs4242592	8	119946656	rs7010267	2018-03-05	29304378	Medina-Gomez C	2018-01-04	Am J Hum Genet	www.ncbi.nlm.nih.gov/pubmed/29304378	Life-Course Genome-wide Association Study Meta-analysis of Total Body BMD and Assessment of Age-Specific Effects.	Total body bone mineral density (age 45-60)	18,805 European individuals	NA	8q24.12	NR	TNFRSF11B			ENSG00000164761	NA	NA	rs7010267-A	rs7010267	0	7010267	intron_variant	0	0.4438	3e-15	14.5229		0.0838	unit increase	Affymetrix, Illumina [~ 23700000] (imputed)	N
9	rs4242592	8	119952750	rs6469788	2021-06-09	33972514	Pazoki R	2021-05-10	Nat Commun	www.ncbi.nlm.nih.gov/pubmed/33972514	Genetic analysis in European ancestry individuals identifies 517 loci associated with liver enzymes.	Liver enzyme levels (alkaline phosphatase)	437,438 European ancestry individuals	315,572 European ancestry individuals	8q24.12	TNFRSF11B	TNFRSF11B			ENSG00000164761	NA	NA	rs6469788-A	rs6469788	0	6469788	intron_variant	0	0.455536	4e-128	127.398		0.00543394	[0.005-0.0059] unit decrease	Affymetrix [13995440] (imputed)	N
9	rs4242592	8	119955111	rs6415470	2021-12-14	34594039	Sakaue S	2021-09-30	Nat Genet	www.ncbi.nlm.nih.gov/pubmed/34594039	A cross-population atlas of genetic associations for 220 human phenotypes.	Serum alkaline phosphatase levels	344,292 European ancestry individuals, 118,886 East Asian ancestry individuals	NA	8q24.12		TNFRSF11B			ENSG00000164761	NA	NA	rs6415470-A	rs6415470	0	6415470	intron_variant	0	NR	6e-113	112.222		0.0463	[0.042-0.05] unit increase	Affymetrix, Illumina [20533886] (imputed)	N
9	rs4242592	8	119959925	rs11573824	2018-07-28	29403010	Kanai M	2018-02-05	Nat Genet	www.ncbi.nlm.nih.gov/pubmed/29403010	Genetic analysis of quantitative traits in the Japanese population links cell types to complex human diseases.	Serum alkaline phosphatase levels	105,030 Japanese ancestry individuals	NA	8q24.12	TNFRSF11B	TNFRSF11B			ENSG00000164761	NA	NA	rs11573824-?	rs11573824	0	11573824	intron_variant	0	NR	2e-22	21.699		0.04675	[0.037-0.056] unit increase novel	Illumina [6108953] (imputed)	N
9	rs4242592	8	119959925	rs11573824	2021-02-19	33547301	Chen VL	2021-02-05	Nat Commun	www.ncbi.nlm.nih.gov/pubmed/33547301	Genome-wide association study of serum liver enzymes implicates diverse metabolic and liver pathology.	Serum alkaline phosphatase levels	390,964 European ancestry individuals	105,030 East Asian ancestry individuals	8q24.12	TNFRSF11B	TNFRSF11B			ENSG00000164761	NA	NA	rs11573824-T	rs11573824	0	11573824	intron_variant	0	0.54	1e-84	84		19.5	z-score increase	Affymetrix [4311822] (imputed)	N
9	rs4242592	8	119960661	rs6469789	2021-12-14	34594039	Sakaue S	2021-09-30	Nat Genet	www.ncbi.nlm.nih.gov/pubmed/34594039	A cross-population atlas of genetic associations for 220 human phenotypes.	Serum alkaline phosphatase levels	118,886 East Asian ancestry individuals	NA	8q24.12		TNFRSF11B			ENSG00000164761	NA	NA	rs6469789-G	rs6469789	0	6469789	intron_variant	0	0.709693	5e-26	25.301		0.0449373	[0.037-0.053] unit increase	Illumina [13474352] (imputed)	N
9	rs4242592	8	119963547	rs10955915	2022-08-04	35505052	Fan CC	2022-05-03	Nat Commun	www.ncbi.nlm.nih.gov/pubmed/35505052	Multivariate genome-wide association study on tissue-sensitive diffusion metrics highlights pathways that shape the human brain.	Whole brain restricted directional diffusion (multivariate analysis)	23,543 European ancestry individuals	11,555 European ancestry individuals, 3,030 non-European ancestry individuals	8q24.12		TNFRSF11B			ENSG00000164761	NA	NA	rs10955915-?	rs10955915	0	10955915	intron_variant	0	NR	1e-17	17	(EA)	NA		NR [NR] (imputed)	N
9	rs4242592	8	119964283	rs2073617	2018-01-29	29198719	Shaffer JR	2017-11-30	Am J Hum Genet	www.ncbi.nlm.nih.gov/pubmed/29198719	Multiethnic GWAS Reveals Polygenic Architecture of Earlobe Attachment.	Lobe attachment (rater-scored or self-reported)	66,741 European ancestry individuals, 5,062 Hispanic individuals, 2,857 Han Chinese ancestry individuals	NA	8q24.12	NR	TNFRSF11B - RNU6-12P	ENSG00000164761	ENSG00000207334		159	24469	rs2073617-?	rs2073617	0	2073617	upstream_gene_variant	1	NR	3e-06	5.52288		NA		Illumina [at least 7383741] (imputed)	N
9	rs4242592	8	119964283	rs2073617	2018-01-30	29273806	Demenais F	2017-12-22	Nat Genet	www.ncbi.nlm.nih.gov/pubmed/29273806	Multiancestry association study identifies new asthma risk loci that colocalize with immune-cell enhancer marks.	Asthma	19,954 European ancestry cases, 107,715 European ancestry controls, 2,149 African ancestry cases, 6,055 African ancestry controls, 1,239 Japanese ancestry cases, 3,976 Japanese ancestry controls, 606 Latino cases, 792 Latino controls	NA	8q24.12	TNFRSF11B, SAMD12, COLEC10	TNFRSF11B - RNU6-12P	ENSG00000164761	ENSG00000207334		159	24469	rs2073617-A	rs2073617	0	2073617	upstream_gene_variant	1	0.37	5e-06	5.30103	(Latino)	1.46	[1.24鈥1.71]	Affymetrix, Illumina, Perlegen [2831075] (imputed)	N
9	rs4242592	8	119964283	rs2073617	2022-11-16	34791242	Knol MJ	2021-11-15	Hum Mol Genet	www.ncbi.nlm.nih.gov/pubmed/34791242	Genetic architecture of orbital telorism.	Orbital telorism	34,130 European ancestry individuals	NA	8q24.12		TNFRSF11B - RNU6-12P	ENSG00000164761	ENSG00000207334		159	24469	rs2073617-?	rs2073617	0	2073617	upstream_gene_variant	1	NR	3e-11	10.5229		0.1428	[0.1-0.18] unit increase	Affymetrix, Illumina [NR] (imputed)	N
9	rs4242592	8	119968975	rs4242592	2020-02-18	31666285	Olafsson S	2019-10-30	Cancer Epidemiol Biomarkers Prev	www.ncbi.nlm.nih.gov/pubmed/31666285	Common and rare sequence variants influencing tumor biomarkers in blood.	Serum alkaline phosphatase levels	162,774 Icelandic ancestry individuals	NA	8q24.12	TNFRSF11B	TNFRSF11B - RNU6-12P	ENSG00000164761	ENSG00000207334		4851	19777	rs4242592-T	rs4242592	0	4242592	intergenic_variant	1	0.479	3e-10	9.52288		0.03	[0.03-0.02] unit decrease	Illumina [NR] (imputed)	N
9	rs7839059	8	119974708	rs1385499	2020-04-17	31669095	Zhu Z	2019-10-24	J Allergy Clin Immunol	www.ncbi.nlm.nih.gov/pubmed/31669095	Shared Genetic and Experimental Links between Obesity-Related Traits and Asthma Subtypes in UK Biobank.	Waist circumference adjusted for body mass index	457,690 European ancestry individuals	NA	8q24.12	NR	TNFRSF11B - RNU6-12P	ENSG00000164761	ENSG00000207334		10584	14044	rs1385499-?	rs1385499	0	1385499	regulatory_region_variant	1	NR	4e-10	9.39794		NA		Affymetrix [~ 8270000] (imputed)	N
9	rs7839059	8	119975670	rs1564860	2022-07-01	35361970	Okbay A	2022-03-31	Nat Genet	www.ncbi.nlm.nih.gov/pubmed/35361970	Polygenic prediction of educational attainment within and between families from genome-wide association analyses in 3 million individuals.	Educational attainment	3,037,499 European ancestry individuals	NA	8q24.12		TNFRSF11B - RNU6-12P	ENSG00000164761	ENSG00000207334		11546	13082	rs1564860-T	rs1564860	0	1564860	intergenic_variant	1	0.3051	5e-13	12.301		0.00820625	[0.006-0.0104] unit increase	Illumina [10675380] (imputed)	N
9	rs3134057	8	119976256	rs1485303	2020-02-27	31170332	Zheng J	2019-08-02	J Bone Miner Res	www.ncbi.nlm.nih.gov/pubmed/31170332	Mendelian Randomization Analysis Reveals a Causal Influence of Circulating Sclerostin Levels on Bone Mineral Density and Fractures.	Serum sclerostin levels	10,584 European ancestry individuals	NA	8q24.12	TNFRSF11B	TNFRSF11B - RNU6-12P	ENSG00000164761	ENSG00000207334		12132	12496	rs1485303-G	rs1485303	0	1485303	intergenic_variant	1	0.568	8e-08	7.09691		0.074	[0.047-0.101] NR increase	NR [5245208] (imputed)	N
9	rs3134057	8	119976256	rs1485303	2019-01-31	27476799	Nielson CM	2016-09-06	J Bone Miner Res	www.ncbi.nlm.nih.gov/pubmed/27476799	Novel Genetic Variants Associated With Increased Vertebral Volumetric BMD, Reduced Vertebral Fracture Risk, and Increased Expression of SLC1A3 and EPHB2.	Lumbar spine bone mineral density (trabecular)	12,287 European ancestry individuals	2,987 individuals	8q24.12	TNFRSF11B	TNFRSF11B - RNU6-12P	ENSG00000164761	ENSG00000207334		12132	12496	rs1485303-A	rs1485303	0	1485303	intergenic_variant	1	0.44	5e-09	8.30103		0.057	[0.033-0.081] unit decrease	Affymetrix, Illumina [up to 37790451] (imputed)	N
9	rs3134057	8	119976256	rs1485303	2019-01-31	27476799	Nielson CM	2016-09-06	J Bone Miner Res	www.ncbi.nlm.nih.gov/pubmed/27476799	Novel Genetic Variants Associated With Increased Vertebral Volumetric BMD, Reduced Vertebral Fracture Risk, and Increased Expression of SLC1A3 and EPHB2.	Lumbar spine bone mineral density (integral)	11,080 European ancestry individuals	NA	8q24.12	TNFRSF11B	TNFRSF11B - RNU6-12P	ENSG00000164761	ENSG00000207334		12132	12496	rs1485303-A	rs1485303	0	1485303	intergenic_variant	1	0.44	8e-06	5.09691		0.054	[0.03-0.078] unit decrease	Affymetrix, Illumina [up to 2659730] (imputed)	N
9	rs7839059	8	119976542	rs7839059	2017-01-25	27311723	Pei YF	2016-06-16	Osteoporos Int	www.ncbi.nlm.nih.gov/pubmed/27311723	Association of 3q13.32 variants with hip trochanter and intertrochanter bone mineral density identified by a genome-wide association study.	Bone mineral density (hip)	6,912 European ancestry individuals	845 African American individuals, 446 Hispanic individuals, 971 European ancestry individuals	8q24.12	TNFRSF11B	TNFRSF11B - RNU6-12P	ENSG00000164761	ENSG00000207334		12418	12210	rs7839059-C	rs7839059	0	7839059	intergenic_variant	1	NR	7e-09	8.1549	(trochanter)	0.1	[NR] unit decrease	Affymetrix [6879267] (imputed)	N
9	rs7839059	8	119976542	rs7839059	2013-05-21	23437003	Paternoster L	2013-02-21	PLoS Genet	www.ncbi.nlm.nih.gov/pubmed/23437003	Genetic determinants of trabecular and cortical volumetric bone mineral densities and bone microstructure.	Bone mineral density	up to 5,878 European ancestry individuals	up to 1,052 European ancestry individuals	8q24.12	TNFRSF11B	TNFRSF11B - RNU6-12P	ENSG00000164761	ENSG00000207334		12418	12210	rs7839059-A	rs7839059	0	7839059	intergenic_variant	1	0.34	1e-10	10	(Cortical vBMD)	0.1	[0.061-0.139] unit decrease	Illumina [2401124] (imputed)	N
9	rs4242592	8	119977792	rs2062375	2010-07-04	20548944	Hsu YH	2010-06-10	PLoS Genet	www.ncbi.nlm.nih.gov/pubmed/20548944	An integration of genome-wide association study and gene expression profiling to prioritize the discovery of novel susceptibility Loci for osteoporosis-related traits.	Osteoporosis-related phenotypes	2,038 European ancestry female individuals, 1,531 European ancestry male individuals	5,595 European ancestry female individuals, 2,126 European ancestry male individuals	8q24.12	TNFRSF11B	TNFRSF11B - RNU6-12P	ENSG00000164761	ENSG00000207334		13668	10960	rs2062375-G	rs2062375	0	2062375	intergenic_variant	1	0.45	3e-11	10.5229	(LS BMD, women)	0.14	[NR] g/cm2 increase	Affymetrix [433510]	N
9	rs4242592	8	119980069	rs6992497	2021-03-22	33339817	Nielsen JB	2020-12-18	Nat Commun	www.ncbi.nlm.nih.gov/pubmed/33339817	Loss-of-function genomic variants highlight potential therapeutic targets for cardiovascular disease.	Serum alkaline phosphatase levels	76,081 European ancestry individuals, 127,395 Japanese ancestry individuals	NA	8q24.12	COLEC10	TNFRSF11B - RNU6-12P	ENSG00000164761	ENSG00000207334		15945	8683	rs6992497-?	rs6992497	0	6992497	intergenic_variant	1		1e-27	27		0.0463	[0.038-0.055] unit increase	Illumina [31500000] (imputed)	N
9	rs4242592	8	119980069	rs6992497	2022-02-15	35078996	Gudjonsson A	2022-01-25	Nat Commun	www.ncbi.nlm.nih.gov/pubmed/35078996	A genome-wide association study of serum proteins reveals shared loci with common diseases.	Serum levels of protein SOST	5,367 Icelandic ancestry individuals	NA	8q24.12		TNFRSF11B - RNU6-12P	ENSG00000164761	ENSG00000207334		15945	8683	rs6992497-A	rs6992497	0	6992497	intergenic_variant	1	0.4709	3e-19	18.5229		0.143939	[0.11-0.18] unit increase	Illumina [7506463] (imputed)	N
9	rs4335155	8	120007395	rs1485307	2022-11-16	34791242	Knol MJ	2021-11-15	Hum Mol Genet	www.ncbi.nlm.nih.gov/pubmed/34791242	Genetic architecture of orbital telorism.	Orbital telorism	34,130 European ancestry individuals	NA	8q24.12		RNU6-12P - COLEC10	ENSG00000207334	ENSG00000184374		18537	296	rs1485307-?	rs1485307	0	1485307	upstream_gene_variant	1	NR	3e-11	10.5229		0.1421	[0.1-0.18] unit decrease	Affymetrix, Illumina [NR] (imputed)	N
9	rs4242592	8	120007420	rs2062377	2009-10-16	19801982	Rivadeneira F	2009-10-04	Nat Genet	www.ncbi.nlm.nih.gov/pubmed/19801982	Twenty bone-mineral-density loci identified by large-scale meta-analysis of genome-wide association studies.	Bone mineral density (spine)	19,195 European ancestry individuals	NA	8q24.12	TNFRSF11B	RNU6-12P - COLEC10	ENSG00000207334	ENSG00000184374		18562	271	rs2062377-T	rs2062377	0	2062377	regulatory_region_variant	1	0.44	4e-16	15.3979		0.09	[0.07-0.11] s.d. increase	Affymetrix, Illumina [2543686] (imputed)	N
9	rs4242592	8	120007420	rs2062377	2013-05-21	23437003	Paternoster L	2013-02-21	PLoS Genet	www.ncbi.nlm.nih.gov/pubmed/23437003	Genetic determinants of trabecular and cortical volumetric bone mineral densities and bone microstructure.	Bone mineral density	up to 5,878 European ancestry individuals	up to 1,052 European ancestry individuals	8q24.12	TNFRSF11B	RNU6-12P - COLEC10	ENSG00000207334	ENSG00000184374		18562	271	rs2062377-A	rs2062377	0	2062377	regulatory_region_variant	1	0.57	1e-07	7	(Cortical vBMD)	0.08	[0.041-0.119] unit decrease	Illumina [2401124] (imputed)	N
9	rs4242592	8	120007420	rs2062377	2013-04-11	22504420	Estrada K	2012-04-15	Nat Genet	www.ncbi.nlm.nih.gov/pubmed/22504420	Genome-wide meta-analysis identifies 56 bone mineral density loci and reveals 14 loci associated with risk of fracture.	Lumbar spine bone mineral density	Up to 32,961 European and East Asian ancestry individuals	Up to 50,933 European and East Asian ancestry individuals	8q24.12	TNFRSF11B	RNU6-12P - COLEC10	ENSG00000207334	ENSG00000184374		18562	271	rs2062377-A	rs2062377	0	2062377	regulatory_region_variant	1	0.57	3e-39	38.5229		0.08	[NR] unit decrease	Affymetrix, Illumina [~ 2500000] (imputed)	N
9	rs4242592	8	120008274	rs4567065	2022-04-13	34673960	Greenbaum J	2021-10-21	Hum Mol Genet	www.ncbi.nlm.nih.gov/pubmed/34673960	A multi-ethnic whole genome sequencing study to identify novel loci for bone mineral density.	Bone mineral density (spine)	1,123 African American males, 12,382 European ancestry males, 768 Hispanic males	NA	8q24.12		COLEC10			ENSG00000184374	NA	NA	rs4567065-?	rs4567065	0	4567065	intron_variant	0	NR	1e-08	8		NA		NR [NR] (imputed)	N
9	rs4335155	8	120012700	rs11995824	2018-03-05	29304378	Medina-Gomez C	2018-01-04	Am J Hum Genet	www.ncbi.nlm.nih.gov/pubmed/29304378	Life-Course Genome-wide Association Study Meta-analysis of Total Body BMD and Assessment of Age-Specific Effects.	Total body bone mineral density	56,284 European ancestry individuals, up to 1,333 African American individuals, up to 9,328 admixed individuals	NA	8q24.12	NR	COLEC10			ENSG00000184374	NA	NA	rs11995824-C	rs11995824	0	11995824	intron_variant	0	0.4319	1e-31	31		0.0675	unit increase	Affymetrix, Illumina [~ 23700000] (imputed)	N
9	rs4335155	8	120012700	rs11995824	2018-03-05	29304378	Medina-Gomez C	2018-01-04	Am J Hum Genet	www.ncbi.nlm.nih.gov/pubmed/29304378	Life-Course Genome-wide Association Study Meta-analysis of Total Body BMD and Assessment of Age-Specific Effects.	Total body bone mineral density	56,284 European ancestry individuals, up to 1,333 African American individuals, up to 9,328 admixed individuals	NA	8q24.12	NR	COLEC10			ENSG00000184374	NA	NA	rs11995824-C	rs11995824	0	11995824	intron_variant	0	0.4416	5e-32	31.301	(European)	0.074	unit increase	Affymetrix, Illumina [~ 23700000] (imputed)	N
9	rs4335155	8	120012700	rs11995824	2018-03-05	29304378	Medina-Gomez C	2018-01-04	Am J Hum Genet	www.ncbi.nlm.nih.gov/pubmed/29304378	Life-Course Genome-wide Association Study Meta-analysis of Total Body BMD and Assessment of Age-Specific Effects.	Total body bone mineral density (age over 60)	22,504 European ancestry and African American individuals	NA	8q24.12	NR	COLEC10			ENSG00000184374	NA	NA	rs11995824-C	rs11995824	0	11995824	intron_variant	0	0.4289	3e-16	15.5229		0.0806	unit increase	Affymetrix, Illumina [~ 23700000] (imputed)	N
9	rs4335155	8	120012700	rs11995824	2009-10-16	19801982	Rivadeneira F	2009-10-04	Nat Genet	www.ncbi.nlm.nih.gov/pubmed/19801982	Twenty bone-mineral-density loci identified by large-scale meta-analysis of genome-wide association studies.	Bone mineral density (hip)	19,195 European ancestry individuals	NA	8q24.12	TNFRSF11B	COLEC10			ENSG00000184374	NA	NA	rs11995824-G	rs11995824	0	11995824	intron_variant	0	0.55	7e-09	8.1549		0.07	[0.05-0.09] s.d. decrease	Affymetrix, Illumina [2543686] (imputed)	N
9	rs4335155	8	120012700	rs11995824	2022-04-13	34673960	Greenbaum J	2021-10-21	Hum Mol Genet	www.ncbi.nlm.nih.gov/pubmed/34673960	A multi-ethnic whole genome sequencing study to identify novel loci for bone mineral density.	Bone mineral density (femoral neck)	2,948 African American individuals, 39,107 European ancestry individuals, 2,451 Hispanic individuals	NA	8q24.12		COLEC10			ENSG00000184374	NA	NA	rs11995824-?	rs11995824	0	11995824	intron_variant	0	NR	2e-16	15.699		NA		NR [15500000] (imputed)	N
9	rs4335155	8	120012861	rs13264172	2018-07-04	29499414	Pei YF	2018-02-27	Bone	www.ncbi.nlm.nih.gov/pubmed/29499414	Joint study of two genome-wide association meta-analyses identified 20p12.1 and 20q13.33 for bone mineral density.	Lumbar spine bone mineral density	up to 4,692 European ancestry individuals, up to 1,539 Han Chinese ancestry individuals, up to 849 African American individuals, up to 446 Hispanic individuals, 2,882 European ancestry whole-genome sequenced individuals, 3,549 European ancestry whole-exome sequenced individuals, 26,534 European ancestry non-array genotype imputed individuals	NA	8q24.12	TNFRSF11B	COLEC10			ENSG00000184374	NA	NA	rs13264172-A	rs13264172	0	13264172	intron_variant	0	0.50513	3e-25	24.5229		0.0812	[0.066-0.096] unit decrease	Affymetrix, Illumina [7998108] (imputed)	N
9	rs4335155	8	120012861	rs13264172	2018-07-04	29499414	Pei YF	2018-02-27	Bone	www.ncbi.nlm.nih.gov/pubmed/29499414	Joint study of two genome-wide association meta-analyses identified 20p12.1 and 20q13.33 for bone mineral density.	Femoral neck bone mineral density	up to 4,692 European ancestry individuals, up to 1,539 Han Chinese ancestry individuals, up to 849 African American individuals, up to 446 Hispanic individuals, 2,882 European ancestry whole-genome sequenced individuals, 3,549 European ancestry whole-exome sequenced individuals, 26,534 European ancestry non-array genotype imputed individuals	NA	8q24.12	TNFRSF11B	COLEC10			ENSG00000184374	NA	NA	rs13264172-A	rs13264172	0	13264172	intron_variant	0	0.50513	1e-16	16		0.0571	[0.044-0.071] unit decrease	Affymetrix, Illumina [7998108] (imputed)	N
9	rs4335155	8	120012861	rs13264172	2022-04-13	34673960	Greenbaum J	2021-10-21	Hum Mol Genet	www.ncbi.nlm.nih.gov/pubmed/34673960	A multi-ethnic whole genome sequencing study to identify novel loci for bone mineral density.	Bone mineral density (femoral neck)	1,123 African American males, 12,382 European ancestry males, 768 Hispanic males	NA	8q24.12		COLEC10			ENSG00000184374	NA	NA	rs13264172-?	rs13264172	0	13264172	intron_variant	0	NR	1e-08	8		NA		NR [NR] (imputed)	N
9	rs4242592	8	120013090	rs13264791	2022-08-04	35505052	Fan CC	2022-05-03	Nat Commun	www.ncbi.nlm.nih.gov/pubmed/35505052	Multivariate genome-wide association study on tissue-sensitive diffusion metrics highlights pathways that shape the human brain.	Whole brain restricted isotropic diffusion (multivariate analysis)	23,543 European ancestry individuals	11,555 European ancestry individuals, 3,030 non-European ancestry individuals	8q24.12		COLEC10			ENSG00000184374	NA	NA	rs13264791-?	rs13264791	0	13264791	intron_variant	0	NR	4e-31	30.3979	(EA)	NA		NR [NR] (imputed)	N
9	rs4335155	8	120013276	rs4424296	2014-07-20	24249740	Zhang L	2013-11-17	Hum Mol Genet	www.ncbi.nlm.nih.gov/pubmed/24249740	Multistage genome-wide association meta-analyses identified two new loci for bone mineral density.	Bone mineral density	5,833 European ancestry females, 2,639 European ancestry males, 784 Han Chinese ancestry females, 763 Han Chinese ancestry males, 712 African American females, 409 Hispanic females	7,010 European ancestry females, 3,772 European ancestry males, 2,980 East Asian ancestry females, 2,159 East Asian ancestry males	8q24.12	TNFRSF11B	COLEC10			ENSG00000184374	NA	NA	rs4424296-?	rs4424296	0	4424296	intron_variant	0	NR	9e-14	13.0458	(spine)	NA		Affymetrix, Illumina [5842825] (imputed)	N
9	rs4335155	8	120013469	rs4335155	2020-02-05	31666681	Zhao B	2019-10-30	Mol Psychiatry	www.ncbi.nlm.nih.gov/pubmed/31666681	Large-scale GWAS reveals genetic architecture of brain white matter microstructure and genetic overlap with cognitive and mental health traits (n鈥=鈥17,706).	White matter microstructure (radial diusivities)	17,706 European ancestry individuals	NA	8q24.12	NR	COLEC10			ENSG00000184374	NA	NA	rs4335155-?	rs4335155	0	4335155	intron_variant	0		2e-08	7.69897	(Corticospinal tract )	NA		NR [8955960] (imputed)	N
9	rs4335155	8	120013469	rs4335155	2022-04-13	34673960	Greenbaum J	2021-10-21	Hum Mol Genet	www.ncbi.nlm.nih.gov/pubmed/34673960	A multi-ethnic whole genome sequencing study to identify novel loci for bone mineral density.	Bone mineral density (spine)	2,948 African American individuals, 39,107 European ancestry individuals, 2,451 Hispanic individuals	NA	8q24.12		COLEC10			ENSG00000184374	NA	NA	rs4335155-?	rs4335155	0	4335155	intron_variant	0	NR	2e-26	25.699		NA		NR [15500000] (imputed)	N
9	rs4335155	8	120013469	rs4335155	2022-04-13	34673960	Greenbaum J	2021-10-21	Hum Mol Genet	www.ncbi.nlm.nih.gov/pubmed/34673960	A multi-ethnic whole genome sequencing study to identify novel loci for bone mineral density.	Bone mineral density (spine)	1,825 African American females, 26,724 European ancestry females, 1,683 Hispanic females	NA	8q24.12		COLEC10			ENSG00000184374	NA	NA	rs4335155-?	rs4335155	0	4335155	intron_variant	0	NR	9e-21	20.0458		NA		NR [NR] (imputed)	N
9	rs4335155	8	120026562	rs1586274	2018-10-18	30048462	Kim SK	2018-07-26	PLoS One	www.ncbi.nlm.nih.gov/pubmed/30048462	Identification of 613 new loci associated with heel bone mineral density and a polygenic risk score for bone mineral density, osteoporosis and fracture.	Heel bone mineral density	394,929 European ancestry individuals	NA	8q24.12		COLEC10			ENSG00000184374	NA	NA	rs1586274-?	rs1586274	0	1586274	intron_variant	0	NR	2e-10	9.69897		0.0121022	[0.008-0.0162] unit increase	Affymetrix [20259828] (imputed)	N
9	rs4335155	8	120026562	rs1586274	2021-01-22	33097703	Surakka I	2020-10-23	Nat Commun	www.ncbi.nlm.nih.gov/pubmed/33097703	MEPE loss-of-function variant associates with decreased bone mineral density and increased fracture risk.	Ultradistal forearm bone mineral density	21,907 European ancestry individuals	NA	8q24.12	NR	COLEC10			ENSG00000184374	NA	NA	rs1586274-?	rs1586274	0	1586274	intron_variant	0	0.522378	3e-06	5.52288		0.049921	[0.029-0.071] SD units increase	Illumina [11603265] (imputed)	N
9	rs4335155	8	120044829	rs6469804	2008-06-20	18445777	Styrkarsdottir U	2008-04-29	N Engl J Med	www.ncbi.nlm.nih.gov/pubmed/18445777	Multiple genetic loci for bone mineral density and fractures.	Bone mineral density (spine)	5,861 European ancestry individuals	7,925 European ancestry individuals	8q24.12	OPG	COLEC10			ENSG00000184374	NA	NA	rs6469804-A	rs6469804	0	6469804	intron_variant	0	0.51	7e-15	14.1549		0.12	[0.09-0.15] s.d. decrease	Illumina [301019]	N
9	rs4380972	8	120050081	rs4380972	2020-01-09	23823483	Rhee EP	2013-07-02	Cell Metab	www.ncbi.nlm.nih.gov/pubmed/23823483	A genome-wide association study of the human metabolome in a community-based cohort.	Metabolite levels	2,076 European ancestry individuals	NA	8q24.12	TNFRSF11B	COLEC10			ENSG00000184374	NA	NA	rs4380972-?	rs4380972	0	4380972	intron_variant	0	NR	3e-06	5.52288	(CE 20:4)	0.230227	[0.13-0.33] unit increase	Affymetrix [at least 2500000] (imputed)	N
9	rs4335155	8	120052238	rs6993813	2008-06-20	18445777	Styrkarsdottir U	2008-04-29	N Engl J Med	www.ncbi.nlm.nih.gov/pubmed/18445777	Multiple genetic loci for bone mineral density and fractures.	Bone mineral density (hip)	5,861 European ancestry individuals	7,925 European ancestry individuals	8q24.12	OPG	COLEC10			ENSG00000184374	NA	NA	rs6993813-C	rs6993813	0	6993813	intron_variant	0	0.5	3e-11	10.5229		0.09	[0.07-0.12] s.d. decrease	Illumina [301019]	N
9	rs4242592	8	120063542	rs2450083	2014-12-18	24945404	Kemp JP	2014-06-19	PLoS Genet	www.ncbi.nlm.nih.gov/pubmed/24945404	Phenotypic dissection of bone mineral density reveals skeletal site specificity and facilitates the identification of novel loci in the genetic regulation of bone mass attainment.	Bone mineral density (paediatric, skull)	7,976 European ancestry children, 289 Surinamese ancestry children, 300 Turkish ancestry children, 232 Moroccan ancestry children, 588 children	NA	8q24.12	COLEC10, TNFRSF11B	COLEC10			ENSG00000184374	NA	NA	rs2450083-T	rs2450083	0	2450083	intron_variant	0	0.47	2e-11	10.699		0.102	[0.073-0.131] unit increase	Illumina [~ 2500000] (imputed)	N
9	rs4242592	8	120063542	rs2450083	2014-12-18	24945404	Kemp JP	2014-06-19	PLoS Genet	www.ncbi.nlm.nih.gov/pubmed/24945404	Phenotypic dissection of bone mineral density reveals skeletal site specificity and facilitates the identification of novel loci in the genetic regulation of bone mass attainment.	Bone mineral density (paediatric, skull)	7,976 European ancestry children, 289 Surinamese ancestry children, 300 Turkish ancestry children, 232 Moroccan ancestry children, 588 children	NA	8q24.12	COLEC10, TNFRSF11B	COLEC10			ENSG00000184374	NA	NA	rs2450083-T	rs2450083	0	2450083	intron_variant	0	NR	3e-08	7.52288	(EA)	0.0959	[0.062-0.13] unit increase	Illumina [~ 2500000] (imputed)	N
9	rs4242592	8	120063542	rs2450083	2019-05-14	30929738	Ferreira MAR	2019-03-28	Am J Hum Genet	www.ncbi.nlm.nih.gov/pubmed/30929738	Genetic Architectures of Childhood- and Adult-Onset Asthma Are Partly Distinct.	Asthma (childhood onset)	13,962 European ancestry cases, 300,671 European ancestry controls	31,759 European ancestry cases, 214,890 European ancestry controls	8q24.12	TNFRSF11B, COLEC10	COLEC10			ENSG00000184374	NA	NA	rs2450083-?	rs2450083	0	2450083	intron_variant	0	NR	8e-11	10.0969		1.049	[1.04-1.06]	Affymetrix [9000000] (imputed)	N
9	rs1485300	8	120082104	rs1485299	2022-07-01	35361970	Okbay A	2022-03-31	Nat Genet	www.ncbi.nlm.nih.gov/pubmed/35361970	Polygenic prediction of educational attainment within and between families from genome-wide association analyses in 3 million individuals.	Educational attainment	3,037,499 European ancestry individuals	NA	8q24.12		COLEC10			ENSG00000184374	NA	NA	rs1485299-T	rs1485299	0	1485299	intron_variant	0	0.3229	5e-13	12.301		0.00808851	[0.0059-0.0103] unit decrease	Illumina [10675380] (imputed)	N
9	rs1485300	8	120082253	rs1485300	2018-10-19	30038396	Lee JJ	2018-07-23	Nat Genet	www.ncbi.nlm.nih.gov/pubmed/30038396	Gene discovery and polygenic prediction from a genome-wide association study of educational attainment in 1.1 million individuals.	Educational attainment (years of education)	up to 1,131,881 European ancestry individuals	NA	8q24.12		COLEC10			ENSG00000184374	NA	NA	rs1485300-C	rs1485300	0	1485300	intron_variant	0	0.6682	1e-10	10		0.0098	[0.0069-0.0127] unit increase	Affymetrix, Illumina [10000000] (imputed)	N
9	rs1485300	8	120082941	rs13259300	2021-05-26	34012112	Chiou J	2021-05-19	Nature	www.ncbi.nlm.nih.gov/pubmed/34012112	Interpreting type 1 diabetes risk with genetics and single-cell epigenomics.	Type 1 diabetes	18,942 European ancestry cases, 501,638 European ancestry controls	NA	8q24.12	COLEC10	COLEC10			ENSG00000184374	NA	NA	rs13259300-C	rs13259300	0	13259300	intron_variant	0	0.598278	3e-10	9.52288		0.0921915	[0.063-0.121] unit decrease	Affymetrix, Illumina [62116689] (imputed)	N
9	rs1485300	8	120082971	rs13261635	2019-10-21	31174203	Liyanage UE	2019-06-07	Hum Mol Genet	www.ncbi.nlm.nih.gov/pubmed/31174203	Combined analysis of keratinocyte cancers identifies novel genome-wide loci.	Keratinocyte cancer (MTAG)	at least 18,538 European ancestry cases, at least 340,302 European ancestry controls	NA	8q24.12	RP11-278I4.2	COLEC10			ENSG00000184374	NA	NA	rs13261635-C	rs13261635	0	13261635	intron_variant	0	0.662974	1e-08	8		1.05263	[1.03-1.08]	Affymetrix [7600000] (imputed)	N
9	rs1485300	8	120082971	rs13261635	2019-10-21	31174203	Liyanage UE	2019-06-07	Hum Mol Genet	www.ncbi.nlm.nih.gov/pubmed/31174203	Combined analysis of keratinocyte cancers identifies novel genome-wide loci.	Basal cell carcinoma	31,787 European ancestry cases, 619,351 European ancestry controls	NA	8q24.12	RP11-278I4.2	COLEC10			ENSG00000184374	NA	NA	rs13261635-C	rs13261635	0	13261635	intron_variant	0	0.687157	8e-11	10.0969		1.06383	[1.04-1.09]	Affymetrix, Illumina [up to 9061544] (imputed)	N
9	rs1485300	8	120082971	rs13261635	2018-11-12	30038396	Lee JJ	2018-07-23	Nat Genet	www.ncbi.nlm.nih.gov/pubmed/30038396	Gene discovery and polygenic prediction from a genome-wide association study of educational attainment in 1.1 million individuals.	Educational attainment (MTAG)	1,311,438 European ancestry individuals	NA	8q24.12	Intergenic	COLEC10			ENSG00000184374	NA	NA	rs13261635-T	rs13261635	0	13261635	intron_variant	0	0.332	3e-11	10.5229	(MTAG)	0.0093	[0.0066-0.012] unit decrease	Affymetrix, Illumina [7100000] (imputed)	N
9	rs1485300	8	120090859	rs2465404	2018-11-12	30038396	Lee JJ	2018-07-23	Nat Genet	www.ncbi.nlm.nih.gov/pubmed/30038396	Gene discovery and polygenic prediction from a genome-wide association study of educational attainment in 1.1 million individuals.	Highest math class taken (MTAG)	811,539 European ancestry individuals	NA	8q24.12	Intergenic	COLEC10			ENSG00000184374	NA	NA	rs2465404-T	rs2465404	0	2465404	intron_variant	0	0.6301	4e-08	7.39794	(MTAG)	0.0094	[0.0061-0.0127] unit increase	Affymetrix, Illumina [7100000] (imputed)	N
9	rs1485300	8	120092974	rs1485292	2020-09-18	32888494	Vuckovic D	2020-09-01	Cell	www.ncbi.nlm.nih.gov/pubmed/32888494	The Polygenic and Monogenic Basis of Blood Traits and Diseases.	Eosinophil percentage of white cells	408,112 British individuals	NA	8q24.12	COLEC10	COLEC10			ENSG00000184374	NA	NA	rs1485292-T	rs1485292	0	1485292	intron_variant	0	0.63339	1e-09	9		0.0143506	[0.0097-0.019] unit decrease	Affymetrix [93095623] (imputed)	N
9	rs13260983	8	120100589	rs17179200	2021-06-29	33462484	Sinnott-Armstrong N	2021-01-18	Nat Genet	www.ncbi.nlm.nih.gov/pubmed/33462484	Genetics of 35 blood and urine biomarkers in the UK Biobank.	Serum alkaline phosphatase levels	342,535 European ancestry individuals, 6,019 African ancestry individuals, 7,337 South Asian ancestry individuals	NA	8q24.12	NR	COLEC10			ENSG00000184374	NA	NA	rs17179200-G	rs17179200	0	17179200	intron_variant	0	NR	3e-11	10.5229		0.0249	[0.018-0.032] unit increase	Affymetrix [9000000] (imputed)	N
9	rs386729216	8	120112818	rs72682433	2020-10-08	32769997	Zhou W	2020-08-07	Nat Commun	www.ncbi.nlm.nih.gov/pubmed/32769997	GWAS of thyroid stimulating hormone highlights pleiotropic effects and inverse association with thyroid cancer.	Thyroid stimulating hormone levels	119,715 European ancestry individuals	NA	8q24.12	COLEC10	COLEC10			ENSG00000184374	NA	NA	rs72682433-C	rs72682433	0	72682433	intron_variant	0	0.0973352	4e-08	7.39794		0.0419	[0.027-0.057] SD increase	Illumina [22400000] (imputed)	N
9	rs13260983	8	120187090	rs13261773	2018-10-19	30038396	Lee JJ	2018-07-23	Nat Genet	www.ncbi.nlm.nih.gov/pubmed/30038396	Gene discovery and polygenic prediction from a genome-wide association study of educational attainment in 1.1 million individuals.	Educational attainment (years of education)	up to 1,131,881 European ancestry individuals	NA	8q24.12		MAL2			ENSG00000147676	NA	NA	rs13261773-C	rs13261773	0	13261773	intron_variant	0	0.1602	3e-10	9.52288		0.0122	[0.0085-0.0159] unit increase	Affymetrix, Illumina [10000000] (imputed)	N
9	rs13260983	8	120187090	rs13261773	2018-11-12	30038396	Lee JJ	2018-07-23	Nat Genet	www.ncbi.nlm.nih.gov/pubmed/30038396	Gene discovery and polygenic prediction from a genome-wide association study of educational attainment in 1.1 million individuals.	Educational attainment (MTAG)	1,311,438 European ancestry individuals	NA	8q24.12	Intergenic	MAL2			ENSG00000147676	NA	NA	rs13261773-C	rs13261773	0	13261773	intron_variant	0	0.1602	1e-10	10	(MTAG)	0.0116	[0.0081-0.0151] unit increase	Affymetrix, Illumina [7100000] (imputed)	N
9	rs1485300	8	120187709	rs2468175	2021-02-19	33547301	Chen VL	2021-02-05	Nat Commun	www.ncbi.nlm.nih.gov/pubmed/33547301	Genome-wide association study of serum liver enzymes implicates diverse metabolic and liver pathology.	Aspartate aminotransferase levels	389,565 European ancestry individuals	134,182 East Asian ancestry individuals	8q24.12	COLEC10, MAL2	MAL2			ENSG00000147676	NA	NA	rs2468175-G	rs2468175	0	2468175	intron_variant	0	0.63	6e-09	8.22185		5.81	z-score increase	Affymetrix [4314223] (imputed)	N
9	rs1485300	8	120197863	rs2468184	2020-10-23	32665545	van der Meer D	2020-07-14	Nat Commun	www.ncbi.nlm.nih.gov/pubmed/32665545	Understanding the genetic determinants of the brain with MOSTest.	Subcortical volume (MOSTest)	26,502 European ancestry individuals	NA	8q24.12	SLC12A8	MAL2			ENSG00000147676	NA	NA	rs2468184-?	rs2468184	0	2468184	intron_variant	0		3e-09	8.52288		NA		NR [7428630] (imputed)	N
9	rs1485300	8	120200702	rs2468186	2015-04-23	25080503	Kwan JS	2014-07-30	Hum Mol Genet	www.ncbi.nlm.nih.gov/pubmed/25080503	Meta-analysis of genome-wide association studies identifies two loci associated with circulating osteoprotegerin levels.	Osteoprotegerin levels	4,158 European ancestry males, 531 South Tyrol males, 4,253 European ancestry females, 692 South Tyrol females, 702 Han Chinese ancestry females	NA	8q24.12	COLEC10, MAL2, TNFRSF11B	MAL2			ENSG00000147676	NA	NA	rs2468186-T	rs2468186	0	2468186	intron_variant	0	0.623	8e-09	8.09691	(Female-specific)	0.04	[0.026-0.054] unit increase	Affymetrix, Illumina [up to 2544063] (imputed)	N
9	rs13260983	8	120212184	rs35250297	2018-10-19	30038396	Lee JJ	2018-07-23	Nat Genet	www.ncbi.nlm.nih.gov/pubmed/30038396	Gene discovery and polygenic prediction from a genome-wide association study of educational attainment in 1.1 million individuals.	Educational attainment (years of education)	up to 1,131,881 European ancestry individuals	NA	8q24.12		MAL2			ENSG00000147676	NA	NA	rs35250297-T	rs35250297	0	35250297	intron_variant	0	0.1158	1e-10	10	(conditional-joint)	0.0141	[0.0098-0.0184] unit increase	Affymetrix, Illumina [10000000] (imputed)	N
9	rs1485300	8	120212990	rs1425053	2015-04-23	25080503	Kwan JS	2014-07-30	Hum Mol Genet	www.ncbi.nlm.nih.gov/pubmed/25080503	Meta-analysis of genome-wide association studies identifies two loci associated with circulating osteoprotegerin levels.	Osteoprotegerin levels	4,158 European ancestry males, 531 South Tyrol males, 4,253 European ancestry females, 692 South Tyrol females, 702 Han Chinese ancestry females	NA	8q24.12	COLEC10, MAL2, TNFRSF11B	MAL2			ENSG00000147676	NA	NA	rs1425053-A	rs1425053	0	1425053	intron_variant	0	0.607	8e-15	14.0969	(Sex-combined)	0.037	[0.028-0.046] unit increase	Affymetrix, Illumina [up to 2544063] (imputed)	N
9	rs13260983	8	120215797	rs13278836	2022-07-01	35361970	Okbay A	2022-03-31	Nat Genet	www.ncbi.nlm.nih.gov/pubmed/35361970	Polygenic prediction of educational attainment within and between families from genome-wide association analyses in 3 million individuals.	Educational attainment	3,037,499 European ancestry individuals	NA	8q24.12		MAL2			ENSG00000147676	NA	NA	rs13278836-A	rs13278836	0	13278836	intron_variant	0	0.1155	5e-17	16.301		0.013733	[0.011-0.017] unit increase	Illumina [10675380] (imputed)	N
10	rs4757390	11	16259405	rs1949481	2020-09-18	32888494	Vuckovic D	2020-09-01	Cell	www.ncbi.nlm.nih.gov/pubmed/32888494	The Polygenic and Monogenic Basis of Blood Traits and Diseases.	Hematocrit	408,112 British individuals	NA	11p15.2	SOX6	SOX6			ENSG00000110693	NA	NA	rs1949481-T	rs1949481	0	1949481	intron_variant	0	0.538423	1e-09	9		0.0135506	[0.0092-0.0179] unit increase	Affymetrix [93095623] (imputed)	N
10	rs4757390	11	16259405	rs1949481	2020-09-18	32888494	Vuckovic D	2020-09-01	Cell	www.ncbi.nlm.nih.gov/pubmed/32888494	The Polygenic and Monogenic Basis of Blood Traits and Diseases.	Hemoglobin	408,112 British individuals	NA	11p15.2	SOX6	SOX6			ENSG00000110693	NA	NA	rs1949481-T	rs1949481	0	1949481	intron_variant	0	0.538446	6e-09	8.22185		0.0129316	[0.0086-0.0173] unit increase	Affymetrix [93095623] (imputed)	N
10	rs4757390	11	16274295	rs4757388	2021-12-14	34594039	Sakaue S	2021-09-30	Nat Genet	www.ncbi.nlm.nih.gov/pubmed/34594039	A cross-population atlas of genetic associations for 220 human phenotypes.	Serum alkaline phosphatase levels	344,292 European ancestry individuals, 118,886 East Asian ancestry individuals	NA	11p15.2		SOX6			ENSG00000110693	NA	NA	rs4757388-G	rs4757388	0	4757388	intron_variant	0	NR	8e-18	17.0969		0.0175	[0.014-0.021] unit increase	Affymetrix, Illumina [20533886] (imputed)	N
10	rs4757390	11	16286183	rs10741694	2021-02-18	33287642	Said MA	2020-12-08	J Am Heart Assoc	www.ncbi.nlm.nih.gov/pubmed/33287642	Associations of Observational and Genetically Determined Caffeine Intake With Coronary Artery Disease and Diabetes Mellitus.	Caffeine consumption from tea	395,866 European ancestry individuals	NA	11p15.2	SOX6	SOX6			ENSG00000110693	NA	NA	rs10741694-T	rs10741694	0	10741694	3_prime_UTR_variant	0	0.372823	2e-10	9.69897		0.01474	[0.01-0.019] unit decrease	Affymetrix [19400838] (imputed)	N
10	rs4757390	11	16286183	rs10741694	2019-08-29	31046077	Zhong VW	2019-05-02	Hum Mol Genet	www.ncbi.nlm.nih.gov/pubmed/31046077	A genome-wide association study of bitter and sweet beverage consumption.	Tea consumption	336,898 European ancestry individuals	39,924 European ancestry individuals	11p15.2	SOX6	SOX6			ENSG00000110693	NA	NA	rs10741694-C	rs10741694	0	10741694	3_prime_UTR_variant	0	0.6255	9e-07	6.04576		0.0077	[0.0046-0.0108] unit increase	Affymetrix [~ 7740000] (imputed)	N
10	rs4757390	11	16294168	rs7109206	2021-12-14	34594039	Sakaue S	2021-09-30	Nat Genet	www.ncbi.nlm.nih.gov/pubmed/34594039	A cross-population atlas of genetic associations for 220 human phenotypes.	Hemoglobin	350,474 European ancestry individuals, 152,447 East Asian ancestry individuals	NA	11p15.2		SOX6			ENSG00000110693	NA	NA	rs7109206-A	rs7109206	0	7109206	intron_variant	0	NR	4e-09	8.39794		0.0095	[0.0064-0.0126] unit increase	Affymetrix, Illumina [20538521] (imputed)	N
11	rs11049256	12	28130572	rs11049248	2022-09-28	34282934	Fan W	2021-07-20	mSystems	www.ncbi.nlm.nih.gov/pubmed/34282934	Association between Human Genetic Variants and the Vaginal Bacteriome of Pregnant Women.	Vaginal microbiome MetaCyc pathway (PWY-5857|ubiquinol-10 biosynthesis (prokaryotic))	315 Chinese ancestry individuals	NA	12p11.22		PTHLH - CCDC91	ENSG00000087494	ENSG00000123106		4906	155610	rs11049248-C	rs11049248	0	11049248	upstream_gene_variant	1	NR	4e-06	5.39794		0.3454	[0.2-0.49] unit increase	Illumina [492582]	N
11	rs11049256	12	28130572	rs11049248	2022-09-28	34282934	Fan W	2021-07-20	mSystems	www.ncbi.nlm.nih.gov/pubmed/34282934	Association between Human Genetic Variants and the Vaginal Bacteriome of Pregnant Women.	Vaginal microbiome MetaCyc pathway (UBISYN-PWY|superpathway of ubiquinol-8 biosynthesis (prokaryotic))	315 Chinese ancestry individuals	NA	12p11.22		PTHLH - CCDC91	ENSG00000087494	ENSG00000123106		4906	155610	rs11049248-C	rs11049248	0	11049248	upstream_gene_variant	1	NR	9e-06	5.04576		0.3291	[0.19-0.47] unit increase	Illumina [492582]	N
11	rs11049256	12	28132512	rs10843047	2020-11-13	32887889	Rashkin SR	2020-09-04	Nat Commun	www.ncbi.nlm.nih.gov/pubmed/32887889	Pan-cancer study detects genetic risk variants and shared genetic basis in two large cohorts.	Cancer (pleiotropy)	64,962 European ancestry cases, 410,350 European ancestry controls	NA	12p11.22		PTHLH - NA	ENSG00000087494			6846	NA	rs10843047-A	rs10843047	0	10843047	intergenic_variant	1	NR	4e-07	6.39794		1.078	[1.047-1.11]	Affymetrix [7846216] (imputed)	N
12	rs238257	13	42924883	rs238257	2022-07-01	35361970	Okbay A	2022-03-31	Nat Genet	www.ncbi.nlm.nih.gov/pubmed/35361970	Polygenic prediction of educational attainment within and between families from genome-wide association analyses in 3 million individuals.	Educational attainment	3,037,499 European ancestry individuals	NA	13q14.11		LINC02341			ENSG00000283554	NA	NA	rs238257-C	rs238257	0	238257	intron_variant	0	0.4816	1e-12	12		0.00746514	[0.0054-0.0095] unit increase	Illumina [10675380] (imputed)	N
12	rs71429413	13	42936067	rs35517783	2021-06-29	33462484	Sinnott-Armstrong N	2021-01-18	Nat Genet	www.ncbi.nlm.nih.gov/pubmed/33462484	Genetics of 35 blood and urine biomarkers in the UK Biobank.	Serum alkaline phosphatase levels	342,535 European ancestry individuals, 6,019 African ancestry individuals, 7,337 South Asian ancestry individuals	NA	13q14.11	NR	LINC02341			ENSG00000283554	NA	NA	rs35517783-C	rs35517783	0	35517783	intron_variant	0	NR	5e-17	16.301		0.0495	[0.038-0.061] unit decrease	Affymetrix [9000000] (imputed)	N
12	rs8001611	13	42951449	rs9533090	2014-07-20	24249740	Zhang L	2013-11-17	Hum Mol Genet	www.ncbi.nlm.nih.gov/pubmed/24249740	Multistage genome-wide association meta-analyses identified two new loci for bone mineral density.	Bone mineral density	5,833 European ancestry females, 2,639 European ancestry males, 784 Han Chinese ancestry females, 763 Han Chinese ancestry males, 712 African American females, 409 Hispanic females	7,010 European ancestry females, 3,772 European ancestry males, 2,980 East Asian ancestry females, 2,159 East Asian ancestry males	13q14.11	AKAP11	LINC02341			ENSG00000283554	NA	NA	rs9533090-?	rs9533090	0	9533090	intron_variant	0	NR	3e-07	6.52288	(spine)	NA		Affymetrix, Illumina [5842825] (imputed)	N
12	rs8001611	13	42951449	rs9533090	2018-03-05	29304378	Medina-Gomez C	2018-01-04	Am J Hum Genet	www.ncbi.nlm.nih.gov/pubmed/29304378	Life-Course Genome-wide Association Study Meta-analysis of Total Body BMD and Assessment of Age-Specific Effects.	Total body bone mineral density (age over 60)	22,504 European ancestry and African American individuals	NA	13q14.11	NR	LINC02341			ENSG00000283554	NA	NA	rs9533090-T	rs9533090	0	9533090	intron_variant	0	0.4555	8e-12	11.0969		0.0663	unit decrease	Affymetrix, Illumina [~ 23700000] (imputed)	N
12	rs8001611	13	42951449	rs9533090	2018-07-28	29403010	Kanai M	2018-02-05	Nat Genet	www.ncbi.nlm.nih.gov/pubmed/29403010	Genetic analysis of quantitative traits in the Japanese population links cell types to complex human diseases.	Serum alkaline phosphatase levels	105,030 Japanese ancestry individuals	NA	13q14.11	NR	LINC02341			ENSG00000283554	NA	NA	rs9533090-?	rs9533090	0	9533090	intron_variant	0	NR	2e-08	7.69897		0.05221	[0.034-0.07] unit increase novel	Illumina [6108953] (imputed)	N
12	rs8001611	13	42951449	rs9533090	2009-10-16	19801982	Rivadeneira F	2009-10-04	Nat Genet	www.ncbi.nlm.nih.gov/pubmed/19801982	Twenty bone-mineral-density loci identified by large-scale meta-analysis of genome-wide association studies.	Bone mineral density (spine)	19,195 European ancestry individuals	NA	13q14.11	AKAP11	LINC02341			ENSG00000283554	NA	NA	rs9533090-T	rs9533090	0	9533090	intron_variant	0	0.5	5e-25	24.301		0.12	[0.10-0.14] s.d. decrease	Affymetrix, Illumina [2543686] (imputed)	N
12	rs8001611	13	42951449	rs9533090	2013-04-11	22504420	Estrada K	2012-04-15	Nat Genet	www.ncbi.nlm.nih.gov/pubmed/22504420	Genome-wide meta-analysis identifies 56 bone mineral density loci and reveals 14 loci associated with risk of fracture.	Lumbar spine bone mineral density	Up to 32,961 European and East Asian ancestry individuals	Up to 50,933 European and East Asian ancestry individuals	13q14.11	AKAP11	LINC02341			ENSG00000283554	NA	NA	rs9533090-T	rs9533090	0	9533090	intron_variant	0	0.49	5e-68	67.301		0.1	[NR] unit decrease	Affymetrix, Illumina [~ 2500000] (imputed)	N
12	rs8001611	13	42951449	rs9533090	2021-03-22	33339817	Nielsen JB	2020-12-18	Nat Commun	www.ncbi.nlm.nih.gov/pubmed/33339817	Loss-of-function genomic variants highlight potential therapeutic targets for cardiovascular disease.	Serum alkaline phosphatase levels	76,081 European ancestry individuals, 127,395 Japanese ancestry individuals	NA	13q14.11	AKAP11, LINC02341	LINC02341			ENSG00000283554	NA	NA	rs9533090-?	rs9533090	0	9533090	intron_variant	0		2e-17	16.699		0.0511	[0.039-0.063] unit decrease	Illumina [31500000] (imputed)	N
12	rs8001611	13	42952145	rs9594738	2019-02-08	30595370	Kichaev G	2018-12-27	Am J Hum Genet	www.ncbi.nlm.nih.gov/pubmed/30595370	Leveraging Polygenic Functional Enrichment to Improve GWAS Power.	Heel bone mineral density	approximately 446,000 European ancestry individuals	NA	13q14.11		LINC02341			ENSG00000283554	NA	NA	rs9594738-?	rs9594738	0	9594738	intron_variant	0	NR	3e-144	143.523		NA		NR [~ 8900000] (imputed)	N
12	rs8001611	13	42952145	rs9594738	2019-01-28	30598549	Morris JA	2018-12-31	Nat Genet	www.ncbi.nlm.nih.gov/pubmed/30598549	An atlas of genetic influences on osteoporosis in humans and mice.	Heel bone mineral density	426,824 British ancestry individuals	NA	13q14.11	LOC105370177	LINC02341			ENSG00000283554	NA	NA	rs9594738-C	rs9594738	0	9594738	intron_variant	0	0.50907	8e-170	169.097		0.0592003	[0.055-0.063] unit increase	NR [13737936] (imputed)	N
12	rs8001611	13	42952145	rs9594738	2018-03-05	29304378	Medina-Gomez C	2018-01-04	Am J Hum Genet	www.ncbi.nlm.nih.gov/pubmed/29304378	Life-Course Genome-wide Association Study Meta-analysis of Total Body BMD and Assessment of Age-Specific Effects.	Total body bone mineral density	56,284 European ancestry individuals, up to 1,333 African American individuals, up to 9,328 admixed individuals	NA	13q14.11	NR	LINC02341			ENSG00000283554	NA	NA	rs9594738-T	rs9594738	0	9594738	intron_variant	0	0.4592	4e-27	26.3979		0.0614	unit decrease	Affymetrix, Illumina [~ 23700000] (imputed)	N
12	rs8001611	13	42952145	rs9594738	2018-03-05	29304378	Medina-Gomez C	2018-01-04	Am J Hum Genet	www.ncbi.nlm.nih.gov/pubmed/29304378	Life-Course Genome-wide Association Study Meta-analysis of Total Body BMD and Assessment of Age-Specific Effects.	Total body bone mineral density	56,284 European ancestry individuals, up to 1,333 African American individuals, up to 9,328 admixed individuals	NA	13q14.11	NR	LINC02341			ENSG00000283554	NA	NA	rs9594738-T	rs9594738	0	9594738	intron_variant	0	0.4715	5e-31	30.301	(European)	0.072	unit decrease	Affymetrix, Illumina [~ 23700000] (imputed)	N
12	rs8001611	13	42952145	rs9594738	2011-05-27	21533022	Duncan EL	2011-04-21	PLoS Genet	www.ncbi.nlm.nih.gov/pubmed/21533022	Genome-wide association study using extreme truncate selection identifies novel genes affecting bone mineral density and fracture risk.	Bone mineral density	900 European ancestry female individuals with low hip bone mineral density, 1,055 European ancestry female individuals with high hip bone mineral density	20,898 European ancestry female individuals	13q14.11	RANKL	LINC02341			ENSG00000283554	NA	NA	rs9594738-T	rs9594738	0	9594738	intron_variant	0	NR	4e-06	5.39794	(lumbar spine)	0.15	[NR] unit increase	Illumina [2543887] (imputed)	N
12	rs8001611	13	42952145	rs9594738	2008-06-20	18445777	Styrkarsdottir U	2008-04-29	N Engl J Med	www.ncbi.nlm.nih.gov/pubmed/18445777	Multiple genetic loci for bone mineral density and fractures.	Bone mineral density (hip)	5,861 European ancestry individuals	7,925 European ancestry individuals	13q14.11	RANKL	LINC02341			ENSG00000283554	NA	NA	rs9594738-T	rs9594738	0	9594738	intron_variant	0	0.56	2e-08	7.69897		0.1	[0.06-0.13] s.d. decrease	Illumina [301019]	N
12	rs8001611	13	42952145	rs9594738	2018-10-18	30048462	Kim SK	2018-07-26	PLoS One	www.ncbi.nlm.nih.gov/pubmed/30048462	Identification of 613 new loci associated with heel bone mineral density and a polygenic risk score for bone mineral density, osteoporosis and fracture.	Heel bone mineral density	394,929 European ancestry individuals	NA	13q14.11		LINC02341			ENSG00000283554	NA	NA	rs9594738-?	rs9594738	0	9594738	intron_variant	0	NR	7e-145	144.155		0.0519436	[0.048-0.056] unit increase	Affymetrix [20259828] (imputed)	N
12	rs8001611	13	42952145	rs9594738	2021-01-22	33097703	Surakka I	2020-10-23	Nat Commun	www.ncbi.nlm.nih.gov/pubmed/33097703	MEPE loss-of-function variant associates with decreased bone mineral density and increased fracture risk.	Ultradistal forearm bone mineral density	21,907 European ancestry individuals	NA	13q14.11	NR	LINC02341			ENSG00000283554	NA	NA	rs9594738-?	rs9594738	0	9594738	intron_variant	0	0.45349	6e-12	11.2218		0.0734918	[0.053-0.094] SD units increase	Illumina [11603265] (imputed)	N
12	rs8001611	13	42952145	rs9594738	2019-06-21	31015401	Wu Y	2019-04-23	Nat Commun	www.ncbi.nlm.nih.gov/pubmed/31015401	Genome-wide association study of medication-use and associated disease in the UK Biobank.	Medication use (drugs affecting bone structure and mineralization)	7,870 European ancestry cases, 207,798 European ancestry controls	NA	13q14.11	AKAP11	LINC02341			ENSG00000283554	NA	NA	rs9594738-T	rs9594738	0	9594738	intron_variant	0	0.48902	3e-15	14.5229		0.125975	[0.095-0.157] unit increase	Affymetrix [7288503] (imputed)	N
12	rs8001611	13	42952145	rs9594738	2022-04-13	34673960	Greenbaum J	2021-10-21	Hum Mol Genet	www.ncbi.nlm.nih.gov/pubmed/34673960	A multi-ethnic whole genome sequencing study to identify novel loci for bone mineral density.	Bone mineral density (spine)	1,825 African American females, 26,724 European ancestry females, 1,683 Hispanic females	NA	13q14.11		LINC02341			ENSG00000283554	NA	NA	rs9594738-?	rs9594738	0	9594738	intron_variant	0	NR	1e-33	33		NA		NR [NR] (imputed)	N
12	rs8001611	13	42952145	rs9594738	2021-12-14	34594039	Sakaue S	2021-09-30	Nat Genet	www.ncbi.nlm.nih.gov/pubmed/34594039	A cross-population atlas of genetic associations for 220 human phenotypes.	Medication use (drugs affecting bone structure and mineralization)	7,870 European ancestry cases, 207,798 European ancestry controls, 6,143 East Asian ancestry cases, 172,583 East Asian ancestry controls	NA	13q14.11		LINC02341			ENSG00000283554	NA	NA	rs9594738-T	rs9594738	0	9594738	intron_variant	0	NR	3e-15	14.5229		0.126	[0.095-0.157] unit increase	Affymetrix, Illumina [15248280] (imputed)	N
12	rs34723116	13	42955367	rs1408221	2019-02-08	30595370	Kichaev G	2018-12-27	Am J Hum Genet	www.ncbi.nlm.nih.gov/pubmed/30595370	Leveraging Polygenic Functional Enrichment to Improve GWAS Power.	Eosinophil counts	approximately 440,000 European ancestry individuals	NA	13q14.11		LINC02341			ENSG00000283554	NA	NA	rs1408221-?	rs1408221	0	1408221	intron_variant	0	NR	1e-17	17		NA		NR [~ 8900000] (imputed)	N
12	rs34136735	13	42956621	rs17638544	2013-05-21	23437003	Paternoster L	2013-02-21	PLoS Genet	www.ncbi.nlm.nih.gov/pubmed/23437003	Genetic determinants of trabecular and cortical volumetric bone mineral densities and bone microstructure.	Bone mineral density	up to 5,878 European ancestry individuals	up to 1,052 European ancestry individuals	13q14.11	TNFSF11	LINC02341			ENSG00000283554	NA	NA	rs17638544-T	rs17638544	0	17638544	intron_variant	0	0.07	5e-06	5.30103	(Cortical vBMD - conditional on rs1021188)	0.13	[0.071-0.189] unit increase	Illumina [2401124] (imputed)	N
12	rs34136735	13	42958848	rs34110009	2022-04-13	34673960	Greenbaum J	2021-10-21	Hum Mol Genet	www.ncbi.nlm.nih.gov/pubmed/34673960	A multi-ethnic whole genome sequencing study to identify novel loci for bone mineral density.	Bone mineral density (femoral neck)	2,948 African American individuals, 39,107 European ancestry individuals, 2,451 Hispanic individuals	NA	13q14.11		LINC02341			ENSG00000283554	NA	NA	rs34110009-?	rs34110009	0	34110009	intron_variant	0	NR	3e-08	7.52288		NA		NR [15500000] (imputed)	N
12	rs8001611	13	42959133	rs58973023	2018-09-20	28869591	Kemp JP	2017-09-04	Nat Genet	www.ncbi.nlm.nih.gov/pubmed/28869591	Identification of 153 new loci associated with heel bone mineral density and functional involvement of GPC6 in osteoporosis.	Heel bone mineral density	76,067 European ancestry women, 66,420 European ancestry men	NA	13q14.11	LOC105370177	LINC02341			ENSG00000283554	NA	NA	rs58973023-A	rs58973023	0	58973023	intron_variant	0	0.513849	2e-32	31.699	(men)	0.0594737	[0.049-0.07] unit increase	NR [17166351] (imputed)	N
12	rs8001611	13	42959133	rs58973023	2018-09-20	28869591	Kemp JP	2017-09-04	Nat Genet	www.ncbi.nlm.nih.gov/pubmed/28869591	Identification of 153 new loci associated with heel bone mineral density and functional involvement of GPC6 in osteoporosis.	Heel bone mineral density	76,067 European ancestry women, 66,420 European ancestry men	NA	13q14.11	LOC105370177	LINC02341			ENSG00000283554	NA	NA	rs58973023-A	rs58973023	0	58973023	intron_variant	0	0.514484	4e-18	17.3979	(women)	0.0387158	[0.03-0.048] unit increase	NR [17166351] (imputed)	N
12	rs8001611	13	42959133	rs58973023	2018-09-20	28869591	Kemp JP	2017-09-04	Nat Genet	www.ncbi.nlm.nih.gov/pubmed/28869591	Identification of 153 new loci associated with heel bone mineral density and functional involvement of GPC6 in osteoporosis.	Heel bone mineral density	76,067 European ancestry women, 66,420 European ancestry men	NA	13q14.11	LOC105370177	LINC02341			ENSG00000283554	NA	NA	rs58973023-A	rs58973023	0	58973023	intron_variant	0	0.514188	3e-48	47.5229		0.0468818	[0.04-0.054] unit increase	NR [17166351] (imputed)	N
12	rs8001611	13	42959133	rs58973023	2018-10-18	30048462	Kim SK	2018-07-26	PLoS One	www.ncbi.nlm.nih.gov/pubmed/30048462	Identification of 613 new loci associated with heel bone mineral density and a polygenic risk score for bone mineral density, osteoporosis and fracture.	Heel bone mineral density	394,929 European ancestry individuals	NA	13q14.11		LINC02341			ENSG00000283554	NA	NA	rs58973023-?	rs58973023	0	58973023	intron_variant	0	NR	3e-144	143.523		0.051899	[0.048-0.056] unit increase	Affymetrix [20259828] (imputed)	N
12	rs8001611	13	42959133	rs58973023	2021-11-01	34450027	Boer CG	2021-08-24	Cell	www.ncbi.nlm.nih.gov/pubmed/34450027	Deciphering osteoarthritis genetics across 826,690 individuals from 9 populations.	Knee osteoarthritis	61,588 European ancestry cases, 330,161 European ancestry controls, 899 Japanese ancestry cases, 3,396 Japanese ancestry controls	NA	13q14.11		LINC02341			ENSG00000283554	NA	NA	rs58973023-A	rs58973023	0	58973023	intron_variant	0	0.4894	5e-10	9.30103		1.05707	[1.038789736-1.075669953]	Affymetrix, Illumina [NR] (imputed)	N
12	rs8001611	13	42959133	rs58973023	2021-06-09	33972514	Pazoki R	2021-05-10	Nat Commun	www.ncbi.nlm.nih.gov/pubmed/33972514	Genetic analysis in European ancestry individuals identifies 517 loci associated with liver enzymes.	Liver enzyme levels (alkaline phosphatase)	437,438 European ancestry individuals	315,572 European ancestry individuals	13q14.11	LINC02341	LINC02341			ENSG00000283554	NA	NA	rs58973023-A	rs58973023	0	58973023	intron_variant	0	0.512977	2e-152	151.699		0.00598007	[0.0055-0.0064] unit decrease	Affymetrix [13995440] (imputed)	N
12	rs8001611	13	42959133	rs58973023	2021-12-14	34594039	Sakaue S	2021-09-30	Nat Genet	www.ncbi.nlm.nih.gov/pubmed/34594039	A cross-population atlas of genetic associations for 220 human phenotypes.	Serum alkaline phosphatase levels	344,292 European ancestry individuals, 118,886 East Asian ancestry individuals	NA	13q14.11		LINC02341			ENSG00000283554	NA	NA	rs58973023-T	rs58973023	0	58973023	intron_variant	0	NR	4e-112	111.398		0.0499	[0.046-0.054] unit increase	Affymetrix, Illumina [20533886] (imputed)	N
12	rs8001611	13	42965694	rs8001611	2018-03-05	29304378	Medina-Gomez C	2018-01-04	Am J Hum Genet	www.ncbi.nlm.nih.gov/pubmed/29304378	Life-Course Genome-wide Association Study Meta-analysis of Total Body BMD and Assessment of Age-Specific Effects.	Total body bone mineral density (age 30-45)	10,062 European and unknown ancestry individuals	NA	13q14.11	NR	LINC02341			ENSG00000283554	NA	NA	rs8001611-T	rs8001611	0	8001611	intron_variant	0	0.5404	2e-10	9.69897		0.0947	unit increase	Affymetrix, Illumina [~ 23700000] (imputed)	N
12	rs8001611	13	42965694	rs8001611	2014-10-01	23644456	Styrkarsdottir U	2013-05-05	Nature	www.ncbi.nlm.nih.gov/pubmed/23644456	Nonsense mutation in the LGR4 gene is associated with several human diseases and other traits.	Bone mineral density	4,931 European ancestry cases, 69,034 European ancestry controls	NA	13q14.11	NR	LINC02341			ENSG00000283554	NA	NA	rs8001611-?	rs8001611	0	8001611	intron_variant	0	NR	2e-12	11.699		1.21	[NR]	Illumina [30600000] (imputed)	N
12	rs8001611	13	42965694	rs8001611	2022-04-13	34673960	Greenbaum J	2021-10-21	Hum Mol Genet	www.ncbi.nlm.nih.gov/pubmed/34673960	A multi-ethnic whole genome sequencing study to identify novel loci for bone mineral density.	Bone mineral density (spine)	2,948 African American individuals, 39,107 European ancestry individuals, 2,451 Hispanic individuals	NA	13q14.11		LINC02341			ENSG00000283554	NA	NA	rs8001611-?	rs8001611	0	8001611	intron_variant	0	NR	7e-25	24.1549		NA		NR [15500000] (imputed)	N
12	rs8001611	13	42965837	rs9533094	2021-02-19	33547301	Chen VL	2021-02-05	Nat Commun	www.ncbi.nlm.nih.gov/pubmed/33547301	Genome-wide association study of serum liver enzymes implicates diverse metabolic and liver pathology.	Serum alkaline phosphatase levels	390,964 European ancestry individuals	105,030 East Asian ancestry individuals	13q14.11	AKAP11, TNFSF11	LINC02341			ENSG00000283554	NA	NA	rs9533094-G	rs9533094	0	9533094	intron_variant	0	0.49	2e-61	60.699		16.5	z-score increase	Affymetrix [4311822] (imputed)	N
12	rs8001611	13	42969049	rs9533095	2014-07-20	24249740	Zhang L	2013-11-17	Hum Mol Genet	www.ncbi.nlm.nih.gov/pubmed/24249740	Multistage genome-wide association meta-analyses identified two new loci for bone mineral density.	Bone mineral density	5,833 European ancestry females, 2,639 European ancestry males, 784 Han Chinese ancestry females, 763 Han Chinese ancestry males, 712 African American females, 409 Hispanic females	7,010 European ancestry females, 3,772 European ancestry males, 2,980 East Asian ancestry females, 2,159 East Asian ancestry males	13q14.11	TNFSF11	LINC02341			ENSG00000283554	NA	NA	rs9533095-?	rs9533095	0	9533095	intron_variant	0	NR	2e-15	14.699	(spine)	NA		Affymetrix, Illumina [5842825] (imputed)	N
12	rs8001611	13	42969049	rs9533095	2020-02-18	31666285	Olafsson S	2019-10-30	Cancer Epidemiol Biomarkers Prev	www.ncbi.nlm.nih.gov/pubmed/31666285	Common and rare sequence variants influencing tumor biomarkers in blood.	Serum alkaline phosphatase levels	162,774 Icelandic ancestry individuals	NA	13q14.11	intergenic	LINC02341			ENSG00000283554	NA	NA	rs9533095-G	rs9533095	0	9533095	intron_variant	0	0.435	8e-10	9.09691		0.03	[0.03-0.02] unit decrease	Illumina [NR] (imputed)	N
12	rs8001611	13	42969049	rs9533095	2018-03-05	29304378	Medina-Gomez C	2018-01-04	Am J Hum Genet	www.ncbi.nlm.nih.gov/pubmed/29304378	Life-Course Genome-wide Association Study Meta-analysis of Total Body BMD and Assessment of Age-Specific Effects.	Total body bone mineral density (age 45-60)	18,805 European individuals	NA	13q14.11	NR	LINC02341			ENSG00000283554	NA	NA	rs9533095-T	rs9533095	0	9533095	intron_variant	0	0.4647	1e-17	17		0.091	unit decrease	Affymetrix, Illumina [~ 23700000] (imputed)	N
12	rs8001611	13	42969049	rs9533095	2020-09-18	32888494	Vuckovic D	2020-09-01	Cell	www.ncbi.nlm.nih.gov/pubmed/32888494	The Polygenic and Monogenic Basis of Blood Traits and Diseases.	Immature fraction of reticulocytes	408,112 British individuals	NA	13q14.11		LINC02341			ENSG00000283554	NA	NA	rs9533095-T	rs9533095	0	9533095	intron_variant	0	0.486695	2e-10	9.69897		0.0143654	[0.01-0.0188] unit decrease	Affymetrix [93095623] (imputed)	N
12	rs34136735	13	42969782	rs10507508	2019-05-07	30850646	Tziotzios C	2019-03-08	Nat Commun	www.ncbi.nlm.nih.gov/pubmed/30850646	Genome-wide association study in frontal fibrosing alopecia identifies four susceptibility loci including HLA-B*07:02.	Frontal fibrosing alopecia	1,016 European ancestry cases, 4,145 European ancestry controls		13q14.11	NR	LINC02341			ENSG00000283554	NA	NA	rs10507508-G	rs10507508	0	10507508	intron_variant	0	0.044	4e-06	5.39794		1.66	[1.34-2.06]	Illumina [~ 8000000] (imputed)	N
12	rs34723116	13	42974818	rs9533096	2020-09-18	32888494	Vuckovic D	2020-09-01	Cell	www.ncbi.nlm.nih.gov/pubmed/32888494	The Polygenic and Monogenic Basis of Blood Traits and Diseases.	Eosinophil counts	408,112 British individuals	NA	13q14.11		LINC02341			ENSG00000283554	NA	NA	rs9533096-G	rs9533096	0	9533096	intron_variant	0	0.781157	9e-10	9.04576		0.0173794	[0.012-0.023] unit increase	Affymetrix [93095623] (imputed)	N
12	rs34723116	13	42974818	rs9533096	2020-09-18	32888494	Vuckovic D	2020-09-01	Cell	www.ncbi.nlm.nih.gov/pubmed/32888494	The Polygenic and Monogenic Basis of Blood Traits and Diseases.	Eosinophil percentage of white cells	408,112 British individuals	NA	13q14.11	NA	LINC02341			ENSG00000283554	NA	NA	rs9533096-G	rs9533096	0	9533096	intron_variant	0	0.781122	4e-09	8.39794		0.0166623	[0.011-0.022] unit increase	Affymetrix [93095623] (imputed)	N
12	rs34723116	13	42977809	rs12874142	2021-06-29	33462484	Sinnott-Armstrong N	2021-01-18	Nat Genet	www.ncbi.nlm.nih.gov/pubmed/33462484	Genetics of 35 blood and urine biomarkers in the UK Biobank.	Serum alkaline phosphatase levels	342,535 European ancestry individuals, 6,019 African ancestry individuals, 7,337 South Asian ancestry individuals	NA	13q14.11	NR	LINC02341			ENSG00000283554	NA	NA	rs12874142-T	rs12874142	0	12874142	intron_variant	0	NR	3e-19	18.5229		0.0261	[0.02-0.032] unit decrease	Affymetrix [9000000] (imputed)	N
12	rs8001611	13	42982302	rs2147161	2021-01-22	33097703	Surakka I	2020-10-23	Nat Commun	www.ncbi.nlm.nih.gov/pubmed/33097703	MEPE loss-of-function variant associates with decreased bone mineral density and increased fracture risk.	Ultradistal forearm bone mineral density	21,907 European ancestry individuals	NA	13q14.11	NR	LINC02341			ENSG00000283554	NA	NA	rs2147161-C	rs2147161	0	2147161	intron_variant	0	0.701	1e-14	14		0.091	[0.067-0.115] SD units decrease	Illumina [11603265] (imputed)	N
12	rs8001611	13	42982302	rs2147161	2022-11-09	36333501	Ishigaki K	2022-11-04	Nat Genet	www.ncbi.nlm.nih.gov/pubmed/36333501	Multi-ancestry genome-wide association analyses identify novel genetic mechanisms in rheumatoid arthritis.	Rheumatoid arthritis	22,350 European ancestry cases, 74,823 European ancestry controls, 11,025 East Asian ancestry cases, 162,608 East Asian ancestry controls, 999 African ancestry cases, 1,108 African ancestry controls, 986 South Asian ancestry cases, 1,258 South Asian ancestry controls, 511 Arab ancestry cases, 352 Arab ancestry controls	NA	13q14.11		LINC02341			ENSG00000283554	NA	NA	rs2147161-T	rs2147161	0	2147161	intron_variant	0	NR	2e-06	5.69897		1.0753	[1.04332899177584-1.10825138611008]	Affymetrix, Illumina [20990826] (imputed)	N
12	rs8001611	13	42982302	rs2147161	2022-11-09	36333501	Ishigaki K	2022-11-04	Nat Genet	www.ncbi.nlm.nih.gov/pubmed/36333501	Multi-ancestry genome-wide association analyses identify novel genetic mechanisms in rheumatoid arthritis.	Rheumatoid arthritis	22,350 European ancestry cases, 74,823 European ancestry controls	NA	13q14.11		LINC02341			ENSG00000283554	NA	NA	rs2147161-T	rs2147161	0	2147161	intron_variant	0	0.2117	3e-06	5.52288		1.07519	[1.04322466409314-1.10814056651254]	Affymetrix, Illumina [20990826] (imputed)	N
12	rs8001611	13	42982302	rs2147161	2022-11-09	36333501	Ishigaki K	2022-11-04	Nat Genet	www.ncbi.nlm.nih.gov/pubmed/36333501	Multi-ancestry genome-wide association analyses identify novel genetic mechanisms in rheumatoid arthritis.	Rheumatoid arthritis (rheumatoid factor and/or anti-cyclic citrullinated peptide seropositive)	17,221 European ancestry cases, 74,823 European ancestry controls	NA	13q14.11		LINC02341			ENSG00000283554	NA	NA	rs2147161-T	rs2147161	0	2147161	intron_variant	0	0.2117	3e-08	7.52288		1.09636	[1.0612681891459-1.13262211700105]	Affymetrix, Illumina [20990826] (imputed)	N
12	rs8001611	13	42982302	rs2147161	2022-11-09	36333501	Ishigaki K	2022-11-04	Nat Genet	www.ncbi.nlm.nih.gov/pubmed/36333501	Multi-ancestry genome-wide association analyses identify novel genetic mechanisms in rheumatoid arthritis.	Rheumatoid arthritis (rheumatoid factor and/or anti-cyclic citrullinated peptide seropositive)	17,221 European ancestry cases, 74,823 European ancestry controls, 8,340 East Asian ancestry cases, 162,608 East Asian ancestry controls, 841 African ancestry cases, 1,108 African ancestry controls, 689 South Asian ancestry cases, 1,258 South Asian ancestry controls, 357 Arab ancestry cases, 352 Arab ancestry controls	NA	13q14.11		LINC02341			ENSG00000283554	NA	NA	rs2147161-T	rs2147161	0	2147161	intron_variant	0	NR	3e-08	7.52288		1.0968	[1.06169278133433-1.13307525646971]	Affymetrix, Illumina [20990826] (imputed)	N
12	rs8001611	13	42988546	rs7328203	2018-10-17	30013184	Waage J	2018-07-16	Nat Genet	www.ncbi.nlm.nih.gov/pubmed/30013184	Genome-wide association and HLA fine-mapping studies identify risk loci and genetic pathways underlying allergic rhinitis.	Allergic rhinitis	59,762 European and unknown ancestry cases, 152,358 European and unknown ancestry controls	60,720 European ancestry cases, 618,527 European ancestry controls	13q14.11	TNFSF11, AKAP11	LINC02341			ENSG00000283554	NA	NA	rs7328203-G	rs7328203	0	7328203	intron_variant	0	0.4606	1e-10	10		1.03	[1.02-1.04]	Affymetrix, Illumina, Perlegen [16531985] (imputed)	N
12	rs8001611	13	42989660	rs9594746	2020-09-21	32888493	Chen MH	2020-09-01	Cell	www.ncbi.nlm.nih.gov/pubmed/32888493	Trans-ethnic and Ancestry-Specific Blood-Cell Genetics in 746,667 Individuals from 5 Global Populations.	Lymphocyte count	524,923 European ancestry individuals	NA	13q14.11	NR	LINC02341			ENSG00000283554	NA	NA	rs9594746-C	rs9594746	0	9594746	intron_variant	0	0.531828	1e-27	27		0.02067	[0.017-0.024] SD unit decrease	Affymetrix, Illumina [50265552] (imputed)	N
12	rs8001611	13	42991456	rs67190063	2021-12-14	34594039	Sakaue S	2021-09-30	Nat Genet	www.ncbi.nlm.nih.gov/pubmed/34594039	A cross-population atlas of genetic associations for 220 human phenotypes.	Lymphocyte count	349,856 European ancestry individuals, 95,717 East Asian ancestry individuals	NA	13q14.11		LINC02341			ENSG00000283554	NA	NA	rs67190063-C	rs67190063	0	67190063	intron_variant	0	NR	2e-19	18.699		0.0199	[0.016-0.024] unit decrease	Affymetrix, Illumina [20531022] (imputed)	N
12	rs8001611	13	42996548	rs9533100	2017-12-01	28928442	Tian C	2017-09-19	Nat Commun	www.ncbi.nlm.nih.gov/pubmed/28928442	Genome-wide association and HLA region fine-mapping studies identify susceptibility loci for multiple common infections.	Tonsillectomy	60,098 European ancestry cases, 113,323 European ancestry controls	NA	13q14.11	NR	LINC02341			ENSG00000283554	NA	NA	rs9533100-?	rs9533100	0	9533100	intron_variant	0	NR	1e-07	7		0.0429	[0.027-0.059] unit decrease	Illumina [at least 560000] (imputed)	N
12	rs8001611	13	42996548	rs9533100	2020-09-18	32888494	Vuckovic D	2020-09-01	Cell	www.ncbi.nlm.nih.gov/pubmed/32888494	The Polygenic and Monogenic Basis of Blood Traits and Diseases.	Lymphocyte count	408,112 British individuals	NA	13q14.11		LINC02341			ENSG00000283554	NA	NA	rs9533100-T	rs9533100	0	9533100	intron_variant	0	0.53575	7e-21	20.1549		0.020792	[0.016-0.025] unit decrease	Affymetrix [93095623] (imputed)	N
12	rs8001611	13	42996548	rs9533100	2019-06-21	31015401	Wu Y	2019-04-23	Nat Commun	www.ncbi.nlm.nih.gov/pubmed/31015401	Genome-wide association study of medication-use and associated disease in the UK Biobank.	Medication use (thyroid preparations)	24,832 European ancestry cases, 280,750 European ancestry controls	NA	13q14.11	AKAP11	LINC02341			ENSG00000283554	NA	NA	rs9533100-G	rs9533100	0	9533100	intron_variant	0	0.4624	1e-13	13		0.0677269	[0.05-0.086] unit decrease	Affymetrix [7288503] (imputed)	N
12	rs8001611	13	43018030	rs9525625	2016-07-24	26192919	Liu JZ	2015-07-20	Nat Genet	www.ncbi.nlm.nih.gov/pubmed/26192919	Association analyses identify 38 susceptibility loci for inflammatory bowel disease and highlight shared genetic risk across populations.	Crohn's disease	5,956 European ancestry cases, 14,927 European ancestry controls	14,594 European ancestry cases, 26,715 European ancestry controls, 151 Iranian ancestry cases, 342 Iranian ancestry controls, 184 Indian ancestry cases, 990 Indian ancestry controls, 1,690 East Asian ancestry cases, 3,719 East Asian ancestry controls	13q14.11	AKAP1, TFSF11	LINC02341			ENSG00000283554	NA	NA	rs9525625-A	rs9525625	0	9525625	intron_variant	0	0.4706	1e-09	9	(EA)	1.0764	[1.05-1.1]	Affymetrix, Illumina [~ 9000000] (imputed)	N
12	rs8001611	13	43018030	rs9525625	2016-07-24	26192919	Liu JZ	2015-07-20	Nat Genet	www.ncbi.nlm.nih.gov/pubmed/26192919	Association analyses identify 38 susceptibility loci for inflammatory bowel disease and highlight shared genetic risk across populations.	Inflammatory bowel disease	12,882 European ancestry cases, 21,770 European ancestry controls	25,273 European ancestry cases, 26,715 European ancestry controls, 548 Iranian ancestry cases, 342 Iranian ancestry control, 1,423 Indian ancestry cases, 990 Indian ancestry controls, 2,824 East Asian ancestry cases, 3,719 East Asian ancestry controls	13q14.11	AKAP1, TFSF11	LINC02341			ENSG00000283554	NA	NA	rs9525625-A	rs9525625	0	9525625	intron_variant	0	0.4706	7e-06	5.1549	(EA)	1.04603	[1.03-1.07]	Affymetrix, Illumina [~ 9000000] (imputed)	N
12	rs8001611	13	43026661	rs1830790	2017-08-30	27863252	Astle WJ	2016-11-17	Cell	www.ncbi.nlm.nih.gov/pubmed/27863252	The Allelic Landscape of Human Blood Cell Trait Variation and Links to Common Complex Disease.	Lymphocyte percentage of white cells	171,748 European ancestry individuals	NA	13q14.11	intergenic	LINC02341			ENSG00000283554	NA	NA	rs1830790-A	rs1830790	0	1830790	intron_variant	0	0.531	3e-09	8.52288		0.0213427	[0.014-0.028] unit decrease	Affymetrix [~ 2500000] (imputed)	N
12	rs8001611	13	43032027	rs12430303	2020-11-12	33106285	Lopez-Isac E	2020-10-26	Ann Rheum Dis	www.ncbi.nlm.nih.gov/pubmed/33106285	Combined genetic analysis of juvenile idiopathic arthritis clinical subtypes identifies novel risk loci, target genes and key regulatory mechanisms.	Arthritis (juvenile idiopathic)	3,305 European ancestry cases, 9,196 European ancestry controls	2,751 European ancestry cases, 15,886 European ancestry controls	13q14.11	TNFSF11	LINC02341			ENSG00000283554	NA	NA	rs12430303-C	rs12430303	0	12430303	intron_variant	0	NR	2e-09	8.69897		1.14	[1.09-1.19]	Illumina [7461261] (imputed)	N
12	rs8001611	13	43032593	rs9594759	2008-06-20	18445777	Styrkarsdottir U	2008-04-29	N Engl J Med	www.ncbi.nlm.nih.gov/pubmed/18445777	Multiple genetic loci for bone mineral density and fractures.	Bone mineral density (spine)	5,861 European ancestry individuals	7,925 European ancestry individuals	13q14.11	RANKL	LINC02341			ENSG00000283554	NA	NA	rs9594759-T	rs9594759	0	9594759	intron_variant	0	0.62	2e-21	20.699		0.17	[0.14-0.21] s.d. decrease	Illumina [301019]	N
12	rs8001611	13	43032593	rs9594759	2009-01-16	19079262	Styrkarsdottir U	2008-12-14	Nat Genet	www.ncbi.nlm.nih.gov/pubmed/19079262	New sequence variants associated with bone mineral density.	Bone mineral density (spine)	6,865 European ancestry individuals	8,510 European ancestry individuals	13q14.11	RANKL	LINC02341			ENSG00000283554	NA	NA	rs9594759-T	rs9594759	0	9594759	intron_variant	0	0.62	2e-17	16.699		0.12	[0.09-0.15] s.d. decrease	Illumina [305051]	N
12	rs8001611	13	43034968	rs1853573	2021-01-26	32603359	Ferreira MAR	2020-06-30	PLoS Genet	www.ncbi.nlm.nih.gov/pubmed/32603359	Age-of-onset information helps identify 76 genetic variants associated with allergic disease.	Allergic disease (asthma, hay fever and/or eczema) (multivariate analysis)	477,968 European ancestry individuals	NA	13q14.11	AKAP11, TNFSF11	LINC02341			ENSG00000283554	NA	NA	rs1853573-G	rs1853573	0	1853573	intron_variant	0	0.465	4e-12	11.3979		0.029	[0.021-0.037] unit decrease	NR [NR] (imputed)	N
12	rs8001611	13	43034968	rs1853573	2021-01-26	32603359	Ferreira MAR	2020-06-30	PLoS Genet	www.ncbi.nlm.nih.gov/pubmed/32603359	Age-of-onset information helps identify 76 genetic variants associated with allergic disease.	Allergic disease (asthma, hay fever and/or eczema) (age of onset)	117,130 European ancestry individuals	NA	13q14.11	AKAP11, TNFSF11	LINC02341			ENSG00000283554	NA	NA	rs1853573-G	rs1853573	0	1853573	intron_variant	0	0.465	4e-12	11.3979		0.029	[0.021-0.037] unit decrease	NR [7647814] (imputed)	N
12	rs8001611	13	43034968	rs1853573	2021-12-14	34594039	Sakaue S	2021-09-30	Nat Genet	www.ncbi.nlm.nih.gov/pubmed/34594039	A cross-population atlas of genetic associations for 220 human phenotypes.	Nasal polyps	5,093 European ancestry cases, 444,966 European ancestry controls, 160 East Asian ancestry cases, 151,846 East Asian ancestry controls	NA	13q14.11		LINC02341			ENSG00000283554	NA	NA	rs1853573-C	rs1853573	0	1853573	intron_variant	0	NR	2e-08	7.69897		0.1146	[0.074-0.155] unit increase	Affymetrix, Illumina [25837843] (imputed)	N
12	rs8001611	13	43039673	rs4512994	2020-11-24	33067605	Folkersen L	2020-10-16	Nat Metab	www.ncbi.nlm.nih.gov/pubmed/33067605	Genomic and drug target evaluation of 90 cardiovascular proteins in 30,931 individuals.	TNF-related activation-induced cytokine levels	21,758 European ancestry individuals	9,173 individuals	13q14.11		LINC02341			ENSG00000283554	NA	NA	rs4512994-A	rs4512994	0	4512994	intron_variant	0	0.46	3e-31	30.5229		0.1139	unit increase	Affymetrix, Illumina [20300000] (imputed)	N
12	rs8001611	13	43043595	rs12428878	2020-09-21	32888493	Chen MH	2020-09-01	Cell	www.ncbi.nlm.nih.gov/pubmed/32888493	Trans-ethnic and Ancestry-Specific Blood-Cell Genetics in 746,667 Individuals from 5 Global Populations.	Lymphocyte count	643,370 African American or Afro-Caribbean, African ancestry, European ancestry, East Asian ancestry, Hispanic or Latin American and South Asian ancestry individuals	NA	13q14.11	NR	LINC02341			ENSG00000283554	NA	NA	rs12428878-G	rs12428878	0	12428878	intron_variant	0	0.47384	2e-25	24.699		NA		Affymetrix, Illumina [23472807] (imputed)	N
12	rs8001611	13	43044946	rs7990020	2021-12-14	34594039	Sakaue S	2021-09-30	Nat Genet	www.ncbi.nlm.nih.gov/pubmed/34594039	A cross-population atlas of genetic associations for 220 human phenotypes.	Hypothyroidism	30,155 European ancestry cases, 379,986 European ancestry controls, 1,114 East Asian ancestry cases, 172,656 East Asian ancestry controls	NA	13q14.11		LINC02341			ENSG00000283554	NA	NA	rs7990020-C	rs7990020	0	7990020	intron_variant	0	NR	1e-08	8		0.0577	[0.038-0.077] unit increase	Affymetrix, Illumina [25801083] (imputed)	N
12	rs8001611	13	43044946	rs7990020	2021-12-14	34594039	Sakaue S	2021-09-30	Nat Genet	www.ncbi.nlm.nih.gov/pubmed/34594039	A cross-population atlas of genetic associations for 220 human phenotypes.	Medication use (thyroid preparations)	24,832 European ancestry cases, 280,750 European ancestry controls, 3,103 East Asian ancestry cases, 175,623 East Asian ancestry controls	NA	13q14.11		LINC02341			ENSG00000283554	NA	NA	rs7990020-C	rs7990020	0	7990020	intron_variant	0	NR	5e-13	12.301		0.0632	[0.046-0.08] unit increase	Affymetrix, Illumina [15248280] (imputed)	N
12	rs8001611	13	43046036	rs2093816	2019-02-08	30595370	Kichaev G	2018-12-27	Am J Hum Genet	www.ncbi.nlm.nih.gov/pubmed/30595370	Leveraging Polygenic Functional Enrichment to Improve GWAS Power.	Autoimmune traits	approximately 459,000 European ancestry individuals	NA	13q14.11		LINC02341			ENSG00000283554	NA	NA	rs2093816-?	rs2093816	0	2093816	intron_variant	0	NR	3e-13	12.5229		NA		NR [~ 8900000] (imputed)	N
12	rs8001611	13	43047260	rs9533118	2020-09-16	32581359	Saevarsdottir S	2020-06-24	Nature	www.ncbi.nlm.nih.gov/pubmed/32581359	FLT3 stop mutation increases FLT3 ligand level and risk of autoimmune thyroid disease.	Autoimmune thyroid disease	30,234 European ancestry cases, 724,172 European ancestry controls	NA	13q14.11	NR	LINC02341			ENSG00000283554	NA	NA	rs9533118-A	rs9533118	0	9533118	intron_variant	0	0.544	1e-14	14		1.07527	[NR]	Affymetrix, Illumina [42900000] (imputed)	N
12	rs8001611	13	43052880	rs2062305	2017-06-02	28067908	de Lange KM	2017-01-09	Nat Genet	www.ncbi.nlm.nih.gov/pubmed/28067908	Genome-wide association study implicates immune activation of multiple integrin genes in inflammatory bowel disease.	Crohn's disease	12,194 European and unknown ancestry cases, 28,072 European and unknown ancestry controls	NA	13q14.11	Intergenic	LINC02341			ENSG00000283554	NA	NA	rs2062305-?	rs2062305	0	2062305	intron_variant	0		4e-07	6.39794		NA		Illumina [9560910] (imputed)	N
12	rs8001611	13	43052880	rs2062305	2012-10-19	21102463	Franke A	2010-11-21	Nat Genet	www.ncbi.nlm.nih.gov/pubmed/21102463	Genome-wide meta-analysis increases to 71 the number of confirmed Crohn's disease susceptibility loci.	Crohn's disease	6,333 European ancestry cases, 15,056 European ancestry controls	15,694 European ancestry cases, 14,026 European ancestry controls, 414 European ancestry trios	13q14.11	TNFSF11	LINC02341			ENSG00000283554	NA	NA	rs2062305-G	rs2062305	0	2062305	intron_variant	0	0.346	5e-10	9.30103		1.1	[1.05-1.15]	Affymetrix, Illumina [953241] (imputed)	N
12	rs8001611	13	43055002	rs9533122	2021-11-25	34033851	Cordell HJ	2021-05-22	J Hepatol	www.ncbi.nlm.nih.gov/pubmed/34033851	An international genome-wide meta-analysis of primary biliary cholangitis: novel risk loci and candidate drugs.	Primary biliary cholangitis	8,021 European ancestry cases, 16,489 European ancestry controls	NA	13q14.11		LINC02341			ENSG00000283554	NA	NA	rs9533122-A	rs9533122	0	9533122	intron_variant	0	NR	6e-13	12.2218		0.155125	[0.11-0.2] unit decrease	NR [5054572] (imputed)	N
12	rs665632	13	43116133	rs1021188	2013-05-21	23437003	Paternoster L	2013-02-21	PLoS Genet	www.ncbi.nlm.nih.gov/pubmed/23437003	Genetic determinants of trabecular and cortical volumetric bone mineral densities and bone microstructure.	Bone mineral density	up to 5,878 European ancestry individuals	up to 1,052 European ancestry individuals	13q14.11	TNFSF11	LINC02341 - TNFSF11	ENSG00000283554	ENSG00000120659		56041	20739	rs1021188-C	rs1021188	0	1021188	intergenic_variant	1	0.17	4e-14	13.3979	(Cortical vBMD)	0.15	[0.11-0.19] unit decrease	Illumina [2401124] (imputed)	N
12	rs665632	13	43116133	rs1021188	2011-01-12	21124946	Paternoster L	2010-11-18	PLoS Genet	www.ncbi.nlm.nih.gov/pubmed/21124946	Genome-wide association meta-analysis of cortical bone mineral density unravels allelic heterogeneity at the RANKL locus and potential pleiotropic effects on bone.	Bone mineral density	1,934 European ancestry individuals	Up to 3,835 European ancestry individuals	13q14.11	RANKL	LINC02341 - TNFSF11	ENSG00000283554	ENSG00000120659		56041	20739	rs1021188-C	rs1021188	0	1021188	intergenic_variant	1	0.18	2e-14	13.699		3.89	[1.91-5.87] mg/cm3 decrease	Illumina [2417199] (imputed)	N
12	rs665632	13	43117201	rs17596685	2014-11-13	24763700	Vinayagamoorthy N	2014-04-24	PLoS One	www.ncbi.nlm.nih.gov/pubmed/24763700	New variants including ARG1 polymorphisms associated with C-reactive protein levels identified by genome-wide association and pathway analysis.	C-reactive protein levels	7,626 Korean ancestry individuals	903 Korean ancestry individuals	13q14.11	TNFSF11	LINC02341 - TNFSF11	ENSG00000283554	ENSG00000120659		57109	19671	rs17596685-T	rs17596685	0	17596685	intergenic_variant	1		4e-06	5.39794		0.093	[NR] unit decrease	Affymetrix [1219546] (imputed)	N
12	rs9525643	13	43128577	rs9525638	2014-12-18	24945404	Kemp JP	2014-06-19	PLoS Genet	www.ncbi.nlm.nih.gov/pubmed/24945404	Phenotypic dissection of bone mineral density reveals skeletal site specificity and facilitates the identification of novel loci in the genetic regulation of bone mass attainment.	Bone mineral density (paediatric, upper limb)	8,007 European ancestry children, 289 Surinamese ancestry children, 300 Turkish ancestry children, 232 Moroccan ancestry children, 588 children	NA	13q14.11	TNFSF11	LINC02341 - TNFSF11	ENSG00000283554	ENSG00000120659		68485	8295	rs9525638-C	rs9525638	0	9525638	regulatory_region_variant	1	0.42	3e-09	8.52288		0.089	[0.060-0.118] unit increase	Illumina [~ 2500000] (imputed)	N
12	rs9525643	13	43128577	rs9525638	2014-12-18	24945404	Kemp JP	2014-06-19	PLoS Genet	www.ncbi.nlm.nih.gov/pubmed/24945404	Phenotypic dissection of bone mineral density reveals skeletal site specificity and facilitates the identification of novel loci in the genetic regulation of bone mass attainment.	Bone mineral density (paediatric, upper limb)	8,007 European ancestry children, 289 Surinamese ancestry children, 300 Turkish ancestry children, 232 Moroccan ancestry children, 588 children	NA	13q14.11	TNFSF11	LINC02341 - TNFSF11	ENSG00000283554	ENSG00000120659		68485	8295	rs9525638-C	rs9525638	0	9525638	regulatory_region_variant	1	NR	2e-08	7.69897	(EA)	0.0949	[0.062-0.128] unit increase	Illumina [~ 2500000] (imputed)	N
12	rs9525643	13	43128577	rs9525638	2018-03-05	29304378	Medina-Gomez C	2018-01-04	Am J Hum Genet	www.ncbi.nlm.nih.gov/pubmed/29304378	Life-Course Genome-wide Association Study Meta-analysis of Total Body BMD and Assessment of Age-Specific Effects.	Total body bone mineral density (age 0-15)	11,807 European and unknown ancestry individuals	NA	13q14.11	NR	LINC02341 - TNFSF11	ENSG00000283554	ENSG00000120659		68485	8295	rs9525638-T	rs9525638	0	9525638	regulatory_region_variant	1	0.5826	2e-10	9.69897		0.0844	unit decrease	Affymetrix, Illumina [~ 23700000] (imputed)	N
12	rs9525643	13	43128577	rs9525638	2017-09-21	28743860	Medina-Gomez C	2017-07-25	Nat Commun	www.ncbi.nlm.nih.gov/pubmed/28743860	Bivariate genome-wide association meta-analysis of pediatric musculoskeletal traits reveals pleiotropic effects at the SREBF1/TOM1L2 locus.	TB-LM or TBLH-BMD (pleiotropy)	8,327 European ancestry individuals, 2,087 individuals	NA	13q14.11	Intergenic	LINC02341 - TNFSF11	ENSG00000283554	ENSG00000120659		68485	8295	rs9525638-C	rs9525638	0	9525638	regulatory_region_variant	1	0.42	1e-08	8		NA		Illumina [2276811] (imputed)	N
12	rs9525643	13	43128577	rs9525638	2017-09-21	28743860	Medina-Gomez C	2017-07-25	Nat Commun	www.ncbi.nlm.nih.gov/pubmed/28743860	Bivariate genome-wide association meta-analysis of pediatric musculoskeletal traits reveals pleiotropic effects at the SREBF1/TOM1L2 locus.	Bone mineral density (paediatric, total body less femoral head)	8,327 European ancestry individuals, 2,087 individuals	NA	13q14.11	Intergenic	LINC02341 - TNFSF11	ENSG00000283554	ENSG00000120659		68485	8295	rs9525638-C	rs9525638	0	9525638	regulatory_region_variant	1	0.42	6e-08	7.22185		0.0756	[NR] unit increase	Illumina [2276811] (imputed)	N
12	rs9525643	13	43128577	rs9525638	2012-09-12	22792071	Zheng HF	2012-07-05	PLoS Genet	www.ncbi.nlm.nih.gov/pubmed/22792071	WNT16 influences bone mineral density, cortical bone thickness, bone strength, and osteoporotic fracture risk.	Cortical thickness	5,878 European ancestry individuals	1,032 European ancestry individuals	13q14.11	TNFSF11, RANKL	LINC02341 - TNFSF11	ENSG00000283554	ENSG00000120659		68485	8295	rs9525638-T	rs9525638	0	9525638	regulatory_region_variant	1	NR	4e-09	8.39794		0.09	[0.051-0.129] mm decrease	Affymetrix, Illumina [~ 2500000] (imputed)	N
12	rs9525643	13	43143029	rs17536328	2014-12-18	24945404	Kemp JP	2014-06-19	PLoS Genet	www.ncbi.nlm.nih.gov/pubmed/24945404	Phenotypic dissection of bone mineral density reveals skeletal site specificity and facilitates the identification of novel loci in the genetic regulation of bone mass attainment.	Bone mineral density (paediatric, total body less femoral head)	8,007 European ancestry children, 289 Surinamese ancestry children, 300 Turkish ancestry children, 232 Moroccan ancestry children, 588 children	NA	13q14.11	TNFSF11	TNFSF11			ENSG00000120659	NA	NA	rs17536328-T	rs17536328	0	17536328	intron_variant	0	0.42	8e-09	8.09691		0.086	[0.057-0.115] unit increase	Illumina [~ 2500000] (imputed)	N
12	rs9525643	13	43143029	rs17536328	2014-12-18	24945404	Kemp JP	2014-06-19	PLoS Genet	www.ncbi.nlm.nih.gov/pubmed/24945404	Phenotypic dissection of bone mineral density reveals skeletal site specificity and facilitates the identification of novel loci in the genetic regulation of bone mass attainment.	Bone mineral density (paediatric, total body less femoral head)	8,007 European ancestry children, 289 Surinamese ancestry children, 300 Turkish ancestry children, 232 Moroccan ancestry children, 588 children	NA	13q14.11	TNFSF11	TNFSF11			ENSG00000120659	NA	NA	rs17536328-T	rs17536328	0	17536328	intron_variant	0	NR	3e-07	6.52288	(EA)	0.0866	[0.053-0.12] unit increase	Illumina [~ 2500000] (imputed)	N
12	rs138818878	13	43148546	rs138818878	2019-02-08	30595370	Kichaev G	2018-12-27	Am J Hum Genet	www.ncbi.nlm.nih.gov/pubmed/30595370	Leveraging Polygenic Functional Enrichment to Improve GWAS Power.	Heel bone mineral density	approximately 446,000 European ancestry individuals	NA	13q14.11		TNFSF11			ENSG00000120659	NA	NA	rs138818878-?	rs138818878	0	138818878	missense_variant	0	NR	1e-24	24		NA		NR [~ 8900000] (imputed)	N
12	rs138818878	13	43148546	rs138818878	2019-01-28	30598549	Morris JA	2018-12-31	Nat Genet	www.ncbi.nlm.nih.gov/pubmed/30598549	An atlas of genetic influences on osteoporosis in humans and mice.	Heel bone mineral density	426,824 British ancestry individuals	NA	13q14.11	TNFSF11	TNFSF11			ENSG00000120659	NA	NA	rs138818878-C	rs138818878	0	138818878	missense_variant	0	0.973952	6e-15	14.2218		0.043973	[0.033-0.055] unit decrease	NR [13737936] (imputed)	N
12	rs138818878	13	43148546	rs138818878	2022-11-16	34791242	Knol MJ	2021-11-15	Hum Mol Genet	www.ncbi.nlm.nih.gov/pubmed/34791242	Genetic architecture of orbital telorism.	Orbital telorism	34,130 European ancestry individuals	NA	13q14.11		TNFSF11			ENSG00000120659	NA	NA	rs138818878-?	rs138818878	0	138818878	missense_variant	0	NR	9e-10	9.04576		0.3992	[0.27-0.53] unit increase	Affymetrix, Illumina [NR] (imputed)	N
12	rs138818878	13	43153869	rs117543324	2018-10-18	30048462	Kim SK	2018-07-26	PLoS One	www.ncbi.nlm.nih.gov/pubmed/30048462	Identification of 613 new loci associated with heel bone mineral density and a polygenic risk score for bone mineral density, osteoporosis and fracture.	Heel bone mineral density	394,929 European ancestry individuals	NA	13q14.11		TNFSF11			ENSG00000120659	NA	NA	rs117543324-?	rs117543324	0	117543324	intron_variant	0	NR	3e-21	20.5229		0.0570335	[0.045-0.069] unit decrease	Affymetrix [20259828] (imputed)	N
12	rs665632	13	43165468	rs346588	2019-01-28	30598549	Morris JA	2018-12-31	Nat Genet	www.ncbi.nlm.nih.gov/pubmed/30598549	An atlas of genetic influences on osteoporosis in humans and mice.	Heel bone mineral density	426,824 British ancestry individuals	NA	13q14.11	TNFSF11	TNFSF11			ENSG00000120659	NA	NA	rs346588-A	rs346588	0	346588	intron_variant	0	0.825544	3e-12	11.5229		0.0171966	[0.012-0.022] unit increase	NR [13737936] (imputed)	N
12	rs665632	13	43167513	rs346592	2018-10-18	30048462	Kim SK	2018-07-26	PLoS One	www.ncbi.nlm.nih.gov/pubmed/30048462	Identification of 613 new loci associated with heel bone mineral density and a polygenic risk score for bone mineral density, osteoporosis and fracture.	Heel bone mineral density	394,929 European ancestry individuals	NA	13q14.11		TNFSF11			ENSG00000120659	NA	NA	rs346592-?	rs346592	0	346592	intron_variant	0	NR	2e-11	10.699		0.0175208	[0.012-0.023] unit increase	Affymetrix [20259828] (imputed)	N
12	rs368531244	13	43189225	rs9533177	2018-07-28	29403010	Kanai M	2018-02-05	Nat Genet	www.ncbi.nlm.nih.gov/pubmed/29403010	Genetic analysis of quantitative traits in the Japanese population links cell types to complex human diseases.	Serum alkaline phosphatase levels	105,030 Japanese ancestry individuals	NA	13q14.11	TNFSF11, FAM216B	TNFSF11 - FAM216B	ENSG00000120659	ENSG00000179813		7076	166461	rs9533177-?	rs9533177	0	9533177	intergenic_variant	1	NR	4e-21	20.3979		0.04133	[0.033-0.05] unit decrease novel	Illumina [6108953] (imputed)	N
12	rs368531244	13	43189225	rs9533177	2021-12-14	34594039	Sakaue S	2021-09-30	Nat Genet	www.ncbi.nlm.nih.gov/pubmed/34594039	A cross-population atlas of genetic associations for 220 human phenotypes.	Serum alkaline phosphatase levels	118,886 East Asian ancestry individuals	NA	13q14.11		TNFSF11 - FAM216B	ENSG00000120659	ENSG00000179813		7076	166461	rs9533177-T	rs9533177	0	9533177	intergenic_variant	1	0.459766	5e-26	25.301		0.0410982	[0.033-0.049] unit decrease	Illumina [13474352] (imputed)	N
12	rs138818878	13	43200103	rs78667121	2018-03-05	29304378	Medina-Gomez C	2018-01-04	Am J Hum Genet	www.ncbi.nlm.nih.gov/pubmed/29304378	Life-Course Genome-wide Association Study Meta-analysis of Total Body BMD and Assessment of Age-Specific Effects.	Total body bone mineral density	56,284 European ancestry individuals, up to 1,333 African American individuals, up to 9,328 admixed individuals	NA	13q14.11	NR	TNFSF11 - FAM216B	ENSG00000120659	ENSG00000179813		17954	155583	rs78667121-A	rs78667121	0	78667121	intergenic_variant	1	0.0329	6e-16	15.2218	(European)	0.1557	unit increase	Affymetrix, Illumina [~ 23700000] (imputed)	N
12	rs138818878	13	43200103	rs78667121	2018-03-05	29304378	Medina-Gomez C	2018-01-04	Am J Hum Genet	www.ncbi.nlm.nih.gov/pubmed/29304378	Life-Course Genome-wide Association Study Meta-analysis of Total Body BMD and Assessment of Age-Specific Effects.	Total body bone mineral density	56,284 European ancestry individuals, up to 1,333 African American individuals, up to 9,328 admixed individuals	NA	13q14.11	NR	TNFSF11 - FAM216B	ENSG00000120659	ENSG00000179813		17954	155583	rs78667121-A	rs78667121	0	78667121	intergenic_variant	1	0.0325	2e-13	12.699		0.1326	unit increase	Affymetrix, Illumina [~ 23700000] (imputed)	N
12	rs138818878	13	43200103	rs78667121	2022-04-13	34673960	Greenbaum J	2021-10-21	Hum Mol Genet	www.ncbi.nlm.nih.gov/pubmed/34673960	A multi-ethnic whole genome sequencing study to identify novel loci for bone mineral density.	Bone mineral density (spine)	2,948 African American individuals, 39,107 European ancestry individuals, 2,451 Hispanic individuals	NA	13q14.11		TNFSF11 - FAM216B	ENSG00000120659	ENSG00000179813		17954	155583	rs78667121-?	rs78667121	0	78667121	intergenic_variant	1	NR	2e-09	8.69897		NA		NR [15500000] (imputed)	N
12	rs138818878	13	43200103	rs78667121	2021-06-29	33462484	Sinnott-Armstrong N	2021-01-18	Nat Genet	www.ncbi.nlm.nih.gov/pubmed/33462484	Genetics of 35 blood and urine biomarkers in the UK Biobank.	Serum alkaline phosphatase levels	342,535 European ancestry individuals, 6,019 African ancestry individuals, 7,337 South Asian ancestry individuals	NA	13q14.11	NR	TNFSF11 - FAM216B	ENSG00000120659	ENSG00000179813		17954	155583	rs78667121-A	rs78667121	0	78667121	intergenic_variant	1	NR	3e-21	20.5229		0.0655	[0.052-0.079] unit decrease	Affymetrix [9000000] (imputed)	N
13	rs35017585	13	111115558	rs9521787	2021-02-19	33547301	Chen VL	2021-02-05	Nat Commun	www.ncbi.nlm.nih.gov/pubmed/33547301	Genome-wide association study of serum liver enzymes implicates diverse metabolic and liver pathology.	Serum alkaline phosphatase levels	390,964 European ancestry individuals	105,030 East Asian ancestry individuals	13q34	COL4A2	COL4A2-AS2, COL4A2			ENSG00000224821, ENSG00000134871	NA	NA	rs9521787-C	rs9521787	0	9521787	non_coding_transcript_exon_variant	0	0.39	2e-17	16.699		8.5	z-score increase	Affymetrix [4311822] (imputed)	N
13	rs35017585	13	111116990	rs9555704	2021-12-14	34594039	Sakaue S	2021-09-30	Nat Genet	www.ncbi.nlm.nih.gov/pubmed/34594039	A cross-population atlas of genetic associations for 220 human phenotypes.	Serum alkaline phosphatase levels	344,292 European ancestry individuals, 118,886 East Asian ancestry individuals	NA	13q34		COL4A2			ENSG00000134871	NA	NA	rs9555704-G	rs9555704	0	9555704	intron_variant	0	NR	6e-23	22.2218		0.021	[0.017-0.025] unit decrease	Affymetrix, Illumina [20533886] (imputed)	N
14	rs5809704	14	75784722	rs56225285	2019-01-28	30598549	Morris JA	2018-12-31	Nat Genet	www.ncbi.nlm.nih.gov/pubmed/30598549	An atlas of genetic influences on osteoporosis in humans and mice.	Heel bone mineral density	426,824 British ancestry individuals	NA	14q24.3	LINC01220	LINC01220 - NA	ENSG00000259687			19910	NA	rs56225285-A	rs56225285	0	56225285	regulatory_region_variant	1	0.70363	7e-20	19.1549		0.0185665	[0.015-0.023] unit decrease	NR [13737936] (imputed)	N
14	rs5809704	14	75784722	rs56225285	2021-06-29	33462484	Sinnott-Armstrong N	2021-01-18	Nat Genet	www.ncbi.nlm.nih.gov/pubmed/33462484	Genetics of 35 blood and urine biomarkers in the UK Biobank.	Serum alkaline phosphatase levels	342,535 European ancestry individuals, 6,019 African ancestry individuals, 7,337 South Asian ancestry individuals	NA	14q24.3	NR	LINC01220 - NA	ENSG00000259687			19910	NA	rs56225285-G	rs56225285	0	56225285	regulatory_region_variant	1	NR	2e-13	12.699		0.0192	[0.014-0.024] unit increase	Affymetrix [9000000] (imputed)	N
14	rs5809704	14	75784722	rs56225285	2019-02-08	30595370	Kichaev G	2018-12-27	Am J Hum Genet	www.ncbi.nlm.nih.gov/pubmed/30595370	Leveraging Polygenic Functional Enrichment to Improve GWAS Power.	Lung function (FVC)	approximately 372,000 European ancestry individuals	NA	14q24.3		LINC01220 - NA	ENSG00000259687			19910	NA	rs56225285-?	rs56225285	0	56225285	regulatory_region_variant	1	NR	7e-09	8.1549		NA		NR [~ 8900000] (imputed)	N
14	rs5809704	14	75787011	rs75663481	2019-02-08	30595370	Kichaev G	2018-12-27	Am J Hum Genet	www.ncbi.nlm.nih.gov/pubmed/30595370	Leveraging Polygenic Functional Enrichment to Improve GWAS Power.	Heel bone mineral density	approximately 446,000 European ancestry individuals	NA	14q24.3		LINC01220 - NA	ENSG00000259687			22199	NA	rs75663481-?	rs75663481	0	75663481	regulatory_region_variant	1	NR	1e-21	21		NA		NR [~ 8900000] (imputed)	N
14	rs5809704	14	75787011	rs75663481	2018-10-18	30048462	Kim SK	2018-07-26	PLoS One	www.ncbi.nlm.nih.gov/pubmed/30048462	Identification of 613 new loci associated with heel bone mineral density and a polygenic risk score for bone mineral density, osteoporosis and fracture.	Heel bone mineral density	394,929 European ancestry individuals	NA	14q24.3		LINC01220 - NA	ENSG00000259687			22199	NA	rs75663481-?	rs75663481	0	75663481	regulatory_region_variant	1	NR	7e-22	21.1549		0.0224875	[0.018-0.027] unit decrease	Affymetrix [20259828] (imputed)	N
14	rs5809704	14	75787011	rs75663481	2021-06-09	33972514	Pazoki R	2021-05-10	Nat Commun	www.ncbi.nlm.nih.gov/pubmed/33972514	Genetic analysis in European ancestry individuals identifies 517 loci associated with liver enzymes.	Liver enzyme levels (alkaline phosphatase)	437,438 European ancestry individuals	315,572 European ancestry individuals	14q24.3	LINC01220	LINC01220 - NA	ENSG00000259687			22199	NA	rs75663481-A	rs75663481	0	75663481	regulatory_region_variant	1	0.711144	3e-24	23.5229		0.0025352	[0.002-0.0031] unit decrease	Affymetrix [13995440] (imputed)	N
15	rs62018159	15	40397421	rs62018159	2020-09-21	32888493	Chen MH	2020-09-01	Cell	www.ncbi.nlm.nih.gov/pubmed/32888493	Trans-ethnic and Ancestry-Specific Blood-Cell Genetics in 746,667 Individuals from 5 Global Populations.	Monocyte count	521,594 European ancestry individuals	NA	15q15.1	NR	BMF			ENSG00000104081	NA	NA	rs62018159-A	rs62018159	0	62018159	intron_variant	0	0.209149	1e-10	10		0.015004	[0.01-0.02] SD unit increase	Affymetrix, Illumina [50262088] (imputed)	N
15	rs62018159	15	40397421	rs62018159	2019-05-21	30595370	Kichaev G	2018-12-27	Am J Hum Genet	www.ncbi.nlm.nih.gov/pubmed/30595370	Leveraging Polygenic Functional Enrichment to Improve GWAS Power.	Height	approximately 458,000 European ancestry individuals	NA	15q15.1		BMF			ENSG00000104081	NA	NA	rs62018159-?	rs62018159	0	62018159	intron_variant	0	NR	4e-12	11.3979		NA		NR [~ 8900000] (imputed)	N
15	rs62018159	15	40414116	rs8023845	2014-06-19	24292274	Speedy HE	2013-12-01	Nat Genet	www.ncbi.nlm.nih.gov/pubmed/24292274	A genome-wide association study identifies multiple susceptibility loci for chronic lymphocytic leukemia.	Chronic lymphocytic leukemia	1,739 European ancestry cases, 5,199 European ancestry controls	1,144 European ancestry cases, 3,151 European ancestry controls	15q15.1	BUB1B, BMF	BMF - BUB1B	ENSG00000104081	ENSG00000156970		13023	39108	rs8023845-G	rs8023845	0	8023845	regulatory_region_variant	1	0.78	2e-06	5.69897		1.27	[NR]	Illumina [450000] (imputed)	N
16	rs884205	18	60054857	rs884205	2014-12-18	24945404	Kemp JP	2014-06-19	PLoS Genet	www.ncbi.nlm.nih.gov/pubmed/24945404	Phenotypic dissection of bone mineral density reveals skeletal site specificity and facilitates the identification of novel loci in the genetic regulation of bone mass attainment.	Bone mineral density (paediatric, skull)	7,976 European ancestry children, 289 Surinamese ancestry children, 300 Turkish ancestry children, 232 Moroccan ancestry children, 588 children	NA	18q21.33	TNFRSF11A	TNFRSF11A			ENSG00000141655	NA	NA	rs884205-C	rs884205	0	884205	3_prime_UTR_variant	0	NR	2e-07	6.69897	(EA)	0.1033	[0.064-0.143] unit increase	Illumina [~ 2500000] (imputed)	N
16	rs884205	18	60054857	rs884205	2014-12-18	24945404	Kemp JP	2014-06-19	PLoS Genet	www.ncbi.nlm.nih.gov/pubmed/24945404	Phenotypic dissection of bone mineral density reveals skeletal site specificity and facilitates the identification of novel loci in the genetic regulation of bone mass attainment.	Bone mineral density (paediatric, skull)	7,976 European ancestry children, 289 Surinamese ancestry children, 300 Turkish ancestry children, 232 Moroccan ancestry children, 588 children	NA	18q21.33	TNFRSF11A	TNFRSF11A			ENSG00000141655	NA	NA	rs884205-C	rs884205	0	884205	3_prime_UTR_variant	0	0.75	2e-08	7.69897		0.104	[0.069-0.139] unit increase	Illumina [~ 2500000] (imputed)	N
16	rs884205	18	60054857	rs884205	2019-01-28	30598549	Morris JA	2018-12-31	Nat Genet	www.ncbi.nlm.nih.gov/pubmed/30598549	An atlas of genetic influences on osteoporosis in humans and mice.	Heel bone mineral density	426,824 British ancestry individuals	NA	18q21.33	TNFRSF11A	TNFRSF11A			ENSG00000141655	NA	NA	rs884205-A	rs884205	0	884205	3_prime_UTR_variant	0	0.2495	6e-38	37.2218		0.0277399	[0.024-0.032] unit decrease	NR [13737936] (imputed)	N
16	rs884205	18	60054857	rs884205	2018-07-04	29499414	Pei YF	2018-02-27	Bone	www.ncbi.nlm.nih.gov/pubmed/29499414	Joint study of two genome-wide association meta-analyses identified 20p12.1 and 20q13.33 for bone mineral density.	Femoral neck bone mineral density	up to 4,692 European ancestry individuals, up to 1,539 Han Chinese ancestry individuals, up to 849 African American individuals, up to 446 Hispanic individuals, 2,882 European ancestry whole-genome sequenced individuals, 3,549 European ancestry whole-exome sequenced individuals, 26,534 European ancestry non-array genotype imputed individuals	NA	18q21.33	TNFRSF11A	TNFRSF11A			ENSG00000141655	NA	NA	rs884205-A	rs884205	0	884205	3_prime_UTR_variant	0	0.523571	6e-10	9.22185		0.0501	[0.034-0.066] unit decrease	Affymetrix, Illumina [7998108] (imputed)	N
16	rs884205	18	60054857	rs884205	2018-07-04	29499414	Pei YF	2018-02-27	Bone	www.ncbi.nlm.nih.gov/pubmed/29499414	Joint study of two genome-wide association meta-analyses identified 20p12.1 and 20q13.33 for bone mineral density.	Lumbar spine bone mineral density	up to 4,692 European ancestry individuals, up to 1,539 Han Chinese ancestry individuals, up to 849 African American individuals, up to 446 Hispanic individuals, 2,882 European ancestry whole-genome sequenced individuals, 3,549 European ancestry whole-exome sequenced individuals, 26,534 European ancestry non-array genotype imputed individuals	NA	18q21.33	TNFRSF11A	TNFRSF11A			ENSG00000141655	NA	NA	rs884205-A	rs884205	0	884205	3_prime_UTR_variant	0	0.523571	2e-12	11.699		0.0643	[0.046-0.082] unit decrease	Affymetrix, Illumina [7998108] (imputed)	N
16	rs884205	18	60054857	rs884205	2019-02-08	30595370	Kichaev G	2018-12-27	Am J Hum Genet	www.ncbi.nlm.nih.gov/pubmed/30595370	Leveraging Polygenic Functional Enrichment to Improve GWAS Power.	Heel bone mineral density	approximately 446,000 European ancestry individuals	NA	18q21.33		TNFRSF11A			ENSG00000141655	NA	NA	rs884205-?	rs884205	0	884205	3_prime_UTR_variant	0	NR	3e-27	26.5229		NA		NR [~ 8900000] (imputed)	N
16	rs884205	18	60054857	rs884205	2018-03-05	29304378	Medina-Gomez C	2018-01-04	Am J Hum Genet	www.ncbi.nlm.nih.gov/pubmed/29304378	Life-Course Genome-wide Association Study Meta-analysis of Total Body BMD and Assessment of Age-Specific Effects.	Total body bone mineral density	56,284 European ancestry individuals, up to 1,333 African American individuals, up to 9,328 admixed individuals	NA	18q21.33	NR	TNFRSF11A			ENSG00000141655	NA	NA	rs884205-A	rs884205	0	884205	3_prime_UTR_variant	0	0.2421	4e-15	14.3979		0.0531	unit decrease	Affymetrix, Illumina [~ 23700000] (imputed)	N
16	rs884205	18	60054857	rs884205	2018-03-05	29304378	Medina-Gomez C	2018-01-04	Am J Hum Genet	www.ncbi.nlm.nih.gov/pubmed/29304378	Life-Course Genome-wide Association Study Meta-analysis of Total Body BMD and Assessment of Age-Specific Effects.	Total body bone mineral density	56,284 European ancestry individuals, up to 1,333 African American individuals, up to 9,328 admixed individuals	NA	18q21.33	NR	TNFRSF11A			ENSG00000141655	NA	NA	rs884205-A	rs884205	0	884205	3_prime_UTR_variant	0	0.2483	4e-13	12.3979	(European)	0.053	unit decrease	Affymetrix, Illumina [~ 23700000] (imputed)	N
16	rs884205	18	60054857	rs884205	2018-03-05	29304378	Medina-Gomez C	2018-01-04	Am J Hum Genet	www.ncbi.nlm.nih.gov/pubmed/29304378	Life-Course Genome-wide Association Study Meta-analysis of Total Body BMD and Assessment of Age-Specific Effects.	Total body bone mineral density (age 45-60)	18,805 European individuals	NA	18q21.33	NR	TNFRSF11A			ENSG00000141655	NA	NA	rs884205-A	rs884205	0	884205	3_prime_UTR_variant	0	0.2479	1e-08	8		0.072	unit decrease	Affymetrix, Illumina [~ 23700000] (imputed)	N
16	rs884205	18	60054857	rs884205	2018-09-20	28869591	Kemp JP	2017-09-04	Nat Genet	www.ncbi.nlm.nih.gov/pubmed/28869591	Identification of 153 new loci associated with heel bone mineral density and functional involvement of GPC6 in osteoporosis.	Heel bone mineral density	76,067 European ancestry women, 66,420 European ancestry men	NA	18q21.33	TNFRSF11A	TNFRSF11A			ENSG00000141655	NA	NA	rs884205-A	rs884205	0	884205	3_prime_UTR_variant	0	0.24787	1e-10	10	(men)	0.0373772	[0.026-0.049] unit decrease	NR [17166351] (imputed)	N
16	rs884205	18	60054857	rs884205	2018-09-20	28869591	Kemp JP	2017-09-04	Nat Genet	www.ncbi.nlm.nih.gov/pubmed/28869591	Identification of 153 new loci associated with heel bone mineral density and functional involvement of GPC6 in osteoporosis.	Heel bone mineral density	76,067 European ancestry women, 66,420 European ancestry men	NA	18q21.33	TNFRSF11A	TNFRSF11A			ENSG00000141655	NA	NA	rs884205-A	rs884205	0	884205	3_prime_UTR_variant	0	0.250016	3e-09	8.52288	(women)	0.0294248	[0.019-0.04] unit decrease	NR [17166351] (imputed)	N
16	rs884205	18	60054857	rs884205	2018-09-20	28869591	Kemp JP	2017-09-04	Nat Genet	www.ncbi.nlm.nih.gov/pubmed/28869591	Identification of 153 new loci associated with heel bone mineral density and functional involvement of GPC6 in osteoporosis.	Heel bone mineral density	76,067 European ancestry women, 66,420 European ancestry men	NA	18q21.33	TNFRSF11A	TNFRSF11A			ENSG00000141655	NA	NA	rs884205-A	rs884205	0	884205	3_prime_UTR_variant	0	0.249016	1e-18	18		0.0331999	[0.026-0.041] unit decrease	NR [17166351] (imputed)	N
16	rs884205	18	60054857	rs884205	2018-07-28	29403010	Kanai M	2018-02-05	Nat Genet	www.ncbi.nlm.nih.gov/pubmed/29403010	Genetic analysis of quantitative traits in the Japanese population links cell types to complex human diseases.	Serum alkaline phosphatase levels	105,030 Japanese ancestry individuals	NA	18q21.33	TNFRSF11A	TNFRSF11A			ENSG00000141655	NA	NA	rs884205-?	rs884205	0	884205	3_prime_UTR_variant	0	NR	5e-11	10.301		0.035	[0.025-0.045] unit decrease novel	Illumina [6108953] (imputed)	N
16	rs884205	18	60054857	rs884205	2009-10-16	19801982	Rivadeneira F	2009-10-04	Nat Genet	www.ncbi.nlm.nih.gov/pubmed/19801982	Twenty bone-mineral-density loci identified by large-scale meta-analysis of genome-wide association studies.	Bone mineral density (spine)	19,195 European ancestry individuals	NA	18q21.33	TNFRSF11A	TNFRSF11A			ENSG00000141655	NA	NA	rs884205-A	rs884205	0	884205	3_prime_UTR_variant	0	0.27	9e-09	8.04576		0.08	[0.05-0.11] s.d. decrease	Affymetrix, Illumina [2543686] (imputed)	N
16	rs884205	18	60054857	rs884205	2013-04-11	22504420	Estrada K	2012-04-15	Nat Genet	www.ncbi.nlm.nih.gov/pubmed/22504420	Genome-wide meta-analysis identifies 56 bone mineral density loci and reveals 14 loci associated with risk of fracture.	Lumbar spine bone mineral density	Up to 32,961 European and East Asian ancestry individuals	Up to 50,933 European and East Asian ancestry individuals	18q21.33	TNFRSF11A	TNFRSF11A			ENSG00000141655	NA	NA	rs884205-A	rs884205	0	884205	3_prime_UTR_variant	0	0.27	2e-17	16.699		0.05	[NR] unit decrease	Affymetrix, Illumina [~ 2500000] (imputed)	N
16	rs884205	18	60054857	rs884205	2021-03-22	33339817	Nielsen JB	2020-12-18	Nat Commun	www.ncbi.nlm.nih.gov/pubmed/33339817	Loss-of-function genomic variants highlight potential therapeutic targets for cardiovascular disease.	Serum alkaline phosphatase levels	76,081 European ancestry individuals, 127,395 Japanese ancestry individuals	NA	18q21.33	TNFRSF11A	TNFRSF11A			ENSG00000141655	NA	NA	rs884205-?	rs884205	0	884205	3_prime_UTR_variant	0		1e-13	13		0.0352	[0.026-0.044] unit decrease	Illumina [31500000] (imputed)	N
16	rs884205	18	60054857	rs884205	2018-07-05	29875488	Sun BB	2018-06-06	Nature	www.ncbi.nlm.nih.gov/pubmed/29875488	Genomic atlas of the human plasma proteome.	Blood protein levels	3,301 European ancestry individuals	NA	18q21.33	TNFRSF11A	TNFRSF11A			ENSG00000141655	NA	NA	rs884205-C	rs884205	0	884205	3_prime_UTR_variant	0	0.756	2e-14	13.699	(Tumor necrosis factor receptor superfamily member 11A, TNFRSF11A.8256.57.3)	0.22	[0.16-0.28] unit decrease	Affymetrix [10572788] (imputed)	N
16	rs884205	18	60054857	rs884205	2021-02-19	33547301	Chen VL	2021-02-05	Nat Commun	www.ncbi.nlm.nih.gov/pubmed/33547301	Genome-wide association study of serum liver enzymes implicates diverse metabolic and liver pathology.	Serum alkaline phosphatase levels	390,964 European ancestry individuals	105,030 East Asian ancestry individuals	18q21.33	TNFRSF11A	TNFRSF11A			ENSG00000141655	NA	NA	rs884205-A	rs884205	0	884205	3_prime_UTR_variant	0	0.25	2e-47	46.699		14.5	z-score increase	Affymetrix [4311822] (imputed)	N
16	rs884205	18	60054857	rs884205	2018-10-18	30048462	Kim SK	2018-07-26	PLoS One	www.ncbi.nlm.nih.gov/pubmed/30048462	Identification of 613 new loci associated with heel bone mineral density and a polygenic risk score for bone mineral density, osteoporosis and fracture.	Heel bone mineral density	394,929 European ancestry individuals	NA	18q21.33		TNFRSF11A			ENSG00000141655	NA	NA	rs884205-?	rs884205	0	884205	3_prime_UTR_variant	0	NR	8e-30	29.0969		0.0261596	[0.021-0.031] unit decrease	Affymetrix [20259828] (imputed)	N
16	rs884205	18	60054857	rs884205	2022-04-13	34673960	Greenbaum J	2021-10-21	Hum Mol Genet	www.ncbi.nlm.nih.gov/pubmed/34673960	A multi-ethnic whole genome sequencing study to identify novel loci for bone mineral density.	Bone mineral density (spine)	2,948 African American individuals, 39,107 European ancestry individuals, 2,451 Hispanic individuals	NA	18q21.33		TNFRSF11A			ENSG00000141655	NA	NA	rs884205-?	rs884205	0	884205	3_prime_UTR_variant	0	NR	3e-10	9.52288		NA		NR [15500000] (imputed)	N
16	rs884205	18	60054857	rs884205	2022-04-13	34673960	Greenbaum J	2021-10-21	Hum Mol Genet	www.ncbi.nlm.nih.gov/pubmed/34673960	A multi-ethnic whole genome sequencing study to identify novel loci for bone mineral density.	Bone mineral density (spine)	1,825 African American females, 26,724 European ancestry females, 1,683 Hispanic females	NA	18q21.33		TNFRSF11A			ENSG00000141655	NA	NA	rs884205-?	rs884205	0	884205	3_prime_UTR_variant	0	NR	3e-08	7.52288		NA		NR [NR] (imputed)	N
16	rs884205	18	60054857	rs884205	2022-11-16	34791242	Knol MJ	2021-11-15	Hum Mol Genet	www.ncbi.nlm.nih.gov/pubmed/34791242	Genetic architecture of orbital telorism.	Orbital telorism	34,130 European ancestry individuals	NA	18q21.33		TNFRSF11A			ENSG00000141655	NA	NA	rs884205-?	rs884205	0	884205	3_prime_UTR_variant	0	NR	7e-10	9.1549		0.1535	[0.1-0.2] unit increase	Affymetrix, Illumina [NR] (imputed)	N
16	rs884205	18	60054857	rs884205	2021-12-14	34594039	Sakaue S	2021-09-30	Nat Genet	www.ncbi.nlm.nih.gov/pubmed/34594039	A cross-population atlas of genetic associations for 220 human phenotypes.	Serum alkaline phosphatase levels	118,886 East Asian ancestry individuals	NA	18q21.33		TNFRSF11A			ENSG00000141655	NA	NA	rs884205-C	rs884205	0	884205	3_prime_UTR_variant	0	0.780905	2e-13	12.699		0.0346852	[0.025-0.044] unit decrease	Illumina [13474352] (imputed)	N
16	rs884205	18	60054857	rs884205	2021-12-14	34594039	Sakaue S	2021-09-30	Nat Genet	www.ncbi.nlm.nih.gov/pubmed/34594039	A cross-population atlas of genetic associations for 220 human phenotypes.	Serum alkaline phosphatase levels	344,292 European ancestry individuals, 118,886 East Asian ancestry individuals	NA	18q21.33		TNFRSF11A			ENSG00000141655	NA	NA	rs884205-C	rs884205	0	884205	3_prime_UTR_variant	0	NR	3e-65	64.5229		0.0398	[0.035-0.044] unit decrease	Affymetrix, Illumina [20533886] (imputed)	N
16	rs3017360	18	60060735	rs2957128	2010-05-31	20436471	Albagha OM	2010-05-02	Nat Genet	www.ncbi.nlm.nih.gov/pubmed/20436471	Genome-wide association study identifies variants at CSF1, OPTN and TNFRSF11A as genetic risk factors for Paget's disease of bone.	Paget's disease	692 European ancestry cases, 1,001 European ancestry controls	256 European ancestry cases, 488 European ancestry controls	18q21.33	TNFRSF11A	TNFRSF11A - RPL17P44	ENSG00000141655	ENSG00000241088		2214	22176	rs2957128-A	rs2957128	0	2957128	intergenic_variant	1	0.38	2e-11	10.699		1.46	[1.30-1.63]	Illumina [294663]	N
16	rs2957150	18	60066888	rs2957137	2018-03-05	29304378	Medina-Gomez C	2018-01-04	Am J Hum Genet	www.ncbi.nlm.nih.gov/pubmed/29304378	Life-Course Genome-wide Association Study Meta-analysis of Total Body BMD and Assessment of Age-Specific Effects.	Total body bone mineral density	56,284 European ancestry individuals, up to 1,333 African American individuals, up to 9,328 admixed individuals	NA	18q21.33	NR	TNFRSF11A - RPL17P44	ENSG00000141655	ENSG00000241088		8367	16023	rs2957137-A	rs2957137	0	2957137	regulatory_region_variant	1	0.3695	6e-14	13.2218		0.0442	unit decrease	Affymetrix, Illumina [~ 23700000] (imputed)	N
16	rs2957150	18	60082093	rs3018362	2010-05-31	20436471	Albagha OM	2010-05-02	Nat Genet	www.ncbi.nlm.nih.gov/pubmed/20436471	Genome-wide association study identifies variants at CSF1, OPTN and TNFRSF11A as genetic risk factors for Paget's disease of bone.	Paget's disease	692 European ancestry cases, 1,001 European ancestry controls	256 European ancestry cases, 488 European ancestry controls	18q21.33	TNFRSF11A	TNFRSF11A - RPL17P44	ENSG00000141655	ENSG00000241088		23572	818	rs3018362-A	rs3018362	0	3018362	intergenic_variant	1	0.34	5e-13	12.301		1.52	[1.36-1.70]	Illumina [294663]	N
16	rs2957150	18	60082093	rs3018362	2008-06-20	18445777	Styrkarsdottir U	2008-04-29	N Engl J Med	www.ncbi.nlm.nih.gov/pubmed/18445777	Multiple genetic loci for bone mineral density and fractures.	Bone mineral density (hip)	5,861 European ancestry individuals	7,925 European ancestry individuals	18q21.33	RANK	TNFRSF11A - RPL17P44	ENSG00000141655	ENSG00000241088		23572	818	rs3018362-A	rs3018362	0	3018362	intergenic_variant	1	0.35	1e-06	6		0.07	[0.04-0.10] s.d. decrease	Illumina [301019]	N
16	rs2957150	18	60082093	rs3018362	2011-06-08	21623375	Albagha OM	2011-05-29	Nat Genet	www.ncbi.nlm.nih.gov/pubmed/21623375	Genome-wide association identifies three new susceptibility loci for Paget's disease of bone.	Paget's disease	741 European ancestry cases, 2,699 European ancestry controls	1,474 European ancestry cases, 1,671 European ancestry controls	18q21.33	TNFRSF11A	TNFRSF11A - RPL17P44	ENSG00000141655	ENSG00000241088		23572	818	rs3018362-A	rs3018362	0	3018362	intergenic_variant	1	0.36	8e-21	20.0969		1.45	[1.34-1.56]	Illumina [2487078] (imputed)	N
16	rs17070072	18	60205542	rs17070072	2019-03-27	30718454	Arnau-Soler A	2019-02-04	Transl Psychiatry	www.ncbi.nlm.nih.gov/pubmed/30718454	Genome-wide by environment interaction studies of depressive symptoms and psychosocial stress in UK Biobank and Generation Scotland.	Depressive symptoms x dependent stressful life events interaction (1df test)	4,919 European ancestry individuals	NA	18q21.33	ZCCHC2	ZCCHC2			ENSG00000141664	NA	NA	rs17070072-A	rs17070072	0	17070072	intron_variant	0	0.3437	1e-08	8		0.0820149	NR unit decrease	Illumina [560351]	N
16	rs17070072	18	60205542	rs17070072	2019-03-27	30718454	Arnau-Soler A	2019-02-04	Transl Psychiatry	www.ncbi.nlm.nih.gov/pubmed/30718454	Genome-wide by environment interaction studies of depressive symptoms and psychosocial stress in UK Biobank and Generation Scotland.	Depressive symptoms x dependent stressful life events interaction (2df test)	4,919 European ancestry individuals	NA	18q21.33	ZCCHC2	ZCCHC2			ENSG00000141664	NA	NA	rs17070072-A	rs17070072	0	17070072	intron_variant	0	0.3437	2e-08	7.69897		0.0733918	NR unit decrease	Illumina [560351]	N
17	rs6078002	20	10961935	rs62185668	2014-11-27	24861552	Rafnar T	2014-05-26	Hum Mol Genet	www.ncbi.nlm.nih.gov/pubmed/24861552	Genome-wide association study yields variants at 20p12.2 that associate with urinary bladder cancer.	Urinary bladder cancer	1,670 European ancestry cases, 90,180 European ancestry controls	5,241 European ancestry cases, 10,456 European ancestry controls	20p12.2	JAG1	FAT1P1 - LINC02871	ENSG00000217809	ENSG00000125899		92199	15006	rs62185668-A	rs62185668	0	62185668	intron_variant	1	0.236	2e-11	10.699		1.19	[1.13-1.26]	Illumina [34200000] (imputed)	N
[truncated: 16 more rows]
