# Supplementary material for: Deep learning and genome-wide association meta-analyses of bone marrow adiposity in the UK Biobank
Source: Nat Commun. 2025 Jan 2;16:99. doi: 10.1038/s41467-024-55422-4 (PMC11697225; doi:10.1038/s41467-024-55422-4)
Supplement: Supplementary file 39 — Supplementary Data 36 [file 41467_2024_55422_MOESM39_ESM.xlsx]

## Sheet: Supplementary Table 36
Supplementary Table 36: Cross-trait LD score regression comparing BMFF and other traits
p1	p2	p2_PubMed ID	rg	se	z	p	h2_obs	h2_obs_se	h2_int	h2_int_se	gcov_int	gcov_int_se
Femoral head
BMFF_head	BMD	34017140	-0.2595	0.0525	-4.9451	7.6112e-07	0.2788	0.0331	1.1739	0.0783	-0.0507	0.017
BMFF_head	BMI	30239722	-0.0868	0.0272	-3.1875	0.0014353	0.2052	0.0066	1.0426	0.0225	-0.0188	0.0073
BMFF_head§	BMI	30239722	-0.2516	0.0296	-8.509	1.75e-17	0.2052	0.0066	1.0426	0.0225	-0.0546	0.0074
BMFF_head	WHR	30239722	-0.1428	0.0266	-5.3576	8.433e-08	0.1385	0.005	1.0908	0.0251	-0.0069	0.0066
BMFF_head	WHR_adjusted_BMI	30239722	-0.1097	0.0317	-3.4586	0.00054295	0.1195	0.007	1.1361	0.0367	0.0028	0.0073
BMFF_head	osteoarthritis	36411363	-0.1013	0.1017	-0.9958	0.3196	0.0526	0.0077	1.0124	0.0364	0.0107	0.0194
BMFF_head	type 2 diabetes	29892013	-0.2268	0.1194	-1.8986	0.0576	0.0445	0.006	0.9906	0.0252	0.0259	0.019
BMFF_head	coronary artery disease	30525989	-0.0748	0.0375	-1.9965	0.0459	0.0409	0.0022	0.9985	0.0156	-0.0049	0.0055
BMFF_head	stroke	36777996	0.2583	0.1752	1.474	0.0069	0.0069	0.0029	1.0071	0.0424	-0.0173	0.0234
BMFF_head	hypertension	33959723	0.1191	0.0829	1.436	0.1095	0.1095	0.0132	1.1328	0.0546	-0.0133	0.0171
BMFF_head	breast cancer	38538606	0.9692	5.4896	0.1766	0.0098	0.0098	0.0148	1.0492	0.0523	-0.0456	0.0226
Total hip
BMFF_totalhip	BMD	34017140	-0.2557	0.051	-5.0128	5.365e-07	0.2788	0.0331	1.1739	0.0783	-0.0593	0.0213
BMFF_totalhip	BMI	30239722	-0.0355	0.0256	-1.3878	0.16521	0.2052	0.0066	1.0426	0.0225	-0.0118	0.0077
BMFF_totalhip§	BMI	30239722	-0.2631	0.0273	-9.6236	6.36e-22	0.2052	0.0066	1.0426	0.0225	-0.0677	0.0078
BMFF_totalhip	WHR	30239722	-0.1379	0.0248	-5.5656	2.6122e-08	0.1385	0.005	1.0908	0.0251	-0.0114	0.0072
BMFF_totalhip	WHR_adjusted_BMI	30239722	-0.1549	0.0291	-5.3164	1.0582e-07	0.1195	0.007	1.1361	0.0367	-0.0033	0.0078
BMFF_totalhip	osteoarthritis	36411363	-0.2079	0.1041	-1.9974	0.0458	0.0526	0.0077	1.0124	0.0364	0.024	0.0237
BMFF_totalhip	type 2 diabetes	29892013	-0.1909	0.091	-2.0974	0.036	0.0445	0.006	0.9906	0.0252	-0.0123	0.018
BMFF_totalhip	coronary artery disease	30525989	-0.0732	0.0355	-2.0611	0.0393	0.0409	0.0022	0.9985	0.0156	0.001	0.0067
BMFF_totalhip	stroke	36777996	0.2442	0.1958	1.2472	0.2123	0.0069	0.0029	1.0071	0.0424	-0.0214	0.0291
BMFF_totalhip	hypertension	33959723	-0.0223	0.0846	-0.2637	0.792	0.1095	0.0132	1.1328	0.0546	0.0129	0.0207
BMFF_totalhip	breast cancer	38538606	0.6784	4.2134	0.161	0.8721	0.0098	0.0148	1.0492	0.0523	-0.0216	0.0224
Diaphysis
BMFF_diaphysis	BMD	34017140	-0.1587	0.0458	-3.4637	0.0005	0.2788	0.0331	1.1739	0.0783	-0.0696	0.0161
BMFF_diaphysis	BMI	30239722	0.0797	0.0245	3.2452	0.0012	0.2052	0.0066	1.0426	0.0225	-0.005	0.0077
BMFF_diaphysis§	BMI	30239722	-0.0797	0.0257	-3.1054	0.0019	0.2052	0.0066	1.0426	0.0225	-0.0432	0.0076
BMFF_diaphysis	WHR	30239722	-0.0324	0.0271	-1.1955	0.2319	0.1385	0.005	1.0908	0.0251	-0.0097	0.0071
BMFF_diaphysis	WHR_adjusted_BMI	30239722	-0.1072	0.0308	-3.4848	0.0005	0.1195	0.007	1.1361	0.0367	-0.0059	0.008
BMFF_diaphysis	osteoarthritis	36411363	-0.1507	0.1199	-1.2562	0.209	0.0526	0.0077	1.0124	0.0364	0.0067	0.0245
BMFF_diaphysis	type 2 diabetes	29892013	-0.0631	0.0978	-0.6457	0.5185	0.0445	0.006	0.9906	0.0252	-0.0043	0.017
BMFF_diaphysis	coronary artery disease	30525989	-0.037	0.0351	-1.055	0.2914	0.0409	0.0022	0.9985	0.0156	-0.0007	0.0072
BMFF_diaphysis	stroke	36777996	0.2135	0.2141	0.9972	0.3186	0.0069	0.0029	1.0071	0.0424	-0.0306	0.0287
BMFF_diaphysis	hypertension	33959723	-0.106	0.0907	-1.1692	0.2423	0.1095	0.0132	1.1328	0.0546	0.0251	0.0214
BMFF_diaphysis	breast cancer	38538606	-0.3574	2.4177	-0.1478	0.8825	0.0098	0.0148	1.0492	0.0523	0.0208	0.0206
Spine
BMFF_spine	BMD	34017140	-0.1302	0.0398	-3.2699	0.0010757	0.2788	0.0331	1.1739	0.0783	-0.0464	0.0157
BMFF_spine	BMI	30239722	-0.0352	0.0248	-1.4218	0.15508	0.2052	0.0066	1.0426	0.0225	-0.0008	0.0077
BMFF_spine§	BMI	30239722	-0.0281	0.0247	-1.135	0.2564	0.2052	0.0066	1.0426	0.0225	0.0008	0.0077
BMFF_spine	WHR	30239722	0.1039	0.0269	3.8622	0.00011237	0.1385	0.005	1.0908	0.0251	0.0167	0.0079
BMFF_spine	WHR_adjusted_BMI	30239722	0.1535	0.0317	4.8352	1.3299e-06	0.1195	0.007	1.1361	0.0367	0.02	0.0088
BMFF_spine	osteoarthritis	36411363	-0.0527	0.1013	-0.5199	0.6032	0.0526	0.0077	1.0124	0.0364	0.0109	0.0252
BMFF_spine	type 2 diabetes	29892013	0.1754	0.0842	2.082	0.0373	0.0445	0.006	0.9906	0.0252	-0.0088	0.017
BMFF_spine	coronary artery disease	30525989	0.0764	0.0342	2.2377	0.0252	0.0409	0.0022	0.9985	0.0156	0.0113	0.0058
BMFF_spine	stroke	36777996	-0.1399	0.1866	-0.7498	0.4534	0.0069	0.0029	1.0071	0.0424	0.0167	0.0271
BMFF_spine	hypertension	33959723	0.1458	0.0848	1.7205	0.0853	0.1095	0.0132	1.1328	0.0546	-0.0146	0.0231
BMFF_spine	breast cancer	38538606	0.7069	4.24576	0.166	0.8681	0.0098	0.0148	1.0492	0.0523	-0.0092	0.0207
p1 = trait 1, p2 = trait 2, rg = genetic correlation, se = standard error of rg, p = p-value for rg;
h2_obs, h2_obs_se = observed scale h2 for trait 2 and standard error, h2_int, h2_int_se = single-trait LD Score regression intercept for trait 2 and standard error
gcov_int, gcov_int_se = cross-trait LD Score regression intercept and standard error
A significant positive genetic correlation (rg) suggests that the two traits share common genetic variants that influence both traits in the same direction.
§ meta-GWAS without BMI adjustment
Two-sided p-values
