# Supplementary material for: Deep learning and genome-wide association meta-analyses of bone marrow adiposity in the UK Biobank
Source: Nat Commun. 2025 Jan 2;16:99. doi: 10.1038/s41467-024-55422-4 (PMC11697225; doi:10.1038/s41467-024-55422-4)
Supplement: Supplementary file 40 — Supplementary Data 37 [file 41467_2024_55422_MOESM40_ESM.xlsx]

## Sheet: Supplementary Table 37
Supplementary Table 37: Summary characteristics of the white unrelated sample from the first batch by sex group
	Femoral head (n=24787)		Total hip (n=24366)		Diaphysis (n=24175)		Spine (n=26329)
	Male (n=11596)	Female (n=13191)	Male (n=11111)	Female (n=13255)	Male (n=10975)	Female (n=13200)	Male (n=12827)	Female (n=13502)
Age at imaging (years)*	65.90 (59.23-70.83)	63.70 (57.59-69.03)	66.13 (59.46-70.99)	63.85 (57.73-69.12)	65.89 (59.25-70.83)	63.75 (57.64-69.06)	65.71 (59.04-70.72)	63.80 (57.66-69.09)
BMI at imaging (kg/m2)*	26.74 (24.61-29.29)	25.27 (22.82-28.50)	26.48 (24.36-29.02)	25.21 (22.74-28.44)	26.79 (24.60-29.33)	25.24 (22.80-26.05)	26.58 (24.41-29.19)	25.27 (22.82-28.51)
BMFF measurement*
Mean.fat	92.45 (91.50-93.14)	91.09 (89.61-92.02)	92.25 (90.53-93.41)	90.40 (87.66-92.18)	83.81 (80.66-86.38)	81.42 (78.09-84.11)	49.41 (43.85-54.60)	53.52 (47.92-58.23)
No.voxels	923.00 (649.00-1085.00)	681.00 (592.00-773.00)	1314.00 (958.00-1565.00)	923.00 (760.00-1095.00)	100.00 (83.00-112.00)	93.00 (79.00-105.00)	2279.00 (1934.00-2595.00)	2018.00 (1780.00-2243.00)
Rank transformed BMFF residuals	0.0000 (-0.6744-0.6744)	0.0000 (-0.6744-0.6744)	0.0000 (-0.6744-0.6745)	0.0000 (-0.6744-0.6744)	0.0000 (-0.6744-0.6744)	0.0000 (-0.6744-0.6744)	0.0000 (-0.6744-0.6744)	0.0000 (-0.6744-0.6744)
*median, interquartile
