# Supplementary material for: Deep learning and genome-wide association meta-analyses of bone marrow adiposity in the UK Biobank
Source: Nat Commun. 2025 Jan 2;16:99. doi: 10.1038/s41467-024-55422-4 (PMC11697225; doi:10.1038/s41467-024-55422-4)
Supplement: Supplementary file 41 — Supplementary Data 38 [file 41467_2024_55422_MOESM41_ESM.xlsx]

## Sheet: Supplementary Table 38
Supplementary Table 38: Summary characteristics of the white unrelated sample from the second batch by sex group
	Femoral head (n=13794)		Total hip (n=14028)		Diaphysis (n=13338)		Spine (n=14875)
	Male (n=6449)	Female (n=7345)	Male (n=6393)	Female (n=7635)	Male (n=5962)	Female (n=7376)	Male (n=7266)	Female (n=7609)
Age at imaging (years)*	69.47 (62.68-74.60)	67.20 (60.65-72.63)	69.75 (62.94-74.74)	67.35 (60.75-72.71)	69.42 (62.49-74.54)	67.16 (60.64-72.57)	69.23 (62.38-74.41)	67.29 (60.73-72.68)
BMI at imaging (kg/m2)*	26.61 (24.52-29.18)	25.33 (22.73-28.64)	26.37 (24.25-28.97)	25.28 (22.67-28.56)	26.65 (24.57-29.29)	25.33 (22.71-28.63)	26.49 (24.33-29.17)	25.34 (22.71-28.64)
BMFF measurement*
Mean.fat	92.52 (91.56-93.20)	91.39 (90.11-92.21)	92.34 (90.56-93.54)	90.93 (88.46-92.54)	84.15 (81.02-86.66)	82.03 (78.88-84.67)	50.28 (44.66-55.38)	54.47 (49.33-58.96)
No.voxels	935.00 (665.00-1098.00)	675.00 (589.00-763.00)	1319.00 (905.00-1574.00)	935.00 (764.00-1110.00)	98.00 (81.00-111.00)	94.00 (79.00-106.00)	2266.00 (1882.00-2605.00)	1993.00 (1754.00-3283.00)
Rank transformed BMFF residuals	0.0000 (-0.6744-0.6744)	0.0000 (-0.6744-0.6744)	0.0000 (-0.6744-0.6744)	0.0000 (-0.6744-0.6744)	0.0000 (-0.6744-0.6744)	0.0000 (-0.6744-0.6744)	0.0000 (-0.6744-0.6744)	0.0000 (-0.6744-0.6744)
*median, interquartile
