# Supplementary material for: Deep learning and genome-wide association meta-analyses of bone marrow adiposity in the UK Biobank
Source: Nat Commun. 2025 Jan 2;16:99. doi: 10.1038/s41467-024-55422-4 (PMC11697225; doi:10.1038/s41467-024-55422-4)
Supplement: Supplementary file 42 — Supplementary Data 39 [file 41467_2024_55422_MOESM42_ESM.xlsx]

## Sheet: Supplementary Table 39
Supplementary Table 39: Lead SNPs in meta-GWAS in the sample of white unrelated participants by sex group
BMFF region	rsid	GenomicLocus	uniqID	chr	pos	allele_0	allele_1	freq1	P_value_meta	beta_meta	se_meta	Q_meta	P_heterogeneity_meta	I2_meta	cohort_1_p	cohort_1_beta	cohort_1_se	cohort_1_info	cohort_2_p	cohort_2_beta	cohort_2_se	cohort_2_info	nIndSigSNPs	IndSigSNPs	direction		Genomic locus : Index of genomic rick loci.
Male																											uniqID : Unique ID of SNPs consisting of chr:position:allele1:allele2 where alleles are alphabetically ordered.
Femoral head (n=4)																											rsID : rsID of the top lead SNP based on dbSNP build 146.
femoral head	rs4263799	1	8:72394991:C:T	8	72394991	C	T	0.4797	2.7e-08	-0.0569161	0.0102376	2.25825	0.132904	55.7179	7.66e-08	-0.068154	0.012678	0.993991	0.0389	-0.035855	0.017356	0.993991	1	rs4263799	---		chr : chromosome of top lead SNP
femoral head	rs9594738	2	13:42952145:C:T	13	42952145	C	T	0.487	6.35e-12	0.0702257	0.0102199	0.190109	0.662826	0	1.56e-07	0.066901	0.012751	1	8.34e-06	0.076198	0.01709	1	3	rs9594738;rs1475249;rs238257	+++		pos : position of top lead SNP on hg19
femoral head	20:34008850_CAA_C	4	20:34008850:C:CAA	20	34008850	C	C	0.6448	7.79e-10	-0.0670493	0.0109039	2.09528	0.147754	52.2738	4.88e-05	-0.055267	0.013607	0.94737	1.35e-06	-0.088193	0.018228	0.94737	1	20:34008850_CAA_C	---		allele_0: non-effect allele
femoral head	rs3746460	3	20:32248163:C:T	20	32248163	C	T	0.3045	2.19e-08	-0.0621388	0.0111032	0.0323529	0.857255	0	1.25e-05	-0.060644	0.013869	0.990659	0.000472	-0.064807	0.018529	0.990659	1	rs3746460	---		allele_1: effect allele
Total hip (n=10)																											freq1: allele_1 frequency
total hip	rs34963268	1	1:22710877:C:G	1	22710877	G	C	0.176	1.62e-10	-0.0857793	0.0134161	0.0130862	0.908925	0	2.3e-07	-0.086936	0.0168	0.999372	0.000175	-0.083743	0.02229	0.999372	1	rs34963268	---		nIndSigSNPs : The number of the independent (at user defined r2) significant SNPs in the genomic locus.
total hip	rs767623284	2	1:66215433:A:AC	1	66215433	A	A	0.5813	1.02e-08	0.0614687	0.0107338	0.0621171	0.80318	0	1.04e-05	0.059438	0.013476	0.939272	0.000253	0.064993	0.017753	0.939272	3	rs767623284;rs10652507;rs10789188	+++		IndSigSNPs : rsID of the independent significant SNPs in the genomic locus.
total hip	rs6909279	3	6:151895456:C:G	6	151895456	G	C	0.601	4.4e-11	-0.0688776	0.0104518	1.80133	0.179552	44.4853	9.56e-06	-0.058187	0.013141	0.992472	4.23e-07	-0.087284	0.017243	0.992472	2	rs6909279;rs1871859	---		direction: effect size direction (cohort_1, cohort_2, meta)
total hip	7:28027811_GA_G	4	7:28027811:G:GA	7	28027811	G	G	0.9016	7.29e-09	-0.103033	0.0178135	0.573725	0.448782	0	4.21e-07	-0.113311	0.022393	0.919418	0.00372	-0.08532	0.029397	0.919418	1	7:28027811_GA_G	---		Two-sided association P values from inverse-variance -weighted fixed-effect model meta-analysis are given.
total hip	rs4448201	5	7:96154912:C:G	7	96154912	G	C	0.6612	9.23e-10	-0.0670106	0.0109455	0.0661524	0.797024	0	2.17e-06	-0.064894	0.013694	0.993733	0.000104	-0.070755	0.018214	0.993733	1	rs4448201	---
total hip	rs4263799	6	8:72394991:C:T	8	72394991	C	T	0.4808	2.14e-16	-0.0845342	0.0102912	0.0612353	0.804554	0	1.6e-11	-0.086426	0.01282	0.993991	2.65e-06	-0.081106	0.017258	0.993991	4	rs4263799;rs62508473;rs7008930;rs11786889	---
total hip	rs10733608	7	9:117148430:G:T	9	117148430	G	T	0.4822	4.82e-08	0.0562816	0.0103122	0.863335	0.352807	0	0.00015	0.049034	0.01293	0.984251	5.54e-05	0.068949	0.017094	0.984251	1	rs10733608	+++
total hip	rs17476364	8	10:71094504:C:T	10	71094504	T	C	0.1106	1.81e-11	-0.11039	0.0164264	0.182893	0.668899	0	3.15e-07	-0.105111	0.020548	0.996797	1.23e-05	-0.119738	0.027342	0.996797	1	rs17476364	---
total hip	rs9594738	9	13:42952145:C:T	13	42952145	C	T	0.4874	4.79e-15	0.0805983	0.0102905	0.174717	0.675953	0	2.05e-09	0.077346	0.012901	1	4.34e-07	0.086287	0.017062	1	7	rs9594738;rs34723116;rs9652185;rs238257;rs238270;rs7995775;rs9533089	+++
total hip	rs2414098	10	15:51537806:C:T	15	51537806	T	C	0.6139	2.59e-09	-0.0629782	0.0105743	0.0948889	0.758052	0	5.18e-06	-0.060506	0.013275	0.988195	0.000123	-0.06727	0.017491	0.988195	1	rs2414098	---
Diaphysis (n=14)
diaphysis	rs11128603	1	3:12385828:A:G	3	12385828	A	G	0.127	7.38e-16	0.128864	0.01598	1.10187	0.293855	9.24543	9.91e-13	0.141099	0.019779	0.998094	9.54e-05	0.105866	0.027118	0.998094	2	rs11128603;rs1152001	+++
diaphysis	rs7761420	2	6:151872567:C:T	6	151872567	C	T	0.6039	5e-09	-0.0629269	0.0107619	0.614668	0.433036	0	2.48e-05	-0.056632	0.013427	0.998617	3.75e-05	-0.074236	0.017997	0.998617	1	rs7761420	---
diaphysis	rs10242100	4	7:120983343:A:G	7	120983343	A	G	0.2827	2.85e-15	-0.0930284	0.0117798	2.00988	0.156277	50.2459	3.41e-08	-0.080738	0.014626	0.9977	5.97e-09	-0.115721	0.019874	0.9977	2	rs10242100;rs2536185	---
diaphysis	rs4448201	3	7:96154912:C:G	7	96154912	G	C	0.6628	1.22e-10	-0.0725239	0.0112662	1.5295	0.216187	34.6192	3.34e-09	-0.082794	0.013996	0.993733	0.00476	-0.053621	0.018988	0.993733	1	rs4448201	---
diaphysis	rs7839059	5	8:119976542:A:C	8	119976542	C	A	0.335	3.74e-14	0.0844221	0.0111528	0.398327	0.527954	0	1.26e-08	0.079183	0.013903	0.995967	5.1e-07	0.093879	0.018679	0.995967	6	rs7839059;rs76984895;rs150058363;rs1485287;rs3134057;rs2073617	+++
diaphysis	rs113468474	6	13:43391068:A:G	13	43391068	G	A	0.0187	1.09e-08	-0.222136	0.0388598	2.2152	0.136657	54.8574	0.000182	-0.180035	0.048065	1	5e-06	-0.301591	0.06603	1	1	rs113468474	---
diaphysis	rs138818878	6	13:43148546:C:G	13	43148546	C	G	0.0303	1.08e-11	-0.215455	0.0317051	0.0319142	0.858216	0	2.92e-08	-0.219694	0.039601	0.938629	8.6e-05	-0.207887	0.052914	0.938629	2	rs138818878;rs116926994	---
diaphysis	rs17595883	6	13:42958556:C:T	13	42958556	T	C	0.0477	2.71e-15	-0.195343	0.0247158	2.29504	0.129788	56.4277	4.69e-08	-0.16775	0.030702	1	3.57e-09	-0.246152	0.041662	1	3	rs17595883;rs116926994;rs35836665	---
diaphysis	rs238270	6	13:42932925:A:G	13	42932925	G	A	0.3471	3.58e-09	-0.0656831	0.0111279	1.27049	0.259675	21.2902	4.54e-05	-0.056421	0.013833	0.986841	1.04e-05	-0.082669	0.018733	0.986841	2	rs238270;rs238257	---
diaphysis	rs35017585	7	13:111112222:A:AT	13	111112222	A	A	0.6001	9.1e-09	-0.0622291	0.0108288	0.779729	0.377224	0	2.74e-07	-0.069318	0.01348	0.994701	0.00668	-0.049331	0.018183	0.994701	1	rs35017585	---
diaphysis	rs758487200	6	13:43137799:C:CA	13	43137799	C	C	0.7299	1.3e-21	-0.117048	0.0122561	1.24939	0.263669	19.961	4.91e-17	-0.126962	0.015129	0.925087	2.73e-06	-0.098118	0.020905	0.925087	7	rs758487200;rs9533159;rs9562414;rs9533171;rs9533172;rs34076303;rs665632	---
diaphysis	18:60043511_CT_C	8	18:60043511:C:CT	18	60043511	C	C	0.7818	7.21e-10	-0.084476	0.0137105	0.14954	0.698975	0	2.37e-07	-0.088433	0.017108	0.863147	0.00074	-0.077372	0.022923	0.863147	1	18:60043511_CT_C	---
diaphysis	rs884205	8	18:60054857:A:C	18	60054857	A	C	0.7469	5.94e-12	-0.083794	0.0121775	0.15345	0.69526	0	1.39e-07	-0.080215	0.015224	0.981695	8.97e-06	-0.090152	0.020291	0.981695	3	rs884205;rs3017360;rs2957150	---
diaphysis	21:36926852_CT_C	9	21:36926852:C:CT	21	36926852	C	C	0.526	1.36e-08	-0.0601085	0.0105852	1.08387	0.297833	7.73815	7.46e-05	-0.052019	0.013131	0.987658	2.71e-05	-0.075121	0.017888	0.987658	1	21:36926852_CT_C	---
Spine (n=10)
spine	3:12508516_TA_T	1	3:12508516:T:TA	3	12508516	T	T	0.5716	5.81e-16	-0.0777096	0.00960182	0.133271	0.715064	0	2.47e-11	-0.080359	0.012036	0.987881	4.52e-06	-0.073072	0.015924	0.987881	15	3:12508516_TA_T;rs6763925;rs299652;rs2348195;rs55836088;rs1463664;rs2648308;rs374121518;rs2290159;rs35282213;rs375074121;3:12737066_GGTT_G;rs28595399;rs4256108;3:12506918_CT_C	---
spine	rs3729931	1	3:12626516:A:G	3	12626516	G	A	0.3552	1.82e-12	-0.0689385	0.0097822	0.03305	0.855742	0	1.06e-08	-0.070288	0.01228	1	3.9e-05	-0.066595	0.016182	1	8	rs3729931;rs2290159;rs375074121;rs4256108;rs6763925;rs1463664;rs2648308;rs374121518	---
spine	rs4449583	2	5:1284135:C:T	5	1284135	C	T	0.3281	6.68e-12	-0.068881	0.0100347	0.774926	0.378698	0	7.98e-07	-0.062179	0.012596	0.989849	1.28e-06	-0.080524	0.016602	0.989849	2	rs4449583;rs7734992	---
spine	rs4484459	3	5:36492502:A:T	5	36492502	A	T	0.1222	4.88e-12	0.0992473	0.014365	1.54134	0.214418	35.1215	1.71e-06	0.085899	0.017943	0.993948	2.9e-07	0.123075	0.023973	0.993948	4	rs4484459;rs4358550;rs34312858;rs12153236	+++
spine	rs570589243	4	6:168342439:A:AG	6	168342439	A	A	0.3604	6.4e-11	0.0661765	0.0101278	0.230973	0.630804	0	9.89e-07	0.062447	0.012759	0.950082	1.36e-05	0.072529	0.016652	0.950082	1	rs570589243	+++
spine	rs11775560	5	8:61660163:A:G	8	61660163	A	G	0.1846	3.78e-08	-0.0664606	0.0120816	0.900668	0.342603	0	0.000136	-0.057806	0.015137	1	4.71e-05	-0.081651	0.020054	1	1	rs11775560	---
spine	rs7028191	6	9:137117496:C:T	9	137117496	C	T	0.4378	3.51e-15	0.0750461	0.00953423	2.72719	0.0986525	63.3323	1.44e-07	0.063056	0.011984	0.977554	1.25e-09	0.095722	0.015737	0.977554	2	rs7028191;rs1041608	+++
spine	rs7137828	7	12:111932800:C:T	12	111932800	C	T	0.5193	1.38e-10	0.0606109	0.0094432	0.621828	0.430369	0	2.39e-08	0.066286	0.011873	0.997488	0.00112	0.05084	0.015579	0.997488	1	rs7137828	+++
spine	rs137991431	9	19:45745052:C:CCA	19	45745052	C	C	0.2586	5.31e-09	-0.0629596	0.0107858	1.78138	0.18198	43.8638	0.000139	-0.051892	0.013605	0.987139	3.96e-06	-0.081684	0.017696	0.987139	1	rs137991431	---
spine	rs752508	8	19:1168753:A:G	19	1168753	G	A	0.2912	5.31e-11	-0.0687157	0.0104718	1.13016	0.287742	11.5166	3.81e-06	-0.060405	0.013068	0.985893	1.82e-06	-0.083628	0.017505	0.985893	3	rs752508;rs72977586;rs4807624	---
Female
Femoral head (n=11)
femoral head	rs11208701	2	1:66134698:C:T	1	66134698	C	T	0.3686	7.93e-11	0.0615356	0.00946424	0.0271554	0.86911	0	3.19e-07	0.060372	0.011808	0.999863	5.86e-05	0.063626	0.015827	0.999863	5	rs11208701;rs12039953;rs4655794;rs6696954;1:66069381_GT_G	+++
femoral head	rs12728589	1	1:22692315:C:G	1	22692315	G	C	0.1788	1.49e-18	-0.105208	0.0119681	0.674803	0.411382	0	4.75e-11	-0.097939	0.014884	0.995513	4.07e-09	-0.118505	0.020131	0.995513	8	rs12728589;rs12743234;rs6684479;rs28552104;rs7543680;rs6660548;1:22681366_AT_A;1:22681832_CT_C	---
femoral head	rs72683129	2	1:66069781:A:G	1	66069781	A	G	0.1466	5.71e-09	-0.0761557	0.0130741	0.810218	0.368056	0	2.05e-07	-0.085008	0.01636	0.970467	0.00541	-0.060511	0.021749	0.970467	3	rs72683129;rs4655794;rs6696954	---
femoral head	rs1874643	3	4:55751907:A:G	4	55751907	A	G	0.7696	1.02e-10	-0.070634	0.0109282	1.38038	0.240037	27.556	7.05e-06	-0.061117	0.013603	0.984785	1.68e-06	-0.087956	0.018352	0.984785	1	rs1874643	---
femoral head	6:133339485_GA_G	4	6:133339485:G:GA	6	133339485	G	G	0.6626	1.12e-09	0.0597081	0.0098033	0.00426096	0.947954	0	1.26e-06	0.059233	0.01221	0.989764	0.000233	0.06057	0.016445	0.989764	3	6:133339485_GA_G;rs546329;rs271146	+++
femoral head	6:151854187_CTT_C	5	6:151854187:C:CTT	6	151854187	C	C	0.5726	7.59e-14	-0.0701902	0.00938716	0.00606874	0.937906	0	1.65e-09	-0.070738	0.011729	0.976172	9.95e-06	-0.069214	0.015657	0.976172	4	6:151854187_CTT_C;rs1871859;rs4869743;rs9397422	---
femoral head	rs10093418	6	8:72392687:A:G	8	72392687	A	G	0.1073	1.61e-10	0.0955217	0.0149384	0.112657	0.737139	0	9.74e-08	0.099248	0.018612	0.976904	0.000395	0.088775	0.025044	0.976904	3	rs10093418;rs7823971;rs7843475	+++
femoral head	rs4263799	6	8:72394991:C:T	8	72394991	C	T	0.4771	7.78e-11	-0.0599738	0.00922007	0.668269	0.413656	0	2.52e-06	-0.054306	0.011536	0.993991	5.11e-06	-0.069997	0.015341	0.993991	1	rs4263799	---
femoral head	rs8001611	7	13:42965694:C:T	13	42965694	C	T	0.5106	2.83e-08	-0.0508156	0.00915365	1.59314	0.206879	37.2308	1.83e-07	-0.059322	0.011367	0.998399	0.0231	-0.035123	0.015439	0.998399	1	rs8001611	---
femoral head	rs2543029	8	18:43098275:A:C	18	43098275	C	A	0.8211	2.45e-08	-0.0673407	0.012075	0.437239	0.508458	0	1.16e-06	-0.073294	0.015062	0.983693	0.00507	-0.056632	0.020201	0.983693	1	rs2543029	---
femoral head	20:34008850_CAA_C	9	20:34008850:C:CAA	20	34008850	C	C	0.6444	5.89e-12	-0.0674764	0.00980439	0.469274	0.493321	0	2.86e-09	-0.072442	0.012193	0.94737	0.000401	-0.058392	0.016492	0.94737	1	20:34008850_CAA_C	---
Total hip (n=16)
total hip	rs12728589	1	1:22692315:C:G	1	22692315	G	C	0.1782	3.4e-22	-0.109524	0.0113054	0.000402134	0.984001	0	7.83e-15	-0.109356	0.014069	0.995513	7.59e-09	-0.10983	0.018994	0.995513	8	rs12728589;rs11800051;rs6684479;rs28552104;rs7543680;rs6660548;1:22681366_AT_A;1:22681832_CT_C	---
total hip	rs55737039	2	1:66143561:A:G	1	66143561	A	G	0.1968	6.21e-11	0.071523	0.0109384	0.91455	0.33891	0	2.86e-06	0.063764	0.013619	0.996254	3.16e-06	0.085626	0.018361	0.996254	4	rs55737039;rs9659701;rs4655537;1:66091656_ACACT_A	+++
total hip	rs72683129	2	1:66069781:A:G	1	66069781	A	G	0.1475	2.57e-12	-0.0862171	0.0123174	0.118379	0.7308	0	6.68e-09	-0.089406	0.015415	0.970467	8.42e-05	-0.080585	0.020486	0.970467	5	rs72683129;rs17416194;rs147501551;rs9659701;rs4655537	---
total hip	rs6547608	3	2:85508850:A:G	2	85508850	G	A	0.3877	2.19e-09	0.0537201	0.00897846	2.70878	0.0997972	63.083	0.000146	0.042643	0.011221	0.973399	9.48e-07	0.073433	0.014969	0.973399	1	rs6547608	+++
total hip	3:12360884_TG_T	4	3:12360884:T:TG	3	12360884	T	T	0.1191	1.73e-11	0.0894971	0.013304	0.236874	0.626473	0	4.01e-07	0.084594	0.016688	0.995538	8.72e-06	0.098048	0.022038	0.995538	2	3:12360884_TG_T;rs3963364	+++
total hip	rs796821996	4	3:12280157:C:CT	3	12280157	C	C	0.048	6.4e-10	-0.127939	0.0207013	1.19389	0.274547	16.2399	2.24e-05	-0.11061	0.026078	0.942452	3.78e-06	-0.157464	0.03404	0.942452	4	rs796821996;3:12296909_TAAAA_T;rs74796862;rs307572	---
total hip	rs1874643	5	4:55751907:A:G	4	55751907	A	G	0.7687	4.56e-14	-0.0777182	0.0103021	0.579702	0.446429	0	2.24e-08	-0.071873	0.012848	0.984785	3.15e-07	-0.088244	0.017241	0.984785	3	rs1874643;rs2412616;rs2726623	---
total hip	rs2941739	6	6:152014804:C:G	6	152014804	G	C	0.4475	4.46e-15	-0.0687994	0.00877404	0.678744	0.410019	0	1.18e-11	-0.074165	0.010927	0.988556	6.07e-05	-0.059061	0.014721	0.988556	6	rs2941739;rs71017507;rs2347638;rs10624910;rs851974;rs851993	---
total hip	rs4869743	6	6:151907958:C:T	6	151907958	T	C	0.2909	1.24e-23	0.0958598	0.00956656	0.075095	0.784058	0	4.65e-15	0.093885	0.011977	0.998506	4.34e-10	0.09934	0.0159	0.998506	4	rs4869743;rs6912538;rs9478217;rs1871859	+++
total hip	rs6905582	6	6:152000454:A:G	6	152000454	G	A	0.1742	3.35e-14	0.0876421	0.0115562	0.31777	0.572951	0	9.47e-09	0.082781	0.014419	0.979945	6.23e-07	0.096372	0.019323	0.979945	8	rs6905582;rs2347638;rs9479083;rs1038304;rs58164038;rs851974;rs7740042;rs1627339	+++
total hip	rs11573824	8	8:119959925:A:T	8	119959925	A	T	0.537	4.52e-08	0.0478091	0.00874161	1.63722	0.200707	38.921	2.55e-07	0.056106	0.010884	0.993864	0.0258	0.03273	0.014673	0.993864	1	rs11573824	+++
total hip	rs4263799	7	8:72394991:C:T	8	72394991	C	T	0.4763	4.45e-14	-0.0657457	0.00871128	3.52e-06	0.998502	0	1.73e-09	-0.065758	0.010915	0.993991	5.54e-06	-0.065724	0.014458	0.993991	2	rs4263799;rs62508473	---
total hip	rs372880560	9	9:4827731:A:AGTGT	9	4827731	A	A	0.7759	1.56e-09	-0.0640301	0.0106043	0.0650523	0.798682	0	2.54e-06	-0.062033	0.013182	0.960279	0.00015	-0.067693	0.017852	0.960279	4	rs372880560;rs444375;rs111652915;rs841968	---
total hip	rs201220977	10	10:65065272:C:CCTCT	10	65065272	C	C	0.4693	2.08e-09	0.0534313	0.00891816	0.487485	0.485052	0	1.13e-05	0.04881	0.011106	0.955402	3.64e-05	0.061821	0.014964	0.955402	2	rs201220977;rs10740134	+++
total hip	rs767151743	11	11:86291399:T:TGTATCTTCTGGTAA	11	86291399	T	T	0.3597	1.42e-08	-0.0515331	0.00908759	0.853823	0.355473	0	3.31e-07	-0.057756	0.011311	0.982538	0.00845	-0.040202	0.015263	0.982538	1	rs767151743	---
total hip	rs9533090	12	13:42951449:C:T	13	42951449	C	T	0.4841	3.05e-16	0.0707828	0.00866248	0.535384	0.464352	0	2.54e-12	0.075474	0.010777	1	1.95e-05	0.062219	0.014561	1	2	rs9533090;rs238257	+++
Diaphysis (n=12)
diaphysis	rs17036160	1	3:12329783:C:T	3	12329783	C	T	0.1178	1.8e-13	0.103319	0.0140329	0.646803	0.421258	0	1.92e-10	0.111797	0.017551	0.990288	0.000159	0.088295	0.023365	0.990288	7	rs17036160;rs3963364;rs1152001;rs3856806;rs6805092;rs59101559;rs11715234	+++
diaphysis	rs6931664	2	6:151857594:A:G	6	151857594	A	G	0.5969	5.08e-12	-0.0638687	0.00925197	0.128357	0.720142	0	9.61e-09	-0.066353	0.011562	1	0.000119	-0.059446	0.015427	1	4	rs6931664;rs17824408;rs35082199;rs4869743	---
diaphysis	7:121026746_CAT_C	4	7:121026746:C:CAT	7	121026746	C	C	0.3206	7.09e-23	-0.100289	0.0101851	2.75656	0.0968563	63.7229	6.12e-19	-0.112854	0.012689	0.90537	5.69e-06	-0.077531	0.017077	0.90537	4	7:121026746_CAT_C;rs147514708;rs2707520;rs2908004	---
diaphysis	rs375984446	4	7:121166254:A:ATATT	7	121166254	A	A	0.3535	2.66e-08	-0.054261	0.00975515	2.48989	0.11458	59.8375	6.41e-08	-0.065674	0.012144	0.953937	0.0409	-0.0335	0.016379	0.953937	1	rs375984446	---
diaphysis	rs6965122	3	7:96133319:A:G	7	96133319	A	G	0.3266	2.21e-10	0.0609434	0.00960318	1.11674	0.290621	10.454	1.32e-08	0.068679	0.012075	0.997222	0.00266	0.04763	0.015841	0.997222	2	rs6965122;rs10464592	+++
diaphysis	rs11573824	5	8:119959925:A:T	8	119959925	A	T	0.5381	9.29e-23	0.089707	0.00913572	0.788122	0.374668	0	3.89e-17	0.095713	0.011368	0.993864	2.95e-07	0.078755	0.015351	0.993864	14	rs11573824;rs1485302;rs7839059;rs71569784;rs4335155;rs11295467;8:120062445_TTA_T;rs3134036;rs12545372;rs3103971;rs5894461;rs35617243;8:119933039_TAA_T;rs1485287	+++
diaphysis	rs12675599	5	8:119811295:C:T	8	119811295	C	T	0.7869	1.31e-09	-0.0665363	0.0109675	0.00964635	0.921761	0	8.45e-07	-0.067338	0.013672	0.999101	0.000397	-0.065089	0.018369	0.999101	7	rs12675599;rs11784196;rs3134036;rs12545372;rs3103971;rs1485302;rs80074088	---
diaphysis	rs11617942	6	13:42973378:C:T	13	42973378	C	T	0.0075	9.04e-15	0.40674	0.0524684	0.0603265	0.805981	0	7.45e-09	0.39593	0.068484	0.916146	2.39e-07	0.422103	0.081641	0.916146	1	rs11617942	+++
diaphysis	rs138818878	6	13:43148546:C:G	13	43148546	C	G	0.0308	1.34e-11	-0.183741	0.0271653	1.05818	0.30363	5.49844	1.13e-09	-0.203822	0.033452	0.938629	0.00188	-0.144854	0.046551	0.938629	2	rs138818878;rs116926994	---
diaphysis	rs34723116	6	13:42960625:C:T	13	42960625	T	C	0.2723	9.79e-09	-0.0584159	0.0101871	0.171814	0.678505	0	1.25e-06	-0.061549	0.012685	0.998057	0.00205	-0.052725	0.017096	0.998057	2	rs34723116;rs5803132	---
diaphysis	rs665632	6	13:43106514:C:T	13	43106514	T	C	0.1872	2.31e-13	0.0861972	0.0117604	0.955858	0.328233	0	1.05e-10	0.094761	0.014664	0.982551	0.000328	0.07076	0.019688	0.982551	6	rs665632;rs758487200;rs9525643;rs346604;rs9533171;rs9533172	+++
diaphysis	rs2957125	7	18:60058342:A:T	18	60058342	T	A	0.5924	2.78e-08	-0.0512238	0.00922187	0.00581516	0.939214	0	7.04e-06	-0.05175	0.011518	0.997536	0.00111	-0.050284	0.015392	0.997536	1	rs2957125	---
Spine (n=17)
spine	rs200531368	2	1:66100979:T:TA	1	66100979	T	T	0.1479	4.28e-10	0.0803762	0.0128738	1.31545	0.251411	23.9803	1.47e-05	0.069437	0.016022	0.933201	3.56e-06	0.100306	0.021626	0.933201	1	rs200531368	+++
spine	rs34761529	1	1:22681214:C:T	1	22681214	C	T	0.205	7.29e-11	-0.0718655	0.0110314	0.983527	0.32133	0	2.84e-06	-0.063901	0.013645	0.989561	3.6e-06	-0.086893	0.018743	0.989561	2	rs34761529;rs12748989	---
spine	rs6667616	2	1:66162631:A:C	1	66162631	A	C	0.8104	2.09e-11	0.0771743	0.0115193	0.0195846	0.888703	0	9.46e-08	0.076003	0.014239	0.970854	5.13e-05	0.079393	0.019597	0.970854	3	rs6667616;rs7535217;rs35751162	+++
spine	rs2648312	3	3:12547147:A:G	3	12547147	A	G	0.5793	2.05e-17	-0.0762626	0.00898183	0.00641884	0.936144	0	5.1e-12	-0.076788	0.011121	0.996865	7.86e-07	-0.075277	0.015232	0.996865	15	rs2648312;rs1699352;3:12578503_CA_C;rs9824034;rs15997;3:12634594_CT_C;rs9852128;rs35282213;rs554518950;3:12737066_GGTT_G;rs4256108;3:12506918_CT_C;rs709166;rs6763925;rs151178256	---
spine	rs3729931	3	3:12626516:A:G	3	12626516	G	A	0.3616	1.72e-13	-0.0681817	0.00925235	1.08173	0.298311	7.55545	8.93e-08	-0.061184	0.01144	1	2.33e-07	-0.081415	0.015732	1	8	rs3729931;rs9852128;rs554518950;rs1584063;rs4256108;rs6763925;rs1699352;rs15997	---
spine	rs4518111	3	3:12377344:A:C	3	12377344	A	C	0.5649	2.95e-09	-0.0537138	0.00905159	1.26353	0.260983	20.8568	4.48e-08	-0.061044	0.011156	0.98637	0.0107	-0.039591	0.015485	0.98637	2	rs4518111;rs1584063	---
spine	rs465983	4	5:55812130:A:G	5	55812130	A	G	0.2372	6.01e-09	0.0602885	0.0103651	0.412877	0.520513	0	1.53e-05	0.055442	0.012819	0.996735	8.14e-05	0.069441	0.017616	0.996735	2	rs465983;rs455660	+++
spine	rs113165856	5	6:168272773:C:G	6	168272773	C	G	0.0409	1.65e-08	0.130333	0.0230866	0.657246	0.417534	0	4.27e-07	0.143785	0.028431	0.948047	0.00839	0.104292	0.039557	0.948047	2	rs113165856;rs3778661	+++
spine	rs4708612	5	6:168342453:A:G	6	168342453	G	A	0.3913	2.38e-14	0.06967	0.00913324	0.627385	0.428316	0	3.32e-11	0.074935	0.011296	0.998687	0.000122	0.05973	0.015521	0.998687	6	rs4708612;rs2015545;rs2516605;rs34297425;rs524327;rs3778661	+++
spine	rs7028191	6	9:137117496:C:T	9	137117496	C	T	0.4381	3.86e-12	0.0623272	0.00897817	1.38672	0.23896	27.8872	8.67e-07	0.054633	0.011104	0.977554	4.81e-07	0.076855	0.015258	0.977554	1	rs7028191	+++
spine	rs11066301	9	12:112871372:A:G	12	112871372	A	G	0.4185	4.47e-10	-0.0562398	0.00901743	0.0797735	0.777605	0	1.28e-06	-0.054357	0.011214	1	8.39e-05	-0.059685	0.015169	1	5	rs11066301;rs4766897;rs570920196;rs71445573;12:112866200_CT_C	---
spine	rs7310615	9	12:111865049:C:G	12	111865049	C	G	0.5206	4.15e-14	0.0674534	0.00892691	0.801891	0.370529	0	2.48e-08	0.06162	0.011051	0.986399	2.3e-07	0.078408	0.015144	0.986399	5	rs7310615;rs4766897;rs570920196;rs71445573;12:111720125_CA_C	+++
spine	rs7969023	8	12:26803949:C:T	12	26803949	T	C	0.3994	1.81e-09	-0.0546805	0.00909284	1.62158	0.202871	38.3318	3.47e-05	-0.04636	0.011197	0.986348	5.61e-06	-0.070794	0.015582	0.986348	1	rs7969023	---
spine	rs9668810	7	12:26426420:C:T	12	26426420	T	C	0.7318	5.35e-09	-0.0584679	0.0100184	2.84887	0.0914384	64.8983	1.11e-08	-0.070709	0.012368	1	0.0399	-0.035109	0.017085	1	1	rs9668810	---
spine	rs76428106	10	13:28604007:C:T	13	28604007	T	C	0.0141	9.69e-11	-0.259261	0.0400604	0.183688	0.668222	0	3.65e-07	-0.247439	0.048638	0.919702	5.79e-05	-0.284197	0.07064	0.919702	1	rs76428106	---
spine	17:57817084_CA_C	11	17:57817084:C:CA	17	57817084	C	C	0.2604	1.27e-08	-0.0621295	0.0109202	0.0617328	0.803778	0	2.16e-06	-0.064113	0.013527	0.839863	0.00161	-0.058418	0.018504	0.839863	1	17:57817084_CA_C	---
spine	rs73036519	12	19:45748362:C:G	19	45748362	G	C	0.3035	1.17e-11	-0.0659352	0.00971898	0.193809	0.659766	0	1e-08	-0.069072	0.012051	0.986667	0.000258	-0.060099	0.016438	0.986667	1	rs73036519	---
