# Supplementary material for: Deep learning and genome-wide association meta-analyses of bone marrow adiposity in the UK Biobank
Source: Nat Commun. 2025 Jan 2;16:99. doi: 10.1038/s41467-024-55422-4 (PMC11697225; doi:10.1038/s41467-024-55422-4)
Supplement: Supplementary file 43 — Supplementary Data 40 [file 41467_2024_55422_MOESM43_ESM.xlsx]

## Sheet: Supplementary Table 40
Supplementary Table 40: Independent significant SNPs in meta-GWAS in the sample of white unrelated participants by sex group
BMFF region	rsid	GenomicLocus	uniqID	chr	pos	allele_0	allele_1	freq1	P_value_meta	beta_meta	se_meta	Q_meta	P_heterogeneity_meta	I2_meta	cohort_1_p	cohort_1_beta	cohort_1_se	cohort_1_info	cohort_2_p	cohort_2_beta	cohort_2_se	cohort_2_info	nSNPs	nGWASSNPs	direction		Genomic locus : Index of genomic rick loci.
Male																											uniqID : Unique ID of SNPs consisting of chr:position:allele1:allele2 where alleles are alphabetically ordered.
Femoral head (n=6)																											rsID : rsID of the top lead SNP based on dbSNP build 146.
femoral head	rs4263799	1	8:72394991:C:T	8	72394991	C	T	0.4797	2.7e-08	-0.0569161	0.0102376	2.25825	0.132904	55.7179	7.66e-08	-0.068154	0.012678	0.993991	0.0389	-0.035855	0.017356	0.993991	30	17	---		chr : chromosome of top lead SNP
femoral head	rs1475249	2	13:42954505:A:G	13	42954505	A	G	0.2749	2.21e-08	-0.0642167	0.0114777	0.526735	0.467983	0	4.7e-05	-0.058069	0.014265	0.99778	9.44e-05	-0.075504	0.019329	0.99778	44	42	---		pos : position of top lead SNP on hg19
femoral head	rs238257	2	13:42924883:C:G	13	42924883	C	G	0.4969	1.47e-08	-0.0580932	0.0102556	0.887963	0.34603	0	7.03e-05	-0.050879	0.012798	0.994325	3.45e-05	-0.071039	0.017144	0.994325	3	3	---		allele_0: non-effect allele
femoral head	rs9594738	2	13:42952145:C:T	13	42952145	C	T	0.487	6.35e-12	0.0702257	0.0102199	0.190109	0.662826	0	1.56e-07	0.066901	0.012751	1	8.34e-06	0.076198	0.01709	1	45	40	+++		allele_1: effect allele
femoral head	20:34008850_CAA_C	4	20:34008850:C:CAA	20	34008850	C	C	0.6448	7.79e-10	-0.0670493	0.0109039	2.09528	0.147754	52.2738	4.88e-05	-0.055267	0.013607	0.94737	1.35e-06	-0.088193	0.018228	0.94737	121	1	---		freq1: allele_1 frequency
femoral head	rs3746460	3	20:32248163:C:T	20	32248163	C	T	0.3045	2.19e-08	-0.0621388	0.0111032	0.0323529	0.857255	0	1.25e-05	-0.060644	0.013869	0.990659	0.000472	-0.064807	0.018529	0.990659	101	100	---		nSNPs : The number of SNPs in LD with the lead SNP given r2, including non-GWAS-tagged SNPs (which are extracted from 1000G).
Total hip (n=22)																											nGWASSNPs : The number of GWAS-tagged SNPs in LD with the lead SNP given r2. This is a subset of "nSNPs".
total hip	rs10652507	2	1:66216173:T:TAATA	1	66216173	T	T	0.7339	2.05e-08	0.0670949	0.0119649	0.023153	0.87906	0	1.26e-05	0.065711	0.015029	0.936925	0.000443	0.06949	0.019772	0.936925	30	29	+++		direction: effect size direction (cohort_1, cohort_2, meta)
total hip	rs10789188	2	1:66053791:A:G	1	66053791	A	G	0.661	1.09e-08	0.0626208	0.0109566	0.0834649	0.772656	0	2.08e-06	0.064993	0.013692	0.978935	0.00141	0.058397	0.01827	0.978935	5	5	+++		Two-sided association P values from inverse-variance -weighted fixed-effect model meta-analysis are given.
total hip	rs34963268	1	1:22710877:C:G	1	22710877	G	C	0.176	1.62e-10	-0.0857793	0.0134161	0.0130862	0.908925	0	2.3e-07	-0.086936	0.0168	0.999372	0.000175	-0.083743	0.02229	0.999372	38	38	---
total hip	rs767623284	2	1:66215433:A:AC	1	66215433	A	A	0.5813	1.02e-08	0.0614687	0.0107338	0.0621171	0.80318	0	1.04e-05	0.059438	0.013476	0.939272	0.000253	0.064993	0.017753	0.939272	23	21	+++
total hip	rs1871859	3	6:151898506:C:T	6	151898506	C	T	0.1169	5.54e-09	0.0931484	0.015977	0.000873819	0.976418	0	3.83e-06	0.092789	0.020078	0.990118	0.000381	0.093769	0.026381	0.990118	36	36	+++
total hip	rs6909279	3	6:151895456:C:G	6	151895456	G	C	0.601	4.4e-11	-0.0688776	0.0104518	1.80133	0.179552	44.4853	9.56e-06	-0.058187	0.013141	0.992472	4.23e-07	-0.087284	0.017243	0.992472	39	39	---
total hip	7:28027811_GA_G	4	7:28027811:G:GA	7	28027811	G	G	0.9016	7.29e-09	-0.103033	0.0178135	0.573725	0.448782	0	4.21e-07	-0.113311	0.022393	0.919418	0.00372	-0.08532	0.029397	0.919418	21	20	---
total hip	rs4448201	5	7:96154912:C:G	7	96154912	G	C	0.6612	9.23e-10	-0.0670106	0.0109455	0.0661524	0.797024	0	2.17e-06	-0.064894	0.013694	0.993733	0.000104	-0.070755	0.018214	0.993733	24	23	---
total hip	rs11786889	6	8:72385003:A:G	8	72385003	A	G	0.2755	3.43e-11	-0.0767935	0.0115884	0.879804	0.348255	0	4.36e-09	-0.084909	0.014462	0.993266	0.00134	-0.062235	0.01937	0.993266	16	16	---
total hip	rs4263799	6	8:72394991:C:T	8	72394991	C	T	0.4808	2.14e-16	-0.0845342	0.0102912	0.0612353	0.804554	0	1.6e-11	-0.086426	0.01282	0.993991	2.65e-06	-0.081106	0.017258	0.993991	30	30	---
total hip	rs62508473	6	8:72418745:C:T	8	72418745	C	T	0.2763	4.2e-10	-0.0718563	0.0115039	0.264754	0.606873	0	1.17e-07	-0.076307	0.014393	0.997361	0.000833	-0.063984	0.019142	0.997361	12	12	---
total hip	rs7008930	6	8:72439542:C:G	8	72439542	C	G	0.2279	1.35e-10	-0.0797996	0.0124273	1.22398	0.268582	18.2991	6.63e-09	-0.090109	0.015533	0.993406	0.00301	-0.061464	0.020715	0.993406	20	20	---
total hip	rs10733608	7	9:117148430:G:T	9	117148430	G	T	0.4822	4.82e-08	0.0562816	0.0103122	0.863335	0.352807	0	0.00015	0.049034	0.01293	0.984251	5.54e-05	0.068949	0.017094	0.984251	39	37	+++
total hip	rs17476364	8	10:71094504:C:T	10	71094504	T	C	0.1106	1.81e-11	-0.11039	0.0164264	0.182893	0.668899	0	3.15e-07	-0.105111	0.020548	0.996797	1.23e-05	-0.119738	0.027342	0.996797	8	8	---
total hip	rs238257	9	13:42924883:C:G	13	42924883	C	G	0.4973	1.07e-09	-0.0630938	0.0103459	0.0150124	0.902483	0	1.7e-06	-0.062134	0.012977	0.994325	0.000159	-0.064768	0.017139	0.994325	3	3	---
total hip	rs238270	9	13:42932925:A:G	13	42932925	G	A	0.3453	3.29e-08	-0.0598438	0.010831	0.239462	0.624595	0	3.9e-05	-0.05584	0.013574	0.986841	0.0002	-0.06686	0.017969	0.986841	29	27	---
total hip	rs34723116	9	13:42960625:C:T	13	42960625	T	C	0.2651	1.33e-09	-0.0709373	0.0116991	0.177363	0.673649	0	3.17e-07	-0.074608	0.014589	0.998057	0.00103	-0.064324	0.019582	0.998057	54	52	---
total hip	rs7995775	9	13:42933413:A:G	13	42933413	G	A	0.3515	3.27e-09	0.0641723	0.0108447	0.00443844	0.946883	0	2.01e-06	0.064721	0.013618	0.98579	0.000424	0.063221	0.01793	0.98579	33	30	+++
total hip	rs9533089	9	13:42951012:A:T	13	42951012	T	A	0.4132	1.61e-09	0.0630584	0.010453	0.10898	0.741308	0	5.6e-07	0.065677	0.013122	0.993803	0.000718	0.058511	0.017292	0.993803	1	1	+++
total hip	rs9594738	9	13:42952145:C:T	13	42952145	C	T	0.4874	4.79e-15	0.0805983	0.0102905	0.174717	0.675953	0	2.05e-09	0.077346	0.012901	1	4.34e-07	0.086287	0.017062	1	45	40	+++
total hip	rs9652185	9	13:42981310:A:T	13	42981310	A	T	0.2345	1.86e-08	0.0682144	0.0121285	0.172306	0.678071	0	2.35e-06	0.072058	0.015259	0.992171	0.00206	0.06162	0.019987	0.992171	29	29	+++
total hip	rs2414098	10	15:51537806:C:T	15	51537806	T	C	0.6139	2.59e-09	-0.0629782	0.0105743	0.0948889	0.758052	0	5.18e-06	-0.060506	0.013275	0.988195	0.000123	-0.06727	0.017491	0.988195	16	16	---
Diaphysis (n=32)
diaphysis	rs11128603	1	3:12385828:A:G	3	12385828	A	G	0.127	7.38e-16	0.128864	0.01598	1.10187	0.293855	9.24543	9.91e-13	0.141099	0.019779	0.998094	9.54e-05	0.105866	0.027118	0.998094	31	31	+++
diaphysis	rs1152001	1	3:12471862:A:G	3	12471862	G	A	0.7948	2.23e-09	-0.0804135	0.0134467	2.35238	0.125092	57.4899	1.19e-08	-0.09586	0.0168	0.946658	0.0186	-0.052877	0.022431	0.946658	1	1	---
diaphysis	rs7761420	2	6:151872567:C:T	6	151872567	C	T	0.6039	5e-09	-0.0629269	0.0107619	0.614668	0.433036	0	2.48e-05	-0.056632	0.013427	0.998617	3.75e-05	-0.074236	0.017997	0.998617	39	39	---
diaphysis	rs10242100	4	7:120983343:A:G	7	120983343	A	G	0.2827	2.85e-15	-0.0930284	0.0117798	2.00988	0.156277	50.2459	3.41e-08	-0.080738	0.014626	0.9977	5.97e-09	-0.115721	0.019874	0.9977	23	22	---
diaphysis	rs2536185	4	7:120984041:G:T	7	120984041	G	T	0.4507	1.98e-11	-0.0711477	0.0106071	1.03373	0.309283	3.26336	1.95e-06	-0.063071	0.013252	0.998591	1.37e-06	-0.085548	0.017695	0.998591	18	18	---
diaphysis	rs4448201	3	7:96154912:C:G	7	96154912	G	C	0.6628	1.22e-10	-0.0725239	0.0112662	1.5295	0.216187	34.6192	3.34e-09	-0.082794	0.013996	0.993733	0.00476	-0.053621	0.018988	0.993733	24	23	---
diaphysis	rs1485287	5	8:119950697:C:T	8	119950697	C	T	0.1949	4.24e-11	0.0879784	0.0133393	0.0146351	0.90371	0	1.83e-07	0.086777	0.01663	0.988983	5.49e-05	0.090146	0.022338	0.988983	12	12	+++
diaphysis	rs150058363	5	8:120047536:A:ATGATTATTTG	8	120047536	A	A	0.5285	1.09e-08	0.061193	0.010706	2.73004	0.0984768	63.3705	0.000273	0.048269	0.013259	0.983496	2.57e-06	0.085405	0.018148	0.983496	158	4	+++
diaphysis	rs2073617	5	8:119964283:A:G	8	119964283	G	A	0.4862	7.79e-11	0.068994	0.0106069	2.15896	0.14174	53.6815	1.27e-05	0.057536	0.013165	0.998392	4.82e-07	0.090193	0.017907	0.998392	106	12	+++
diaphysis	rs3134057	5	8:119953468:A:G	8	119953468	A	G	0.3743	4.71e-08	0.0596849	0.0109276	2.82002	0.0930951	64.5393	0.000695	0.046106	0.013594	0.995443	4.31e-06	0.084484	0.018371	0.995443	21	9	+++
diaphysis	rs76984895	5	8:119997745:A:T	8	119997745	A	T	0.0518	2.9e-09	0.142204	0.023951	0.0242943	0.876138	0	1.21e-06	0.144979	0.029844	0.977906	0.000636	0.137182	0.040146	0.977906	4	4	+++
diaphysis	rs7839059	5	8:119976542:A:C	8	119976542	C	A	0.335	3.74e-14	0.0844221	0.0111528	0.398327	0.527954	0	1.26e-08	0.079183	0.013903	0.995967	5.1e-07	0.093879	0.018679	0.995967	3	3	+++
diaphysis	rs113468474	6	13:43391068:A:G	13	43391068	G	A	0.0187	1.09e-08	-0.222136	0.0388598	2.2152	0.136657	54.8574	0.000182	-0.180035	0.048065	1	5e-06	-0.301591	0.06603	1	1	1	---
diaphysis	rs116926994	6	13:43077245:A:G	13	43077245	A	G	0.0246	7.09e-15	-0.26436	0.0339669	1.87495	0.170909	46.6652	7.49e-08	-0.229162	0.042597	1	7.32e-09	-0.325819	0.056288	1	1	1	---
diaphysis	rs138818878	6	13:43148546:C:G	13	43148546	C	G	0.0303	1.08e-11	-0.215455	0.0317051	0.0319142	0.858216	0	2.92e-08	-0.219694	0.039601	0.938629	8.6e-05	-0.207887	0.052914	0.938629	3	3	---
diaphysis	rs17595883	6	13:42958556:C:T	13	42958556	T	C	0.0477	2.71e-15	-0.195343	0.0247158	2.29504	0.129788	56.4277	4.69e-08	-0.16775	0.030702	1	3.57e-09	-0.246152	0.041662	1	73	73	---
diaphysis	rs238257	6	13:42924883:C:G	13	42924883	C	G	0.4993	6.44e-09	-0.061786	0.0106439	0.469951	0.49301	0	2.12e-05	-0.056373	0.013253	0.994325	6.14e-05	-0.071622	0.017865	0.994325	3	3	---
diaphysis	rs238270	6	13:42932925:A:G	13	42932925	G	A	0.3471	3.58e-09	-0.0656831	0.0111279	1.27049	0.259675	21.2902	4.54e-05	-0.056421	0.013833	0.986841	1.04e-05	-0.082669	0.018733	0.986841	29	27	---
diaphysis	rs34076303	6	13:43185310:T:TG	13	43185310	T	T	0.8781	2.01e-10	-0.102719	0.0161488	0.285909	0.592854	0	1.56e-06	-0.096359	0.020057	0.985406	2.67e-05	-0.114442	0.027229	0.985406	16	16	---
diaphysis	rs35017585	7	13:111112222:A:AT	13	111112222	A	A	0.6001	9.1e-09	-0.0622291	0.0108288	0.779729	0.377224	0	2.74e-07	-0.069318	0.01348	0.994701	0.00668	-0.049331	0.018183	0.994701	63	63	---
diaphysis	rs35836665	6	13:42921882:C:T	13	42921882	T	C	0.0376	4.93e-08	-0.151656	0.0278076	0.879305	0.348392	0	0.00016	-0.131856	0.034916	0.983815	5.28e-05	-0.185996	0.045982	0.983815	6	6	---
diaphysis	rs665632	6	13:43106514:C:T	13	43106514	T	C	0.1858	2.26e-19	0.122254	0.0135843	0.0888499	0.765644	0	1.23e-13	0.125242	0.016883	0.982551	3.39e-07	0.116767	0.022877	0.982551	54	54	+++
diaphysis	rs758487200	6	13:43137799:C:CA	13	43137799	C	C	0.7299	1.3e-21	-0.117048	0.0122561	1.24939	0.263669	19.961	4.91e-17	-0.126962	0.015129	0.925087	2.73e-06	-0.098118	0.020905	0.925087	1	1	---
diaphysis	rs9533159	6	13:43154959:G:T	13	43154959	T	G	0.4422	2.74e-16	-0.0868761	0.0106152	6.54e-05	0.993548	0	4.03e-11	-0.086939	0.013163	1	1.38e-06	-0.086759	0.017952	1	52	49	---
diaphysis	rs9533171	6	13:43185106:G:T	13	43185106	G	T	0.8301	3e-12	-0.0986333	0.0141351	0.11778	0.731455	0	4.99e-08	-0.095124	0.017446	0.991616	1.29e-05	-0.105339	0.024116	0.991616	2	2	---
diaphysis	rs9533172	6	13:43185132:C:G	13	43185132	G	C	0.7674	5.8e-11	-0.0821645	0.0125466	0.0649995	0.798762	0	3.4e-07	-0.079783	0.015642	0.987126	3.9e-05	-0.086461	0.02101	0.987126	54	54	---
diaphysis	rs9562414	6	13:43176715:A:G	13	43176715	A	G	0.0917	3.8e-10	0.114851	0.0183406	0.938158	0.332752	0	1.95e-08	0.12792	0.022769	0.997556	0.0034	0.090704	0.03095	0.997556	19	15	+++
diaphysis	18:60043511_CT_C	8	18:60043511:C:CT	18	60043511	C	C	0.7818	7.21e-10	-0.084476	0.0137105	0.14954	0.698975	0	2.37e-07	-0.088433	0.017108	0.863147	0.00074	-0.077372	0.022923	0.863147	1	1	---
diaphysis	rs2957150	8	18:60080311:A:G	18	60080311	A	G	0.6426	4.24e-09	-0.0646794	0.0110103	0.00234004	0.961418	0	1.93e-06	-0.065071	0.013666	0.997767	0.000583	-0.063955	0.018587	0.997767	6	6	---
diaphysis	rs3017360	8	18:60058547:A:G	18	60058547	A	G	0.5379	2.38e-09	-0.0634127	0.0106233	0.689445	0.406353	0	1.17e-07	-0.069893	0.013182	0.995095	0.00419	-0.051406	0.017943	0.995095	23	23	---
diaphysis	rs884205	8	18:60054857:A:C	18	60054857	A	C	0.7469	5.94e-12	-0.083794	0.0121775	0.15345	0.69526	0	1.39e-07	-0.080215	0.015224	0.981695	8.97e-06	-0.090152	0.020291	0.981695	1	1	---
diaphysis	21:36926852_CT_C	9	21:36926852:C:CT	21	36926852	C	C	0.526	1.36e-08	-0.0601085	0.0105852	1.08387	0.297833	7.73815	7.46e-05	-0.052019	0.013131	0.987658	2.71e-05	-0.075121	0.017888	0.987658	80	80	---
Spine (n=31)
spine	3:12506918_CT_C	1	3:12506918:C:CT	3	12506918	C	C	0.5172	8.06e-10	-0.062062	0.0101017	2.0369	0.153522	50.9058	7.93e-09	-0.072877	0.012628	0.868132	0.0111	-0.042843	0.016834	0.868132	1	1	---
spine	3:12508516_TA_T	1	3:12508516:T:TA	3	12508516	T	T	0.5716	5.81e-16	-0.0777096	0.00960182	0.133271	0.715064	0	2.47e-11	-0.080359	0.012036	0.987881	4.52e-06	-0.073072	0.015924	0.987881	126	126	---
spine	3:12737066_GGTT_G	1	3:12737066:G:GGTT	3	12737066	G	G	0.4691	6.6e-09	0.0570909	0.00984181	0.186603	0.665759	0	1.29e-05	0.053876	0.012339	0.922279	0.000124	0.062713	0.016317	0.922279	16	15	+++
spine	rs1463664	1	3:12605448:A:G	3	12605448	A	G	0.1345	3.68e-10	-0.086684	0.0138318	1.31797	0.250957	24.1256	1.28e-08	-0.098678	0.017334	0.993838	0.00424	-0.065661	0.022949	0.993838	19	14	---
spine	rs2290159	1	3:12628920:C:G	3	12628920	G	C	0.216	2.65e-12	-0.0804527	0.0115015	0.615474	0.432734	0	1.39e-09	-0.087249	0.014399	1	0.000343	-0.068473	0.019117	1	65	65	---
spine	rs2348195	1	3:12575592:G:T	3	12575592	G	T	0.3833	3.13e-08	-0.0541331	0.00978157	0.0274362	0.868441	0	6.52e-06	-0.055362	0.012277	0.987438	0.00134	-0.051997	0.016186	0.987438	35	31	---
spine	rs2648308	1	3:12614107:C:T	3	12614107	T	C	0.5958	8.35e-15	-0.0749471	0.0096554	0.336967	0.561585	0	5.25e-09	-0.070707	0.012107	0.998031	2.72e-07	-0.082356	0.016004	0.998031	57	57	---
spine	rs28595399	1	3:12500065:C:T	3	12500065	T	C	0.305	8.06e-10	0.0635265	0.0103402	0.718293	0.396704	0	1.14e-05	0.056909	0.012957	0.987459	1.23e-05	0.075132	0.017159	0.987459	11	11	+++
spine	rs299652	1	3:12547657:A:G	3	12547657	G	A	0.4936	2.77e-14	-0.0723499	0.00950873	0.43644	0.508846	0	1.17e-10	-0.07715	0.011967	0.99427	4.27e-05	-0.064129	0.015661	0.99427	124	122	---
spine	rs35282213	1	3:12637378:C:CT	3	12637378	C	C	0.4239	9.71e-09	-0.0557737	0.00972392	0.0401571	0.841174	0	2.96e-06	-0.057267	0.012251	0.9611	0.000872	-0.053231	0.015986	0.9611	37	37	---
spine	rs3729931	1	3:12626516:A:G	3	12626516	G	A	0.3552	1.82e-12	-0.0689385	0.0097822	0.03305	0.855742	0	1.06e-08	-0.070288	0.01228	1	3.9e-05	-0.066595	0.016182	1	33	33	---
spine	rs374121518	1	3:12620357:A:ATTTTTTTTTTT	3	12620357	A	A	0.4846	1.39e-09	-0.0579849	0.00957416	0.0204542	0.886276	0	2.27e-06	-0.056941	0.012039	0.97768	0.000155	-0.059781	0.015792	0.97768	39	39	---
spine	rs375074121	1	3:12693510:A:AAAATAAAT	3	12693510	A	A	0.7055	1.9e-09	0.0645792	0.0107524	0.140032	0.708249	0	5.32e-07	0.067624	0.013484	0.922985	0.000885	0.059262	0.017819	0.922985	1	1	+++
spine	rs4256108	1	3:12503639:A:G	3	12503639	G	A	0.3741	4.93e-12	-0.0682247	0.00987666	1.28073	0.257763	21.9196	5.94e-10	-0.076672	0.01238	0.980964	0.00113	-0.053435	0.016381	0.980964	1	1	---
spine	rs55836088	1	3:12584226:A:AC	3	12584226	A	A	0.458	1.44e-11	-0.065166	0.00964839	0.0352237	0.851128	0	1.43e-07	-0.06379	0.012118	0.968922	2.31e-05	-0.067549	0.015947	0.968922	33	33	---
spine	rs6763925	1	3:12515602:C:T	3	12515602	T	C	0.2927	1.93e-13	-0.0765845	0.0104149	1.44285	0.229679	30.6927	4.24e-11	-0.086002	0.013036	0.989759	0.000537	-0.059966	0.017317	0.989759	3	1	---
spine	rs12153236	3	5:36485563:A:C	5	36485563	C	A	0.0954	1.48e-10	0.102979	0.0160714	1.3125	0.251943	23.8095	9.64e-06	0.089092	0.02013	0.984425	1.85e-06	0.127391	0.02669	0.984425	45	44	+++
spine	rs34312858	3	5:36528406:A:AT	5	36528406	A	A	0.0991	8.26e-09	0.091195	0.015824	2.56546	0.10922	61.0207	0.000242	0.072376	0.019709	0.98778	2.38e-06	0.12533	0.026544	0.98778	51	47	+++
spine	rs4358550	3	5:36502744:A:G	5	36502744	A	G	0.13	1.2e-09	0.0853607	0.0140392	2.29368	0.129902	56.4019	6.85e-05	0.069594	0.017478	0.99579	1.35e-06	0.114034	0.02357	0.99579	47	43	+++
spine	rs4449583	2	5:1284135:C:T	5	1284135	C	T	0.3281	6.68e-12	-0.068881	0.0100347	0.774926	0.378698	0	7.98e-07	-0.062179	0.012596	0.989849	1.28e-06	-0.080524	0.016602	0.989849	7	7	---
spine	rs4484459	3	5:36492502:A:T	5	36492502	A	T	0.1222	4.88e-12	0.0992473	0.014365	1.54134	0.214418	35.1215	1.71e-06	0.085899	0.017943	0.993948	2.9e-07	0.123075	0.023973	0.993948	37	35	+++
spine	rs7734992	2	5:1280128:C:T	5	1280128	T	C	0.42	1.34e-11	-0.065478	0.0096795	1.59131	0.207139	37.1588	3.75e-06	-0.05621	0.012152	0.966726	3.56e-07	-0.081565	0.01601	0.966726	6	6	---
spine	rs570589243	4	6:168342439:A:AG	6	168342439	A	A	0.3604	6.4e-11	0.0661765	0.0101278	0.230973	0.630804	0	9.89e-07	0.062447	0.012759	0.950082	1.36e-05	0.072529	0.016652	0.950082	76	74	+++
spine	rs11775560	5	8:61660163:A:G	8	61660163	A	G	0.1846	3.78e-08	-0.0664606	0.0120816	0.900668	0.342603	0	0.000136	-0.057806	0.015137	1	4.71e-05	-0.081651	0.020054	1	4	4	---
spine	rs1041608	6	9:137116205:C:T	9	137116205	C	T	0.5855	8.7e-09	0.0555868	0.00966002	1.45154	0.228281	31.1077	0.000106	0.046852	0.012078	0.981011	1.01e-05	0.071094	0.016093	0.981011	28	13	+++
spine	rs7028191	6	9:137117496:C:T	9	137117496	C	T	0.4378	3.51e-15	0.0750461	0.00953423	2.72719	0.0986525	63.3323	1.44e-07	0.063056	0.011984	0.977554	1.25e-09	0.095722	0.015737	0.977554	5	2	+++
spine	rs7137828	7	12:111932800:C:T	12	111932800	C	T	0.5193	1.38e-10	0.0606109	0.0094432	0.621828	0.430369	0	2.39e-08	0.066286	0.011873	0.997488	0.00112	0.05084	0.015579	0.997488	33	27	+++
spine	rs137991431	9	19:45745052:C:CCA	19	45745052	C	C	0.2586	5.31e-09	-0.0629596	0.0107858	1.78138	0.18198	43.8638	0.000139	-0.051892	0.013605	0.987139	3.96e-06	-0.081684	0.017696	0.987139	34	32	---
spine	rs4807624	8	19:1167158:A:G	19	1167158	A	G	0.5237	1.47e-08	-0.0543137	0.00958841	0.0932076	0.760138	0	1.38e-05	-0.05212	0.011982	0.968108	0.000274	-0.05822	0.015989	0.968108	1	1	---
spine	rs72977586	8	19:1186316:C:G	19	1186316	G	C	0.1506	3.28e-08	-0.0732285	0.0132515	0.0147946	0.903189	0	1.35e-05	-0.072026	0.016533	0.991071	0.000672	-0.075389	0.022161	0.991071	12	12	---
spine	rs752508	8	19:1168753:A:G	19	1168753	G	A	0.2912	5.31e-11	-0.0687157	0.0104718	1.13016	0.287742	11.5166	3.81e-06	-0.060405	0.013068	0.985893	1.82e-06	-0.083628	0.017505	0.985893	24	24	---
Female
Femoral head (n=29)
femoral head	1:22681366_AT_A	1	1:22681366:A:AT	1	22681366	A	A	0.2638	2.4e-08	-0.0628033	0.0112547	0.0075738	0.93065	0	5.53e-06	-0.063525	0.01398	0.855548	0.00122	-0.061474	0.018973	0.855548	1	1	---
femoral head	1:22681832_CT_C	1	1:22681832:C:CT	1	22681832	C	C	0.2138	3.43e-14	-0.0867445	0.0114427	0.451996	0.501389	0	1.29e-08	-0.081046	0.01424	0.949482	4.44e-07	-0.09713	0.019224	0.949482	3	3	---
femoral head	1:66069381_GT_G	2	1:66069381:G:GT	1	66069381	G	G	0.3667	1.84e-08	0.0584017	0.0103794	0.267773	0.60483	0	2.49e-05	0.05443	0.012909	0.846555	0.000171	0.065665	0.017457	0.846555	1	1	+++
femoral head	rs11208701	2	1:66134698:C:T	1	66134698	C	T	0.3686	7.93e-11	0.0615356	0.00946424	0.0271554	0.86911	0	3.19e-07	0.060372	0.011808	0.999863	5.86e-05	0.063626	0.015827	0.999863	105	102	+++
femoral head	rs12039953	2	1:66137932:A:C	1	66137932	A	C	0.2244	4.02e-09	0.0673444	0.0114465	1.31374	0.251718	23.8817	6.13e-08	0.077015	0.01422	0.917248	0.0103	0.049545	0.019292	0.917248	147	140	+++
femoral head	rs12728589	1	1:22692315:C:G	1	22692315	G	C	0.1788	1.49e-18	-0.105208	0.0119681	0.674803	0.411382	0	4.75e-11	-0.097939	0.014884	0.995513	4.07e-09	-0.118505	0.020131	0.995513	38	38	---
femoral head	rs12743234	1	1:22701536:A:G	1	22701536	A	G	0.0407	1.2e-09	-0.148117	0.0243616	1.03584	0.308792	3.45976	1.53e-05	-0.130146	0.030088	0.923611	1.15e-05	-0.182325	0.041511	0.923611	2	2	---
femoral head	rs28552104	1	1:22726564:A:G	1	22726564	A	G	0.1428	2.8e-12	-0.0922948	0.0132083	0.000245572	0.987497	0	1.88e-08	-0.092143	0.016381	0.991185	3.42e-05	-0.092577	0.022331	0.991185	33	33	---
femoral head	rs4655794	2	1:66159301:C:T	1	66159301	T	C	0.5307	1.13e-08	0.0524572	0.0091865	0.00232425	0.961548	0	4.26e-06	0.052789	0.011478	0.988061	0.000715	0.051866	0.015323	0.988061	16	16	+++
femoral head	rs6660548	1	1:22680079:A:G	1	22680079	A	G	0.1374	4.53e-09	-0.0792697	0.0135193	0.987892	0.320258	0	4.02e-05	-0.06925	0.016864	0.968834	1.73e-05	-0.09729	0.022616	0.968834	4	4	---
femoral head	rs6684479	1	1:22706534:C:T	1	22706534	C	T	0.1214	2.54e-15	-0.111613	0.0141075	0.184346	0.667665	0	1.12e-09	-0.107114	0.017573	0.999334	4.23e-07	-0.119768	0.02366	0.999334	52	52	---
femoral head	rs6696954	2	1:66054995:G:T	1	66054995	T	G	0.6583	1.34e-09	0.0587226	0.00968546	0.000894891	0.976135	0	1.29e-06	0.058507	0.012072	0.991679	0.000272	0.059112	0.016226	0.991679	5	5	+++
femoral head	rs72683129	2	1:66069781:A:G	1	66069781	A	G	0.1466	5.71e-09	-0.0761557	0.0130741	0.810218	0.368056	0	2.05e-07	-0.085008	0.01636	0.970467	0.00541	-0.060511	0.021749	0.970467	4	4	---
femoral head	rs7543680	1	1:22731269:A:G	1	22731269	G	A	0.219	3.24e-14	-0.0845209	0.0111384	0.0324407	0.857064	0	5.15e-10	-0.085999	0.013835	0.991927	1.36e-05	-0.081798	0.018778	0.991927	2	2	---
femoral head	rs1874643	3	4:55751907:A:G	4	55751907	A	G	0.7696	1.02e-10	-0.070634	0.0109282	1.38038	0.240037	27.556	7.05e-06	-0.061117	0.013603	0.984785	1.68e-06	-0.087956	0.018352	0.984785	39	39	---
femoral head	6:133339485_GA_G	4	6:133339485:G:GA	6	133339485	G	G	0.6626	1.12e-09	0.0597081	0.0098033	0.00426096	0.947954	0	1.26e-06	0.059233	0.01221	0.989764	0.000233	0.06057	0.016445	0.989764	22	18	+++
femoral head	6:151854187_CTT_C	5	6:151854187:C:CTT	6	151854187	C	C	0.5726	7.59e-14	-0.0701902	0.00938716	0.00606874	0.937906	0	1.65e-09	-0.070738	0.011729	0.976172	9.95e-06	-0.069214	0.015657	0.976172	37	37	---
femoral head	rs1871859	5	6:151898506:C:T	6	151898506	C	T	0.1223	1.78e-09	0.0852952	0.0141757	0.706359	0.400655	0	1.46e-05	0.076476	0.017637	0.990118	2.11e-05	0.10139	0.023826	0.990118	36	36	+++
femoral head	rs271146	4	6:133282147:A:G	6	133282147	A	G	0.6849	4.86e-09	0.0593032	0.0101341	0.499655	0.479652	0	3.22e-07	0.064655	0.01265	0.950889	0.00334	0.049715	0.016932	0.950889	1	1	+++
femoral head	rs4869743	5	6:151907958:C:T	6	151907958	T	C	0.2918	1.13e-13	0.0751826	0.0101261	0.568591	0.450819	0	1.66e-10	0.080906	0.012655	0.998506	0.000121	0.064996	0.016883	0.998506	19	19	+++
femoral head	rs546329	4	6:133495524:C:T	6	133495524	C	T	0.6429	3.75e-08	0.0529862	0.00962962	0.0464187	0.829416	0	5.55e-06	0.05453	0.012003	0.985345	0.00188	0.050198	0.016131	0.985345	2	2	+++
femoral head	rs9397422	5	6:151840684:A:G	6	151840684	G	A	0.3481	1.99e-08	0.0542686	0.00966863	0.232569	0.629625	0	1.73e-06	0.057753	0.01207	0.989291	0.00296	0.048029	0.016152	0.989291	8	8	+++
femoral head	rs10093418	6	8:72392687:A:G	8	72392687	A	G	0.1073	1.61e-10	0.0955217	0.0149384	0.112657	0.737139	0	9.74e-08	0.099248	0.018612	0.976904	0.000395	0.088775	0.025044	0.976904	1	1	+++
femoral head	rs4263799	6	8:72394991:C:T	8	72394991	C	T	0.4771	7.78e-11	-0.0599738	0.00922007	0.668269	0.413656	0	2.52e-06	-0.054306	0.011536	0.993991	5.11e-06	-0.069997	0.015341	0.993991	30	30	---
femoral head	rs7823971	6	8:72471728:A:C	8	72471728	C	A	0.1954	2.13e-10	0.0734278	0.0115601	0.0157932	0.899992	0	5.01e-07	0.07235	0.014394	0.990964	0.000103	0.075386	0.019402	0.990964	11	11	+++
femoral head	rs7843475	6	8:72475748:C:G	8	72475748	C	G	0.2553	9.1e-09	0.0604642	0.0105217	0.191541	0.661637	0	1.06e-06	0.063865	0.01308	0.991599	0.00222	0.054229	0.017711	0.991599	15	15	+++
femoral head	rs8001611	7	13:42965694:C:T	13	42965694	C	T	0.5106	2.83e-08	-0.0508156	0.00915365	1.59314	0.206879	37.2308	1.83e-07	-0.059322	0.011367	0.998399	0.0231	-0.035123	0.015439	0.998399	45	40	---
femoral head	rs2543029	8	18:43098275:A:C	18	43098275	C	A	0.8211	2.45e-08	-0.0673407	0.012075	0.437239	0.508458	0	1.16e-06	-0.073294	0.015062	0.983693	0.00507	-0.056632	0.020201	0.983693	15	15	---
femoral head	20:34008850_CAA_C	9	20:34008850:C:CAA	20	34008850	C	C	0.6444	5.89e-12	-0.0674764	0.00980439	0.469274	0.493321	0	2.86e-09	-0.072442	0.012193	0.94737	0.000401	-0.058392	0.016492	0.94737	121	114	---
Total hip (n=53)
total hip	1:22681366_AT_A	1	1:22681366:A:AT	1	22681366	A	A	0.2639	1.02e-09	-0.0648879	0.0106276	0.808939	0.368434	0	5.15e-08	-0.07194	0.013207	0.855548	0.00373	-0.051932	0.017901	0.855548	1	1	---
total hip	1:22681832_CT_C	1	1:22681832:C:CT	1	22681832	C	C	0.2133	3.12e-15	-0.0852966	0.0108164	0.00299622	0.956347	0	3.02e-10	-0.084857	0.013472	0.949482	2.12e-06	-0.086094	0.018144	0.949482	3	3	---
total hip	1:66091656_ACACT_A	2	1:66091656:A:ACACT	1	66091656	A	A	0.1267	8.65e-10	0.0850823	0.0138739	0.00478734	0.944838	0	1.05e-06	0.08437	0.017276	0.890593	0.000209	0.086376	0.023283	0.890593	1	1	+++
total hip	rs11800051	1	1:22695412:C:T	1	22695412	T	C	0.47	5.29e-09	-0.0508304	0.00870731	0.113813	0.735844	0	9.64e-07	-0.052995	0.010816	0.992824	0.00143	-0.046844	0.014678	0.992824	13	13	---
total hip	rs12728589	1	1:22692315:C:G	1	22692315	G	C	0.1782	3.4e-22	-0.109524	0.0113054	0.000402134	0.984001	0	7.83e-15	-0.109356	0.014069	0.995513	7.59e-09	-0.10983	0.018994	0.995513	38	38	---
total hip	rs147501551	2	1:66037512:A:G	1	66037512	G	A	0.2343	4.92e-09	-0.0619353	0.0105872	2.09476	0.147804	52.2619	2.89e-08	-0.073418	0.01323	0.929685	0.0189	-0.041487	0.017655	0.929685	1	1	---
total hip	rs17416194	2	1:66171192:A:G	1	66171192	G	A	0.3258	3.22e-08	-0.0511013	0.00924211	2.71462	0.0994329	63.1624	0.000572	-0.039732	0.011534	0.993849	3.74e-06	-0.071496	0.015448	0.993849	25	6	---
total hip	rs28552104	1	1:22726564:A:G	1	22726564	A	G	0.1422	3.36e-11	-0.0828226	0.0124923	0.252773	0.615129	0	1.69e-08	-0.087429	0.015492	0.991185	0.000441	-0.074259	0.021123	0.991185	33	33	---
total hip	rs4655537	2	1:66058801:A:G	1	66058801	A	G	0.6278	1.77e-08	0.0505602	0.00897541	2.78789	0.0949794	64.1305	0.000457	0.039324	0.011218	0.993784	2.45e-06	0.070548	0.014962	0.993784	8	3	+++
total hip	rs55737039	2	1:66143561:A:G	1	66143561	A	G	0.1968	6.21e-11	0.071523	0.0109384	0.91455	0.33891	0	2.86e-06	0.063764	0.013619	0.996254	3.16e-06	0.085626	0.018361	0.996254	142	136	+++
total hip	rs6660548	1	1:22680079:A:G	1	22680079	A	G	0.1376	3.23e-08	-0.0705421	0.0127594	0.033568	0.854629	0	1.61e-05	-0.068791	0.015942	0.968834	0.000541	-0.073663	0.021283	0.968834	4	4	---
total hip	rs6684479	1	1:22706534:C:T	1	22706534	C	T	0.1214	3.51e-16	-0.108637	0.0133224	0.0824076	0.774061	0	1.85e-11	-0.111475	0.016589	0.999334	3.74e-06	-0.103483	0.022358	0.999334	52	52	---
total hip	rs72683129	2	1:66069781:A:G	1	66069781	A	G	0.1475	2.57e-12	-0.0862171	0.0123174	0.118379	0.7308	0	6.68e-09	-0.089406	0.015415	0.970467	8.42e-05	-0.080585	0.020486	0.970467	4	4	---
total hip	rs7543680	1	1:22731269:A:G	1	22731269	G	A	0.2176	1.03e-13	-0.0783345	0.0105323	0.971472	0.324313	0	5.28e-11	-0.086019	0.013104	0.991927	0.000282	-0.064311	0.017702	0.991927	2	2	---
total hip	rs9659701	2	1:66043564:A:G	1	66043564	G	A	0.6479	1.47e-08	0.0520422	0.00918669	0.442503	0.505917	0	7.07e-07	0.056528	0.011396	0.983997	0.00488	0.043717	0.015525	0.983997	4	4	+++
total hip	rs6547608	3	2:85508850:A:G	2	85508850	G	A	0.3877	2.19e-09	0.0537201	0.00897846	2.70878	0.0997972	63.083	0.000146	0.042643	0.011221	0.973399	9.48e-07	0.073433	0.014969	0.973399	14	9	+++
total hip	3:12296909_TAAAA_T	4	3:12296909:T:TAAAA	3	12296909	T	T	0.8136	3.07e-08	0.061492	0.0111049	0.0214367	0.883596	0	6.8e-06	0.062725	0.013937	0.987302	0.00127	0.059348	0.018378	0.987302	6	4	+++
total hip	3:12360884_TG_T	4	3:12360884:T:TG	3	12360884	T	T	0.1191	1.73e-11	0.0894971	0.013304	0.236874	0.626473	0	4.01e-07	0.084594	0.016688	0.995538	8.72e-06	0.098048	0.022038	0.995538	30	30	+++
total hip	rs307572	4	3:12126667:G:T	3	12126667	G	T	0.8405	5.08e-09	0.0689042	0.0117896	0.0506446	0.821945	0	5.92e-06	0.066902	0.01477	0.994318	0.000218	0.07242	0.019572	0.994318	16	14	+++
total hip	rs3963364	4	3:12385357:A:C	3	12385357	C	A	0.1633	5.68e-09	0.0722144	0.0123952	8.85e-05	0.992495	0	3.43e-06	0.072303	0.01557	0.88474	0.000437	0.072061	0.020482	0.88474	21	21	+++
total hip	rs74796862	4	3:12029039:C:T	3	12029039	T	C	0.0489	9.06e-09	-0.115285	0.0200584	1.81992	0.177323	45.0525	0.000193	-0.094435	0.025322	0.987403	4.79e-06	-0.150404	0.032864	0.987403	139	122	---
total hip	rs796821996	4	3:12280157:C:CT	3	12280157	C	C	0.048	6.4e-10	-0.127939	0.0207013	1.19389	0.274547	16.2399	2.24e-05	-0.11061	0.026078	0.942452	3.78e-06	-0.157464	0.03404	0.942452	121	108	---
total hip	rs1874643	5	4:55751907:A:G	4	55751907	A	G	0.7687	4.56e-14	-0.0777182	0.0103021	0.579702	0.446429	0	2.24e-08	-0.071873	0.012848	0.984785	3.15e-07	-0.088244	0.017241	0.984785	39	39	---
total hip	rs2412616	5	4:55797822:A:G	4	55797822	G	A	0.5858	7.11e-09	-0.0510547	0.00882029	2.46035	0.116753	59.3554	2.33e-08	-0.061283	0.010969	0.996752	0.0293	-0.032341	0.014837	0.996752	19	8	---
total hip	rs2726623	5	4:55698811:C:T	4	55698811	C	T	0.4496	2.69e-08	-0.0485913	0.00873885	1.38291	0.239606	27.6888	0.000185	-0.040879	0.010926	0.995676	1.91e-05	-0.062285	0.014559	0.995676	99	47	---
total hip	rs1038304	6	6:151933175:A:G	6	151933175	A	G	0.5137	6.29e-09	0.0502919	0.00865773	0.221843	0.637639	0	1.12e-05	0.047285	0.010757	1	0.000133	0.055822	0.014588	1	12	12	+++
total hip	rs10624910	6	6:152057402:A:ATAAAC	6	152057402	A	A	0.5584	2.74e-11	-0.0585659	0.00879361	0.00458022	0.946043	0	1.23e-07	-0.058121	0.010979	0.972435	5.35e-05	-0.059362	0.014687	0.972435	50	50	---
total hip	rs1627339	6	6:151992354:C:T	6	151992354	T	C	0.5184	1.4e-11	0.0591339	0.00875099	0.339674	0.560017	0	8.1e-09	0.062933	0.010912	0.991304	0.00036	0.052287	0.014649	0.991304	20	20	+++
total hip	rs1871859	6	6:151898506:C:T	6	151898506	C	T	0.1219	1.16e-17	0.114547	0.0133866	1.34407	0.246317	25.5993	6.58e-10	0.103016	0.016677	0.990118	1.67e-09	0.135435	0.022446	0.990118	36	36	+++
total hip	rs2347638	6	6:152038156:G:T	6	152038156	T	G	0.7288	6.12e-09	-0.0572355	0.00984544	0.553336	0.456958	0	3.24e-07	-0.062675	0.012264	0.968733	0.00413	-0.047375	0.016512	0.968733	1	1	---
total hip	rs2941739	6	6:152014804:C:G	6	152014804	G	C	0.4475	4.46e-15	-0.0687994	0.00877404	0.678744	0.410019	0	1.18e-11	-0.074165	0.010927	0.988556	6.07e-05	-0.059061	0.014721	0.988556	27	26	---
total hip	rs4869743	6	6:151907958:C:T	6	151907958	T	C	0.2909	1.24e-23	0.0958598	0.00956656	0.075095	0.784058	0	4.65e-15	0.093885	0.011977	0.998506	4.34e-10	0.09934	0.0159	0.998506	19	19	+++
total hip	rs58164038	6	6:151956201:A:G	6	151956201	A	G	0.3345	3.65e-09	0.054479	0.00923494	0.468433	0.493709	0	2.71e-07	0.059174	0.011504	0.986424	0.003	0.04597	0.015487	0.986424	19	19	+++
total hip	rs6905582	6	6:152000454:A:G	6	152000454	G	A	0.1742	3.35e-14	0.0876421	0.0115562	0.31777	0.572951	0	9.47e-09	0.082781	0.014419	0.979945	6.23e-07	0.096372	0.019323	0.979945	6	6	+++
total hip	rs6912538	6	6:151853291:A:C	6	151853291	C	A	0.1547	4.55e-11	0.0797391	0.0121092	1.30177	0.253889	23.1818	4.1e-06	0.069481	0.015082	0.993057	1.33e-06	0.098347	0.020313	0.993057	12	12	+++
total hip	rs71017507	6	6:152015930:C:CA	6	152015930	C	C	0.3929	1.08e-11	-0.0624837	0.00919463	0.38271	0.536156	0	6.64e-09	-0.066767	0.01151	0.924903	0.000328	-0.05493	0.015285	0.924903	1	1	---
total hip	rs7740042	6	6:151971720:A:T	6	151971720	T	A	0.2198	1.56e-13	0.0785513	0.0106406	0.584112	0.444705	0	1.92e-10	0.084633	0.013287	0.983021	0.000142	0.067677	0.017767	0.983021	28	26	+++
total hip	rs851974	6	6:151971687:A:G	6	151971687	G	A	0.5731	7.03e-11	0.057249	0.00878042	1.54124	0.214434	35.1171	2.57e-09	0.065442	0.010984	0.987383	0.00345	0.042746	0.014614	0.987383	16	16	+++
total hip	rs851993	6	6:152006011:A:G	6	152006011	G	A	0.6041	4.53e-14	0.0672475	0.00891313	0.122155	0.726709	0	3.84e-10	0.069565	0.011109	0.988314	2.44e-05	0.06306	0.014933	0.988314	12	12	+++
total hip	rs9478217	6	6:151874122:A:G	6	151874122	A	G	0.5967	7.5e-15	-0.0688462	0.00885394	1.20096	0.27313	16.7331	2.75e-08	-0.061557	0.011074	0.998486	2.99e-08	-0.081762	0.014741	0.998486	39	37	---
total hip	rs9479083	6	6:151932592:A:C	6	151932592	C	A	0.3049	2.3e-10	0.0603646	0.00952106	0.0741229	0.785426	0	1.01e-06	0.058403	0.01194	0.982622	5.32e-05	0.06379	0.015778	0.982622	24	24	+++
total hip	rs11573824	8	8:119959925:A:T	8	119959925	A	T	0.537	4.52e-08	0.0478091	0.00874161	1.63722	0.200707	38.921	2.55e-07	0.056106	0.010884	0.993864	0.0258	0.03273	0.014673	0.993864	141	129	+++
total hip	rs4263799	7	8:72394991:C:T	8	72394991	C	T	0.4763	4.45e-14	-0.0657457	0.00871128	3.52e-06	0.998502	0	1.73e-09	-0.065758	0.010915	0.993991	5.54e-06	-0.065724	0.014458	0.993991	30	30	---
total hip	rs62508473	7	8:72418745:C:T	8	72418745	C	T	0.2759	4.8e-09	-0.056676	0.00968139	1.80119	0.179568	44.4813	3.87e-08	-0.066343	0.012067	0.997361	0.0157	-0.039212	0.016219	0.997361	12	12	---
total hip	rs111652915	9	9:4855362:G:GTC	9	4855362	G	G	0.8647	6.09e-09	-0.0768385	0.0132158	0.456737	0.499153	0	3.81e-07	-0.083431	0.016426	0.920411	0.00364	-0.064738	0.022254	0.920411	1	1	---
total hip	rs372880560	9	9:4827731:A:AGTGT	9	4827731	A	A	0.7759	1.56e-09	-0.0640301	0.0106043	0.0650523	0.798682	0	2.54e-06	-0.062033	0.013182	0.960279	0.00015	-0.067693	0.017852	0.960279	1	1	---
total hip	rs444375	9	9:4831953:A:G	9	4831953	A	G	0.8439	2.02e-09	-0.0716241	0.0119446	0.544854	0.460428	0	1.52e-07	-0.078184	0.014888	1	0.00283	-0.059774	0.02001	1	35	33	---
total hip	rs841968	9	9:4857662:C:T	9	4857662	C	T	0.8786	3.48e-09	-0.0795561	0.013468	0.127509	0.721029	0	6.8e-07	-0.083099	0.016728	0.984475	0.00133	-0.073028	0.022707	0.984475	25	25	---
total hip	rs10740134	10	10:65315433:C:T	10	65315433	T	C	0.4772	1.45e-08	0.049251	0.00869059	0.291894	0.589009	0	2.43e-05	0.045755	0.010835	1	0.000137	0.055557	0.014552	1	199	189	+++
total hip	rs201220977	10	10:65065272:C:CCTCT	10	65065272	C	C	0.4693	2.08e-09	0.0534313	0.00891816	0.487485	0.485052	0	1.13e-05	0.04881	0.011106	0.955402	3.64e-05	0.061821	0.014964	0.955402	17	17	+++
total hip	rs767151743	11	11:86291399:T:TGTATCTTCTGGTAA	11	86291399	T	T	0.3597	1.42e-08	-0.0515331	0.00908759	0.853823	0.355473	0	3.31e-07	-0.057756	0.011311	0.982538	0.00845	-0.040202	0.015263	0.982538	16	16	---
total hip	rs238257	12	13:42924883:C:G	13	42924883	C	G	0.5026	9.17e-10	-0.053167	0.00868274	0.0361544	0.849197	0	1.57e-06	-0.051942	0.010812	0.994325	0.000146	-0.055392	0.014571	0.994325	3	3	---
total hip	rs9533090	12	13:42951449:C:T	13	42951449	C	T	0.4841	3.05e-16	0.0707828	0.00866248	0.535384	0.464352	0	2.54e-12	0.075474	0.010777	1	1.95e-05	0.062219	0.014561	1	45	40	+++
Diaphysis (n=47)
diaphysis	rs1152001	1	3:12471862:A:G	3	12471862	G	A	0.795	3.95e-09	-0.0676524	0.0114934	0.469625	0.49316	0	1.62e-05	-0.061793	0.014325	0.946658	4.88e-05	-0.07824	0.019256	0.946658	1	1	---
diaphysis	rs11715234	1	3:12317310:A:C	3	12317310	C	A	0.0729	1.27e-10	0.112259	0.0174558	0.00170793	0.967035	0	2.62e-07	0.111727	0.021693	0.991177	0.00012	0.113237	0.029401	0.991177	81	78	+++
diaphysis	rs17036160	1	3:12329783:C:T	3	12329783	C	T	0.1178	1.8e-13	0.103319	0.0140329	0.646803	0.421258	0	1.92e-10	0.111797	0.017551	0.990288	0.000159	0.088295	0.023365	0.990288	30	30	+++
diaphysis	rs3856806	1	3:12475557:C:T	3	12475557	C	T	0.1276	4.12e-09	0.0798748	0.0135858	0.219346	0.639539	0	5.39e-07	0.084558	0.016869	1	0.0019	0.07123	0.022919	1	1	1	+++
diaphysis	rs3963364	1	3:12385357:A:C	3	12385357	C	A	0.1633	2.21e-08	0.0725119	0.0129602	0.251291	0.616168	0	1.94e-06	0.07744	0.016267	0.88474	0.00288	0.063947	0.021445	0.88474	21	21	+++
diaphysis	rs59101559	1	3:12274676:C:T	3	12274676	T	C	0.0871	2.66e-08	0.0900336	0.0161866	0.136988	0.711293	0	1.93e-05	0.08566	0.020041	0.992112	0.000347	0.09824	0.027452	0.992112	2	2	+++
diaphysis	rs6805092	1	3:12221424:C:T	3	12221424	C	T	0.0627	4.84e-08	0.101597	0.0186174	0.000591674	0.980594	0	1.1e-05	0.101932	0.023163	0.997774	0.00128	0.100985	0.031292	0.997774	101	98	+++
diaphysis	rs17824408	2	6:151859855:C:G	6	151859855	C	G	0.1848	1.63e-08	0.0658237	0.0116558	0.38059	0.537288	0	9.77e-07	0.071182	0.014536	0.996707	0.00399	0.056174	0.019507	0.996707	7	7	+++
diaphysis	rs35082199	2	6:151863016:C:T	6	151863016	T	C	0.6798	4.06e-09	-0.0577003	0.00981036	1.10236	0.29375	9.28514	9.26e-08	-0.065387	0.012241	0.975419	0.00746	-0.043898	0.016403	0.975419	32	32	---
diaphysis	rs4869743	2	6:151907958:C:T	6	151907958	T	C	0.2925	8.92e-12	0.0681938	0.0099947	0.0190946	0.890096	0	3.03e-08	0.06923	0.012495	0.998506	6.83e-05	0.066353	0.016654	0.998506	19	19	+++
diaphysis	rs6931664	2	6:151857594:A:G	6	151857594	A	G	0.5969	5.08e-12	-0.0638687	0.00925197	0.128357	0.720142	0	9.61e-09	-0.066353	0.011562	1	0.000119	-0.059446	0.015427	1	39	39	---
diaphysis	7:121026746_CAT_C	4	7:121026746:C:CAT	7	121026746	C	C	0.3206	7.09e-23	-0.100289	0.0101851	2.75656	0.0968563	63.7229	6.12e-19	-0.112854	0.012689	0.90537	5.69e-06	-0.077531	0.017077	0.90537	23	1	---
diaphysis	rs10464592	3	7:96230686:A:G	7	96230686	G	A	0.4434	1.51e-08	0.0516488	0.00912477	0.462331	0.496537	0	7.78e-07	0.056284	0.01139	0.993843	0.00448	0.043344	0.015246	0.993843	36	36	+++
diaphysis	rs147514708	4	7:120935194:A:AACACACAC	7	120935194	A	A	0.3086	3.46e-12	-0.0696267	0.0100069	1.13365	0.286998	11.7893	4.79e-10	-0.077506	0.012446	0.948675	0.00105	-0.055219	0.01683	0.948675	26	4	---
diaphysis	rs2707520	4	7:120951144:A:C	7	120951144	C	A	0.5134	4.36e-08	-0.0499679	0.0091257	1.87297	0.171136	46.6088	1.91e-07	-0.059259	0.011374	0.989245	0.03	-0.03318	0.015289	0.989245	3	1	---
diaphysis	rs2908004	4	7:120969769:A:G	7	120969769	G	A	0.4431	2.38e-21	-0.0862228	0.00908853	2.59178	0.107419	61.4165	8.89e-18	-0.097014	0.011293	1	1.47e-05	-0.066384	0.015312	1	18	14	---
diaphysis	rs375984446	4	7:121166254:A:ATATT	7	121166254	A	A	0.3535	2.66e-08	-0.054261	0.00975515	2.48989	0.11458	59.8375	6.41e-08	-0.065674	0.012144	0.953937	0.0409	-0.0335	0.016379	0.953937	5	5	---
diaphysis	rs6965122	3	7:96133319:A:G	7	96133319	A	G	0.3266	2.21e-10	0.0609434	0.00960318	1.11674	0.290621	10.454	1.32e-08	0.068679	0.012075	0.997222	0.00266	0.04763	0.015841	0.997222	24	23	+++
diaphysis	8:119933039_TAA_T	5	8:119933039:T:TAA	8	119933039	T	T	0.5591	8.62e-17	-0.0776503	0.00933034	0.824271	0.363934	0	5.85e-13	-0.083993	0.011656	0.962392	2.06e-05	-0.066337	0.015567	0.962392	13	13	---
diaphysis	8:120062445_TTA_T	5	8:120062445:T:TTA	8	120062445	T	T	0.2422	1.55e-10	-0.0703952	0.0109983	2.53032	0.111678	60.4793	1.09e-09	-0.083258	0.013651	0.927908	0.0123	-0.0466	0.018567	0.927908	2	2	---
diaphysis	rs11295467	5	8:120022088:A:T	8	120022088	A	T	0.3528	1.27e-09	0.0614917	0.010128	0.484806	0.486253	0	1.25e-07	0.066726	0.012613	0.868869	0.00224	0.051991	0.016993	0.868869	1	1	+++
diaphysis	rs11573824	5	8:119959925:A:T	8	119959925	A	T	0.5381	9.29e-23	0.089707	0.00913572	0.788122	0.374668	0	3.89e-17	0.095713	0.011368	0.993864	2.95e-07	0.078755	0.015351	0.993864	141	136	+++
diaphysis	rs11784196	5	8:119818018:A:G	8	119818018	A	G	0.0787	2.65e-09	0.0996819	0.0167471	0.00144251	0.969703	0	2.44e-06	0.099198	0.021042	0.993528	0.000282	0.100518	0.027661	0.993528	35	34	+++
diaphysis	rs12545372	5	8:119822573:A:T	8	119822573	T	A	0.5758	1.04e-09	-0.0565376	0.00926401	0.321034	0.570987	0	1.75e-07	-0.060462	0.011567	0.971866	0.00139	-0.049517	0.015471	0.971866	10	10	---
diaphysis	rs12675599	5	8:119811295:C:T	8	119811295	C	T	0.7869	1.31e-09	-0.0665363	0.0109675	0.00964635	0.921761	0	8.45e-07	-0.067338	0.013672	0.999101	0.000397	-0.065089	0.018369	0.999101	35	34	---
diaphysis	rs1485287	5	8:119950697:C:T	8	119950697	C	T	0.1932	7.8e-13	0.0816703	0.0113992	0.372495	0.541648	0	1.07e-09	0.086877	0.014238	0.988983	0.000144	0.072374	0.019025	0.988983	12	12	+++
diaphysis	rs1485302	5	8:119976144:A:G	8	119976144	G	A	0.4237	6.7e-18	0.0785254	0.00910981	1.05124	0.305223	4.87384	5.13e-14	0.085465	0.011349	0.99732	1.6e-05	0.065954	0.015275	0.99732	26	26	+++
diaphysis	rs3103971	5	8:119858126:C:T	8	119858126	C	T	0.6096	1.05e-12	-0.0666268	0.00935345	1.16281	0.280883	14.0016	2.24e-10	-0.07419	0.011691	0.979821	0.00065	-0.053176	0.015591	0.979821	30	29	---
diaphysis	rs3134036	5	8:119821860:A:G	8	119821860	A	G	0.4737	1.69e-08	-0.0516803	0.00916227	0.395108	0.529626	0	9.83e-07	-0.055981	0.011435	0.979702	0.0041	-0.043968	0.015313	0.979702	9	9	---
diaphysis	rs35617243	5	8:119888121:C:T	8	119888121	T	C	0.31	9.1e-09	0.0571609	0.00994668	0.0444442	0.833029	0	2.37e-06	0.058737	0.012443	0.979907	0.00103	0.054371	0.016555	0.979907	3	2	+++
diaphysis	rs4335155	5	8:120013469:A:C	8	120013469	A	C	0.5096	3.48e-16	0.0742461	0.009104	1.06417	0.302267	6.02977	8.01e-13	0.081219	0.011339	0.99331	5.54e-05	0.061597	0.015272	0.99331	131	128	+++
diaphysis	rs5894461	5	8:119875748:T:TAC	8	119875748	T	T	0.6197	5.13e-09	-0.0578616	0.00990268	0.395604	0.529368	0	4.46e-07	-0.062542	0.012387	0.88351	0.00265	-0.049573	0.016484	0.88351	1	1	---
diaphysis	rs71569784	5	8:120010922:C:CA	8	120010922	C	C	0.4347	5.42e-15	0.0756935	0.00968339	0.835019	0.360825	0	8.87e-12	0.082247	0.01205	0.887366	8.99e-05	0.063746	0.01627	0.887366	6	6	+++
diaphysis	rs7839059	5	8:119976542:A:C	8	119976542	C	A	0.3357	7.77e-17	0.0795512	0.00954464	1.76379	0.184153	43.3038	6.94e-14	0.088923	0.01187	0.995967	0.000103	0.062406	0.016055	0.995967	3	3	+++
diaphysis	rs80074088	5	8:119805578:G:T	8	119805578	T	G	0.0412	3.95e-09	0.134099	0.0227823	0.307979	0.578923	0	1.25e-05	0.124606	0.028489	0.988273	7e-05	0.150938	0.037944	0.988273	11	11	+++
diaphysis	rs11617942	6	13:42973378:C:T	13	42973378	C	T	0.0075	9.04e-15	0.40674	0.0524684	0.0603265	0.805981	0	7.45e-09	0.39593	0.068484	0.916146	2.39e-07	0.422103	0.081641	0.916146	4	4	+++
diaphysis	rs116926994	6	13:43077245:A:G	13	43077245	A	G	0.0252	2.52e-08	-0.163783	0.029396	0.973232	0.323876	0	6.3e-05	-0.143516	0.035863	1	6.38e-05	-0.205279	0.051317	1	1	1	---
diaphysis	rs138818878	6	13:43148546:C:G	13	43148546	C	G	0.0308	1.34e-11	-0.183741	0.0271653	1.05818	0.30363	5.49844	1.13e-09	-0.203822	0.033452	0.938629	0.00188	-0.144854	0.046551	0.938629	3	3	---
diaphysis	rs346604	6	13:43171382:A:C	13	43171382	C	A	0.0809	2.2e-08	0.0944469	0.0168789	0.492039	0.483019	0	7.67e-07	0.103015	0.020835	0.982903	0.0067	0.078086	0.028791	0.982903	20	14	+++
diaphysis	rs34723116	6	13:42960625:C:T	13	42960625	T	C	0.2723	9.79e-09	-0.0584159	0.0101871	0.171814	0.678505	0	1.25e-06	-0.061549	0.012685	0.998057	0.00205	-0.052725	0.017096	0.998057	54	52	---
diaphysis	rs5803132	6	13:42966108:C:CT	13	42966108	C	C	0.0482	4.8e-08	-0.116084	0.0212665	1.20715	0.271898	17.16	0.000161	-0.099154	0.026262	0.999175	4.31e-05	-0.148332	0.036246	0.999175	73	73	---
diaphysis	rs665632	6	13:43106514:C:T	13	43106514	T	C	0.1872	2.31e-13	0.0861972	0.0117604	0.955858	0.328233	0	1.05e-10	0.094761	0.014664	0.982551	0.000328	0.07076	0.019688	0.982551	54	54	+++
diaphysis	rs758487200	6	13:43137799:C:CA	13	43137799	C	C	0.7259	2.7e-13	-0.0775516	0.0106108	2.44115	0.118189	59.0357	9.68e-12	-0.089751	0.013174	0.925087	0.00213	-0.055022	0.017903	0.925087	1	1	---
diaphysis	rs9525643	6	13:43159516:C:T	13	43159516	T	C	0.4428	2.39e-11	-0.0605186	0.00905986	1.23642	0.266163	19.1212	2.61e-06	-0.053039	0.011284	0.998129	1.12e-06	-0.074087	0.015198	0.998129	52	47	---
diaphysis	rs9533171	6	13:43185106:G:T	13	43185106	G	T	0.8324	2e-08	-0.0683351	0.0121771	0.00131405	0.971083	0	7.4e-06	-0.068007	0.015172	0.991616	0.000737	-0.068929	0.020414	0.991616	2	2	---
diaphysis	rs9533172	6	13:43185132:C:G	13	43185132	G	C	0.763	1.44e-08	-0.0612424	0.0108034	0.0196549	0.888505	0	7.43e-06	-0.060127	0.013417	0.987126	0.000515	-0.063299	0.018218	0.987126	54	54	---
diaphysis	rs2957125	7	18:60058342:A:T	18	60058342	T	A	0.5924	2.78e-08	-0.0512238	0.00922187	0.00581516	0.939214	0	7.04e-06	-0.05175	0.011518	0.997536	0.00111	-0.050284	0.015392	0.997536	24	24	---
Spine (n=46)
spine	rs12748989	1	1:22698993:A:G	1	22698993	G	A	0.1232	3.03e-09	-0.0807248	0.0136132	0.0677327	0.794667	0	3.45e-06	-0.078148	0.016833	0.992955	0.000219	-0.085596	0.023144	0.992955	55	55	---
spine	rs200531368	2	1:66100979:T:TA	1	66100979	T	T	0.1479	4.28e-10	0.0803762	0.0128738	1.31545	0.251411	23.9803	1.47e-05	0.069437	0.016022	0.933201	3.56e-06	0.100306	0.021626	0.933201	4	4	+++
spine	rs34761529	1	1:22681214:C:T	1	22681214	C	T	0.205	7.29e-11	-0.0718655	0.0110314	0.983527	0.32133	0	2.84e-06	-0.063901	0.013645	0.989561	3.6e-06	-0.086893	0.018743	0.989561	24	24	---
spine	rs35751162	2	1:66054047:T:TA	1	66054047	T	T	0.2643	8.45e-10	-0.0624624	0.0101794	0.0457469	0.830637	0	1.34e-06	-0.06088	0.012584	0.985065	0.000158	-0.065458	0.017314	0.985065	225	217	---
spine	rs6667616	2	1:66162631:A:C	1	66162631	A	C	0.8104	2.09e-11	0.0771743	0.0115193	0.0195846	0.888703	0	9.46e-08	0.076003	0.014239	0.970854	5.13e-05	0.079393	0.019597	0.970854	145	139	+++
spine	rs7535217	2	1:66166601:A:T	1	66166601	A	T	0.607	9.39e-10	0.0562792	0.00919675	0.888222	0.345959	0	4.13e-08	0.062663	0.011422	0.971763	0.00412	0.044511	0.015508	0.971763	104	95	+++
spine	3:12506918_CT_C	3	3:12506918:C:CT	3	12506918	C	C	0.5141	7.17e-09	-0.0548477	0.00947781	0.0173109	0.895324	0	1.95e-06	-0.055753	0.011712	0.868132	0.000994	-0.05313	0.016133	0.868132	1	1	---
spine	3:12578503_CA_C	3	3:12578503:C:CA	3	12578503	C	C	0.4859	2.48e-11	-0.0603851	0.00904669	0.109204	0.741053	0	2.24e-08	-0.062557	0.011182	0.965364	0.000258	-0.05627	0.015392	0.965364	86	86	---
spine	3:12634594_CT_C	3	3:12634594:C:CT	3	12634594	C	C	0.4378	8.09e-10	-0.0565034	0.00919767	0.00832066	0.92732	0	8.2e-07	-0.055899	0.011336	0.950308	0.000249	-0.057668	0.015735	0.950308	42	42	---
spine	3:12737066_GGTT_G	3	3:12737066:G:GGTT	3	12737066	G	G	0.4674	2.28e-10	0.0589222	0.00929188	0.967522	0.325299	0	5.52e-06	0.052259	0.011499	0.922279	5.96e-06	0.071459	0.015773	0.922279	16	15	+++
spine	rs151178256	3	3:12523396:A:ATGTGTG	3	12523396	A	A	0.4841	1.26e-09	-0.0553969	0.00912284	0.0244438	0.875761	0	5.81e-07	-0.056437	0.011291	0.944449	0.00056	-0.053441	0.015483	0.944449	78	78	---
spine	rs1584063	3	3:12266855:A:G	3	12266855	G	A	0.4548	2.49e-09	-0.0534824	0.00897038	0.0459353	0.830294	0	7.38e-07	-0.054877	0.011082	0.996471	0.00088	-0.050832	0.015277	0.996471	15	15	---
spine	rs15997	3	3:12624070:C:T	3	12624070	C	T	0.5791	1.92e-15	-0.0718707	0.00904445	0.213981	0.643665	0	7.41e-10	-0.068833	0.011177	0.996859	4.67e-07	-0.077633	0.015394	0.996859	45	45	---
spine	rs1699352	3	3:12557943:A:G	3	12557943	A	G	0.1187	1.82e-09	-0.100135	0.0166525	0.372955	0.541398	0	1.59e-07	-0.107422	0.020486	0.702136	0.00266	-0.085942	0.028591	0.702136	3	1	---
spine	rs2648312	3	3:12547147:A:G	3	12547147	A	G	0.5793	2.05e-17	-0.0762626	0.00898183	0.00641884	0.936144	0	5.1e-12	-0.076788	0.011121	0.996865	7.86e-07	-0.075277	0.015232	0.996865	121	121	---
spine	rs35282213	3	3:12637378:C:CT	3	12637378	C	C	0.4258	1.5e-08	-0.0519253	0.00917191	0.100566	0.751152	0	1.11e-05	-0.049817	0.011328	0.9611	0.000346	-0.055938	0.015628	0.9611	37	37	---
spine	rs3729931	3	3:12626516:A:G	3	12626516	G	A	0.3616	1.72e-13	-0.0681817	0.00925235	1.08173	0.298311	7.55545	8.93e-08	-0.061184	0.01144	1	2.33e-07	-0.081415	0.015732	1	33	33	---
spine	rs4256108	3	3:12503639:A:G	3	12503639	G	A	0.369	2.32e-08	-0.0517914	0.009271	0.0532475	0.817506	0	3.17e-06	-0.05334	0.011445	0.980964	0.00202	-0.048836	0.015811	0.980964	1	1	---
spine	rs4518111	3	3:12377344:A:C	3	12377344	A	C	0.5649	2.95e-09	-0.0537138	0.00905159	1.26353	0.260983	20.8568	4.48e-08	-0.061044	0.011156	0.98637	0.0107	-0.039591	0.015485	0.98637	3	3	---
spine	rs554518950	3	3:12677792:C:CA	3	12677792	C	C	0.2847	2.14e-10	0.0657023	0.0103449	0.221373	0.637996	0	6.15e-08	0.069237	0.012785	0.909958	0.000807	0.059	0.017605	0.909958	1	1	+++
spine	rs6763925	3	3:12515602:C:T	3	12515602	T	C	0.2967	1.61e-11	-0.0656114	0.00973809	0.708016	0.400103	0	7.78e-07	-0.059618	0.012065	0.989759	3.26e-06	-0.076814	0.016495	0.989759	3	1	---
spine	rs709166	3	3:12511652:A:G	3	12511652	G	A	0.4755	8.41e-09	-0.0514173	0.00892665	0.0544617	0.815474	0	1.66e-06	-0.052934	0.011042	0.992469	0.00139	-0.048556	0.015166	0.992469	40	38	---
spine	rs9824034	3	3:12589976:A:T	3	12589976	A	T	0.4664	1.12e-10	-0.058506	0.00907158	0.0450285	0.831952	0	8.81e-08	-0.059898	0.011195	0.961599	0.000312	-0.055844	0.015481	0.961599	86	86	---
spine	rs9852128	3	3:12635623:A:G	3	12635623	A	G	0.2251	5.76e-11	-0.0693462	0.0105877	0.77142	0.379778	0	1.58e-06	-0.062653	0.013045	0.999351	5.72e-06	-0.082266	0.018124	0.999351	65	65	---
spine	rs455660	4	5:55816888:C:T	5	55816888	T	C	0.8118	2.09e-08	-0.0633825	0.0113092	0.552979	0.457103	0	4.4e-05	-0.057237	0.014007	0.992325	9.42e-05	-0.074891	0.019168	0.992325	21	19	---
spine	rs465983	4	5:55812130:A:G	5	55812130	A	G	0.2372	6.01e-09	0.0602885	0.0103651	0.412877	0.520513	0	1.53e-05	0.055442	0.012819	0.996735	8.14e-05	0.069441	0.017616	0.996735	26	26	+++
spine	rs113165856	5	6:168272773:C:G	6	168272773	C	G	0.0409	1.65e-08	0.130333	0.0230866	0.657246	0.417534	0	4.27e-07	0.143785	0.028431	0.948047	0.00839	0.104292	0.039557	0.948047	1	1	+++
spine	rs2015545	5	6:168376866:C:T	6	168376866	T	C	0.3535	6.42e-09	0.0580647	0.0100016	0.0568004	0.811626	0	5.46e-06	0.056323	0.012387	0.859061	0.000299	0.061327	0.016953	0.859061	31	31	+++
spine	rs2516605	5	6:168376908:C:T	6	168376908	T	C	0.2435	8.24e-09	0.0674693	0.0117065	0.454152	0.50037	0	2.27e-05	0.061652	0.014545	0.774448	7.46e-05	0.078168	0.019725	0.774448	1	1	+++
spine	rs34297425	5	6:168376929:A:G	6	168376929	A	G	0.3176	2.6e-09	0.0620823	0.010425	0.377067	0.539177	0	2.31e-07	0.066749	0.012901	0.829152	0.00261	0.053301	0.017697	0.829152	2	2	+++
spine	rs3778661	5	6:168328663:C:T	6	168328663	T	C	0.0898	3.48e-11	0.103613	0.0156403	0.289566	0.590498	0	4.91e-07	0.097461	0.019373	0.97721	1.43e-05	0.115127	0.026504	0.97721	75	72	+++
spine	rs4708612	5	6:168342453:A:G	6	168342453	G	A	0.3913	2.38e-14	0.06967	0.00913324	0.627385	0.428316	0	3.32e-11	0.074935	0.011296	0.998687	0.000122	0.05973	0.015521	0.998687	116	111	+++
spine	rs524327	5	6:168199504:C:T	6	168199504	C	T	0.4798	4.31e-08	0.0486911	0.00888927	0.554765	0.456377	0	1.2e-06	0.053536	0.011015	0.989112	0.00846	0.039643	0.015053	0.989112	1	1	+++
spine	rs7028191	6	9:137117496:C:T	9	137117496	C	T	0.4381	3.86e-12	0.0623272	0.00897817	1.38672	0.23896	27.8872	8.67e-07	0.054633	0.011104	0.977554	4.81e-07	0.076855	0.015258	0.977554	5	5	+++
spine	12:111720125_CA_C	9	12:111720125:C:CA	12	111720125	C	C	0.4991	2.33e-10	-0.0586425	0.00925294	1.18558	0.276224	15.6528	7.47e-06	-0.051299	0.01145	0.914453	4.02e-06	-0.072465	0.015709	0.914453	2	2	---
spine	12:112866200_CT_C	9	12:112866200:C:CT	12	112866200	C	C	0.3219	3.47e-08	0.0538906	0.00977025	0.144259	0.704083	0	2.79e-06	0.056583	0.012071	0.940797	0.00338	0.048776	0.016637	0.940797	1	1	+++
spine	rs11066301	9	12:112871372:A:G	12	112871372	A	G	0.4185	4.47e-10	-0.0562398	0.00901743	0.0797735	0.777605	0	1.28e-06	-0.054357	0.011214	1	8.39e-05	-0.059685	0.015169	1	28	25	---
spine	rs4766897	9	12:112179471:C:T	12	112179471	T	C	0.6608	8.01e-12	0.0644055	0.00941816	0.287782	0.591645	0	2.06e-07	0.060696	0.011684	1	7.56e-06	0.071287	0.015914	1	10	10	+++
spine	rs570920196	9	12:112542639:C:CA	12	112542639	C	C	0.4863	9.25e-11	-0.0579357	0.00894241	2.01132	0.156129	50.2815	1.28e-05	-0.048569	0.011117	0.97918	6.15e-07	-0.075107	0.015052	0.97918	16	13	---
spine	rs71445573	9	12:112829103:C:CAT	12	112829103	C	C	0.4761	2.64e-09	-0.0549308	0.00922764	0.316289	0.573846	0	8.27e-06	-0.051107	0.011462	0.929424	6.83e-05	-0.061974	0.015556	0.929424	7	7	---
spine	rs7310615	9	12:111865049:C:G	12	111865049	C	G	0.5206	4.15e-14	0.0674534	0.00892691	0.801891	0.370529	0	2.48e-08	0.06162	0.011051	0.986399	2.3e-07	0.078408	0.015144	0.986399	26	23	+++
spine	rs7969023	8	12:26803949:C:T	12	26803949	T	C	0.3994	1.81e-09	-0.0546805	0.00909284	1.62158	0.202871	38.3318	3.47e-05	-0.04636	0.011197	0.986348	5.61e-06	-0.070794	0.015582	0.986348	11	8	---
spine	rs9668810	7	12:26426420:C:T	12	26426420	T	C	0.7318	5.35e-09	-0.0584679	0.0100184	2.84887	0.0914384	64.8983	1.11e-08	-0.070709	0.012368	1	0.0399	-0.035109	0.017085	1	10	4	---
spine	rs76428106	10	13:28604007:C:T	13	28604007	T	C	0.0141	9.69e-11	-0.259261	0.0400604	0.183688	0.668222	0	3.65e-07	-0.247439	0.048638	0.919702	5.79e-05	-0.284197	0.07064	0.919702	1	1	---
spine	17:57817084_CA_C	11	17:57817084:C:CA	17	57817084	C	C	0.2604	1.27e-08	-0.0621295	0.0109202	0.0617328	0.803778	0	2.16e-06	-0.064113	0.013527	0.839863	0.00161	-0.058418	0.018504	0.839863	1	1	---
spine	rs73036519	12	19:45748362:C:G	19	45748362	G	C	0.3035	1.17e-11	-0.0659352	0.00971898	0.193809	0.659766	0	1e-08	-0.069072	0.012051	0.986667	0.000258	-0.060099	0.016438	0.986667	30	29	---
