# Supplementary material for: Deep learning and genome-wide association meta-analyses of bone marrow adiposity in the UK Biobank
Source: Nat Commun. 2025 Jan 2;16:99. doi: 10.1038/s41467-024-55422-4 (PMC11697225; doi:10.1038/s41467-024-55422-4)
Supplement: Supplementary file 44 — Supplementary Data 41 [file 41467_2024_55422_MOESM44_ESM.xlsx]

## Sheet: Supplementary Table 41
Supplementary Table 41: Mapped genes in meta-GWAS in the sample of white unrelated participants by sex group
BMFF region	ensg	symbol	chr	start	end	strand	type	entrezID	HUGO	pLI	ncRVIS	posMapSNPs	posMapMaxCADD	minGwasP	IndSigSNPs	GenomicLocus
Male																				Symbol : Gene Symbol
Femoral head (n=12)																				entrezID : entrez ID
femoral head	ENSG00000253379	RP11-1102P16.1	8	72315675	72504260	-1	protein_coding	NA	NA	NA	NA	30	12.73	2.7e-08	rs4263799	1				Genomic locus : Index of genomic loci where mapped SNPs are from. This could contain more than one interval in the case that eQTLs are mapped to genes from distinct genomic risk loci.
femoral head	ENSG00000101391	CDK5RAP1	20	31946645	31989367	-1	protein_coding	51654	CDK5RAP1	1.08e-14	-0.112034	37	9.826	1.23e-07	rs3746460	3				chr : chromosome
femoral head	ENSG00000101400	SNTA1	20	31995761	32031698	-1	protein_coding	6640	SNTA1	0.428235	NA	23	14.59	5.68e-08	rs3746460	3				start : Starting position of the gene
femoral head	ENSG00000078699	CBFA2T2	20	32077881	32237842	1	protein_coding	9139	CBFA2T2	0.999355	-3.26487	27	10.67	2.68e-08	rs3746460	3				end : Ending position of the gene
femoral head	ENSG00000125967	NECAB3	20	32244893	32262269	-1	protein_coding	63941	NECAB3	0.797631	-0.322003	9	19.41	2.19e-08	rs3746460	3				strand : Strand of gene
femoral head	ENSG00000149609	C20orf144	20	32250090	32253425	1	protein_coding	128864	C20orf144	0.00309357	-0.249309	5	19.41	2.19e-08	rs3746460	3				status : Status of gene from Ensembl
femoral head	ENSG00000182584	ACTL10	20	32254304	32256331	1	protein_coding	170487	ACTL10	0.0010526	-0.560891	7	19.41	2.19e-08	rs3746460	3				type : Gene biotype from Ensembl
femoral head	ENSG00000101412	E2F1	20	32263489	32274210	-1	protein_coding	1869	E2F1	0.955531	-0.324324	8	19.89	5.02e-08	rs3746460	3				HUGO : HUGO (HGNC) gene symbol
femoral head	ENSG00000125998	FAM83C	20	33873534	33880204	-1	protein_coding	128876	FAM83C	3.49e-05	0.230701	1	0.173	NA	20:34008850_CAA_C	4				pLI : pLI score from ExAC database. The probability of being loss-of-function intolerant. The higher the score is, the more intolerant to loss-of-function mutations the gene is.
femoral head	ENSG00000101019	UQCC1	20	33890369	33999944	-1	protein_coding	55245	UQCC1	0.00485442	-0.818063	115	19.59	7.79e-10	20:34008850_CAA_C	4				ncRVIS : Non-coding residual variation intolerance score. The higher the score is, the more intolerant to noncoding variants the gene is.
femoral head	ENSG00000204183	GDF5OS	20	34020827	34023248	1	protein_coding	NA	GDF5OS	0.0423624	NA	6	21.2	NA	20:34008850_CAA_C	4				posMapSNPs (posMap): The number of SNPs mapped to gene based on positional mapping (after functional filtering if parameters are given).
femoral head	ENSG00000125965	GDF5	20	34021145	34042568	-1	protein_coding	8200	GDF5	0.923195	0.0727362	6	21.2	NA	20:34008850_CAA_C	4				posMapMaxCADD (posMap): The maximum CADD score of mapped SNPs by positional mapping.
Total hip (n=11)																				minGwasP : The minimum P-value of mapped SNPs. (two sided)
total hip	ENSG00000116678	LEPR	1	65886248	66107242	1	protein_coding	54741	LEPR	0.999805	0.927492	5	6.311	1.09e-08	rs10789188	2				IndSigSNPs : rsID of the all independent significant SNPs of mapped SNPs.
total hip	ENSG00000120262	CCDC170	6	151815165	151942328	1	protein_coding	80129	CCDC170	1.02e-19	1.38068	75	16.75	4.4e-11	rs6909279;rs1871859	3				Positional mapping was performed based on annotations obtained from ANNOVAR.
total hip	ENSG00000153814	JAZF1	7	27870192	28220362	-1	protein_coding	221895	JAZF1	0.958302	-0.943258	21	19.08	7.29e-09	7:28027811_GA_G	4
total hip	ENSG00000127922	SHFM1	7	96110938	96339203	-1	protein_coding	7979	SHFM1	0.418592	-0.181498	24	17.11	9.23e-10	rs4448201	5
total hip	ENSG00000197851	C7orf76	7	96110938	96132835	-1	protein_coding	401388	C7orf76	NA	0.642603	19	17.11	2.9e-09	rs4448201	5
total hip	ENSG00000253379	RP11-1102P16.1	8	72315675	72504260	-1	protein_coding	NA	NA	NA	NA	61	20.2	2.14e-16	rs4263799;rs11786889;rs62508473;rs7008930	6
total hip	ENSG00000106948	AKNA	9	117096436	117156685	-1	protein_coding	80709	AKNA	0.0285257	3.09344	35	17.87	4.82e-08	rs10733608	7
total hip	ENSG00000095397	WHRN	9	117164360	117267730	-1	protein_coding	25861	WHRN	0.0110885	NA	8	17.87	6.26e-06	rs10733608	7
total hip	ENSG00000156515	HK1	10	71029740	71161638	1	protein_coding	3098	HK1	0.555733	0.298243	8	9.728	1.81e-11	rs17476364	8
total hip	ENSG00000023516	AKAP11	13	42846289	42897396	1	protein_coding	11215	AKAP11	0.896373	0.143075	44	10.87	6.3e-07	rs7995775;rs9652185;rs238270	9
total hip	ENSG00000137869	CYP19A1	15	51500254	51630807	-1	protein_coding	1588	CYP19A1	0.00055961	0.218469	16	10.37	2.59e-09	rs2414098	10
Diaphysis (n=13)
diaphysis	ENSG00000132170	PPARG	3	12328867	12475855	1	protein_coding	5468	PPARG	0.668218	-0.331736	32	16.21	7.38e-16	rs11128603;rs1152001	1
diaphysis	ENSG00000120262	CCDC170	6	151815165	151942328	1	protein_coding	80129	CCDC170	1.02e-19	1.38068	39	9.683	5e-09	rs7761420	2
diaphysis	ENSG00000127922	SHFM1	7	96110938	96339203	-1	protein_coding	7979	SHFM1	0.418592	-0.181498	24	17.11	1.22e-10	rs4448201	3
diaphysis	ENSG00000197851	C7orf76	7	96110938	96132835	-1	protein_coding	401388	C7orf76	NA	0.642603	19	17.11	3.12e-10	rs4448201	3
diaphysis	ENSG00000002745	WNT16	7	120965421	120981158	1	protein_coding	51384	WNT16	0.000185159	-1.37159	14	21	2.85e-15	rs2536185;rs10242100	4
diaphysis	ENSG00000196937	FAM3C	7	120988905	121036418	-1	protein_coding	10447	FAM3C	0.00108107	-0.534816	32	17.62	2.85e-15	rs2536185;rs10242100	4
diaphysis	ENSG00000164761	TNFRSF11B	8	119935796	119964439	-1	protein_coding	4982	TNFRSF11B	0.272229	-0.352503	54	20.6	4.24e-11	rs2073617;rs1485287;rs150058363;rs3134057	5
diaphysis	ENSG00000184374	COLEC10	8	120007691	120118821	1	protein_coding	10584	COLEC10	0.0985367	0.263251	134	19.26	2.9e-09	rs76984895;rs2073617;rs150058363	5
diaphysis	ENSG00000023516	AKAP11	13	42846289	42897396	1	protein_coding	11215	AKAP11	0.896373	0.143075	17	10.87	1.51e-06	rs238270	6
diaphysis	ENSG00000120659	TNFSF11	13	43136872	43182149	1	protein_coding	8600	TNFSF11	0.130192	0.239415	120	19.36	1.3e-21	rs9533159;rs665632;rs9533172;rs9562414;rs758487200;rs138818878;rs34076303;rs9533171	6
diaphysis	ENSG00000134871	COL4A2	13	110958159	111165374	1	protein_coding	1284	COL4A2	2.11e-06	NA	63	7.074	9.1e-09	rs35017585	7
diaphysis	ENSG00000141655	TNFRSF11A	18	59992520	60058516	1	protein_coding	8792	TNFRSF11A	0.879917	2.37876	25	8.498	5.94e-12	18:60043511_CT_C;rs884205;rs3017360;rs2957150	8
diaphysis	ENSG00000159216	RUNX1	21	36160098	37376965	-1	protein_coding	101928269	RUNX1	0.449324	0.145299	80	15.18	1.36e-08	21:36926852_CT_C	9
Spine (n=24)
spine	ENSG00000154743	TSEN2	3	12525931	12581122	1	protein_coding	80746	TSEN2	0.000104861	-0.0257249	119	13.38	3.38e-15	3:12508516_TA_T;rs299652;rs2348195;rs6763925;rs1463664;rs2648308;rs55836088	1
spine	ENSG00000225526	C3orf83	3	12556433	12602558	-1	protein_coding	100129480	C3orf83	NA	0.0371368	119	12.72	3.64e-15	3:12508516_TA_T;rs299652;rs2348195;rs6763925;rs1463664;rs2648308;rs55836088;rs35282213	1
spine	ENSG00000075975	MKRN2	3	12598513	12625212	1	protein_coding	23609	MKRN2	0.407629	-0.0314984	72	12.72	8.35e-15	3:12508516_TA_T;rs2648308;rs55836088;rs299652;rs2348195;rs1463664;rs35282213;rs374121518;rs2290159;rs3729931	1
spine	ENSG00000132155	RAF1	3	12625100	12705725	-1	protein_coding	5894	RAF1	0.999777	-1.16019	166	17.06	2.79e-14	rs2648308;rs1463664;rs374121518;rs2290159;rs3729931;rs299652;rs35282213;rs375074121	1
spine	ENSG00000164362	TERT	5	1253262	1295184	-1	protein_coding	7015	TERT	0.866151	NA	9	3.147	6.68e-12	rs7734992;rs4449583	2
spine	ENSG00000130396	MLLT4	6	168227602	168372703	1	protein_coding	4301	MLLT4	0.999998	1.20648	76	9.712	6.4e-11	rs570589243	4
spine	ENSG00000171316	CHD7	8	61591337	61779465	1	protein_coding	55636	CHD7	1	NA	4	14.08	3.78e-08	rs11775560	5
spine	ENSG00000111252	SH2B3	12	111843752	111889427	1	protein_coding	10019	SH2B3	0.00592219	-0.243854	3	11.21	1.88e-10	rs7137828	7
spine	ENSG00000204842	ATXN2	12	111890018	112037480	-1	protein_coding	6311	ATXN2	0.999862	-0.359942	7	11.21	1.38e-10	rs7137828	7
spine	ENSG00000089234	BRAP	12	112079950	112123790	-1	protein_coding	8315	BRAP	0.0157033	-0.900035	2	8.201	3.08e-08	rs7137828	7
spine	ENSG00000111271	ACAD10	12	112123857	112194903	1	protein_coding	80724	ACAD10	4.01e-20	-0.311041	2	4.336	3.53e-08	rs7137828	7
spine	ENSG00000257767	RP11-162P23.2	12	112191694	112229222	1	protein_coding	NA	NA	NA	NA	1	4.336	3.53e-08	rs7137828	7
spine	ENSG00000111275	ALDH2	12	112204691	112247782	1	protein_coding	217	ALDH2	1.73e-06	NA	1	4.336	3.53e-08	rs7137828	7
spine	ENSG00000089022	MAPKAPK5	12	112279782	112334343	1	protein_coding	8550	MAPKAPK5	0.0234226	NA	1	1.811	1.24e-08	rs7137828	7
spine	ENSG00000111300	NAA25	12	112464500	112546826	-1	protein_coding	80018	NAA25	0.99999	-1.15626	5	10.51	5.21e-09	rs7137828	7
spine	ENSG00000135148	TRAFD1	12	112563305	112591407	1	protein_coding	10906	TRAFD1	1.83e-05	-1.37633	1	6.415	2.04e-08	rs7137828	7
spine	ENSG00000173064	HECTD4	12	112597992	112819896	-1	protein_coding	283450	HECTD4	1	NA	6	6.415	2.04e-08	rs7137828	7
spine	ENSG00000089009	RPL6	12	112842994	112856642	-1	protein_coding	6128	RPL6	0.988288	0.0267551	1	0.396	2.74e-08	rs7137828	7
spine	ENSG00000179295	PTPN11	12	112856155	112947717	1	protein_coding	5781	PTPN11	0.999877	-2.25304	5	9.917	1.46e-08	rs7137828	7
spine	ENSG00000064932	SBNO2	19	1107636	1174282	-1	protein_coding	22904	SBNO2	0.0244238	NA	34	10.6	5.31e-11	rs752508;rs4807624;rs72977586	8
spine	ENSG00000118046	STK11	19	1189406	1228428	1	protein_coding	6794	STK11	0.978283	NA	7	10.6	3.28e-08	rs72977586	8
spine	ENSG00000007047	MARK4	19	45582546	45808541	1	protein_coding	57787	MARK4	0.999932	NA	34	14.65	5.31e-09	rs137991431	9
spine	ENSG00000130201	EXOC3L2	19	45715879	45737469	-1	protein_coding	90332	EXOC3L2	0.925564	NA	16	14.65	5.31e-09	rs137991431	9
spine	ENSG00000104879	CKM	19	45809672	45826235	-1	protein_coding	1158	CKM	0.00505059	0.0384923	7	9.032	0.000156504	rs137991431	9
Female
Femoral head (n=8)
femoral head	ENSG00000116678	LEPR	1	65886248	66107242	1	protein_coding	54741	LEPR	0.999805	0.927492	100	13.68	8.68e-11	rs6696954;rs4655794;1:66069381_GT_G;rs72683129;rs12039953;rs11208701	2
femoral head	ENSG00000120262	CCDC170	6	151815165	151942328	1	protein_coding	80129	CCDC170	1.02e-19	1.38068	96	16.75	7.59e-14	rs9397422;6:151854187_CTT_C;rs1871859;rs4869743	5
femoral head	ENSG00000253379	RP11-1102P16.1	8	72315675	72504260	-1	protein_coding	NA	NA	NA	NA	44	16.89	7.78e-11	rs4263799;rs10093418;rs7823971;rs7843475	6
femoral head	ENSG00000132874	SLC14A2	18	42792960	43263072	1	protein_coding	101930602	SLC14A2	8.43e-14	0.71995	15	17.35	2.45e-08	rs2543029	8
femoral head	ENSG00000125998	FAM83C	20	33873534	33880204	-1	protein_coding	128876	FAM83C	3.49e-05	0.230701	1	0.173	1.17e-09	20:34008850_CAA_C	9
femoral head	ENSG00000101019	UQCC1	20	33890369	33999944	-1	protein_coding	55245	UQCC1	0.00485442	-0.818063	115	19.59	5.89e-12	20:34008850_CAA_C	9
femoral head	ENSG00000204183	GDF5OS	20	34020827	34023248	1	protein_coding	NA	GDF5OS	0.0423624	NA	6	21.2	1.16e-11	20:34008850_CAA_C	9
femoral head	ENSG00000125965	GDF5	20	34021145	34042568	-1	protein_coding	8200	GDF5	0.923195	0.0727362	6	21.2	1.16e-11	20:34008850_CAA_C	9
Total hip (n=15)
total hip	ENSG00000116678	LEPR	1	65886248	66107242	1	protein_coding	54741	LEPR	0.999805	0.927492	58	13.68	2.57e-12	rs9659701;rs147501551;rs4655537;rs72683129;rs55737039;1:66091656_ACACT_A	2
total hip	ENSG00000152284	TCF7L1	2	85360533	85537511	1	protein_coding	83439	TCF7L1	0.753752	NA	14	7.803	2.19e-09	rs6547608	3
total hip	ENSG00000157150	TIMP4	3	12194551	12200851	-1	protein_coding	7079	TIMP4	0.00355403	-0.237345	16	12.03	8.83e-09	rs796821996;rs74796862;rs307572	4
total hip	ENSG00000132170	PPARG	3	12328867	12475855	1	protein_coding	5468	PPARG	0.668218	-0.331736	31	16.21	1.73e-11	3:12360884_TG_T;rs3963364	4
total hip	ENSG00000120262	CCDC170	6	151815165	151942328	1	protein_coding	80129	CCDC170	1.02e-19	1.38068	143	16.75	1.24e-23	rs6912538;rs9478217;rs1871859;rs4869743;rs9479083;rs1038304;rs7740042;rs58164038;rs851974	6
total hip	ENSG00000091831	ESR1	6	151977826	152450754	1	protein_coding	2099	ESR1	0.987167	-1.05687	117	18.55	4.46e-15	rs7740042;rs9479083;rs851974;rs851993;rs1627339;rs6905582;rs2941739;rs71017507;rs2347638;rs10624910	6
total hip	ENSG00000253379	RP11-1102P16.1	8	72315675	72504260	-1	protein_coding	NA	NA	NA	NA	42	20.2	4.45e-14	rs4263799;rs62508473	7
total hip	ENSG00000164761	TNFRSF11B	8	119935796	119964439	-1	protein_coding	4982	TNFRSF11B	0.272229	-0.352503	36	20.6	4.52e-08	rs11573824	8
total hip	ENSG00000184374	COLEC10	8	120007691	120118821	1	protein_coding	10584	COLEC10	0.0985367	0.263251	91	17.74	5.84e-07	rs11573824	8
total hip	ENSG00000120158	RCL1	9	4792869	4885917	1	protein_coding	10171	RCL1	0.948081	1.05588	62	13.64	1.56e-09	rs444375;rs372880560;rs841968;rs111652915	9
total hip	ENSG00000269305	AL158147.2	9	4859120	4859260	-1	protein_coding	NA	NA	NA	NA	13	13.64	3.48e-09	rs841968;rs111652915	9
total hip	ENSG00000148572	NRBF2	10	64893050	64914783	1	protein_coding	29982	NRBF2	0.0821062	-0.409713	9	13.93	9.84e-08	rs10740134	10
total hip	ENSG00000171988	JMJD1C	10	64926981	65225722	-1	protein_coding	221037	JMJD1C	1	-0.552974	105	17.64	2.08e-09	rs10740134;rs201220977	10
total hip	ENSG00000165476	REEP3	10	65281123	65384883	1	protein_coding	221035	REEP3	0.0129813	1.39842	69	15.42	1.45e-08	rs10740134	10
total hip	ENSG00000151376	ME3	11	86152150	86383678	-1	protein_coding	10873	ME3	1.14e-05	0.14173	16	14.74	1.42e-08	rs767151743	11
Diaphysis (n=12)
diaphysis	ENSG00000157150	TIMP4	3	12194551	12200851	-1	protein_coding	7079	TIMP4	0.00355403	-0.237345	14	13.82	7.86e-08	rs6805092;rs11715234	1
diaphysis	ENSG00000132170	PPARG	3	12328867	12475855	1	protein_coding	5468	PPARG	0.668218	-0.331736	33	16.21	1.8e-13	rs17036160;rs3963364;rs1152001;rs3856806	1
diaphysis	ENSG00000120262	CCDC170	6	151815165	151942328	1	protein_coding	80129	CCDC170	1.02e-19	1.38068	97	14.82	5.08e-12	rs6931664;rs35082199;rs17824408;rs4869743	2
diaphysis	ENSG00000127922	SHFM1	7	96110938	96339203	-1	protein_coding	7979	SHFM1	0.418592	-0.181498	51	17.11	2.21e-10	rs6965122;rs10464592	3
diaphysis	ENSG00000197851	C7orf76	7	96110938	96132835	-1	protein_coding	401388	C7orf76	NA	0.642603	19	17.11	2.21e-10	rs6965122	3
diaphysis	ENSG00000106034	CPED1	7	120628731	120937498	1	protein_coding	79974	CPED1	8.35e-17	-0.463002	23	12.07	3.46e-12	rs2707520;rs147514708	4
diaphysis	ENSG00000002745	WNT16	7	120965421	120981158	1	protein_coding	51384	WNT16	0.000185159	-1.37159	14	21	2.38e-21	rs2908004;7:121026746_CAT_C	4
diaphysis	ENSG00000196937	FAM3C	7	120988905	121036418	-1	protein_coding	10447	FAM3C	0.00108107	-0.534816	32	17.62	7.09e-23	rs2908004;7:121026746_CAT_C	4
diaphysis	ENSG00000164761	TNFRSF11B	8	119935796	119964439	-1	protein_coding	4982	TNFRSF11B	0.272229	-0.352503	60	20.6	9.29e-23	8:119933039_TAA_T;rs35617243;rs11573824;rs1485287;rs80074088;rs1485302;rs3103971	5
diaphysis	ENSG00000184374	COLEC10	8	120007691	120118821	1	protein_coding	10584	COLEC10	0.0985367	0.263251	141	19.26	4.47e-20	rs1485302;rs11573824;rs4335155;rs71569784;rs11295467;rs35617243;8:120062445_TTA_T	5
diaphysis	ENSG00000120659	TNFSF11	13	43136872	43182149	1	protein_coding	8600	TNFSF11	0.130192	0.239415	110	19.36	2.7e-13	rs9525643;rs665632;rs9533172;rs346604;rs758487200;rs138818878;rs9533171	6
diaphysis	ENSG00000141655	TNFRSF11A	18	59992520	60058516	1	protein_coding	8792	TNFRSF11A	0.879917	2.37876	23	8.498	2.78e-08	rs2957125	7
Spine (n=31)
spine	ENSG00000116678	LEPR	1	65886248	66107242	1	protein_coding	54741	LEPR	0.999805	0.927492	244	18.75	1.62e-10	rs35751162;rs6667616;rs200531368;rs7535217	2
spine	ENSG00000213625	LEPROT	1	65886270	65901690	1	protein_coding	54741	LEPROT	0.0947894	1.26654	3	8.782	1.08e-06	rs35751162	2
spine	ENSG00000132170	PPARG	3	12328867	12475855	1	protein_coding	5468	PPARG	0.668218	-0.331736	3	1.409	2.95e-09	rs4518111	3
spine	ENSG00000154743	TSEN2	3	12525931	12581122	1	protein_coding	80746	TSEN2	0.000104861	-0.0257249	114	13.38	2.05e-17	rs2648312;rs151178256;rs709166;3:12578503_CA_C;rs9824034;rs1699352;rs6763925;3:12634594_CT_C	3
spine	ENSG00000225526	C3orf83	3	12556433	12602558	-1	protein_coding	100129480	C3orf83	NA	0.0371368	107	12.72	2.05e-17	rs2648312;3:12578503_CA_C;rs151178256;rs709166;rs9824034;rs1699352;rs6763925;3:12634594_CT_C;rs35282213;rs15997	3
spine	ENSG00000075975	MKRN2	3	12598513	12625212	1	protein_coding	23609	MKRN2	0.407629	-0.0314984	65	12.72	1.92e-15	rs2648312;rs9824034;rs709166;3:12578503_CA_C;3:12634594_CT_C;rs35282213;rs15997;rs9852128;rs3729931	3
spine	ENSG00000132155	RAF1	3	12625100	12705725	-1	protein_coding	5894	RAF1	0.999777	-1.16019	159	17.06	1.92e-15	rs15997;3:12634594_CT_C;rs9852128;rs3729931;rs9824034;rs35282213;3:12578503_CA_C;rs554518950	3
spine	ENSG00000225940	AC022431.2	5	55807394	55902059	-1	protein_coding	101928448	NA	NA	NA	28	13.68	6.01e-09	rs465983;rs455660	4
spine	ENSG00000146521	C6orf123	6	168185217	168197539	-1	protein_coding	NA	C6orf123	NA	NA	1	0.004	4.31e-08	rs524327	5
spine	ENSG00000269155	AL009178.1	6	168196210	168198927	1	protein_coding	NA	NA	NA	NA	1	0.004	4.31e-08	rs524327	5
spine	ENSG00000130396	MLLT4	6	168227602	168372703	1	protein_coding	4301	MLLT4	0.999998	1.20648	194	16.49	2.38e-14	rs3778661;rs4708612;rs113165856;rs2015545;rs2516605;rs34297425	5
spine	ENSG00000123096	SSPN	12	26274924	26452223	1	protein_coding	8082	SSPN	0.753323	1.66414	10	13.85	5.35e-09	rs9668810	7
spine	ENSG00000123104	ITPR2	12	26490342	26986131	-1	protein_coding	3709	ITPR2	5.74e-11	0.0679426	11	15.17	1.81e-09	rs7969023	8
spine	ENSG00000111249	CUX2	12	111471828	111788358	1	protein_coding	23316	CUX2	0.999656	-1.06059	2	10.23	2.33e-10	12:111720125_CA_C	9
spine	ENSG00000111252	SH2B3	12	111843752	111889427	1	protein_coding	10019	SH2B3	0.00592219	-0.243854	3	11.21	4.15e-14	rs7310615;rs11066301	9
spine	ENSG00000204842	ATXN2	12	111890018	112037480	-1	protein_coding	6311	ATXN2	0.999862	-0.359942	7	11.21	5.21e-14	rs7310615;rs11066301	9
spine	ENSG00000089234	BRAP	12	112079950	112123790	-1	protein_coding	8315	BRAP	0.0157033	-0.900035	2	8.201	1.86e-11	rs7310615;rs4766897;rs570920196;rs11066301;rs71445573	9
spine	ENSG00000111271	ACAD10	12	112123857	112194903	1	protein_coding	80724	ACAD10	4.01e-20	-0.311041	3	4.336	5.97e-12	rs7310615;rs4766897;rs11066301;rs570920196	9
spine	ENSG00000257767	RP11-162P23.2	12	112191694	112229222	1	protein_coding	NA	NA	NA	NA	1	4.336	5.97e-12	rs7310615;rs4766897;rs570920196;rs11066301	9
spine	ENSG00000111275	ALDH2	12	112204691	112247782	1	protein_coding	217	ALDH2	1.73e-06	NA	1	4.336	5.97e-12	rs7310615;rs4766897;rs570920196;rs11066301	9
spine	ENSG00000089022	MAPKAPK5	12	112279782	112334343	1	protein_coding	8550	MAPKAPK5	0.0234226	NA	1	1.811	2.37e-11	rs7310615;rs4766897;rs570920196;rs11066301	9
spine	ENSG00000111300	NAA25	12	112464500	112546826	-1	protein_coding	80018	NAA25	0.99999	-1.15626	6	10.51	3.57e-11	rs7310615;rs11066301;rs570920196	9
spine	ENSG00000135148	TRAFD1	12	112563305	112591407	1	protein_coding	10906	TRAFD1	1.83e-05	-1.37633	1	6.415	6.76e-12	rs7310615;rs4766897;rs570920196;rs11066301;rs71445573	9
spine	ENSG00000173064	HECTD4	12	112597992	112819896	-1	protein_coding	283450	HECTD4	1	NA	6	7.337	4.54e-12	rs7310615;rs4766897;rs570920196;rs11066301;rs71445573	9
spine	ENSG00000089009	RPL6	12	112842994	112856642	-1	protein_coding	6128	RPL6	0.988288	0.0267551	2	2.278	5.75e-11	rs7310615;rs570920196;rs11066301;rs71445573;12:112866200_CT_C	9
spine	ENSG00000179295	PTPN11	12	112856155	112947717	1	protein_coding	5781	PTPN11	0.999877	-2.25304	6	9.917	3.95e-11	12:112866200_CT_C;rs11066301;rs4766897;rs570920196;rs71445573	9
spine	ENSG00000089169	RPH3A	12	113008184	113336686	1	protein_coding	22895	RPH3A	0.738603	0.425292	1	0.714	2.86e-07	rs570920196	9
spine	ENSG00000122025	FLT3	13	28577411	28674729	-1	protein_coding	2322	FLT3	0.609048	NA	1	0.353	9.69e-11	rs76428106	10
spine	ENSG00000062716	VMP1	17	57784553	57919616	1	protein_coding	406991	VMP1	0.930656	-0.702995	1	1.008	1.27e-08	17:57817084_CA_C	11
spine	ENSG00000007047	MARK4	19	45582546	45808541	1	protein_coding	57787	MARK4	0.999932	NA	30	14.65	1.17e-11	rs73036519	12
spine	ENSG00000130201	EXOC3L2	19	45715879	45737469	-1	protein_coding	90332	EXOC3L2	0.925564	NA	22	14.65	9.37e-10	rs73036519	12
