# Supplementary material for: Deep learning and genome-wide association meta-analyses of bone marrow adiposity in the UK Biobank
Source: Nat Commun. 2025 Jan 2;16:99. doi: 10.1038/s41467-024-55422-4 (PMC11697225; doi:10.1038/s41467-024-55422-4)
Supplement: Supplementary file 45 — Supplementary Data 42 [file 41467_2024_55422_MOESM45_ESM.xlsx]

## Sheet: Supplementary Table 42
Supplementary Table 42: Comparison of overlapping mapped genes in meta-GWAS in white unrelated sample by sex group
ensg	symbol	BMFF region	sex	chr	start	end	strand	type	entrezID	HUGO	pLI	ncRVIS	posMapSNPs	posMapMaxCADD	minGwasP	IndSigSNPs	GenomicLocus			Symbol : Gene Symbol
Male																				entrezID : entrez ID
ENSG00000120262	CCDC170	totalhip_male	male	6	151815165	151942328	1	protein_coding	80129	CCDC170	1.02e-19	1.38068	75	16.75	4.4e-11	rs6909279;rs1871859	3			Genomic locus : Index of genomic loci where mapped SNPs are from. This could contain more than one interval in the case that eQTLs are mapped to genes from distinct genomic risk loci.
ENSG00000120262	CCDC170	diaphysis_male	male	6	151815165	151942328	1	protein_coding	80129	CCDC170	1.02e-19	1.38068	39	9.683	5e-09	rs7761420	2			chr : chromosome
ENSG00000127922	SHFM1	totalhip_male	male	7	96110938	96339203	-1	protein_coding	7979	SHFM1	0.418592	-0.181498	24	17.11	9.23e-10	rs4448201	5			start : Starting position of the gene
ENSG00000127922	SHFM1	diaphysis_male	male	7	96110938	96339203	-1	protein_coding	7979	SHFM1	0.418592	-0.181498	24	17.11	1.22e-10	rs4448201	3			end : Ending position of the gene
ENSG00000197851	C7orf76	totalhip_male	male	7	96110938	96132835	-1	protein_coding	401388	C7orf76	NA	0.642603	19	17.11	2.9e-09	rs4448201	5			strand : Strand of gene
ENSG00000197851	C7orf76	diaphysis_male	male	7	96110938	96132835	-1	protein_coding	401388	C7orf76	NA	0.642603	19	17.11	3.12e-10	rs4448201	3			status : Status of gene from Ensembl
ENSG00000253379	RP11-1102P16.1	femoral head_male	male	8	72315675	72504260	-1	protein_coding	NA	NA	NA	NA	30	12.73	2.7e-08	rs4263799	1			type : Gene biotype from Ensembl
ENSG00000253379	RP11-1102P16.1	totalhip_male	male	8	72315675	72504260	-1	protein_coding	NA	NA	NA	NA	61	20.2	2.14e-16	rs4263799;rs11786889;rs62508473;rs7008930	6			HUGO : HUGO (HGNC) gene symbol
ENSG00000023516	AKAP11	totalhip_male	male	13	42846289	42897396	1	protein_coding	11215	AKAP11	0.896373	0.143075	44	10.87	6.3e-07	rs7995775;rs9652185;rs238270	9			pLI : pLI score from ExAC database. The probability of being loss-of-function intolerant. The higher the score is, the more intolerant to loss-of-function mutations the gene is.
ENSG00000023516	AKAP11	diaphysis_male	male	13	42846289	42897396	1	protein_coding	11215	AKAP11	0.896373	0.143075	17	10.87	1.51e-06	rs238270	6			ncRVIS : Non-coding residual variation intolerance score. The higher the score is, the more intolerant to noncoding variants the gene is.
Female																				posMapSNPs (posMap): The number of SNPs mapped to gene based on positional mapping (after functional filtering if parameters are given).
ENSG00000116678	LEPR	femoral head_female	female	1	65886248	66107242	1	protein_coding	54741	LEPR	0.999805	0.927492	100	13.68	8.68e-11	rs6696954;rs4655794;1:66069381_GT_G;rs72683129;rs12039953;rs11208701	2			posMapMaxCADD (posMap): The maximum CADD score of mapped SNPs by positional mapping.
ENSG00000116678	LEPR	totalhip_female	female	1	65886248	66107242	1	protein_coding	54741	LEPR	0.999805	0.927492	58	13.68	2.57e-12	rs9659701;rs147501551;rs4655537;rs72683129;rs55737039;1:66091656_ACACT_A	2			minGwasP : The minimum P-value of mapped SNPs. (two sided)
ENSG00000116678	LEPR	spine_female	female	1	65886248	66107242	1	protein_coding	54741	LEPR	0.999805	0.927492	244	18.75	1.62e-10	rs35751162;rs6667616;rs200531368;rs7535217	2			IndSigSNPs : rsID of the all independent significant SNPs of mapped SNPs.
ENSG00000132170	PPARG	totalhip_female	female	3	12328867	12475855	1	protein_coding	5468	PPARG	0.668218	-0.331736	31	16.21	1.73e-11	3:12360884_TG_T;rs3963364	4			Positional mapping was performed based on annotations obtained from ANNOVAR.
ENSG00000132170	PPARG	diaphysis_female	female	3	12328867	12475855	1	protein_coding	5468	PPARG	0.668218	-0.331736	33	16.21	1.80312e-13	rs17036160;rs3963364;rs1152001;rs3856806	1
ENSG00000132170	PPARG	spine_female	female	3	12328867	12475855	1	protein_coding	5468	PPARG	0.668218	-0.331736	3	1.409	2.95e-09	rs4518111	3
ENSG00000120262	CCDC170	femoral head_female	female	6	151815165	151942328	1	protein_coding	80129	CCDC170	1.02e-19	1.38068	96	16.75	7.59e-14	rs9397422;6:151854187_CTT_C;rs1871859;rs4869743	5
ENSG00000120262	CCDC170	totalhip_female	female	6	151815165	151942328	1	protein_coding	80129	CCDC170	1.02e-19	1.38068	143	16.75	1.24e-23	rs6912538;rs9478217;rs1871859;rs4869743;rs9479083;rs1038304;rs7740042;rs58164038;rs851974	6
ENSG00000120262	CCDC170	diaphysis_female	female	6	151815165	151942328	1	protein_coding	80129	CCDC170	1.02112e-19	1.38068	97	14.82	5.08238e-12	rs6931664;rs35082199;rs17824408;rs4869743	2
ENSG00000157150	TIMP4	totalhip_female	female	3	12194551	12200851	-1	protein_coding	7079	TIMP4	0.00355403	-0.237345	16	12.03	8.83e-09	rs796821996;rs74796862;rs307572	4
ENSG00000157150	TIMP4	diaphysis_female	female	3	12194551	12200851	-1	protein_coding	7079	TIMP4	0.00355403	-0.237345	14	13.82	7.85711e-08	rs6805092;rs11715234	1
ENSG00000253379	RP11-1102P16.1	femoral head_female	female	8	72315675	72504260	-1	protein_coding	NA	NA	NA	NA	44	16.89	7.78e-11	rs4263799;rs10093418;rs7823971;rs7843475	6
ENSG00000253379	RP11-1102P16.1	totalhip_female	female	8	72315675	72504260	-1	protein_coding	NA	NA	NA	NA	42	20.2	4.45e-14	rs4263799;rs62508473	7
ENSG00000164761	TNFRSF11B	totalhip_female	female	8	119935796	119964439	-1	protein_coding	4982	TNFRSF11B	0.272229	-0.352503	36	20.6	4.52e-08	rs11573824	8
ENSG00000164761	TNFRSF11B	diaphysis_female	female	8	119935796	119964439	-1	protein_coding	4982	TNFRSF11B	0.272229	-0.352503	60	20.6	9.29302e-23	8:119933039_TAA_T;rs35617243;rs11573824;rs1485287;rs80074088;rs1485302;rs3103971	5
ENSG00000184374	COLEC10	totalhip_female	female	8	120007691	120118821	1	protein_coding	10584	COLEC10	0.0985367	0.263251	91	17.74	5.84e-07	rs11573824	8
ENSG00000184374	COLEC10	diaphysis_female	female	8	120007691	120118821	1	protein_coding	10584	COLEC10	0.0985367	0.263251	141	19.26	4.46896e-20	rs1485302;rs11573824;rs4335155;rs71569784;rs11295467;rs35617243;8:120062445_TTA_T	5
