# Supplementary material for: Deep learning and genome-wide association meta-analyses of bone marrow adiposity in the UK Biobank
Source: Nat Commun. 2025 Jan 2;16:99. doi: 10.1038/s41467-024-55422-4 (PMC11697225; doi:10.1038/s41467-024-55422-4)
Supplement: Supplementary file 46 — Supplementary Data 43 [file 41467_2024_55422_MOESM46_ESM.xlsx]

## Sheet: Supplementary Table 43
Supplementary Table 43: Lead SNPs in meta-GWAS for the white unrelated sample by sex group (without BMI adjustment)
BMFF region	rsid	GenomicLocus	uniqID	chr	pos	allele_0	allele_1	P_value_meta	beta_meta	se_meta	Q_meta	P_heterogeneity_meta	I2_meta	cohort_1_p	cohort_1_beta	cohort_1_se	cohort_1_info	cohort_2_p	cohort_2_beta	cohort_2_se	cohort_2_info	nIndSigSNPs	IndSigSNPs	direction			Genomic locus : Index of genomic rick loci.
Male																											uniqID : Unique ID of SNPs consisting of chr:position:allele1:allele2 where alleles are alphabetically ordered.
Femoral head (n=4)																											rsID : rsID of the top lead SNP based on dbSNP build 146.
femoral head	rs4263799	1	8:72394991:C:T	8	72394991	C	T	2.96088e-08	-0.0578331	0.0104322	2.21866	0.136351	54.9277	8.98e-08	-0.069277	0.012956	0.993991	0.0369	-0.036734	0.017592	0.993991	1	rs4263799	---			chr : chromosome of top lead SNP
femoral head	rs9594738	2	13:42952145:C:T	13	42952145	C	T	3.1524e-12	0.0725902	0.0104135	0.00695597	0.933532	0	3.39e-08	0.071937	0.01303	1	2.1e-05	0.073745	0.017325	1	3	rs9594738;rs1324003;rs238257	+++			pos : position of top lead SNP on hg19
femoral head	rs142570322	4	20:34003073:C:T	20	34003073	T	C	1.98103e-09	-0.0647522	0.0107932	2.80231	0.0941286	64.3151	0.000156	-0.051133	0.013516	0.949345	7.63e-07	-0.088722	0.017931	0.949345	1	rs142570322	---			allele_0: non-effect allele
femoral head	rs3746460	3	20:32248163:C:T	20	32248163	C	T	7.20295e-09	-0.0654566	0.0113127	0.0729845	0.78704	0	8.38e-06	-0.06315	0.014173	0.990659	0.000217	-0.069506	0.018779	0.990659	2	rs3746460;rs551600101	---			allele_1: effect allele
Total hip (n=10)																											Two-sided association P values from inverse-variance -weighted fixed-effect model meta-analysis are given.
total hip	rs34963268	1	1:22710877:C:G	1	22710877	G	C	1.57039e-09	-0.0827114	0.0137008	0.0397191	0.842031	0	2.73e-06	-0.080643	0.017188	0.999372	0.000144	-0.086316	0.02269	0.999372	1	rs34963268	---
total hip	rs11386601	2	6:105376486:G:GT	6	105376486	G	G	2.06023e-08	-0.062095	0.0110748	0.252818	0.615098	0	1.92e-06	-0.066341	0.013927	0.896341	0.00272	-0.054792	0.018265	0.896341	1	rs11386601	---
total hip	rs6909279	3	6:151895456:C:G	6	151895456	G	C	8.10589e-11	-0.069356	0.0106724	2.06394	0.15082	51.5489	1.84e-05	-0.057613	0.013443	0.992472	3.61e-07	-0.089375	0.017552	0.992472	2	rs6909279;rs1871859	---
total hip	7:28027811_GA_G	4	7:28027811:G:GA	7	28027811	G	G	1.35311e-08	-0.103307	0.0181903	0.461014	0.497151	0	8.58e-07	-0.112761	0.022908	0.919418	0.00359	-0.087172	0.029926	0.919418	1	7:28027811_GA_G	---
total hip	rs4448201	5	7:96154912:C:G	7	96154912	G	C	1.36441e-08	-0.0634663	0.011178	0.225793	0.634661	0	2.22e-05	-0.059453	0.01401	0.993733	0.000145	-0.070496	0.018542	0.993733	1	rs4448201	---
total hip	rs4263799	6	8:72394991:C:T	8	72394991	C	T	4.82764e-16	-0.0852942	0.0105097	0.0689993	0.792799	0	2.76e-11	-0.087355	0.013115	0.993991	3.46e-06	-0.081596	0.017569	0.993991	4	rs4263799;rs62508473;rs7008930;rs11786889	---
total hip	rs10733608	7	9:117148430:G:T	9	117148430	G	T	7.44668e-09	0.0608629	0.010529	0.633184	0.42619	0	3.79e-05	0.054495	0.013225	0.984251	3.64e-05	0.071886	0.0174	0.984251	1	rs10733608	+++
total hip	rs17476364	8	10:71094504:C:T	10	71094504	T	C	1.01906e-12	-0.119544	0.0167712	0.127798	0.720726	0	4.45e-08	-0.115016	0.021016	0.996797	4.7e-06	-0.127483	0.02783	0.996797	1	rs17476364	---
total hip	rs58973023	9	13:42959133:A:T	13	42959133	A	T	7.20697e-16	0.0848187	0.0105143	0.000471328	0.982679	0	1.24e-10	0.084992	0.0132	0.998446	1.22e-06	0.084518	0.017391	0.998446	7	rs58973023;rs9652185;rs238257;rs238270;rs7995775;rs9533089;rs1475249	+++
total hip	rs2414098	10	15:51537806:C:T	15	51537806	T	C	2.76231e-08	-0.0599988	0.0107992	0.0363832	0.848726	0	1.71e-05	-0.058428	0.013581	0.988195	0.000433	-0.0627	0.017809	0.988195	1	rs2414098	---
Diaphysis (n=14)
diaphysis	3:12388908_CTTG_C	1	3:12388908:C:CTTG	3	12388908	C	C	4.59e-15	0.126574	0.0161496	1.14409	0.284789	12.5945	3.39e-12	0.139172	0.019988	0.999704	0.000177	0.102888	0.027408	0.999704	2	3:12388908_CTTG_C;rs1152001	+++
diaphysis	rs7740522	2	6:151876252:C:T	6	151876252	C	T	6.52e-09	-0.0631891	0.0108894	0.892869	0.344701	0	4.45e-05	-0.055503	0.013592	0.995993	2.37e-05	-0.076964	0.018196	0.995993	1	rs7740522	---
diaphysis	rs10242100	4	7:120983343:A:G	7	120983343	A	G	4.85e-15	-0.0930648	0.0118847	1.62434	0.202487	38.4367	2.91e-08	-0.081903	0.014763	0.9977	1.46e-08	-0.11362	0.020034	0.9977	2	rs10242100;rs2536185	---
diaphysis	rs4448201	3	7:96154912:C:G	7	96154912	G	C	5.75e-10	-0.0704415	0.0113669	1.12692	0.288434	11.2625	1.97e-08	-0.07935	0.014129	0.993733	0.00472	-0.054097	0.019138	0.993733	1	rs4448201	---
diaphysis	rs7839059	5	8:119976542:A:C	8	119976542	C	A	8.53e-14	0.0839627	0.0112522	0.490279	0.483803	0	2.66e-08	0.078089	0.014035	0.995967	5.23e-07	0.094531	0.018826	0.995967	6	rs7839059;rs76984895;rs7824837;rs2055101;rs1485287;rs2073617	+++
diaphysis	rs113468474	6	13:43391068:A:G	13	43391068	G	A	2.63e-08	-0.218153	0.0392062	1.84644	0.174198	45.8417	0.00022	-0.179321	0.048516	1	1.25e-05	-0.291242	0.06656	1	1	rs113468474	---
diaphysis	rs11617942	6	13:42973378:C:T	13	42973378	C	T	4.63e-08	0.345611	0.0632425	0.246725	0.619391	0	4.16e-06	0.370292	0.080428	0.916146	0.00285	0.305629	0.102365	0.916146	1	rs11617942	+++
diaphysis	rs138818878	6	13:43148546:C:G	13	43148546	C	G	1.02e-11	-0.217599	0.0319846	0.0409935	0.83955	0	2.64e-08	-0.222453	0.039971	0.938629	8.98e-05	-0.208959	0.053331	0.938629	2	rs138818878;rs116926994	---
diaphysis	rs17595883	6	13:42958556:C:T	13	42958556	T	C	3.9e-15	-0.195935	0.0249344	2.75075	0.097209	63.6462	9.49e-08	-0.165411	0.030991	1	2.03e-09	-0.251963	0.041987	1	2	rs17595883;rs116926994	---
diaphysis	rs238270	6	13:42932925:A:G	13	42932925	G	A	4.5e-09	-0.0658378	0.0112264	1.39118	0.238206	28.1185	5.98e-05	-0.056045	0.013963	0.986841	9.29e-06	-0.083742	0.01888	0.986841	2	rs238270;rs238257	---
diaphysis	rs758487200	6	13:43137799:C:CA	13	43137799	C	C	1.3e-22	-0.120983	0.0123631	1.54168	0.214367	35.1358	5.19e-18	-0.132107	0.015268	0.925087	2.21e-06	-0.0998	0.021069	0.925087	8	rs758487200;rs9533159;rs11281370;rs9562414;rs9533171;rs9533172;rs34076303;rs665632	---
diaphysis	18:60043511_CT_C	7	18:60043511:C:CT	18	60043511	C	C	6.95e-10	-0.0853039	0.0138316	0.21776	0.640752	0	1.82e-07	-0.090128	0.017268	0.863147	0.000909	-0.076668	0.023104	0.863147	1	18:60043511_CT_C	---
diaphysis	rs884205	7	18:60054857:A:C	18	60054857	A	C	9.19e-12	-0.0837697	0.0122853	0.149955	0.698578	0	1.82e-07	-0.080195	0.015367	0.981695	1.08e-05	-0.090101	0.020451	0.981695	3	rs884205;rs3017360;rs2957150	---
diaphysis	21:36926852_CT_C	8	21:36926852:C:CT	21	36926852	C	C	1.21e-08	-0.0608586	0.0106788	1.1407	0.285505	12.3343	7.54e-05	-0.052474	0.013254	0.987658	2.31e-05	-0.076373	0.018029	0.987658	1	21:36926852_CT_C	---
Spine (n=10)
spine	3:12508516_TA_T	1	3:12508516:T:TA	3	12508516	T	T	7.28344e-16	-0.0775278	0.00961207	0.170027	0.680088	0	2.37e-11	-0.080523	0.012048	0.987881	5.87e-06	-0.072283	0.015943	0.987881	15	3:12508516_TA_T;rs6763925;rs299652;rs2348195;rs55836088;rs1463664;rs2648308;rs374121518;rs2290159;rs35282213;rs375074121;3:12737066_GGTT_G;rs28595399;rs4256108;3:12506918_CT_C	---
spine	rs3729931	1	3:12626516:A:G	3	12626516	G	A	2.54734e-12	-0.0685574	0.00979297	0.0141716	0.90524	0	1.64e-08	-0.069442	0.012293	1	3.55e-05	-0.067021	0.016201	1	8	rs3729931;rs2290159;rs375074121;rs4256108;rs6763925;rs1463664;rs2648308;rs374121518	---
spine	rs4449583	2	5:1284135:C:T	5	1284135	C	T	5.88766e-12	-0.0691365	0.0100455	0.775158	0.378626	0	7.4e-07	-0.062427	0.012609	0.989849	1.21e-06	-0.080795	0.016621	0.989849	2	rs4449583;rs7734992	---
spine	rs4484459	3	5:36492502:A:T	5	36492502	A	T	6.36832e-12	0.0988123	0.0143807	1.64996	0.198964	39.3925	2.25e-06	0.084988	0.017962	0.993948	2.73e-07	0.123495	0.024001	0.993948	4	rs4484459;rs4358550;rs34312858;rs12153236	+++
spine	rs570589243	4	6:168342439:A:AG	6	168342439	A	A	8.9588e-11	0.0657342	0.0101386	0.287419	0.591879	0	1.45e-06	0.06157	0.012772	0.950082	1.29e-05	0.072829	0.016671	0.950082	1	rs570589243	+++
spine	rs11775560	5	8:61660163:A:G	8	61660163	A	G	4.24908e-08	-0.0662816	0.0120948	0.965281	0.32586	0	0.000156	-0.057313	0.015153	1	4.44e-05	-0.082026	0.020077	1	1	rs11775560	---
spine	rs7028191	6	9:137117496:C:T	9	137117496	C	T	2.93865e-15	0.0753376	0.00954428	2.74931	0.0972963	63.6273	1.35e-07	0.063288	0.011996	0.977554	1.11e-09	0.096122	0.015755	0.977554	2	rs7028191;rs1041608	+++
spine	rs7137828	7	12:111932800:C:T	12	111932800	C	T	1.3478e-10	0.0607057	0.00945325	0.586004	0.443968	0	2.54e-08	0.06622	0.011885	0.997488	0.00104	0.051209	0.015597	0.997488	1	rs7137828	+++
spine	rs137991431	9	19:45745052:C:CCA	19	45745052	C	C	9.86647e-09	-0.0619052	0.010798	1.92333	0.16549	48.0068	0.000217	-0.050393	0.01362	0.987139	4.41e-06	-0.081385	0.017717	0.987139	1	rs137991431	---
spine	rs752508	8	19:1168753:A:G	19	1168753	G	A	4.60189e-11	-0.0690145	0.0104833	1.21603	0.270142	17.7649	3.93e-06	-0.060385	0.013082	0.985893	1.45e-06	-0.084501	0.017525	0.985893	4	rs752508;rs4807632;rs72977586;rs4807624	---
Female
Femoral head (n=11)
femoral head	rs12728589	1	1:22692315:C:G	1	22692315	G	C	2.36189e-18	-0.106367	0.0121722	0.516959	0.472142	0	4.6e-11	-0.099864	0.015165	0.995513	7.29e-09	-0.118145	0.020408	0.995513	7	rs12728589;rs12743234;rs6684479;rs28552104;rs7543680;rs6660548;1:22681832_CT_C	---
femoral head	rs200914723	2	1:66123784:C:CAAAA	1	66123784	C	C	1.67013e-10	0.0615189	0.00962894	0.00571783	0.939724	0	4.08e-07	0.060973	0.012035	0.998828	9.96e-05	0.06249	0.016051	0.998828	3	rs200914723;rs12039953;rs4655537	+++
femoral head	rs72683129	2	1:66069781:A:G	1	66069781	A	G	3.98005e-08	-0.0730266	0.0132975	1.35527	0.244358	26.2141	3.74e-07	-0.08473	0.01667	0.970467	0.0173	-0.05255	0.02205	0.970467	2	rs72683129;rs4655537	---
femoral head	rs1874643	3	4:55751907:A:G	4	55751907	A	G	6.31795e-11	-0.0726433	0.0111143	0.871361	0.350579	0	2.83e-06	-0.064915	0.013859	0.984785	3.32e-06	-0.086571	0.018605	0.984785	2	rs1874643;rs2412616	---
femoral head	rs7734992	4	5:1280128:C:T	5	1280128	T	C	3.08688e-08	-0.053262	0.00962026	0.209625	0.647062	0	2.45e-06	-0.056543	0.011996	0.966726	0.0033	-0.047349	0.016104	0.966726	1	rs7734992	---
femoral head	6:133339485_GA_G	5	6:133339485:G:GA	6	133339485	G	G	1.01953e-09	0.0608832	0.00997051	0.103051	0.748199	0	2.6e-06	0.058494	0.012442	0.989764	9.31e-05	0.065171	0.016668	0.989764	2	6:133339485_GA_G;rs271146	+++
femoral head	rs4869743	6	6:151907958:C:T	6	151907958	T	C	6.75803e-14	0.0771614	0.0102985	0.809277	0.368334	0	6.84e-11	0.084141	0.012894	0.998506	0.000152	0.064864	0.017115	0.998506	4	rs4869743;rs9397422;6:151854187_CTT_C;rs1871859	+++
femoral head	rs4263799	7	8:72394991:C:T	8	72394991	C	T	3.67057e-10	-0.0587739	0.00937767	1.06687	0.301653	6.26814	1.23e-05	-0.051451	0.011756	0.993991	4.21e-06	-0.071586	0.01555	0.993991	1	rs4263799	---
femoral head	rs7823971	7	8:72471728:A:C	8	72471728	C	A	2.95453e-10	0.0740829	0.0117571	0.00944933	0.922561	0	3.25e-07	0.074935	0.014665	0.990964	0.000228	0.07255	0.01967	0.990964	3	rs7823971;rs7843475;rs10093418	+++
femoral head	rs8001611	8	13:42965694:C:T	13	42965694	C	T	2.17799e-08	-0.0521092	0.00930981	1.11027	0.292023	9.93192	2.98e-07	-0.059369	0.011582	0.998399	0.0133	-0.038854	0.01565	0.998399	1	rs8001611	---
femoral head	20:34008850_CAA_C	9	20:34008850:C:CAA	20	34008850	C	C	3.70873e-11	-0.0659715	0.00997262	0.479952	0.488444	0	1.06e-08	-0.071106	0.012425	0.94737	0.000702	-0.056675	0.016719	0.94737	1	20:34008850_CAA_C	---
Total hip (n=15)
total hip	rs12039953	2	1:66137932:A:C	1	66137932	A	C	2.17322e-08	0.064182	0.011466	0.100874	0.750783	0	1.82e-05	0.061451	0.014332	0.917248	0.000305	0.069038	0.019111	0.917248	3	rs12039953;rs7535217;rs11208700	+++
total hip	rs12728589	1	1:22692315:C:G	1	22692315	G	C	1.52616e-20	-0.111482	0.0119987	0.0387719	0.843901	0	4.34e-14	-0.113253	0.014995	0.995513	6.28e-08	-0.10833	0.020006	0.995513	6	rs12728589;rs6684479;rs28552104;rs7543680;1:22681366_AT_A;1:22681832_CT_C	---
total hip	rs72683129	2	1:66069781:A:G	1	66069781	A	G	8.16653e-10	-0.0802877	0.0130726	0.851045	0.356257	0	5.19e-08	-0.089469	0.01643	0.970467	0.00284	-0.064447	0.021581	0.970467	2	rs72683129;rs11208700	---
total hip	rs6547608	3	2:85508850:A:G	2	85508850	G	A	8.83123e-09	0.0548002	0.00952754	1.90436	0.167591	47.4889	0.00018	0.044828	0.011958	0.973399	4.82e-06	0.072135	0.015766	0.973399	1	rs6547608	+++
total hip	3:12360884_TG_T	4	3:12360884:T:TG	3	12360884	T	T	8.45717e-09	0.0813147	0.0141194	0.0271272	0.869178	0	7.79e-06	0.079533	0.017787	0.995538	0.000282	0.08435	0.023216	0.995538	1	3:12360884_TG_T	+++
total hip	rs796821996	4	3:12280157:C:CT	3	12280157	C	C	2.57913e-09	-0.130827	0.0219643	0.781512	0.376679	0	3.11e-05	-0.115775	0.027791	0.942452	1.4e-05	-0.155875	0.03585	0.942452	2	rs796821996;rs307572	---
total hip	rs1874643	5	4:55751907:A:G	4	55751907	A	G	4.68454e-14	-0.0824299	0.0109317	0.0710044	0.78988	0	4.64e-09	-0.080234	0.01369	0.984785	2.05e-06	-0.086294	0.01816	0.984785	3	rs1874643;rs2726647;rs2726623	---
total hip	rs2941739	6	6:152014804:C:G	6	152014804	G	C	5.57421e-15	-0.0727417	0.00931007	1.6129	0.204085	37.9997	2.42e-12	-0.081621	0.011643	0.988556	0.000239	-0.056997	0.015504	0.988556	5	rs2941739;rs71017507;rs10624910;rs851974;rs851993	---
total hip	rs4869743	6	6:151907958:C:T	6	151907958	T	C	9.14098e-23	0.0996998	0.0101517	0.0292164	0.86428	0	1.33e-14	0.098377	0.012765	0.998506	1.19e-09	0.101976	0.016745	0.998506	5	rs4869743;rs6912538;rs6916386;rs9478217;rs1871859	+++
total hip	rs6905582	6	6:152000454:A:G	6	152000454	G	A	6.14847e-14	0.0920292	0.0122626	0.213063	0.644377	0	1.15e-08	0.087755	0.015366	0.979945	1.02e-06	0.099525	0.020349	0.979945	7	rs6905582;rs9479083;rs1038304;rs58164038;rs851974;rs7740042;rs1627339	+++
total hip	rs4263799	7	8:72394991:C:T	8	72394991	C	T	7.83317e-12	-0.0632528	0.00924537	0.28607	0.59275	0	3.23e-07	-0.059473	0.011637	0.993991	4.72e-06	-0.069722	0.015224	0.993991	1	rs4263799	---
total hip	rs841968	8	9:4857662:C:T	9	4857662	C	T	1.84593e-09	-0.0858995	0.0142908	0.989904	0.319766	0	6.2e-08	-0.096496	0.017823	0.984475	0.00522	-0.066821	0.023915	0.984475	5	rs841968;rs372880560;rs444375;rs295267;rs111652915	---
total hip	rs201220977	9	10:65065272:C:CCTCT	10	65065272	C	C	1.02459e-09	0.0577755	0.00946281	0.600153	0.43852	0	1.01e-05	0.052269	0.011835	0.955402	1.85e-05	0.067535	0.015756	0.955402	2	rs201220977;rs10740134	+++
total hip	rs767151743	10	11:86291399:T:TGTATCTTCTGGTAA	11	86291399	T	T	4.52811e-08	-0.052739	0.00964342	1.14776	0.284018	12.8739	5.24e-07	-0.060487	0.012054	0.982538	0.0154	-0.038963	0.016073	0.982538	1	rs767151743	---
total hip	rs9533090	11	13:42951449:C:T	13	42951449	C	T	7.49968e-16	0.0741111	0.00919254	0.249499	0.617428	0	1.48e-11	0.077551	0.011486	1	9.36e-06	0.067982	0.015332	1	3	rs9533090;rs34723116;rs238257	+++
Diaphysis (n=10)
diaphysis	rs2881479	1	3:12367105:A:T	3	12367105	A	T	2.86887e-11	0.0881171	0.0132444	0.0338024	0.854128	0	5.66e-08	0.089946	0.016564	0.994008	0.000122	0.084875	0.022054	0.994008	4	rs2881479;rs2120825;rs1152001;rs11715261	+++
diaphysis	rs6931664	2	6:151857594:A:G	6	151857594	A	G	1.27935e-11	-0.0646408	0.00954678	0.138272	0.710005	0	1.82e-08	-0.067316	0.011954	1	0.00016	-0.05993	0.015863	1	3	rs6931664;rs35082199;rs4869743	---
diaphysis	7:121026746_CAT_C	4	7:121026746:C:CAT	7	121026746	C	C	7.39011e-21	-0.0984777	0.0105121	2.46898	0.116113	59.4974	3.13e-17	-0.110821	0.013123	0.90537	1.4e-05	-0.076374	0.017561	0.90537	5	7:121026746_CAT_C;rs17509082;rs147514708;rs2908007;rs2908004	---
diaphysis	rs6965122	3	7:96133319:A:G	7	96133319	A	G	1.00378e-10	0.0640689	0.009908	0.285659	0.593016	0	4.87e-08	0.068129	0.012485	0.997222	0.00045	0.057162	0.016284	0.997222	2	rs6965122;rs10464592	+++
diaphysis	rs11573824	5	8:119959925:A:T	8	119959925	A	T	7.52778e-20	0.0860008	0.00943014	0.5249	0.468759	0	9.6e-15	0.091089	0.011758	0.993864	1.18e-06	0.076827	0.015788	0.993864	12	rs11573824;rs1485302;rs7839059;rs71569784;rs4335155;rs11295467;8:120062445_TTA_T;rs12545372;rs2035977;rs35617243;8:119933039_TAA_T;rs1485287	+++
diaphysis	rs80074088	5	8:119805578:G:T	8	119805578	T	G	5.00253e-10	0.146176	0.0235046	0.679998	0.409587	0	7.98e-06	0.131541	0.029452	0.988273	1.08e-05	0.171846	0.039007	0.988273	4	rs80074088;rs12675599;rs11784196;rs1485287	+++
diaphysis	rs11617942	6	13:42973378:C:T	13	42973378	C	T	6.51196e-14	0.405806	0.0541266	0.176581	0.674328	0	4.79e-08	0.386621	0.070811	0.916146	2.59e-07	0.432771	0.083948	0.916146	1	rs11617942	+++
diaphysis	rs138818878	6	13:43148546:C:G	13	43148546	C	G	1.04571e-11	-0.190625	0.0280329	0.685645	0.40765	0	2.03e-09	-0.207399	0.034586	0.938629	0.000932	-0.158503	0.047862	0.938629	2	rs138818878;rs116926994	---
diaphysis	rs34723116	6	13:42960625:C:T	13	42960625	T	C	4.90138e-09	-0.0614946	0.010511	0.38447	0.535221	0	4.21e-07	-0.066356	0.013113	0.998057	0.00271	-0.052757	0.01758	0.998057	2	rs34723116;rs5803132	---
diaphysis	rs665632	6	13:43106514:C:T	13	43106514	T	C	1.43411e-11	0.0819784	0.012137	1.16342	0.280757	14.0466	1.44e-09	0.091782	0.015163	0.982551	0.00146	0.064497	0.020248	0.982551	3	rs665632;rs758487200;rs9525643	+++
Spine (n=17)
spine	rs200531368	2	1:66100979:T:TA	1	66100979	T	T	4.68543e-10	0.0802219	0.0128782	1.29631	0.254888	22.8581	1.52e-05	0.069354	0.01603	0.933201	3.82e-06	0.100004	0.021627	0.933201	1	rs200531368	+++
spine	rs34761529	1	1:22681214:C:T	1	22681214	C	T	6.48065e-11	-0.0720868	0.0110356	0.969407	0.324828	0	2.61e-06	-0.064172	0.013653	0.989561	3.5e-06	-0.087003	0.018743	0.989561	2	rs34761529;rs12748989	---
spine	rs6667616	2	1:66162631:A:C	1	66162631	A	C	1.99854e-11	0.077275	0.011523	0.0153836	0.901291	0	8.77e-08	0.076236	0.014246	0.970854	5.31e-05	0.079241	0.019597	0.970854	3	rs6667616;rs7535217;rs35751162	+++
spine	rs2648312	3	3:12547147:A:G	3	12547147	A	G	1.25847e-17	-0.0767986	0.00898499	0.0126548	0.910432	0	3.25e-12	-0.077537	0.011127	0.996865	7.5e-07	-0.075415	0.015232	0.996865	15	rs2648312;rs1699352;3:12578503_CA_C;rs9824034;rs15997;3:12634594_CT_C;rs9852128;rs35282213;rs554518950;3:12737066_GGTT_G;rs4256108;3:12506918_CT_C;rs709166;rs6763925;rs151178256	---
spine	rs3729931	3	3:12626516:A:G	3	12626516	G	A	1.32699e-13	-0.0685227	0.00925552	1.04194	0.307372	4.02484	7.24e-08	-0.061649	0.011446	1	2.26e-07	-0.081508	0.015732	1	8	rs3729931;rs9852128;rs554518950;rs1584063;rs4256108;rs6763925;rs1699352;rs15997	---
spine	rs4518111	3	3:12377344:A:C	3	12377344	A	C	3.17384e-09	-0.0536256	0.0090548	1.31842	0.250876	24.1514	4.38e-08	-0.06112	0.011162	0.98637	0.0116	-0.039202	0.015485	0.98637	2	rs4518111;rs1584063	---
spine	rs465983	4	5:55812130:A:G	5	55812130	A	G	5.50489e-09	0.0604621	0.0103688	0.396896	0.528697	0	1.42e-05	0.055706	0.012826	0.996735	8.16e-05	0.069434	0.017616	0.996735	2	rs465983;rs455660	+++
spine	rs113165856	5	6:168272773:C:G	6	168272773	C	G	1.57631e-08	0.130556	0.0230948	0.673291	0.411906	0	4.02e-07	0.144183	0.028446	0.948047	0.00845	0.104203	0.039558	0.948047	2	rs113165856;rs3778661	+++
spine	rs4708612	5	6:168342453:A:G	6	168342453	G	A	2.61626e-14	0.0695846	0.00913662	0.624053	0.429545	0	3.59e-11	0.07484	0.011302	0.998687	0.000124	0.059672	0.015522	0.998687	6	rs4708612;rs2015545;rs2516605;rs34297425;rs524327;rs3778661	+++
spine	rs7028191	6	9:137117496:C:T	9	137117496	C	T	3.84301e-12	0.062356	0.00898134	1.37375	0.241169	27.2066	8.55e-07	0.054691	0.01111	0.977554	4.89e-07	0.076813	0.015258	0.977554	1	rs7028191	+++
spine	rs11066301	9	12:112871372:A:G	12	112871372	A	G	5.16242e-10	-0.0560544	0.00902054	0.0956418	0.757124	0	1.5e-06	-0.053991	0.01122	1	8.07e-05	-0.059826	0.015169	1	5	rs11066301;rs4766897;rs570920196;rs71445573;12:112866200_CT_C	---
spine	rs7310615	9	12:111865049:C:G	12	111865049	C	G	5.29594e-14	0.0671935	0.00893007	0.866847	0.35183	0	3.27e-08	0.061123	0.011057	0.986399	2.17e-07	0.078581	0.015144	0.986399	5	rs7310615;rs4766897;rs570920196;rs71445573;12:111720125_CA_C	+++
spine	rs7969023	8	12:26803949:C:T	12	26803949	T	C	1.96469e-09	-0.0545827	0.00909606	1.64536	0.199591	39.2231	3.75e-05	-0.046194	0.011203	0.986348	5.58e-06	-0.070811	0.015582	0.986348	1	rs7969023	---
spine	rs9668337	7	12:26426338:A:G	12	26426338	G	A	5.93967e-09	-0.0583108	0.0100217	2.82347	0.0928951	64.5826	1.24e-08	-0.070504	0.012373	0.999678	0.0403	-0.035054	0.017088	0.999678	1	rs9668337	---
spine	rs76428106	10	13:28604007:C:T	13	28604007	T	C	8.62144e-11	-0.26006	0.0400749	0.160852	0.688373	0	3.13e-07	-0.248988	0.048663	0.919702	6.08e-05	-0.283392	0.070643	0.919702	1	rs76428106	---
spine	17:57817084_CA_C	11	17:57817084:C:CA	17	57817084	C	C	9.977e-09	-0.0626062	0.0109239	0.0800681	0.777205	0	1.66e-06	-0.064867	0.013534	0.839863	0.00162	-0.05838	0.018504	0.839863	1	17:57817084_CA_C	---
spine	rs73036519	12	19:45748362:C:G	19	45748362	G	C	1.10542e-11	-0.0660347	0.00972234	0.194807	0.658946	0	9.66e-09	-0.069182	0.012057	0.986667	0.000253	-0.060184	0.016439	0.986667	1	rs73036519	---
