# Supplementary material for: Deep learning and genome-wide association meta-analyses of bone marrow adiposity in the UK Biobank
Source: Nat Commun. 2025 Jan 2;16:99. doi: 10.1038/s41467-024-55422-4 (PMC11697225; doi:10.1038/s41467-024-55422-4)
Supplement: Supplementary file 47 — Supplementary Data 44 [file 41467_2024_55422_MOESM47_ESM.xlsx]

## Sheet: Supplementary Table 44
Supplementary Table 44: Comparison of lead SNPs in meta-GWAS for the white unrelated sample by sex group (with/without BMI adjustment)
BMFF_region	rsid	GenomicLocus	uniqID	chr	pos	allele_0	allele_1	P_value_meta.bmi	beta_meta.bmi	se_meta.bmi	Q_meta.bmi	P_heterogeneity_meta.bmi	I2_meta.bmi	cohort_1_p.bmi	cohort_1_beta.bmi	cohort_1_se.bmi	cohort_1_info.bmi	cohort_2_p.bmi	cohort_2_beta.bmi	cohort_2_se.bmi	cohort_2_info.bmi	direction.bmi	P_value_meta.nobmi	beta_meta.nobmi	se_meta.nobmi	Q_meta.nobmi	P_heterogeneity_meta.nobmi	I2_meta.nobmi	cohort_1_p.nobmi	cohort_1_beta.nobmi	cohort_1_se.nobmi	cohort_1_info.nobmi	cohort_2_p.nobmi	cohort_2_beta.nobmi	cohort_2_se.nobmi	cohort_2_info.nobmi	direction.nobmi	beta_diff			Genomic locus : Index of genomic rick loci.
Male																																									uniqID : Unique ID of SNPs consisting of chr:position:allele1:allele2 where alleles are alphabetically ordered.
Femoral head (n=3)																																									rsID : rsID of the top lead SNP based on dbSNP build 146.
femoral head	rs4263799	1	8:72394991:C:T	8	72394991	C	T	2.7e-08	-0.0569161	0.0102376	2.25825	0.132904	55.7179	7.66e-08	-0.068154	0.012678	0.993991	0.0389	-0.035855	0.017356	0.993991	---	2.96e-08	-0.0578331	0.0104322	2.21866	0.136351	54.9277	8.98e-08	-0.069277	0.012956	0.993991	0.0369	-0.036734	0.017592	0.993991	---	0.000917			chr : chromosome of top lead SNP
femoral head	rs9594738	2	13:42952145:C:T	13	42952145	C	T	6.35e-12	0.0702257	0.0102199	0.190109	0.662826	0	1.56e-07	0.066901	0.012751	1	8.34e-06	0.076198	0.01709	1	+++	3.15e-12	0.0725902	0.0104135	0.00695597	0.933532	0	3.39e-08	0.071937	0.01303	1	2.1e-05	0.073745	0.017325	1	+++	-0.0023645			pos : position of top lead SNP on hg19
femoral head	rs3746460	3	20:32248163:C:T	20	32248163	C	T	2.19e-08	-0.0621388	0.0111032	0.0323529	0.857255	0	1.25e-05	-0.060644	0.013869	0.990659	0.000472	-0.064807	0.018529	0.990659	---	7.2e-09	-0.0654566	0.0113127	0.0729845	0.78704	0	8.38e-06	-0.06315	0.014173	0.990659	0.000217	-0.069506	0.018779	0.990659	---	0.0033178			allele_0: non-effect allele
Total hip (n=8)																																									allele_1: effect allele
total hip	rs34963268	1	1:22710877:C:G	1	22710877	G	C	1.62e-10	-0.0857793	0.0134161	0.0130862	0.908925	0	2.3e-07	-0.086936	0.0168	0.999372	0.000175	-0.083743	0.02229	0.999372	---	1.57e-09	-0.0827114	0.0137008	0.0397191	0.842031	0	2.73e-06	-0.080643	0.017188	0.999372	0.000144	-0.086316	0.02269	0.999372	---	-0.0030679			Two-sided association P values from inverse-variance -weighted fixed-effect model meta-analysis are given.
total hip	rs6909279	3	6:151895456:C:G	6	151895456	G	C	4.4e-11	-0.0688776	0.0104518	1.80133	0.179552	44.4853	9.56e-06	-0.058187	0.013141	0.992472	4.23e-07	-0.087284	0.017243	0.992472	---	8.11e-11	-0.069356	0.0106724	2.06394	0.15082	51.5489	1.84e-05	-0.057613	0.013443	0.992472	3.61e-07	-0.089375	0.017552	0.992472	---	0.0004784
total hip	7:28027811_GA_G	4	7:28027811:G:GA	7	28027811	G	G	7.29e-09	-0.103033	0.0178135	0.573725	0.448782	0	4.21e-07	-0.113311	0.022393	0.919418	0.00372	-0.08532	0.029397	0.919418	---	1.35e-08	-0.103307	0.0181903	0.461014	0.497151	0	8.58e-07	-0.112761	0.022908	0.919418	0.00359	-0.087172	0.029926	0.919418	---	0.000274
total hip	rs4448201	5	7:96154912:C:G	7	96154912	G	C	9.23e-10	-0.0670106	0.0109455	0.0661524	0.797024	0	2.17e-06	-0.064894	0.013694	0.993733	0.000104	-0.070755	0.018214	0.993733	---	1.36e-08	-0.0634663	0.011178	0.225793	0.634661	0	2.22e-05	-0.059453	0.01401	0.993733	0.000145	-0.070496	0.018542	0.993733	---	-0.0035443
total hip	rs4263799	6	8:72394991:C:T	8	72394991	C	T	2.14e-16	-0.0845342	0.0102912	0.0612353	0.804554	0	1.6e-11	-0.086426	0.01282	0.993991	2.65e-06	-0.081106	0.017258	0.993991	---	4.83e-16	-0.0852942	0.0105097	0.0689993	0.792799	0	2.76e-11	-0.087355	0.013115	0.993991	3.46e-06	-0.081596	0.017569	0.993991	---	0.00076
total hip	rs10733608	7	9:117148430:G:T	9	117148430	G	T	4.82e-08	0.0562816	0.0103122	0.863335	0.352807	0	0.00015	0.049034	0.01293	0.984251	5.54e-05	0.068949	0.017094	0.984251	+++	7.45e-09	0.0608629	0.010529	0.633184	0.42619	0	3.79e-05	0.054495	0.013225	0.984251	3.64e-05	0.071886	0.0174	0.984251	+++	-0.0045813
total hip	rs17476364	8	10:71094504:C:T	10	71094504	T	C	1.81e-11	-0.11039	0.0164264	0.182893	0.668899	0	3.15e-07	-0.105111	0.020548	0.996797	1.23e-05	-0.119738	0.027342	0.996797	---	1.02e-12	-0.119544	0.0167712	0.127798	0.720726	0	4.45e-08	-0.115016	0.021016	0.996797	4.7e-06	-0.127483	0.02783	0.996797	---	0.009154
total hip	rs2414098	10	15:51537806:C:T	15	51537806	T	C	2.59e-09	-0.0629782	0.0105743	0.0948889	0.758052	0	5.18e-06	-0.060506	0.013275	0.988195	0.000123	-0.06727	0.017491	0.988195	---	2.76e-08	-0.0599988	0.0107992	0.0363832	0.848726	0	1.71e-05	-0.058428	0.013581	0.988195	0.000433	-0.0627	0.017809	0.988195	---	-0.0029794
Diaphysis (n=11)
diaphysis	rs10242100	4	7:120983343:A:G	7	120983343	A	G	2.85e-15	-0.0930284	0.0117798	2.00988	0.156277	50.2459	3.41e-08	-0.080738	0.014626	0.9977	5.97e-09	-0.115721	0.019874	0.9977	---	4.85e-15	-0.0930648	0.0118847	1.62434	0.202487	38.4367	2.91e-08	-0.081903	0.014763	0.9977	1.46e-08	-0.11362	0.020034	0.9977	---	3.64e-05
diaphysis	rs4448201	3	7:96154912:C:G	7	96154912	G	C	1.22e-10	-0.0725239	0.0112662	1.5295	0.216187	34.6192	3.34e-09	-0.082794	0.013996	0.993733	0.00476	-0.053621	0.018988	0.993733	---	5.75e-10	-0.0704415	0.0113669	1.12692	0.288434	11.2625	1.97e-08	-0.07935	0.014129	0.993733	0.00472	-0.054097	0.019138	0.993733	---	-0.0020824
diaphysis	rs7839059	5	8:119976542:A:C	8	119976542	C	A	3.74e-14	0.0844221	0.0111528	0.398327	0.527954	0	1.26e-08	0.079183	0.013903	0.995967	5.1e-07	0.093879	0.018679	0.995967	+++	8.53e-14	0.0839627	0.0112522	0.490279	0.483803	0	2.66e-08	0.078089	0.014035	0.995967	5.23e-07	0.094531	0.018826	0.995967	+++	0.0004594
diaphysis	rs113468474	6	13:43391068:A:G	13	43391068	G	A	1.09e-08	-0.222136	0.0388598	2.2152	0.136657	54.8574	0.000182	-0.180035	0.048065	1	5e-06	-0.301591	0.06603	1	---	2.63e-08	-0.218153	0.0392062	1.84644	0.174198	45.8417	0.00022	-0.179321	0.048516	1	1.25e-05	-0.291242	0.06656	1	---	-0.003983
diaphysis	rs138818878	6	13:43148546:C:G	13	43148546	C	G	1.08e-11	-0.215455	0.0317051	0.0319142	0.858216	0	2.92e-08	-0.219694	0.039601	0.938629	8.6e-05	-0.207887	0.052914	0.938629	---	1.02e-11	-0.217599	0.0319846	0.0409935	0.83955	0	2.64e-08	-0.222453	0.039971	0.938629	8.98e-05	-0.208959	0.053331	0.938629	---	0.002144
diaphysis	rs17595883	6	13:42958556:C:T	13	42958556	T	C	2.71e-15	-0.195343	0.0247158	2.29504	0.129788	56.4277	4.69e-08	-0.16775	0.030702	1	3.57e-09	-0.246152	0.041662	1	---	3.9e-15	-0.195935	0.0249344	2.75075	0.097209	63.6462	9.49e-08	-0.165411	0.030991	1	2.03e-09	-0.251963	0.041987	1	---	0.000592
diaphysis	rs238270	6	13:42932925:A:G	13	42932925	G	A	3.58e-09	-0.0656831	0.0111279	1.27049	0.259675	21.2902	4.54e-05	-0.056421	0.013833	0.986841	1.04e-05	-0.082669	0.018733	0.986841	---	4.5e-09	-0.0658378	0.0112264	1.39118	0.238206	28.1185	5.98e-05	-0.056045	0.013963	0.986841	9.29e-06	-0.083742	0.01888	0.986841	---	0.0001547
diaphysis	rs758487200	6	13:43137799:C:CA	13	43137799	C	C	1.3e-21	-0.117048	0.0122561	1.24939	0.263669	19.961	4.91e-17	-0.126962	0.015129	0.925087	2.73e-06	-0.098118	0.020905	0.925087	---	1.3e-22	-0.120983	0.0123631	1.54168	0.214367	35.1358	5.19e-18	-0.132107	0.015268	0.925087	2.21e-06	-0.0998	0.021069	0.925087	---	0.003935
diaphysis	18:60043511_CT_C	8	18:60043511:C:CT	18	60043511	C	C	7.21e-10	-0.084476	0.0137105	0.14954	0.698975	0	2.37e-07	-0.088433	0.017108	0.863147	0.00074	-0.077372	0.022923	0.863147	---	6.95e-10	-0.0853039	0.0138316	0.21776	0.640752	0	1.82e-07	-0.090128	0.017268	0.863147	0.000909	-0.076668	0.023104	0.863147	---	0.0008279
diaphysis	rs884205	8	18:60054857:A:C	18	60054857	A	C	5.94e-12	-0.083794	0.0121775	0.15345	0.69526	0	1.39e-07	-0.080215	0.015224	0.981695	8.97e-06	-0.090152	0.020291	0.981695	---	9.19e-12	-0.0837697	0.0122853	0.149955	0.698578	0	1.82e-07	-0.080195	0.015367	0.981695	1.08e-05	-0.090101	0.020451	0.981695	---	-2.43e-05
diaphysis	21:36926852_CT_C	9	21:36926852:C:CT	21	36926852	C	C	1.36e-08	-0.0601085	0.0105852	1.08387	0.297833	7.73815	7.46e-05	-0.052019	0.013131	0.987658	2.71e-05	-0.075121	0.017888	0.987658	---	1.21e-08	-0.0608586	0.0106788	1.1407	0.285505	12.3343	7.54e-05	-0.052474	0.013254	0.987658	2.31e-05	-0.076373	0.018029	0.987658	---	0.0007501
Spine (n=10)
spine	3:12508516_TA_T	1	3:12508516:T:TA	3	12508516	T	T	5.81e-16	-0.0777096	0.00960182	0.133271	0.715064	0	2.47e-11	-0.080359	0.012036	0.987881	4.52e-06	-0.073072	0.015924	0.987881	---	7.28e-16	-0.0775278	0.00961207	0.170027	0.680088	0	2.37e-11	-0.080523	0.012048	0.987881	5.87e-06	-0.072283	0.015943	0.987881	---	-0.0001818
spine	rs3729931	1	3:12626516:A:G	3	12626516	G	A	1.82e-12	-0.0689385	0.0097822	0.03305	0.855742	0	1.06e-08	-0.070288	0.01228	1	3.9e-05	-0.066595	0.016182	1	---	2.55e-12	-0.0685574	0.00979297	0.0141716	0.90524	0	1.64e-08	-0.069442	0.012293	1	3.55e-05	-0.067021	0.016201	1	---	-0.0003811
spine	rs4449583	2	5:1284135:C:T	5	1284135	C	T	6.68e-12	-0.068881	0.0100347	0.774926	0.378698	0	7.98e-07	-0.062179	0.012596	0.989849	1.28e-06	-0.080524	0.016602	0.989849	---	5.89e-12	-0.0691365	0.0100455	0.775158	0.378626	0	7.4e-07	-0.062427	0.012609	0.989849	1.21e-06	-0.080795	0.016621	0.989849	---	0.0002555
spine	rs4484459	3	5:36492502:A:T	5	36492502	A	T	4.88e-12	0.0992473	0.014365	1.54134	0.214418	35.1215	1.71e-06	0.085899	0.017943	0.993948	2.9e-07	0.123075	0.023973	0.993948	+++	6.37e-12	0.0988123	0.0143807	1.64996	0.198964	39.3925	2.25e-06	0.084988	0.017962	0.993948	2.73e-07	0.123495	0.024001	0.993948	+++	0.000435
spine	rs570589243	4	6:168342439:A:AG	6	168342439	A	A	6.4e-11	0.0661765	0.0101278	0.230973	0.630804	0	9.89e-07	0.062447	0.012759	0.950082	1.36e-05	0.072529	0.016652	0.950082	+++	8.96e-11	0.0657342	0.0101386	0.287419	0.591879	0	1.45e-06	0.06157	0.012772	0.950082	1.29e-05	0.072829	0.016671	0.950082	+++	0.0004423
spine	rs11775560	5	8:61660163:A:G	8	61660163	A	G	3.78e-08	-0.0664606	0.0120816	0.900668	0.342603	0	0.000136	-0.057806	0.015137	1	4.71e-05	-0.081651	0.020054	1	---	4.25e-08	-0.0662816	0.0120948	0.965281	0.32586	0	0.000156	-0.057313	0.015153	1	4.44e-05	-0.082026	0.020077	1	---	-0.000179
spine	rs7028191	6	9:137117496:C:T	9	137117496	C	T	3.51e-15	0.0750461	0.00953423	2.72719	0.0986525	63.3323	1.44e-07	0.063056	0.011984	0.977554	1.25e-09	0.095722	0.015737	0.977554	+++	2.94e-15	0.0753376	0.00954428	2.74931	0.0972963	63.6273	1.35e-07	0.063288	0.011996	0.977554	1.11e-09	0.096122	0.015755	0.977554	+++	-0.0002915
spine	rs7137828	7	12:111932800:C:T	12	111932800	C	T	1.38e-10	0.0606109	0.0094432	0.621828	0.430369	0	2.39e-08	0.066286	0.011873	0.997488	0.00112	0.05084	0.015579	0.997488	+++	1.35e-10	0.0607057	0.00945325	0.586004	0.443968	0	2.54e-08	0.06622	0.011885	0.997488	0.00104	0.051209	0.015597	0.997488	+++	-9.48e-05
spine	rs137991431	9	19:45745052:C:CCA	19	45745052	C	C	5.31e-09	-0.0629596	0.0107858	1.78138	0.18198	43.8638	0.000139	-0.051892	0.013605	0.987139	3.96e-06	-0.081684	0.017696	0.987139	---	9.87e-09	-0.0619052	0.010798	1.92333	0.16549	48.0068	0.000217	-0.050393	0.01362	0.987139	4.41e-06	-0.081385	0.017717	0.987139	---	-0.0010544
spine	rs752508	8	19:1168753:A:G	19	1168753	G	A	5.31e-11	-0.0687157	0.0104718	1.13016	0.287742	11.5166	3.81e-06	-0.060405	0.013068	0.985893	1.82e-06	-0.083628	0.017505	0.985893	---	4.6e-11	-0.0690145	0.0104833	1.21603	0.270142	17.7649	3.93e-06	-0.060385	0.013082	0.985893	1.45e-06	-0.084501	0.017525	0.985893	---	0.0002988
Female
Femoral head (n=7)
femoral head	rs12728589	1	1:22692315:C:G	1	22692315	G	C	1.49e-18	-0.105208	0.0119681	0.674803	0.411382	0	4.75e-11	-0.097939	0.014884	0.995513	4.07e-09	-0.118505	0.020131	0.995513	---	2.36e-18	-0.106367	0.0121722	0.516959	0.472142	0	4.6e-11	-0.099864	0.015165	0.995513	7.29e-09	-0.118145	0.020408	0.995513	---	0.001159
femoral head	rs72683129	2	1:66069781:A:G	1	66069781	A	G	5.71e-09	-0.0761557	0.0130741	0.810218	0.368056	0	2.05e-07	-0.085008	0.01636	0.970467	0.00541	-0.060511	0.021749	0.970467	---	3.98e-08	-0.0730266	0.0132975	1.35527	0.244358	26.2141	3.74e-07	-0.08473	0.01667	0.970467	0.0173	-0.05255	0.02205	0.970467	---	-0.0031291
femoral head	rs1874643	3	4:55751907:A:G	4	55751907	A	G	1.02e-10	-0.070634	0.0109282	1.38038	0.240037	27.556	7.05e-06	-0.061117	0.013603	0.984785	1.68e-06	-0.087956	0.018352	0.984785	---	6.32e-11	-0.0726433	0.0111143	0.871361	0.350579	0	2.83e-06	-0.064915	0.013859	0.984785	3.32e-06	-0.086571	0.018605	0.984785	---	0.0020093
femoral head	6:133339485_GA_G	4	6:133339485:G:GA	6	133339485	G	G	1.12e-09	0.0597081	0.0098033	0.00426096	0.947954	0	1.26e-06	0.059233	0.01221	0.989764	0.000233	0.06057	0.016445	0.989764	+++	1.02e-09	0.0608832	0.00997051	0.103051	0.748199	0	2.6e-06	0.058494	0.012442	0.989764	9.31e-05	0.065171	0.016668	0.989764	+++	-0.0011751
femoral head	rs4263799	6	8:72394991:C:T	8	72394991	C	T	7.78e-11	-0.0599738	0.00922007	0.668269	0.413656	0	2.52e-06	-0.054306	0.011536	0.993991	5.11e-06	-0.069997	0.015341	0.993991	---	3.67e-10	-0.0587739	0.00937767	1.06687	0.301653	6.26814	1.23e-05	-0.051451	0.011756	0.993991	4.21e-06	-0.071586	0.01555	0.993991	---	-0.0011999
femoral head	rs8001611	7	13:42965694:C:T	13	42965694	C	T	2.83e-08	-0.0508156	0.00915365	1.59314	0.206879	37.2308	1.83e-07	-0.059322	0.011367	0.998399	0.0231	-0.035123	0.015439	0.998399	---	2.18e-08	-0.0521092	0.00930981	1.11027	0.292023	9.93192	2.98e-07	-0.059369	0.011582	0.998399	0.0133	-0.038854	0.01565	0.998399	---	0.0012936
femoral head	20:34008850_CAA_C	9	20:34008850:C:CAA	20	34008850	C	C	5.89e-12	-0.0674764	0.00980439	0.469274	0.493321	0	2.86e-09	-0.072442	0.012193	0.94737	0.000401	-0.058392	0.016492	0.94737	---	3.71e-11	-0.0659715	0.00997262	0.479952	0.488444	0	1.06e-08	-0.071106	0.012425	0.94737	0.000702	-0.056675	0.016719	0.94737	---	-0.0015049
Total hip (n=13)
total hip	rs12728589	1	1:22692315:C:G	1	22692315	G	C	3.4e-22	-0.109524	0.0113054	0.000402134	0.984001	0	7.83e-15	-0.109356	0.014069	0.995513	7.59e-09	-0.10983	0.018994	0.995513	---	1.53e-20	-0.111482	0.0119987	0.0387719	0.843901	0	4.34e-14	-0.113253	0.014995	0.995513	6.28e-08	-0.10833	0.020006	0.995513	---	0.001958
total hip	rs72683129	2	1:66069781:A:G	1	66069781	A	G	2.57e-12	-0.0862171	0.0123174	0.118379	0.7308	0	6.68e-09	-0.089406	0.015415	0.970467	8.42e-05	-0.080585	0.020486	0.970467	---	8.17e-10	-0.0802877	0.0130726	0.851045	0.356257	0	5.19e-08	-0.089469	0.01643	0.970467	0.00284	-0.064447	0.021581	0.970467	---	-0.0059294
total hip	rs6547608	3	2:85508850:A:G	2	85508850	G	A	2.19e-09	0.0537201	0.00897846	2.70878	0.0997972	63.083	0.000146	0.042643	0.011221	0.973399	9.48e-07	0.073433	0.014969	0.973399	+++	8.83e-09	0.0548002	0.00952754	1.90436	0.167591	47.4889	0.00018	0.044828	0.011958	0.973399	4.82e-06	0.072135	0.015766	0.973399	+++	-0.0010801
total hip	3:12360884_TG_T	4	3:12360884:T:TG	3	12360884	T	T	1.73e-11	0.0894971	0.013304	0.236874	0.626473	0	4.01e-07	0.084594	0.016688	0.995538	8.72e-06	0.098048	0.022038	0.995538	+++	8.46e-09	0.0813147	0.0141194	0.0271272	0.869178	0	7.79e-06	0.079533	0.017787	0.995538	0.000282	0.08435	0.023216	0.995538	+++	0.0081824
total hip	rs796821996	4	3:12280157:C:CT	3	12280157	C	C	6.4e-10	-0.127939	0.0207013	1.19389	0.274547	16.2399	2.24e-05	-0.11061	0.026078	0.942452	3.78e-06	-0.157464	0.03404	0.942452	---	2.58e-09	-0.130827	0.0219643	0.781512	0.376679	0	3.11e-05	-0.115775	0.027791	0.942452	1.4e-05	-0.155875	0.03585	0.942452	---	0.002888
total hip	rs1874643	5	4:55751907:A:G	4	55751907	A	G	4.56e-14	-0.0777182	0.0103021	0.579702	0.446429	0	2.24e-08	-0.071873	0.012848	0.984785	3.15e-07	-0.088244	0.017241	0.984785	---	4.68e-14	-0.0824299	0.0109317	0.0710044	0.78988	0	4.64e-09	-0.080234	0.01369	0.984785	2.05e-06	-0.086294	0.01816	0.984785	---	0.0047117
total hip	rs2941739	6	6:152014804:C:G	6	152014804	G	C	4.46e-15	-0.0687994	0.00877404	0.678744	0.410019	0	1.18e-11	-0.074165	0.010927	0.988556	6.07e-05	-0.059061	0.014721	0.988556	---	5.57e-15	-0.0727417	0.00931007	1.6129	0.204085	37.9997	2.42e-12	-0.081621	0.011643	0.988556	0.000239	-0.056997	0.015504	0.988556	---	0.0039423
total hip	rs4869743	6	6:151907958:C:T	6	151907958	T	C	1.24e-23	0.0958598	0.00956656	0.075095	0.784058	0	4.65e-15	0.093885	0.011977	0.998506	4.34e-10	0.09934	0.0159	0.998506	+++	9.14e-23	0.0996998	0.0101517	0.0292164	0.86428	0	1.33e-14	0.098377	0.012765	0.998506	1.19e-09	0.101976	0.016745	0.998506	+++	-0.00384
total hip	rs6905582	6	6:152000454:A:G	6	152000454	G	A	3.35e-14	0.0876421	0.0115562	0.31777	0.572951	0	9.47e-09	0.082781	0.014419	0.979945	6.23e-07	0.096372	0.019323	0.979945	+++	6.15e-14	0.0920292	0.0122626	0.213063	0.644377	0	1.15e-08	0.087755	0.015366	0.979945	1.02e-06	0.099525	0.020349	0.979945	+++	-0.0043871
total hip	rs4263799	7	8:72394991:C:T	8	72394991	C	T	4.45e-14	-0.0657457	0.00871128	3.52e-06	0.998502	0	1.73e-09	-0.065758	0.010915	0.993991	5.54e-06	-0.065724	0.014458	0.993991	---	7.83e-12	-0.0632528	0.00924537	0.28607	0.59275	0	3.23e-07	-0.059473	0.011637	0.993991	4.72e-06	-0.069722	0.015224	0.993991	---	-0.0024929
total hip	rs201220977	10	10:65065272:C:CCTCT	10	65065272	C	C	2.08e-09	0.0534313	0.00891816	0.487485	0.485052	0	1.13e-05	0.04881	0.011106	0.955402	3.64e-05	0.061821	0.014964	0.955402	+++	1.02e-09	0.0577755	0.00946281	0.600153	0.43852	0	1.01e-05	0.052269	0.011835	0.955402	1.85e-05	0.067535	0.015756	0.955402	+++	-0.0043442
total hip	rs767151743	11	11:86291399:T:TGTATCTTCTGGTAA	11	86291399	T	T	1.42e-08	-0.0515331	0.00908759	0.853823	0.355473	0	3.31e-07	-0.057756	0.011311	0.982538	0.00845	-0.040202	0.015263	0.982538	---	4.53e-08	-0.052739	0.00964342	1.14776	0.284018	12.8739	5.24e-07	-0.060487	0.012054	0.982538	0.0154	-0.038963	0.016073	0.982538	---	0.0012059
total hip	rs9533090	12	13:42951449:C:T	13	42951449	C	T	3.05e-16	0.0707828	0.00866248	0.535384	0.464352	0	2.54e-12	0.075474	0.010777	1	1.95e-05	0.062219	0.014561	1	+++	7.5e-16	0.0741111	0.00919254	0.249499	0.617428	0	1.48e-11	0.077551	0.011486	1	9.36e-06	0.067982	0.015332	1	+++	-0.0033283
Diaphysis (n=8)
diaphysis	rs6931664	2	6:151857594:A:G	6	151857594	A	G	5.08e-12	-0.0638687	0.00925197	0.128357	0.720142	0	9.61e-09	-0.066353	0.011562	1	0.000119	-0.059446	0.015427	1	---	1.28e-11	-0.0646408	0.00954678	0.138272	0.710005	0	1.82e-08	-0.067316	0.011954	1	0.00016	-0.05993	0.015863	1	---	0.0007721
diaphysis	7:121026746_CAT_C	4	7:121026746:C:CAT	7	121026746	C	C	7.09e-23	-0.100289	0.0101851	2.75656	0.0968563	63.7229	6.12e-19	-0.112854	0.012689	0.90537	5.69e-06	-0.077531	0.017077	0.90537	---	7.39e-21	-0.0984777	0.0105121	2.46898	0.116113	59.4974	3.13e-17	-0.110821	0.013123	0.90537	1.4e-05	-0.076374	0.017561	0.90537	---	-0.0018113
diaphysis	rs6965122	3	7:96133319:A:G	7	96133319	A	G	2.21e-10	0.0609434	0.00960318	1.11674	0.290621	10.454	1.32e-08	0.068679	0.012075	0.997222	0.00266	0.04763	0.015841	0.997222	+++	1e-10	0.0640689	0.009908	0.285659	0.593016	0	4.87e-08	0.068129	0.012485	0.997222	0.00045	0.057162	0.016284	0.997222	+++	-0.0031255
diaphysis	rs11573824	5	8:119959925:A:T	8	119959925	A	T	9.29e-23	0.089707	0.00913572	0.788122	0.374668	0	3.89e-17	0.095713	0.011368	0.993864	2.95e-07	0.078755	0.015351	0.993864	+++	7.53e-20	0.0860008	0.00943014	0.5249	0.468759	0	9.6e-15	0.091089	0.011758	0.993864	1.18e-06	0.076827	0.015788	0.993864	+++	0.0037062
diaphysis	rs11617942	6	13:42973378:C:T	13	42973378	C	T	9.04e-15	0.40674	0.0524684	0.0603265	0.805981	0	7.45e-09	0.39593	0.068484	0.916146	2.39e-07	0.422103	0.081641	0.916146	+++	6.51e-14	0.405806	0.0541266	0.176581	0.674328	0	4.79e-08	0.386621	0.070811	0.916146	2.59e-07	0.432771	0.083948	0.916146	+++	0.000934
diaphysis	rs138818878	6	13:43148546:C:G	13	43148546	C	G	1.34e-11	-0.183741	0.0271653	1.05818	0.30363	5.49844	1.13e-09	-0.203822	0.033452	0.938629	0.00188	-0.144854	0.046551	0.938629	---	1.05e-11	-0.190625	0.0280329	0.685645	0.40765	0	2.03e-09	-0.207399	0.034586	0.938629	0.000932	-0.158503	0.047862	0.938629	---	0.006884
diaphysis	rs34723116	6	13:42960625:C:T	13	42960625	T	C	9.79e-09	-0.0584159	0.0101871	0.171814	0.678505	0	1.25e-06	-0.061549	0.012685	0.998057	0.00205	-0.052725	0.017096	0.998057	---	4.9e-09	-0.0614946	0.010511	0.38447	0.535221	0	4.21e-07	-0.066356	0.013113	0.998057	0.00271	-0.052757	0.01758	0.998057	---	0.0030787
diaphysis	rs665632	6	13:43106514:C:T	13	43106514	T	C	2.31e-13	0.0861972	0.0117604	0.955858	0.328233	0	1.05e-10	0.094761	0.014664	0.982551	0.000328	0.07076	0.019688	0.982551	+++	1.43e-11	0.0819784	0.012137	1.16342	0.280757	14.0466	1.44e-09	0.091782	0.015163	0.982551	0.00146	0.064497	0.020248	0.982551	+++	0.0042188
Spine (n=10)
spine	rs200531368	2	1:66100979:T:TA	1	66100979	T	T	4.28e-10	0.0803762	0.0128738	1.31545	0.251411	23.9803	1.47e-05	0.069437	0.016022	0.933201	3.56e-06	0.100306	0.021626	0.933201	+++	4.69e-10	0.0802219	0.0128782	1.29631	0.254888	22.8581	1.52e-05	0.069354	0.01603	0.933201	3.82e-06	0.100004	0.021627	0.933201	+++	0.0001543
spine	rs34761529	1	1:22681214:C:T	1	22681214	C	T	7.29e-11	-0.0718655	0.0110314	0.983527	0.32133	0	2.84e-06	-0.063901	0.013645	0.989561	3.6e-06	-0.086893	0.018743	0.989561	---	6.48e-11	-0.0720868	0.0110356	0.969407	0.324828	0	2.61e-06	-0.064172	0.013653	0.989561	3.5e-06	-0.087003	0.018743	0.989561	---	0.0002213
spine	rs6667616	2	1:66162631:A:C	1	66162631	A	C	2.09e-11	0.0771743	0.0115193	0.0195846	0.888703	0	9.46e-08	0.076003	0.014239	0.970854	5.13e-05	0.079393	0.019597	0.970854	+++	2e-11	0.077275	0.011523	0.0153836	0.901291	0	8.77e-08	0.076236	0.014246	0.970854	5.31e-05	0.079241	0.019597	0.970854	+++	-0.0001007
spine	rs2648312	3	3:12547147:A:G	3	12547147	A	G	2.05e-17	-0.0762626	0.00898183	0.00641884	0.936144	0	5.1e-12	-0.076788	0.011121	0.996865	7.86e-07	-0.075277	0.015232	0.996865	---	1.26e-17	-0.0767986	0.00898499	0.0126548	0.910432	0	3.25e-12	-0.077537	0.011127	0.996865	7.5e-07	-0.075415	0.015232	0.996865	---	0.000536
spine	rs3729931	3	3:12626516:A:G	3	12626516	G	A	1.72e-13	-0.0681817	0.00925235	1.08173	0.298311	7.55545	8.93e-08	-0.061184	0.01144	1	2.33e-07	-0.081415	0.015732	1	---	1.33e-13	-0.0685227	0.00925552	1.04194	0.307372	4.02484	7.24e-08	-0.061649	0.011446	1	2.26e-07	-0.081508	0.015732	1	---	0.000341
spine	rs4518111	3	3:12377344:A:C	3	12377344	A	C	2.95e-09	-0.0537138	0.00905159	1.26353	0.260983	20.8568	4.48e-08	-0.061044	0.011156	0.98637	0.0107	-0.039591	0.015485	0.98637	---	3.17e-09	-0.0536256	0.0090548	1.31842	0.250876	24.1514	4.38e-08	-0.06112	0.011162	0.98637	0.0116	-0.039202	0.015485	0.98637	---	-8.82e-05
spine	rs465983	4	5:55812130:A:G	5	55812130	A	G	6.01e-09	0.0602885	0.0103651	0.412877	0.520513	0	1.53e-05	0.055442	0.012819	0.996735	8.14e-05	0.069441	0.017616	0.996735	+++	5.5e-09	0.0604621	0.0103688	0.396896	0.528697	0	1.42e-05	0.055706	0.012826	0.996735	8.16e-05	0.069434	0.017616	0.996735	+++	-0.0001736
spine	rs113165856	5	6:168272773:C:G	6	168272773	C	G	1.65e-08	0.130333	0.0230866	0.657246	0.417534	0	4.27e-07	0.143785	0.028431	0.948047	0.00839	0.104292	0.039557	0.948047	+++	1.58e-08	0.130556	0.0230948	0.673291	0.411906	0	4.02e-07	0.144183	0.028446	0.948047	0.00845	0.104203	0.039558	0.948047	+++	-0.000223
spine	rs4708612	5	6:168342453:A:G	6	168342453	G	A	2.38e-14	0.06967	0.00913324	0.627385	0.428316	0	3.32e-11	0.074935	0.011296	0.998687	0.000122	0.05973	0.015521	0.998687	+++	2.62e-14	0.0695846	0.00913662	0.624053	0.429545	0	3.59e-11	0.07484	0.011302	0.998687	0.000124	0.059672	0.015522	0.998687	+++	8.54e-05
spine	rs7028191	6	9:137117496:C:T	9	137117496	C	T	3.86e-12	0.0623272	0.00897817	1.38672	0.23896	27.8872	8.67e-07	0.054633	0.011104	0.977554	4.81e-07	0.076855	0.015258	0.977554	+++	3.84e-12	0.062356	0.00898134	1.37375	0.241169	27.2066	8.55e-07	0.054691	0.01111	0.977554	4.89e-07	0.076813	0.015258	0.977554	+++	-2.88e-05
spine	rs11066301	9	12:112871372:A:G	12	112871372	A	G	4.47e-10	-0.0562398	0.00901743	0.0797735	0.777605	0	1.28e-06	-0.054357	0.011214	1	8.39e-05	-0.059685	0.015169	1	---	5.16e-10	-0.0560544	0.00902054	0.0956418	0.757124	0	1.5e-06	-0.053991	0.01122	1	8.07e-05	-0.059826	0.015169	1	---	-0.0001854
spine	rs7310615	9	12:111865049:C:G	12	111865049	C	G	4.15e-14	0.0674534	0.00892691	0.801891	0.370529	0	2.48e-08	0.06162	0.011051	0.986399	2.3e-07	0.078408	0.015144	0.986399	+++	5.3e-14	0.0671935	0.00893007	0.866847	0.35183	0	3.27e-08	0.061123	0.011057	0.986399	2.17e-07	0.078581	0.015144	0.986399	+++	0.0002599
spine	rs7969023	8	12:26803949:C:T	12	26803949	T	C	1.81e-09	-0.0546805	0.00909284	1.62158	0.202871	38.3318	3.47e-05	-0.04636	0.011197	0.986348	5.61e-06	-0.070794	0.015582	0.986348	---	1.96e-09	-0.0545827	0.00909606	1.64536	0.199591	39.2231	3.75e-05	-0.046194	0.011203	0.986348	5.58e-06	-0.070811	0.015582	0.986348	---	-9.78e-05
spine	rs76428106	10	13:28604007:C:T	13	28604007	T	C	9.69e-11	-0.259261	0.0400604	0.183688	0.668222	0	3.65e-07	-0.247439	0.048638	0.919702	5.79e-05	-0.284197	0.07064	0.919702	---	8.62e-11	-0.26006	0.0400749	0.160852	0.688373	0	3.13e-07	-0.248988	0.048663	0.919702	6.08e-05	-0.283392	0.070643	0.919702	---	0.000799
spine	17:57817084_CA_C	11	17:57817084:C:CA	17	57817084	C	C	1.27e-08	-0.0621295	0.0109202	0.0617328	0.803778	0	2.16e-06	-0.064113	0.013527	0.839863	0.00161	-0.058418	0.018504	0.839863	---	9.98e-09	-0.0626062	0.0109239	0.0800681	0.777205	0	1.66e-06	-0.064867	0.013534	0.839863	0.00162	-0.05838	0.018504	0.839863	---	0.0004767
spine	rs73036519	12	19:45748362:C:G	19	45748362	G	C	1.17e-11	-0.0659352	0.00971898	0.193809	0.659766	0	1e-08	-0.069072	0.012051	0.986667	0.000258	-0.060099	0.016438	0.986667	---	1.11e-11	-0.0660347	0.00972234	0.194807	0.658946	0	9.66e-09	-0.069182	0.012057	0.986667	0.000253	-0.060184	0.016439	0.986667	---	9.95e-05
