# Supplementary material for: Deep learning and genome-wide association meta-analyses of bone marrow adiposity in the UK Biobank
Source: Nat Commun. 2025 Jan 2;16:99. doi: 10.1038/s41467-024-55422-4 (PMC11697225; doi:10.1038/s41467-024-55422-4)
Supplement: Supplementary file 48 — Supplementary Data 45 [file 41467_2024_55422_MOESM48_ESM.xlsx]

## Sheet: Supplementary Table 45
Supplementary Table 45: Independent significant SNPs in meta-GWAS for the white unrelated sample by sex group (without BMI adjustment)
BMFF region	rsid	GenomicLocus	uniqID	chr	pos	allele_0	allele_1	P_value_meta	beta_meta	se_meta	Q_meta	P_heterogeneity_meta	I2_meta	cohort_1_p	cohort_1_beta	cohort_1_se	cohort_1_info	cohort_2_p	cohort_2_beta	cohort_2_se	cohort_2_info	nSNPs	nGWASSNPs	direction			Genomic locus : Index of genomic rick loci.
Male																											uniqID : Unique ID of SNPs consisting of chr:position:allele1:allele2 where alleles are alphabetically ordered.
Femoral head (n=7)																											rsID : rsID of the top lead SNP based on dbSNP build 146.
femoral head	rs4263799	1	8:72394991:C:T	8	72394991	C	T	2.96088e-08	-0.0578331	0.0104322	2.21866	0.136351	54.9277	8.98e-08	-0.069277	0.012956	0.993991	0.0369	-0.036734	0.017592	0.993991	30	17	---			chr : chromosome of top lead SNP
femoral head	rs1324003	2	13:42976126:C:T	13	42976126	C	T	9.38531e-09	0.067451	0.011748	0.342817	0.558208	0	2.03e-05	0.062347	0.014629	0.996852	0.0001	0.076721	0.019715	0.996852	44	42	+++			pos : position of top lead SNP on hg19
femoral head	rs238257	2	13:42924883:C:G	13	42924883	C	G	4.46246e-09	-0.0612922	0.0104486	0.711134	0.399068	0	2.93e-05	-0.054661	0.013077	0.994325	2.69e-05	-0.073	0.017376	0.994325	3	3	---			allele_0: non-effect allele
femoral head	rs9594738	2	13:42952145:C:T	13	42952145	C	T	3.1524e-12	0.0725902	0.0104135	0.00695597	0.933532	0	3.39e-08	0.071937	0.01303	1	2.1e-05	0.073745	0.017325	1	45	40	+++			allele_1: effect allele
femoral head	rs142570322	4	20:34003073:C:T	20	34003073	T	C	1.98103e-09	-0.0647522	0.0107932	2.80231	0.0941286	64.3151	0.000156	-0.051133	0.013516	0.949345	7.63e-07	-0.088722	0.017931	0.949345	158	2	---			Two-sided association P values from inverse-variance -weighted fixed-effect model meta-analysis are given.
femoral head	rs3746460	3	20:32248163:C:T	20	32248163	C	T	7.20295e-09	-0.0654566	0.0113127	0.0729845	0.78704	0	8.38e-06	-0.06315	0.014173	0.990659	0.000217	-0.069506	0.018779	0.990659	101	100	---
femoral head	rs551600101	3	20:31977743:A:AT	20	31977743	A	A	1.32707e-08	0.0636953	0.0112089	1.09839	0.294619	8.95787	8.85e-05	0.054899	0.014003	0.861258	2.22e-05	0.079384	0.018701	0.861258	1	1	+++
Total hip (n=20)
total hip	rs34963268	1	1:22710877:C:G	1	22710877	G	C	1.57039e-09	-0.0827114	0.0137008	0.0397191	0.842031	0	2.73e-06	-0.080643	0.017188	0.999372	0.000144	-0.086316	0.02269	0.999372	38	38	---
total hip	rs11386601	2	6:105376486:G:GT	6	105376486	G	G	2.06023e-08	-0.062095	0.0110748	0.252818	0.615098	0	1.92e-06	-0.066341	0.013927	0.896341	0.00272	-0.054792	0.018265	0.896341	44	44	---
total hip	rs1871859	3	6:151898506:C:T	6	151898506	C	T	1.50853e-08	0.0923537	0.0163152	0.0118918	0.913163	0	9.46e-06	0.090993	0.02054	0.990118	0.000425	0.09468	0.026856	0.990118	36	36	+++
total hip	rs6909279	3	6:151895456:C:G	6	151895456	G	C	8.10589e-11	-0.069356	0.0106724	2.06394	0.15082	51.5489	1.84e-05	-0.057613	0.013443	0.992472	3.61e-07	-0.089375	0.017552	0.992472	39	39	---
total hip	7:28027811_GA_G	4	7:28027811:G:GA	7	28027811	G	G	1.35311e-08	-0.103307	0.0181903	0.461014	0.497151	0	8.58e-07	-0.112761	0.022908	0.919418	0.00359	-0.087172	0.029926	0.919418	21	21	---
total hip	rs4448201	5	7:96154912:C:G	7	96154912	G	C	1.36441e-08	-0.0634663	0.011178	0.225793	0.634661	0	2.22e-05	-0.059453	0.01401	0.993733	0.000145	-0.070496	0.018542	0.993733	24	23	---
total hip	rs11786889	6	8:72385003:A:G	8	72385003	A	G	5.08667e-11	-0.0777296	0.0118339	0.551001	0.457909	0	1.23e-08	-0.084321	0.014795	0.993266	0.000816	-0.066023	0.019717	0.993266	16	16	---
total hip	rs4263799	6	8:72394991:C:T	8	72394991	C	T	4.82764e-16	-0.0852942	0.0105097	0.0689993	0.792799	0	2.76e-11	-0.087355	0.013115	0.993991	3.46e-06	-0.081596	0.017569	0.993991	30	30	---
total hip	rs62508473	6	8:72418745:C:T	8	72418745	C	T	8.49005e-10	-0.0720762	0.0117474	0.175513	0.675258	0	2.65e-07	-0.075795	0.014724	0.997361	0.00077	-0.065563	0.019486	0.997361	12	12	---
total hip	rs7008930	6	8:72439542:C:G	8	72439542	C	G	4.37149e-10	-0.0791917	0.0126907	0.72818	0.393474	0	3.89e-08	-0.087353	0.015891	0.993406	0.00213	-0.064822	0.021086	0.993406	20	20	---
total hip	rs10733608	7	9:117148430:G:T	9	117148430	G	T	7.44668e-09	0.0608629	0.010529	0.633184	0.42619	0	3.79e-05	0.054495	0.013225	0.984251	3.64e-05	0.071886	0.0174	0.984251	39	37	+++
total hip	rs17476364	8	10:71094504:C:T	10	71094504	T	C	1.01906e-12	-0.119544	0.0167712	0.127798	0.720726	0	4.45e-08	-0.115016	0.021016	0.996797	4.7e-06	-0.127483	0.02783	0.996797	8	8	---
total hip	rs1475249	9	13:42954505:A:G	13	42954505	A	G	8.22654e-10	-0.0725356	0.0118127	0.297417	0.585506	0	1.61e-07	-0.077361	0.014759	0.99778	0.0012	-0.063935	0.019704	0.99778	44	41	---
total hip	rs238257	9	13:42924883:C:G	13	42924883	C	G	1.26508e-10	-0.0679316	0.0105626	0.00867844	0.925778	0	4.17e-07	-0.067183	0.013272	0.994325	7.3e-05	-0.069225	0.017445	0.994325	3	3	---
total hip	rs238270	9	13:42932925:A:G	13	42932925	G	A	8.13553e-09	-0.0637616	0.0110589	0.208556	0.647901	0	1.6e-05	-0.059928	0.013884	0.986841	0.000121	-0.070415	0.018291	0.986841	29	27	---
total hip	rs58973023	9	13:42959133:A:T	13	42959133	A	T	7.20697e-16	0.0848187	0.0105143	0.000471328	0.982679	0	1.24e-10	0.084992	0.0132	0.998446	1.22e-06	0.084518	0.017391	0.998446	45	40	+++
total hip	rs7995775	9	13:42933413:A:G	13	42933413	G	A	5.18652e-10	0.0687969	0.0110724	0.0521292	0.819399	0	3.84e-07	0.070726	0.013928	0.98579	0.000336	0.065484	0.018252	0.98579	33	30	+++
total hip	rs9533089	9	13:42951012:A:T	13	42951012	T	A	3.94891e-10	0.066768	0.0106726	0.154733	0.694053	0	1.88e-07	0.069969	0.013421	0.993803	0.000503	0.061262	0.017602	0.993803	1	1	+++
total hip	rs9652185	9	13:42981310:A:T	13	42981310	A	T	6.31033e-09	0.0719306	0.0123841	0.341738	0.558828	0	6.91e-07	0.077484	0.015608	0.992171	0.00215	0.062493	0.020347	0.992171	29	29	+++
total hip	rs2414098	10	15:51537806:C:T	15	51537806	T	C	2.76231e-08	-0.0599988	0.0107992	0.0363832	0.848726	0	1.71e-05	-0.058428	0.013581	0.988195	0.000433	-0.0627	0.017809	0.988195	16	16	---
Diaphysis (n=32)
diaphysis	3:12388908_CTTG_C	1	3:12388908:C:CTTG	3	12388908	C	C	4.59175e-15	0.126574	0.0161496	1.14409	0.284789	12.5945	3.39e-12	0.139172	0.019988	0.999704	0.000177	0.102888	0.027408	0.999704	31	31	+++
diaphysis	rs1152001	1	3:12471862:A:G	3	12471862	G	A	8.00033e-09	-0.0782567	0.0135663	2.24335	0.13419	55.4238	3.54e-08	-0.093499	0.016959	0.946658	0.0237	-0.051169	0.022608	0.946658	1	1	---
diaphysis	rs7740522	2	6:151876252:C:T	6	151876252	C	T	6.521e-09	-0.0631891	0.0108894	0.892869	0.344701	0	4.45e-05	-0.055503	0.013592	0.995993	2.37e-05	-0.076964	0.018196	0.995993	39	39	---
diaphysis	rs10242100	4	7:120983343:A:G	7	120983343	A	G	4.85454e-15	-0.0930648	0.0118847	1.62434	0.202487	38.4367	2.91e-08	-0.081903	0.014763	0.9977	1.46e-08	-0.11362	0.020034	0.9977	23	22	---
diaphysis	rs2536185	4	7:120984041:G:T	7	120984041	G	T	1.55729e-11	-0.0721467	0.0107004	0.745322	0.387961	0	1.1e-06	-0.065219	0.013375	0.998591	2.23e-06	-0.084465	0.017835	0.998591	18	18	---
diaphysis	rs4448201	3	7:96154912:C:G	7	96154912	G	C	5.7518e-10	-0.0704415	0.0113669	1.12692	0.288434	11.2625	1.97e-08	-0.07935	0.014129	0.993733	0.00472	-0.054097	0.019138	0.993733	24	23	---
diaphysis	rs1485287	5	8:119950697:C:T	8	119950697	C	T	3.43278e-11	0.089174	0.0134568	0.00927145	0.923292	0	1.49e-07	0.088208	0.016785	0.988983	5.43e-05	0.090912	0.022514	0.988983	12	12	+++
diaphysis	rs2055101	5	8:119886923:C:T	8	119886923	C	T	4.10319e-09	-0.0628958	0.0106966	2.14959	0.142608	53.4795	0.000114	-0.051337	0.013288	0.986436	3.07e-06	-0.084174	0.018029	0.986436	36	3	---
diaphysis	rs2073617	5	8:119964283:A:G	8	119964283	G	A	1.71635e-10	0.0683261	0.0107014	1.3121	0.252015	23.7861	8.1e-06	0.059303	0.013288	0.998392	2.55e-06	0.084979	0.018052	0.998392	106	19	+++
diaphysis	rs76984895	5	8:119997745:A:T	8	119997745	A	T	9.50253e-09	0.138686	0.024164	0.0311456	0.859916	0	2.5e-06	0.141861	0.030125	0.977906	0.00102	0.132958	0.040465	0.977906	4	4	+++
diaphysis	rs7824837	5	8:120008736:A:C	8	120008736	A	C	6.48147e-09	0.0621066	0.010701	2.8388	0.0920129	64.7739	0.000246	0.048788	0.013304	0.997008	1.59e-06	0.086514	0.01801	0.997008	152	32	+++
diaphysis	rs7839059	5	8:119976542:A:C	8	119976542	C	A	8.52861e-14	0.0839627	0.0112522	0.490279	0.483803	0	2.66e-08	0.078089	0.014035	0.995967	5.23e-07	0.094531	0.018826	0.995967	3	3	+++
diaphysis	rs11281370	6	13:43171311:T:TACATGTC	13	43171311	T	T	3.43862e-11	-0.130673	0.0197199	2.80398	0.0940308	64.3364	2.33e-10	-0.154769	0.024412	0.932285	0.0108	-0.085421	0.033454	0.932285	5	2	---
diaphysis	rs113468474	6	13:43391068:A:G	13	43391068	G	A	2.63263e-08	-0.218153	0.0392062	1.84644	0.174198	45.8417	0.00022	-0.179321	0.048516	1	1.25e-05	-0.291242	0.06656	1	1	1	---
diaphysis	rs11617942	6	13:42973378:C:T	13	42973378	C	T	4.63309e-08	0.345611	0.0632425	0.246725	0.619391	0	4.16e-06	0.370292	0.080428	0.916146	0.00285	0.305629	0.102365	0.916146	4	4	+++
diaphysis	rs116926994	6	13:43077245:A:G	13	43077245	A	G	1.17588e-14	-0.264496	0.0342673	2.36331	0.124218	57.6866	1.79e-07	-0.224563	0.043	1	4.04e-09	-0.33399	0.056725	1	1	1	---
diaphysis	rs138818878	6	13:43148546:C:G	13	43148546	C	G	1.02288e-11	-0.217599	0.0319846	0.0409935	0.83955	0	2.64e-08	-0.222453	0.039971	0.938629	8.98e-05	-0.208959	0.053331	0.938629	3	3	---
diaphysis	rs17595883	6	13:42958556:C:T	13	42958556	T	C	3.90212e-15	-0.195935	0.0249344	2.75075	0.097209	63.6462	9.49e-08	-0.165411	0.030991	1	2.03e-09	-0.251963	0.041987	1	73	25	---
diaphysis	rs238257	6	13:42924883:C:G	13	42924883	C	G	5.04231e-09	-0.0627706	0.0107378	0.503809	0.477831	0	1.97e-05	-0.057108	0.013377	0.994325	5.03e-05	-0.073029	0.018005	0.994325	3	3	---
diaphysis	rs238270	6	13:42932925:A:G	13	42932925	G	A	4.50308e-09	-0.0658378	0.0112264	1.39118	0.238206	28.1185	5.98e-05	-0.056045	0.013963	0.986841	9.29e-06	-0.083742	0.01888	0.986841	29	27	---
diaphysis	rs34076303	6	13:43185310:T:TG	13	43185310	T	T	3.73534e-10	-0.102064	0.0162919	0.12234	0.72651	0	1.36e-06	-0.097861	0.020244	0.985406	6.38e-05	-0.10979	0.027447	0.985406	16	16	---
diaphysis	rs665632	6	13:43106514:C:T	13	43106514	T	C	2.55365e-19	0.123157	0.0137047	0.185105	0.667023	0	7.39e-14	0.127514	0.017041	0.982551	5.99e-07	0.115178	0.023059	0.982551	54	54	+++
diaphysis	rs758487200	6	13:43137799:C:CA	13	43137799	C	C	1.29544e-22	-0.120983	0.0123631	1.54168	0.214367	35.1358	5.19e-18	-0.132107	0.015268	0.925087	2.21e-06	-0.0998	0.021069	0.925087	1	1	---
diaphysis	rs9533159	6	13:43154959:G:T	13	43154959	T	G	3.50092e-16	-0.0873326	0.0107095	0.0178385	0.89375	0	8.47e-11	-0.086282	0.013288	1	8.15e-07	-0.08928	0.018091	1	52	49	---
diaphysis	rs9533171	6	13:43185106:G:T	13	43185106	G	T	2.05374e-12	-0.100261	0.0142602	0.0616239	0.803947	0	2.91e-08	-0.097696	0.017609	0.991616	1.54e-05	-0.105147	0.024307	0.991616	2	2	---
diaphysis	rs9533172	6	13:43185132:C:G	13	43185132	G	C	2.80659e-11	-0.084247	0.0126566	0.046557	0.829167	0	1.93e-07	-0.082211	0.015787	0.987126	3.34e-05	-0.08791	0.021175	0.987126	54	54	---
diaphysis	rs9562414	6	13:43176715:A:G	13	43176715	A	G	7.58265e-10	0.11386	0.0185035	0.730407	0.392751	0	4.77e-08	0.125512	0.022984	0.997556	0.00307	0.092398	0.031193	0.997556	19	16	+++
diaphysis	18:60043511_CT_C	7	18:60043511:C:CT	18	60043511	C	C	6.94619e-10	-0.0853039	0.0138316	0.21776	0.640752	0	1.82e-07	-0.090128	0.017268	0.863147	0.000909	-0.076668	0.023104	0.863147	1	1	---
diaphysis	rs2957150	7	18:60080311:A:G	18	60080311	A	G	4.58946e-09	-0.065106	0.0111076	0.00136342	0.970545	0	2.64e-06	-0.064804	0.013794	0.997767	0.000459	-0.065663	0.018733	0.997767	6	6	---
diaphysis	rs3017360	7	18:60058547:A:G	18	60058547	A	G	1.42115e-09	-0.064871	0.010717	0.480561	0.488168	0	1.28e-07	-0.070338	0.013306	0.995095	0.00246	-0.054775	0.018082	0.995095	23	23	---
diaphysis	rs884205	7	18:60054857:A:C	18	60054857	A	C	9.18731e-12	-0.0837697	0.0122853	0.149955	0.698578	0	1.82e-07	-0.080195	0.015367	0.981695	1.08e-05	-0.090101	0.020451	0.981695	1	1	---
diaphysis	21:36926852_CT_C	8	21:36926852:C:CT	21	36926852	C	C	1.20516e-08	-0.0608586	0.0106788	1.1407	0.285505	12.3343	7.54e-05	-0.052474	0.013254	0.987658	2.31e-05	-0.076373	0.018029	0.987658	80	80	---
Spine (n=32)
spine	3:12506918_CT_C	1	3:12506918:C:CT	3	12506918	C	C	8.06394e-10	-0.0621288	0.0101127	2.12869	0.144564	53.0228	7.07e-09	-0.073195	0.012641	0.868132	0.012	-0.042457	0.016854	0.868132	1	1	---
spine	3:12508516_TA_T	1	3:12508516:T:TA	3	12508516	T	T	7.28344e-16	-0.0775278	0.00961207	0.170027	0.680088	0	2.37e-11	-0.080523	0.012048	0.987881	5.87e-06	-0.072283	0.015943	0.987881	126	126	---
spine	3:12737066_GGTT_G	1	3:12737066:G:GGTT	3	12737066	G	G	5.467e-09	0.0574618	0.00985236	0.216547	0.641683	0	1.26e-05	0.053995	0.012352	0.922279	0.000102	0.063525	0.016335	0.922279	16	15	+++
spine	rs1463664	1	3:12605448:A:G	3	12605448	A	G	6.30417e-10	-0.0856097	0.0138468	1.21487	0.27037	17.6864	2.19e-08	-0.097136	0.017352	0.993838	0.00443	-0.065401	0.022976	0.993838	19	14	---
spine	rs2290159	1	3:12628920:C:G	3	12628920	G	C	5.26924e-12	-0.079426	0.0115141	0.547493	0.459344	0	2.62e-09	-0.085842	0.014414	1	0.000375	-0.068113	0.01914	1	65	65	---
spine	rs2348195	1	3:12575592:G:T	3	12575592	G	T	3.09972e-08	-0.0542075	0.00979234	0.0414755	0.838623	0	5.81e-06	-0.05572	0.01229	0.987438	0.00147	-0.051578	0.016205	0.987438	35	31	---
spine	rs2648308	1	3:12614107:C:T	3	12614107	T	C	9.60006e-15	-0.0748574	0.00966595	0.396364	0.528973	0	6.81e-09	-0.070254	0.01212	0.998031	2.35e-07	-0.082902	0.016022	0.998031	57	57	---
spine	rs28595399	1	3:12500065:C:T	3	12500065	T	C	7.22193e-10	0.0637749	0.0103511	0.697952	0.403473	0	1.02e-05	0.057246	0.01297	0.987459	1.23e-05	0.075229	0.017179	0.987459	11	11	+++
spine	rs299652	1	3:12547657:A:G	3	12547657	G	A	3.71978e-14	-0.072063	0.00951901	0.493944	0.482173	0	1.21e-10	-0.077174	0.011979	0.99427	5.45e-05	-0.063306	0.01568	0.99427	124	122	---
spine	rs35282213	1	3:12637378:C:CT	3	12637378	C	C	1.07193e-08	-0.0556708	0.00973447	0.0411481	0.839252	0	3.13e-06	-0.057184	0.012264	0.9611	0.000912	-0.053094	0.016004	0.9611	37	37	---
spine	rs3729931	1	3:12626516:A:G	3	12626516	G	A	2.54734e-12	-0.0685574	0.00979297	0.0141716	0.90524	0	1.64e-08	-0.069442	0.012293	1	3.55e-05	-0.067021	0.016201	1	33	33	---
spine	rs374121518	1	3:12620357:A:ATTTTTTTTTTT	3	12620357	A	A	1.08722e-09	-0.0584258	0.0095842	0.0335831	0.854596	0	2.19e-06	-0.057087	0.012051	0.97768	0.000126	-0.06073	0.01581	0.97768	39	39	---
spine	rs375074121	1	3:12693510:A:AAAATAAAT	3	12693510	A	A	1.45556e-09	0.0651132	0.0107639	0.103074	0.748171	0	5.25e-07	0.067728	0.013498	0.922985	0.000692	0.060546	0.017839	0.922985	1	1	+++
spine	rs4256108	1	3:12503639:A:G	3	12503639	G	A	3.84312e-12	-0.0686432	0.00988691	1.23995	0.26548	19.3517	5.33e-10	-0.076962	0.012392	0.980964	0.000981	-0.054073	0.0164	0.980964	1	1	---
spine	rs55836088	1	3:12584226:A:AC	3	12584226	A	A	1.76606e-11	-0.0649464	0.00965866	0.0511985	0.820991	0	1.84e-07	-0.063286	0.01213	0.968922	2.19e-05	-0.067823	0.015966	0.968922	33	33	---
spine	rs6763925	1	3:12515602:C:T	3	12515602	T	C	4.57998e-13	-0.0754593	0.0104266	1.51568	0.218275	34.0228	6.97e-11	-0.085121	0.01305	0.989759	0.000759	-0.058405	0.017338	0.989759	3	1	---
spine	rs12153236	3	5:36485563:A:C	5	36485563	C	A	1.87497e-10	0.102506	0.0160889	1.40161	0.236455	28.6533	1.25e-05	0.088142	0.020151	0.984425	1.78e-06	0.127764	0.026721	0.984425	45	44	+++
spine	rs34312858	3	5:36528406:A:AT	5	36528406	A	A	1.06123e-08	0.0906229	0.0158414	2.65617	0.103149	62.3519	0.000293	0.071455	0.01973	0.98778	2.41e-06	0.125398	0.026575	0.98778	51	47	+++
spine	rs4358550	3	5:36502744:A:G	5	36502744	A	G	1.31618e-09	0.0852449	0.0140543	2.3933	0.121856	58.2167	7.8e-05	0.069124	0.017496	0.99579	1.25e-06	0.114569	0.023597	0.99579	47	43	+++
spine	rs4449583	2	5:1284135:C:T	5	1284135	C	T	5.88766e-12	-0.0691365	0.0100455	0.775158	0.378626	0	7.4e-07	-0.062427	0.012609	0.989849	1.21e-06	-0.080795	0.016621	0.989849	7	7	---
spine	rs4484459	3	5:36492502:A:T	5	36492502	A	T	6.36832e-12	0.0988123	0.0143807	1.64996	0.198964	39.3925	2.25e-06	0.084988	0.017962	0.993948	2.73e-07	0.123495	0.024001	0.993948	37	35	+++
spine	rs7734992	2	5:1280128:C:T	5	1280128	T	C	1.62326e-11	-0.0652764	0.00969005	1.72282	0.189331	41.9555	4.84e-06	-0.055623	0.012165	0.966726	3.15e-07	-0.082034	0.016028	0.966726	6	6	---
spine	rs570589243	4	6:168342439:A:AG	6	168342439	A	A	8.9588e-11	0.0657342	0.0101386	0.287419	0.591879	0	1.45e-06	0.06157	0.012772	0.950082	1.29e-05	0.072829	0.016671	0.950082	76	74	+++
spine	rs11775560	5	8:61660163:A:G	8	61660163	A	G	4.24908e-08	-0.0662816	0.0120948	0.965281	0.32586	0	0.000156	-0.057313	0.015153	1	4.44e-05	-0.082026	0.020077	1	4	4	---
spine	rs1041608	6	9:137116205:C:T	9	137116205	C	T	7.97281e-09	0.0557881	0.00967027	1.38579	0.239117	27.8392	9.33e-05	0.047246	0.01209	0.981011	1.09e-05	0.070959	0.016112	0.981011	28	14	+++
spine	rs7028191	6	9:137117496:C:T	9	137117496	C	T	2.93865e-15	0.0753376	0.00954428	2.74931	0.0972963	63.6273	1.35e-07	0.063288	0.011996	0.977554	1.11e-09	0.096122	0.015755	0.977554	5	2	+++
spine	rs7137828	7	12:111932800:C:T	12	111932800	C	T	1.3478e-10	0.0607057	0.00945325	0.586004	0.443968	0	2.54e-08	0.06622	0.011885	0.997488	0.00104	0.051209	0.015597	0.997488	31	28	+++
spine	rs137991431	9	19:45745052:C:CCA	19	45745052	C	C	9.86647e-09	-0.0619052	0.010798	1.92333	0.16549	48.0068	0.000217	-0.050393	0.01362	0.987139	4.41e-06	-0.081385	0.017717	0.987139	34	32	---
spine	rs4807624	8	19:1167158:A:G	19	1167158	A	G	1.05735e-08	-0.0549152	0.00959844	0.106418	0.74426	0	1.2e-05	-0.052569	0.011994	0.968108	0.000225	-0.059094	0.016007	0.968108	1	1	---
spine	rs4807632	8	19:1171020:A:G	19	1171020	A	G	4.24554e-08	-0.0676925	0.0123519	0.136743	0.711541	0	3.1e-05	-0.064276	0.015425	0.982976	0.000347	-0.073799	0.020622	0.982976	9	9	---
spine	rs72977586	8	19:1186316:C:G	19	1186316	G	C	2.54112e-08	-0.0738953	0.0132656	0.0180727	0.893059	0	1.19e-05	-0.072565	0.01655	0.991071	0.000588	-0.076286	0.022186	0.991071	12	12	---
spine	rs752508	8	19:1168753:A:G	19	1168753	G	A	4.60189e-11	-0.0690145	0.0104833	1.21603	0.270142	17.7649	3.93e-06	-0.060385	0.013082	0.985893	1.45e-06	-0.084501	0.017525	0.985893	24	24	---
Female
Femoral head (n=26)
femoral head	1:22681832_CT_C	1	1:22681832:C:CT	1	22681832	C	C	1.29121e-13	-0.086209	0.0116387	0.261737	0.608929	0	1.77e-08	-0.081776	0.01451	0.949482	1.38e-06	-0.094207	0.01949	0.949482	3	3	---
femoral head	rs12039953	2	1:66137932:A:C	1	66137932	A	C	1.40905e-08	0.0660401	0.0116426	1.3428	0.246541	25.5286	1.56e-07	0.076036	0.01449	0.917248	0.0146	0.047831	0.019557	0.917248	147	140	+++
femoral head	rs12728589	1	1:22692315:C:G	1	22692315	G	C	2.36189e-18	-0.106367	0.0121722	0.516959	0.472142	0	4.6e-11	-0.099864	0.015165	0.995513	7.29e-09	-0.118145	0.020408	0.995513	38	38	---
femoral head	rs12743234	1	1:22701536:A:G	1	22701536	A	G	3.96346e-09	-0.145847	0.0247799	0.584118	0.444703	0	1.67e-05	-0.132052	0.030657	0.923611	4.48e-05	-0.171847	0.042087	0.923611	2	2	---
femoral head	rs200914723	2	1:66123784:C:CAAAA	1	66123784	C	C	1.67013e-10	0.0615189	0.00962894	0.00571783	0.939724	0	4.08e-07	0.060973	0.012035	0.998828	9.96e-05	0.06249	0.016051	0.998828	105	102	+++
femoral head	rs28552104	1	1:22726564:A:G	1	22726564	A	G	3.01266e-12	-0.0937325	0.0134342	0.00352971	0.952624	0	1.61e-08	-0.094321	0.016691	0.991185	4.3e-05	-0.09265	0.022638	0.991185	33	33	---
femoral head	rs4655537	2	1:66058801:A:G	1	66058801	A	G	1.64369e-09	0.0582007	0.0096525	0.328842	0.566342	0	2.43e-07	0.062362	0.012076	0.993784	0.00156	0.050838	0.016063	0.993784	8	8	+++
femoral head	rs6660548	1	1:22680079:A:G	1	22680079	A	G	1.24356e-08	-0.0782879	0.0137501	0.485212	0.486071	0	3.5e-05	-0.071111	0.017182	0.968834	7.19e-05	-0.09107	0.02293	0.968834	4	4	---
femoral head	rs6684479	1	1:22706534:C:T	1	22706534	C	T	2.90521e-15	-0.113277	0.0143481	0.00846508	0.926693	0	3.6e-10	-0.112292	0.017904	0.999334	1.66e-06	-0.115046	0.023988	0.999334	52	52	---
femoral head	rs72683129	2	1:66069781:A:G	1	66069781	A	G	3.98005e-08	-0.0730266	0.0132975	1.35527	0.244358	26.2141	3.74e-07	-0.08473	0.01667	0.970467	0.0173	-0.05255	0.02205	0.970467	4	4	---
femoral head	rs7543680	1	1:22731269:A:G	1	22731269	G	A	6.29204e-14	-0.0849894	0.0113291	0.00161867	0.967908	0	1.45e-09	-0.085327	0.014098	0.991927	9.42e-06	-0.084374	0.019035	0.991927	2	2	---
femoral head	rs1874643	3	4:55751907:A:G	4	55751907	A	G	6.31795e-11	-0.0726433	0.0111143	0.871361	0.350579	0	2.83e-06	-0.064915	0.013859	0.984785	3.32e-06	-0.086571	0.018605	0.984785	39	39	---
femoral head	rs2412616	3	4:55797822:A:G	4	55797822	G	A	3.97335e-08	-0.0521912	0.00950307	0.445672	0.504398	0	1.51e-06	-0.056888	0.011824	0.996752	0.00632	-0.043622	0.015971	0.996752	19	17	---
femoral head	rs7734992	4	5:1280128:C:T	5	1280128	T	C	3.08688e-08	-0.053262	0.00962026	0.209625	0.647062	0	2.45e-06	-0.056543	0.011996	0.966726	0.0033	-0.047349	0.016104	0.966726	6	6	---
femoral head	6:133339485_GA_G	5	6:133339485:G:GA	6	133339485	G	G	1.01953e-09	0.0608832	0.00997051	0.103051	0.748199	0	2.6e-06	0.058494	0.012442	0.989764	9.31e-05	0.065171	0.016668	0.989764	22	17	+++
femoral head	6:151854187_CTT_C	6	6:151854187:C:CTT	6	151854187	C	C	1.2213e-13	-0.0707836	0.0095467	0.0324331	0.85708	0	1.65e-09	-0.072078	0.01195	0.976172	1.62e-05	-0.0685	0.015872	0.976172	37	37	---
femoral head	rs1871859	6	6:151898506:C:T	6	151898506	C	T	1.11733e-09	0.0878265	0.0144175	0.678901	0.409966	0	1.13e-05	0.078987	0.017971	0.990118	1.76e-05	0.103791	0.024151	0.990118	36	36	+++
femoral head	rs271146	5	6:133282147:A:G	6	133282147	A	G	1.54676e-08	0.0582988	0.0103069	0.180888	0.670612	0	1.79e-06	0.061591	0.01289	0.950889	0.00226	0.052462	0.017163	0.950889	1	1	+++
femoral head	rs4869743	6	6:151907958:C:T	6	151907958	T	C	6.75803e-14	0.0771614	0.0102985	0.809277	0.368334	0	6.84e-11	0.084141	0.012894	0.998506	0.000152	0.064864	0.017115	0.998506	19	19	+++
femoral head	rs9397422	6	6:151840684:A:G	6	151840684	G	A	2.8643e-08	0.0545717	0.00983357	0.420014	0.51693	0	1.41e-06	0.059358	0.012298	0.989291	0.0049	0.046086	0.016375	0.989291	8	8	+++
femoral head	rs10093418	7	8:72392687:A:G	8	72392687	A	G	3.30677e-10	0.0954742	0.015194	0.189437	0.663385	0	1.22e-07	0.100414	0.018965	0.976904	0.000648	0.086621	0.025389	0.976904	1	1	+++
femoral head	rs4263799	7	8:72394991:C:T	8	72394991	C	T	3.67057e-10	-0.0587739	0.00937767	1.06687	0.301653	6.26814	1.23e-05	-0.051451	0.011756	0.993991	4.21e-06	-0.071586	0.01555	0.993991	30	26	---
femoral head	rs7823971	7	8:72471728:A:C	8	72471728	C	A	2.95453e-10	0.0740829	0.0117571	0.00944933	0.922561	0	3.25e-07	0.074935	0.014665	0.990964	0.000228	0.07255	0.01967	0.990964	11	11	+++
femoral head	rs7843475	7	8:72475748:C:G	8	72475748	C	G	1.03346e-08	0.0612677	0.0107015	0.50642	0.476693	0	5.15e-07	0.06692	0.013327	0.991599	0.00451	0.051007	0.017956	0.991599	15	15	+++
femoral head	rs8001611	8	13:42965694:C:T	13	42965694	C	T	2.17799e-08	-0.0521092	0.00930981	1.11027	0.292023	9.93192	2.98e-07	-0.059369	0.011582	0.998399	0.0133	-0.038854	0.01565	0.998399	45	40	---
femoral head	20:34008850_CAA_C	9	20:34008850:C:CAA	20	34008850	C	C	3.70873e-11	-0.0659715	0.00997262	0.479952	0.488444	0	1.06e-08	-0.071106	0.012425	0.94737	0.000702	-0.056675	0.016719	0.94737	121	114	---
Total hip (n=45)
total hip	1:22681366_AT_A	1	1:22681366:A:AT	1	22681366	A	A	3.25996e-08	-0.0623363	0.0112788	2.22719	0.135601	55.1003	1.04e-07	-0.074902	0.014075	0.855548	0.0349	-0.039789	0.018854	0.855548	1	1	---
total hip	1:22681832_CT_C	1	1:22681832:C:CT	1	22681832	C	C	3.91334e-13	-0.0833278	0.01148	0.0464668	0.82933	0	3e-09	-0.085187	0.014359	0.949482	2.85e-05	-0.080034	0.019112	0.949482	3	3	---
total hip	rs11208700	2	1:66133443:A:T	1	66133443	A	T	1.07535e-09	0.0561414	0.00920683	2.20831	0.137269	54.7166	7.69e-05	0.045736	0.011567	0.98899	1.13e-06	0.074131	0.015209	0.98899	16	16	+++
total hip	rs12039953	2	1:66137932:A:C	1	66137932	A	C	2.17322e-08	0.064182	0.011466	0.100874	0.750783	0	1.82e-05	0.061451	0.014332	0.917248	0.000305	0.069038	0.019111	0.917248	147	135	+++
total hip	rs12728589	1	1:22692315:C:G	1	22692315	G	C	1.52616e-20	-0.111482	0.0119987	0.0387719	0.843901	0	4.34e-14	-0.113253	0.014995	0.995513	6.28e-08	-0.10833	0.020006	0.995513	38	38	---
total hip	rs28552104	1	1:22726564:A:G	1	22726564	A	G	8.65946e-11	-0.0860205	0.013257	0.465341	0.495138	0	1.96e-08	-0.092732	0.016509	0.991185	0.000906	-0.073835	0.022245	0.991185	33	33	---
total hip	rs6684479	1	1:22706534:C:T	1	22706534	C	T	2.88101e-15	-0.11163	0.0141376	0.815186	0.366592	0	7.11e-12	-0.121211	0.017677	0.999334	5.92e-05	-0.094624	0.023551	0.999334	52	52	---
total hip	rs72683129	2	1:66069781:A:G	1	66069781	A	G	8.16653e-10	-0.0802877	0.0130726	0.851045	0.356257	0	5.19e-08	-0.089469	0.01643	0.970467	0.00284	-0.064447	0.021581	0.970467	4	4	---
total hip	rs7535217	2	1:66166601:A:T	1	66166601	A	T	4.0808e-08	-0.0523437	0.00953903	1.57801	0.209047	36.6292	0.000303	-0.043256	0.011972	0.971763	1.61e-05	-0.068144	0.015786	0.971763	104	5	---
total hip	rs7543680	1	1:22731269:A:G	1	22731269	G	A	1.14052e-12	-0.0794976	0.0111773	0.552872	0.457147	0	8.44e-10	-0.085725	0.013967	0.991927	0.000244	-0.068406	0.01864	0.991927	2	2	---
total hip	rs6547608	3	2:85508850:A:G	2	85508850	G	A	8.83123e-09	0.0548002	0.00952754	1.90436	0.167591	47.4889	0.00018	0.044828	0.011958	0.973399	4.82e-06	0.072135	0.015766	0.973399	14	11	+++
total hip	3:12360884_TG_T	4	3:12360884:T:TG	3	12360884	T	T	8.45717e-09	0.0813147	0.0141194	0.0271272	0.869178	0	7.79e-06	0.079533	0.017787	0.995538	0.000282	0.08435	0.023216	0.995538	30	30	+++
total hip	rs307572	4	3:12126667:G:T	3	12126667	G	T	3.04411e-08	0.0692914	0.01251	0.504808	0.477395	0	1.36e-06	0.076076	0.015738	0.994318	0.00519	0.057647	0.020618	0.994318	16	14	+++
total hip	rs796821996	4	3:12280157:C:CT	3	12280157	C	C	2.57913e-09	-0.130827	0.0219643	0.781512	0.376679	0	3.11e-05	-0.115775	0.027791	0.942452	1.4e-05	-0.155875	0.03585	0.942452	121	117	---
total hip	rs1874643	5	4:55751907:A:G	4	55751907	A	G	4.68454e-14	-0.0824299	0.0109317	0.0710044	0.78988	0	4.64e-09	-0.080234	0.01369	0.984785	2.05e-06	-0.086294	0.01816	0.984785	39	39	---
total hip	rs2726623	5	4:55698811:C:T	4	55698811	C	T	1.05938e-08	-0.0530445	0.00927199	1.04261	0.307215	4.08688	8.22e-05	-0.045854	0.011643	0.995676	1.95e-05	-0.06551	0.01533	0.995676	99	90	---
total hip	rs2726647	5	4:55684576:G:T	4	55684576	T	G	3.04899e-08	-0.0639669	0.0115493	1.71772	0.189987	41.7832	0.000309	-0.052418	0.014527	0.973377	1.1e-05	-0.083806	0.01904	0.973377	14	14	---
total hip	rs1038304	6	6:151933175:A:G	6	151933175	A	G	3.47965e-08	0.0506757	0.00918802	0.0353816	0.850798	0	5.83e-06	0.051965	0.011463	1	0.00167	0.048359	0.015366	1	12	12	+++
total hip	rs10624910	6	6:152057402:A:ATAAAC	6	152057402	A	A	2.81161e-11	-0.0621065	0.00933075	0.0934609	0.759823	0	3.98e-08	-0.064264	0.011699	0.972435	0.000165	-0.058335	0.015468	0.972435	50	50	---
total hip	rs1627339	6	6:151992354:C:T	6	151992354	T	C	4.82722e-11	0.0610676	0.0092862	0.593644	0.441014	0	1.12e-08	0.066461	0.011629	0.991304	0.000832	0.051576	0.015427	0.991304	20	19	+++
total hip	rs1871859	6	6:151898506:C:T	6	151898506	C	T	9.59464e-17	0.11805	0.0142063	1.25367	0.262853	20.2339	2.41e-09	0.10609	0.017774	0.990118	4.02e-09	0.139205	0.023639	0.990118	36	36	+++
total hip	rs2941739	6	6:152014804:C:G	6	152014804	G	C	5.57421e-15	-0.0727417	0.00931007	1.6129	0.204085	37.9997	2.42e-12	-0.081621	0.011643	0.988556	0.000239	-0.056997	0.015504	0.988556	27	26	---
total hip	rs4869743	6	6:151907958:C:T	6	151907958	T	C	9.14098e-23	0.0996998	0.0101517	0.0292164	0.86428	0	1.33e-14	0.098377	0.012765	0.998506	1.19e-09	0.101976	0.016745	0.998506	19	19	+++
total hip	rs58164038	6	6:151956201:A:G	6	151956201	A	G	2.45685e-08	0.0546481	0.00980006	0.624164	0.429504	0	8.17e-07	0.060468	0.01226	0.986424	0.00656	0.044348	0.01631	0.986424	19	19	+++
total hip	rs6905582	6	6:152000454:A:G	6	152000454	G	A	6.14847e-14	0.0920292	0.0122626	0.213063	0.644377	0	1.15e-08	0.087755	0.015366	0.979945	1.02e-06	0.099525	0.020349	0.979945	6	6	+++
total hip	rs6912538	6	6:151853291:A:C	6	151853291	C	A	1.18799e-10	0.082762	0.0128495	0.8854	0.346727	0	4.57e-06	0.073678	0.016072	0.993057	3.87e-06	0.098855	0.021392	0.993057	12	12	+++
total hip	rs6916386	6	6:151853773:C:G	6	151853773	G	C	4.87564e-08	0.0791931	0.0145154	2.72708	0.0986594	63.3308	9.75e-08	0.09761	0.018305	0.994551	0.044	0.047994	0.023825	0.994551	37	32	+++
total hip	rs71017507	6	6:152015930:C:CA	6	152015930	C	C	1.70806e-10	-0.0623001	0.00975646	1.58351	0.208256	36.8492	5.2e-09	-0.071653	0.012265	0.924903	0.00414	-0.046184	0.0161	0.924903	1	1	---
total hip	rs7740042	6	6:151971720:A:T	6	151971720	T	A	3.45004e-13	0.082148	0.011291	0.666078	0.414422	0	3.13e-10	0.089122	0.01416	0.983021	0.000186	0.069972	0.01871	0.983021	28	26	+++
total hip	rs851974	6	6:151971687:A:G	6	151971687	G	A	1.00968e-09	0.0569058	0.00931679	2.77639	0.0956636	63.982	4.39e-09	0.068712	0.011705	0.987383	0.0179	0.036493	0.015391	0.987383	16	12	+++
total hip	rs851993	6	6:152006011:A:G	6	152006011	G	A	1.52122e-12	0.0669012	0.00945928	0.352671	0.552605	0	1.91e-09	0.07113	0.01184	0.988314	0.000159	0.059439	0.015728	0.988314	12	12	+++
total hip	rs9478217	6	6:151874122:A:G	6	151874122	A	G	3.04186e-14	-0.0713693	0.00939499	1.14051	0.285544	12.3201	6.67e-08	-0.063741	0.011802	0.998486	5.23e-08	-0.084566	0.015523	0.998486	39	37	---
total hip	rs9479083	6	6:151932592:A:C	6	151932592	C	A	4.31381e-09	0.0593243	0.0101035	0.0951137	0.757774	0	7.69e-06	0.056938	0.012726	0.982622	0.000139	0.063393	0.016617	0.982622	24	24	+++
total hip	rs4263799	7	8:72394991:C:T	8	72394991	C	T	7.83317e-12	-0.0632528	0.00924537	0.28607	0.59275	0	3.23e-07	-0.059473	0.011637	0.993991	4.72e-06	-0.069722	0.015224	0.993991	30	30	---
total hip	rs111652915	8	9:4855362:G:GTC	9	4855362	G	G	2.89933e-09	-0.0832562	0.0140228	1.95575	0.161968	48.8688	2.24e-08	-0.0979	0.017501	0.920411	0.015	-0.056994	0.023437	0.920411	1	1	---
total hip	rs295267	8	9:4836918:A:G	9	4836918	G	A	2.90522e-09	-0.0790609	0.013317	1.35919	0.243678	26.4269	5.17e-08	-0.090728	0.016658	0.950943	0.00844	-0.058401	0.022167	0.950943	2	2	---
total hip	rs372880560	8	9:4827731:A:AGTGT	9	4827731	A	A	5.57827e-09	-0.0655961	0.0112535	0.00156008	0.968493	0	3.4e-06	-0.065264	0.014048	0.960279	0.000433	-0.066191	0.018801	0.960279	1	1	---
total hip	rs444375	8	9:4831953:A:G	9	4831953	A	G	2.67069e-09	-0.0754208	0.0126744	1.00519	0.316058	0.516291	8.5e-08	-0.084988	0.015865	1	0.00548	-0.058543	0.021072	1	35	33	---
total hip	rs841968	8	9:4857662:C:T	9	4857662	C	T	1.84593e-09	-0.0858995	0.0142908	0.989904	0.319766	0	6.2e-08	-0.096496	0.017823	0.984475	0.00522	-0.066821	0.023915	0.984475	25	25	---
total hip	rs10740134	9	10:65315433:C:T	10	65315433	T	C	1.7879e-09	0.055471	0.0092206	0.528945	0.467051	0	1.29e-05	0.050417	0.011546	1	2.68e-05	0.064369	0.01532	1	199	189	+++
total hip	rs201220977	9	10:65065272:C:CCTCT	10	65065272	C	C	1.02459e-09	0.0577755	0.00946281	0.600153	0.43852	0	1.01e-05	0.052269	0.011835	0.955402	1.85e-05	0.067535	0.015756	0.955402	17	17	+++
total hip	rs767151743	10	11:86291399:T:TGTATCTTCTGGTAA	11	86291399	T	T	4.52811e-08	-0.052739	0.00964342	1.14776	0.284018	12.8739	5.24e-07	-0.060487	0.012054	0.982538	0.0154	-0.038963	0.016073	0.982538	16	16	---
total hip	rs238257	11	13:42924883:C:G	13	42924883	C	G	3.62657e-09	-0.0543661	0.009214	0.0190121	0.890332	0	1.59e-06	-0.05532	0.011522	0.994325	0.000601	-0.052674	0.015346	0.994325	3	3	---
total hip	rs34723116	11	13:42960625:C:T	13	42960625	T	C	4.19207e-08	-0.0567384	0.0103489	0.37227	0.541769	0	2.02e-06	-0.061475	0.012937	0.998057	0.00509	-0.048321	0.017246	0.998057	54	52	---
total hip	rs9533090	11	13:42951449:C:T	13	42951449	C	T	7.49968e-16	0.0741111	0.00919254	0.249499	0.617428	0	1.48e-11	0.077551	0.011486	1	9.36e-06	0.067982	0.015332	1	45	40	+++
Diaphysis (n=37)
diaphysis	rs1152001	1	3:12471862:A:G	3	12471862	G	A	4.94881e-08	-0.0646766	0.0118604	0.459534	0.497842	0	7.48e-05	-0.058663	0.014811	0.946658	0.000142	-0.075426	0.019802	0.946658	1	1	---
diaphysis	rs11715261	1	3:12317232:C:G	3	12317232	G	C	5.42084e-09	0.104966	0.0179931	0.0274547	0.868397	0	4.53e-06	0.102754	0.022406	0.991098	0.000309	0.108984	0.030194	0.991098	81	78	+++
diaphysis	rs2120825	1	3:12413339:G:T	3	12413339	T	G	2.90858e-09	0.0901596	0.0151869	0.86687	0.351823	0	1.16e-07	0.100793	0.019002	0.987139	0.00476	0.071357	0.025268	0.987139	29	29	+++
diaphysis	rs2881479	1	3:12367105:A:T	3	12367105	A	T	2.86887e-11	0.0881171	0.0132444	0.0338024	0.854128	0	5.66e-08	0.089946	0.016564	0.994008	0.000122	0.084875	0.022054	0.994008	29	29	+++
diaphysis	rs35082199	2	6:151863016:C:T	6	151863016	T	C	1.73743e-08	-0.0570571	0.0101231	0.908742	0.340448	0	3.79e-07	-0.064298	0.012656	0.975419	0.0088	-0.044196	0.016867	0.975419	32	32	---
diaphysis	rs4869743	2	6:151907958:C:T	6	151907958	T	C	1.6952e-11	0.069412	0.0103136	0.0490482	0.824728	0	3.69e-08	0.071135	0.012919	0.998506	0.000108	0.066384	0.017126	0.998506	19	19	+++
diaphysis	rs6931664	2	6:151857594:A:G	6	151857594	A	G	1.27935e-11	-0.0646408	0.00954678	0.138272	0.710005	0	1.82e-08	-0.067316	0.011954	1	0.00016	-0.05993	0.015863	1	39	39	---
diaphysis	7:121026746_CAT_C	4	7:121026746:C:CAT	7	121026746	C	C	7.39011e-21	-0.0984777	0.0105121	2.46898	0.116113	59.4974	3.13e-17	-0.110821	0.013123	0.90537	1.4e-05	-0.076374	0.017561	0.90537	23	1	---
diaphysis	rs10464592	3	7:96230686:A:G	7	96230686	G	A	2.90285e-08	0.0522291	0.0094154	0.0273954	0.868538	0	5.8e-06	0.0534	0.011777	0.993843	0.0014	0.050155	0.015674	0.993843	36	36	+++
diaphysis	rs147514708	4	7:120935194:A:AACACACAC	7	120935194	A	A	1.04195e-11	-0.0702245	0.0103262	1.22336	0.268702	18.2581	9.62e-10	-0.078717	0.012868	0.948675	0.00153	-0.054864	0.017306	0.948675	26	20	---
diaphysis	rs17509082	4	7:120927706:A:C	7	120927706	C	A	2.08559e-13	-0.0851282	0.0115928	2.69827	0.100457	62.9392	7.56e-12	-0.099525	0.014533	0.995466	0.00184	-0.05994	0.019223	0.995466	7	1	---
diaphysis	rs2908004	4	7:120969769:A:G	7	120969769	G	A	7.23648e-19	-0.083219	0.00938081	2.5558	0.10989	60.8733	6.74e-16	-0.094341	0.011679	1	6.37e-05	-0.062997	0.015748	1	18	14	---
diaphysis	rs2908007	4	7:120962164:A:G	7	120962164	A	G	8.02788e-13	-0.0683602	0.00954661	2.85002	0.091373	64.9125	1.63e-11	-0.080475	0.011943	1	0.00316	-0.04692	0.015888	1	8	5	---
diaphysis	rs6965122	3	7:96133319:A:G	7	96133319	A	G	1.00378e-10	0.0640689	0.009908	0.285659	0.593016	0	4.87e-08	0.068129	0.012485	0.997222	0.00045	0.057162	0.016284	0.997222	24	23	+++
diaphysis	8:119933039_TAA_T	5	8:119933039:T:TAA	8	119933039	T	T	2.16178e-15	-0.0763745	0.00962903	0.923952	0.33644	0	4.74e-12	-0.083343	0.012053	0.962392	6.31e-05	-0.064081	0.016009	0.962392	13	13	---
diaphysis	8:120062445_TTA_T	5	8:120062445:T:TTA	8	120062445	T	T	1.81372e-08	-0.0638958	0.0113514	2.42052	0.119755	58.6865	5.03e-08	-0.076953	0.014117	0.927908	0.0362	-0.040009	0.019094	0.927908	2	2	---
diaphysis	rs11295467	5	8:120022088:A:T	8	120022088	A	T	2.80682e-09	0.0621044	0.0104509	0.205441	0.650365	0	4.85e-07	0.06564	0.013041	0.868869	0.00143	0.055758	0.017472	0.868869	1	1	+++
diaphysis	rs11573824	5	8:119959925:A:T	8	119959925	A	T	7.52778e-20	0.0860008	0.00943014	0.5249	0.468759	0	9.6e-15	0.091089	0.011758	0.993864	1.18e-06	0.076827	0.015788	0.993864	141	136	+++
diaphysis	rs11784196	5	8:119818018:A:G	8	119818018	A	G	2.03552e-09	0.103587	0.017279	0.0962593	0.756366	0	4.82e-06	0.099486	0.021755	0.993528	0.000102	0.110595	0.028439	0.993528	35	34	+++
diaphysis	rs12545372	5	8:119822573:A:T	8	119822573	T	A	1.48264e-08	-0.054144	0.00956006	0.372134	0.541843	0	9.94e-07	-0.058528	0.01196	0.971866	0.00356	-0.046386	0.01591	0.971866	10	10	---
diaphysis	rs12675599	5	8:119811295:C:T	8	119811295	C	T	7.40519e-10	-0.0696776	0.0113165	0.00265716	0.958889	0	9.69e-07	-0.069241	0.014135	0.999101	0.000193	-0.070457	0.018886	0.999101	35	34	---
diaphysis	rs1485287	5	8:119950697:C:T	8	119950697	C	T	1.91614e-11	0.0789648	0.0117642	0.0941025	0.759025	0	2.92e-08	0.081681	0.014724	0.988983	0.000151	0.07417	0.019563	0.988983	12	12	+++
diaphysis	rs1485302	5	8:119976144:A:G	8	119976144	G	A	2.18475e-15	0.0745649	0.00940244	0.80272	0.370281	0	5.68e-12	0.080859	0.011737	0.99732	5.65e-05	0.06329	0.015709	0.99732	26	26	+++
diaphysis	rs2035977	5	8:119882287:C:G	8	119882287	C	G	2.12642e-11	-0.0656079	0.00979651	1.76438	0.184079	43.3229	7.79e-10	-0.075397	0.012259	0.984887	0.00304	-0.04831	0.016296	0.984887	26	26	---
diaphysis	rs35617243	5	8:119888121:C:T	8	119888121	T	C	3.55449e-09	0.0605861	0.0102624	0.0493571	0.824186	0	1.3e-06	0.062309	0.012863	0.979907	0.000723	0.057569	0.017022	0.979907	3	2	+++
diaphysis	rs4335155	5	8:120013469:A:C	8	120013469	A	C	5.58407e-15	0.073403	0.00939498	0.63544	0.425367	0	1.65e-11	0.078995	0.011725	0.99331	5.49e-05	0.063373	0.015703	0.99331	131	128	+++
diaphysis	rs71569784	5	8:120010922:C:CA	8	120010922	C	C	3.51273e-13	0.0726874	0.00999397	0.680671	0.409356	0	2.54e-10	0.078828	0.012461	0.887366	0.000233	0.061616	0.016732	0.887366	6	6	+++
diaphysis	rs7839059	5	8:119976542:A:C	8	119976542	C	A	1.03947e-14	0.0761966	0.00985173	1.14921	0.283714	12.9839	7.67e-12	0.08405	0.012277	0.995967	0.000176	0.061994	0.01651	0.995967	3	3	+++
diaphysis	rs80074088	5	8:119805578:G:T	8	119805578	T	G	5.00253e-10	0.146176	0.0235046	0.679998	0.409587	0	7.98e-06	0.131541	0.029452	0.988273	1.08e-05	0.171846	0.039007	0.988273	11	11	+++
diaphysis	rs11617942	6	13:42973378:C:T	13	42973378	C	T	6.51196e-14	0.405806	0.0541266	0.176581	0.674328	0	4.79e-08	0.386621	0.070811	0.916146	2.59e-07	0.432771	0.083948	0.916146	4	4	+++
diaphysis	rs116926994	6	13:43077245:A:G	13	43077245	A	G	1.16536e-08	-0.173053	0.0303351	1.23005	0.267398	18.7023	5.59e-05	-0.149411	0.037076	1	2.86e-05	-0.22093	0.052761	1	1	1	---
diaphysis	rs138818878	6	13:43148546:C:G	13	43148546	C	G	1.04571e-11	-0.190625	0.0280329	0.685645	0.40765	0	2.03e-09	-0.207399	0.034586	0.938629	0.000932	-0.158503	0.047862	0.938629	3	3	---
diaphysis	rs34723116	6	13:42960625:C:T	13	42960625	T	C	4.90138e-09	-0.0614946	0.010511	0.38447	0.535221	0	4.21e-07	-0.066356	0.013113	0.998057	0.00271	-0.052757	0.01758	0.998057	54	52	---
diaphysis	rs5803132	6	13:42966108:C:CT	13	42966108	C	C	1.20766e-08	-0.125048	0.0219436	1.21869	0.269618	17.9447	7.64e-05	-0.107401	0.027149	0.999175	2.19e-05	-0.158301	0.037267	0.999175	73	73	---
diaphysis	rs665632	6	13:43106514:C:T	13	43106514	T	C	1.43411e-11	0.0819784	0.012137	1.16342	0.280757	14.0466	1.44e-09	0.091782	0.015163	0.982551	0.00146	0.064497	0.020248	0.982551	54	54	+++
diaphysis	rs758487200	6	13:43137799:C:CA	13	43137799	C	C	2.83076e-11	-0.072884	0.0109516	1.94181	0.163472	48.5016	6.52e-10	-0.084177	0.013624	0.925087	0.00454	-0.052261	0.018411	0.925087	1	1	---
diaphysis	rs9525643	6	13:43159516:C:T	13	43159516	T	C	2.495e-10	-0.0591571	0.00934951	0.994036	0.318758	0	7.69e-06	-0.052199	0.011667	0.998129	4.63e-06	-0.071645	0.01563	0.998129	52	47	---
Spine (n=46)
spine	rs12748989	1	1:22698993:A:G	1	22698993	G	A	2.23596e-09	-0.0814287	0.0136176	0.0536349	0.816855	0	2.63e-06	-0.079134	0.016841	0.992955	0.000213	-0.085763	0.023145	0.992955	55	55	---
spine	rs200531368	2	1:66100979:T:TA	1	66100979	T	T	4.68543e-10	0.0802219	0.0128782	1.29631	0.254888	22.8581	1.52e-05	0.069354	0.01603	0.933201	3.82e-06	0.100004	0.021627	0.933201	4	4	+++
spine	rs34761529	1	1:22681214:C:T	1	22681214	C	T	6.48065e-11	-0.0720868	0.0110356	0.969407	0.324828	0	2.61e-06	-0.064172	0.013653	0.989561	3.5e-06	-0.087003	0.018743	0.989561	24	24	---
spine	rs35751162	2	1:66054047:T:TA	1	66054047	T	T	7.47839e-10	-0.0626832	0.0101831	0.0365711	0.848341	0	1.16e-06	-0.061267	0.012591	0.985065	0.000162	-0.065361	0.017314	0.985065	225	217	---
spine	rs6667616	2	1:66162631:A:C	1	66162631	A	C	1.99854e-11	0.077275	0.011523	0.0153836	0.901291	0	8.77e-08	0.076236	0.014246	0.970854	5.31e-05	0.079241	0.019597	0.970854	145	139	+++
spine	rs7535217	2	1:66166601:A:T	1	66166601	A	T	1.16427e-09	0.0559834	0.00920009	0.854777	0.355205	0	5.14e-08	0.062251	0.011428	0.971763	0.00418	0.04444	0.015509	0.971763	104	95	+++
spine	3:12506918_CT_C	3	3:12506918:C:CT	3	12506918	C	C	5.17744e-09	-0.0553819	0.00948099	0.0265503	0.870564	0	1.44e-06	-0.056504	0.011718	0.868132	0.000968	-0.053255	0.016133	0.868132	1	1	---
spine	3:12578503_CA_C	3	3:12578503:C:CA	3	12578503	C	C	1.53409e-11	-0.0610359	0.00904954	0.140831	0.707457	0	1.4e-08	-0.063504	0.011187	0.965364	0.000252	-0.056363	0.015393	0.965364	86	86	---
spine	3:12634594_CT_C	3	3:12634594:C:CT	3	12634594	C	C	6.03802e-10	-0.0569461	0.00920054	0.00481532	0.944677	0	6.37e-07	-0.056486	0.011341	0.950308	0.00024	-0.057832	0.015736	0.950308	42	42	---
spine	3:12737066_GGTT_G	3	3:12737066:G:GGTT	3	12737066	G	G	1.90173e-10	0.0592021	0.00929525	0.931166	0.33456	0	4.73e-06	0.05266	0.011505	0.922279	5.89e-06	0.0715	0.015774	0.922279	16	15	+++
spine	rs151178256	3	3:12523396:A:ATGTGTG	3	12523396	A	A	8.9764e-10	-0.0559116	0.00912601	0.0357718	0.849987	0	4.2e-07	-0.057171	0.011297	0.944449	0.000546	-0.053546	0.015483	0.944449	78	78	---
spine	rs1584063	3	3:12266855:A:G	3	12266855	G	A	2.36373e-09	-0.0535776	0.00897356	0.0585085	0.808869	0	6.58e-07	-0.055153	0.011088	0.996471	0.000933	-0.050587	0.015277	0.996471	15	15	---
spine	rs15997	3	3:12624070:C:T	3	12624070	C	T	1.32372e-15	-0.0723136	0.00904783	0.189171	0.663608	0	5.32e-10	-0.069455	0.011183	0.996859	4.51e-07	-0.077731	0.015395	0.996859	45	45	---
spine	rs1699352	3	3:12557943:A:G	3	12557943	A	G	1.57942e-09	-0.100549	0.0166581	0.381648	0.536723	0	1.42e-07	-0.107926	0.020496	0.702136	0.00259	-0.086193	0.028592	0.702136	3	1	---
spine	rs2648312	3	3:12547147:A:G	3	12547147	A	G	1.25847e-17	-0.0767986	0.00898499	0.0126548	0.910432	0	3.25e-12	-0.077537	0.011127	0.996865	7.5e-07	-0.075415	0.015232	0.996865	121	121	---
spine	rs35282213	3	3:12637378:C:CT	3	12637378	C	C	1.1467e-08	-0.0523665	0.00917509	0.0859265	0.769421	0	8.68e-06	-0.050416	0.011334	0.9611	0.000335	-0.056075	0.015628	0.9611	37	37	---
spine	rs3729931	3	3:12626516:A:G	3	12626516	G	A	1.32699e-13	-0.0685227	0.00925552	1.04194	0.307372	4.02484	7.24e-08	-0.061649	0.011446	1	2.26e-07	-0.081508	0.015732	1	33	33	---
spine	rs4256108	3	3:12503639:A:G	3	12503639	G	A	1.5877e-08	-0.0524159	0.00927419	0.0726244	0.787553	0	2.2e-06	-0.054226	0.011451	0.980964	0.00197	-0.048965	0.015811	0.980964	1	1	---
spine	rs4518111	3	3:12377344:A:C	3	12377344	A	C	3.17384e-09	-0.0536256	0.0090548	1.31842	0.250876	24.1514	4.38e-08	-0.06112	0.011162	0.98637	0.0116	-0.039202	0.015485	0.98637	3	3	---
spine	rs554518950	3	3:12677792:C:CA	3	12677792	C	C	1.56705e-10	0.0662176	0.0103486	0.252356	0.615421	0	4.47e-08	0.069995	0.012792	0.909958	0.000797	0.059063	0.017605	0.909958	1	1	+++
spine	rs6763925	3	3:12515602:C:T	3	12515602	T	C	1.00083e-11	-0.0663026	0.00974124	0.652348	0.419274	0	5.3e-07	-0.060545	0.012071	0.989759	3.03e-06	-0.077054	0.016495	0.989759	3	1	---
spine	rs709166	3	3:12511652:A:G	3	12511652	G	A	6.47255e-09	-0.0518293	0.00892982	0.0687553	0.793158	0	1.29e-06	-0.053535	0.011048	0.992469	0.00137	-0.048615	0.015166	0.992469	40	38	---
spine	rs9824034	3	3:12589976:A:T	3	12589976	A	T	7.39577e-11	-0.0590964	0.00907444	0.0653818	0.798184	0	5.79e-08	-0.060775	0.0112	0.961599	0.000308	-0.055889	0.015482	0.961599	86	86	---
spine	rs9852128	3	3:12635623:A:G	3	12635623	A	G	3.63475e-11	-0.0700943	0.0105911	0.696883	0.403833	0	1.06e-06	-0.063728	0.013051	0.999351	5.57e-06	-0.082373	0.018125	0.999351	65	65	---
spine	rs455660	4	5:55816888:C:T	5	55816888	T	C	2.01038e-08	-0.0634821	0.0113137	0.554602	0.456443	0	4.32e-05	-0.057322	0.014015	0.992325	9.19e-05	-0.075006	0.019169	0.992325	21	19	---
spine	rs465983	4	5:55812130:A:G	5	55812130	A	G	5.50489e-09	0.0604621	0.0103688	0.396896	0.528697	0	1.42e-05	0.055706	0.012826	0.996735	8.16e-05	0.069434	0.017616	0.996735	26	26	+++
spine	rs113165856	5	6:168272773:C:G	6	168272773	C	G	1.57631e-08	0.130556	0.0230948	0.673291	0.411906	0	4.02e-07	0.144183	0.028446	0.948047	0.00845	0.104203	0.039558	0.948047	1	1	+++
spine	rs2015545	5	6:168376866:C:T	6	168376866	T	C	6.28314e-09	0.0581195	0.010005	0.0601384	0.806277	0	5.51e-06	0.056326	0.012393	0.859061	0.00029	0.061476	0.016954	0.859061	31	31	+++
spine	rs2516605	5	6:168376908:C:T	6	168376908	T	C	7.47322e-09	0.0676867	0.0117106	0.446094	0.504196	0	2.11e-05	0.061916	0.014553	0.774448	7.27e-05	0.078288	0.019725	0.774448	1	1	+++
spine	rs34297425	5	6:168376929:A:G	6	168376929	A	G	2.20837e-09	0.0623822	0.0104289	0.389785	0.532412	0	1.99e-07	0.067131	0.012908	0.829152	0.00253	0.053455	0.017698	0.829152	2	2	+++
spine	rs3778661	5	6:168328663:C:T	6	168328663	T	C	4.48474e-11	0.103064	0.0156463	0.313477	0.575554	0	6.17e-07	0.096657	0.019384	0.97721	1.45e-05	0.115042	0.026505	0.97721	75	72	+++
spine	rs4708612	5	6:168342453:A:G	6	168342453	G	A	2.61626e-14	0.0695846	0.00913662	0.624053	0.429545	0	3.59e-11	0.07484	0.011302	0.998687	0.000124	0.059672	0.015522	0.998687	116	111	+++
spine	rs524327	5	6:168199504:C:T	6	168199504	C	T	4.47227e-08	0.0486514	0.00889242	0.562888	0.453099	0	1.22e-06	0.053536	0.011021	0.989112	0.00864	0.039539	0.015053	0.989112	1	1	+++
spine	rs7028191	6	9:137117496:C:T	9	137117496	C	T	3.84301e-12	0.062356	0.00898134	1.37375	0.241169	27.2066	8.55e-07	0.054691	0.01111	0.977554	4.89e-07	0.076813	0.015258	0.977554	5	5	+++
spine	12:111720125_CA_C	9	12:111720125:C:CA	12	111720125	C	C	2.5701e-10	-0.0585237	0.00925611	1.24696	0.264133	19.8051	8.58e-06	-0.050986	0.011456	0.914453	3.75e-06	-0.072697	0.015709	0.914453	2	2	---
spine	12:112866200_CT_C	9	12:112866200:C:CT	12	112866200	C	C	3.96328e-08	0.0536833	0.00977396	0.125804	0.722823	0	3.29e-06	0.0562	0.012078	0.940797	0.0033	0.048908	0.016637	0.940797	1	1	+++
spine	rs11066301	9	12:112871372:A:G	12	112871372	A	G	5.16242e-10	-0.0560544	0.00902054	0.0956418	0.757124	0	1.5e-06	-0.053991	0.01122	1	8.07e-05	-0.059826	0.015169	1	28	25	---
spine	rs4766897	9	12:112179471:C:T	12	112179471	T	C	8.55749e-12	0.064337	0.0094213	0.308355	0.578691	0	2.3e-07	0.060494	0.01169	1	7.19e-06	0.071459	0.015914	1	10	10	+++
spine	rs570920196	9	12:112542639:C:CA	12	112542639	C	C	1.1717e-10	-0.057637	0.00894574	2.11753	0.145621	52.7751	1.59e-05	-0.048018	0.011123	0.97918	5.85e-07	-0.075254	0.015053	0.97918	16	13	---
spine	rs71445573	9	12:112829103:C:CAT	12	112829103	C	C	2.70151e-09	-0.0549118	0.00923077	0.337407	0.56133	0	8.88e-06	-0.050959	0.011468	0.929424	6.45e-05	-0.062185	0.015556	0.929424	7	7	---
spine	rs7310615	9	12:111865049:C:G	12	111865049	C	G	5.29594e-14	0.0671935	0.00893007	0.866847	0.35183	0	3.27e-08	0.061123	0.011057	0.986399	2.17e-07	0.078581	0.015144	0.986399	26	23	+++
spine	rs7969023	8	12:26803949:C:T	12	26803949	T	C	1.96469e-09	-0.0545827	0.00909606	1.64536	0.199591	39.2231	3.75e-05	-0.046194	0.011203	0.986348	5.58e-06	-0.070811	0.015582	0.986348	11	8	---
spine	rs9668337	7	12:26426338:A:G	12	26426338	G	A	5.93967e-09	-0.0583108	0.0100217	2.82347	0.0928951	64.5826	1.24e-08	-0.070504	0.012373	0.999678	0.0403	-0.035054	0.017088	0.999678	10	5	---
spine	rs76428106	10	13:28604007:C:T	13	28604007	T	C	8.62144e-11	-0.26006	0.0400749	0.160852	0.688373	0	3.13e-07	-0.248988	0.048663	0.919702	6.08e-05	-0.283392	0.070643	0.919702	1	1	---
spine	17:57817084_CA_C	11	17:57817084:C:CA	17	57817084	C	C	9.977e-09	-0.0626062	0.0109239	0.0800681	0.777205	0	1.66e-06	-0.064867	0.013534	0.839863	0.00162	-0.05838	0.018504	0.839863	1	1	---
spine	rs73036519	12	19:45748362:C:G	19	45748362	G	C	1.10542e-11	-0.0660347	0.00972234	0.194807	0.658946	0	9.66e-09	-0.069182	0.012057	0.986667	0.000253	-0.060184	0.016439	0.986667	30	29	---
