# Supplementary material for: Deep learning and genome-wide association meta-analyses of bone marrow adiposity in the UK Biobank
Source: Nat Commun. 2025 Jan 2;16:99. doi: 10.1038/s41467-024-55422-4 (PMC11697225; doi:10.1038/s41467-024-55422-4)
Supplement: Supplementary file 49 — Supplementary Data 46 [file 41467_2024_55422_MOESM49_ESM.xlsx]

## Sheet: Supplementary Table 46
Supplementary Table 46: Comparison of independent significant SNPs in meta-GWAS for the white unrelated sample by sex group (with/without BMI adjustment)
BMFF_region	rsid	GenomicLocus	uniqID	chr	pos	allele_0	allele_1	P_value_meta.bmi	beta_meta.bmi	se_meta.bmi	Q_meta.bmi	P_heterogeneity_meta.bmi	I2_meta.bmi	cohort_1_p.bmi	cohort_1_beta.bmi	cohort_1_se.bmi	cohort_1_info.bmi	cohort_2_p.bmi	cohort_2_beta.bmi	cohort_2_se.bmi	cohort_2_info.bmi	direction.bmi	P_value_meta.nobmi	beta_meta.nobmi	se_meta.nobmi	Q_meta.nobmi	P_heterogeneity_meta.nobmi	I2_meta.nobmi	cohort_1_p.nobmi	cohort_1_beta.nobmi	cohort_1_se.nobmi	cohort_1_info.nobmi	cohort_2_p.nobmi	cohort_2_beta.nobmi	cohort_2_se.nobmi	cohort_2_info.nobmi	direction.nobmi	beta_diff			Genomic locus : Index of genomic rick loci.
Male																																									uniqID : Unique ID of SNPs consisting of chr:position:allele1:allele2 where alleles are alphabetically ordered.
Femoral head (n=4)																																									rsID : rsID of the top lead SNP based on dbSNP build 146.
femoral head	rs4263799	1	8:72394991:C:T	8	72394991	C	T	2.7e-08	-0.0569161	0.0102376	2.25825	0.132904	55.7179	7.66e-08	-0.068154	0.012678	0.993991	0.0389	-0.035855	0.017356	0.993991	---	2.96e-08	-0.0578331	0.0104322	2.21866	0.136351	54.9277	8.98e-08	-0.069277	0.012956	0.993991	0.0369	-0.036734	0.017592	0.993991	---	0.000917			chr : chromosome of top lead SNP
femoral head	rs238257	2	13:42924883:C:G	13	42924883	C	G	1.47e-08	-0.0580932	0.0102556	0.887963	0.34603	0	7.03e-05	-0.050879	0.012798	0.994325	3.45e-05	-0.071039	0.017144	0.994325	---	4.46e-09	-0.0612922	0.0104486	0.711134	0.399068	0	2.93e-05	-0.054661	0.013077	0.994325	2.69e-05	-0.073	0.017376	0.994325	---	0.003199			pos : position of top lead SNP on hg19
femoral head	rs9594738	2	13:42952145:C:T	13	42952145	C	T	6.35e-12	0.0702257	0.0102199	0.190109	0.662826	0	1.56e-07	0.066901	0.012751	1	8.34e-06	0.076198	0.01709	1	+++	3.15e-12	0.0725902	0.0104135	0.00695597	0.933532	0	3.39e-08	0.071937	0.01303	1	2.1e-05	0.073745	0.017325	1	+++	-0.0023645			allele_0: non-effect allele
femoral head	rs3746460	3	20:32248163:C:T	20	32248163	C	T	2.19e-08	-0.0621388	0.0111032	0.0323529	0.857255	0	1.25e-05	-0.060644	0.013869	0.990659	0.000472	-0.064807	0.018529	0.990659	---	7.2e-09	-0.0654566	0.0113127	0.0729845	0.78704	0	8.38e-06	-0.06315	0.014173	0.990659	0.000217	-0.069506	0.018779	0.990659	---	0.0033178			allele_1: effect allele
Total hip (n=17)																																									Two-sided association P values from inverse-variance -weighted fixed-effect model meta-analysis are given.
total hip	rs34963268	1	1:22710877:C:G	1	22710877	G	C	1.62e-10	-0.0857793	0.0134161	0.0130862	0.908925	0	2.3e-07	-0.086936	0.0168	0.999372	0.000175	-0.083743	0.02229	0.999372	---	1.57e-09	-0.0827114	0.0137008	0.0397191	0.842031	0	2.73e-06	-0.080643	0.017188	0.999372	0.000144	-0.086316	0.02269	0.999372	---	-0.0030679
total hip	rs1871859	3	6:151898506:C:T	6	151898506	C	T	5.54e-09	0.0931484	0.015977	0.000873819	0.976418	0	3.83e-06	0.092789	0.020078	0.990118	0.000381	0.093769	0.026381	0.990118	+++	1.51e-08	0.0923537	0.0163152	0.0118918	0.913163	0	9.46e-06	0.090993	0.02054	0.990118	0.000425	0.09468	0.026856	0.990118	+++	0.0007947
total hip	rs6909279	3	6:151895456:C:G	6	151895456	G	C	4.4e-11	-0.0688776	0.0104518	1.80133	0.179552	44.4853	9.56e-06	-0.058187	0.013141	0.992472	4.23e-07	-0.087284	0.017243	0.992472	---	8.11e-11	-0.069356	0.0106724	2.06394	0.15082	51.5489	1.84e-05	-0.057613	0.013443	0.992472	3.61e-07	-0.089375	0.017552	0.992472	---	0.0004784
total hip	7:28027811_GA_G	4	7:28027811:G:GA	7	28027811	G	G	7.29e-09	-0.103033	0.0178135	0.573725	0.448782	0	4.21e-07	-0.113311	0.022393	0.919418	0.00372	-0.08532	0.029397	0.919418	---	1.35e-08	-0.103307	0.0181903	0.461014	0.497151	0	8.58e-07	-0.112761	0.022908	0.919418	0.00359	-0.087172	0.029926	0.919418	---	0.000274
total hip	rs4448201	5	7:96154912:C:G	7	96154912	G	C	9.23e-10	-0.0670106	0.0109455	0.0661524	0.797024	0	2.17e-06	-0.064894	0.013694	0.993733	0.000104	-0.070755	0.018214	0.993733	---	1.36e-08	-0.0634663	0.011178	0.225793	0.634661	0	2.22e-05	-0.059453	0.01401	0.993733	0.000145	-0.070496	0.018542	0.993733	---	-0.0035443
total hip	rs11786889	6	8:72385003:A:G	8	72385003	A	G	3.43e-11	-0.0767935	0.0115884	0.879804	0.348255	0	4.36e-09	-0.084909	0.014462	0.993266	0.00134	-0.062235	0.01937	0.993266	---	5.09e-11	-0.0777296	0.0118339	0.551001	0.457909	0	1.23e-08	-0.084321	0.014795	0.993266	0.000816	-0.066023	0.019717	0.993266	---	0.0009361
total hip	rs4263799	6	8:72394991:C:T	8	72394991	C	T	2.14e-16	-0.0845342	0.0102912	0.0612353	0.804554	0	1.6e-11	-0.086426	0.01282	0.993991	2.65e-06	-0.081106	0.017258	0.993991	---	4.83e-16	-0.0852942	0.0105097	0.0689993	0.792799	0	2.76e-11	-0.087355	0.013115	0.993991	3.46e-06	-0.081596	0.017569	0.993991	---	0.00076
total hip	rs62508473	6	8:72418745:C:T	8	72418745	C	T	4.2e-10	-0.0718563	0.0115039	0.264754	0.606873	0	1.17e-07	-0.076307	0.014393	0.997361	0.000833	-0.063984	0.019142	0.997361	---	8.49e-10	-0.0720762	0.0117474	0.175513	0.675258	0	2.65e-07	-0.075795	0.014724	0.997361	0.00077	-0.065563	0.019486	0.997361	---	0.0002199
total hip	rs7008930	6	8:72439542:C:G	8	72439542	C	G	1.35e-10	-0.0797996	0.0124273	1.22398	0.268582	18.2991	6.63e-09	-0.090109	0.015533	0.993406	0.00301	-0.061464	0.020715	0.993406	---	4.37e-10	-0.0791917	0.0126907	0.72818	0.393474	0	3.89e-08	-0.087353	0.015891	0.993406	0.00213	-0.064822	0.021086	0.993406	---	-0.0006079
total hip	rs10733608	7	9:117148430:G:T	9	117148430	G	T	4.82e-08	0.0562816	0.0103122	0.863335	0.352807	0	0.00015	0.049034	0.01293	0.984251	5.54e-05	0.068949	0.017094	0.984251	+++	7.45e-09	0.0608629	0.010529	0.633184	0.42619	0	3.79e-05	0.054495	0.013225	0.984251	3.64e-05	0.071886	0.0174	0.984251	+++	-0.0045813
total hip	rs17476364	8	10:71094504:C:T	10	71094504	T	C	1.81e-11	-0.11039	0.0164264	0.182893	0.668899	0	3.15e-07	-0.105111	0.020548	0.996797	1.23e-05	-0.119738	0.027342	0.996797	---	1.02e-12	-0.119544	0.0167712	0.127798	0.720726	0	4.45e-08	-0.115016	0.021016	0.996797	4.7e-06	-0.127483	0.02783	0.996797	---	0.009154
total hip	rs238257	9	13:42924883:C:G	13	42924883	C	G	1.07e-09	-0.0630938	0.0103459	0.0150124	0.902483	0	1.7e-06	-0.062134	0.012977	0.994325	0.000159	-0.064768	0.017139	0.994325	---	1.27e-10	-0.0679316	0.0105626	0.00867844	0.925778	0	4.17e-07	-0.067183	0.013272	0.994325	7.3e-05	-0.069225	0.017445	0.994325	---	0.0048378
total hip	rs238270	9	13:42932925:A:G	13	42932925	G	A	3.29e-08	-0.0598438	0.010831	0.239462	0.624595	0	3.9e-05	-0.05584	0.013574	0.986841	0.0002	-0.06686	0.017969	0.986841	---	8.14e-09	-0.0637616	0.0110589	0.208556	0.647901	0	1.6e-05	-0.059928	0.013884	0.986841	0.000121	-0.070415	0.018291	0.986841	---	0.0039178
total hip	rs7995775	9	13:42933413:A:G	13	42933413	G	A	3.27e-09	0.0641723	0.0108447	0.00443844	0.946883	0	2.01e-06	0.064721	0.013618	0.98579	0.000424	0.063221	0.01793	0.98579	+++	5.19e-10	0.0687969	0.0110724	0.0521292	0.819399	0	3.84e-07	0.070726	0.013928	0.98579	0.000336	0.065484	0.018252	0.98579	+++	-0.0046246
total hip	rs9533089	9	13:42951012:A:T	13	42951012	T	A	1.61e-09	0.0630584	0.010453	0.10898	0.741308	0	5.6e-07	0.065677	0.013122	0.993803	0.000718	0.058511	0.017292	0.993803	+++	3.95e-10	0.066768	0.0106726	0.154733	0.694053	0	1.88e-07	0.069969	0.013421	0.993803	0.000503	0.061262	0.017602	0.993803	+++	-0.0037096
total hip	rs9652185	9	13:42981310:A:T	13	42981310	A	T	1.86e-08	0.0682144	0.0121285	0.172306	0.678071	0	2.35e-06	0.072058	0.015259	0.992171	0.00206	0.06162	0.019987	0.992171	+++	6.31e-09	0.0719306	0.0123841	0.341738	0.558828	0	6.91e-07	0.077484	0.015608	0.992171	0.00215	0.062493	0.020347	0.992171	+++	-0.0037162
total hip	rs2414098	10	15:51537806:C:T	15	51537806	T	C	2.59e-09	-0.0629782	0.0105743	0.0948889	0.758052	0	5.18e-06	-0.060506	0.013275	0.988195	0.000123	-0.06727	0.017491	0.988195	---	2.76e-08	-0.0599988	0.0107992	0.0363832	0.848726	0	1.71e-05	-0.058428	0.013581	0.988195	0.000433	-0.0627	0.017809	0.988195	---	-0.0029794
Diaphysis (n=26)
diaphysis	rs1152001	1	3:12471862:A:G	3	12471862	G	A	2.23e-09	-0.0804135	0.0134467	2.35238	0.125092	57.4899	1.19e-08	-0.09586	0.0168	0.946658	0.0186	-0.052877	0.022431	0.946658	---	8e-09	-0.0782567	0.0135663	2.24335	0.13419	55.4238	3.54e-08	-0.093499	0.016959	0.946658	0.0237	-0.051169	0.022608	0.946658	---	-0.0021568
diaphysis	rs10242100	4	7:120983343:A:G	7	120983343	A	G	2.85e-15	-0.0930284	0.0117798	2.00988	0.156277	50.2459	3.41e-08	-0.080738	0.014626	0.9977	5.97e-09	-0.115721	0.019874	0.9977	---	4.85e-15	-0.0930648	0.0118847	1.62434	0.202487	38.4367	2.91e-08	-0.081903	0.014763	0.9977	1.46e-08	-0.11362	0.020034	0.9977	---	3.64e-05
diaphysis	rs2536185	4	7:120984041:G:T	7	120984041	G	T	1.98e-11	-0.0711477	0.0106071	1.03373	0.309283	3.26336	1.95e-06	-0.063071	0.013252	0.998591	1.37e-06	-0.085548	0.017695	0.998591	---	1.56e-11	-0.0721467	0.0107004	0.745322	0.387961	0	1.1e-06	-0.065219	0.013375	0.998591	2.23e-06	-0.084465	0.017835	0.998591	---	0.000999
diaphysis	rs4448201	3	7:96154912:C:G	7	96154912	G	C	1.22e-10	-0.0725239	0.0112662	1.5295	0.216187	34.6192	3.34e-09	-0.082794	0.013996	0.993733	0.00476	-0.053621	0.018988	0.993733	---	5.75e-10	-0.0704415	0.0113669	1.12692	0.288434	11.2625	1.97e-08	-0.07935	0.014129	0.993733	0.00472	-0.054097	0.019138	0.993733	---	-0.0020824
diaphysis	rs1485287	5	8:119950697:C:T	8	119950697	C	T	4.24e-11	0.0879784	0.0133393	0.0146351	0.90371	0	1.83e-07	0.086777	0.01663	0.988983	5.49e-05	0.090146	0.022338	0.988983	+++	3.43e-11	0.089174	0.0134568	0.00927145	0.923292	0	1.49e-07	0.088208	0.016785	0.988983	5.43e-05	0.090912	0.022514	0.988983	+++	-0.0011956
diaphysis	rs2073617	5	8:119964283:A:G	8	119964283	G	A	7.79e-11	0.068994	0.0106069	2.15896	0.14174	53.6815	1.27e-05	0.057536	0.013165	0.998392	4.82e-07	0.090193	0.017907	0.998392	+++	1.72e-10	0.0683261	0.0107014	1.3121	0.252015	23.7861	8.1e-06	0.059303	0.013288	0.998392	2.55e-06	0.084979	0.018052	0.998392	+++	0.0006679
diaphysis	rs76984895	5	8:119997745:A:T	8	119997745	A	T	2.9e-09	0.142204	0.023951	0.0242943	0.876138	0	1.21e-06	0.144979	0.029844	0.977906	0.000636	0.137182	0.040146	0.977906	+++	9.5e-09	0.138686	0.024164	0.0311456	0.859916	0	2.5e-06	0.141861	0.030125	0.977906	0.00102	0.132958	0.040465	0.977906	+++	0.003518
diaphysis	rs7839059	5	8:119976542:A:C	8	119976542	C	A	3.74e-14	0.0844221	0.0111528	0.398327	0.527954	0	1.26e-08	0.079183	0.013903	0.995967	5.1e-07	0.093879	0.018679	0.995967	+++	8.53e-14	0.0839627	0.0112522	0.490279	0.483803	0	2.66e-08	0.078089	0.014035	0.995967	5.23e-07	0.094531	0.018826	0.995967	+++	0.0004594
diaphysis	rs113468474	6	13:43391068:A:G	13	43391068	G	A	1.09e-08	-0.222136	0.0388598	2.2152	0.136657	54.8574	0.000182	-0.180035	0.048065	1	5e-06	-0.301591	0.06603	1	---	2.63e-08	-0.218153	0.0392062	1.84644	0.174198	45.8417	0.00022	-0.179321	0.048516	1	1.25e-05	-0.291242	0.06656	1	---	-0.003983
diaphysis	rs116926994	6	13:43077245:A:G	13	43077245	A	G	7.09e-15	-0.26436	0.0339669	1.87495	0.170909	46.6652	7.49e-08	-0.229162	0.042597	1	7.32e-09	-0.325819	0.056288	1	---	1.18e-14	-0.264496	0.0342673	2.36331	0.124218	57.6866	1.79e-07	-0.224563	0.043	1	4.04e-09	-0.33399	0.056725	1	---	0.000136
diaphysis	rs138818878	6	13:43148546:C:G	13	43148546	C	G	1.08e-11	-0.215455	0.0317051	0.0319142	0.858216	0	2.92e-08	-0.219694	0.039601	0.938629	8.6e-05	-0.207887	0.052914	0.938629	---	1.02e-11	-0.217599	0.0319846	0.0409935	0.83955	0	2.64e-08	-0.222453	0.039971	0.938629	8.98e-05	-0.208959	0.053331	0.938629	---	0.002144
diaphysis	rs17595883	6	13:42958556:C:T	13	42958556	T	C	2.71e-15	-0.195343	0.0247158	2.29504	0.129788	56.4277	4.69e-08	-0.16775	0.030702	1	3.57e-09	-0.246152	0.041662	1	---	3.9e-15	-0.195935	0.0249344	2.75075	0.097209	63.6462	9.49e-08	-0.165411	0.030991	1	2.03e-09	-0.251963	0.041987	1	---	0.000592
diaphysis	rs238257	6	13:42924883:C:G	13	42924883	C	G	6.44e-09	-0.061786	0.0106439	0.469951	0.49301	0	2.12e-05	-0.056373	0.013253	0.994325	6.14e-05	-0.071622	0.017865	0.994325	---	5.04e-09	-0.0627706	0.0107378	0.503809	0.477831	0	1.97e-05	-0.057108	0.013377	0.994325	5.03e-05	-0.073029	0.018005	0.994325	---	0.0009846
diaphysis	rs238270	6	13:42932925:A:G	13	42932925	G	A	3.58e-09	-0.0656831	0.0111279	1.27049	0.259675	21.2902	4.54e-05	-0.056421	0.013833	0.986841	1.04e-05	-0.082669	0.018733	0.986841	---	4.5e-09	-0.0658378	0.0112264	1.39118	0.238206	28.1185	5.98e-05	-0.056045	0.013963	0.986841	9.29e-06	-0.083742	0.01888	0.986841	---	0.0001547
diaphysis	rs34076303	6	13:43185310:T:TG	13	43185310	T	T	2.01e-10	-0.102719	0.0161488	0.285909	0.592854	0	1.56e-06	-0.096359	0.020057	0.985406	2.67e-05	-0.114442	0.027229	0.985406	---	3.74e-10	-0.102064	0.0162919	0.12234	0.72651	0	1.36e-06	-0.097861	0.020244	0.985406	6.38e-05	-0.10979	0.027447	0.985406	---	-0.000655
diaphysis	rs665632	6	13:43106514:C:T	13	43106514	T	C	2.26e-19	0.122254	0.0135843	0.0888499	0.765644	0	1.23e-13	0.125242	0.016883	0.982551	3.39e-07	0.116767	0.022877	0.982551	+++	2.55e-19	0.123157	0.0137047	0.185105	0.667023	0	7.39e-14	0.127514	0.017041	0.982551	5.99e-07	0.115178	0.023059	0.982551	+++	-0.000903
diaphysis	rs758487200	6	13:43137799:C:CA	13	43137799	C	C	1.3e-21	-0.117048	0.0122561	1.24939	0.263669	19.961	4.91e-17	-0.126962	0.015129	0.925087	2.73e-06	-0.098118	0.020905	0.925087	---	1.3e-22	-0.120983	0.0123631	1.54168	0.214367	35.1358	5.19e-18	-0.132107	0.015268	0.925087	2.21e-06	-0.0998	0.021069	0.925087	---	0.003935
diaphysis	rs9533159	6	13:43154959:G:T	13	43154959	T	G	2.74e-16	-0.0868761	0.0106152	6.54e-05	0.993548	0	4.03e-11	-0.086939	0.013163	1	1.38e-06	-0.086759	0.017952	1	---	3.5e-16	-0.0873326	0.0107095	0.0178385	0.89375	0	8.47e-11	-0.086282	0.013288	1	8.15e-07	-0.08928	0.018091	1	---	0.0004565
diaphysis	rs9533171	6	13:43185106:G:T	13	43185106	G	T	3e-12	-0.0986333	0.0141351	0.11778	0.731455	0	4.99e-08	-0.095124	0.017446	0.991616	1.29e-05	-0.105339	0.024116	0.991616	---	2.05e-12	-0.100261	0.0142602	0.0616239	0.803947	0	2.91e-08	-0.097696	0.017609	0.991616	1.54e-05	-0.105147	0.024307	0.991616	---	0.0016277
diaphysis	rs9533172	6	13:43185132:C:G	13	43185132	G	C	5.8e-11	-0.0821645	0.0125466	0.0649995	0.798762	0	3.4e-07	-0.079783	0.015642	0.987126	3.9e-05	-0.086461	0.02101	0.987126	---	2.81e-11	-0.084247	0.0126566	0.046557	0.829167	0	1.93e-07	-0.082211	0.015787	0.987126	3.34e-05	-0.08791	0.021175	0.987126	---	0.0020825
diaphysis	rs9562414	6	13:43176715:A:G	13	43176715	A	G	3.8e-10	0.114851	0.0183406	0.938158	0.332752	0	1.95e-08	0.12792	0.022769	0.997556	0.0034	0.090704	0.03095	0.997556	+++	7.58e-10	0.11386	0.0185035	0.730407	0.392751	0	4.77e-08	0.125512	0.022984	0.997556	0.00307	0.092398	0.031193	0.997556	+++	0.000991
diaphysis	18:60043511_CT_C	8	18:60043511:C:CT	18	60043511	C	C	7.21e-10	-0.084476	0.0137105	0.14954	0.698975	0	2.37e-07	-0.088433	0.017108	0.863147	0.00074	-0.077372	0.022923	0.863147	---	6.95e-10	-0.0853039	0.0138316	0.21776	0.640752	0	1.82e-07	-0.090128	0.017268	0.863147	0.000909	-0.076668	0.023104	0.863147	---	0.0008279
diaphysis	rs2957150	8	18:60080311:A:G	18	60080311	A	G	4.24e-09	-0.0646794	0.0110103	0.00234004	0.961418	0	1.93e-06	-0.065071	0.013666	0.997767	0.000583	-0.063955	0.018587	0.997767	---	4.59e-09	-0.065106	0.0111076	0.00136342	0.970545	0	2.64e-06	-0.064804	0.013794	0.997767	0.000459	-0.065663	0.018733	0.997767	---	0.0004266
diaphysis	rs3017360	8	18:60058547:A:G	18	60058547	A	G	2.38e-09	-0.0634127	0.0106233	0.689445	0.406353	0	1.17e-07	-0.069893	0.013182	0.995095	0.00419	-0.051406	0.017943	0.995095	---	1.42e-09	-0.064871	0.010717	0.480561	0.488168	0	1.28e-07	-0.070338	0.013306	0.995095	0.00246	-0.054775	0.018082	0.995095	---	0.0014583
diaphysis	rs884205	8	18:60054857:A:C	18	60054857	A	C	5.94e-12	-0.083794	0.0121775	0.15345	0.69526	0	1.39e-07	-0.080215	0.015224	0.981695	8.97e-06	-0.090152	0.020291	0.981695	---	9.19e-12	-0.0837697	0.0122853	0.149955	0.698578	0	1.82e-07	-0.080195	0.015367	0.981695	1.08e-05	-0.090101	0.020451	0.981695	---	-2.43e-05
diaphysis	21:36926852_CT_C	9	21:36926852:C:CT	21	36926852	C	C	1.36e-08	-0.0601085	0.0105852	1.08387	0.297833	7.73815	7.46e-05	-0.052019	0.013131	0.987658	2.71e-05	-0.075121	0.017888	0.987658	---	1.21e-08	-0.0608586	0.0106788	1.1407	0.285505	12.3343	7.54e-05	-0.052474	0.013254	0.987658	2.31e-05	-0.076373	0.018029	0.987658	---	0.0007501
Spine (n=31)
spine	3:12506918_CT_C	1	3:12506918:C:CT	3	12506918	C	C	8.06e-10	-0.062062	0.0101017	2.0369	0.153522	50.9058	7.93e-09	-0.072877	0.012628	0.868132	0.0111	-0.042843	0.016834	0.868132	---	8.06e-10	-0.0621288	0.0101127	2.12869	0.144564	53.0228	7.07e-09	-0.073195	0.012641	0.868132	0.012	-0.042457	0.016854	0.868132	---	6.68e-05
spine	3:12508516_TA_T	1	3:12508516:T:TA	3	12508516	T	T	5.81e-16	-0.0777096	0.00960182	0.133271	0.715064	0	2.47e-11	-0.080359	0.012036	0.987881	4.52e-06	-0.073072	0.015924	0.987881	---	7.28e-16	-0.0775278	0.00961207	0.170027	0.680088	0	2.37e-11	-0.080523	0.012048	0.987881	5.87e-06	-0.072283	0.015943	0.987881	---	-0.0001818
spine	3:12737066_GGTT_G	1	3:12737066:G:GGTT	3	12737066	G	G	6.6e-09	0.0570909	0.00984181	0.186603	0.665759	0	1.29e-05	0.053876	0.012339	0.922279	0.000124	0.062713	0.016317	0.922279	+++	5.47e-09	0.0574618	0.00985236	0.216547	0.641683	0	1.26e-05	0.053995	0.012352	0.922279	0.000102	0.063525	0.016335	0.922279	+++	-0.0003709
spine	rs1463664	1	3:12605448:A:G	3	12605448	A	G	3.68e-10	-0.086684	0.0138318	1.31797	0.250957	24.1256	1.28e-08	-0.098678	0.017334	0.993838	0.00424	-0.065661	0.022949	0.993838	---	6.3e-10	-0.0856097	0.0138468	1.21487	0.27037	17.6864	2.19e-08	-0.097136	0.017352	0.993838	0.00443	-0.065401	0.022976	0.993838	---	-0.0010743
spine	rs2290159	1	3:12628920:C:G	3	12628920	G	C	2.65e-12	-0.0804527	0.0115015	0.615474	0.432734	0	1.39e-09	-0.087249	0.014399	1	0.000343	-0.068473	0.019117	1	---	5.27e-12	-0.079426	0.0115141	0.547493	0.459344	0	2.62e-09	-0.085842	0.014414	1	0.000375	-0.068113	0.01914	1	---	-0.0010267
spine	rs2348195	1	3:12575592:G:T	3	12575592	G	T	3.13e-08	-0.0541331	0.00978157	0.0274362	0.868441	0	6.52e-06	-0.055362	0.012277	0.987438	0.00134	-0.051997	0.016186	0.987438	---	3.1e-08	-0.0542075	0.00979234	0.0414755	0.838623	0	5.81e-06	-0.05572	0.01229	0.987438	0.00147	-0.051578	0.016205	0.987438	---	7.44e-05
spine	rs2648308	1	3:12614107:C:T	3	12614107	T	C	8.35e-15	-0.0749471	0.0096554	0.336967	0.561585	0	5.25e-09	-0.070707	0.012107	0.998031	2.72e-07	-0.082356	0.016004	0.998031	---	9.6e-15	-0.0748574	0.00966595	0.396364	0.528973	0	6.81e-09	-0.070254	0.01212	0.998031	2.35e-07	-0.082902	0.016022	0.998031	---	-8.97e-05
spine	rs28595399	1	3:12500065:C:T	3	12500065	T	C	8.06e-10	0.0635265	0.0103402	0.718293	0.396704	0	1.14e-05	0.056909	0.012957	0.987459	1.23e-05	0.075132	0.017159	0.987459	+++	7.22e-10	0.0637749	0.0103511	0.697952	0.403473	0	1.02e-05	0.057246	0.01297	0.987459	1.23e-05	0.075229	0.017179	0.987459	+++	-0.0002484
spine	rs299652	1	3:12547657:A:G	3	12547657	G	A	2.77e-14	-0.0723499	0.00950873	0.43644	0.508846	0	1.17e-10	-0.07715	0.011967	0.99427	4.27e-05	-0.064129	0.015661	0.99427	---	3.72e-14	-0.072063	0.00951901	0.493944	0.482173	0	1.21e-10	-0.077174	0.011979	0.99427	5.45e-05	-0.063306	0.01568	0.99427	---	-0.0002869
spine	rs35282213	1	3:12637378:C:CT	3	12637378	C	C	9.71e-09	-0.0557737	0.00972392	0.0401571	0.841174	0	2.96e-06	-0.057267	0.012251	0.9611	0.000872	-0.053231	0.015986	0.9611	---	1.07e-08	-0.0556708	0.00973447	0.0411481	0.839252	0	3.13e-06	-0.057184	0.012264	0.9611	0.000912	-0.053094	0.016004	0.9611	---	-0.0001029
spine	rs3729931	1	3:12626516:A:G	3	12626516	G	A	1.82e-12	-0.0689385	0.0097822	0.03305	0.855742	0	1.06e-08	-0.070288	0.01228	1	3.9e-05	-0.066595	0.016182	1	---	2.55e-12	-0.0685574	0.00979297	0.0141716	0.90524	0	1.64e-08	-0.069442	0.012293	1	3.55e-05	-0.067021	0.016201	1	---	-0.0003811
spine	rs374121518	1	3:12620357:A:ATTTTTTTTTTT	3	12620357	A	A	1.39e-09	-0.0579849	0.00957416	0.0204542	0.886276	0	2.27e-06	-0.056941	0.012039	0.97768	0.000155	-0.059781	0.015792	0.97768	---	1.09e-09	-0.0584258	0.0095842	0.0335831	0.854596	0	2.19e-06	-0.057087	0.012051	0.97768	0.000126	-0.06073	0.01581	0.97768	---	0.0004409
spine	rs375074121	1	3:12693510:A:AAAATAAAT	3	12693510	A	A	1.9e-09	0.0645792	0.0107524	0.140032	0.708249	0	5.32e-07	0.067624	0.013484	0.922985	0.000885	0.059262	0.017819	0.922985	+++	1.46e-09	0.0651132	0.0107639	0.103074	0.748171	0	5.25e-07	0.067728	0.013498	0.922985	0.000692	0.060546	0.017839	0.922985	+++	-0.000534
spine	rs4256108	1	3:12503639:A:G	3	12503639	G	A	4.93e-12	-0.0682247	0.00987666	1.28073	0.257763	21.9196	5.94e-10	-0.076672	0.01238	0.980964	0.00113	-0.053435	0.016381	0.980964	---	3.84e-12	-0.0686432	0.00988691	1.23995	0.26548	19.3517	5.33e-10	-0.076962	0.012392	0.980964	0.000981	-0.054073	0.0164	0.980964	---	0.0004185
spine	rs55836088	1	3:12584226:A:AC	3	12584226	A	A	1.44e-11	-0.065166	0.00964839	0.0352237	0.851128	0	1.43e-07	-0.06379	0.012118	0.968922	2.31e-05	-0.067549	0.015947	0.968922	---	1.77e-11	-0.0649464	0.00965866	0.0511985	0.820991	0	1.84e-07	-0.063286	0.01213	0.968922	2.19e-05	-0.067823	0.015966	0.968922	---	-0.0002196
spine	rs6763925	1	3:12515602:C:T	3	12515602	T	C	1.93e-13	-0.0765845	0.0104149	1.44285	0.229679	30.6927	4.24e-11	-0.086002	0.013036	0.989759	0.000537	-0.059966	0.017317	0.989759	---	4.58e-13	-0.0754593	0.0104266	1.51568	0.218275	34.0228	6.97e-11	-0.085121	0.01305	0.989759	0.000759	-0.058405	0.017338	0.989759	---	-0.0011252
spine	rs12153236	3	5:36485563:A:C	5	36485563	C	A	1.48e-10	0.102979	0.0160714	1.3125	0.251943	23.8095	9.64e-06	0.089092	0.02013	0.984425	1.85e-06	0.127391	0.02669	0.984425	+++	1.87e-10	0.102506	0.0160889	1.40161	0.236455	28.6533	1.25e-05	0.088142	0.020151	0.984425	1.78e-06	0.127764	0.026721	0.984425	+++	0.000473
spine	rs34312858	3	5:36528406:A:AT	5	36528406	A	A	8.26e-09	0.091195	0.015824	2.56546	0.10922	61.0207	0.000242	0.072376	0.019709	0.98778	2.38e-06	0.12533	0.026544	0.98778	+++	1.06e-08	0.0906229	0.0158414	2.65617	0.103149	62.3519	0.000293	0.071455	0.01973	0.98778	2.41e-06	0.125398	0.026575	0.98778	+++	0.0005721
spine	rs4358550	3	5:36502744:A:G	5	36502744	A	G	1.2e-09	0.0853607	0.0140392	2.29368	0.129902	56.4019	6.85e-05	0.069594	0.017478	0.99579	1.35e-06	0.114034	0.02357	0.99579	+++	1.32e-09	0.0852449	0.0140543	2.3933	0.121856	58.2167	7.8e-05	0.069124	0.017496	0.99579	1.25e-06	0.114569	0.023597	0.99579	+++	0.0001158
spine	rs4449583	2	5:1284135:C:T	5	1284135	C	T	6.68e-12	-0.068881	0.0100347	0.774926	0.378698	0	7.98e-07	-0.062179	0.012596	0.989849	1.28e-06	-0.080524	0.016602	0.989849	---	5.89e-12	-0.0691365	0.0100455	0.775158	0.378626	0	7.4e-07	-0.062427	0.012609	0.989849	1.21e-06	-0.080795	0.016621	0.989849	---	0.0002555
spine	rs4484459	3	5:36492502:A:T	5	36492502	A	T	4.88e-12	0.0992473	0.014365	1.54134	0.214418	35.1215	1.71e-06	0.085899	0.017943	0.993948	2.9e-07	0.123075	0.023973	0.993948	+++	6.37e-12	0.0988123	0.0143807	1.64996	0.198964	39.3925	2.25e-06	0.084988	0.017962	0.993948	2.73e-07	0.123495	0.024001	0.993948	+++	0.000435
spine	rs7734992	2	5:1280128:C:T	5	1280128	T	C	1.34e-11	-0.065478	0.0096795	1.59131	0.207139	37.1588	3.75e-06	-0.05621	0.012152	0.966726	3.56e-07	-0.081565	0.01601	0.966726	---	1.62e-11	-0.0652764	0.00969005	1.72282	0.189331	41.9555	4.84e-06	-0.055623	0.012165	0.966726	3.15e-07	-0.082034	0.016028	0.966726	---	-0.0002016
spine	rs570589243	4	6:168342439:A:AG	6	168342439	A	A	6.4e-11	0.0661765	0.0101278	0.230973	0.630804	0	9.89e-07	0.062447	0.012759	0.950082	1.36e-05	0.072529	0.016652	0.950082	+++	8.96e-11	0.0657342	0.0101386	0.287419	0.591879	0	1.45e-06	0.06157	0.012772	0.950082	1.29e-05	0.072829	0.016671	0.950082	+++	0.0004423
spine	rs11775560	5	8:61660163:A:G	8	61660163	A	G	3.78e-08	-0.0664606	0.0120816	0.900668	0.342603	0	0.000136	-0.057806	0.015137	1	4.71e-05	-0.081651	0.020054	1	---	4.25e-08	-0.0662816	0.0120948	0.965281	0.32586	0	0.000156	-0.057313	0.015153	1	4.44e-05	-0.082026	0.020077	1	---	-0.000179
spine	rs1041608	6	9:137116205:C:T	9	137116205	C	T	8.7e-09	0.0555868	0.00966002	1.45154	0.228281	31.1077	0.000106	0.046852	0.012078	0.981011	1.01e-05	0.071094	0.016093	0.981011	+++	7.97e-09	0.0557881	0.00967027	1.38579	0.239117	27.8392	9.33e-05	0.047246	0.01209	0.981011	1.09e-05	0.070959	0.016112	0.981011	+++	-0.0002013
spine	rs7028191	6	9:137117496:C:T	9	137117496	C	T	3.51e-15	0.0750461	0.00953423	2.72719	0.0986525	63.3323	1.44e-07	0.063056	0.011984	0.977554	1.25e-09	0.095722	0.015737	0.977554	+++	2.94e-15	0.0753376	0.00954428	2.74931	0.0972963	63.6273	1.35e-07	0.063288	0.011996	0.977554	1.11e-09	0.096122	0.015755	0.977554	+++	-0.0002915
spine	rs7137828	7	12:111932800:C:T	12	111932800	C	T	1.38e-10	0.0606109	0.0094432	0.621828	0.430369	0	2.39e-08	0.066286	0.011873	0.997488	0.00112	0.05084	0.015579	0.997488	+++	1.35e-10	0.0607057	0.00945325	0.586004	0.443968	0	2.54e-08	0.06622	0.011885	0.997488	0.00104	0.051209	0.015597	0.997488	+++	-9.48e-05
spine	rs137991431	9	19:45745052:C:CCA	19	45745052	C	C	5.31e-09	-0.0629596	0.0107858	1.78138	0.18198	43.8638	0.000139	-0.051892	0.013605	0.987139	3.96e-06	-0.081684	0.017696	0.987139	---	9.87e-09	-0.0619052	0.010798	1.92333	0.16549	48.0068	0.000217	-0.050393	0.01362	0.987139	4.41e-06	-0.081385	0.017717	0.987139	---	-0.0010544
spine	rs4807624	8	19:1167158:A:G	19	1167158	A	G	1.47e-08	-0.0543137	0.00958841	0.0932076	0.760138	0	1.38e-05	-0.05212	0.011982	0.968108	0.000274	-0.05822	0.015989	0.968108	---	1.06e-08	-0.0549152	0.00959844	0.106418	0.74426	0	1.2e-05	-0.052569	0.011994	0.968108	0.000225	-0.059094	0.016007	0.968108	---	0.0006015
spine	rs72977586	8	19:1186316:C:G	19	1186316	G	C	3.28e-08	-0.0732285	0.0132515	0.0147946	0.903189	0	1.35e-05	-0.072026	0.016533	0.991071	0.000672	-0.075389	0.022161	0.991071	---	2.54e-08	-0.0738953	0.0132656	0.0180727	0.893059	0	1.19e-05	-0.072565	0.01655	0.991071	0.000588	-0.076286	0.022186	0.991071	---	0.0006668
spine	rs752508	8	19:1168753:A:G	19	1168753	G	A	5.31e-11	-0.0687157	0.0104718	1.13016	0.287742	11.5166	3.81e-06	-0.060405	0.013068	0.985893	1.82e-06	-0.083628	0.017505	0.985893	---	4.6e-11	-0.0690145	0.0104833	1.21603	0.270142	17.7649	3.93e-06	-0.060385	0.013082	0.985893	1.45e-06	-0.084501	0.017525	0.985893	---	0.0002988
Female
Femoral head (n=22)
femoral head	1:22681832_CT_C	1	1:22681832:C:CT	1	22681832	C	C	3.43e-14	-0.0867445	0.0114427	0.451996	0.501389	0	1.29e-08	-0.081046	0.01424	0.949482	4.44e-07	-0.09713	0.019224	0.949482	---	1.29e-13	-0.086209	0.0116387	0.261737	0.608929	0	1.77e-08	-0.081776	0.01451	0.949482	1.38e-06	-0.094207	0.01949	0.949482	---	-0.0005355
femoral head	rs12039953	2	1:66137932:A:C	1	66137932	A	C	4.02e-09	0.0673444	0.0114465	1.31374	0.251718	23.8817	6.13e-08	0.077015	0.01422	0.917248	0.0103	0.049545	0.019292	0.917248	+++	1.41e-08	0.0660401	0.0116426	1.3428	0.246541	25.5286	1.56e-07	0.076036	0.01449	0.917248	0.0146	0.047831	0.019557	0.917248	+++	0.0013043
femoral head	rs12728589	1	1:22692315:C:G	1	22692315	G	C	1.49e-18	-0.105208	0.0119681	0.674803	0.411382	0	4.75e-11	-0.097939	0.014884	0.995513	4.07e-09	-0.118505	0.020131	0.995513	---	2.36e-18	-0.106367	0.0121722	0.516959	0.472142	0	4.6e-11	-0.099864	0.015165	0.995513	7.29e-09	-0.118145	0.020408	0.995513	---	0.001159
femoral head	rs12743234	1	1:22701536:A:G	1	22701536	A	G	1.2e-09	-0.148117	0.0243616	1.03584	0.308792	3.45976	1.53e-05	-0.130146	0.030088	0.923611	1.15e-05	-0.182325	0.041511	0.923611	---	3.96e-09	-0.145847	0.0247799	0.584118	0.444703	0	1.67e-05	-0.132052	0.030657	0.923611	4.48e-05	-0.171847	0.042087	0.923611	---	-0.00227
femoral head	rs28552104	1	1:22726564:A:G	1	22726564	A	G	2.8e-12	-0.0922948	0.0132083	0.000245572	0.987497	0	1.88e-08	-0.092143	0.016381	0.991185	3.42e-05	-0.092577	0.022331	0.991185	---	3.01e-12	-0.0937325	0.0134342	0.00352971	0.952624	0	1.61e-08	-0.094321	0.016691	0.991185	4.3e-05	-0.09265	0.022638	0.991185	---	0.0014377
femoral head	rs6660548	1	1:22680079:A:G	1	22680079	A	G	4.53e-09	-0.0792697	0.0135193	0.987892	0.320258	0	4.02e-05	-0.06925	0.016864	0.968834	1.73e-05	-0.09729	0.022616	0.968834	---	1.24e-08	-0.0782879	0.0137501	0.485212	0.486071	0	3.5e-05	-0.071111	0.017182	0.968834	7.19e-05	-0.09107	0.02293	0.968834	---	-0.0009818
femoral head	rs6684479	1	1:22706534:C:T	1	22706534	C	T	2.54e-15	-0.111613	0.0141075	0.184346	0.667665	0	1.12e-09	-0.107114	0.017573	0.999334	4.23e-07	-0.119768	0.02366	0.999334	---	2.91e-15	-0.113277	0.0143481	0.00846508	0.926693	0	3.6e-10	-0.112292	0.017904	0.999334	1.66e-06	-0.115046	0.023988	0.999334	---	0.001664
femoral head	rs72683129	2	1:66069781:A:G	1	66069781	A	G	5.71e-09	-0.0761557	0.0130741	0.810218	0.368056	0	2.05e-07	-0.085008	0.01636	0.970467	0.00541	-0.060511	0.021749	0.970467	---	3.98e-08	-0.0730266	0.0132975	1.35527	0.244358	26.2141	3.74e-07	-0.08473	0.01667	0.970467	0.0173	-0.05255	0.02205	0.970467	---	-0.0031291
femoral head	rs7543680	1	1:22731269:A:G	1	22731269	G	A	3.24e-14	-0.0845209	0.0111384	0.0324407	0.857064	0	5.15e-10	-0.085999	0.013835	0.991927	1.36e-05	-0.081798	0.018778	0.991927	---	6.29e-14	-0.0849894	0.0113291	0.00161867	0.967908	0	1.45e-09	-0.085327	0.014098	0.991927	9.42e-06	-0.084374	0.019035	0.991927	---	0.0004685
femoral head	rs1874643	3	4:55751907:A:G	4	55751907	A	G	1.02e-10	-0.070634	0.0109282	1.38038	0.240037	27.556	7.05e-06	-0.061117	0.013603	0.984785	1.68e-06	-0.087956	0.018352	0.984785	---	6.32e-11	-0.0726433	0.0111143	0.871361	0.350579	0	2.83e-06	-0.064915	0.013859	0.984785	3.32e-06	-0.086571	0.018605	0.984785	---	0.0020093
femoral head	6:133339485_GA_G	4	6:133339485:G:GA	6	133339485	G	G	1.12e-09	0.0597081	0.0098033	0.00426096	0.947954	0	1.26e-06	0.059233	0.01221	0.989764	0.000233	0.06057	0.016445	0.989764	+++	1.02e-09	0.0608832	0.00997051	0.103051	0.748199	0	2.6e-06	0.058494	0.012442	0.989764	9.31e-05	0.065171	0.016668	0.989764	+++	-0.0011751
femoral head	6:151854187_CTT_C	5	6:151854187:C:CTT	6	151854187	C	C	7.59e-14	-0.0701902	0.00938716	0.00606874	0.937906	0	1.65e-09	-0.070738	0.011729	0.976172	9.95e-06	-0.069214	0.015657	0.976172	---	1.22e-13	-0.0707836	0.0095467	0.0324331	0.85708	0	1.65e-09	-0.072078	0.01195	0.976172	1.62e-05	-0.0685	0.015872	0.976172	---	0.0005934
femoral head	rs1871859	5	6:151898506:C:T	6	151898506	C	T	1.78e-09	0.0852952	0.0141757	0.706359	0.400655	0	1.46e-05	0.076476	0.017637	0.990118	2.11e-05	0.10139	0.023826	0.990118	+++	1.12e-09	0.0878265	0.0144175	0.678901	0.409966	0	1.13e-05	0.078987	0.017971	0.990118	1.76e-05	0.103791	0.024151	0.990118	+++	-0.0025313
femoral head	rs271146	4	6:133282147:A:G	6	133282147	A	G	4.86e-09	0.0593032	0.0101341	0.499655	0.479652	0	3.22e-07	0.064655	0.01265	0.950889	0.00334	0.049715	0.016932	0.950889	+++	1.55e-08	0.0582988	0.0103069	0.180888	0.670612	0	1.79e-06	0.061591	0.01289	0.950889	0.00226	0.052462	0.017163	0.950889	+++	0.0010044
femoral head	rs4869743	5	6:151907958:C:T	6	151907958	T	C	1.13e-13	0.0751826	0.0101261	0.568591	0.450819	0	1.66e-10	0.080906	0.012655	0.998506	0.000121	0.064996	0.016883	0.998506	+++	6.76e-14	0.0771614	0.0102985	0.809277	0.368334	0	6.84e-11	0.084141	0.012894	0.998506	0.000152	0.064864	0.017115	0.998506	+++	-0.0019788
femoral head	rs9397422	5	6:151840684:A:G	6	151840684	G	A	1.99e-08	0.0542686	0.00966863	0.232569	0.629625	0	1.73e-06	0.057753	0.01207	0.989291	0.00296	0.048029	0.016152	0.989291	+++	2.86e-08	0.0545717	0.00983357	0.420014	0.51693	0	1.41e-06	0.059358	0.012298	0.989291	0.0049	0.046086	0.016375	0.989291	+++	-0.0003031
femoral head	rs10093418	6	8:72392687:A:G	8	72392687	A	G	1.61e-10	0.0955217	0.0149384	0.112657	0.737139	0	9.74e-08	0.099248	0.018612	0.976904	0.000395	0.088775	0.025044	0.976904	+++	3.31e-10	0.0954742	0.015194	0.189437	0.663385	0	1.22e-07	0.100414	0.018965	0.976904	0.000648	0.086621	0.025389	0.976904	+++	4.75e-05
femoral head	rs4263799	6	8:72394991:C:T	8	72394991	C	T	7.78e-11	-0.0599738	0.00922007	0.668269	0.413656	0	2.52e-06	-0.054306	0.011536	0.993991	5.11e-06	-0.069997	0.015341	0.993991	---	3.67e-10	-0.0587739	0.00937767	1.06687	0.301653	6.26814	1.23e-05	-0.051451	0.011756	0.993991	4.21e-06	-0.071586	0.01555	0.993991	---	-0.0011999
femoral head	rs7823971	6	8:72471728:A:C	8	72471728	C	A	2.13e-10	0.0734278	0.0115601	0.0157932	0.899992	0	5.01e-07	0.07235	0.014394	0.990964	0.000103	0.075386	0.019402	0.990964	+++	2.95e-10	0.0740829	0.0117571	0.00944933	0.922561	0	3.25e-07	0.074935	0.014665	0.990964	0.000228	0.07255	0.01967	0.990964	+++	-0.0006551
femoral head	rs7843475	6	8:72475748:C:G	8	72475748	C	G	9.1e-09	0.0604642	0.0105217	0.191541	0.661637	0	1.06e-06	0.063865	0.01308	0.991599	0.00222	0.054229	0.017711	0.991599	+++	1.03e-08	0.0612677	0.0107015	0.50642	0.476693	0	5.15e-07	0.06692	0.013327	0.991599	0.00451	0.051007	0.017956	0.991599	+++	-0.0008035
femoral head	rs8001611	7	13:42965694:C:T	13	42965694	C	T	2.83e-08	-0.0508156	0.00915365	1.59314	0.206879	37.2308	1.83e-07	-0.059322	0.011367	0.998399	0.0231	-0.035123	0.015439	0.998399	---	2.18e-08	-0.0521092	0.00930981	1.11027	0.292023	9.93192	2.98e-07	-0.059369	0.011582	0.998399	0.0133	-0.038854	0.01565	0.998399	---	0.0012936
femoral head	20:34008850_CAA_C	9	20:34008850:C:CAA	20	34008850	C	C	5.89e-12	-0.0674764	0.00980439	0.469274	0.493321	0	2.86e-09	-0.072442	0.012193	0.94737	0.000401	-0.058392	0.016492	0.94737	---	3.71e-11	-0.0659715	0.00997262	0.479952	0.488444	0	1.06e-08	-0.071106	0.012425	0.94737	0.000702	-0.056675	0.016719	0.94737	---	-0.0015049
Total hip (n=38)
total hip	1:22681366_AT_A	1	1:22681366:A:AT	1	22681366	A	A	1.02e-09	-0.0648879	0.0106276	0.808939	0.368434	0	5.15e-08	-0.07194	0.013207	0.855548	0.00373	-0.051932	0.017901	0.855548	---	3.26e-08	-0.0623363	0.0112788	2.22719	0.135601	55.1003	1.04e-07	-0.074902	0.014075	0.855548	0.0349	-0.039789	0.018854	0.855548	---	-0.0025516
total hip	1:22681832_CT_C	1	1:22681832:C:CT	1	22681832	C	C	3.12e-15	-0.0852966	0.0108164	0.00299622	0.956347	0	3.02e-10	-0.084857	0.013472	0.949482	2.12e-06	-0.086094	0.018144	0.949482	---	3.91e-13	-0.0833278	0.01148	0.0464668	0.82933	0	3e-09	-0.085187	0.014359	0.949482	2.85e-05	-0.080034	0.019112	0.949482	---	-0.0019688
total hip	rs12728589	1	1:22692315:C:G	1	22692315	G	C	3.4e-22	-0.109524	0.0113054	0.000402134	0.984001	0	7.83e-15	-0.109356	0.014069	0.995513	7.59e-09	-0.10983	0.018994	0.995513	---	1.53e-20	-0.111482	0.0119987	0.0387719	0.843901	0	4.34e-14	-0.113253	0.014995	0.995513	6.28e-08	-0.10833	0.020006	0.995513	---	0.001958
total hip	rs28552104	1	1:22726564:A:G	1	22726564	A	G	3.36e-11	-0.0828226	0.0124923	0.252773	0.615129	0	1.69e-08	-0.087429	0.015492	0.991185	0.000441	-0.074259	0.021123	0.991185	---	8.66e-11	-0.0860205	0.013257	0.465341	0.495138	0	1.96e-08	-0.092732	0.016509	0.991185	0.000906	-0.073835	0.022245	0.991185	---	0.0031979
total hip	rs6684479	1	1:22706534:C:T	1	22706534	C	T	3.51e-16	-0.108637	0.0133224	0.0824076	0.774061	0	1.85e-11	-0.111475	0.016589	0.999334	3.74e-06	-0.103483	0.022358	0.999334	---	2.88e-15	-0.11163	0.0141376	0.815186	0.366592	0	7.11e-12	-0.121211	0.017677	0.999334	5.92e-05	-0.094624	0.023551	0.999334	---	0.002993
total hip	rs72683129	2	1:66069781:A:G	1	66069781	A	G	2.57e-12	-0.0862171	0.0123174	0.118379	0.7308	0	6.68e-09	-0.089406	0.015415	0.970467	8.42e-05	-0.080585	0.020486	0.970467	---	8.17e-10	-0.0802877	0.0130726	0.851045	0.356257	0	5.19e-08	-0.089469	0.01643	0.970467	0.00284	-0.064447	0.021581	0.970467	---	-0.0059294
total hip	rs7543680	1	1:22731269:A:G	1	22731269	G	A	1.03e-13	-0.0783345	0.0105323	0.971472	0.324313	0	5.28e-11	-0.086019	0.013104	0.991927	0.000282	-0.064311	0.017702	0.991927	---	1.14e-12	-0.0794976	0.0111773	0.552872	0.457147	0	8.44e-10	-0.085725	0.013967	0.991927	0.000244	-0.068406	0.01864	0.991927	---	0.0011631
total hip	rs6547608	3	2:85508850:A:G	2	85508850	G	A	2.19e-09	0.0537201	0.00897846	2.70878	0.0997972	63.083	0.000146	0.042643	0.011221	0.973399	9.48e-07	0.073433	0.014969	0.973399	+++	8.83e-09	0.0548002	0.00952754	1.90436	0.167591	47.4889	0.00018	0.044828	0.011958	0.973399	4.82e-06	0.072135	0.015766	0.973399	+++	-0.0010801
total hip	3:12360884_TG_T	4	3:12360884:T:TG	3	12360884	T	T	1.73e-11	0.0894971	0.013304	0.236874	0.626473	0	4.01e-07	0.084594	0.016688	0.995538	8.72e-06	0.098048	0.022038	0.995538	+++	8.46e-09	0.0813147	0.0141194	0.0271272	0.869178	0	7.79e-06	0.079533	0.017787	0.995538	0.000282	0.08435	0.023216	0.995538	+++	0.0081824
total hip	rs307572	4	3:12126667:G:T	3	12126667	G	T	5.08e-09	0.0689042	0.0117896	0.0506446	0.821945	0	5.92e-06	0.066902	0.01477	0.994318	0.000218	0.07242	0.019572	0.994318	+++	3.04e-08	0.0692914	0.01251	0.504808	0.477395	0	1.36e-06	0.076076	0.015738	0.994318	0.00519	0.057647	0.020618	0.994318	+++	-0.0003872
total hip	rs796821996	4	3:12280157:C:CT	3	12280157	C	C	6.4e-10	-0.127939	0.0207013	1.19389	0.274547	16.2399	2.24e-05	-0.11061	0.026078	0.942452	3.78e-06	-0.157464	0.03404	0.942452	---	2.58e-09	-0.130827	0.0219643	0.781512	0.376679	0	3.11e-05	-0.115775	0.027791	0.942452	1.4e-05	-0.155875	0.03585	0.942452	---	0.002888
total hip	rs1874643	5	4:55751907:A:G	4	55751907	A	G	4.56e-14	-0.0777182	0.0103021	0.579702	0.446429	0	2.24e-08	-0.071873	0.012848	0.984785	3.15e-07	-0.088244	0.017241	0.984785	---	4.68e-14	-0.0824299	0.0109317	0.0710044	0.78988	0	4.64e-09	-0.080234	0.01369	0.984785	2.05e-06	-0.086294	0.01816	0.984785	---	0.0047117
total hip	rs2726623	5	4:55698811:C:T	4	55698811	C	T	2.69e-08	-0.0485913	0.00873885	1.38291	0.239606	27.6888	0.000185	-0.040879	0.010926	0.995676	1.91e-05	-0.062285	0.014559	0.995676	---	1.06e-08	-0.0530445	0.00927199	1.04261	0.307215	4.08688	8.22e-05	-0.045854	0.011643	0.995676	1.95e-05	-0.06551	0.01533	0.995676	---	0.0044532
total hip	rs1038304	6	6:151933175:A:G	6	151933175	A	G	6.29e-09	0.0502919	0.00865773	0.221843	0.637639	0	1.12e-05	0.047285	0.010757	1	0.000133	0.055822	0.014588	1	+++	3.48e-08	0.0506757	0.00918802	0.0353816	0.850798	0	5.83e-06	0.051965	0.011463	1	0.00167	0.048359	0.015366	1	+++	-0.0003838
total hip	rs10624910	6	6:152057402:A:ATAAAC	6	152057402	A	A	2.74e-11	-0.0585659	0.00879361	0.00458022	0.946043	0	1.23e-07	-0.058121	0.010979	0.972435	5.35e-05	-0.059362	0.014687	0.972435	---	2.81e-11	-0.0621065	0.00933075	0.0934609	0.759823	0	3.98e-08	-0.064264	0.011699	0.972435	0.000165	-0.058335	0.015468	0.972435	---	0.0035406
total hip	rs1627339	6	6:151992354:C:T	6	151992354	T	C	1.4e-11	0.0591339	0.00875099	0.339674	0.560017	0	8.1e-09	0.062933	0.010912	0.991304	0.00036	0.052287	0.014649	0.991304	+++	4.83e-11	0.0610676	0.0092862	0.593644	0.441014	0	1.12e-08	0.066461	0.011629	0.991304	0.000832	0.051576	0.015427	0.991304	+++	-0.0019337
total hip	rs1871859	6	6:151898506:C:T	6	151898506	C	T	1.16e-17	0.114547	0.0133866	1.34407	0.246317	25.5993	6.58e-10	0.103016	0.016677	0.990118	1.67e-09	0.135435	0.022446	0.990118	+++	9.59e-17	0.11805	0.0142063	1.25367	0.262853	20.2339	2.41e-09	0.10609	0.017774	0.990118	4.02e-09	0.139205	0.023639	0.990118	+++	-0.003503
total hip	rs2941739	6	6:152014804:C:G	6	152014804	G	C	4.46e-15	-0.0687994	0.00877404	0.678744	0.410019	0	1.18e-11	-0.074165	0.010927	0.988556	6.07e-05	-0.059061	0.014721	0.988556	---	5.57e-15	-0.0727417	0.00931007	1.6129	0.204085	37.9997	2.42e-12	-0.081621	0.011643	0.988556	0.000239	-0.056997	0.015504	0.988556	---	0.0039423
total hip	rs4869743	6	6:151907958:C:T	6	151907958	T	C	1.24e-23	0.0958598	0.00956656	0.075095	0.784058	0	4.65e-15	0.093885	0.011977	0.998506	4.34e-10	0.09934	0.0159	0.998506	+++	9.14e-23	0.0996998	0.0101517	0.0292164	0.86428	0	1.33e-14	0.098377	0.012765	0.998506	1.19e-09	0.101976	0.016745	0.998506	+++	-0.00384
total hip	rs58164038	6	6:151956201:A:G	6	151956201	A	G	3.65e-09	0.054479	0.00923494	0.468433	0.493709	0	2.71e-07	0.059174	0.011504	0.986424	0.003	0.04597	0.015487	0.986424	+++	2.46e-08	0.0546481	0.00980006	0.624164	0.429504	0	8.17e-07	0.060468	0.01226	0.986424	0.00656	0.044348	0.01631	0.986424	+++	-0.0001691
total hip	rs6905582	6	6:152000454:A:G	6	152000454	G	A	3.35e-14	0.0876421	0.0115562	0.31777	0.572951	0	9.47e-09	0.082781	0.014419	0.979945	6.23e-07	0.096372	0.019323	0.979945	+++	6.15e-14	0.0920292	0.0122626	0.213063	0.644377	0	1.15e-08	0.087755	0.015366	0.979945	1.02e-06	0.099525	0.020349	0.979945	+++	-0.0043871
total hip	rs6912538	6	6:151853291:A:C	6	151853291	C	A	4.55e-11	0.0797391	0.0121092	1.30177	0.253889	23.1818	4.1e-06	0.069481	0.015082	0.993057	1.33e-06	0.098347	0.020313	0.993057	+++	1.19e-10	0.082762	0.0128495	0.8854	0.346727	0	4.57e-06	0.073678	0.016072	0.993057	3.87e-06	0.098855	0.021392	0.993057	+++	-0.0030229
total hip	rs71017507	6	6:152015930:C:CA	6	152015930	C	C	1.08e-11	-0.0624837	0.00919463	0.38271	0.536156	0	6.64e-09	-0.066767	0.01151	0.924903	0.000328	-0.05493	0.015285	0.924903	---	1.71e-10	-0.0623001	0.00975646	1.58351	0.208256	36.8492	5.2e-09	-0.071653	0.012265	0.924903	0.00414	-0.046184	0.0161	0.924903	---	-0.0001836
total hip	rs7740042	6	6:151971720:A:T	6	151971720	T	A	1.56e-13	0.0785513	0.0106406	0.584112	0.444705	0	1.92e-10	0.084633	0.013287	0.983021	0.000142	0.067677	0.017767	0.983021	+++	3.45e-13	0.082148	0.011291	0.666078	0.414422	0	3.13e-10	0.089122	0.01416	0.983021	0.000186	0.069972	0.01871	0.983021	+++	-0.0035967
total hip	rs851974	6	6:151971687:A:G	6	151971687	G	A	7.03e-11	0.057249	0.00878042	1.54124	0.214434	35.1171	2.57e-09	0.065442	0.010984	0.987383	0.00345	0.042746	0.014614	0.987383	+++	1.01e-09	0.0569058	0.00931679	2.77639	0.0956636	63.982	4.39e-09	0.068712	0.011705	0.987383	0.0179	0.036493	0.015391	0.987383	+++	0.0003432
total hip	rs851993	6	6:152006011:A:G	6	152006011	G	A	4.53e-14	0.0672475	0.00891313	0.122155	0.726709	0	3.84e-10	0.069565	0.011109	0.988314	2.44e-05	0.06306	0.014933	0.988314	+++	1.52e-12	0.0669012	0.00945928	0.352671	0.552605	0	1.91e-09	0.07113	0.01184	0.988314	0.000159	0.059439	0.015728	0.988314	+++	0.0003463
total hip	rs9478217	6	6:151874122:A:G	6	151874122	A	G	7.5e-15	-0.0688462	0.00885394	1.20096	0.27313	16.7331	2.75e-08	-0.061557	0.011074	0.998486	2.99e-08	-0.081762	0.014741	0.998486	---	3.04e-14	-0.0713693	0.00939499	1.14051	0.285544	12.3201	6.67e-08	-0.063741	0.011802	0.998486	5.23e-08	-0.084566	0.015523	0.998486	---	0.0025231
total hip	rs9479083	6	6:151932592:A:C	6	151932592	C	A	2.3e-10	0.0603646	0.00952106	0.0741229	0.785426	0	1.01e-06	0.058403	0.01194	0.982622	5.32e-05	0.06379	0.015778	0.982622	+++	4.31e-09	0.0593243	0.0101035	0.0951137	0.757774	0	7.69e-06	0.056938	0.012726	0.982622	0.000139	0.063393	0.016617	0.982622	+++	0.0010403
total hip	rs4263799	7	8:72394991:C:T	8	72394991	C	T	4.45e-14	-0.0657457	0.00871128	3.52e-06	0.998502	0	1.73e-09	-0.065758	0.010915	0.993991	5.54e-06	-0.065724	0.014458	0.993991	---	7.83e-12	-0.0632528	0.00924537	0.28607	0.59275	0	3.23e-07	-0.059473	0.011637	0.993991	4.72e-06	-0.069722	0.015224	0.993991	---	-0.0024929
total hip	rs111652915	9	9:4855362:G:GTC	9	4855362	G	G	6.09e-09	-0.0768385	0.0132158	0.456737	0.499153	0	3.81e-07	-0.083431	0.016426	0.920411	0.00364	-0.064738	0.022254	0.920411	---	2.9e-09	-0.0832562	0.0140228	1.95575	0.161968	48.8688	2.24e-08	-0.0979	0.017501	0.920411	0.015	-0.056994	0.023437	0.920411	---	0.0064177
total hip	rs372880560	9	9:4827731:A:AGTGT	9	4827731	A	A	1.56e-09	-0.0640301	0.0106043	0.0650523	0.798682	0	2.54e-06	-0.062033	0.013182	0.960279	0.00015	-0.067693	0.017852	0.960279	---	5.58e-09	-0.0655961	0.0112535	0.00156008	0.968493	0	3.4e-06	-0.065264	0.014048	0.960279	0.000433	-0.066191	0.018801	0.960279	---	0.001566
total hip	rs444375	9	9:4831953:A:G	9	4831953	A	G	2.02e-09	-0.0716241	0.0119446	0.544854	0.460428	0	1.52e-07	-0.078184	0.014888	1	0.00283	-0.059774	0.02001	1	---	2.67e-09	-0.0754208	0.0126744	1.00519	0.316058	0.516291	8.5e-08	-0.084988	0.015865	1	0.00548	-0.058543	0.021072	1	---	0.0037967
total hip	rs841968	9	9:4857662:C:T	9	4857662	C	T	3.48e-09	-0.0795561	0.013468	0.127509	0.721029	0	6.8e-07	-0.083099	0.016728	0.984475	0.00133	-0.073028	0.022707	0.984475	---	1.85e-09	-0.0858995	0.0142908	0.989904	0.319766	0	6.2e-08	-0.096496	0.017823	0.984475	0.00522	-0.066821	0.023915	0.984475	---	0.0063434
total hip	rs10740134	10	10:65315433:C:T	10	65315433	T	C	1.45e-08	0.049251	0.00869059	0.291894	0.589009	0	2.43e-05	0.045755	0.010835	1	0.000137	0.055557	0.014552	1	+++	1.79e-09	0.055471	0.0092206	0.528945	0.467051	0	1.29e-05	0.050417	0.011546	1	2.68e-05	0.064369	0.01532	1	+++	-0.00622
total hip	rs201220977	10	10:65065272:C:CCTCT	10	65065272	C	C	2.08e-09	0.0534313	0.00891816	0.487485	0.485052	0	1.13e-05	0.04881	0.011106	0.955402	3.64e-05	0.061821	0.014964	0.955402	+++	1.02e-09	0.0577755	0.00946281	0.600153	0.43852	0	1.01e-05	0.052269	0.011835	0.955402	1.85e-05	0.067535	0.015756	0.955402	+++	-0.0043442
total hip	rs767151743	11	11:86291399:T:TGTATCTTCTGGTAA	11	86291399	T	T	1.42e-08	-0.0515331	0.00908759	0.853823	0.355473	0	3.31e-07	-0.057756	0.011311	0.982538	0.00845	-0.040202	0.015263	0.982538	---	4.53e-08	-0.052739	0.00964342	1.14776	0.284018	12.8739	5.24e-07	-0.060487	0.012054	0.982538	0.0154	-0.038963	0.016073	0.982538	---	0.0012059
total hip	rs238257	12	13:42924883:C:G	13	42924883	C	G	9.17e-10	-0.053167	0.00868274	0.0361544	0.849197	0	1.57e-06	-0.051942	0.010812	0.994325	0.000146	-0.055392	0.014571	0.994325	---	3.63e-09	-0.0543661	0.009214	0.0190121	0.890332	0	1.59e-06	-0.05532	0.011522	0.994325	0.000601	-0.052674	0.015346	0.994325	---	0.0011991
total hip	rs9533090	12	13:42951449:C:T	13	42951449	C	T	3.05e-16	0.0707828	0.00866248	0.535384	0.464352	0	2.54e-12	0.075474	0.010777	1	1.95e-05	0.062219	0.014561	1	+++	7.5e-16	0.0741111	0.00919254	0.249499	0.617428	0	1.48e-11	0.077551	0.011486	1	9.36e-06	0.067982	0.015332	1	+++	-0.0033283
Diaphysis (n=31)
diaphysis	rs1152001	1	3:12471862:A:G	3	12471862	G	A	3.95e-09	-0.0676524	0.0114934	0.469625	0.49316	0	1.62e-05	-0.061793	0.014325	0.946658	4.88e-05	-0.07824	0.019256	0.946658	---	4.95e-08	-0.0646766	0.0118604	0.459534	0.497842	0	7.48e-05	-0.058663	0.014811	0.946658	0.000142	-0.075426	0.019802	0.946658	---	-0.0029758
diaphysis	rs35082199	2	6:151863016:C:T	6	151863016	T	C	4.06e-09	-0.0577003	0.00981036	1.10236	0.29375	9.28514	9.26e-08	-0.065387	0.012241	0.975419	0.00746	-0.043898	0.016403	0.975419	---	1.74e-08	-0.0570571	0.0101231	0.908742	0.340448	0	3.79e-07	-0.064298	0.012656	0.975419	0.0088	-0.044196	0.016867	0.975419	---	-0.0006432
diaphysis	rs4869743	2	6:151907958:C:T	6	151907958	T	C	8.92e-12	0.0681938	0.0099947	0.0190946	0.890096	0	3.03e-08	0.06923	0.012495	0.998506	6.83e-05	0.066353	0.016654	0.998506	+++	1.7e-11	0.069412	0.0103136	0.0490482	0.824728	0	3.69e-08	0.071135	0.012919	0.998506	0.000108	0.066384	0.017126	0.998506	+++	-0.0012182
diaphysis	rs6931664	2	6:151857594:A:G	6	151857594	A	G	5.08e-12	-0.0638687	0.00925197	0.128357	0.720142	0	9.61e-09	-0.066353	0.011562	1	0.000119	-0.059446	0.015427	1	---	1.28e-11	-0.0646408	0.00954678	0.138272	0.710005	0	1.82e-08	-0.067316	0.011954	1	0.00016	-0.05993	0.015863	1	---	0.0007721
diaphysis	7:121026746_CAT_C	4	7:121026746:C:CAT	7	121026746	C	C	7.09e-23	-0.100289	0.0101851	2.75656	0.0968563	63.7229	6.12e-19	-0.112854	0.012689	0.90537	5.69e-06	-0.077531	0.017077	0.90537	---	7.39e-21	-0.0984777	0.0105121	2.46898	0.116113	59.4974	3.13e-17	-0.110821	0.013123	0.90537	1.4e-05	-0.076374	0.017561	0.90537	---	-0.0018113
diaphysis	rs10464592	3	7:96230686:A:G	7	96230686	G	A	1.51e-08	0.0516488	0.00912477	0.462331	0.496537	0	7.78e-07	0.056284	0.01139	0.993843	0.00448	0.043344	0.015246	0.993843	+++	2.9e-08	0.0522291	0.0094154	0.0273954	0.868538	0	5.8e-06	0.0534	0.011777	0.993843	0.0014	0.050155	0.015674	0.993843	+++	-0.0005803
diaphysis	rs147514708	4	7:120935194:A:AACACACAC	7	120935194	A	A	3.46e-12	-0.0696267	0.0100069	1.13365	0.286998	11.7893	4.79e-10	-0.077506	0.012446	0.948675	0.00105	-0.055219	0.01683	0.948675	---	1.04e-11	-0.0702245	0.0103262	1.22336	0.268702	18.2581	9.62e-10	-0.078717	0.012868	0.948675	0.00153	-0.054864	0.017306	0.948675	---	0.0005978
diaphysis	rs2908004	4	7:120969769:A:G	7	120969769	G	A	2.38e-21	-0.0862228	0.00908853	2.59178	0.107419	61.4165	8.89e-18	-0.097014	0.011293	1	1.47e-05	-0.066384	0.015312	1	---	7.24e-19	-0.083219	0.00938081	2.5558	0.10989	60.8733	6.74e-16	-0.094341	0.011679	1	6.37e-05	-0.062997	0.015748	1	---	-0.0030038
diaphysis	rs6965122	3	7:96133319:A:G	7	96133319	A	G	2.21e-10	0.0609434	0.00960318	1.11674	0.290621	10.454	1.32e-08	0.068679	0.012075	0.997222	0.00266	0.04763	0.015841	0.997222	+++	1e-10	0.0640689	0.009908	0.285659	0.593016	0	4.87e-08	0.068129	0.012485	0.997222	0.00045	0.057162	0.016284	0.997222	+++	-0.0031255
diaphysis	8:119933039_TAA_T	5	8:119933039:T:TAA	8	119933039	T	T	8.62e-17	-0.0776503	0.00933034	0.824271	0.363934	0	5.85e-13	-0.083993	0.011656	0.962392	2.06e-05	-0.066337	0.015567	0.962392	---	2.16e-15	-0.0763745	0.00962903	0.923952	0.33644	0	4.74e-12	-0.083343	0.012053	0.962392	6.31e-05	-0.064081	0.016009	0.962392	---	-0.0012758
diaphysis	8:120062445_TTA_T	5	8:120062445:T:TTA	8	120062445	T	T	1.55e-10	-0.0703952	0.0109983	2.53032	0.111678	60.4793	1.09e-09	-0.083258	0.013651	0.927908	0.0123	-0.0466	0.018567	0.927908	---	1.81e-08	-0.0638958	0.0113514	2.42052	0.119755	58.6865	5.03e-08	-0.076953	0.014117	0.927908	0.0362	-0.040009	0.019094	0.927908	---	-0.0064994
diaphysis	rs11295467	5	8:120022088:A:T	8	120022088	A	T	1.27e-09	0.0614917	0.010128	0.484806	0.486253	0	1.25e-07	0.066726	0.012613	0.868869	0.00224	0.051991	0.016993	0.868869	+++	2.81e-09	0.0621044	0.0104509	0.205441	0.650365	0	4.85e-07	0.06564	0.013041	0.868869	0.00143	0.055758	0.017472	0.868869	+++	-0.0006127
diaphysis	rs11573824	5	8:119959925:A:T	8	119959925	A	T	9.29e-23	0.089707	0.00913572	0.788122	0.374668	0	3.89e-17	0.095713	0.011368	0.993864	2.95e-07	0.078755	0.015351	0.993864	+++	7.53e-20	0.0860008	0.00943014	0.5249	0.468759	0	9.6e-15	0.091089	0.011758	0.993864	1.18e-06	0.076827	0.015788	0.993864	+++	0.0037062
diaphysis	rs11784196	5	8:119818018:A:G	8	119818018	A	G	2.65e-09	0.0996819	0.0167471	0.00144251	0.969703	0	2.44e-06	0.099198	0.021042	0.993528	0.000282	0.100518	0.027661	0.993528	+++	2.04e-09	0.103587	0.017279	0.0962593	0.756366	0	4.82e-06	0.099486	0.021755	0.993528	0.000102	0.110595	0.028439	0.993528	+++	-0.0039051
diaphysis	rs12545372	5	8:119822573:A:T	8	119822573	T	A	1.04e-09	-0.0565376	0.00926401	0.321034	0.570987	0	1.75e-07	-0.060462	0.011567	0.971866	0.00139	-0.049517	0.015471	0.971866	---	1.48e-08	-0.054144	0.00956006	0.372134	0.541843	0	9.94e-07	-0.058528	0.01196	0.971866	0.00356	-0.046386	0.01591	0.971866	---	-0.0023936
diaphysis	rs12675599	5	8:119811295:C:T	8	119811295	C	T	1.31e-09	-0.0665363	0.0109675	0.00964635	0.921761	0	8.45e-07	-0.067338	0.013672	0.999101	0.000397	-0.065089	0.018369	0.999101	---	7.41e-10	-0.0696776	0.0113165	0.00265716	0.958889	0	9.69e-07	-0.069241	0.014135	0.999101	0.000193	-0.070457	0.018886	0.999101	---	0.0031413
diaphysis	rs1485287	5	8:119950697:C:T	8	119950697	C	T	7.8e-13	0.0816703	0.0113992	0.372495	0.541648	0	1.07e-09	0.086877	0.014238	0.988983	0.000144	0.072374	0.019025	0.988983	+++	1.92e-11	0.0789648	0.0117642	0.0941025	0.759025	0	2.92e-08	0.081681	0.014724	0.988983	0.000151	0.07417	0.019563	0.988983	+++	0.0027055
diaphysis	rs1485302	5	8:119976144:A:G	8	119976144	G	A	6.7e-18	0.0785254	0.00910981	1.05124	0.305223	4.87384	5.13e-14	0.085465	0.011349	0.99732	1.6e-05	0.065954	0.015275	0.99732	+++	2.18e-15	0.0745649	0.00940244	0.80272	0.370281	0	5.68e-12	0.080859	0.011737	0.99732	5.65e-05	0.06329	0.015709	0.99732	+++	0.0039605
diaphysis	rs35617243	5	8:119888121:C:T	8	119888121	T	C	9.1e-09	0.0571609	0.00994668	0.0444442	0.833029	0	2.37e-06	0.058737	0.012443	0.979907	0.00103	0.054371	0.016555	0.979907	+++	3.55e-09	0.0605861	0.0102624	0.0493571	0.824186	0	1.3e-06	0.062309	0.012863	0.979907	0.000723	0.057569	0.017022	0.979907	+++	-0.0034252
diaphysis	rs4335155	5	8:120013469:A:C	8	120013469	A	C	3.48e-16	0.0742461	0.009104	1.06417	0.302267	6.02977	8.01e-13	0.081219	0.011339	0.99331	5.54e-05	0.061597	0.015272	0.99331	+++	5.58e-15	0.073403	0.00939498	0.63544	0.425367	0	1.65e-11	0.078995	0.011725	0.99331	5.49e-05	0.063373	0.015703	0.99331	+++	0.0008431
diaphysis	rs71569784	5	8:120010922:C:CA	8	120010922	C	C	5.42e-15	0.0756935	0.00968339	0.835019	0.360825	0	8.87e-12	0.082247	0.01205	0.887366	8.99e-05	0.063746	0.01627	0.887366	+++	3.51e-13	0.0726874	0.00999397	0.680671	0.409356	0	2.54e-10	0.078828	0.012461	0.887366	0.000233	0.061616	0.016732	0.887366	+++	0.0030061
diaphysis	rs7839059	5	8:119976542:A:C	8	119976542	C	A	7.77e-17	0.0795512	0.00954464	1.76379	0.184153	43.3038	6.94e-14	0.088923	0.01187	0.995967	0.000103	0.062406	0.016055	0.995967	+++	1.04e-14	0.0761966	0.00985173	1.14921	0.283714	12.9839	7.67e-12	0.08405	0.012277	0.995967	0.000176	0.061994	0.01651	0.995967	+++	0.0033546
diaphysis	rs80074088	5	8:119805578:G:T	8	119805578	T	G	3.95e-09	0.134099	0.0227823	0.307979	0.578923	0	1.25e-05	0.124606	0.028489	0.988273	7e-05	0.150938	0.037944	0.988273	+++	5e-10	0.146176	0.0235046	0.679998	0.409587	0	7.98e-06	0.131541	0.029452	0.988273	1.08e-05	0.171846	0.039007	0.988273	+++	-0.012077
diaphysis	rs11617942	6	13:42973378:C:T	13	42973378	C	T	9.04e-15	0.40674	0.0524684	0.0603265	0.805981	0	7.45e-09	0.39593	0.068484	0.916146	2.39e-07	0.422103	0.081641	0.916146	+++	6.51e-14	0.405806	0.0541266	0.176581	0.674328	0	4.79e-08	0.386621	0.070811	0.916146	2.59e-07	0.432771	0.083948	0.916146	+++	0.000934
diaphysis	rs116926994	6	13:43077245:A:G	13	43077245	A	G	2.52e-08	-0.163783	0.029396	0.973232	0.323876	0	6.3e-05	-0.143516	0.035863	1	6.38e-05	-0.205279	0.051317	1	---	1.17e-08	-0.173053	0.0303351	1.23005	0.267398	18.7023	5.59e-05	-0.149411	0.037076	1	2.86e-05	-0.22093	0.052761	1	---	0.00927
diaphysis	rs138818878	6	13:43148546:C:G	13	43148546	C	G	1.34e-11	-0.183741	0.0271653	1.05818	0.30363	5.49844	1.13e-09	-0.203822	0.033452	0.938629	0.00188	-0.144854	0.046551	0.938629	---	1.05e-11	-0.190625	0.0280329	0.685645	0.40765	0	2.03e-09	-0.207399	0.034586	0.938629	0.000932	-0.158503	0.047862	0.938629	---	0.006884
diaphysis	rs34723116	6	13:42960625:C:T	13	42960625	T	C	9.79e-09	-0.0584159	0.0101871	0.171814	0.678505	0	1.25e-06	-0.061549	0.012685	0.998057	0.00205	-0.052725	0.017096	0.998057	---	4.9e-09	-0.0614946	0.010511	0.38447	0.535221	0	4.21e-07	-0.066356	0.013113	0.998057	0.00271	-0.052757	0.01758	0.998057	---	0.0030787
diaphysis	rs5803132	6	13:42966108:C:CT	13	42966108	C	C	4.8e-08	-0.116084	0.0212665	1.20715	0.271898	17.16	0.000161	-0.099154	0.026262	0.999175	4.31e-05	-0.148332	0.036246	0.999175	---	1.21e-08	-0.125048	0.0219436	1.21869	0.269618	17.9447	7.64e-05	-0.107401	0.027149	0.999175	2.19e-05	-0.158301	0.037267	0.999175	---	0.008964
diaphysis	rs665632	6	13:43106514:C:T	13	43106514	T	C	2.31e-13	0.0861972	0.0117604	0.955858	0.328233	0	1.05e-10	0.094761	0.014664	0.982551	0.000328	0.07076	0.019688	0.982551	+++	1.43e-11	0.0819784	0.012137	1.16342	0.280757	14.0466	1.44e-09	0.091782	0.015163	0.982551	0.00146	0.064497	0.020248	0.982551	+++	0.0042188
diaphysis	rs758487200	6	13:43137799:C:CA	13	43137799	C	C	2.7e-13	-0.0775516	0.0106108	2.44115	0.118189	59.0357	9.68e-12	-0.089751	0.013174	0.925087	0.00213	-0.055022	0.017903	0.925087	---	2.83e-11	-0.072884	0.0109516	1.94181	0.163472	48.5016	6.52e-10	-0.084177	0.013624	0.925087	0.00454	-0.052261	0.018411	0.925087	---	-0.0046676
diaphysis	rs9525643	6	13:43159516:C:T	13	43159516	T	C	2.39e-11	-0.0605186	0.00905986	1.23642	0.266163	19.1212	2.61e-06	-0.053039	0.011284	0.998129	1.12e-06	-0.074087	0.015198	0.998129	---	2.5e-10	-0.0591571	0.00934951	0.994036	0.318758	0	7.69e-06	-0.052199	0.011667	0.998129	4.63e-06	-0.071645	0.01563	0.998129	---	-0.0013615
Spine (n=45)
spine	rs12748989	1	1:22698993:A:G	1	22698993	G	A	3.03e-09	-0.0807248	0.0136132	0.0677327	0.794667	0	3.45e-06	-0.078148	0.016833	0.992955	0.000219	-0.085596	0.023144	0.992955	---	2.24e-09	-0.0814287	0.0136176	0.0536349	0.816855	0	2.63e-06	-0.079134	0.016841	0.992955	0.000213	-0.085763	0.023145	0.992955	---	0.0007039
spine	rs200531368	2	1:66100979:T:TA	1	66100979	T	T	4.28e-10	0.0803762	0.0128738	1.31545	0.251411	23.9803	1.47e-05	0.069437	0.016022	0.933201	3.56e-06	0.100306	0.021626	0.933201	+++	4.69e-10	0.0802219	0.0128782	1.29631	0.254888	22.8581	1.52e-05	0.069354	0.01603	0.933201	3.82e-06	0.100004	0.021627	0.933201	+++	0.0001543
spine	rs34761529	1	1:22681214:C:T	1	22681214	C	T	7.29e-11	-0.0718655	0.0110314	0.983527	0.32133	0	2.84e-06	-0.063901	0.013645	0.989561	3.6e-06	-0.086893	0.018743	0.989561	---	6.48e-11	-0.0720868	0.0110356	0.969407	0.324828	0	2.61e-06	-0.064172	0.013653	0.989561	3.5e-06	-0.087003	0.018743	0.989561	---	0.0002213
spine	rs35751162	2	1:66054047:T:TA	1	66054047	T	T	8.45e-10	-0.0624624	0.0101794	0.0457469	0.830637	0	1.34e-06	-0.06088	0.012584	0.985065	0.000158	-0.065458	0.017314	0.985065	---	7.48e-10	-0.0626832	0.0101831	0.0365711	0.848341	0	1.16e-06	-0.061267	0.012591	0.985065	0.000162	-0.065361	0.017314	0.985065	---	0.0002208
spine	rs6667616	2	1:66162631:A:C	1	66162631	A	C	2.09e-11	0.0771743	0.0115193	0.0195846	0.888703	0	9.46e-08	0.076003	0.014239	0.970854	5.13e-05	0.079393	0.019597	0.970854	+++	2e-11	0.077275	0.011523	0.0153836	0.901291	0	8.77e-08	0.076236	0.014246	0.970854	5.31e-05	0.079241	0.019597	0.970854	+++	-0.0001007
spine	rs7535217	2	1:66166601:A:T	1	66166601	A	T	9.39e-10	0.0562792	0.00919675	0.888222	0.345959	0	4.13e-08	0.062663	0.011422	0.971763	0.00412	0.044511	0.015508	0.971763	+++	1.16e-09	0.0559834	0.00920009	0.854777	0.355205	0	5.14e-08	0.062251	0.011428	0.971763	0.00418	0.04444	0.015509	0.971763	+++	0.0002958
spine	3:12506918_CT_C	3	3:12506918:C:CT	3	12506918	C	C	7.17e-09	-0.0548477	0.00947781	0.0173109	0.895324	0	1.95e-06	-0.055753	0.011712	0.868132	0.000994	-0.05313	0.016133	0.868132	---	5.18e-09	-0.0553819	0.00948099	0.0265503	0.870564	0	1.44e-06	-0.056504	0.011718	0.868132	0.000968	-0.053255	0.016133	0.868132	---	0.0005342
spine	3:12578503_CA_C	3	3:12578503:C:CA	3	12578503	C	C	2.48e-11	-0.0603851	0.00904669	0.109204	0.741053	0	2.24e-08	-0.062557	0.011182	0.965364	0.000258	-0.05627	0.015392	0.965364	---	1.53e-11	-0.0610359	0.00904954	0.140831	0.707457	0	1.4e-08	-0.063504	0.011187	0.965364	0.000252	-0.056363	0.015393	0.965364	---	0.0006508
spine	3:12634594_CT_C	3	3:12634594:C:CT	3	12634594	C	C	8.09e-10	-0.0565034	0.00919767	0.00832066	0.92732	0	8.2e-07	-0.055899	0.011336	0.950308	0.000249	-0.057668	0.015735	0.950308	---	6.04e-10	-0.0569461	0.00920054	0.00481532	0.944677	0	6.37e-07	-0.056486	0.011341	0.950308	0.00024	-0.057832	0.015736	0.950308	---	0.0004427
spine	3:12737066_GGTT_G	3	3:12737066:G:GGTT	3	12737066	G	G	2.28e-10	0.0589222	0.00929188	0.967522	0.325299	0	5.52e-06	0.052259	0.011499	0.922279	5.96e-06	0.071459	0.015773	0.922279	+++	1.9e-10	0.0592021	0.00929525	0.931166	0.33456	0	4.73e-06	0.05266	0.011505	0.922279	5.89e-06	0.0715	0.015774	0.922279	+++	-0.0002799
spine	rs151178256	3	3:12523396:A:ATGTGTG	3	12523396	A	A	1.26e-09	-0.0553969	0.00912284	0.0244438	0.875761	0	5.81e-07	-0.056437	0.011291	0.944449	0.00056	-0.053441	0.015483	0.944449	---	8.98e-10	-0.0559116	0.00912601	0.0357718	0.849987	0	4.2e-07	-0.057171	0.011297	0.944449	0.000546	-0.053546	0.015483	0.944449	---	0.0005147
spine	rs1584063	3	3:12266855:A:G	3	12266855	G	A	2.49e-09	-0.0534824	0.00897038	0.0459353	0.830294	0	7.38e-07	-0.054877	0.011082	0.996471	0.00088	-0.050832	0.015277	0.996471	---	2.36e-09	-0.0535776	0.00897356	0.0585085	0.808869	0	6.58e-07	-0.055153	0.011088	0.996471	0.000933	-0.050587	0.015277	0.996471	---	9.52e-05
spine	rs15997	3	3:12624070:C:T	3	12624070	C	T	1.92e-15	-0.0718707	0.00904445	0.213981	0.643665	0	7.41e-10	-0.068833	0.011177	0.996859	4.67e-07	-0.077633	0.015394	0.996859	---	1.32e-15	-0.0723136	0.00904783	0.189171	0.663608	0	5.32e-10	-0.069455	0.011183	0.996859	4.51e-07	-0.077731	0.015395	0.996859	---	0.0004429
spine	rs1699352	3	3:12557943:A:G	3	12557943	A	G	1.82e-09	-0.100135	0.0166525	0.372955	0.541398	0	1.59e-07	-0.107422	0.020486	0.702136	0.00266	-0.085942	0.028591	0.702136	---	1.58e-09	-0.100549	0.0166581	0.381648	0.536723	0	1.42e-07	-0.107926	0.020496	0.702136	0.00259	-0.086193	0.028592	0.702136	---	0.000414
spine	rs2648312	3	3:12547147:A:G	3	12547147	A	G	2.05e-17	-0.0762626	0.00898183	0.00641884	0.936144	0	5.1e-12	-0.076788	0.011121	0.996865	7.86e-07	-0.075277	0.015232	0.996865	---	1.26e-17	-0.0767986	0.00898499	0.0126548	0.910432	0	3.25e-12	-0.077537	0.011127	0.996865	7.5e-07	-0.075415	0.015232	0.996865	---	0.000536
spine	rs35282213	3	3:12637378:C:CT	3	12637378	C	C	1.5e-08	-0.0519253	0.00917191	0.100566	0.751152	0	1.11e-05	-0.049817	0.011328	0.9611	0.000346	-0.055938	0.015628	0.9611	---	1.15e-08	-0.0523665	0.00917509	0.0859265	0.769421	0	8.68e-06	-0.050416	0.011334	0.9611	0.000335	-0.056075	0.015628	0.9611	---	0.0004412
spine	rs3729931	3	3:12626516:A:G	3	12626516	G	A	1.72e-13	-0.0681817	0.00925235	1.08173	0.298311	7.55545	8.93e-08	-0.061184	0.01144	1	2.33e-07	-0.081415	0.015732	1	---	1.33e-13	-0.0685227	0.00925552	1.04194	0.307372	4.02484	7.24e-08	-0.061649	0.011446	1	2.26e-07	-0.081508	0.015732	1	---	0.000341
spine	rs4256108	3	3:12503639:A:G	3	12503639	G	A	2.32e-08	-0.0517914	0.009271	0.0532475	0.817506	0	3.17e-06	-0.05334	0.011445	0.980964	0.00202	-0.048836	0.015811	0.980964	---	1.59e-08	-0.0524159	0.00927419	0.0726244	0.787553	0	2.2e-06	-0.054226	0.011451	0.980964	0.00197	-0.048965	0.015811	0.980964	---	0.0006245
spine	rs4518111	3	3:12377344:A:C	3	12377344	A	C	2.95e-09	-0.0537138	0.00905159	1.26353	0.260983	20.8568	4.48e-08	-0.061044	0.011156	0.98637	0.0107	-0.039591	0.015485	0.98637	---	3.17e-09	-0.0536256	0.0090548	1.31842	0.250876	24.1514	4.38e-08	-0.06112	0.011162	0.98637	0.0116	-0.039202	0.015485	0.98637	---	-8.82e-05
spine	rs554518950	3	3:12677792:C:CA	3	12677792	C	C	2.14e-10	0.0657023	0.0103449	0.221373	0.637996	0	6.15e-08	0.069237	0.012785	0.909958	0.000807	0.059	0.017605	0.909958	+++	1.57e-10	0.0662176	0.0103486	0.252356	0.615421	0	4.47e-08	0.069995	0.012792	0.909958	0.000797	0.059063	0.017605	0.909958	+++	-0.0005153
spine	rs6763925	3	3:12515602:C:T	3	12515602	T	C	1.61e-11	-0.0656114	0.00973809	0.708016	0.400103	0	7.78e-07	-0.059618	0.012065	0.989759	3.26e-06	-0.076814	0.016495	0.989759	---	1e-11	-0.0663026	0.00974124	0.652348	0.419274	0	5.3e-07	-0.060545	0.012071	0.989759	3.03e-06	-0.077054	0.016495	0.989759	---	0.0006912
spine	rs709166	3	3:12511652:A:G	3	12511652	G	A	8.41e-09	-0.0514173	0.00892665	0.0544617	0.815474	0	1.66e-06	-0.052934	0.011042	0.992469	0.00139	-0.048556	0.015166	0.992469	---	6.47e-09	-0.0518293	0.00892982	0.0687553	0.793158	0	1.29e-06	-0.053535	0.011048	0.992469	0.00137	-0.048615	0.015166	0.992469	---	0.000412
spine	rs9824034	3	3:12589976:A:T	3	12589976	A	T	1.12e-10	-0.058506	0.00907158	0.0450285	0.831952	0	8.81e-08	-0.059898	0.011195	0.961599	0.000312	-0.055844	0.015481	0.961599	---	7.4e-11	-0.0590964	0.00907444	0.0653818	0.798184	0	5.79e-08	-0.060775	0.0112	0.961599	0.000308	-0.055889	0.015482	0.961599	---	0.0005904
spine	rs9852128	3	3:12635623:A:G	3	12635623	A	G	5.76e-11	-0.0693462	0.0105877	0.77142	0.379778	0	1.58e-06	-0.062653	0.013045	0.999351	5.72e-06	-0.082266	0.018124	0.999351	---	3.63e-11	-0.0700943	0.0105911	0.696883	0.403833	0	1.06e-06	-0.063728	0.013051	0.999351	5.57e-06	-0.082373	0.018125	0.999351	---	0.0007481
spine	rs455660	4	5:55816888:C:T	5	55816888	T	C	2.09e-08	-0.0633825	0.0113092	0.552979	0.457103	0	4.4e-05	-0.057237	0.014007	0.992325	9.42e-05	-0.074891	0.019168	0.992325	---	2.01e-08	-0.0634821	0.0113137	0.554602	0.456443	0	4.32e-05	-0.057322	0.014015	0.992325	9.19e-05	-0.075006	0.019169	0.992325	---	9.96e-05
spine	rs465983	4	5:55812130:A:G	5	55812130	A	G	6.01e-09	0.0602885	0.0103651	0.412877	0.520513	0	1.53e-05	0.055442	0.012819	0.996735	8.14e-05	0.069441	0.017616	0.996735	+++	5.5e-09	0.0604621	0.0103688	0.396896	0.528697	0	1.42e-05	0.055706	0.012826	0.996735	8.16e-05	0.069434	0.017616	0.996735	+++	-0.0001736
spine	rs113165856	5	6:168272773:C:G	6	168272773	C	G	1.65e-08	0.130333	0.0230866	0.657246	0.417534	0	4.27e-07	0.143785	0.028431	0.948047	0.00839	0.104292	0.039557	0.948047	+++	1.58e-08	0.130556	0.0230948	0.673291	0.411906	0	4.02e-07	0.144183	0.028446	0.948047	0.00845	0.104203	0.039558	0.948047	+++	-0.000223
spine	rs2015545	5	6:168376866:C:T	6	168376866	T	C	6.42e-09	0.0580647	0.0100016	0.0568004	0.811626	0	5.46e-06	0.056323	0.012387	0.859061	0.000299	0.061327	0.016953	0.859061	+++	6.28e-09	0.0581195	0.010005	0.0601384	0.806277	0	5.51e-06	0.056326	0.012393	0.859061	0.00029	0.061476	0.016954	0.859061	+++	-5.48e-05
spine	rs2516605	5	6:168376908:C:T	6	168376908	T	C	8.24e-09	0.0674693	0.0117065	0.454152	0.50037	0	2.27e-05	0.061652	0.014545	0.774448	7.46e-05	0.078168	0.019725	0.774448	+++	7.47e-09	0.0676867	0.0117106	0.446094	0.504196	0	2.11e-05	0.061916	0.014553	0.774448	7.27e-05	0.078288	0.019725	0.774448	+++	-0.0002174
spine	rs34297425	5	6:168376929:A:G	6	168376929	A	G	2.6e-09	0.0620823	0.010425	0.377067	0.539177	0	2.31e-07	0.066749	0.012901	0.829152	0.00261	0.053301	0.017697	0.829152	+++	2.21e-09	0.0623822	0.0104289	0.389785	0.532412	0	1.99e-07	0.067131	0.012908	0.829152	0.00253	0.053455	0.017698	0.829152	+++	-0.0002999
spine	rs3778661	5	6:168328663:C:T	6	168328663	T	C	3.48e-11	0.103613	0.0156403	0.289566	0.590498	0	4.91e-07	0.097461	0.019373	0.97721	1.43e-05	0.115127	0.026504	0.97721	+++	4.48e-11	0.103064	0.0156463	0.313477	0.575554	0	6.17e-07	0.096657	0.019384	0.97721	1.45e-05	0.115042	0.026505	0.97721	+++	0.000549
spine	rs4708612	5	6:168342453:A:G	6	168342453	G	A	2.38e-14	0.06967	0.00913324	0.627385	0.428316	0	3.32e-11	0.074935	0.011296	0.998687	0.000122	0.05973	0.015521	0.998687	+++	2.62e-14	0.0695846	0.00913662	0.624053	0.429545	0	3.59e-11	0.07484	0.011302	0.998687	0.000124	0.059672	0.015522	0.998687	+++	8.54e-05
spine	rs524327	5	6:168199504:C:T	6	168199504	C	T	4.31e-08	0.0486911	0.00888927	0.554765	0.456377	0	1.2e-06	0.053536	0.011015	0.989112	0.00846	0.039643	0.015053	0.989112	+++	4.47e-08	0.0486514	0.00889242	0.562888	0.453099	0	1.22e-06	0.053536	0.011021	0.989112	0.00864	0.039539	0.015053	0.989112	+++	3.97e-05
spine	rs7028191	6	9:137117496:C:T	9	137117496	C	T	3.86e-12	0.0623272	0.00897817	1.38672	0.23896	27.8872	8.67e-07	0.054633	0.011104	0.977554	4.81e-07	0.076855	0.015258	0.977554	+++	3.84e-12	0.062356	0.00898134	1.37375	0.241169	27.2066	8.55e-07	0.054691	0.01111	0.977554	4.89e-07	0.076813	0.015258	0.977554	+++	-2.88e-05
spine	12:111720125_CA_C	9	12:111720125:C:CA	12	111720125	C	C	2.33e-10	-0.0586425	0.00925294	1.18558	0.276224	15.6528	7.47e-06	-0.051299	0.01145	0.914453	4.02e-06	-0.072465	0.015709	0.914453	---	2.57e-10	-0.0585237	0.00925611	1.24696	0.264133	19.8051	8.58e-06	-0.050986	0.011456	0.914453	3.75e-06	-0.072697	0.015709	0.914453	---	-0.0001188
spine	12:112866200_CT_C	9	12:112866200:C:CT	12	112866200	C	C	3.47e-08	0.0538906	0.00977025	0.144259	0.704083	0	2.79e-06	0.056583	0.012071	0.940797	0.00338	0.048776	0.016637	0.940797	+++	3.96e-08	0.0536833	0.00977396	0.125804	0.722823	0	3.29e-06	0.0562	0.012078	0.940797	0.0033	0.048908	0.016637	0.940797	+++	0.0002073
spine	rs11066301	9	12:112871372:A:G	12	112871372	A	G	4.47e-10	-0.0562398	0.00901743	0.0797735	0.777605	0	1.28e-06	-0.054357	0.011214	1	8.39e-05	-0.059685	0.015169	1	---	5.16e-10	-0.0560544	0.00902054	0.0956418	0.757124	0	1.5e-06	-0.053991	0.01122	1	8.07e-05	-0.059826	0.015169	1	---	-0.0001854
spine	rs4766897	9	12:112179471:C:T	12	112179471	T	C	8.01e-12	0.0644055	0.00941816	0.287782	0.591645	0	2.06e-07	0.060696	0.011684	1	7.56e-06	0.071287	0.015914	1	+++	8.56e-12	0.064337	0.0094213	0.308355	0.578691	0	2.3e-07	0.060494	0.01169	1	7.19e-06	0.071459	0.015914	1	+++	6.85e-05
spine	rs570920196	9	12:112542639:C:CA	12	112542639	C	C	9.25e-11	-0.0579357	0.00894241	2.01132	0.156129	50.2815	1.28e-05	-0.048569	0.011117	0.97918	6.15e-07	-0.075107	0.015052	0.97918	---	1.17e-10	-0.057637	0.00894574	2.11753	0.145621	52.7751	1.59e-05	-0.048018	0.011123	0.97918	5.85e-07	-0.075254	0.015053	0.97918	---	-0.0002987
spine	rs71445573	9	12:112829103:C:CAT	12	112829103	C	C	2.64e-09	-0.0549308	0.00922764	0.316289	0.573846	0	8.27e-06	-0.051107	0.011462	0.929424	6.83e-05	-0.061974	0.015556	0.929424	---	2.7e-09	-0.0549118	0.00923077	0.337407	0.56133	0	8.88e-06	-0.050959	0.011468	0.929424	6.45e-05	-0.062185	0.015556	0.929424	---	-1.9e-05
spine	rs7310615	9	12:111865049:C:G	12	111865049	C	G	4.15e-14	0.0674534	0.00892691	0.801891	0.370529	0	2.48e-08	0.06162	0.011051	0.986399	2.3e-07	0.078408	0.015144	0.986399	+++	5.3e-14	0.0671935	0.00893007	0.866847	0.35183	0	3.27e-08	0.061123	0.011057	0.986399	2.17e-07	0.078581	0.015144	0.986399	+++	0.0002599
spine	rs7969023	8	12:26803949:C:T	12	26803949	T	C	1.81e-09	-0.0546805	0.00909284	1.62158	0.202871	38.3318	3.47e-05	-0.04636	0.011197	0.986348	5.61e-06	-0.070794	0.015582	0.986348	---	1.96e-09	-0.0545827	0.00909606	1.64536	0.199591	39.2231	3.75e-05	-0.046194	0.011203	0.986348	5.58e-06	-0.070811	0.015582	0.986348	---	-9.78e-05
spine	rs76428106	10	13:28604007:C:T	13	28604007	T	C	9.69e-11	-0.259261	0.0400604	0.183688	0.668222	0	3.65e-07	-0.247439	0.048638	0.919702	5.79e-05	-0.284197	0.07064	0.919702	---	8.62e-11	-0.26006	0.0400749	0.160852	0.688373	0	3.13e-07	-0.248988	0.048663	0.919702	6.08e-05	-0.283392	0.070643	0.919702	---	0.000799
spine	17:57817084_CA_C	11	17:57817084:C:CA	17	57817084	C	C	1.27e-08	-0.0621295	0.0109202	0.0617328	0.803778	0	2.16e-06	-0.064113	0.013527	0.839863	0.00161	-0.058418	0.018504	0.839863	---	9.98e-09	-0.0626062	0.0109239	0.0800681	0.777205	0	1.66e-06	-0.064867	0.013534	0.839863	0.00162	-0.05838	0.018504	0.839863	---	0.0004767
spine	rs73036519	12	19:45748362:C:G	19	45748362	G	C	1.17e-11	-0.0659352	0.00971898	0.193809	0.659766	0	1e-08	-0.069072	0.012051	0.986667	0.000258	-0.060099	0.016438	0.986667	---	1.11e-11	-0.0660347	0.00972234	0.194807	0.658946	0	9.66e-09	-0.069182	0.012057	0.986667	0.000253	-0.060184	0.016439	0.986667	---	9.95e-05
