# Supplementary material for: Deep learning and genome-wide association meta-analyses of bone marrow adiposity in the UK Biobank
Source: Nat Commun. 2025 Jan 2;16:99. doi: 10.1038/s41467-024-55422-4 (PMC11697225; doi:10.1038/s41467-024-55422-4)
Supplement: Supplementary file 52 — Supplementary Data 49 [file 41467_2024_55422_MOESM52_ESM.xlsx]

## Sheet: Supplementary Table 49
Supplementary Table 49: Independent significant SNPs in meta-GWAS for the white unrelated sample by sex group (r2<0.3, p<5e-08)
BMFF region	rsid	GenomicLocus	uniqID	chr	pos	allele_0	allele_1	P_value_meta	beta_meta	se_meta	Q_meta	P_heterogeneity_meta	I2_meta	cohort_1_p	cohort_1_beta	cohort_1_se	cohort_1_info	cohort_2_p	cohort_2_beta	cohort_2_se	cohort_2_info	nSNPs	nGWASSNPs	direction			Genomic locus : Index of genomic rick loci.
Male																											uniqID : Unique ID of SNPs consisting of chr:position:allele1:allele2 where alleles are alphabetically ordered.
Femoral head (n=4)																											rsID : rsID of the top lead SNP based on dbSNP build 146.
femoral head	rs4263799	1	8:72394991:C:T	8	72394991	C	T	2.7e-08	-0.0569161	0.0102376	2.25825	0.132904	55.7179	7.66e-08	-0.068154	0.012678	0.993991	0.0389	-0.035855	0.017356	0.993991	30	17	---			chr : chromosome of top lead SNP
femoral head	rs9594738	2	13:42952145:C:T	13	42952145	C	T	6.35e-12	0.0702257	0.0102199	0.190109	0.662826	0	1.56e-07	0.066901	0.012751	1	8.34e-06	0.076198	0.01709	1	45	40	+++			pos : position of top lead SNP on hg19
femoral head	20:34008850_CAA_C	4	20:34008850:C:CAA	20	34008850	C	C	7.79e-10	-0.0670493	0.0109039	2.09528	0.147754	52.2738	4.88e-05	-0.055267	0.013607	0.94737	1.35e-06	-0.088193	0.018228	0.94737	121	1	---			allele_0: non-effect allele
femoral head	rs3746460	3	20:32248163:C:T	20	32248163	C	T	2.19e-08	-0.0621388	0.0111032	0.0323529	0.857255	0	1.25e-05	-0.060644	0.013869	0.990659	0.000472	-0.064807	0.018529	0.990659	101	100	---			allele_1: effect allele
Total hip (n=15)																											Two-sided association P values from inverse-variance -weighted fixed-effect model meta-analysis are given.
total hip	rs10789188	2	1:66053791:A:G	1	66053791	A	G	1.09488e-08	0.0626208	0.0109566	0.0834649	0.772656	0	2.08e-06	0.064993	0.013692	0.978935	0.00141	0.058397	0.01827	0.978935	64	56	+++
total hip	rs34963268	1	1:22710877:C:G	1	22710877	G	C	1.61874e-10	-0.0857793	0.0134161	0.0130862	0.908925	0	2.3e-07	-0.086936	0.0168	0.999372	0.000175	-0.083743	0.02229	0.999372	67	65	---
total hip	rs767623284	2	1:66215433:A:AC	1	66215433	A	A	1.0244e-08	0.0614687	0.0107338	0.0621171	0.80318	0	1.04e-05	0.059438	0.013476	0.939272	0.000253	0.064993	0.017753	0.939272	82	79	+++
total hip	rs1871859	3	6:151898506:C:T	6	151898506	C	T	5.53799e-09	0.0931484	0.015977	0.000873819	0.976418	0	3.83e-06	0.092789	0.020078	0.990118	0.000381	0.093769	0.026381	0.990118	64	47	+++
total hip	rs6909279	3	6:151895456:C:G	6	151895456	G	C	4.39679e-11	-0.0688776	0.0104518	1.80133	0.179552	44.4853	9.56e-06	-0.058187	0.013141	0.992472	4.23e-07	-0.087284	0.017243	0.992472	97	80	---
total hip	7:28027811_GA_G	4	7:28027811:G:GA	7	28027811	G	G	7.29497e-09	-0.103033	0.0178135	0.573725	0.448782	0	4.21e-07	-0.113311	0.022393	0.919418	0.00372	-0.08532	0.029397	0.919418	59	55	---
total hip	rs4448201	5	7:96154912:C:G	7	96154912	G	C	9.22995e-10	-0.0670106	0.0109455	0.0661524	0.797024	0	2.17e-06	-0.064894	0.013694	0.993733	0.000104	-0.070755	0.018214	0.993733	83	77	---
total hip	rs4263799	6	8:72394991:C:T	8	72394991	C	T	2.13596e-16	-0.0845342	0.0102912	0.0612353	0.804554	0	1.6e-11	-0.086426	0.01282	0.993991	2.65e-06	-0.081106	0.017258	0.993991	61	61	---
total hip	rs62508472	6	8:72414019:C:T	8	72414019	T	C	8.87536e-11	-0.075661	0.0116672	1.75138	0.185703	42.9022	2.24e-09	-0.087248	0.014587	0.996255	0.00461	-0.055086	0.019438	0.996255	32	32	---
total hip	rs10733608	7	9:117148430:G:T	9	117148430	G	T	4.82156e-08	0.0562816	0.0103122	0.863335	0.352807	0	0.00015	0.049034	0.01293	0.984251	5.54e-05	0.068949	0.017094	0.984251	64	62	+++
total hip	rs17476364	8	10:71094504:C:T	10	71094504	T	C	1.81362e-11	-0.11039	0.0164264	0.182893	0.668899	0	3.15e-07	-0.105111	0.020548	0.996797	1.23e-05	-0.119738	0.027342	0.996797	11	11	---
total hip	rs73172267	9	13:43050421:C:T	13	43050421	T	C	4.87135e-08	0.0631161	0.0115683	0.202218	0.652936	0	3.99e-06	0.06708	0.014544	0.97767	0.0032	0.056289	0.019087	0.97767	43	40	+++
total hip	rs7995775	9	13:42933413:A:G	13	42933413	G	A	3.27102e-09	0.0641723	0.0108447	0.00443844	0.946883	0	2.01e-06	0.064721	0.013618	0.98579	0.000424	0.063221	0.01793	0.98579	98	94	+++
total hip	rs9594738	9	13:42952145:C:T	13	42952145	C	T	4.78911e-15	0.0805983	0.0102905	0.174717	0.675953	0	2.05e-09	0.077346	0.012901	1	4.34e-07	0.086287	0.017062	1	59	54	+++
total hip	rs2414098	10	15:51537806:C:T	15	51537806	T	C	2.58873e-09	-0.0629782	0.0105743	0.0948889	0.758052	0	5.18e-06	-0.060506	0.013275	0.988195	0.000123	-0.06727	0.017491	0.988195	124	122	---
Diaphysis (n=21)
diaphysis	rs11128603	1	3:12385828:A:G	3	12385828	A	G	7.37902e-16	0.128864	0.01598	1.10187	0.293855	9.24543	9.91e-13	0.141099	0.019779	0.998094	9.54e-05	0.105866	0.027118	0.998094	176	174	+++
diaphysis	rs1152001	1	3:12471862:A:G	3	12471862	G	A	2.22902e-09	-0.0804135	0.0134467	2.35238	0.125092	57.4899	1.19e-08	-0.09586	0.0168	0.946658	0.0186	-0.052877	0.022431	0.946658	5	2	---
diaphysis	rs7761420	2	6:151872567:C:T	6	151872567	C	T	4.99903e-09	-0.0629269	0.0107619	0.614668	0.433036	0	2.48e-05	-0.056632	0.013427	0.998617	3.75e-05	-0.074236	0.017997	0.998617	97	80	---
diaphysis	rs10242100	4	7:120983343:A:G	7	120983343	A	G	2.85117e-15	-0.0930284	0.0117798	2.00988	0.156277	50.2459	3.41e-08	-0.080738	0.014626	0.9977	5.97e-09	-0.115721	0.019874	0.9977	74	47	---
diaphysis	rs4448201	3	7:96154912:C:G	7	96154912	G	C	1.21617e-10	-0.0725239	0.0112662	1.5295	0.216187	34.6192	3.34e-09	-0.082794	0.013996	0.993733	0.00476	-0.053621	0.018988	0.993733	87	84	---
diaphysis	rs2073617	5	8:119964283:A:G	8	119964283	G	A	7.78921e-11	0.068994	0.0106069	2.15896	0.14174	53.6815	1.27e-05	0.057536	0.013165	0.998392	4.82e-07	0.090193	0.017907	0.998392	215	27	+++
diaphysis	rs76984895	5	8:119997745:A:T	8	119997745	A	T	2.89794e-09	0.142204	0.023951	0.0242943	0.876138	0	1.21e-06	0.144979	0.029844	0.977906	0.000636	0.137182	0.040146	0.977906	48	48	+++
diaphysis	rs7839059	5	8:119976542:A:C	8	119976542	C	A	3.74361e-14	0.0844221	0.0111528	0.398327	0.527954	0	1.26e-08	0.079183	0.013903	0.995967	5.1e-07	0.093879	0.018679	0.995967	56	21	+++
diaphysis	rs113468474	6	13:43391068:A:G	13	43391068	G	A	1.08836e-08	-0.222136	0.0388598	2.2152	0.136657	54.8574	0.000182	-0.180035	0.048065	1	5e-06	-0.301591	0.06603	1	1	1	---
diaphysis	rs138818878	6	13:43148546:C:G	13	43148546	C	G	1.07863e-11	-0.215455	0.0317051	0.0319142	0.858216	0	2.92e-08	-0.219694	0.039601	0.938629	8.6e-05	-0.207887	0.052914	0.938629	3	3	---
diaphysis	rs17595883	6	13:42958556:C:T	13	42958556	T	C	2.71037e-15	-0.195343	0.0247158	2.29504	0.129788	56.4277	4.69e-08	-0.16775	0.030702	1	3.57e-09	-0.246152	0.041662	1	87	85	---
diaphysis	rs238270	6	13:42932925:A:G	13	42932925	G	A	3.57906e-09	-0.0656831	0.0111279	1.27049	0.259675	21.2902	4.54e-05	-0.056421	0.013833	0.986841	1.04e-05	-0.082669	0.018733	0.986841	65	62	---
diaphysis	rs34954158	6	13:43186205:C:T	13	43186205	C	T	1.26867e-10	0.104333	0.0162238	0.378743	0.538276	0	1.52e-06	0.096965	0.020163	0.993561	1.63e-05	0.117863	0.027323	0.993561	111	108	+++
diaphysis	rs35017585	7	13:111112222:A:AT	13	111112222	A	A	9.10334e-09	-0.0622291	0.0108288	0.779729	0.377224	0	2.74e-07	-0.069318	0.01348	0.994701	0.00668	-0.049331	0.018183	0.994701	83	83	---
diaphysis	rs758487200	6	13:43137799:C:CA	13	43137799	C	C	1.29548e-21	-0.117048	0.0122561	1.24939	0.263669	19.961	4.91e-17	-0.126962	0.015129	0.925087	2.73e-06	-0.098118	0.020905	0.925087	57	57	---
diaphysis	rs9533159	6	13:43154959:G:T	13	43154959	T	G	2.74331e-16	-0.0868761	0.0106152	6.53834e-05	0.993548	0	4.03e-11	-0.086939	0.013163	1	1.38e-06	-0.086759	0.017952	1	58	55	---
diaphysis	rs9562414	6	13:43176715:A:G	13	43176715	A	G	3.79729e-10	0.114851	0.0183406	0.938158	0.332752	0	1.95e-08	0.12792	0.022769	0.997556	0.0034	0.090704	0.03095	0.997556	26	21	+++
diaphysis	18:60043511_CT_C	8	18:60043511:C:CT	18	60043511	C	C	7.21091e-10	-0.084476	0.0137105	0.14954	0.698975	0	2.37e-07	-0.088433	0.017108	0.863147	0.00074	-0.077372	0.022923	0.863147	1	1	---
diaphysis	rs3017360	8	18:60058547:A:G	18	60058547	A	G	2.38413e-09	-0.0634127	0.0106233	0.689445	0.406353	0	1.17e-07	-0.069893	0.013182	0.995095	0.00419	-0.051406	0.017943	0.995095	49	49	---
diaphysis	rs884205	8	18:60054857:A:C	18	60054857	A	C	5.9421e-12	-0.083794	0.0121775	0.15345	0.69526	0	1.39e-07	-0.080215	0.015224	0.981695	8.97e-06	-0.090152	0.020291	0.981695	22	22	---
diaphysis	21:36926852_CT_C	9	21:36926852:C:CT	21	36926852	C	C	1.35843e-08	-0.0601085	0.0105852	1.08387	0.297833	7.73815	7.46e-05	-0.052019	0.013131	0.987658	2.71e-05	-0.075121	0.017888	0.987658	194	194	---
Spine (n=17)
spine	3:12506918_CT_C	1	3:12506918:C:CT	3	12506918	C	C	8.06045e-10	-0.062062	0.0101017	2.0369	0.153522	50.9058	7.93e-09	-0.072877	0.012628	0.868132	0.0111	-0.042843	0.016834	0.868132	2	2	---
spine	3:12508516_TA_T	1	3:12508516:T:TA	3	12508516	T	T	5.81094e-16	-0.0777096	0.00960182	0.133271	0.715064	0	2.47e-11	-0.080359	0.012036	0.987881	4.52e-06	-0.073072	0.015924	0.987881	257	247	---
spine	3:12737066_GGTT_G	1	3:12737066:G:GGTT	3	12737066	G	G	6.59759e-09	0.0570909	0.00984181	0.186603	0.665759	0	1.29e-05	0.053876	0.012339	0.922279	0.000124	0.062713	0.016317	0.922279	122	118	+++
spine	rs28595399	1	3:12500065:C:T	3	12500065	T	C	8.06411e-10	0.0635265	0.0103402	0.718293	0.396704	0	1.14e-05	0.056909	0.012957	0.987459	1.23e-05	0.075132	0.017159	0.987459	14	14	+++
spine	rs34396520	1	3:12673823:C:CA	3	12673823	C	C	4.90273e-11	-0.0659209	0.0100277	0.191889	0.661349	0	6.28e-07	-0.062605	0.012564	0.940684	1.66e-05	-0.07174	0.016644	0.940684	117	117	---
spine	rs374121518	1	3:12620357:A:ATTTTTTTTTTT	3	12620357	A	A	1.39206e-09	-0.0579849	0.00957416	0.0204542	0.886276	0	2.27e-06	-0.056941	0.012039	0.97768	0.000155	-0.059781	0.015792	0.97768	115	111	---
spine	rs375074121	1	3:12693510:A:AAAATAAAT	3	12693510	A	A	1.90133e-09	0.0645792	0.0107524	0.140032	0.708249	0	5.32e-07	0.067624	0.013484	0.922985	0.000885	0.059262	0.017819	0.922985	57	55	+++
spine	rs6763925	1	3:12515602:C:T	3	12515602	T	C	1.93239e-13	-0.0765845	0.0104149	1.44285	0.229679	30.6927	4.24e-11	-0.086002	0.013036	0.989759	0.000537	-0.059966	0.017317	0.989759	103	93	---
spine	rs4449583	2	5:1284135:C:T	5	1284135	C	T	6.68317e-12	-0.068881	0.0100347	0.774926	0.378698	0	7.98e-07	-0.062179	0.012596	0.989849	1.28e-06	-0.080524	0.016602	0.989849	17	17	---
spine	rs4484459	3	5:36492502:A:T	5	36492502	A	T	4.8813e-12	0.0992473	0.014365	1.54134	0.214418	35.1215	1.71e-06	0.085899	0.017943	0.993948	2.9e-07	0.123075	0.023973	0.993948	66	60	+++
spine	rs570589243	4	6:168342439:A:AG	6	168342439	A	A	6.39856e-11	0.0661765	0.0101278	0.230973	0.630804	0	9.89e-07	0.062447	0.012759	0.950082	1.36e-05	0.072529	0.016652	0.950082	189	181	+++
spine	rs11775560	5	8:61660163:A:G	8	61660163	A	G	3.7773e-08	-0.0664606	0.0120816	0.900668	0.342603	0	0.000136	-0.057806	0.015137	1	4.71e-05	-0.081651	0.020054	1	38	36	---
spine	rs7028191	6	9:137117496:C:T	9	137117496	C	T	3.51178e-15	0.0750461	0.00953423	2.72719	0.0986525	63.3323	1.44e-07	0.063056	0.011984	0.977554	1.25e-09	0.095722	0.015737	0.977554	43	23	+++
spine	rs7137828	7	12:111932800:C:T	12	111932800	C	T	1.37653e-10	0.0606109	0.0094432	0.621828	0.430369	0	2.39e-08	0.066286	0.011873	0.997488	0.00112	0.05084	0.015579	0.997488	48	39	+++
spine	rs137991431	9	19:45745052:C:CCA	19	45745052	C	C	5.30635e-09	-0.0629596	0.0107858	1.78138	0.18198	43.8638	0.000139	-0.051892	0.013605	0.987139	3.96e-06	-0.081684	0.017696	0.987139	49	47	---
spine	rs72977586	8	19:1186316:C:G	19	1186316	G	C	3.2755e-08	-0.0732285	0.0132515	0.0147946	0.903189	0	1.35e-05	-0.072026	0.016533	0.991071	0.000672	-0.075389	0.022161	0.991071	23	21	---
spine	rs752508	8	19:1168753:A:G	19	1168753	G	A	5.3103e-11	-0.0687157	0.0104718	1.13016	0.287742	11.5166	3.81e-06	-0.060405	0.013068	0.985893	1.82e-06	-0.083628	0.017505	0.985893	41	41	---
Female
Femoral head (n=15)
femoral head	rs11208701	2	1:66134698:C:T	1	66134698	C	T	7.93095e-11	0.0615356	0.00946424	0.0271554	0.86911	0	3.19e-07	0.060372	0.011808	0.999863	5.86e-05	0.063626	0.015827	0.999863	257	248	+++
femoral head	rs12728589	1	1:22692315:C:G	1	22692315	G	C	1.48605e-18	-0.105208	0.0119681	0.674803	0.411382	0	4.75e-11	-0.097939	0.014884	0.995513	4.07e-09	-0.118505	0.020131	0.995513	67	67	---
femoral head	rs12743234	1	1:22701536:A:G	1	22701536	A	G	1.20225e-09	-0.148117	0.0243616	1.03584	0.308792	3.45976	1.53e-05	-0.130146	0.030088	0.923611	1.15e-05	-0.182325	0.041511	0.923611	5	5	---
femoral head	rs6696954	2	1:66054995:G:T	1	66054995	T	G	1.3364e-09	0.0587226	0.00968546	0.000894891	0.976135	0	1.29e-06	0.058507	0.012072	0.991679	0.000272	0.059112	0.016226	0.991679	116	105	+++
femoral head	rs1874643	3	4:55751907:A:G	4	55751907	A	G	1.02352e-10	-0.070634	0.0109282	1.38038	0.240037	27.556	7.05e-06	-0.061117	0.013603	0.984785	1.68e-06	-0.087956	0.018352	0.984785	40	40	---
femoral head	6:133339485_GA_G	4	6:133339485:G:GA	6	133339485	G	G	1.12476e-09	0.0597081	0.0098033	0.00426096	0.947954	0	1.26e-06	0.059233	0.01221	0.989764	0.000233	0.06057	0.016445	0.989764	95	85	+++
femoral head	6:151854187_CTT_C	5	6:151854187:C:CTT	6	151854187	C	C	7.58894e-14	-0.0701902	0.00938716	0.00606874	0.937906	0	1.65e-09	-0.070738	0.011729	0.976172	9.95e-06	-0.069214	0.015657	0.976172	94	94	---
femoral head	rs546329	4	6:133495524:C:T	6	133495524	C	T	3.74616e-08	0.0529862	0.00962962	0.0464187	0.829416	0	5.55e-06	0.05453	0.012003	0.985345	0.00188	0.050198	0.016131	0.985345	64	64	+++
femoral head	rs6557156	5	6:151912703:C:T	6	151912703	T	C	3.09989e-10	0.0637006	0.0101213	0.0137716	0.906581	0	3.48e-07	0.064596	0.012675	0.98555	0.000223	0.062125	0.016814	0.98555	62	61	+++
femoral head	rs10093418	6	8:72392687:A:G	8	72392687	A	G	1.61212e-10	0.0955217	0.0149384	0.112657	0.737139	0	9.74e-08	0.099248	0.018612	0.976904	0.000395	0.088775	0.025044	0.976904	65	65	+++
femoral head	rs140396680	6	8:72468004:A:AATGCCTGTGGTTTACGT	8	72468004	A	A	4.95959e-09	0.0644755	0.0110242	0.403214	0.525434	0	3.79e-07	0.069651	0.01371	0.954678	0.00302	0.055007	0.018544	0.954678	95	95	+++
femoral head	rs4263799	6	8:72394991:C:T	8	72394991	C	T	7.78489e-11	-0.0599738	0.00922007	0.668269	0.413656	0	2.52e-06	-0.054306	0.011536	0.993991	5.11e-06	-0.069997	0.015341	0.993991	54	51	---
femoral head	rs8001611	7	13:42965694:C:T	13	42965694	C	T	2.83389e-08	-0.0508156	0.00915365	1.59314	0.206879	37.2308	1.83e-07	-0.059322	0.011367	0.998399	0.0231	-0.035123	0.015439	0.998399	60	54	---
femoral head	rs2543029	8	18:43098275:A:C	18	43098275	C	A	2.44894e-08	-0.0673407	0.012075	0.437239	0.508458	0	1.16e-06	-0.073294	0.015062	0.983693	0.00507	-0.056632	0.020201	0.983693	100	95	---
femoral head	20:34008850_CAA_C	9	20:34008850:C:CAA	20	34008850	C	C	5.89093e-12	-0.0674764	0.00980439	0.469274	0.493321	0	2.86e-09	-0.072442	0.012193	0.94737	0.000401	-0.058392	0.016492	0.94737	249	237	---
Total hip (n=27)
total hip	rs11800051	1	1:22695412:C:T	1	22695412	T	C	5.29352e-09	-0.0508304	0.00870731	0.113813	0.735844	0	9.64e-07	-0.052995	0.010816	0.992824	0.00143	-0.046844	0.014678	0.992824	31	23	---
total hip	rs12728589	1	1:22692315:C:G	1	22692315	G	C	3.39996e-22	-0.109524	0.0113054	0.000402134	0.984001	0	7.83e-15	-0.109356	0.014069	0.995513	7.59e-09	-0.10983	0.018994	0.995513	67	64	---
total hip	rs55737039	2	1:66143561:A:G	1	66143561	A	G	6.20611e-11	0.071523	0.0109384	0.91455	0.33891	0	2.86e-06	0.063764	0.013619	0.996254	3.16e-06	0.085626	0.018361	0.996254	490	345	+++
total hip	rs61408107	2	1:66173808:C:CT	1	66173808	C	C	3.59488e-08	-0.0517462	0.00939186	1.61083	0.204376	37.9201	0.000276	-0.042772	0.011756	0.866371	1.52e-05	-0.067579	0.015615	0.866371	41	6	---
total hip	rs72683129	2	1:66069781:A:G	1	66069781	A	G	2.56673e-12	-0.0862171	0.0123174	0.118379	0.7308	0	6.68e-09	-0.089406	0.015415	0.970467	8.42e-05	-0.080585	0.020486	0.970467	36	17	---
total hip	rs6547608	3	2:85508850:A:G	2	85508850	G	A	2.1876e-09	0.0537201	0.00897846	2.70878	0.0997972	63.083	0.000146	0.042643	0.011221	0.973399	9.48e-07	0.073433	0.014969	0.973399	48	39	+++
total hip	3:12360884_TG_T	4	3:12360884:T:TG	3	12360884	T	T	1.73119e-11	0.0894971	0.013304	0.236874	0.626473	0	4.01e-07	0.084594	0.016688	0.995538	8.72e-06	0.098048	0.022038	0.995538	90	88	+++
total hip	rs307572	4	3:12126667:G:T	3	12126667	G	T	5.08172e-09	0.0689042	0.0117896	0.0506446	0.821945	0	5.92e-06	0.066902	0.01477	0.994318	0.000218	0.07242	0.019572	0.994318	265	255	+++
total hip	rs796821996	4	3:12280157:C:CT	3	12280157	C	C	6.40164e-10	-0.127939	0.0207013	1.19389	0.274547	16.2399	2.24e-05	-0.11061	0.026078	0.942452	3.78e-06	-0.157464	0.03404	0.942452	164	130	---
total hip	rs1874643	5	4:55751907:A:G	4	55751907	A	G	4.56014e-14	-0.0777182	0.0103021	0.579702	0.446429	0	2.24e-08	-0.071873	0.012848	0.984785	3.15e-07	-0.088244	0.017241	0.984785	40	40	---
total hip	rs2412616	5	4:55797822:A:G	4	55797822	G	A	7.1091e-09	-0.0510547	0.00882029	2.46035	0.116753	59.3554	2.33e-08	-0.061283	0.010969	0.996752	0.0293	-0.032341	0.014837	0.996752	20	8	---
total hip	rs2726623	5	4:55698811:C:T	4	55698811	C	T	2.69205e-08	-0.0485913	0.00873885	1.38291	0.239606	27.6888	0.000185	-0.040879	0.010926	0.995676	1.91e-05	-0.062285	0.014559	0.995676	130	75	---
total hip	rs2347638	6	6:152038156:G:T	6	152038156	T	G	6.12168e-09	-0.0572355	0.00984544	0.553336	0.456958	0	3.24e-07	-0.062675	0.012264	0.968733	0.00413	-0.047375	0.016512	0.968733	41	41	---
total hip	rs2941739	6	6:152014804:C:G	6	152014804	G	C	4.46073e-15	-0.0687994	0.00877404	0.678744	0.410019	0	1.18e-11	-0.074165	0.010927	0.988556	6.07e-05	-0.059061	0.014721	0.988556	92	91	---
total hip	rs4869743	6	6:151907958:C:T	6	151907958	T	C	1.24134e-23	0.0958598	0.00956656	0.075095	0.784058	0	4.65e-15	0.093885	0.011977	0.998506	4.34e-10	0.09934	0.0159	0.998506	107	107	+++
total hip	rs58164038	6	6:151956201:A:G	6	151956201	A	G	3.65227e-09	0.054479	0.00923494	0.468433	0.493709	0	2.71e-07	0.059174	0.011504	0.986424	0.003	0.04597	0.015487	0.986424	65	63	+++
total hip	rs6905582	6	6:152000454:A:G	6	152000454	G	A	3.35084e-14	0.0876421	0.0115562	0.31777	0.572951	0	9.47e-09	0.082781	0.014419	0.979945	6.23e-07	0.096372	0.019323	0.979945	36	34	+++
total hip	rs851993	6	6:152006011:A:G	6	152006011	G	A	4.53087e-14	0.0672475	0.00891313	0.122155	0.726709	0	3.84e-10	0.069565	0.011109	0.988314	2.44e-05	0.06306	0.014933	0.988314	47	47	+++
total hip	rs11573824	8	8:119959925:A:T	8	119959925	A	T	4.52215e-08	0.0478091	0.00874161	1.63722	0.200707	38.921	2.55e-07	0.056106	0.010884	0.993864	0.0258	0.03273	0.014673	0.993864	240	213	+++
total hip	rs4263799	7	8:72394991:C:T	8	72394991	C	T	4.44754e-14	-0.0657457	0.00871128	3.52255e-06	0.998502	0	1.73e-09	-0.065758	0.010915	0.993991	5.54e-06	-0.065724	0.014458	0.993991	58	58	---
total hip	rs73686205	7	8:72430050:G:T	8	72430050	G	T	1.54924e-08	-0.0567864	0.01004	1.07886	0.298952	7.30994	2.57e-07	-0.064573	0.01253	0.992924	0.0109	-0.04282	0.016781	0.992924	33	33	---
total hip	rs372880560	9	9:4827731:A:AGTGT	9	4827731	A	A	1.55926e-09	-0.0640301	0.0106043	0.0650523	0.798682	0	2.54e-06	-0.062033	0.013182	0.960279	0.00015	-0.067693	0.017852	0.960279	62	58	---
total hip	rs465300	9	9:4855072:A:C	9	4855072	A	C	4.37569e-09	-0.0737347	0.0125627	0.0253813	0.873421	0	1.48e-06	-0.075213	0.015618	0.876246	0.000786	-0.071025	0.021145	0.876246	60	58	---
total hip	rs201220977	10	10:65065272:C:CCTCT	10	65065272	C	C	2.08177e-09	0.0534313	0.00891816	0.487485	0.485052	0	1.13e-05	0.04881	0.011106	0.955402	3.64e-05	0.061821	0.014964	0.955402	239	226	+++
total hip	rs767151743	11	11:86291399:T:TGTATCTTCTGGTAA	11	86291399	T	T	1.42207e-08	-0.0515331	0.00908759	0.853823	0.355473	0	3.31e-07	-0.057756	0.011311	0.982538	0.00845	-0.040202	0.015263	0.982538	80	31	---
total hip	rs7995240	12	13:42913933:A:G	13	42913933	G	A	2.25056e-08	-0.0484583	0.00866635	0.395364	0.529493	0	3.94e-05	-0.044406	0.0108	0.995376	0.000126	-0.055786	0.014523	0.995376	84	81	---
total hip	rs9533090	12	13:42951449:C:T	13	42951449	C	T	3.05333e-16	0.0707828	0.00866248	0.535384	0.464352	0	2.54e-12	0.075474	0.010777	1	1.95e-05	0.062219	0.014561	1	60	55	+++
Diaphysis (n=24)
diaphysis	rs1152001	1	3:12471862:A:G	3	12471862	G	A	3.95225e-09	-0.0676524	0.0114934	0.469625	0.49316	0	1.62e-05	-0.061793	0.014325	0.946658	4.88e-05	-0.07824	0.019256	0.946658	5	5	---
diaphysis	rs17036160	1	3:12329783:C:T	3	12329783	C	T	1.80312e-13	0.103319	0.0140329	0.646803	0.421258	0	1.92e-10	0.111797	0.017551	0.990288	0.000159	0.088295	0.023365	0.990288	178	176	+++
diaphysis	rs59101559	1	3:12274676:C:T	3	12274676	T	C	2.66326e-08	0.0900336	0.0161866	0.136988	0.711293	0	1.93e-05	0.08566	0.020041	0.992112	0.000347	0.09824	0.027452	0.992112	148	137	+++
diaphysis	rs17824408	2	6:151859855:C:G	6	151859855	C	G	1.62981e-08	0.0658237	0.0116558	0.38059	0.537288	0	9.77e-07	0.071182	0.014536	0.996707	0.00399	0.056174	0.019507	0.996707	112	112	+++
diaphysis	rs6931664	2	6:151857594:A:G	6	151857594	A	G	5.08238e-12	-0.0638687	0.00925197	0.128357	0.720142	0	9.61e-09	-0.066353	0.011562	1	0.000119	-0.059446	0.015427	1	98	98	---
diaphysis	7:121026746_CAT_C	4	7:121026746:C:CAT	7	121026746	C	C	7.08753e-23	-0.100289	0.0101851	2.75656	0.0968563	63.7229	6.12e-19	-0.112854	0.012689	0.90537	5.69e-06	-0.077531	0.017077	0.90537	59	16	---
diaphysis	rs147514708	4	7:120935194:A:AACACACAC	7	120935194	A	A	3.45534e-12	-0.0696267	0.0100069	1.13365	0.286998	11.7893	4.79e-10	-0.077506	0.012446	0.948675	0.00105	-0.055219	0.01683	0.948675	65	6	---
diaphysis	rs2908008	4	7:120959062:C:T	7	120959062	T	C	1.30295e-10	-0.0589614	0.00917426	1.86664	0.17186	46.4278	2.32e-09	-0.068262	0.011424	0.984704	0.0063	-0.042069	0.015396	0.984704	32	16	---
diaphysis	rs375984446	4	7:121166254:A:ATATT	7	121166254	A	A	2.66244e-08	-0.054261	0.00975515	2.48989	0.11458	59.8375	6.41e-08	-0.065674	0.012144	0.953937	0.0409	-0.0335	0.016379	0.953937	176	156	---
diaphysis	rs6965122	3	7:96133319:A:G	7	96133319	A	G	2.20752e-10	0.0609434	0.00960318	1.11674	0.290621	10.454	1.32e-08	0.068679	0.012075	0.997222	0.00266	0.04763	0.015841	0.997222	83	79	+++
diaphysis	rs11295467	5	8:120022088:A:T	8	120022088	A	T	1.26736e-09	0.0614917	0.010128	0.484806	0.486253	0	1.25e-07	0.066726	0.012613	0.868869	0.00224	0.051991	0.016993	0.868869	149	142	+++
diaphysis	rs11573824	5	8:119959925:A:T	8	119959925	A	T	9.29302e-23	0.089707	0.00913572	0.788122	0.374668	0	3.89e-17	0.095713	0.011368	0.993864	2.95e-07	0.078755	0.015351	0.993864	242	234	+++
diaphysis	rs11784196	5	8:119818018:A:G	8	119818018	A	G	2.64593e-09	0.0996819	0.0167471	0.00144251	0.969703	0	2.44e-06	0.099198	0.021042	0.993528	0.000282	0.100518	0.027661	0.993528	56	55	+++
diaphysis	rs12545372	5	8:119822573:A:T	8	119822573	T	A	1.04144e-09	-0.0565376	0.00926401	0.321034	0.570987	0	1.75e-07	-0.060462	0.011567	0.971866	0.00139	-0.049517	0.015471	0.971866	59	58	---
diaphysis	rs12675599	5	8:119811295:C:T	8	119811295	C	T	1.30607e-09	-0.0665363	0.0109675	0.00964635	0.921761	0	8.45e-07	-0.067338	0.013672	0.999101	0.000397	-0.065089	0.018369	0.999101	38	37	---
diaphysis	rs1485287	5	8:119950697:C:T	8	119950697	C	T	7.80464e-13	0.0816703	0.0113992	0.372495	0.541648	0	1.07e-09	0.086877	0.014238	0.988983	0.000144	0.072374	0.019025	0.988983	50	43	+++
diaphysis	rs5894461	5	8:119875748:T:TAC	8	119875748	T	T	5.12618e-09	-0.0578616	0.00990268	0.395604	0.529368	0	4.46e-07	-0.062542	0.012387	0.88351	0.00265	-0.049573	0.016484	0.88351	32	31	---
diaphysis	rs11617942	6	13:42973378:C:T	13	42973378	C	T	9.03878e-15	0.40674	0.0524684	0.0603265	0.805981	0	7.45e-09	0.39593	0.068484	0.916146	2.39e-07	0.422103	0.081641	0.916146	5	5	+++
diaphysis	rs116926994	6	13:43077245:A:G	13	43077245	A	G	2.52406e-08	-0.163783	0.029396	0.973232	0.323876	0	6.3e-05	-0.143516	0.035863	1	6.38e-05	-0.205279	0.051317	1	81	78	---
diaphysis	rs138818878	6	13:43148546:C:G	13	43148546	C	G	1.34423e-11	-0.183741	0.0271653	1.05818	0.30363	5.49844	1.13e-09	-0.203822	0.033452	0.938629	0.00188	-0.144854	0.046551	0.938629	5	5	---
diaphysis	rs34723116	6	13:42960625:C:T	13	42960625	T	C	9.78986e-09	-0.0584159	0.0101871	0.171814	0.678505	0	1.25e-06	-0.061549	0.012685	0.998057	0.00205	-0.052725	0.017096	0.998057	147	138	---
diaphysis	rs665632	6	13:43106514:C:T	13	43106514	T	C	2.31095e-13	0.0861972	0.0117604	0.955858	0.328233	0	1.05e-10	0.094761	0.014664	0.982551	0.000328	0.07076	0.019688	0.982551	88	87	+++
diaphysis	rs9525643	6	13:43159516:C:T	13	43159516	T	C	2.39159e-11	-0.0605186	0.00905986	1.23642	0.266163	19.1212	2.61e-06	-0.053039	0.011284	0.998129	1.12e-06	-0.074087	0.015198	0.998129	75	53	---
diaphysis	rs2957125	7	18:60058342:A:T	18	60058342	T	A	2.78256e-08	-0.0512238	0.00922187	0.00581516	0.939214	0	7.04e-06	-0.05175	0.011518	0.997536	0.00111	-0.050284	0.015392	0.997536	37	37	---
Spine (n=20)
spine	rs200531368	2	1:66100979:T:TA	1	66100979	T	T	4.282e-10	0.0803762	0.0128738	1.31545	0.251411	23.9803	1.47e-05	0.069437	0.016022	0.933201	3.56e-06	0.100306	0.021626	0.933201	35	34	+++
spine	rs34761529	1	1:22681214:C:T	1	22681214	C	T	7.28585e-11	-0.0718655	0.0110314	0.983527	0.32133	0	2.84e-06	-0.063901	0.013645	0.989561	3.6e-06	-0.086893	0.018743	0.989561	65	65	---
spine	rs6667616	2	1:66162631:A:C	1	66162631	A	C	2.09062e-11	0.0771743	0.0115193	0.0195846	0.888703	0	9.46e-08	0.076003	0.014239	0.970854	5.13e-05	0.079393	0.019597	0.970854	458	432	+++
spine	3:12506918_CT_C	3	3:12506918:C:CT	3	12506918	C	C	7.16705e-09	-0.0548477	0.00947781	0.0173109	0.895324	0	1.95e-06	-0.055753	0.011712	0.868132	0.000994	-0.05313	0.016133	0.868132	2	2	---
spine	3:12737066_GGTT_G	3	3:12737066:G:GGTT	3	12737066	G	G	2.27906e-10	0.0589222	0.00929188	0.967522	0.325299	0	5.52e-06	0.052259	0.011499	0.922279	5.96e-06	0.071459	0.015773	0.922279	144	140	+++
spine	rs1584063	3	3:12266855:A:G	3	12266855	G	A	2.49007e-09	-0.0534824	0.00897038	0.0459353	0.830294	0	7.38e-07	-0.054877	0.011082	0.996471	0.00088	-0.050832	0.015277	0.996471	84	81	---
spine	rs2648312	3	3:12547147:A:G	3	12547147	A	G	2.05275e-17	-0.0762626	0.00898183	0.00641884	0.936144	0	5.1e-12	-0.076788	0.011121	0.996865	7.86e-07	-0.075277	0.015232	0.996865	243	236	---
spine	rs3729931	3	3:12626516:A:G	3	12626516	G	A	1.71757e-13	-0.0681817	0.00925235	1.08173	0.298311	7.55545	8.93e-08	-0.061184	0.01144	1	2.33e-07	-0.081415	0.015732	1	187	185	---
spine	rs374121518	3	3:12620357:A:ATTTTTTTTTTT	3	12620357	A	A	8.96112e-11	-0.0583153	0.0089944	0.634726	0.425627	0	1.8e-06	-0.05311	0.011117	0.97768	8.48e-06	-0.06818	0.015304	0.97768	116	112	---
spine	rs465983	4	5:55812130:A:G	5	55812130	A	G	6.01002e-09	0.0602885	0.0103651	0.412877	0.520513	0	1.53e-05	0.055442	0.012819	0.996735	8.14e-05	0.069441	0.017616	0.996735	47	45	+++
spine	rs3778661	5	6:168328663:C:T	6	168328663	T	C	3.47844e-11	0.103613	0.0156403	0.289566	0.590498	0	4.91e-07	0.097461	0.019373	0.97721	1.43e-05	0.115127	0.026504	0.97721	96	90	+++
spine	rs4708612	5	6:168342453:A:G	6	168342453	G	A	2.38092e-14	0.06967	0.00913324	0.627385	0.428316	0	3.32e-11	0.074935	0.011296	0.998687	0.000122	0.05973	0.015521	0.998687	189	179	+++
spine	rs7028191	6	9:137117496:C:T	9	137117496	C	T	3.86359e-12	0.0623272	0.00897817	1.38672	0.23896	27.8872	8.67e-07	0.054633	0.011104	0.977554	4.81e-07	0.076855	0.015258	0.977554	43	43	+++
spine	rs11066309	9	12:112883476:A:G	12	112883476	G	A	3.95347e-11	-0.0599195	0.00907072	1.0128	0.314233	1.26386	2.48e-06	-0.053163	0.011285	0.996109	2.19e-06	-0.072253	0.015247	0.996109	49	37	---
spine	rs7310615	9	12:111865049:C:G	12	111865049	C	G	4.15055e-14	0.0674534	0.00892691	0.801891	0.370529	0	2.48e-08	0.06162	0.011051	0.986399	2.3e-07	0.078408	0.015144	0.986399	41	35	+++
spine	rs7969023	8	12:26803949:C:T	12	26803949	T	C	1.8148e-09	-0.0546805	0.00909284	1.62158	0.202871	38.3318	3.47e-05	-0.04636	0.011197	0.986348	5.61e-06	-0.070794	0.015582	0.986348	77	61	---
spine	rs9668810	7	12:26426420:C:T	12	26426420	T	C	5.34621e-09	-0.0584679	0.0100184	2.84887	0.0914384	64.8983	1.11e-08	-0.070709	0.012368	1	0.0399	-0.035109	0.017085	1	19	9	---
spine	rs76428106	10	13:28604007:C:T	13	28604007	T	C	9.68783e-11	-0.259261	0.0400604	0.183688	0.668222	0	3.65e-07	-0.247439	0.048638	0.919702	5.79e-05	-0.284197	0.07064	0.919702	3	3	---
spine	17:57817084_CA_C	11	17:57817084:C:CA	17	57817084	C	C	1.27483e-08	-0.0621295	0.0109202	0.0617328	0.803778	0	2.16e-06	-0.064113	0.013527	0.839863	0.00161	-0.058418	0.018504	0.839863	1	1	---
spine	rs73036519	12	19:45748362:C:G	19	45748362	G	C	1.16755e-11	-0.0659352	0.00971898	0.193809	0.659766	0	1e-08	-0.069072	0.012051	0.986667	0.000258	-0.060099	0.016438	0.986667	51	50	---
