# Supplementary material for: Deep learning and genome-wide association meta-analyses of bone marrow adiposity in the UK Biobank
Source: Nat Commun. 2025 Jan 2;16:99. doi: 10.1038/s41467-024-55422-4 (PMC11697225; doi:10.1038/s41467-024-55422-4)
Supplement: Supplementary file 55 — Supplementary Data 52 [file 41467_2024_55422_MOESM55_ESM.xlsx]

## Sheet: Supplementary Table 52
Supplementary Table 52: Summary of lead and independent significant SNPs using two thresholds in meta-GWAS for the white population by sex group
r2 threshold compare
	Femoral head						Total hip						Diaphysis						Spine
p<5e-08	Male			Female			Male			Female			Male			Female			Male			Female
n.	r2<0.6	r2<0.3	overlap	r2<0.6	r2<0.3	overlap	r2<0.6	r2<0.3	overlap	r2<0.6	r2<0.3	overlap	r2<0.6	r2<0.3	overlap	r2<0.6	r2<0.3	overlap	r2<0.6	r2<0.3	overlap	r2<0.6	r2<0.3	overlap
Lead SNPs	4	4	4	11	10	10	10	10	10	16	16	16	14	14	14	12	12	12	10	10	9	17	15	14
Independent significant SNPs	6	4	4	29	15	13	22	15	13	53	27	23	32	21	20	47	24	23	31	17	16	46	20	18
p and r2 threshold compare
r2<0.6: p<5e-08/ r2<0.3: p<1e-08	Male			Female			Male			Female			Male			Female			Male			Female
n.	r2<0.6: p<5e-08	r2<0.3: p<1e-08	overlap	r2<0.6: p<5e-08	r2<0.3: p<1e-08	overlap	r2<0.6: p<5e-08	r2<0.3: p<1e-08	overlap	r2<0.6: p<5e-08	r2<0.3: p<1e-08	overlap	r2<0.6: p<5e-08	r2<0.3: p<1e-08	overlap	r2<0.6: p<5e-08	r2<0.3: p<1e-08	overlap	r2<0.6: p<5e-08	r2<0.3: p<1e-08	overlap	r2<0.6: p<5e-08	r2<0.3: p<1e-08	overlap
Lead SNPs	4	2	2	11	8	8	10	8	8	16	14	14	14	12	12	12	10	10	10	9	8	17	14	14
Independent significant SNPs	6	2	2	29	12	10	22	11	10	53	21	20	32	19	18	47	19	18	31	15	14	46	19	17
