# Supplementary material for: Deep learning and genome-wide association meta-analyses of bone marrow adiposity in the UK Biobank
Source: Nat Commun. 2025 Jan 2;16:99. doi: 10.1038/s41467-024-55422-4 (PMC11697225; doi:10.1038/s41467-024-55422-4)
Supplement: Supplementary file 56 — Supplementary Data 53 [file 41467_2024_55422_MOESM56_ESM.xlsx]

## Sheet: Supplementary Table 53
Supplementary Table 53: Sex x Genotype interaction of lead SNPs in meta-GWAS for the white unrelated sample
BMFF_region	rsid	GenomicLocus	uniqID	chr	pos	allele_0	allele_1	P_value.M	beta_M	se_M	P_value.F	beta_F	se_F	t_sex	p_sex
Femoral head
femoral head	rs10789188	2	1:66053791:A:G	1	66053791	A	G	0.000194614	0.040603	0.0108975	8.22e-09	0.056691	0.00983542	-1.11261	0.265877
femoral head	rs7537281	1	1:22692078:A:T	1	22692078	A	T	3.03e-07	-0.0682563	0.013328	1.99e-18	-0.10482	0.011969	2.07215	0.0382513
femoral head	rs13081028	4	3:52555316:A:G	3	52555316	G	A	0.00149058	0.0325287	0.0102404	3.97e-06	0.04272	0.0092604	-0.749377	0.45363
femoral head	rs796821996	3	3:12280157:C:CT	3	12280157	C	C	0.012095	-0.060763	0.0242145	3.69e-07	-0.111217	0.0218754	1.56965	0.116498
femoral head	rs7705526	5	5:1285974:A:C	5	1285974	C	A	0.000218826	-0.040452	0.0109441	9.55e-07	-0.0486604	0.00992928	0.563931	0.572801
femoral head	6:133339485_GA_G	7	6:133339485:G:GA	6	133339485	G	G	0.000767554	0.036586	0.010875	1.12e-09	0.0597081	0.0098033	-1.60324	0.108881
femoral head	rs10624910	8	6:152057402:A:ATAAAC	6	152057402	A	A	2.5e-05	-0.0435771	0.0103399	2.29e-06	-0.0440234	0.00931582	0.032555	0.974029
femoral head	rs4869742	8	6:151907748:C:T	6	151907748	C	T	3.17e-07	0.0575904	0.0112632	1.59e-13	0.0747036	0.0101236	-1.14719	0.251302
femoral head	rs6597282	6	6:7711690:C:T	6	7711690	C	T	0.000251644	0.0402941	0.0110076	8.6e-07	0.0489937	0.00995539	-0.595074	0.551794
femoral head	rs10093418	9	8:72392687:A:G	8	72392687	A	G	5.64e-06	0.0771087	0.016986	1.61e-10	0.0955217	0.0149384	-0.826343	0.40861
femoral head	rs4263799	9	8:72394991:C:T	8	72394991	C	T	2.7e-08	-0.0569161	0.0102376	7.78e-11	-0.0599738	0.00922007	0.225309	0.821739
femoral head	rs74789792	9	8:72358665:G:GC	8	72358665	G	G	7.97e-05	-0.0704315	0.0178521	7.38e-07	-0.0781232	0.015779	0.327727	0.743118
femoral head	rs1219399	11	11:121754634:C:T	11	121754634	T	C	9.3e-08	0.100598	0.0188387	0.00621535	0.0469992	0.0171768	2.13442	0.0328083
femoral head	rs76895963	12	12:4384844:G:T	12	4384844	T	G	9.21e-05	0.153363	0.0392187	0.000113329	0.14038	0.0363668	0.246441	0.805341
femoral head	rs34001253	14	13:43083293:A:G	13	43083293	A	G	2.39e-07	-0.153338	0.0296811	0.00208496	-0.0827477	0.0268849	-1.7895	0.0735343
femoral head	rs58973023	14	13:42959133:A:T	13	42959133	A	T	7.07e-12	0.070112	0.0102261	3.4e-08	0.0505443	0.0091574	1.44715	0.147856
femoral head	rs758487200	14	13:43137799:C:CA	13	43137799	C	C	6.37e-05	-0.0474058	0.0118549	7.39e-05	-0.0426042	0.0107498	-0.304608	0.760664
femoral head	rs2543029	15	18:43098275:A:C	18	43098275	C	A	0.00028171	-0.0487202	0.0134158	2.45e-08	-0.0673407	0.012075	1.04731	0.294956
femoral head	rs6119395	16	20:32244711:G:T	20	32244711	G	T	4.88e-08	-0.0600844	0.0110132	8.36e-05	-0.0390662	0.00993109	-1.43887	0.150189
Total hip
total hip	13:42884992_CA_C	24	13:42884992:C:CA	13	42884992	C	C	2.72e-05	-0.0455729	0.0108612	5.45e-06	-0.0414661	0.00912043	-0.294855	0.768105
total hip	7:28027811_GA_G	11	7:28027811:G:GA	7	28027811	G	G	7.29e-09	-0.103033	0.0178135	0.000135867	-0.0580266	0.0152078	-1.95673	0.0503787
total hip	rs10093418	14	8:72392687:A:G	8	72392687	A	G	2.72e-06	0.0800487	0.0170642	8.53e-06	0.0626838	0.0140814	0.799182	0.424185
total hip	rs10843115	22	12:28307717:C:T	12	28307717	C	T	0.000796775	-0.0389643	0.0116176	1.04e-06	-0.047488	0.00972456	0.572877	0.566728
total hip	rs11126989	5	2:85490112:A:T	2	85490112	T	A	0.00331065	0.0304696	0.0103733	5.9e-08	0.0473533	0.00873369	-1.26784	0.204856
total hip	rs11712037	7	3:12344730:C:G	3	12344730	C	G	1.38e-05	0.0684635	0.0157505	1.83e-11	0.0894948	0.0133204	-1.03821	0.299175
total hip	rs12044944	4	1:240581653:C:T	1	240581653	C	T	2.09e-05	-0.0559512	0.0131495	5.84e-05	-0.0444802	0.0110675	-0.679615	0.496748
total hip	rs12120154	2	1:66109765:A:G	1	66109765	G	A	1.71e-05	0.0583678	0.013576	2.22e-10	0.0727969	0.0114727	-0.826637	0.408443
total hip	rs12629751	7	3:12399407:C:T	3	12399407	C	T	0.00606956	-0.0555578	0.020247	2.81e-07	-0.085753	0.016697	1.17152	0.24139
total hip	rs143383	29	20:34025983:A:G	20	34025983	A	G	0.00214049	0.032605	0.0106205	2.12e-06	0.0428212	0.00903017	-0.746258	0.455512
total hip	rs149934734	20	11:108315606:C:T	11	108315606	C	T	0.00245321	-0.0980539	0.0323711	1.97e-06	-0.129942	0.0273163	0.766618	0.443309
total hip	rs17476364	18	10:71094504:C:T	10	71094504	T	C	1.81e-11	-0.11039	0.0164264	0.000253469	-0.0507949	0.0138832	-2.82159	0.00477866
total hip	rs17529309	6	2:200603682:G:T	2	200603682	G	T	2.42e-06	-0.137166	0.0290923	3.11e-06	-0.114725	0.0246013	-0.599782	0.548652
total hip	rs1871859	10	6:151898506:C:T	6	151898506	C	T	5.54e-09	0.0931484	0.015977	1.16e-17	0.114547	0.0133866	-1.04536	0.295855
total hip	rs201139341	10	6:151805999:G:GT	6	151805999	G	G	0.000256152	0.046031	0.0125904	3.42e-07	0.0532025	0.0104345	-0.446556	0.655196
total hip	rs2504069	10	6:152085517:C:T	6	152085517	C	T	2.48e-05	-0.0474727	0.0112579	1.62e-05	-0.0406825	0.00943445	-0.470726	0.637836
total hip	rs2957150	28	18:60080311:A:G	18	60080311	A	G	0.000145652	-0.0406687	0.0107069	0.000246624	-0.0331828	0.00905215	-0.543685	0.586658
total hip	rs3020332	10	6:152008924:C:T	6	152008924	C	T	1.55e-05	-0.0442404	0.0102384	6e-15	-0.068124	0.00872931	1.80764	0.070662
total hip	rs307572	7	3:12126667:G:T	3	12126667	G	T	0.000108736	0.0542856	0.0140265	5.08e-09	0.0689042	0.0117896	-0.812401	0.416562
total hip	rs34163979	25	14:35452572:C:CTT	14	35452572	C	C	3.37e-07	0.0530155	0.0103917	0.000647132	0.0299529	0.00878114	1.72616	0.0843184
total hip	rs370269699	2	1:66130992:A:ATG	1	66130992	A	A	2.94e-05	-0.0573299	0.0137215	0.000138916	-0.0446457	0.0117178	-0.715839	0.474091
total hip	rs4263799	14	8:72394991:C:T	8	72394991	C	T	2.14e-16	-0.0845342	0.0102912	4.45e-14	-0.0657457	0.00871128	-1.41897	0.155906
total hip	rs4448201	12	7:96154912:C:G	7	96154912	G	C	9.23e-10	-0.0670106	0.0109455	0.000133981	-0.0348902	0.0091359	-2.29404	0.0217885
total hip	rs4455680	10	6:151863505:A:G	6	151863505	G	A	4.24e-06	-0.0593966	0.012914	4.9e-05	-0.0441714	0.0108787	-0.91816	0.358535
total hip	rs4675753	6	2:200515160:A:G	2	200515160	A	G	0.000770646	0.0438085	0.0130261	4.77e-06	0.0499818	0.010926	-0.369732	0.711582
total hip	rs56030650	26	17:38131187:A:C	17	38131187	C	A	0.00256005	-0.030928	0.0102541	1.68e-06	-0.0415395	0.00867419	0.804536	0.421087
total hip	rs597808	23	12:111973358:A:G	12	111973358	A	G	0.000493106	0.0358743	0.0102955	7.02e-07	0.0429824	0.00866421	-0.5379	0.590646
total hip	rs60372268	27	17:44947756:A:G	17	44947756	A	G	0.000213929	0.0422281	0.0114069	6.32e-07	0.04767	0.00956985	-0.37216	0.709774
total hip	rs6672768	3	1:210466384:A:C	1	210466384	A	C	2.7e-07	0.0702986	0.0136674	8.92e-05	0.0446066	0.0113843	1.47072	0.141366
total hip	rs6905582	10	6:152000454:A:G	6	152000454	G	A	0.000993157	0.0454936	0.0138175	3.35e-14	0.0876421	0.0115562	-2.38261	0.0171905
total hip	rs72683129	2	1:66069781:A:G	1	66069781	A	G	4.21e-06	-0.0672568	0.0146195	2.57e-12	-0.0862171	0.0123174	1.00995	0.312519
total hip	rs74789792	14	8:72358665:G:GC	8	72358665	G	G	9.77e-06	-0.0796725	0.0180161	2.8e-07	-0.0769022	0.0149722	-0.120417	0.904153
total hip	rs7537281	1	1:22692078:A:T	1	22692078	A	T	3.51e-10	-0.0842279	0.013424	3.54e-22	-0.109486	0.0113063	1.46544	0.142802
total hip	rs758487200	24	13:43137799:C:CA	13	43137799	C	C	6.23e-06	-0.053968	0.0119443	7.8e-06	-0.0454464	0.0101653	-0.553267	0.580081
total hip	rs76895963	21	12:4384844:G:T	12	4384844	T	G	0.000596254	0.136402	0.0397289	1.64e-06	0.165231	0.0344686	-0.558175	0.576725
total hip	rs7734992	8	5:1280128:C:T	5	1280128	T	C	8.59e-06	-0.0469906	0.01056	2.99e-07	-0.0458331	0.00894515	-0.0851683	0.932128
total hip	rs7978874	22	12:28026023:G:T	12	28026023	G	T	2.52e-06	-0.0640454	0.0136086	0.00010548	-0.0446115	0.0115049	-1.11051	0.26678
total hip	rs79983567	10	6:151969800:A:C	6	151969800	A	C	0.00045695	-0.0664871	0.0189703	2.81e-06	-0.074543	0.0159146	0.331279	0.740434
total hip	rs8001611	24	13:42965694:C:T	13	42965694	C	T	5.41e-15	-0.0804489	0.0102916	4.41e-16	-0.0701816	0.00863599	-0.778185	0.43646
total hip	rs841968	16	9:4857662:C:T	9	4857662	C	T	0.000402305	-0.0561106	0.0158569	3.48e-09	-0.0795561	0.013468	1.14757	0.251145
total hip	rs849140	11	7:28183702:C:T	7	28183702	T	C	0.000143616	0.0397404	0.0104529	2.8e-07	0.0452424	0.00880823	-0.409868	0.681903
total hip	rs9379084	9	6:7231843:A:G	6	7231843	G	A	0.00011976	0.0634213	0.0164876	8.97e-05	0.0552622	0.0141084	0.382887	0.701803
Diaphysis
diaphysis	18:60043511_CT_C	16	18:60043511:C:CT	18	60043511	C	C	7.21e-10	-0.084476	0.0137105	0.00252724	-0.0356051	0.0117895	-2.74764	0.00600261
diaphysis	21:36926852_CT_C	18	21:36926852:C:CT	21	36926852	C	C	1.36e-08	-0.0601085	0.0105852	3.17e-06	-0.0425443	0.00913114	-1.27734	0.201483
diaphysis	rs11049256	11	12:28137473:A:G	12	28137473	G	A	7.53e-05	0.0526018	0.0132869	7.16e-07	0.0559978	0.0112969	-0.197955	0.84308
diaphysis	rs11128603	2	3:12385828:A:G	3	12385828	A	G	7.38e-16	0.128864	0.01598	3.7e-13	0.100263	0.013799	1.37719	0.168455
diaphysis	rs113468474	12	13:43391068:A:G	13	43391068	G	A	1.09e-08	-0.222136	0.0388598	5.75e-07	-0.167288	0.0334615	-1.08735	0.276884
diaphysis	rs11617942	12	13:42973378:C:T	13	42973378	C	T	8.22e-08	0.33618	0.0626933	9.04e-15	0.40674	0.0524684	-0.877388	0.380276
diaphysis	rs11923081	4	3:132439403:A:C	3	132439403	A	C	0.00250697	0.0502457	0.0166239	4.23e-07	0.0723878	0.0143111	-1.02621	0.304791
diaphysis	rs12636458	2	3:12589685:C:T	3	12589685	C	T	0.000323122	0.0643617	0.017898	4.1e-06	0.0711593	0.0154476	-0.292301	0.770057
diaphysis	rs12675599	9	8:119811295:C:T	8	119811295	C	T	0.012868	-0.0322935	0.0129828	1.31e-09	-0.0665363	0.0109675	2.04826	0.040535
diaphysis	rs1354034	3	3:56849749:C:T	3	56849749	T	C	0.0010786	0.0355022	0.0108597	6.46e-06	0.0415991	0.00922213	-0.435042	0.663532
diaphysis	rs138818878	12	13:43148546:C:G	13	43148546	C	G	1.08e-11	-0.215455	0.0317051	1.34e-11	-0.183741	0.0271653	-0.77222	0.439984
diaphysis	rs1515682	16	18:60191963:C:G	18	60191963	C	G	9.49e-07	-0.135761	0.0276953	0.00315536	-0.069734	0.0236211	-1.84404	0.0651774
diaphysis	rs17070072	16	18:60205542:G:T	18	60205542	T	G	7.12e-05	-0.0446646	0.0112443	5.75e-05	-0.0385229	0.00957566	-0.422752	0.672476
diaphysis	rs1932101	5	6:130459410:C:G	6	130459410	G	C	1.74e-06	-0.0525084	0.0109805	0.000342796	-0.0339045	0.00946892	-1.30443	0.192087
diaphysis	rs238257	12	13:42924883:C:G	13	42924883	C	G	6.44e-09	-0.061786	0.0106439	4.07e-06	-0.0418463	0.00908138	-1.44879	0.147395
diaphysis	rs2952565	8	7:121017812:C:T	7	121017812	T	C	2.23e-05	-0.0595016	0.0140309	0.000744965	-0.0403533	0.0119655	-1.05565	0.291128
diaphysis	rs34136735	12	13:43087742:C:T	13	43087742	C	T	3.45e-11	-0.176352	0.0266158	3.39e-06	-0.107968	0.0232416	-1.96756	0.0491193
diaphysis	rs35017585	13	13:111112222:A:AT	13	111112222	A	A	9.1e-09	-0.0622291	0.0108288	2.54e-07	-0.0475573	0.00922587	-1.04846	0.294425
diaphysis	rs386729216	9	8:120092000:C:CAGTTGTTT	8	120092000	C	C	2.09e-05	0.0671926	0.0157909	7.87e-08	0.0718364	0.0133773	-0.22811	0.819561
diaphysis	rs4448201	7	7:96154912:C:G	7	96154912	G	C	1.22e-10	-0.0725239	0.0112662	1e-09	-0.058251	0.00953456	-0.98309	0.325563
diaphysis	rs4757390	10	11:16298532:A:T	11	16298532	A	T	1.26e-07	0.0568957	0.0107659	6.95e-05	0.0371296	0.00933405	1.41031	0.158449
diaphysis	rs5000109	8	7:121217660:G:T	7	121217660	G	T	0.000894133	-0.0367159	0.0110528	2.85e-06	-0.0441342	0.00942735	0.519131	0.603669
diaphysis	rs61309203	1	1:21118489:A:T	1	21118489	A	T	0.00362772	0.0314948	0.0108273	1.21e-06	0.0452551	0.00932293	-0.979086	0.327538
diaphysis	rs665632	12	13:43106514:C:T	13	43106514	T	C	2.26e-19	0.122254	0.0135843	2.31e-13	0.0861972	0.0117604	2.04016	0.0413345
diaphysis	rs73174448	12	13:43170856:A:G	13	43170856	G	A	5.31e-06	-0.0887226	0.01949	0.00010112	-0.0663058	0.0170545	-0.880006	0.378856
diaphysis	rs759395146	9	8:119871321:G:GA	8	119871321	G	G	0.000176824	0.0648232	0.0172861	6.95e-05	0.0582411	0.0146411	0.295379	0.767704
diaphysis	rs76984895	9	8:119997745:A:T	8	119997745	A	T	2.9e-09	0.142204	0.023951	9.91e-08	0.108628	0.0203867	1.08524	0.277817
diaphysis	rs78322597	12	13:42852039:C:T	13	42852039	T	C	4.53e-07	-0.0913626	0.0181087	0.001995	-0.0479652	0.0155178	-1.85	0.0643138
diaphysis	rs851970	6	6:151979157:C:T	6	151979157	C	T	3.24e-05	0.0446714	0.0107482	0.000373779	0.0329874	0.00927151	0.83683	0.402688
diaphysis	rs884205	16	18:60054857:A:C	18	60054857	A	C	5.94e-12	-0.083794	0.0121775	7.84e-08	-0.0564584	0.0105121	-1.7275	0.0840782
Spine
spine	15:42248515_CAGG_C	30	15:42248515:C:CAGG	15	42248515	C	C	0.000188229	-0.0554201	0.0148408	1.14e-05	-0.0613917	0.0139869	0.299602	0.764481
spine	rs1041608	20	9:137116205:C:T	9	137116205	C	T	8.7e-09	0.0555868	0.00966002	3.7e-07	0.0461616	0.00908014	0.727382	0.466992
spine	rs111973309	7	3:12561138:A:G	3	12561138	G	A	0.000151834	-0.0598384	0.0157966	2.48e-07	-0.075493	0.0146328	0.74383	0.456979
spine	rs11775560	17	8:61660163:A:G	8	61660163	A	G	3.78e-08	-0.0664606	0.0120816	1.2e-07	-0.0605836	0.0114461	-0.361306	0.717871
spine	rs12636458	7	3:12589685:C:T	3	12589685	C	T	1.64e-06	0.0766426	0.0159881	4.26e-07	0.0762451	0.0150773	0.0185067	0.985235
spine	rs1271044	32	15:83512253:A:G	15	83512253	G	A	5.65e-05	-0.0382536	0.0094989	5.57e-05	-0.03606	0.0089469	-0.171997	0.86344
spine	rs145780812	7	3:12037472:G:GA	3	12037472	G	G	0.000282447	-0.0822795	0.022661	3.37e-06	-0.098998	0.0213042	0.549964	0.582344
spine	rs147070788	7	3:12489857:A:G	3	12489857	G	A	1.09e-05	0.0421598	0.00958331	0.000558304	0.031302	0.00907014	0.841929	0.399828
spine	rs157512	12	5:55809127:C:T	5	55809127	T	C	0.000862872	0.0368415	0.0110576	8.65e-09	0.0594295	0.0103259	-1.52754	0.126626
spine	rs17145750	16	7:73026378:C:T	7	73026378	C	T	0.000778035	-0.0432213	0.0128616	4.44e-06	-0.055612	0.0121173	0.717438	0.473104
spine	rs17601876	31	15:51553909:A:G	15	51553909	A	G	1.07e-06	-0.0459783	0.00942401	0.000338547	-0.0318171	0.00887786	-1.11909	0.263101
spine	rs2145943	38	20:38563245:A:G	20	38563245	A	G	0.00129634	0.0310511	0.00965282	1.37e-07	0.0477342	0.00905926	-1.2894	0.197258
spine	rs2378715	19	9:89331137:A:G	9	89331137	A	G	1.05e-07	0.050833	0.00955936	1.97e-05	0.0381442	0.00893771	0.992024	0.321186
spine	rs2648312	7	3:12547147:A:G	3	12547147	A	G	5.86e-15	-0.0749726	0.00960324	2.05e-17	-0.0762626	0.00898183	0.100377	0.920045
spine	rs2737265	18	8:116667634:A:G	8	116667634	A	G	0.000167113	-0.0394306	0.0104753	4.25e-05	-0.0403603	0.00985989	0.0661226	0.94728
spine	rs2811477	8	3:127898783:C:T	3	127898783	C	T	1.56e-05	0.070822	0.0163923	1.82e-06	0.0734575	0.0153932	-0.119915	0.904551
spine	rs28557115	14	6:121793599:A:T	6	121793599	T	A	5.9e-06	-0.054271	0.0119808	0.000186592	-0.0423405	0.0113316	-0.740219	0.459167
spine	rs3729931	7	3:12626516:A:G	3	12626516	G	A	1.82e-12	-0.0689385	0.0097822	1.72e-13	-0.0681817	0.00925235	-0.0575078	0.954141
spine	rs3907022	33	17:38134889:C:T	17	38134889	T	C	3.8e-07	-0.047996	0.00944997	1.02e-06	-0.043503	0.00890089	-0.354111	0.723255
spine	rs3917932	2	1:36943916:C:G	1	36943916	C	G	0.00224025	0.0293548	0.00960444	3.25e-06	0.0417781	0.00897669	-0.966866	0.333611
spine	rs4449583	10	5:1284135:C:T	5	1284135	C	T	6.68e-12	-0.068881	0.0100347	0.258586	-0.0107563	0.009521	-4.29928	1.71e-05
spine	rs4484459	11	5:36492502:A:T	5	36492502	A	T	4.88e-12	0.0992473	0.014365	1.88e-07	0.070823	0.0135903	1.47067	0.14138
spine	rs4518111	7	3:12377344:A:C	3	12377344	A	C	1.84e-07	-0.0500044	0.0095883	2.95e-09	-0.0537138	0.00905159	0.28783	0.773477
spine	rs4641648	29	14:54643363:A:G	14	54643363	G	A	0.00735933	0.0265369	0.00990136	1.72e-07	0.0489121	0.00935782	-1.6804	0.0928797
spine	rs4708612	15	6:168342453:A:G	6	168342453	G	A	1.99e-10	0.0617479	0.00970522	2.38e-14	0.06967	0.00913324	-0.608203	0.543053
spine	rs4763832	21	12:12622136:A:G	12	12622136	A	G	1.77e-06	0.0461551	0.00965897	0.00208489	0.0278501	0.00904852	1.41506	0.157052
spine	rs4959678	13	6:2503173:A:C	6	2503173	C	A	6.33e-06	-0.0426962	0.0094563	3.18e-05	-0.036945	0.00888138	-0.453579	0.650132
spine	rs553779357	7	3:12777648:A:AT	3	12777648	A	A	0.0016814	-0.0339474	0.0108064	7.63e-07	-0.0498896	0.0100897	1.10326	0.269916
spine	rs555057884	9	4:171239226:C:T	4	171239226	C	T	4.77e-06	0.347298	0.0759145	0.00210646	0.231527	0.0752983	1.10785	0.267928
spine	rs59302336	7	3:12849031:C:CA	3	12849031	C	C	0.000158676	-0.0370166	0.00980031	5.1e-06	-0.0418868	0.00918442	0.370992	0.710643
spine	rs60906625	22	12:26430452:A:G	12	26430452	G	A	0.000616038	0.0402635	0.0117576	5.62e-08	0.0599521	0.0110397	-1.24902	0.211659
spine	rs6129460	38	20:38634831:C:T	20	38634831	C	T	0.00121925	-0.0356431	0.0110202	2.26e-07	-0.0536874	0.0103717	1.21996	0.222481
spine	rs61755579	28	14:50655307:C:T	14	50655307	C	T	4.36e-06	-0.125545	0.0273315	0.000612298	-0.0892931	0.0260625	-0.982147	0.326027
spine	rs6684375	1	1:22706434:C:T	1	22706434	C	T	0.0019744	-0.0382459	0.0123611	1.85e-10	-0.0739704	0.0116057	2.15572	0.0311054
spine	rs7137828	25	12:111932800:C:T	12	111932800	C	T	1.38e-10	0.0606109	0.0094432	5.21e-14	0.0667447	0.00886776	-0.484458	0.628061
spine	rs72915617	34	18:46368276:C:G	18	46368276	C	G	1.33e-05	0.145399	0.0333832	7.65e-05	0.125763	0.0317978	0.435777	0.662999
spine	rs72915668	34	18:46390047:G:T	18	46390047	T	G	4.86e-06	0.089053	0.019484	5.35e-07	0.092712	0.0184926	-0.139366	0.889161
spine	rs72966926	35	18:57328396:A:G	18	57328396	G	A	2.77e-05	-0.0586906	0.0140031	0.000146448	-0.0504641	0.0132905	-0.435978	0.662852
spine	rs73036519	37	19:45748362:C:G	19	45748362	G	C	1.4e-08	-0.0585048	0.0103125	1.17e-11	-0.0659352	0.00971898	0.536492	0.591619
spine	rs7521269	5	1:162142763:A:G	1	162142763	G	A	3.5e-05	0.0561915	0.013579	1.28e-06	0.0625388	0.0129125	-0.346581	0.728906
spine	rs752508	36	19:1168753:A:G	19	1168753	G	A	5.31e-11	-0.0687157	0.0104718	7.79e-06	-0.0439089	0.00982087	-1.76791	0.0770762
spine	rs7590479	6	2:101759938:C:T	2	101759938	C	T	0.00105397	0.0323998	0.00989092	9.31e-06	0.0406614	0.00917344	-0.626582	0.530933
spine	rs76428106	26	13:28604007:C:T	13	28604007	T	C	0.000690675	-0.151732	0.0447158	9.69e-11	-0.259261	0.0400604	1.83235	0.0668989
spine	rs7969023	23	12:26803949:C:T	12	26803949	T	C	0.000595809	-0.0332509	0.00968421	1.81e-09	-0.0546805	0.00909284	1.65053	0.0988344
t_sex=(b_M - b_F)/√(SE_M^2+SE_F^2 - 2r_sex × SE_M × SE_F )
two-sided P
