# Supplementary material for: Deep learning and genome-wide association meta-analyses of bone marrow adiposity in the UK Biobank
Source: Nat Commun. 2025 Jan 2;16:99. doi: 10.1038/s41467-024-55422-4 (PMC11697225; doi:10.1038/s41467-024-55422-4)
Supplement: Supplementary file 57 — Supplementary Data 54 [file 41467_2024_55422_MOESM57_ESM.xlsx]

## Sheet: Supplementary Table 54
Supplementary Table 54: MAGMA tissue expression analysis in meta-GWAS in white unrelated sample by sex group (54 tissues in GTEx database v8 )
BMFF REGION	TISSUE	TYPE	NGENES	BETA	BETA_STD	SE	P
Male
Femoral head	Adipose_Subcutaneous	COVAR	17356	0.0081922	0.016353	0.010911	0.22638
Femoral head	Adipose_Visceral_Omentum	COVAR	17356	0.0050053	0.0097241	0.011334	0.32939
Femoral head	Adrenal_Gland	COVAR	17356	0.0032331	0.0062422	0.01022	0.37587
Femoral head	Artery_Aorta	COVAR	17356	0.0025182	0.0051398	0.010416	0.40448
Femoral head	Artery_Coronary	COVAR	17356	-0.0039689	-0.0079023	0.012103	0.62851
Femoral head	Artery_Tibial	COVAR	17356	0.0052618	0.010835	0.010215	0.30324
Femoral head	Bladder	COVAR	17356	0.0020246	0.0039473	0.013369	0.43982
Femoral head	Brain_Amygdala	COVAR	17356	0.0052864	0.0090082	0.0079212	0.25227
Femoral head	Brain_Anterior_cingulate_cortex_BA24	COVAR	17356	0.00015441	0.0002728	0.0072926	0.49155
Femoral head	Brain_Caudate_basal_ganglia	COVAR	17356	0.0088271	0.015251	0.007959	0.13371
Femoral head	Brain_Cerebellar_Hemisphere	COVAR	17356	-0.007178	-0.014405	0.0061885	0.87695
Femoral head	Brain_Cerebellum	COVAR	17356	-0.0055939	-0.011106	0.0063822	0.80961
Femoral head	Brain_Cortex	COVAR	17356	-0.00092785	-0.0016925	0.0072243	0.5511
Femoral head	Brain_Frontal_Cortex_BA9	COVAR	17356	-0.0032261	-0.0059456	0.0069635	0.67841
Femoral head	Brain_Hippocampus	COVAR	17356	0.0043208	0.0073191	0.0080774	0.29636
Femoral head	Brain_Hypothalamus	COVAR	17356	0.0050947	0.0087719	0.0081952	0.26708
Femoral head	Brain_Nucleus_accumbens_basal_ganglia	COVAR	17356	0.0067785	0.011763	0.0076764	0.18862
Femoral head	Brain_Putamen_basal_ganglia	COVAR	17356	0.007617	0.012964	0.0080224	0.1712
Femoral head	Brain_Spinal_cord_cervical_c-1	COVAR	17356	0.012884	0.023166	0.0087704	0.070921
Femoral head	Brain_Substantia_nigra	COVAR	17356	0.0068346	0.011769	0.0087043	0.21618
Femoral head	Breast_Mammary_Tissue	COVAR	17356	0.0043325	0.0083334	0.012823	0.36773
Femoral head	Cells_Cultured_fibroblasts	COVAR	17356	-0.001367	-0.0029292	0.0066262	0.58172
Femoral head	Cells_EBV-transformed_lymphocytes	COVAR	17356	-0.00658	-0.014358	0.0049657	0.90742
Femoral head	Cervix_Ectocervix	COVAR	17356	-0.0047379	-0.0092893	0.012294	0.65002
Femoral head	Cervix_Endocervix	COVAR	17356	0.0089226	0.017668	0.011711	0.22307
Femoral head	Colon_Sigmoid	COVAR	17356	0.015113	0.029574	0.012875	0.12023
Femoral head	Colon_Transverse	COVAR	17356	0.0049303	0.0090674	0.011775	0.33772
Femoral head	Esophagus_Gastroesophageal_Junction	COVAR	17356	0.0015079	0.002969	0.013101	0.45419
Femoral head	Esophagus_Mucosa	COVAR	17356	-0.00795	-0.015373	0.0077151	0.84859
Femoral head	Esophagus_Muscularis	COVAR	17356	0.0015451	0.0030484	0.012701	0.45159
Femoral head	Fallopian_Tube	COVAR	17356	0.010768	0.020898	0.012007	0.18491
Femoral head	Heart_Atrial_Appendage	COVAR	17356	-0.0054463	-0.0097801	0.0096052	0.71464
Femoral head	Heart_Left_Ventricle	COVAR	17356	-0.0056932	-0.0095047	0.0091635	0.73279
Femoral head	Kidney_Cortex	COVAR	17356	-9.2666e-05	-0.00016288	0.0091281	0.50405
Femoral head	Kidney_Medulla	COVAR	17356	-0.012228	-0.02262	0.0094181	0.90291
Femoral head	Liver	COVAR	17356	0.0002852	0.00051359	0.0064582	0.48239
Femoral head	Lung	COVAR	17356	-0.0049363	-0.0095466	0.0093505	0.70122
Femoral head	Minor_Salivary_Gland	COVAR	17356	-0.0067157	-0.012502	0.0097012	0.75561
Femoral head	Muscle_Skeletal	COVAR	17356	-6.731e-05	-0.00012732	0.0069545	0.50386
Femoral head	Nerve_Tibial	COVAR	17356	0.019207	0.038668	0.010229	0.030223
Femoral head	Ovary	COVAR	17356	0.011214	0.022738	0.0098447	0.12734
Femoral head	Pancreas	COVAR	17356	0.0040113	0.0067084	0.0084763	0.31802
Femoral head	Pituitary	COVAR	17356	-0.0026226	-0.0048904	0.0090545	0.61396
Femoral head	Prostate	COVAR	17356	0.0014468	0.0027458	0.012082	0.45234
Femoral head	Skin_Not_Sun_Exposed_Suprapubic	COVAR	17356	-0.0068186	-0.013155	0.0078419	0.80771
Femoral head	Skin_Sun_Exposed_Lower_leg	COVAR	17356	-0.0062249	-0.012084	0.0078578	0.78587
Femoral head	Small_Intestine_Terminal_Ileum	COVAR	17356	0.0036194	0.006658	0.0097811	0.35568
Femoral head	Spleen	COVAR	17356	-0.010306	-0.020431	0.0074818	0.91581
Femoral head	Stomach	COVAR	17356	0.0070345	0.012783	0.012179	0.28178
Femoral head	Testis	COVAR	17356	-0.00012335	-0.00021299	0.0056474	0.50871
Femoral head	Thyroid	COVAR	17356	-0.007182	-0.014226	0.0097998	0.76818
Femoral head	Uterus	COVAR	17356	0.006438	0.01312	0.011069	0.28041
Femoral head	Vagina	COVAR	17356	-0.010915	-0.020879	0.011215	0.83477
Femoral head	Whole_Blood	COVAR	17356	-0.0005525	-0.0009984	0.005713	0.53852
Total hip	Adipose_Subcutaneous	COVAR	17361	0.016735	0.033411	0.010992	0.063964
Total hip	Adipose_Visceral_Omentum	COVAR	17361	0.0076773	0.014919	0.01143	0.2509
Total hip	Adrenal_Gland	COVAR	17361	0.0047176	0.0091102	0.010212	0.32205
Total hip	Artery_Aorta	COVAR	17361	0.011888	0.024268	0.010515	0.12913
Total hip	Artery_Coronary	COVAR	17361	0.014435	0.028748	0.012206	0.11848
Total hip	Artery_Tibial	COVAR	17361	0.010159	0.02092	0.010266	0.16122
Total hip	Bladder	COVAR	17361	0.01615	0.031494	0.01339	0.11389
Total hip	Brain_Amygdala	COVAR	17361	-0.0093705	-0.015968	0.0079861	0.87966
Total hip	Brain_Anterior_cingulate_cortex_BA24	COVAR	17361	-0.0097812	-0.017283	0.0073575	0.90814
Total hip	Brain_Caudate_basal_ganglia	COVAR	17361	-0.0077754	-0.013435	0.0080297	0.83355
Total hip	Brain_Cerebellar_Hemisphere	COVAR	17361	-0.0039161	-0.00786	0.0062443	0.73472
Total hip	Brain_Cerebellum	COVAR	17361	-0.0032971	-0.0065468	0.0064375	0.69573
Total hip	Brain_Cortex	COVAR	17361	-0.0076053	-0.013874	0.0072807	0.85189
Total hip	Brain_Frontal_Cortex_BA9	COVAR	17361	-0.0079978	-0.014742	0.0070271	0.87246
Total hip	Brain_Hippocampus	COVAR	17361	-0.010007	-0.016952	0.0081291	0.89084
Total hip	Brain_Hypothalamus	COVAR	17361	-0.0093509	-0.016101	0.0082442	0.87164
Total hip	Brain_Nucleus_accumbens_basal_ganglia	COVAR	17361	-0.0080391	-0.013951	0.007739	0.85054
Total hip	Brain_Putamen_basal_ganglia	COVAR	17361	-0.0081517	-0.013874	0.0080923	0.84311
Total hip	Brain_Spinal_cord_cervical_c-1	COVAR	17361	0.00060573	0.0010892	0.0087887	0.47253
Total hip	Brain_Substantia_nigra	COVAR	17361	-0.007443	-0.012816	0.0087273	0.80312
Total hip	Breast_Mammary_Tissue	COVAR	17361	0.022532	0.04335	0.012925	0.040648
Total hip	Cells_Cultured_fibroblasts	COVAR	17361	-0.00014334	-0.00030721	0.0066773	0.50856
Total hip	Cells_EBV-transformed_lymphocytes	COVAR	17361	-0.0065762	-0.01435	0.0049818	0.90658
Total hip	Cervix_Ectocervix	COVAR	17361	0.016483	0.032325	0.012375	0.091443
Total hip	Cervix_Endocervix	COVAR	17361	0.017901	0.035457	0.011804	0.0647
Total hip	Colon_Sigmoid	COVAR	17361	0.0055251	0.010813	0.012891	0.33411
Total hip	Colon_Transverse	COVAR	17361	0.0045119	0.0083001	0.011856	0.35177
Total hip	Esophagus_Gastroesophageal_Junction	COVAR	17361	0.0018496	0.0036424	0.013206	0.44431
Total hip	Esophagus_Mucosa	COVAR	17361	-0.0017396	-0.0033644	0.0077427	0.58888
Total hip	Esophagus_Muscularis	COVAR	17361	0.0021697	0.0042813	0.012799	0.4327
Total hip	Fallopian_Tube	COVAR	17361	0.0081107	0.015744	0.012087	0.2511
Total hip	Heart_Atrial_Appendage	COVAR	17361	-0.0024574	-0.0044132	0.0097898	0.5991
Total hip	Heart_Left_Ventricle	COVAR	17361	-0.0051594	-0.0086137	0.0093359	0.70974
Total hip	Kidney_Cortex	COVAR	17361	-0.0027433	-0.0048227	0.0093009	0.61598
Total hip	Kidney_Medulla	COVAR	17361	0.0049194	0.0091017	0.0095559	0.30335
Total hip	Liver	COVAR	17361	0.0067518	0.012159	0.0065052	0.14967
Total hip	Lung	COVAR	17361	-0.0014679	-0.0028396	0.0094337	0.56182
Total hip	Minor_Salivary_Gland	COVAR	17361	-0.0096131	-0.0179	0.0098083	0.83647
Total hip	Muscle_Skeletal	COVAR	17361	-0.0021754	-0.0041149	0.0071024	0.6203
Total hip	Nerve_Tibial	COVAR	17361	0.0098277	0.01979	0.010342	0.171
Total hip	Ovary	COVAR	17361	0.0042401	0.0085982	0.0099279	0.33466
Total hip	Pancreas	COVAR	17361	-0.013016	-0.021768	0.0085294	0.93649
Total hip	Pituitary	COVAR	17361	0.0013686	0.0025526	0.0091391	0.44048
Total hip	Prostate	COVAR	17361	0.0062141	0.011796	0.012215	0.30548
Total hip	Skin_Not_Sun_Exposed_Suprapubic	COVAR	17361	0.0049598	0.0095703	0.0078879	0.26475
Total hip	Skin_Sun_Exposed_Lower_leg	COVAR	17361	0.0083525	0.016217	0.0079054	0.14536
Total hip	Small_Intestine_Terminal_Ileum	COVAR	17361	0.012717	0.023398	0.0098401	0.098133
Total hip	Spleen	COVAR	17361	-0.0047518	-0.0094212	0.007529	0.73602
Total hip	Stomach	COVAR	17361	-0.0038933	-0.0070765	0.012242	0.62477
Total hip	Testis	COVAR	17361	0.0091585	0.01582	0.0056874	0.053673
Total hip	Thyroid	COVAR	17361	0.019271	0.038181	0.0098904	0.025687
Total hip	Uterus	COVAR	17361	0.014799	0.030164	0.011154	0.092293
Total hip	Vagina	COVAR	17361	0.01465	0.028031	0.011221	0.095851
Total hip	Whole_Blood	COVAR	17361	-0.0060128	-0.010866	0.0057438	0.8524
Diaphysis	Adipose_Subcutaneous	COVAR	17359	0.03188	0.063645	0.011006	0.0018897
Diaphysis	Adipose_Visceral_Omentum	COVAR	17359	0.025502	0.049555	0.011388	0.01257
Diaphysis	Adrenal_Gland	COVAR	17359	0.00041274	0.00079699	0.010217	0.48389
Diaphysis	Artery_Aorta	COVAR	17359	0.0094861	0.019364	0.010478	0.18265
Diaphysis	Artery_Coronary	COVAR	17359	0.017586	0.03502	0.012149	0.073884
Diaphysis	Artery_Tibial	COVAR	17359	0.016023	0.032997	0.010247	0.05895
Diaphysis	Bladder	COVAR	17359	0.0018383	0.0035849	0.01336	0.44528
Diaphysis	Brain_Amygdala	COVAR	17359	-0.012019	-0.020482	0.0079812	0.93395
Diaphysis	Brain_Anterior_cingulate_cortex_BA24	COVAR	17359	-0.0107	-0.018906	0.0073542	0.92715
Diaphysis	Brain_Caudate_basal_ganglia	COVAR	17359	-0.011745	-0.020294	0.008021	0.92844
Diaphysis	Brain_Cerebellar_Hemisphere	COVAR	17359	-0.004655	-0.0093426	0.0062272	0.77262
Diaphysis	Brain_Cerebellum	COVAR	17359	-0.002626	-0.005214	0.0064208	0.65872
Diaphysis	Brain_Cortex	COVAR	17359	-0.0072224	-0.013175	0.007271	0.83971
Diaphysis	Brain_Frontal_Cortex_BA9	COVAR	17359	-0.0094485	-0.017415	0.0070145	0.911
Diaphysis	Brain_Hippocampus	COVAR	17359	-0.014917	-0.025269	0.0081277	0.96676
Diaphysis	Brain_Hypothalamus	COVAR	17359	-0.014053	-0.024198	0.0082716	0.95533
Diaphysis	Brain_Nucleus_accumbens_basal_ganglia	COVAR	17359	-0.010424	-0.018091	0.0077429	0.91088
Diaphysis	Brain_Putamen_basal_ganglia	COVAR	17359	-0.013032	-0.022181	0.0080804	0.9466
Diaphysis	Brain_Spinal_cord_cervical_c-1	COVAR	17359	-0.017195	-0.03092	0.0087975	0.97468
Diaphysis	Brain_Substantia_nigra	COVAR	17359	-0.012305	-0.021189	0.0087546	0.92006
Diaphysis	Breast_Mammary_Tissue	COVAR	17359	0.040421	0.077763	0.012942	0.00089578
Diaphysis	Cells_Cultured_fibroblasts	COVAR	17359	0.0028575	0.0061238	0.0066357	0.33337
Diaphysis	Cells_EBV-transformed_lymphocytes	COVAR	17359	0.0016217	0.0035389	0.0049747	0.37222
Diaphysis	Cervix_Ectocervix	COVAR	17359	0.0090254	0.017699	0.012302	0.23158
Diaphysis	Cervix_Endocervix	COVAR	17359	0.0098894	0.019587	0.011762	0.20023
Diaphysis	Colon_Sigmoid	COVAR	17359	-0.0044511	-0.0087111	0.012859	0.63538
Diaphysis	Colon_Transverse	COVAR	17359	-0.0089026	-0.016377	0.011837	0.77399
Diaphysis	Esophagus_Gastroesophageal_Junction	COVAR	17359	-0.0022006	-0.0043336	0.01319	0.56625
Diaphysis	Esophagus_Mucosa	COVAR	17359	0.00049132	0.0009502	0.0077553	0.47474
Diaphysis	Esophagus_Muscularis	COVAR	17359	-0.0067266	-0.013273	0.012786	0.70059
Diaphysis	Fallopian_Tube	COVAR	17359	0.010921	0.021198	0.012054	0.18248
Diaphysis	Heart_Atrial_Appendage	COVAR	17359	0.0016483	0.0029601	0.0096962	0.43251
Diaphysis	Heart_Left_Ventricle	COVAR	17359	-0.00051172	-0.00085436	0.0092294	0.52211
Diaphysis	Kidney_Cortex	COVAR	17359	-0.0032581	-0.0057276	0.009141	0.63924
Diaphysis	Kidney_Medulla	COVAR	17359	-0.0010846	-0.0020065	0.0094095	0.54588
Diaphysis	Liver	COVAR	17359	6.4114e-05	0.00011547	0.0064083	0.49601
Diaphysis	Lung	COVAR	17359	0.01042	0.020156	0.0093877	0.13353
Diaphysis	Minor_Salivary_Gland	COVAR	17359	0.0093388	0.017389	0.0097991	0.1703
Diaphysis	Muscle_Skeletal	COVAR	17359	0.0014729	0.0027861	0.0069957	0.41662
Diaphysis	Nerve_Tibial	COVAR	17359	0.015209	0.030623	0.010295	0.069815
Diaphysis	Ovary	COVAR	17359	0.009308	0.018875	0.0099097	0.1738
Diaphysis	Pancreas	COVAR	17359	-0.0037988	-0.0063533	0.0084751	0.67301
Diaphysis	Pituitary	COVAR	17359	-0.0090143	-0.016812	0.0090932	0.83923
Diaphysis	Prostate	COVAR	17359	0.008779	0.016665	0.012176	0.23545
Diaphysis	Skin_Not_Sun_Exposed_Suprapubic	COVAR	17359	0.0084491	0.016302	0.0078828	0.1419
Diaphysis	Skin_Sun_Exposed_Lower_leg	COVAR	17359	0.01225	0.023782	0.0078974	0.060443
Diaphysis	Small_Intestine_Terminal_Ileum	COVAR	17359	0.0045094	0.0082966	0.0097972	0.32266
Diaphysis	Spleen	COVAR	17359	0.0056917	0.011286	0.0075353	0.22503
Diaphysis	Stomach	COVAR	17359	0.00033494	0.00060878	0.012156	0.48901
Diaphysis	Testis	COVAR	17359	-0.0067127	-0.011597	0.0056622	0.88209
Diaphysis	Thyroid	COVAR	17359	0.0068406	0.013552	0.0098094	0.2428
Diaphysis	Uterus	COVAR	17359	0.01751	0.035688	0.01111	0.057512
Diaphysis	Vagina	COVAR	17359	0.0083392	0.015955	0.011181	0.22789
Diaphysis	Whole_Blood	COVAR	17359	0.0032996	0.0059635	0.0057534	0.28316
Spine	Adipose_Subcutaneous	COVAR	17355	0.024849	0.049602	0.011269	0.013727
Spine	Adipose_Visceral_Omentum	COVAR	17355	0.0086641	0.016833	0.011681	0.22912
Spine	Adrenal_Gland	COVAR	17355	-0.013306	-0.025691	0.010398	0.89967
Spine	Artery_Aorta	COVAR	17355	0.012208	0.024917	0.010782	0.12878
Spine	Artery_Coronary	COVAR	17355	0.013083	0.02605	0.012498	0.14759
Spine	Artery_Tibial	COVAR	17355	0.012101	0.024918	0.010532	0.12529
Spine	Bladder	COVAR	17355	0.017015	0.033175	0.013775	0.10838
Spine	Brain_Amygdala	COVAR	17355	-0.019773	-0.033691	0.0081659	0.99226
Spine	Brain_Anterior_cingulate_cortex_BA24	COVAR	17355	-0.018879	-0.033352	0.0075235	0.99395
Spine	Brain_Caudate_basal_ganglia	COVAR	17355	-0.019724	-0.034075	0.0081881	0.99199
Spine	Brain_Cerebellar_Hemisphere	COVAR	17355	-0.0054766	-0.01099	0.0063696	0.80505
Spine	Brain_Cerebellum	COVAR	17355	-0.0053436	-0.010608	0.0065685	0.79203
Spine	Brain_Cortex	COVAR	17355	-0.014774	-0.026947	0.0074337	0.97655
Spine	Brain_Frontal_Cortex_BA9	COVAR	17355	-0.016633	-0.030653	0.0071801	0.98973
Spine	Brain_Hippocampus	COVAR	17355	-0.018941	-0.032082	0.0083114	0.98866
Spine	Brain_Hypothalamus	COVAR	17355	-0.024514	-0.042205	0.008443	0.99815
Spine	Brain_Nucleus_accumbens_basal_ganglia	COVAR	17355	-0.02128	-0.036926	0.0079155	0.99641
Spine	Brain_Putamen_basal_ganglia	COVAR	17355	-0.018688	-0.031803	0.0082435	0.9883
Spine	Brain_Spinal_cord_cervical_c-1	COVAR	17355	-0.01004	-0.018051	0.0089957	0.86779
Spine	Brain_Substantia_nigra	COVAR	17355	-0.019251	-0.033146	0.0089219	0.98452
Spine	Breast_Mammary_Tissue	COVAR	17355	0.028918	0.055623	0.013238	0.01447
Spine	Cells_Cultured_fibroblasts	COVAR	17355	0.0097095	0.020808	0.006789	0.076344
Spine	Cells_EBV-transformed_lymphocytes	COVAR	17355	0.00058262	0.0012714	0.0050901	0.45444
Spine	Cervix_Ectocervix	COVAR	17355	0.032966	0.064638	0.012636	0.0045457
Spine	Cervix_Endocervix	COVAR	17355	0.0307	0.060793	0.012081	0.0055301
Spine	Colon_Sigmoid	COVAR	17355	0.036559	0.071538	0.013208	0.0028231
Spine	Colon_Transverse	COVAR	17355	0.017436	0.032068	0.012152	0.075688
Spine	Esophagus_Gastroesophageal_Junction	COVAR	17355	0.0071423	0.014063	0.013547	0.29902
Spine	Esophagus_Mucosa	COVAR	17355	-0.0023372	-0.0045202	0.0080091	0.61478
Spine	Esophagus_Muscularis	COVAR	17355	0.0072934	0.014389	0.013122	0.28918
Spine	Fallopian_Tube	COVAR	17355	0.027922	0.054187	0.012347	0.011872
Spine	Heart_Atrial_Appendage	COVAR	17355	-0.007329	-0.013161	0.0099227	0.76992
Spine	Heart_Left_Ventricle	COVAR	17355	-0.0028697	-0.0047909	0.0094662	0.61911
Spine	Kidney_Cortex	COVAR	17355	0.00094898	0.001668	0.0094375	0.45995
Spine	Kidney_Medulla	COVAR	17355	0.0041125	0.0076073	0.0097137	0.33601
Spine	Liver	COVAR	17355	0.0061087	0.011001	0.0066057	0.17755
Spine	Lung	COVAR	17355	0.013431	0.025976	0.0095992	0.080893
Spine	Minor_Salivary_Gland	COVAR	17355	-0.0082003	-0.015267	0.010085	0.79191
Spine	Muscle_Skeletal	COVAR	17355	-0.0010713	-0.0020264	0.0071749	0.55935
Spine	Nerve_Tibial	COVAR	17355	0.015832	0.031873	0.010571	0.067117
Spine	Ovary	COVAR	17355	0.0013742	0.0027861	0.010172	0.44627
Spine	Pancreas	COVAR	17355	0.0029387	0.0049143	0.0087325	0.36824
Spine	Pituitary	COVAR	17355	-0.0058251	-0.010862	0.0093889	0.73251
Spine	Prostate	COVAR	17355	0.0082994	0.015752	0.012578	0.25469
Spine	Skin_Not_Sun_Exposed_Suprapubic	COVAR	17355	-0.0043697	-0.0084309	0.0081114	0.70495
Spine	Skin_Sun_Exposed_Lower_leg	COVAR	17355	-0.0049111	-0.0095335	0.0081241	0.72724
Spine	Small_Intestine_Terminal_Ileum	COVAR	17355	0.0078818	0.014499	0.010028	0.21594
Spine	Spleen	COVAR	17355	0.011072	0.02195	0.007679	0.074683
Spine	Stomach	COVAR	17355	0.016278	0.029582	0.012565	0.097581
Spine	Testis	COVAR	17355	0.0029443	0.0050855	0.0058294	0.30676
Spine	Thyroid	COVAR	17355	0.026	0.0515	0.010182	0.0053353
Spine	Uterus	COVAR	17355	0.040479	0.082489	0.011437	0.00020116
Spine	Vagina	COVAR	17355	0.018488	0.03537	0.011595	0.055419
Spine	Whole_Blood	COVAR	17355	0.0052576	0.0095027	0.0058727	0.18533
Female
Femoral head	Adipose_Subcutaneous	COVAR	17358	0.022683	0.04529	0.011196	0.021386
Femoral head	Adipose_Visceral_Omentum	COVAR	17358	0.026036	0.050594	0.011577	0.012267
Femoral head	Adrenal_Gland	COVAR	17358	0.016627	0.032106	0.010362	0.054308
Femoral head	Artery_Aorta	COVAR	17358	0.036498	0.074503	0.010669	0.00031265
Femoral head	Artery_Coronary	COVAR	17358	0.044114	0.087849	0.012382	0.00018398
Femoral head	Artery_Tibial	COVAR	17358	0.045607	0.093921	0.010443	6.3281e-06
Femoral head	Bladder	COVAR	17358	0.043651	0.085122	0.013573	0.00065112
Femoral head	Brain_Amygdala	COVAR	17358	-0.024396	-0.041572	0.0080863	0.99872
Femoral head	Brain_Anterior_cingulate_cortex_BA24	COVAR	17358	-0.022038	-0.038939	0.007445	0.99846
Femoral head	Brain_Caudate_basal_ganglia	COVAR	17358	-0.025384	-0.043859	0.008136	0.99909
Femoral head	Brain_Cerebellar_Hemisphere	COVAR	17358	-0.02227	-0.044694	0.0062741	0.99981
Femoral head	Brain_Cerebellum	COVAR	17358	-0.020897	-0.041491	0.0064764	0.99937
Femoral head	Brain_Cortex	COVAR	17358	-0.01942	-0.035427	0.007363	0.99582
Femoral head	Brain_Frontal_Cortex_BA9	COVAR	17358	-0.022047	-0.040636	0.0070975	0.99905
Femoral head	Brain_Hippocampus	COVAR	17358	-0.021636	-0.036649	0.0082313	0.99571
Femoral head	Brain_Hypothalamus	COVAR	17358	-0.024071	-0.041447	0.0083693	0.99798
Femoral head	Brain_Nucleus_accumbens_basal_ganglia	COVAR	17358	-0.025133	-0.043617	0.0078481	0.99932
Femoral head	Brain_Putamen_basal_ganglia	COVAR	17358	-0.024206	-0.041199	0.0081937	0.99843
Femoral head	Brain_Spinal_cord_cervical_c-1	COVAR	17358	-0.017634	-0.031708	0.0089133	0.97605
Femoral head	Brain_Substantia_nigra	COVAR	17358	-0.020289	-0.034936	0.0088863	0.98878
Femoral head	Breast_Mammary_Tissue	COVAR	17358	0.029241	0.056259	0.013096	0.012789
Femoral head	Cells_Cultured_fibroblasts	COVAR	17358	0.0054836	0.011752	0.0067487	0.20825
Femoral head	Cells_EBV-transformed_lymphocytes	COVAR	17358	-0.0048	-0.010474	0.0050727	0.82798
Femoral head	Cervix_Ectocervix	COVAR	17358	0.026811	0.05258	0.01253	0.016199
Femoral head	Cervix_Endocervix	COVAR	17358	0.02733	0.054132	0.011956	0.011135
Femoral head	Colon_Sigmoid	COVAR	17358	0.036892	0.072201	0.013055	0.0023596
Femoral head	Colon_Transverse	COVAR	17358	0.019877	0.036563	0.011925	0.047788
Femoral head	Esophagus_Gastroesophageal_Junction	COVAR	17358	0.042431	0.08356	0.013386	0.00076423
Femoral head	Esophagus_Mucosa	COVAR	17358	-0.00076946	-0.0014882	0.0078025	0.53928
Femoral head	Esophagus_Muscularis	COVAR	17358	0.035291	0.069636	0.012961	0.0032399
Femoral head	Fallopian_Tube	COVAR	17358	0.02646	0.051365	0.012217	0.01517
Femoral head	Heart_Atrial_Appendage	COVAR	17358	0.0080594	0.014474	0.0098108	0.20569
Femoral head	Heart_Left_Ventricle	COVAR	17358	0.0068118	0.011373	0.0093442	0.23301
Femoral head	Kidney_Cortex	COVAR	17358	0.0063713	0.0112	0.0092939	0.24651
Femoral head	Kidney_Medulla	COVAR	17358	0.0048013	0.0088828	0.0095473	0.30752
Femoral head	Liver	COVAR	17358	-0.0074396	-0.013398	0.0065709	0.87122
Femoral head	Lung	COVAR	17358	0.019897	0.03849	0.00948	0.017921
Femoral head	Minor_Salivary_Gland	COVAR	17358	0.006602	0.012293	0.0099128	0.25271
Femoral head	Muscle_Skeletal	COVAR	17358	-0.0020687	-0.0039132	0.0071485	0.61385
Femoral head	Nerve_Tibial	COVAR	17358	0.032806	0.066061	0.01049	0.00088369
Femoral head	Ovary	COVAR	17358	0.017896	0.036291	0.010021	0.037081
Femoral head	Pancreas	COVAR	17358	-0.0087346	-0.014607	0.0085916	0.84533
Femoral head	Pituitary	COVAR	17358	-0.0056372	-0.010513	0.0092007	0.72996
Femoral head	Prostate	COVAR	17358	0.025999	0.049352	0.012267	0.017033
Femoral head	Skin_Not_Sun_Exposed_Suprapubic	COVAR	17358	0.0048107	0.0092827	0.0079576	0.27275
Femoral head	Skin_Sun_Exposed_Lower_leg	COVAR	17358	0.0073979	0.014363	0.0079762	0.17684
Femoral head	Small_Intestine_Terminal_Ileum	COVAR	17358	0.011864	0.021827	0.0099041	0.1155
Femoral head	Spleen	COVAR	17358	0.0023551	0.0046693	0.0076014	0.37835
Femoral head	Stomach	COVAR	17358	0.016753	0.030448	0.01238	0.087995
Femoral head	Testis	COVAR	17358	-0.013591	-0.023477	0.0057348	0.9911
Femoral head	Thyroid	COVAR	17358	0.033585	0.066536	0.010009	0.00039709
Femoral head	Uterus	COVAR	17358	0.039567	0.080647	0.011314	0.00023573
Femoral head	Vagina	COVAR	17358	0.021757	0.041631	0.011309	0.027191
Femoral head	Whole_Blood	COVAR	17358	0.00013316	0.00024069	0.0058004	0.49084
Total hip	Adipose_Subcutaneous	COVAR	17362	0.025631	0.051173	0.011187	0.010983
Total hip	Adipose_Visceral_Omentum	COVAR	17362	0.014805	0.028769	0.011619	0.1013
Total hip	Adrenal_Gland	COVAR	17362	0.0081422	0.015723	0.010353	0.21582
Total hip	Artery_Aorta	COVAR	17362	0.017332	0.035381	0.010692	0.052522
Total hip	Artery_Coronary	COVAR	17362	0.022869	0.045542	0.012413	0.032729
Total hip	Artery_Tibial	COVAR	17362	0.02713	0.055873	0.010462	0.0047585
Total hip	Bladder	COVAR	17362	0.026006	0.050715	0.013681	0.028662
Total hip	Brain_Amygdala	COVAR	17362	-0.021731	-0.03703	0.0081585	0.99613
Total hip	Brain_Anterior_cingulate_cortex_BA24	COVAR	17362	-0.020895	-0.03692	0.0075055	0.99731
Total hip	Brain_Caudate_basal_ganglia	COVAR	17362	-0.019844	-0.034285	0.0081849	0.99233
Total hip	Brain_Cerebellar_Hemisphere	COVAR	17362	-0.0061053	-0.012253	0.0063178	0.83306
Total hip	Brain_Cerebellum	COVAR	17362	-0.0047177	-0.0093674	0.006514	0.76554
Total hip	Brain_Cortex	COVAR	17362	-0.017059	-0.03112	0.0074228	0.98922
Total hip	Brain_Frontal_Cortex_BA9	COVAR	17362	-0.018663	-0.0344	0.0071607	0.99542
Total hip	Brain_Hippocampus	COVAR	17362	-0.021192	-0.035897	0.0082996	0.99466
Total hip	Brain_Hypothalamus	COVAR	17362	-0.014292	-0.024609	0.0084153	0.95526
Total hip	Brain_Nucleus_accumbens_basal_ganglia	COVAR	17362	-0.018384	-0.031904	0.0078882	0.99011
Total hip	Brain_Putamen_basal_ganglia	COVAR	17362	-0.019266	-0.032789	0.0082537	0.9902
Total hip	Brain_Spinal_cord_cervical_c-1	COVAR	17362	-0.0065912	-0.011852	0.008994	0.76817
Total hip	Brain_Substantia_nigra	COVAR	17362	-0.014222	-0.024488	0.0089489	0.94398
Total hip	Breast_Mammary_Tissue	COVAR	17362	0.018422	0.035443	0.013143	0.080514
Total hip	Cells_Cultured_fibroblasts	COVAR	17362	0.0016078	0.0034456	0.0067527	0.40591
Total hip	Cells_EBV-transformed_lymphocytes	COVAR	17362	-0.003428	-0.0074798	0.0050638	0.75078
Total hip	Cervix_Ectocervix	COVAR	17362	0.015861	0.031105	0.012549	0.10315
Total hip	Cervix_Endocervix	COVAR	17362	0.016507	0.032694	0.011959	0.08376
Total hip	Colon_Sigmoid	COVAR	17362	0.026304	0.051479	0.013115	0.022461
Total hip	Colon_Transverse	COVAR	17362	0.012989	0.023894	0.012055	0.14064
Total hip	Esophagus_Gastroesophageal_Junction	COVAR	17362	0.015061	0.029658	0.013411	0.13072
Total hip	Esophagus_Mucosa	COVAR	17362	-0.006171	-0.011935	0.007935	0.78162
Total hip	Esophagus_Muscularis	COVAR	17362	0.011625	0.022939	0.012981	0.18524
Total hip	Fallopian_Tube	COVAR	17362	0.022569	0.043808	0.012304	0.033321
Total hip	Heart_Atrial_Appendage	COVAR	17362	-0.0012853	-0.0023082	0.0099259	0.55151
Total hip	Heart_Left_Ventricle	COVAR	17362	0.0024585	0.0041041	0.0094431	0.3973
Total hip	Kidney_Cortex	COVAR	17362	-0.0025704	-0.0045184	0.0093249	0.60859
Total hip	Kidney_Medulla	COVAR	17362	-0.0021329	-0.0039459	0.009665	0.58733
Total hip	Liver	COVAR	17362	0.0040549	0.0073021	0.0065882	0.26912
Total hip	Lung	COVAR	17362	0.0022627	0.0043771	0.0096159	0.40699
Total hip	Minor_Salivary_Gland	COVAR	17362	0.0021248	0.0039566	0.0099821	0.41572
Total hip	Muscle_Skeletal	COVAR	17362	0.007317	0.013841	0.0071624	0.1535
Total hip	Nerve_Tibial	COVAR	17362	0.0073987	0.014899	0.010528	0.2411
Total hip	Ovary	COVAR	17362	0.024525	0.049735	0.010081	0.0074963
Total hip	Pancreas	COVAR	17362	0.010038	0.016787	0.0087376	0.12532
Total hip	Pituitary	COVAR	17362	-0.0034022	-0.0063458	0.0092849	0.64297
Total hip	Prostate	COVAR	17362	0.01361	0.025836	0.01244	0.13697
Total hip	Skin_Not_Sun_Exposed_Suprapubic	COVAR	17362	0.0063644	0.012282	0.0080898	0.21573
Total hip	Skin_Sun_Exposed_Lower_leg	COVAR	17362	0.0069729	0.013539	0.0081053	0.19482
Total hip	Small_Intestine_Terminal_Ileum	COVAR	17362	0.0086067	0.015835	0.0099941	0.19458
Total hip	Spleen	COVAR	17362	0.0048634	0.0096429	0.0076187	0.26163
Total hip	Stomach	COVAR	17362	0.015613	0.028377	0.012456	0.10503
Total hip	Testis	COVAR	17362	-0.0051461	-0.008889	0.0057976	0.81262
Total hip	Thyroid	COVAR	17362	0.015315	0.030341	0.010071	0.064177
Total hip	Uterus	COVAR	17362	0.023848	0.048609	0.0113	0.01742
Total hip	Vagina	COVAR	17362	0.0067919	0.012996	0.011477	0.277
Total hip	Whole_Blood	COVAR	17362	0.0030201	0.005458	0.0058673	0.30337
Diaphysis	Adipose_Subcutaneous	COVAR	17360	0.029342	0.058581	0.011066	0.00401
Diaphysis	Adipose_Visceral_Omentum	COVAR	17360	0.025837	0.050204	0.011457	0.01207
Diaphysis	Adrenal_Gland	COVAR	17360	0.020786	0.040137	0.010249	0.021284
Diaphysis	Artery_Aorta	COVAR	17360	0.00922	0.018821	0.010563	0.19139
Diaphysis	Artery_Coronary	COVAR	17360	0.012456	0.024805	0.012256	0.15474
Diaphysis	Artery_Tibial	COVAR	17360	0.0095802	0.019729	0.01034	0.1771
Diaphysis	Bladder	COVAR	17360	0.016859	0.032878	0.013531	0.1064
Diaphysis	Brain_Amygdala	COVAR	17360	-0.0094716	-0.016141	0.0080517	0.88026
Diaphysis	Brain_Anterior_cingulate_cortex_BA24	COVAR	17360	-0.010241	-0.018095	0.0074176	0.91629
Diaphysis	Brain_Caudate_basal_ganglia	COVAR	17360	-0.012601	-0.021773	0.0080872	0.94039
Diaphysis	Brain_Cerebellar_Hemisphere	COVAR	17360	-0.010565	-0.021202	0.0062632	0.95417
Diaphysis	Brain_Cerebellum	COVAR	17360	-0.011377	-0.022589	0.0064535	0.96104
Diaphysis	Brain_Cortex	COVAR	17360	-0.010488	-0.019134	0.0073312	0.92372
Diaphysis	Brain_Frontal_Cortex_BA9	COVAR	17360	-0.010098	-0.018612	0.0070738	0.92327
Diaphysis	Brain_Hippocampus	COVAR	17360	-0.0091286	-0.015464	0.008187	0.86757
Diaphysis	Brain_Hypothalamus	COVAR	17360	-0.010686	-0.018401	0.0083188	0.90052
Diaphysis	Brain_Nucleus_accumbens_basal_ganglia	COVAR	17360	-0.013573	-0.023556	0.007801	0.95905
Diaphysis	Brain_Putamen_basal_ganglia	COVAR	17360	-0.012617	-0.021475	0.0081455	0.9393
Diaphysis	Brain_Spinal_cord_cervical_c-1	COVAR	17360	-0.0045432	-0.0081695	0.0088722	0.6957
Diaphysis	Brain_Substantia_nigra	COVAR	17360	-0.010666	-0.018368	0.0088061	0.88709
Diaphysis	Breast_Mammary_Tissue	COVAR	17360	0.030067	0.057846	0.012997	0.010356
Diaphysis	Cells_Cultured_fibroblasts	COVAR	17360	-0.0018984	-0.0040685	0.0066875	0.61175
Diaphysis	Cells_EBV-transformed_lymphocytes	COVAR	17360	-0.0054687	-0.011933	0.0050127	0.86235
Diaphysis	Cervix_Ectocervix	COVAR	17360	0.021614	0.042387	0.012436	0.041116
Diaphysis	Cervix_Endocervix	COVAR	17360	0.01734	0.034343	0.011823	0.071245
Diaphysis	Colon_Sigmoid	COVAR	17360	-0.0056572	-0.011072	0.012986	0.66844
Diaphysis	Colon_Transverse	COVAR	17360	0.0045879	0.0084394	0.011848	0.3493
Diaphysis	Esophagus_Gastroesophageal_Junction	COVAR	17360	-0.01195	-0.023533	0.013263	0.81621
Diaphysis	Esophagus_Mucosa	COVAR	17360	-0.0023329	-0.0045119	0.0077997	0.61757
Diaphysis	Esophagus_Muscularis	COVAR	17360	-0.019121	-0.037728	0.012845	0.93169
Diaphysis	Fallopian_Tube	COVAR	17360	0.012605	0.024467	0.012094	0.14865
Diaphysis	Heart_Atrial_Appendage	COVAR	17360	-0.0058207	-0.010454	0.0097469	0.7248
Diaphysis	Heart_Left_Ventricle	COVAR	17360	-0.0081902	-0.013674	0.0092611	0.81174
Diaphysis	Kidney_Cortex	COVAR	17360	0.020242	0.035585	0.0092214	0.014083
Diaphysis	Kidney_Medulla	COVAR	17360	0.021064	0.038968	0.009505	0.013351
Diaphysis	Liver	COVAR	17360	0.0094542	0.017026	0.006485	0.072451
Diaphysis	Lung	COVAR	17360	0.013131	0.025401	0.0093918	0.081042
Diaphysis	Minor_Salivary_Gland	COVAR	17360	0.011521	0.021455	0.0098291	0.12057
Diaphysis	Muscle_Skeletal	COVAR	17360	0.0038068	0.007201	0.0071131	0.29627
Diaphysis	Nerve_Tibial	COVAR	17360	0.0034483	0.0069438	0.010324	0.36919
Diaphysis	Ovary	COVAR	17360	0.0014979	0.0030374	0.0099577	0.44022
Diaphysis	Pancreas	COVAR	17360	0.020937	0.035015	0.0085324	0.0070735
Diaphysis	Pituitary	COVAR	17360	-0.0038036	-0.0070949	0.0091955	0.66043
Diaphysis	Prostate	COVAR	17360	0.0043651	0.0082863	0.012271	0.36102
Diaphysis	Skin_Not_Sun_Exposed_Suprapubic	COVAR	17360	-0.0025915	-0.0050005	0.0078884	0.62874
Diaphysis	Skin_Sun_Exposed_Lower_leg	COVAR	17360	-0.0015067	-0.0029252	0.0079011	0.57562
Diaphysis	Small_Intestine_Terminal_Ileum	COVAR	17360	0.0024505	0.0045087	0.0098011	0.40129
Diaphysis	Spleen	COVAR	17360	0.0019701	0.003906	0.0075742	0.39739
Diaphysis	Stomach	COVAR	17360	0.016228	0.029495	0.012276	0.093117
Diaphysis	Testis	COVAR	17360	-0.014149	-0.024442	0.0057078	0.9934
Diaphysis	Thyroid	COVAR	17360	0.026209	0.051924	0.0099082	0.0040859
Diaphysis	Uterus	COVAR	17360	0.013973	0.028479	0.011173	0.10555
Diaphysis	Vagina	COVAR	17360	0.012062	0.023081	0.011306	0.14302
Diaphysis	Whole_Blood	COVAR	17360	-0.0001733	-0.0003133	0.0058126	0.51189
Spine	Adipose_Visceral_Omentum	COVAR	17357	0.00046681	0.0009071	0.011665	0.48404
Spine	Adrenal_Gland	COVAR	17357	0.009796	0.018916	0.010514	0.17576
Spine	Artery_Aorta	COVAR	17357	-0.0053691	-0.010961	0.010746	0.69133
Spine	Artery_Coronary	COVAR	17357	-0.0012806	-0.0025503	0.012514	0.54075
Spine	Artery_Tibial	COVAR	17357	-0.0064675	-0.013319	0.010537	0.73032
Spine	Bladder	COVAR	17357	0.014317	0.027919	0.013701	0.14804
Spine	Brain_Amygdala	COVAR	17357	-0.0097241	-0.016572	0.008201	0.88212
Spine	Brain_Anterior_cingulate_cortex_BA24	COVAR	17357	-0.0066202	-0.011698	0.0075442	0.80989
Spine	Brain_Caudate_basal_ganglia	COVAR	17357	-0.0049385	-0.0085336	0.0082487	0.72531
Spine	Brain_Cerebellar_Hemisphere	COVAR	17357	-0.0037321	-0.007491	0.006384	0.72059
Spine	Brain_Cerebellum	COVAR	17357	-0.0006906	-0.0013714	0.0065872	0.54175
Spine	Brain_Cortex	COVAR	17357	-0.0022422	-0.0040905	0.0074552	0.6182
Spine	Brain_Frontal_Cortex_BA9	COVAR	17357	-0.0052481	-0.0096738	0.007188	0.76734
Spine	Brain_Hippocampus	COVAR	17357	-0.013263	-0.022469	0.0083502	0.94389
Spine	Brain_Hypothalamus	COVAR	17357	-0.0099627	-0.017156	0.0084675	0.88031
Spine	Brain_Nucleus_accumbens_basal_ganglia	COVAR	17357	-0.0052192	-0.0090584	0.0079512	0.74421
Spine	Brain_Putamen_basal_ganglia	COVAR	17357	-0.0057826	-0.0098426	0.0083137	0.75664
Spine	Brain_Spinal_cord_cervical_c-1	COVAR	17357	-0.013758	-0.02474	0.0090524	0.93571
Spine	Brain_Substantia_nigra	COVAR	17357	-0.011979	-0.020628	0.0089939	0.90854
Spine	Breast_Mammary_Tissue	COVAR	17357	0.01722	0.03313	0.013201	0.096042
Spine	Cells_Cultured_fibroblasts	COVAR	17357	0.0084426	0.018094	0.0068026	0.1073
Spine	Cells_EBV-transformed_lymphocytes	COVAR	17357	0.0020331	0.004437	0.005118	0.34559
Spine	Cervix_Ectocervix	COVAR	17357	7.2927e-05	0.00014302	0.012628	0.4977
Spine	Cervix_Endocervix	COVAR	17357	0.0068344	0.013537	0.012044	0.2852
Spine	Colon_Sigmoid	COVAR	17357	0.014369	0.028122	0.013155	0.13737
Spine	Colon_Transverse	COVAR	17357	0.026842	0.049379	0.012051	0.012968
Spine	Esophagus_Gastroesophageal_Junction	COVAR	17357	0.0068432	0.013476	0.013503	0.30615
Spine	Esophagus_Mucosa	COVAR	17357	-0.0042973	-0.0083125	0.0079722	0.70506
Spine	Esophagus_Muscularis	COVAR	17357	0.011817	0.023317	0.013051	0.18262
Spine	Fallopian_Tube	COVAR	17357	0.0054204	0.010522	0.012397	0.33098
Spine	Heart_Atrial_Appendage	COVAR	17357	-0.00088844	-0.0015956	0.0098427	0.53596
Spine	Heart_Left_Ventricle	COVAR	17357	0.0038723	0.0064653	0.0093811	0.33989
Spine	Kidney_Cortex	COVAR	17357	0.0045605	0.0080174	0.0092841	0.31164
Spine	Kidney_Medulla	COVAR	17357	0.0059427	0.010995	0.0095902	0.26774
Spine	Liver	COVAR	17357	-0.0031355	-0.0056471	0.0065959	0.68273
Spine	Lung	COVAR	17357	0.011156	0.021581	0.0096391	0.12357
Spine	Minor_Salivary_Gland	COVAR	17357	-0.0021354	-0.0039767	0.010043	0.58419
Spine	Muscle_Skeletal	COVAR	17357	0.0018063	0.0034169	0.0071262	0.39995
Spine	Nerve_Tibial	COVAR	17357	-0.0053241	-0.010721	0.010541	0.69324
Spine	Ovary	COVAR	17357	-0.0022555	-0.004574	0.010137	0.58804
Spine	Pancreas	COVAR	17357	-0.0051222	-0.0085668	0.0087473	0.72092
Spine	Pituitary	COVAR	17357	0.0074082	0.013817	0.0093614	0.21437
Spine	Prostate	COVAR	17357	0.0083376	0.015827	0.012508	0.25253
Spine	Skin_Not_Sun_Exposed_Suprapubic	COVAR	17357	-0.0041559	-0.0080197	0.0080943	0.69617
Spine	Skin_Sun_Exposed_Lower_leg	COVAR	17357	-0.0038032	-0.0073846	0.0081111	0.68042
Spine	Small_Intestine_Terminal_Ileum	COVAR	17357	0.013677	0.025166	0.0099963	0.085632
Spine	Spleen	COVAR	17357	-0.009045	-0.017934	0.007701	0.8799
Spine	Stomach	COVAR	17357	0.027978	0.050854	0.012543	0.012863
Spine	Testis	COVAR	17357	0.0061273	0.010583	0.0058315	0.1467
Spine	Thyroid	COVAR	17357	0.013578	0.026901	0.010082	0.089048
Spine	Uterus	COVAR	17357	0.0083641	0.017048	0.01138	0.23119
Spine	Vagina	COVAR	17357	-0.0045404	-0.0086883	0.01151	0.65338
Spine	Whole_Blood	COVAR	17357	-0.0023286	-0.0042089	0.0058686	0.65424
MAGMA tissue expression analysis was performed using GTEx v8’s 54 tissue type gene expression profiles in FUMA. Tissue expression analyses were Bonferroni corrected.
