# Supplementary material for: Deep learning and genome-wide association meta-analyses of bone marrow adiposity in the UK Biobank
Source: Nat Commun. 2025 Jan 2;16:99. doi: 10.1038/s41467-024-55422-4 (PMC11697225; doi:10.1038/s41467-024-55422-4)
Supplement: Supplementary file 58 — Supplementary Data 55 [file 41467_2024_55422_MOESM58_ESM.xlsx]

## Sheet: Supplementary Table 55
Supplementary Table 55: MAGMA Cell-type-specific gene set analysis in meta-GWAS in white unrelated sample by sex group (mouse-derived bone marrow types )
BMFF REGION	CELL	TYPE	NGENES	BETA	BETA_STD	SE	P
Male
Femoral head	Bone_Marrow_c_kit.B_cell	COVAR	14751	0.008204	0.0010852	0.1163	0.47188
Femoral head	Bone_Marrow_c_kit.Basophil	COVAR	14751	-0.14991	-0.022598	0.1244	0.8859
Femoral head	Bone_Marrow_c_kit.Eosinophil_progenitor_cell	COVAR	14751	0.036088	0.0048452	0.095703	0.35306
Femoral head	Bone_Marrow_c_kit.Erythrocyte_progenitor_Car1_high	COVAR	14751	-0.028574	-0.0056674	0.080226	0.63914
Femoral head	Bone_Marrow_c_kit.Erythrocyte_progenitor_Hba.a1_high	COVAR	14751	-0.018981	-0.0040472	0.061502	0.62119
Femoral head	Bone_Marrow_c_kit.Macrophage_C1qc_high	COVAR	14751	-0.076674	-0.0097165	0.086412	0.81253
Femoral head	Bone_Marrow_c_kit.Macrophage_Cd74_high	COVAR	14751	-0.13112	-0.01899	0.091714	0.92357
Femoral head	Bone_Marrow_c_kit.Macrophage_S100a4_high	COVAR	14751	-0.15121	-0.024639	0.071876	0.98229
Femoral head	Bone_Marrow_c_kit.Megakaryocyte_progenitor_cell	COVAR	14751	0.015743	0.0024674	0.099993	0.43745
Femoral head	Bone_Marrow_c_kit.Monocyte_progenitor	COVAR	14751	-0.079144	-0.013948	0.12971	0.72911
Femoral head	Bone_Marrow_c_kit.Monocyte_progenitor_cell_Ctsg_high	COVAR	14751	-0.09844	-0.021073	0.10269	0.83111
Femoral head	Bone_Marrow_c_kit.Monocyte_progenitor_cell_Prtn3_high	COVAR	14751	-0.21031	-0.03123	0.14135	0.93159
Femoral head	Bone_Marrow_c_kit.Multipotent_progenitor_Ctla2a_high	COVAR	14751	0.054257	0.0083988	0.14659	0.35565
Femoral head	Bone_Marrow_c_kit.Neutrophil_Fcnb_high	COVAR	14751	-0.14595	-0.019756	0.12177	0.88466
Femoral head	Bone_Marrow_c_kit.Neutrophil_Ighg1_high	COVAR	14751	-0.11015	-0.01177	0.1372	0.78897
Femoral head	Bone_Marrow_c_kit.Neutrophil_Lcn2_high	COVAR	14751	-0.2921	-0.029982	0.17278	0.95453
Femoral head	Bone_Marrow_c_kit.Neutrophil_Ltf_high	COVAR	14751	-0.069727	-0.0088619	0.097815	0.76202
Femoral head	Bone_Marrow_c_kit.Neutrophil_Ngp_high	COVAR	14751	-0.043788	-0.0043771	0.099977	0.6693
Femoral head	Bone_Marrow_c_kit.Neutrophil_Retnlg_high	COVAR	14751	0.0018455	0.00021812	0.085183	0.49136
Femoral head	Bone_Marrow_Mesenchyme.B_cell	COVAR	14751	0.032346	0.0043908	0.12199	0.39545
Femoral head	Bone_Marrow_Mesenchyme.Basophils	COVAR	14751	0.2375	0.033501	0.1412	0.046294
Femoral head	Bone_Marrow_Mesenchyme.CXCL12.abundant_reticular_cell	COVAR	14751	0.043842	0.0069584	0.072273	0.27206
Femoral head	Bone_Marrow_Mesenchyme.Endothelial_cells	COVAR	14751	-0.041961	-0.0065157	0.088517	0.68226
Femoral head	Bone_Marrow_Mesenchyme.Endothelial_cells_Ly6c1_high	COVAR	14751	0.13175	0.015357	0.11289	0.12161
Femoral head	Bone_Marrow_Mesenchyme.Eosinophils	COVAR	14751	-0.019487	-0.002556	0.10009	0.57718
Femoral head	Bone_Marrow_Mesenchyme.Erythroblast	COVAR	14751	-0.0077351	-0.0010788	0.098247	0.53138
Femoral head	Bone_Marrow_Mesenchyme.Erythrocytes	COVAR	14751	-0.0059332	-0.0010031	0.08025	0.52947
Femoral head	Bone_Marrow_Mesenchyme.Fibroblasts	COVAR	14751	0.16076	0.02302	0.076063	0.017289
Femoral head	Bone_Marrow_Mesenchyme.Granulocyte_monocyte_progenitors	COVAR	14751	0.02953	0.0049549	0.075094	0.34707
Femoral head	Bone_Marrow_Mesenchyme.Megakaryocyte	COVAR	14751	0.019549	0.0040849	0.056023	0.36356
Femoral head	Bone_Marrow_Mesenchyme.MSC	COVAR	14751	0.12757	0.016611	0.088508	0.074761
Femoral head	Bone_Marrow_Mesenchyme.Myoblast	COVAR	14751	-0.023709	-0.0034925	0.077334	0.62042
Femoral head	Bone_Marrow_Mesenchyme.Neutrophil_	COVAR	14751	0.33747	0.04897	0.12997	0.0047136
Femoral head	Bone_Marrow_Mesenchyme.Osteoblasts	COVAR	14751	0.11252	0.015234	0.085155	0.093204
Femoral head	Bone_Marrow_Mesenchyme.Proerythrocytes	COVAR	14751	-0.011868	-0.0023059	0.077908	0.56054
Femoral head	Bone_Marrow_Mesenchyme.Stromal_cell_Cnmd_high	COVAR	14751	0.089514	0.014968	0.068141	0.094491
Femoral head	Bone_Marrow_Mesenchyme.Stromal_cell_Col10a1_high	COVAR	14751	0.089215	0.015422	0.061301	0.072796
Femoral head	Bone_Marrow_Mesenchyme.Stromal_cell_Col1a2_high	COVAR	14751	0.19068	0.027317	0.081066	0.0093405
Femoral head	Bone_Marrow.B_cell_Igkc_high	COVAR	14751	-0.019371	-0.0026859	0.066867	0.61397
Femoral head	Bone_Marrow.Dendritic_cell_Siglech_high	COVAR	14751	0.017539	0.0028024	0.05722	0.37961
Femoral head	Bone_Marrow.Erythroblast	COVAR	14751	-0.012284	-0.0035601	0.037929	0.62698
Femoral head	Bone_Marrow.Hematopoietic_stem_progenitor_cell	COVAR	14751	-0.024698	-0.0050782	0.058772	0.66284
Femoral head	Bone_Marrow.Macrophage_Ms4a6c_high	COVAR	14751	0.014618	0.0033979	0.054692	0.39463
Femoral head	Bone_Marrow.Macrophage_S100a4_high	COVAR	14751	0.041444	0.0066592	0.049839	0.20284
Femoral head	Bone_Marrow.Monocyte_Prtn3_high	COVAR	14751	-0.044896	-0.017676	0.029863	0.93362
Femoral head	Bone_Marrow.Neutrophil_Cebpe_high	COVAR	14751	-0.073019	-0.014767	0.046928	0.94013
Femoral head	Bone_Marrow.Neutrophil_Fcnb_high	COVAR	14751	-0.039021	-0.0073128	0.051928	0.7738
Femoral head	Bone_Marrow.Neutrophil_Mmp8_high	COVAR	14751	-0.022554	-0.0029232	0.071041	0.62456
Femoral head	Bone_Marrow.Neutrophil_Ngp_high	COVAR	14751	-0.050847	-0.0070427	0.070079	0.76594
Femoral head	Bone_Marrow.Neutrophil_progenitor	COVAR	14751	0.0012625	0.00013768	0.080108	0.49371
Femoral head	Bone_Marrow.Pre.pro_B_cell	COVAR	14751	-0.12033	-0.015831	0.091549	0.90562
Femoral head	Bone_Marrow.T_cell_Ms4a4b_high	COVAR	14751	-0.19635	-0.019838	0.10224	0.9726
Total hip	Bone_Marrow_c_kit.B_cell	COVAR	14750	0.17147	0.022686	0.11778	0.072727
Total hip	Bone_Marrow_c_kit.Basophil	COVAR	14750	0.099871	0.015056	0.12476	0.21171
Total hip	Bone_Marrow_c_kit.Eosinophil_progenitor_cell	COVAR	14750	-0.032141	-0.0043174	0.096737	0.63015
Total hip	Bone_Marrow_c_kit.Erythrocyte_progenitor_Car1_high	COVAR	14750	0.14565	0.028892	0.081028	0.036133
Total hip	Bone_Marrow_c_kit.Erythrocyte_progenitor_Hba.a1_high	COVAR	14750	0.12496	0.026648	0.062374	0.022574
Total hip	Bone_Marrow_c_kit.Macrophage_C1qc_high	COVAR	14750	0.068429	0.008672	0.088138	0.21877
Total hip	Bone_Marrow_c_kit.Macrophage_Cd74_high	COVAR	14750	-0.10676	-0.015472	0.093764	0.87255
Total hip	Bone_Marrow_c_kit.Macrophage_S100a4_high	COVAR	14750	-0.020734	-0.0033788	0.073019	0.61178
Total hip	Bone_Marrow_c_kit.Megakaryocyte_progenitor_cell	COVAR	14750	0.057495	0.0090126	0.10129	0.28515
Total hip	Bone_Marrow_c_kit.Monocyte_progenitor	COVAR	14750	0.14335	0.025273	0.13375	0.14191
Total hip	Bone_Marrow_c_kit.Monocyte_progenitor_cell_Ctsg_high	COVAR	14750	0.066196	0.014174	0.10412	0.26247
Total hip	Bone_Marrow_c_kit.Monocyte_progenitor_cell_Prtn3_high	COVAR	14750	0.11409	0.016945	0.14281	0.21218
Total hip	Bone_Marrow_c_kit.Multipotent_progenitor_Ctla2a_high	COVAR	14750	0.25334	0.039231	0.1495	0.04509
Total hip	Bone_Marrow_c_kit.Neutrophil_Fcnb_high	COVAR	14750	0.053361	0.0072237	0.12363	0.33301
Total hip	Bone_Marrow_c_kit.Neutrophil_Ighg1_high	COVAR	14750	-0.17448	-0.018643	0.13882	0.89559
Total hip	Bone_Marrow_c_kit.Neutrophil_Lcn2_high	COVAR	14750	0.034287	0.0035199	0.1754	0.42251
Total hip	Bone_Marrow_c_kit.Neutrophil_Ltf_high	COVAR	14750	-0.04782	-0.0060786	0.10028	0.68327
Total hip	Bone_Marrow_c_kit.Neutrophil_Ngp_high	COVAR	14750	-0.027145	-0.0027136	0.10055	0.6064
Total hip	Bone_Marrow_c_kit.Neutrophil_Retnlg_high	COVAR	14750	-0.092879	-0.010978	0.086829	0.85761
Total hip	Bone_Marrow_Mesenchyme.B_cell	COVAR	14750	0.18002	0.024438	0.12571	0.076088
Total hip	Bone_Marrow_Mesenchyme.Basophils	COVAR	14750	0.15122	0.021332	0.14377	0.14646
Total hip	Bone_Marrow_Mesenchyme.CXCL12.abundant_reticular_cell	COVAR	14750	0.048137	0.0076404	0.073667	0.25674
Total hip	Bone_Marrow_Mesenchyme.Endothelial_cells	COVAR	14750	0.15905	0.024694	0.089314	0.037485
Total hip	Bone_Marrow_Mesenchyme.Endothelial_cells_Ly6c1_high	COVAR	14750	0.17493	0.020391	0.11391	0.062322
Total hip	Bone_Marrow_Mesenchyme.Eosinophils	COVAR	14750	0.070123	0.0091991	0.10058	0.24285
Total hip	Bone_Marrow_Mesenchyme.Erythroblast	COVAR	14750	0.043099	0.0060111	0.10088	0.33461
Total hip	Bone_Marrow_Mesenchyme.Erythrocytes	COVAR	14750	0.10321	0.017451	0.082024	0.10416
Total hip	Bone_Marrow_Mesenchyme.Fibroblasts	COVAR	14750	0.086168	0.01234	0.07838	0.13581
Total hip	Bone_Marrow_Mesenchyme.Granulocyte_monocyte_progenitors	COVAR	14750	-0.06285	-0.010546	0.076075	0.79563
Total hip	Bone_Marrow_Mesenchyme.Megakaryocyte	COVAR	14750	-0.06568	-0.013724	0.05694	0.87564
Total hip	Bone_Marrow_Mesenchyme.MSC	COVAR	14750	0.019216	0.0025024	0.089752	0.41523
Total hip	Bone_Marrow_Mesenchyme.Myoblast	COVAR	14750	0.066641	0.0098171	0.078479	0.1979
Total hip	Bone_Marrow_Mesenchyme.Neutrophil_	COVAR	14750	0.077968	0.011315	0.13292	0.27875
Total hip	Bone_Marrow_Mesenchyme.Osteoblasts	COVAR	14750	0.041183	0.0055762	0.087912	0.31973
Total hip	Bone_Marrow_Mesenchyme.Proerythrocytes	COVAR	14750	0.077265	0.015013	0.078746	0.16326
Total hip	Bone_Marrow_Mesenchyme.Stromal_cell_Cnmd_high	COVAR	14750	0.0003023	5.0551e-05	0.069578	0.49827
Total hip	Bone_Marrow_Mesenchyme.Stromal_cell_Col10a1_high	COVAR	14750	0.048139	0.008322	0.062351	0.22005
Total hip	Bone_Marrow_Mesenchyme.Stromal_cell_Col1a2_high	COVAR	14750	0.087604	0.012551	0.083758	0.14781
Total hip	Bone_Marrow.B_cell_Igkc_high	COVAR	14750	0.055284	0.0076666	0.067219	0.20542
Total hip	Bone_Marrow.Dendritic_cell_Siglech_high	COVAR	14750	0.0061786	0.00098735	0.05744	0.45717
Total hip	Bone_Marrow.Erythroblast	COVAR	14750	0.067688	0.019613	0.037852	0.036879
Total hip	Bone_Marrow.Hematopoietic_stem_progenitor_cell	COVAR	14750	-0.003883	-0.00079849	0.05871	0.52637
Total hip	Bone_Marrow.Macrophage_Ms4a6c_high	COVAR	14750	0.015355	0.0035695	0.055579	0.39117
Total hip	Bone_Marrow.Macrophage_S100a4_high	COVAR	14750	-0.022694	-0.0036478	0.049353	0.67718
Total hip	Bone_Marrow.Monocyte_Prtn3_high	COVAR	14750	0.022141	0.008719	0.029939	0.2298
Total hip	Bone_Marrow.Neutrophil_Cebpe_high	COVAR	14750	-0.036914	-0.0074672	0.047669	0.78064
Total hip	Bone_Marrow.Neutrophil_Fcnb_high	COVAR	14750	0.0042598	0.00079838	0.052438	0.46763
Total hip	Bone_Marrow.Neutrophil_Mmp8_high	COVAR	14750	-0.083302	-0.0108	0.071673	0.87742
Total hip	Bone_Marrow.Neutrophil_Ngp_high	COVAR	14750	0.0065242	0.00090369	0.070802	0.46329
Total hip	Bone_Marrow.Neutrophil_progenitor	COVAR	14750	0.026423	0.0028812	0.080349	0.37114
Total hip	Bone_Marrow.Pre.pro_B_cell	COVAR	14750	0.016152	0.0021263	0.092654	0.43081
Total hip	Bone_Marrow.T_cell_Ms4a4b_high	COVAR	14750	-0.30981	-0.031311	0.10296	0.99869
Diaphysis	Bone_Marrow_c_kit.B_cell	COVAR	14750	-0.17631	-0.023327	0.11644	0.93501
Diaphysis	Bone_Marrow_c_kit.Basophil	COVAR	14750	0.31167	0.046987	0.12637	0.0068327
Diaphysis	Bone_Marrow_c_kit.Eosinophil_progenitor_cell	COVAR	14750	0.14506	0.019485	0.096378	0.066163
Diaphysis	Bone_Marrow_c_kit.Erythrocyte_progenitor_Car1_high	COVAR	14750	-0.10554	-0.02092	0.080786	0.90428
Diaphysis	Bone_Marrow_c_kit.Erythrocyte_progenitor_Hba.a1_high	COVAR	14750	-0.080833	-0.01721	0.062172	0.90321
Diaphysis	Bone_Marrow_c_kit.Macrophage_C1qc_high	COVAR	14750	0.30011	0.038032	0.088159	0.00033276
Diaphysis	Bone_Marrow_c_kit.Macrophage_Cd74_high	COVAR	14750	-0.10757	-0.01559	0.091788	0.87938
Diaphysis	Bone_Marrow_c_kit.Macrophage_S100a4_high	COVAR	14750	-0.073913	-0.012045	0.072326	0.84659
Diaphysis	Bone_Marrow_c_kit.Megakaryocyte_progenitor_cell	COVAR	14750	-0.028905	-0.0045307	0.10083	0.61281
Diaphysis	Bone_Marrow_c_kit.Monocyte_progenitor	COVAR	14750	-0.0015635	-0.00027566	0.13279	0.5047
Diaphysis	Bone_Marrow_c_kit.Monocyte_progenitor_cell_Ctsg_high	COVAR	14750	-0.017891	-0.0038307	0.10379	0.56843
Diaphysis	Bone_Marrow_c_kit.Monocyte_progenitor_cell_Prtn3_high	COVAR	14750	0.03605	0.0053545	0.14266	0.40025
Diaphysis	Bone_Marrow_c_kit.Multipotent_progenitor_Ctla2a_high	COVAR	14750	0.061212	0.0094791	0.14763	0.33921
Diaphysis	Bone_Marrow_c_kit.Neutrophil_Fcnb_high	COVAR	14750	0.1188	0.016083	0.12331	0.16768
Diaphysis	Bone_Marrow_c_kit.Neutrophil_Ighg1_high	COVAR	14750	0.031527	0.0033687	0.13903	0.41031
Diaphysis	Bone_Marrow_c_kit.Neutrophil_Lcn2_high	COVAR	14750	-0.068491	-0.0070313	0.17693	0.65066
Diaphysis	Bone_Marrow_c_kit.Neutrophil_Ltf_high	COVAR	14750	0.17131	0.021777	0.099106	0.041954
Diaphysis	Bone_Marrow_c_kit.Neutrophil_Ngp_high	COVAR	14750	0.16123	0.016118	0.10219	0.057316
Diaphysis	Bone_Marrow_c_kit.Neutrophil_Retnlg_high	COVAR	14750	0.059952	0.0070863	0.085966	0.24278
Diaphysis	Bone_Marrow_Mesenchyme.B_cell	COVAR	14750	-0.11607	-0.015755	0.12455	0.82429
Diaphysis	Bone_Marrow_Mesenchyme.Basophils	COVAR	14750	0.12475	0.017597	0.13982	0.18614
Diaphysis	Bone_Marrow_Mesenchyme.CXCL12.abundant_reticular_cell	COVAR	14750	0.060397	0.0095856	0.07276	0.20325
Diaphysis	Bone_Marrow_Mesenchyme.Endothelial_cells	COVAR	14750	0.010088	0.0015662	0.088239	0.45449
Diaphysis	Bone_Marrow_Mesenchyme.Endothelial_cells_Ly6c1_high	COVAR	14750	0.24207	0.028216	0.11353	0.016508
Diaphysis	Bone_Marrow_Mesenchyme.Eosinophils	COVAR	14750	0.16937	0.022219	0.099372	0.04416
Diaphysis	Bone_Marrow_Mesenchyme.Erythroblast	COVAR	14750	-0.20579	-0.028658	0.10054	0.97966
Diaphysis	Bone_Marrow_Mesenchyme.Erythrocytes	COVAR	14750	-0.1784	-0.030125	0.080947	0.98623
Diaphysis	Bone_Marrow_Mesenchyme.Fibroblasts	COVAR	14750	0.029047	0.0041596	0.077204	0.35337
Diaphysis	Bone_Marrow_Mesenchyme.Granulocyte_monocyte_progenitors	COVAR	14750	-0.27344	-0.045884	0.075762	0.99985
Diaphysis	Bone_Marrow_Mesenchyme.Megakaryocyte	COVAR	14750	-0.073378	-0.015321	0.05731	0.89978
Diaphysis	Bone_Marrow_Mesenchyme.MSC	COVAR	14750	-0.064817	-0.0084402	0.089808	0.76476
Diaphysis	Bone_Marrow_Mesenchyme.Myoblast	COVAR	14750	-0.056463	-0.0083153	0.078392	0.76431
Diaphysis	Bone_Marrow_Mesenchyme.Neutrophil_	COVAR	14750	-0.15311	-0.022205	0.13242	0.8762
Diaphysis	Bone_Marrow_Mesenchyme.Osteoblasts	COVAR	14750	-0.085835	-0.011622	0.087254	0.83737
Diaphysis	Bone_Marrow_Mesenchyme.Proerythrocytes	COVAR	14750	-0.15763	-0.030603	0.078438	0.97775
Diaphysis	Bone_Marrow_Mesenchyme.Stromal_cell_Cnmd_high	COVAR	14750	-0.0058701	-0.00098156	0.068113	0.53434
Diaphysis	Bone_Marrow_Mesenchyme.Stromal_cell_Col10a1_high	COVAR	14750	0.00061684	0.00010664	0.061661	0.49601
Diaphysis	Bone_Marrow_Mesenchyme.Stromal_cell_Col1a2_high	COVAR	14750	-0.026014	-0.003727	0.082234	0.62413
Diaphysis	Bone_Marrow.B_cell_Igkc_high	COVAR	14750	-0.047067	-0.0065275	0.067807	0.7562
Diaphysis	Bone_Marrow.Dendritic_cell_Siglech_high	COVAR	14750	-0.074708	-0.011938	0.057639	0.90252
Diaphysis	Bone_Marrow.Erythroblast	COVAR	14750	-0.013912	-0.0040262	0.038548	0.6409
Diaphysis	Bone_Marrow.Hematopoietic_stem_progenitor_cell	COVAR	14750	-0.050541	-0.010393	0.058625	0.80568
Diaphysis	Bone_Marrow.Macrophage_Ms4a6c_high	COVAR	14750	-0.0069154	-0.0016078	0.055312	0.54975
Diaphysis	Bone_Marrow.Macrophage_S100a4_high	COVAR	14750	0.10998	0.017677	0.049685	0.013441
Diaphysis	Bone_Marrow.Monocyte_Prtn3_high	COVAR	14750	-0.025072	-0.0098733	0.029938	0.79882
Diaphysis	Bone_Marrow.Neutrophil_Cebpe_high	COVAR	14750	-0.026902	-0.0054419	0.04734	0.71507
Diaphysis	Bone_Marrow.Neutrophil_Fcnb_high	COVAR	14750	0.037296	0.0069902	0.052525	0.23884
Diaphysis	Bone_Marrow.Neutrophil_Mmp8_high	COVAR	14750	0.077902	0.0101	0.070844	0.13576
Diaphysis	Bone_Marrow.Neutrophil_Ngp_high	COVAR	14750	0.12459	0.017258	0.069681	0.036898
Diaphysis	Bone_Marrow.Neutrophil_progenitor	COVAR	14750	0.13573	0.014804	0.079858	0.044615
Diaphysis	Bone_Marrow.Pre.pro_B_cell	COVAR	14750	-0.083725	-0.011024	0.092222	0.81802
Diaphysis	Bone_Marrow.T_cell_Ms4a4b_high	COVAR	14750	-0.095787	-0.0096806	0.10464	0.82
Spine	Bone_Marrow_c_kit.B_cell	COVAR	14754	0.055867	0.0073902	0.1207	0.32173
Spine	Bone_Marrow_c_kit.Basophil	COVAR	14754	0.025686	0.0038718	0.12941	0.42133
Spine	Bone_Marrow_c_kit.Eosinophil_progenitor_cell	COVAR	14754	0.083395	0.0112	0.099001	0.1998
Spine	Bone_Marrow_c_kit.Erythrocyte_progenitor_Car1_high	COVAR	14754	0.11151	0.022116	0.082773	0.088964
Spine	Bone_Marrow_c_kit.Erythrocyte_progenitor_Hba.a1_high	COVAR	14754	-0.012181	-0.002597	0.06368	0.57585
Spine	Bone_Marrow_c_kit.Macrophage_C1qc_high	COVAR	14754	-0.025885	-0.0032799	0.08956	0.61372
Spine	Bone_Marrow_c_kit.Macrophage_Cd74_high	COVAR	14754	-0.10404	-0.015076	0.093612	0.86679
Spine	Bone_Marrow_c_kit.Macrophage_S100a4_high	COVAR	14754	-0.03822	-0.0062273	0.074463	0.69612
Spine	Bone_Marrow_c_kit.Megakaryocyte_progenitor_cell	COVAR	14754	-0.048027	-0.0075272	0.10242	0.68043
Spine	Bone_Marrow_c_kit.Monocyte_progenitor	COVAR	14754	-0.17822	-0.031417	0.13677	0.90372
Spine	Bone_Marrow_c_kit.Monocyte_progenitor_cell_Ctsg_high	COVAR	14754	-0.15484	-0.033149	0.1073	0.92548
Spine	Bone_Marrow_c_kit.Monocyte_progenitor_cell_Prtn3_high	COVAR	14754	-0.11592	-0.017214	0.14748	0.78406
Spine	Bone_Marrow_c_kit.Multipotent_progenitor_Ctla2a_high	COVAR	14754	-0.20982	-0.032486	0.15183	0.91649
Spine	Bone_Marrow_c_kit.Neutrophil_Fcnb_high	COVAR	14754	0.036779	0.0049782	0.12744	0.38644
Spine	Bone_Marrow_c_kit.Neutrophil_Ighg1_high	COVAR	14754	0.18744	0.020025	0.1432	0.095286
Spine	Bone_Marrow_c_kit.Neutrophil_Lcn2_high	COVAR	14754	0.053309	0.0054717	0.18117	0.38429
Spine	Bone_Marrow_c_kit.Neutrophil_Ltf_high	COVAR	14754	0.097239	0.012359	0.10302	0.17262
Spine	Bone_Marrow_c_kit.Neutrophil_Ngp_high	COVAR	14754	0.065493	0.006546	0.10279	0.26202
Spine	Bone_Marrow_c_kit.Neutrophil_Retnlg_high	COVAR	14754	-0.092961	-0.010986	0.089265	0.85115
Spine	Bone_Marrow_Mesenchyme.B_cell	COVAR	14754	0.11778	0.015986	0.12788	0.17853
Spine	Bone_Marrow_Mesenchyme.Basophils	COVAR	14754	0.13461	0.018987	0.14507	0.17673
Spine	Bone_Marrow_Mesenchyme.CXCL12.abundant_reticular_cell	COVAR	14754	0.024588	0.003902	0.074879	0.37132
Spine	Bone_Marrow_Mesenchyme.Endothelial_cells	COVAR	14754	0.11402	0.017704	0.091151	0.10549
Spine	Bone_Marrow_Mesenchyme.Endothelial_cells_Ly6c1_high	COVAR	14754	0.086289	0.010057	0.1166	0.22964
Spine	Bone_Marrow_Mesenchyme.Eosinophils	COVAR	14754	-0.10993	-0.014418	0.10287	0.85737
Spine	Bone_Marrow_Mesenchyme.Erythroblast	COVAR	14754	0.014996	0.0020912	0.10274	0.44198
Spine	Bone_Marrow_Mesenchyme.Erythrocytes	COVAR	14754	0.012588	0.0021281	0.083807	0.4403
Spine	Bone_Marrow_Mesenchyme.Fibroblasts	COVAR	14754	-0.0063253	-0.00090565	0.07982	0.53158
Spine	Bone_Marrow_Mesenchyme.Granulocyte_monocyte_progenitors	COVAR	14754	-0.011148	-0.0018704	0.078642	0.55636
Spine	Bone_Marrow_Mesenchyme.Megakaryocyte	COVAR	14754	0.044061	0.0092056	0.058471	0.22557
Spine	Bone_Marrow_Mesenchyme.MSC	COVAR	14754	-0.072424	-0.0094297	0.091044	0.78683
Spine	Bone_Marrow_Mesenchyme.Myoblast	COVAR	14754	-0.00061667	-9.083e-05	0.080867	0.50304
Spine	Bone_Marrow_Mesenchyme.Neutrophil_	COVAR	14754	0.10735	0.015576	0.13688	0.21645
Spine	Bone_Marrow_Mesenchyme.Osteoblasts	COVAR	14754	0.046981	0.0063601	0.089077	0.29895
Spine	Bone_Marrow_Mesenchyme.Proerythrocytes	COVAR	14754	0.029234	0.0056794	0.080072	0.35752
Spine	Bone_Marrow_Mesenchyme.Stromal_cell_Cnmd_high	COVAR	14754	-0.011032	-0.0018444	0.070862	0.56186
Spine	Bone_Marrow_Mesenchyme.Stromal_cell_Col10a1_high	COVAR	14754	0.027453	0.0047452	0.063777	0.33343
Spine	Bone_Marrow_Mesenchyme.Stromal_cell_Col1a2_high	COVAR	14754	-0.029644	-0.0042463	0.085398	0.63575
Spine	Bone_Marrow.B_cell_Igkc_high	COVAR	14754	0.036243	0.0050254	0.068482	0.29833
Spine	Bone_Marrow.Dendritic_cell_Siglech_high	COVAR	14754	0.089707	0.014333	0.058688	0.0632
Spine	Bone_Marrow.Erythroblast	COVAR	14754	-0.0019892	-0.00057643	0.038807	0.52044
Spine	Bone_Marrow.Hematopoietic_stem_progenitor_cell	COVAR	14754	-0.053948	-0.011092	0.05945	0.81791
Spine	Bone_Marrow.Macrophage_Ms4a6c_high	COVAR	14754	-0.043668	-0.010151	0.056765	0.77913
Spine	Bone_Marrow.Macrophage_S100a4_high	COVAR	14754	-0.040087	-0.0064425	0.051133	0.78347
Spine	Bone_Marrow.Monocyte_Prtn3_high	COVAR	14754	0.029245	0.011515	0.030696	0.17037
Spine	Bone_Marrow.Neutrophil_Cebpe_high	COVAR	14754	0.09707	0.019633	0.049	0.023804
Spine	Bone_Marrow.Neutrophil_Fcnb_high	COVAR	14754	0.028972	0.0054292	0.054224	0.29657
Spine	Bone_Marrow.Neutrophil_Mmp8_high	COVAR	14754	0.074023	0.0095951	0.073307	0.15631
Spine	Bone_Marrow.Neutrophil_Ngp_high	COVAR	14754	-0.0035898	-0.00049718	0.073687	0.51943
Spine	Bone_Marrow.Neutrophil_progenitor	COVAR	14754	0.10845	0.011827	0.082872	0.095336
Spine	Bone_Marrow.Pre.pro_B_cell	COVAR	14754	0.11984	0.015776	0.09505	0.1037
Spine	Bone_Marrow.T_cell_Ms4a4b_high	COVAR	14754	-0.059399	-0.0060022	0.10801	0.70882
Female
Femoral head	Bone_Marrow_c_kit.B_cell	COVAR	14748	-0.12713	-0.016821	0.12076	0.85376
Femoral head	Bone_Marrow_c_kit.Basophil	COVAR	14748	0.029461	0.0044419	0.12857	0.40938
Femoral head	Bone_Marrow_c_kit.Eosinophil_progenitor_cell	COVAR	14748	0.051537	0.0069235	0.097723	0.29897
Femoral head	Bone_Marrow_c_kit.Erythrocyte_progenitor_Car1_high	COVAR	14748	-0.10426	-0.020683	0.083138	0.89508
Femoral head	Bone_Marrow_c_kit.Erythrocyte_progenitor_Hba.a1_high	COVAR	14748	-0.060747	-0.012955	0.06273	0.83357
Femoral head	Bone_Marrow_c_kit.Macrophage_C1qc_high	COVAR	14748	0.12973	0.016442	0.089088	0.072678
Femoral head	Bone_Marrow_c_kit.Macrophage_Cd74_high	COVAR	14748	-0.13366	-0.019374	0.093858	0.92278
Femoral head	Bone_Marrow_c_kit.Macrophage_S100a4_high	COVAR	14748	-0.16632	-0.027105	0.074351	0.98735
Femoral head	Bone_Marrow_c_kit.Megakaryocyte_progenitor_cell	COVAR	14748	-0.11626	-0.018225	0.10382	0.86859
Femoral head	Bone_Marrow_c_kit.Monocyte_progenitor	COVAR	14748	-0.11643	-0.02053	0.13601	0.80401
Femoral head	Bone_Marrow_c_kit.Monocyte_progenitor_cell_Ctsg_high	COVAR	14748	-0.22352	-0.047862	0.10673	0.98188
Femoral head	Bone_Marrow_c_kit.Monocyte_progenitor_cell_Prtn3_high	COVAR	14748	-0.10488	-0.015579	0.14766	0.76124
Femoral head	Bone_Marrow_c_kit.Multipotent_progenitor_Ctla2a_high	COVAR	14748	-0.17268	-0.026743	0.15139	0.87298
Femoral head	Bone_Marrow_c_kit.Neutrophil_Fcnb_high	COVAR	14748	-0.04184	-0.0056642	0.12677	0.62931
Femoral head	Bone_Marrow_c_kit.Neutrophil_Ighg1_high	COVAR	14748	0.19487	0.020823	0.14279	0.086184
Femoral head	Bone_Marrow_c_kit.Neutrophil_Lcn2_high	COVAR	14748	-0.00099716	-0.00010238	0.17949	0.50222
Femoral head	Bone_Marrow_c_kit.Neutrophil_Ltf_high	COVAR	14748	-0.01593	-0.0020251	0.10209	0.56199
Femoral head	Bone_Marrow_c_kit.Neutrophil_Ngp_high	COVAR	14748	-0.044268	-0.0044256	0.10351	0.66554
Femoral head	Bone_Marrow_c_kit.Neutrophil_Retnlg_high	COVAR	14748	0.01828	0.0021609	0.087874	0.41761
Femoral head	Bone_Marrow_Mesenchyme.B_cell	COVAR	14748	-0.053598	-0.0072768	0.12879	0.66136
Femoral head	Bone_Marrow_Mesenchyme.Basophils	COVAR	14748	-0.14063	-0.019839	0.14597	0.83232
Femoral head	Bone_Marrow_Mesenchyme.CXCL12.abundant_reticular_cell	COVAR	14748	0.013577	0.0021549	0.074245	0.42745
Femoral head	Bone_Marrow_Mesenchyme.Endothelial_cells	COVAR	14748	-0.077782	-0.012078	0.091868	0.8014
Femoral head	Bone_Marrow_Mesenchyme.Endothelial_cells_Ly6c1_high	COVAR	14748	-0.076764	-0.0089477	0.11723	0.7437
Femoral head	Bone_Marrow_Mesenchyme.Eosinophils	COVAR	14748	0.022743	0.0029838	0.10183	0.41164
Femoral head	Bone_Marrow_Mesenchyme.Erythroblast	COVAR	14748	-0.078994	-0.011018	0.10327	0.77783
Femoral head	Bone_Marrow_Mesenchyme.Erythrocytes	COVAR	14748	-0.030412	-0.0051425	0.082973	0.64301
Femoral head	Bone_Marrow_Mesenchyme.Fibroblasts	COVAR	14748	0.034065	0.0048786	0.079363	0.33388
Femoral head	Bone_Marrow_Mesenchyme.Granulocyte_monocyte_progenitors	COVAR	14748	0.032173	0.0053977	0.075947	0.33592
Femoral head	Bone_Marrow_Mesenchyme.Megakaryocyte	COVAR	14748	-0.042678	-0.0089188	0.057948	0.76928
Femoral head	Bone_Marrow_Mesenchyme.MSC	COVAR	14748	0.040338	0.0052533	0.091495	0.32965
Femoral head	Bone_Marrow_Mesenchyme.Myoblast	COVAR	14748	-0.066667	-0.0098217	0.080921	0.79498
Femoral head	Bone_Marrow_Mesenchyme.Neutrophil_	COVAR	14748	0.015189	0.0022044	0.1361	0.45557
Femoral head	Bone_Marrow_Mesenchyme.Osteoblasts	COVAR	14748	-0.028161	-0.003813	0.088991	0.62417
Femoral head	Bone_Marrow_Mesenchyme.Proerythrocytes	COVAR	14748	-0.086559	-0.01682	0.08132	0.85642
Femoral head	Bone_Marrow_Mesenchyme.Stromal_cell_Cnmd_high	COVAR	14748	-0.032487	-0.005433	0.070654	0.67717
Femoral head	Bone_Marrow_Mesenchyme.Stromal_cell_Col10a1_high	COVAR	14748	0.020193	0.0034911	0.064039	0.37626
Femoral head	Bone_Marrow_Mesenchyme.Stromal_cell_Col1a2_high	COVAR	14748	0.039081	0.0055997	0.084746	0.32235
Femoral head	Bone_Marrow.B_cell_Igkc_high	COVAR	14748	0.10247	0.014211	0.068515	0.067395
Femoral head	Bone_Marrow.Dendritic_cell_Siglech_high	COVAR	14748	-0.03599	-0.0057505	0.058085	0.73224
Femoral head	Bone_Marrow.Erythroblast	COVAR	14748	-0.064891	-0.018809	0.038641	0.95345
Femoral head	Bone_Marrow.Hematopoietic_stem_progenitor_cell	COVAR	14748	0.035626	0.0073267	0.059716	0.27539
Femoral head	Bone_Marrow.Macrophage_Ms4a6c_high	COVAR	14748	0.046636	0.010844	0.056138	0.20307
Femoral head	Bone_Marrow.Macrophage_S100a4_high	COVAR	14748	0.0066202	0.0010642	0.05057	0.44792
Femoral head	Bone_Marrow.Monocyte_Prtn3_high	COVAR	14748	0.0099397	0.0039144	0.030646	0.37284
Femoral head	Bone_Marrow.Neutrophil_Cebpe_high	COVAR	14748	0.026143	0.0052883	0.048695	0.29568
Femoral head	Bone_Marrow.Neutrophil_Fcnb_high	COVAR	14748	-0.0052995	-0.00099333	0.053507	0.53945
Femoral head	Bone_Marrow.Neutrophil_Mmp8_high	COVAR	14748	0.066279	0.0085935	0.072069	0.17888
Femoral head	Bone_Marrow.Neutrophil_Ngp_high	COVAR	14748	0.0868	0.012025	0.072122	0.1144
Femoral head	Bone_Marrow.Neutrophil_progenitor	COVAR	14748	0.040526	0.0044205	0.082932	0.31254
Femoral head	Bone_Marrow.Pre.pro_B_cell	COVAR	14748	0.12639	0.016643	0.094657	0.090908
Femoral head	Bone_Marrow.T_cell_Ms4a4b_high	COVAR	14748	-0.034724	-0.0035097	0.10595	0.62845
Total hip	Bone_Marrow_c_kit.B_cell	COVAR	14750	-0.17183	-0.022693	0.12037	0.92327
Total hip	Bone_Marrow_c_kit.Basophil	COVAR	14750	-0.13023	-0.019599	0.12776	0.84597
Total hip	Bone_Marrow_c_kit.Eosinophil_progenitor_cell	COVAR	14750	-0.035576	-0.00477	0.098923	0.64044
Total hip	Bone_Marrow_c_kit.Erythrocyte_progenitor_Car1_high	COVAR	14750	0.020712	0.0041012	0.082688	0.40111
Total hip	Bone_Marrow_c_kit.Erythrocyte_progenitor_Hba.a1_high	COVAR	14750	0.025531	0.0054356	0.063238	0.34321
Total hip	Bone_Marrow_c_kit.Macrophage_C1qc_high	COVAR	14750	0.058291	0.0073752	0.088538	0.25516
Total hip	Bone_Marrow_c_kit.Macrophage_Cd74_high	COVAR	14750	-0.045172	-0.006542	0.094447	0.68377
Total hip	Bone_Marrow_c_kit.Macrophage_S100a4_high	COVAR	14750	-0.037357	-0.0060784	0.075269	0.69016
Total hip	Bone_Marrow_c_kit.Megakaryocyte_progenitor_cell	COVAR	14750	-0.001759	-0.00027559	0.10326	0.5068
Total hip	Bone_Marrow_c_kit.Monocyte_progenitor	COVAR	14750	-0.092983	-0.01637	0.13626	0.7525
Total hip	Bone_Marrow_c_kit.Monocyte_progenitor_cell_Ctsg_high	COVAR	14750	-0.1771	-0.037859	0.10475	0.95454
Total hip	Bone_Marrow_c_kit.Monocyte_progenitor_cell_Prtn3_high	COVAR	14750	-0.22942	-0.034031	0.14521	0.94292
Total hip	Bone_Marrow_c_kit.Multipotent_progenitor_Ctla2a_high	COVAR	14750	-0.0028407	-0.00043927	0.15015	0.50755
Total hip	Bone_Marrow_c_kit.Neutrophil_Fcnb_high	COVAR	14750	-0.086445	-0.011681	0.12659	0.75265
Total hip	Bone_Marrow_c_kit.Neutrophil_Ighg1_high	COVAR	14750	-0.24699	-0.026342	0.14312	0.95779
Total hip	Bone_Marrow_c_kit.Neutrophil_Lcn2_high	COVAR	14750	0.18164	0.018608	0.17961	0.15595
Total hip	Bone_Marrow_c_kit.Neutrophil_Ltf_high	COVAR	14750	-0.073856	-0.0093687	0.10237	0.76467
Total hip	Bone_Marrow_c_kit.Neutrophil_Ngp_high	COVAR	14750	-0.13288	-0.013267	0.10357	0.90023
Total hip	Bone_Marrow_c_kit.Neutrophil_Retnlg_high	COVAR	14750	0.032023	0.0037769	0.088835	0.35925
Total hip	Bone_Marrow_Mesenchyme.B_cell	COVAR	14750	-0.046252	-0.0062658	0.12753	0.64158
Total hip	Bone_Marrow_Mesenchyme.Basophils	COVAR	14750	-0.10887	-0.015331	0.14389	0.77536
Total hip	Bone_Marrow_Mesenchyme.CXCL12.abundant_reticular_cell	COVAR	14750	-0.018671	-0.0029583	0.074737	0.59864
Total hip	Bone_Marrow_Mesenchyme.Endothelial_cells	COVAR	14750	0.092666	0.014372	0.090942	0.15412
Total hip	Bone_Marrow_Mesenchyme.Endothelial_cells_Ly6c1_high	COVAR	14750	0.038718	0.0045064	0.11739	0.37077
Total hip	Bone_Marrow_Mesenchyme.Eosinophils	COVAR	14750	0.012817	0.0016782	0.10168	0.44985
Total hip	Bone_Marrow_Mesenchyme.Erythroblast	COVAR	14750	0.098548	0.013723	0.10227	0.16762
Total hip	Bone_Marrow_Mesenchyme.Erythrocytes	COVAR	14750	0.053051	0.0089516	0.082751	0.26073
Total hip	Bone_Marrow_Mesenchyme.Fibroblasts	COVAR	14750	-0.054986	-0.007868	0.079589	0.75517
Total hip	Bone_Marrow_Mesenchyme.Granulocyte_monocyte_progenitors	COVAR	14750	-0.042963	-0.0071967	0.077854	0.70947
Total hip	Bone_Marrow_Mesenchyme.Megakaryocyte	COVAR	14750	-0.099787	-0.020818	0.057934	0.95749
Total hip	Bone_Marrow_Mesenchyme.MSC	COVAR	14750	0.044427	0.0057759	0.091983	0.31455
Total hip	Bone_Marrow_Mesenchyme.Myoblast	COVAR	14750	0.032485	0.0047819	0.080723	0.34369
Total hip	Bone_Marrow_Mesenchyme.Neutrophil_	COVAR	14750	0.10292	0.014908	0.13489	0.22273
Total hip	Bone_Marrow_Mesenchyme.Osteoblasts	COVAR	14750	-0.01312	-0.0017744	0.089465	0.5583
Total hip	Bone_Marrow_Mesenchyme.Proerythrocytes	COVAR	14750	0.041829	0.0081137	0.080388	0.30142
Total hip	Bone_Marrow_Mesenchyme.Stromal_cell_Cnmd_high	COVAR	14750	-0.058264	-0.0097344	0.071452	0.79258
Total hip	Bone_Marrow_Mesenchyme.Stromal_cell_Col10a1_high	COVAR	14750	0.054633	0.0094331	0.064023	0.19675
Total hip	Bone_Marrow_Mesenchyme.Stromal_cell_Col1a2_high	COVAR	14750	-0.044283	-0.0063372	0.084665	0.69952
Total hip	Bone_Marrow.B_cell_Igkc_high	COVAR	14750	-0.0034841	-0.00048283	0.068448	0.5203
Total hip	Bone_Marrow.Dendritic_cell_Siglech_high	COVAR	14750	-0.030424	-0.0048579	0.058757	0.6977
Total hip	Bone_Marrow.Erythroblast	COVAR	14750	-0.0040527	-0.0011729	0.038872	0.54152
Total hip	Bone_Marrow.Hematopoietic_stem_progenitor_cell	COVAR	14750	0.07269	0.01493	0.060141	0.11341
Total hip	Bone_Marrow.Macrophage_Ms4a6c_high	COVAR	14750	-0.039199	-0.0091095	0.055895	0.75844
Total hip	Bone_Marrow.Macrophage_S100a4_high	COVAR	14750	0.010146	0.0016308	0.050973	0.42112
Total hip	Bone_Marrow.Monocyte_Prtn3_high	COVAR	14750	-0.037041	-0.014571	0.030661	0.88648
Total hip	Bone_Marrow.Neutrophil_Cebpe_high	COVAR	14750	0.00045312	9.1501e-05	0.048808	0.4963
Total hip	Bone_Marrow.Neutrophil_Fcnb_high	COVAR	14750	0.038271	0.0071597	0.05389	0.23881
Total hip	Bone_Marrow.Neutrophil_Mmp8_high	COVAR	14750	0.051569	0.0066741	0.072723	0.23913
Total hip	Bone_Marrow.Neutrophil_Ngp_high	COVAR	14750	0.068914	0.0095386	0.071432	0.16734
Total hip	Bone_Marrow.Neutrophil_progenitor	COVAR	14750	0.10583	0.011521	0.082455	0.099663
Total hip	Bone_Marrow.Pre.pro_B_cell	COVAR	14750	0.02347	0.0030864	0.095185	0.40262
Total hip	Bone_Marrow.T_cell_Ms4a4b_high	COVAR	14750	0.070244	0.007091	0.10695	0.25566
Diaphysis	Bone_Marrow_c_kit.B_cell	COVAR	14748	-0.19093	-0.025263	0.12067	0.94318
Diaphysis	Bone_Marrow_c_kit.Basophil	COVAR	14748	0.093127	0.014041	0.12793	0.23332
Diaphysis	Bone_Marrow_c_kit.Eosinophil_progenitor_cell	COVAR	14748	0.096276	0.012933	0.097456	0.16161
Diaphysis	Bone_Marrow_c_kit.Erythrocyte_progenitor_Car1_high	COVAR	14748	-0.1186	-0.023527	0.081984	0.92598
Diaphysis	Bone_Marrow_c_kit.Erythrocyte_progenitor_Hba.a1_high	COVAR	14748	-0.14642	-0.031226	0.062595	0.99033
Diaphysis	Bone_Marrow_c_kit.Macrophage_C1qc_high	COVAR	14748	0.03132	0.0039695	0.088285	0.36139
Diaphysis	Bone_Marrow_c_kit.Macrophage_Cd74_high	COVAR	14748	0.067025	0.0097147	0.09412	0.2382
Diaphysis	Bone_Marrow_c_kit.Macrophage_S100a4_high	COVAR	14748	-0.044837	-0.007307	0.074325	0.72682
Diaphysis	Bone_Marrow_c_kit.Megakaryocyte_progenitor_cell	COVAR	14748	-0.034325	-0.0053809	0.10306	0.63046
Diaphysis	Bone_Marrow_c_kit.Monocyte_progenitor	COVAR	14748	0.11028	0.019444	0.13569	0.20819
Diaphysis	Bone_Marrow_c_kit.Monocyte_progenitor_cell_Ctsg_high	COVAR	14748	0.13459	0.028821	0.10535	0.1007
Diaphysis	Bone_Marrow_c_kit.Monocyte_progenitor_cell_Prtn3_high	COVAR	14748	0.2603	0.038665	0.14567	0.036986
Diaphysis	Bone_Marrow_c_kit.Multipotent_progenitor_Ctla2a_high	COVAR	14748	0.13379	0.020719	0.15056	0.18712
Diaphysis	Bone_Marrow_c_kit.Neutrophil_Fcnb_high	COVAR	14748	0.0669	0.0090572	0.12464	0.29572
Diaphysis	Bone_Marrow_c_kit.Neutrophil_Ighg1_high	COVAR	14748	0.18255	0.019507	0.14218	0.0996
Diaphysis	Bone_Marrow_c_kit.Neutrophil_Lcn2_high	COVAR	14748	0.089339	0.0091723	0.17717	0.30704
Diaphysis	Bone_Marrow_c_kit.Neutrophil_Ltf_high	COVAR	14748	-0.025405	-0.0032296	0.099725	0.60054
Diaphysis	Bone_Marrow_c_kit.Neutrophil_Ngp_high	COVAR	14748	0.0069795	0.00069776	0.10201	0.47273
Diaphysis	Bone_Marrow_c_kit.Neutrophil_Retnlg_high	COVAR	14748	-0.029616	-0.0035008	0.087098	0.63308
Diaphysis	Bone_Marrow_Mesenchyme.B_cell	COVAR	14748	-0.23842	-0.03237	0.12589	0.97087
Diaphysis	Bone_Marrow_Mesenchyme.Basophils	COVAR	14748	-0.0012333	-0.00017399	0.14587	0.50337
Diaphysis	Bone_Marrow_Mesenchyme.CXCL12.abundant_reticular_cell	COVAR	14748	0.011032	0.0017511	0.074646	0.44126
Diaphysis	Bone_Marrow_Mesenchyme.Endothelial_cells	COVAR	14748	0.070126	0.010891	0.090563	0.21937
Diaphysis	Bone_Marrow_Mesenchyme.Endothelial_cells_Ly6c1_high	COVAR	14748	0.083724	0.0097599	0.11721	0.23752
Diaphysis	Bone_Marrow_Mesenchyme.Eosinophils	COVAR	14748	-0.0092803	-0.0012175	0.10063	0.53674
Diaphysis	Bone_Marrow_Mesenchyme.Erythroblast	COVAR	14748	-0.065949	-0.0091988	0.10159	0.74189
Diaphysis	Bone_Marrow_Mesenchyme.Erythrocytes	COVAR	14748	-0.14524	-0.024559	0.082512	0.9608
Diaphysis	Bone_Marrow_Mesenchyme.Fibroblasts	COVAR	14748	0.0073918	0.0010586	0.080355	0.46335
Diaphysis	Bone_Marrow_Mesenchyme.Granulocyte_monocyte_progenitors	COVAR	14748	0.042869	0.0071933	0.076473	0.28755
Diaphysis	Bone_Marrow_Mesenchyme.Megakaryocyte	COVAR	14748	-0.01093	-0.0022841	0.057464	0.57542
Diaphysis	Bone_Marrow_Mesenchyme.MSC	COVAR	14748	0.011361	0.0014796	0.089972	0.44976
Diaphysis	Bone_Marrow_Mesenchyme.Myoblast	COVAR	14748	-0.13707	-0.020194	0.079158	0.95832
Diaphysis	Bone_Marrow_Mesenchyme.Neutrophil_	COVAR	14748	-0.085119	-0.012354	0.13376	0.73773
Diaphysis	Bone_Marrow_Mesenchyme.Osteoblasts	COVAR	14748	0.0033975	0.00046007	0.089704	0.48489
Diaphysis	Bone_Marrow_Mesenchyme.Proerythrocytes	COVAR	14748	-0.12819	-0.024911	0.080147	0.94513
Diaphysis	Bone_Marrow_Mesenchyme.Stromal_cell_Cnmd_high	COVAR	14748	0.073545	0.012299	0.071745	0.15267
Diaphysis	Bone_Marrow_Mesenchyme.Stromal_cell_Col10a1_high	COVAR	14748	0.11421	0.019746	0.064127	0.037466
Diaphysis	Bone_Marrow_Mesenchyme.Stromal_cell_Col1a2_high	COVAR	14748	0.0035769	0.00051251	0.085182	0.48325
Diaphysis	Bone_Marrow.B_cell_Igkc_high	COVAR	14748	0.027794	0.0038549	0.067771	0.34086
Diaphysis	Bone_Marrow.Dendritic_cell_Siglech_high	COVAR	14748	-0.042595	-0.0068073	0.058735	0.76583
Diaphysis	Bone_Marrow.Erythroblast	COVAR	14748	-0.014729	-0.0042694	0.038464	0.64912
Diaphysis	Bone_Marrow.Hematopoietic_stem_progenitor_cell	COVAR	14748	-0.0042992	-0.00088416	0.059602	0.52875
Diaphysis	Bone_Marrow.Macrophage_Ms4a6c_high	COVAR	14748	-0.013883	-0.0032282	0.055679	0.59845
Diaphysis	Bone_Marrow.Macrophage_S100a4_high	COVAR	14748	0.077731	0.012495	0.050125	0.060495
Diaphysis	Bone_Marrow.Monocyte_Prtn3_high	COVAR	14748	0.023068	0.0090844	0.030286	0.22314
Diaphysis	Bone_Marrow.Neutrophil_Cebpe_high	COVAR	14748	0.051125	0.010343	0.048597	0.1464
Diaphysis	Bone_Marrow.Neutrophil_Fcnb_high	COVAR	14748	0.1002	0.018781	0.053083	0.02955
Diaphysis	Bone_Marrow.Neutrophil_Mmp8_high	COVAR	14748	0.098805	0.012811	0.072642	0.086898
Diaphysis	Bone_Marrow.Neutrophil_Ngp_high	COVAR	14748	0.10247	0.014195	0.072108	0.077659
Diaphysis	Bone_Marrow.Neutrophil_progenitor	COVAR	14748	0.088842	0.0096908	0.082233	0.14
Diaphysis	Bone_Marrow.Pre.pro_B_cell	COVAR	14748	0.079689	0.010493	0.093741	0.19764
Diaphysis	Bone_Marrow.T_cell_Ms4a4b_high	COVAR	14748	0.12198	0.012327	0.10596	0.12484
Spine	Bone_Marrow_c_kit.B_cell	COVAR	14750	-0.056362	-0.007457	0.12059	0.67988
Spine	Bone_Marrow_c_kit.Basophil	COVAR	14750	0.076639	0.011554	0.12875	0.27584
Spine	Bone_Marrow_c_kit.Eosinophil_progenitor_cell	COVAR	14750	0.046233	0.0062104	0.097713	0.31806
Spine	Bone_Marrow_c_kit.Erythrocyte_progenitor_Car1_high	COVAR	14750	-0.055188	-0.010947	0.083288	0.74621
Spine	Bone_Marrow_c_kit.Erythrocyte_progenitor_Hba.a1_high	COVAR	14750	0.042271	0.0090141	0.063783	0.25376
Spine	Bone_Marrow_c_kit.Macrophage_C1qc_high	COVAR	14750	-0.12602	-0.015971	0.089938	0.91941
Spine	Bone_Marrow_c_kit.Macrophage_Cd74_high	COVAR	14750	-0.064494	-0.0093471	0.095369	0.75056
Spine	Bone_Marrow_c_kit.Macrophage_S100a4_high	COVAR	14750	-0.026174	-0.0042654	0.075381	0.63579
Spine	Bone_Marrow_c_kit.Megakaryocyte_progenitor_cell	COVAR	14750	-0.059879	-0.0093865	0.10393	0.71774
Spine	Bone_Marrow_c_kit.Monocyte_progenitor	COVAR	14750	-0.11349	-0.02001	0.1365	0.79713
Spine	Bone_Marrow_c_kit.Monocyte_progenitor_cell_Ctsg_high	COVAR	14750	-0.095817	-0.020516	0.10556	0.81797
Spine	Bone_Marrow_c_kit.Monocyte_progenitor_cell_Prtn3_high	COVAR	14750	-0.14153	-0.021022	0.14585	0.83407
Spine	Bone_Marrow_c_kit.Multipotent_progenitor_Ctla2a_high	COVAR	14750	0.0048606	0.00075269	0.15184	0.48723
Spine	Bone_Marrow_c_kit.Neutrophil_Fcnb_high	COVAR	14750	-0.11941	-0.016164	0.12736	0.82575
Spine	Bone_Marrow_c_kit.Neutrophil_Ighg1_high	COVAR	14750	-0.089505	-0.0095639	0.1422	0.73547
Spine	Bone_Marrow_c_kit.Neutrophil_Lcn2_high	COVAR	14750	-0.29456	-0.03024	0.17923	0.94985
Spine	Bone_Marrow_c_kit.Neutrophil_Ltf_high	COVAR	14750	-0.13066	-0.016608	0.10196	0.89997
Spine	Bone_Marrow_c_kit.Neutrophil_Ngp_high	COVAR	14750	-0.0030459	-0.00030449	0.10389	0.5117
Spine	Bone_Marrow_c_kit.Neutrophil_Retnlg_high	COVAR	14750	-0.07438	-0.0087916	0.088548	0.79954
Spine	Bone_Marrow_Mesenchyme.B_cell	COVAR	14750	0.23422	0.031796	0.12703	0.032619
Spine	Bone_Marrow_Mesenchyme.Basophils	COVAR	14750	0.29103	0.041055	0.14572	0.02291
Spine	Bone_Marrow_Mesenchyme.CXCL12.abundant_reticular_cell	COVAR	14750	0.079511	0.01262	0.074937	0.14435
Spine	Bone_Marrow_Mesenchyme.Endothelial_cells	COVAR	14750	0.089872	0.013956	0.091525	0.16307
Spine	Bone_Marrow_Mesenchyme.Endothelial_cells_Ly6c1_high	COVAR	14750	0.17286	0.02015	0.11857	0.072451
Spine	Bone_Marrow_Mesenchyme.Eosinophils	COVAR	14750	-0.0042375	-0.0005559	0.10254	0.51648
Spine	Bone_Marrow_Mesenchyme.Erythroblast	COVAR	14750	0.18987	0.026482	0.10173	0.031002
Spine	Bone_Marrow_Mesenchyme.Erythrocytes	COVAR	14750	0.095715	0.016184	0.083277	0.12521
Spine	Bone_Marrow_Mesenchyme.Fibroblasts	COVAR	14750	0.085017	0.012175	0.08104	0.14708
Spine	Bone_Marrow_Mesenchyme.Granulocyte_monocyte_progenitors	COVAR	14750	-0.12345	-0.020715	0.076963	0.94563
Spine	Bone_Marrow_Mesenchyme.Megakaryocyte	COVAR	14750	-0.011881	-0.0024826	0.057382	0.58201
Spine	Bone_Marrow_Mesenchyme.MSC	COVAR	14750	0.037055	0.0048253	0.09158	0.34288
Spine	Bone_Marrow_Mesenchyme.Myoblast	COVAR	14750	0.095224	0.014028	0.081268	0.12066
Spine	Bone_Marrow_Mesenchyme.Neutrophil_	COVAR	14750	0.12019	0.017441	0.1359	0.18826
Spine	Bone_Marrow_Mesenchyme.Osteoblasts	COVAR	14750	0.18747	0.025384	0.090212	0.018858
Spine	Bone_Marrow_Mesenchyme.Proerythrocytes	COVAR	14750	0.047435	0.009217	0.080881	0.27878
Spine	Bone_Marrow_Mesenchyme.Stromal_cell_Cnmd_high	COVAR	14750	0.078034	0.013049	0.072421	0.14064
Spine	Bone_Marrow_Mesenchyme.Stromal_cell_Col10a1_high	COVAR	14750	0.0841	0.014539	0.064921	0.0976
Spine	Bone_Marrow_Mesenchyme.Stromal_cell_Col1a2_high	COVAR	14750	0.10285	0.014735	0.086193	0.1164
Spine	Bone_Marrow.B_cell_Igkc_high	COVAR	14750	-0.055037	-0.0076327	0.06938	0.78618
Spine	Bone_Marrow.Dendritic_cell_Siglech_high	COVAR	14750	-0.0023352	-0.00037317	0.059034	0.51578
Spine	Bone_Marrow.Erythroblast	COVAR	14750	-0.0040555	-0.0011754	0.038957	0.54145
Spine	Bone_Marrow.Hematopoietic_stem_progenitor_cell	COVAR	14750	0.08065	0.016585	0.059812	0.088778
Spine	Bone_Marrow.Macrophage_Ms4a6c_high	COVAR	14750	-0.0061406	-0.0014277	0.056698	0.54312
Spine	Bone_Marrow.Macrophage_S100a4_high	COVAR	14750	0.031335	0.0050367	0.051147	0.27006
Spine	Bone_Marrow.Monocyte_Prtn3_high	COVAR	14750	0.0076567	0.0030152	0.03076	0.40171
Spine	Bone_Marrow.Neutrophil_Cebpe_high	COVAR	14750	-0.057661	-0.011664	0.048923	0.88071
Spine	Bone_Marrow.Neutrophil_Fcnb_high	COVAR	14750	-0.063217	-0.011848	0.053434	0.8816
Spine	Bone_Marrow.Neutrophil_Mmp8_high	COVAR	14750	-0.086867	-0.011262	0.072855	0.88343
Spine	Bone_Marrow.Neutrophil_Ngp_high	COVAR	14750	-0.037926	-0.0052535	0.070817	0.70386
Spine	Bone_Marrow.Neutrophil_progenitor	COVAR	14750	-0.017372	-0.0018947	0.082625	0.58326
Spine	Bone_Marrow.Pre.pro_B_cell	COVAR	14750	0.056899	0.0074918	0.095406	0.27546
Spine	Bone_Marrow.T_cell_Ms4a4b_high	COVAR	14750	0.024415	0.0024675	0.10629	0.40917
MAGMA gene-property analysis was performed to calculate associations between gene-wise P values from the Meta-GWAS and cell-type-specific gene expression in FUMA. MAGMA Cell-type-specific gene set analysis were Bonferroni corrected.
