# Supplementary material for: Deep learning and genome-wide association meta-analyses of bone marrow adiposity in the UK Biobank
Source: Nat Commun. 2025 Jan 2;16:99. doi: 10.1038/s41467-024-55422-4 (PMC11697225; doi:10.1038/s41467-024-55422-4)
Supplement: Supplementary file 59 — Supplementary Data 56 [file 41467_2024_55422_MOESM59_ESM.xlsx]

## Sheet: Supplementary Table 56
Supplementary Table 56: Summary of GWAS catalog for meta-GWAS in white unrelated sample by sex group for femoral head
Femoral head
GenomicLocus	IndSigSNP	chr	bp	snp	DateAddedToCatalog	PMID	FirstAuth	Date	Journal	Link	Study	Trait	InitialN	ReplicationN	Region	ReportedGene	MappedGene	UpGene	DownGene	SNP_Gene_ID	UpGeneDist	DownGeneDist	Strongest	SNPs	marged	SNP_ID_cur	Context	intergenic	RiskAF	P	Pmlog	Ptext	OrBeta	X95CI	Platform	CNV
Male
1	rs4263799	8	72390482	rs4131682	2021-08-24	34021172	Christakoudi S	2021-05-21	Sci Rep	www.ncbi.nlm.nih.gov/pubmed/34021172	GWAS of allometric body-shape indices in UK Biobank identifies loci suggesting associations with morphogenesis, organogenesis, adrenal cell renewal and cancer.	A body shape index	219,872 British ancestry women	NA	8q13.3	RP11-1102P16.1	EYA1			ENSG00000104313	NA	NA	rs4131682-G	rs4131682	0	4131682	intron_variant	0	NR	2e-09	8.69897		0.0172147	[0.012-0.023] unit decrease	Affymetrix [321169] (imputed)	N
1	rs4263799	8	72390482	rs4131682	2021-08-24	34021172	Christakoudi S	2021-05-21	Sci Rep	www.ncbi.nlm.nih.gov/pubmed/34021172	GWAS of allometric body-shape indices in UK Biobank identifies loci suggesting associations with morphogenesis, organogenesis, adrenal cell renewal and cancer.	Waist circumference adjusted for body mass index	219,872 British ancestry women	NA	8q13.3	RP11-1102P16.1	EYA1			ENSG00000104313	NA	NA	rs4131682-G	rs4131682	0	4131682	intron_variant	0	NR	2e-08	7.69897		0.016048	[0.01-0.022] unit decrease	Affymetrix [321114] (imputed)	N
1	rs4263799	8	72394991	rs4263799	2022-03-07	34910505	van der Meer D	2021-12-15	Sci Adv	www.ncbi.nlm.nih.gov/pubmed/34910505	The genetic architecture of human cortical folding.	Vertex-wise sulcal depth	33,748 European ancestry individuals	NA	8q13.3		EYA1			ENSG00000104313	NA	NA	rs4263799-T	rs4263799	0	4263799	intron_variant	0	0.5	2e-09	8.69897		6.01	z score increase	Affymetrix [9061022] (imputed)	N
2	rs238257	13	42924883	rs238257	2022-07-01	35361970	Okbay A	2022-03-31	Nat Genet	www.ncbi.nlm.nih.gov/pubmed/35361970	Polygenic prediction of educational attainment within and between families from genome-wide association analyses in 3 million individuals.	Educational attainment	3,037,499 European ancestry individuals	NA	13q14.11		LINC02341			ENSG00000283554	NA	NA	rs238257-C	rs238257	0	238257	intron_variant	0	0.4816	1e-12	12		0.00746514	[0.0054-0.0095] unit increase	Illumina [10675380] (imputed)	N
2	rs9594738	13	42951449	rs9533090	2014-07-20	24249740	Zhang L	2013-11-17	Hum Mol Genet	www.ncbi.nlm.nih.gov/pubmed/24249740	Multistage genome-wide association meta-analyses identified two new loci for bone mineral density.	Bone mineral density	5,833 European ancestry females, 2,639 European ancestry males, 784 Han Chinese ancestry females, 763 Han Chinese ancestry males, 712 African American females, 409 Hispanic females	7,010 European ancestry females, 3,772 European ancestry males, 2,980 East Asian ancestry females, 2,159 East Asian ancestry males	13q14.11	AKAP11	LINC02341			ENSG00000283554	NA	NA	rs9533090-?	rs9533090	0	9533090	intron_variant	0	NR	3e-07	6.52288	(spine)	NA		Affymetrix, Illumina [5842825] (imputed)	N
2	rs9594738	13	42951449	rs9533090	2018-03-05	29304378	Medina-Gomez C	2018-01-04	Am J Hum Genet	www.ncbi.nlm.nih.gov/pubmed/29304378	Life-Course Genome-wide Association Study Meta-analysis of Total Body BMD and Assessment of Age-Specific Effects.	Total body bone mineral density (age over 60)	22,504 European ancestry and African American individuals	NA	13q14.11	NR	LINC02341			ENSG00000283554	NA	NA	rs9533090-T	rs9533090	0	9533090	intron_variant	0	0.4555	8e-12	11.0969		0.0663	unit decrease	Affymetrix, Illumina [~ 23700000] (imputed)	N
2	rs9594738	13	42951449	rs9533090	2018-07-28	29403010	Kanai M	2018-02-05	Nat Genet	www.ncbi.nlm.nih.gov/pubmed/29403010	Genetic analysis of quantitative traits in the Japanese population links cell types to complex human diseases.	Serum alkaline phosphatase levels	105,030 Japanese ancestry individuals	NA	13q14.11	NR	LINC02341			ENSG00000283554	NA	NA	rs9533090-?	rs9533090	0	9533090	intron_variant	0	NR	2e-08	7.69897		0.05221	[0.034-0.07] unit increase novel	Illumina [6108953] (imputed)	N
2	rs9594738	13	42951449	rs9533090	2009-10-16	19801982	Rivadeneira F	2009-10-04	Nat Genet	www.ncbi.nlm.nih.gov/pubmed/19801982	Twenty bone-mineral-density loci identified by large-scale meta-analysis of genome-wide association studies.	Bone mineral density (spine)	19,195 European ancestry individuals	NA	13q14.11	AKAP11	LINC02341			ENSG00000283554	NA	NA	rs9533090-T	rs9533090	0	9533090	intron_variant	0	0.5	5e-25	24.301		0.12	[0.10-0.14] s.d. decrease	Affymetrix, Illumina [2543686] (imputed)	N
2	rs9594738	13	42951449	rs9533090	2013-04-11	22504420	Estrada K	2012-04-15	Nat Genet	www.ncbi.nlm.nih.gov/pubmed/22504420	Genome-wide meta-analysis identifies 56 bone mineral density loci and reveals 14 loci associated with risk of fracture.	Lumbar spine bone mineral density	Up to 32,961 European and East Asian ancestry individuals	Up to 50,933 European and East Asian ancestry individuals	13q14.11	AKAP11	LINC02341			ENSG00000283554	NA	NA	rs9533090-T	rs9533090	0	9533090	intron_variant	0	0.49	5e-68	67.301		0.1	[NR] unit decrease	Affymetrix, Illumina [~ 2500000] (imputed)	N
2	rs9594738	13	42951449	rs9533090	2021-03-22	33339817	Nielsen JB	2020-12-18	Nat Commun	www.ncbi.nlm.nih.gov/pubmed/33339817	Loss-of-function genomic variants highlight potential therapeutic targets for cardiovascular disease.	Serum alkaline phosphatase levels	76,081 European ancestry individuals, 127,395 Japanese ancestry individuals	NA	13q14.11	AKAP11, LINC02341	LINC02341			ENSG00000283554	NA	NA	rs9533090-?	rs9533090	0	9533090	intron_variant	0		2e-17	16.699		0.0511	[0.039-0.063] unit decrease	Illumina [31500000] (imputed)	N
2	rs9594738	13	42952145	rs9594738	2019-02-08	30595370	Kichaev G	2018-12-27	Am J Hum Genet	www.ncbi.nlm.nih.gov/pubmed/30595370	Leveraging Polygenic Functional Enrichment to Improve GWAS Power.	Heel bone mineral density	approximately 446,000 European ancestry individuals	NA	13q14.11		LINC02341			ENSG00000283554	NA	NA	rs9594738-?	rs9594738	0	9594738	intron_variant	0	NR	3e-144	143.523		NA		NR [~ 8900000] (imputed)	N
2	rs9594738	13	42952145	rs9594738	2019-01-28	30598549	Morris JA	2018-12-31	Nat Genet	www.ncbi.nlm.nih.gov/pubmed/30598549	An atlas of genetic influences on osteoporosis in humans and mice.	Heel bone mineral density	426,824 British ancestry individuals	NA	13q14.11	LOC105370177	LINC02341			ENSG00000283554	NA	NA	rs9594738-C	rs9594738	0	9594738	intron_variant	0	0.50907	8e-170	169.097		0.0592003	[0.055-0.063] unit increase	NR [13737936] (imputed)	N
2	rs9594738	13	42952145	rs9594738	2018-03-05	29304378	Medina-Gomez C	2018-01-04	Am J Hum Genet	www.ncbi.nlm.nih.gov/pubmed/29304378	Life-Course Genome-wide Association Study Meta-analysis of Total Body BMD and Assessment of Age-Specific Effects.	Total body bone mineral density	56,284 European ancestry individuals, up to 1,333 African American individuals, up to 9,328 admixed individuals	NA	13q14.11	NR	LINC02341			ENSG00000283554	NA	NA	rs9594738-T	rs9594738	0	9594738	intron_variant	0	0.4592	4e-27	26.3979		0.0614	unit decrease	Affymetrix, Illumina [~ 23700000] (imputed)	N
2	rs9594738	13	42952145	rs9594738	2018-03-05	29304378	Medina-Gomez C	2018-01-04	Am J Hum Genet	www.ncbi.nlm.nih.gov/pubmed/29304378	Life-Course Genome-wide Association Study Meta-analysis of Total Body BMD and Assessment of Age-Specific Effects.	Total body bone mineral density	56,284 European ancestry individuals, up to 1,333 African American individuals, up to 9,328 admixed individuals	NA	13q14.11	NR	LINC02341			ENSG00000283554	NA	NA	rs9594738-T	rs9594738	0	9594738	intron_variant	0	0.4715	5e-31	30.301	(European)	0.072	unit decrease	Affymetrix, Illumina [~ 23700000] (imputed)	N
2	rs9594738	13	42952145	rs9594738	2011-05-27	21533022	Duncan EL	2011-04-21	PLoS Genet	www.ncbi.nlm.nih.gov/pubmed/21533022	Genome-wide association study using extreme truncate selection identifies novel genes affecting bone mineral density and fracture risk.	Bone mineral density	900 European ancestry female individuals with low hip bone mineral density, 1,055 European ancestry female individuals with high hip bone mineral density	20,898 European ancestry female individuals	13q14.11	RANKL	LINC02341			ENSG00000283554	NA	NA	rs9594738-T	rs9594738	0	9594738	intron_variant	0	NR	4e-06	5.39794	(lumbar spine)	0.15	[NR] unit increase	Illumina [2543887] (imputed)	N
2	rs9594738	13	42952145	rs9594738	2008-06-20	18445777	Styrkarsdottir U	2008-04-29	N Engl J Med	www.ncbi.nlm.nih.gov/pubmed/18445777	Multiple genetic loci for bone mineral density and fractures.	Bone mineral density (hip)	5,861 European ancestry individuals	7,925 European ancestry individuals	13q14.11	RANKL	LINC02341			ENSG00000283554	NA	NA	rs9594738-T	rs9594738	0	9594738	intron_variant	0	0.56	2e-08	7.69897		0.1	[0.06-0.13] s.d. decrease	Illumina [301019]	N
2	rs9594738	13	42952145	rs9594738	2018-10-18	30048462	Kim SK	2018-07-26	PLoS One	www.ncbi.nlm.nih.gov/pubmed/30048462	Identification of 613 new loci associated with heel bone mineral density and a polygenic risk score for bone mineral density, osteoporosis and fracture.	Heel bone mineral density	394,929 European ancestry individuals	NA	13q14.11		LINC02341			ENSG00000283554	NA	NA	rs9594738-?	rs9594738	0	9594738	intron_variant	0	NR	7e-145	144.155		0.0519436	[0.048-0.056] unit increase	Affymetrix [20259828] (imputed)	N
2	rs9594738	13	42952145	rs9594738	2021-01-22	33097703	Surakka I	2020-10-23	Nat Commun	www.ncbi.nlm.nih.gov/pubmed/33097703	MEPE loss-of-function variant associates with decreased bone mineral density and increased fracture risk.	Ultradistal forearm bone mineral density	21,907 European ancestry individuals	NA	13q14.11	NR	LINC02341			ENSG00000283554	NA	NA	rs9594738-?	rs9594738	0	9594738	intron_variant	0	0.45349	6e-12	11.2218		0.0734918	[0.053-0.094] SD units increase	Illumina [11603265] (imputed)	N
2	rs9594738	13	42952145	rs9594738	2019-06-21	31015401	Wu Y	2019-04-23	Nat Commun	www.ncbi.nlm.nih.gov/pubmed/31015401	Genome-wide association study of medication-use and associated disease in the UK Biobank.	Medication use (drugs affecting bone structure and mineralization)	7,870 European ancestry cases, 207,798 European ancestry controls	NA	13q14.11	AKAP11	LINC02341			ENSG00000283554	NA	NA	rs9594738-T	rs9594738	0	9594738	intron_variant	0	0.48902	3e-15	14.5229		0.125975	[0.095-0.157] unit increase	Affymetrix [7288503] (imputed)	N
2	rs9594738	13	42952145	rs9594738	2022-04-13	34673960	Greenbaum J	2021-10-21	Hum Mol Genet	www.ncbi.nlm.nih.gov/pubmed/34673960	A multi-ethnic whole genome sequencing study to identify novel loci for bone mineral density.	Bone mineral density (spine)	1,825 African American females, 26,724 European ancestry females, 1,683 Hispanic females	NA	13q14.11		LINC02341			ENSG00000283554	NA	NA	rs9594738-?	rs9594738	0	9594738	intron_variant	0	NR	1e-33	33		NA		NR [NR] (imputed)	N
2	rs9594738	13	42952145	rs9594738	2021-12-14	34594039	Sakaue S	2021-09-30	Nat Genet	www.ncbi.nlm.nih.gov/pubmed/34594039	A cross-population atlas of genetic associations for 220 human phenotypes.	Medication use (drugs affecting bone structure and mineralization)	7,870 European ancestry cases, 207,798 European ancestry controls, 6,143 East Asian ancestry cases, 172,583 East Asian ancestry controls	NA	13q14.11		LINC02341			ENSG00000283554	NA	NA	rs9594738-T	rs9594738	0	9594738	intron_variant	0	NR	3e-15	14.5229		0.126	[0.095-0.157] unit increase	Affymetrix, Illumina [15248280] (imputed)	N
2	rs1475249	13	42955367	rs1408221	2019-02-08	30595370	Kichaev G	2018-12-27	Am J Hum Genet	www.ncbi.nlm.nih.gov/pubmed/30595370	Leveraging Polygenic Functional Enrichment to Improve GWAS Power.	Eosinophil counts	approximately 440,000 European ancestry individuals	NA	13q14.11		LINC02341			ENSG00000283554	NA	NA	rs1408221-?	rs1408221	0	1408221	intron_variant	0	NR	1e-17	17		NA		NR [~ 8900000] (imputed)	N
2	rs9594738	13	42959133	rs58973023	2018-09-20	28869591	Kemp JP	2017-09-04	Nat Genet	www.ncbi.nlm.nih.gov/pubmed/28869591	Identification of 153 new loci associated with heel bone mineral density and functional involvement of GPC6 in osteoporosis.	Heel bone mineral density	76,067 European ancestry women, 66,420 European ancestry men	NA	13q14.11	LOC105370177	LINC02341			ENSG00000283554	NA	NA	rs58973023-A	rs58973023	0	58973023	intron_variant	0	0.513849	2e-32	31.699	(men)	0.0594737	[0.049-0.07] unit increase	NR [17166351] (imputed)	N
2	rs9594738	13	42959133	rs58973023	2018-09-20	28869591	Kemp JP	2017-09-04	Nat Genet	www.ncbi.nlm.nih.gov/pubmed/28869591	Identification of 153 new loci associated with heel bone mineral density and functional involvement of GPC6 in osteoporosis.	Heel bone mineral density	76,067 European ancestry women, 66,420 European ancestry men	NA	13q14.11	LOC105370177	LINC02341			ENSG00000283554	NA	NA	rs58973023-A	rs58973023	0	58973023	intron_variant	0	0.514484	4e-18	17.3979	(women)	0.0387158	[0.03-0.048] unit increase	NR [17166351] (imputed)	N
2	rs9594738	13	42959133	rs58973023	2018-09-20	28869591	Kemp JP	2017-09-04	Nat Genet	www.ncbi.nlm.nih.gov/pubmed/28869591	Identification of 153 new loci associated with heel bone mineral density and functional involvement of GPC6 in osteoporosis.	Heel bone mineral density	76,067 European ancestry women, 66,420 European ancestry men	NA	13q14.11	LOC105370177	LINC02341			ENSG00000283554	NA	NA	rs58973023-A	rs58973023	0	58973023	intron_variant	0	0.514188	3e-48	47.5229		0.0468818	[0.04-0.054] unit increase	NR [17166351] (imputed)	N
2	rs9594738	13	42959133	rs58973023	2018-10-18	30048462	Kim SK	2018-07-26	PLoS One	www.ncbi.nlm.nih.gov/pubmed/30048462	Identification of 613 new loci associated with heel bone mineral density and a polygenic risk score for bone mineral density, osteoporosis and fracture.	Heel bone mineral density	394,929 European ancestry individuals	NA	13q14.11		LINC02341			ENSG00000283554	NA	NA	rs58973023-?	rs58973023	0	58973023	intron_variant	0	NR	3e-144	143.523		0.051899	[0.048-0.056] unit increase	Affymetrix [20259828] (imputed)	N
2	rs9594738	13	42959133	rs58973023	2021-11-01	34450027	Boer CG	2021-08-24	Cell	www.ncbi.nlm.nih.gov/pubmed/34450027	Deciphering osteoarthritis genetics across 826,690 individuals from 9 populations.	Knee osteoarthritis	61,588 European ancestry cases, 330,161 European ancestry controls, 899 Japanese ancestry cases, 3,396 Japanese ancestry controls	NA	13q14.11		LINC02341			ENSG00000283554	NA	NA	rs58973023-A	rs58973023	0	58973023	intron_variant	0	0.4894	5e-10	9.30103		1.05707	[1.038789736-1.075669953]	Affymetrix, Illumina [NR] (imputed)	N
2	rs9594738	13	42959133	rs58973023	2021-06-09	33972514	Pazoki R	2021-05-10	Nat Commun	www.ncbi.nlm.nih.gov/pubmed/33972514	Genetic analysis in European ancestry individuals identifies 517 loci associated with liver enzymes.	Liver enzyme levels (alkaline phosphatase)	437,438 European ancestry individuals	315,572 European ancestry individuals	13q14.11	LINC02341	LINC02341			ENSG00000283554	NA	NA	rs58973023-A	rs58973023	0	58973023	intron_variant	0	0.512977	2e-152	151.699		0.00598007	[0.0055-0.0064] unit decrease	Affymetrix [13995440] (imputed)	N
2	rs9594738	13	42959133	rs58973023	2021-12-14	34594039	Sakaue S	2021-09-30	Nat Genet	www.ncbi.nlm.nih.gov/pubmed/34594039	A cross-population atlas of genetic associations for 220 human phenotypes.	Serum alkaline phosphatase levels	344,292 European ancestry individuals, 118,886 East Asian ancestry individuals	NA	13q14.11		LINC02341			ENSG00000283554	NA	NA	rs58973023-T	rs58973023	0	58973023	intron_variant	0	NR	4e-112	111.398		0.0499	[0.046-0.054] unit increase	Affymetrix, Illumina [20533886] (imputed)	N
2	rs9594738	13	42965694	rs8001611	2018-03-05	29304378	Medina-Gomez C	2018-01-04	Am J Hum Genet	www.ncbi.nlm.nih.gov/pubmed/29304378	Life-Course Genome-wide Association Study Meta-analysis of Total Body BMD and Assessment of Age-Specific Effects.	Total body bone mineral density (age 30-45)	10,062 European and unknown ancestry individuals	NA	13q14.11	NR	LINC02341			ENSG00000283554	NA	NA	rs8001611-T	rs8001611	0	8001611	intron_variant	0	0.5404	2e-10	9.69897		0.0947	unit increase	Affymetrix, Illumina [~ 23700000] (imputed)	N
2	rs9594738	13	42965694	rs8001611	2014-10-01	23644456	Styrkarsdottir U	2013-05-05	Nature	www.ncbi.nlm.nih.gov/pubmed/23644456	Nonsense mutation in the LGR4 gene is associated with several human diseases and other traits.	Bone mineral density	4,931 European ancestry cases, 69,034 European ancestry controls	NA	13q14.11	NR	LINC02341			ENSG00000283554	NA	NA	rs8001611-?	rs8001611	0	8001611	intron_variant	0	NR	2e-12	11.699		1.21	[NR]	Illumina [30600000] (imputed)	N
2	rs9594738	13	42965694	rs8001611	2022-04-13	34673960	Greenbaum J	2021-10-21	Hum Mol Genet	www.ncbi.nlm.nih.gov/pubmed/34673960	A multi-ethnic whole genome sequencing study to identify novel loci for bone mineral density.	Bone mineral density (spine)	2,948 African American individuals, 39,107 European ancestry individuals, 2,451 Hispanic individuals	NA	13q14.11		LINC02341			ENSG00000283554	NA	NA	rs8001611-?	rs8001611	0	8001611	intron_variant	0	NR	7e-25	24.1549		NA		NR [15500000] (imputed)	N
2	rs9594738	13	42965837	rs9533094	2021-02-19	33547301	Chen VL	2021-02-05	Nat Commun	www.ncbi.nlm.nih.gov/pubmed/33547301	Genome-wide association study of serum liver enzymes implicates diverse metabolic and liver pathology.	Serum alkaline phosphatase levels	390,964 European ancestry individuals	105,030 East Asian ancestry individuals	13q14.11	AKAP11, TNFSF11	LINC02341			ENSG00000283554	NA	NA	rs9533094-G	rs9533094	0	9533094	intron_variant	0	0.49	2e-61	60.699		16.5	z-score increase	Affymetrix [4311822] (imputed)	N
2	rs9594738	13	42969049	rs9533095	2014-07-20	24249740	Zhang L	2013-11-17	Hum Mol Genet	www.ncbi.nlm.nih.gov/pubmed/24249740	Multistage genome-wide association meta-analyses identified two new loci for bone mineral density.	Bone mineral density	5,833 European ancestry females, 2,639 European ancestry males, 784 Han Chinese ancestry females, 763 Han Chinese ancestry males, 712 African American females, 409 Hispanic females	7,010 European ancestry females, 3,772 European ancestry males, 2,980 East Asian ancestry females, 2,159 East Asian ancestry males	13q14.11	TNFSF11	LINC02341			ENSG00000283554	NA	NA	rs9533095-?	rs9533095	0	9533095	intron_variant	0	NR	2e-15	14.699	(spine)	NA		Affymetrix, Illumina [5842825] (imputed)	N
2	rs9594738	13	42969049	rs9533095	2020-02-18	31666285	Olafsson S	2019-10-30	Cancer Epidemiol Biomarkers Prev	www.ncbi.nlm.nih.gov/pubmed/31666285	Common and rare sequence variants influencing tumor biomarkers in blood.	Serum alkaline phosphatase levels	162,774 Icelandic ancestry individuals	NA	13q14.11	intergenic	LINC02341			ENSG00000283554	NA	NA	rs9533095-G	rs9533095	0	9533095	intron_variant	0	0.435	8e-10	9.09691		0.03	[0.03-0.02] unit decrease	Illumina [NR] (imputed)	N
2	rs9594738	13	42969049	rs9533095	2018-03-05	29304378	Medina-Gomez C	2018-01-04	Am J Hum Genet	www.ncbi.nlm.nih.gov/pubmed/29304378	Life-Course Genome-wide Association Study Meta-analysis of Total Body BMD and Assessment of Age-Specific Effects.	Total body bone mineral density (age 45-60)	18,805 European individuals	NA	13q14.11	NR	LINC02341			ENSG00000283554	NA	NA	rs9533095-T	rs9533095	0	9533095	intron_variant	0	0.4647	1e-17	17		0.091	unit decrease	Affymetrix, Illumina [~ 23700000] (imputed)	N
2	rs9594738	13	42969049	rs9533095	2020-09-18	32888494	Vuckovic D	2020-09-01	Cell	www.ncbi.nlm.nih.gov/pubmed/32888494	The Polygenic and Monogenic Basis of Blood Traits and Diseases.	Immature fraction of reticulocytes	408,112 British individuals	NA	13q14.11		LINC02341			ENSG00000283554	NA	NA	rs9533095-T	rs9533095	0	9533095	intron_variant	0	0.486695	2e-10	9.69897		0.0143654	[0.01-0.0188] unit decrease	Affymetrix [93095623] (imputed)	N
2	rs1475249	13	42974818	rs9533096	2020-09-18	32888494	Vuckovic D	2020-09-01	Cell	www.ncbi.nlm.nih.gov/pubmed/32888494	The Polygenic and Monogenic Basis of Blood Traits and Diseases.	Eosinophil counts	408,112 British individuals	NA	13q14.11		LINC02341			ENSG00000283554	NA	NA	rs9533096-G	rs9533096	0	9533096	intron_variant	0	0.781157	9e-10	9.04576		0.0173794	[0.012-0.023] unit increase	Affymetrix [93095623] (imputed)	N
2	rs1475249	13	42974818	rs9533096	2020-09-18	32888494	Vuckovic D	2020-09-01	Cell	www.ncbi.nlm.nih.gov/pubmed/32888494	The Polygenic and Monogenic Basis of Blood Traits and Diseases.	Eosinophil percentage of white cells	408,112 British individuals	NA	13q14.11	NA	LINC02341			ENSG00000283554	NA	NA	rs9533096-G	rs9533096	0	9533096	intron_variant	0	0.781122	4e-09	8.39794		0.0166623	[0.011-0.022] unit increase	Affymetrix [93095623] (imputed)	N
2	rs1475249	13	42977809	rs12874142	2021-06-29	33462484	Sinnott-Armstrong N	2021-01-18	Nat Genet	www.ncbi.nlm.nih.gov/pubmed/33462484	Genetics of 35 blood and urine biomarkers in the UK Biobank.	Serum alkaline phosphatase levels	342,535 European ancestry individuals, 6,019 African ancestry individuals, 7,337 South Asian ancestry individuals	NA	13q14.11	NR	LINC02341			ENSG00000283554	NA	NA	rs12874142-T	rs12874142	0	12874142	intron_variant	0	NR	3e-19	18.5229		0.0261	[0.02-0.032] unit decrease	Affymetrix [9000000] (imputed)	N
2	rs9594738	13	42982302	rs2147161	2021-01-22	33097703	Surakka I	2020-10-23	Nat Commun	www.ncbi.nlm.nih.gov/pubmed/33097703	MEPE loss-of-function variant associates with decreased bone mineral density and increased fracture risk.	Ultradistal forearm bone mineral density	21,907 European ancestry individuals	NA	13q14.11	NR	LINC02341			ENSG00000283554	NA	NA	rs2147161-C	rs2147161	0	2147161	intron_variant	0	0.701	1e-14	14		0.091	[0.067-0.115] SD units decrease	Illumina [11603265] (imputed)	N
2	rs9594738	13	42982302	rs2147161	2022-11-09	36333501	Ishigaki K	2022-11-04	Nat Genet	www.ncbi.nlm.nih.gov/pubmed/36333501	Multi-ancestry genome-wide association analyses identify novel genetic mechanisms in rheumatoid arthritis.	Rheumatoid arthritis	22,350 European ancestry cases, 74,823 European ancestry controls, 11,025 East Asian ancestry cases, 162,608 East Asian ancestry controls, 999 African ancestry cases, 1,108 African ancestry controls, 986 South Asian ancestry cases, 1,258 South Asian ancestry controls, 511 Arab ancestry cases, 352 Arab ancestry controls	NA	13q14.11		LINC02341			ENSG00000283554	NA	NA	rs2147161-T	rs2147161	0	2147161	intron_variant	0	NR	2e-06	5.69897		1.0753	[1.04332899177584-1.10825138611008]	Affymetrix, Illumina [20990826] (imputed)	N
2	rs9594738	13	42982302	rs2147161	2022-11-09	36333501	Ishigaki K	2022-11-04	Nat Genet	www.ncbi.nlm.nih.gov/pubmed/36333501	Multi-ancestry genome-wide association analyses identify novel genetic mechanisms in rheumatoid arthritis.	Rheumatoid arthritis	22,350 European ancestry cases, 74,823 European ancestry controls	NA	13q14.11		LINC02341			ENSG00000283554	NA	NA	rs2147161-T	rs2147161	0	2147161	intron_variant	0	0.2117	3e-06	5.52288		1.07519	[1.04322466409314-1.10814056651254]	Affymetrix, Illumina [20990826] (imputed)	N
2	rs9594738	13	42982302	rs2147161	2022-11-09	36333501	Ishigaki K	2022-11-04	Nat Genet	www.ncbi.nlm.nih.gov/pubmed/36333501	Multi-ancestry genome-wide association analyses identify novel genetic mechanisms in rheumatoid arthritis.	Rheumatoid arthritis (rheumatoid factor and/or anti-cyclic citrullinated peptide seropositive)	17,221 European ancestry cases, 74,823 European ancestry controls	NA	13q14.11		LINC02341			ENSG00000283554	NA	NA	rs2147161-T	rs2147161	0	2147161	intron_variant	0	0.2117	3e-08	7.52288		1.09636	[1.0612681891459-1.13262211700105]	Affymetrix, Illumina [20990826] (imputed)	N
2	rs9594738	13	42982302	rs2147161	2022-11-09	36333501	Ishigaki K	2022-11-04	Nat Genet	www.ncbi.nlm.nih.gov/pubmed/36333501	Multi-ancestry genome-wide association analyses identify novel genetic mechanisms in rheumatoid arthritis.	Rheumatoid arthritis (rheumatoid factor and/or anti-cyclic citrullinated peptide seropositive)	17,221 European ancestry cases, 74,823 European ancestry controls, 8,340 East Asian ancestry cases, 162,608 East Asian ancestry controls, 841 African ancestry cases, 1,108 African ancestry controls, 689 South Asian ancestry cases, 1,258 South Asian ancestry controls, 357 Arab ancestry cases, 352 Arab ancestry controls	NA	13q14.11		LINC02341			ENSG00000283554	NA	NA	rs2147161-T	rs2147161	0	2147161	intron_variant	0	NR	3e-08	7.52288		1.0968	[1.06169278133433-1.13307525646971]	Affymetrix, Illumina [20990826] (imputed)	N
2	rs9594738	13	42988546	rs7328203	2018-10-17	30013184	Waage J	2018-07-16	Nat Genet	www.ncbi.nlm.nih.gov/pubmed/30013184	Genome-wide association and HLA fine-mapping studies identify risk loci and genetic pathways underlying allergic rhinitis.	Allergic rhinitis	59,762 European and unknown ancestry cases, 152,358 European and unknown ancestry controls	60,720 European ancestry cases, 618,527 European ancestry controls	13q14.11	TNFSF11, AKAP11	LINC02341			ENSG00000283554	NA	NA	rs7328203-G	rs7328203	0	7328203	intron_variant	0	0.4606	1e-10	10		1.03	[1.02-1.04]	Affymetrix, Illumina, Perlegen [16531985] (imputed)	N
2	rs9594738	13	42989660	rs9594746	2020-09-21	32888493	Chen MH	2020-09-01	Cell	www.ncbi.nlm.nih.gov/pubmed/32888493	Trans-ethnic and Ancestry-Specific Blood-Cell Genetics in 746,667 Individuals from 5 Global Populations.	Lymphocyte count	524,923 European ancestry individuals	NA	13q14.11	NR	LINC02341			ENSG00000283554	NA	NA	rs9594746-C	rs9594746	0	9594746	intron_variant	0	0.531828	1e-27	27		0.02067	[0.017-0.024] SD unit decrease	Affymetrix, Illumina [50265552] (imputed)	N
2	rs9594738	13	42991456	rs67190063	2021-12-14	34594039	Sakaue S	2021-09-30	Nat Genet	www.ncbi.nlm.nih.gov/pubmed/34594039	A cross-population atlas of genetic associations for 220 human phenotypes.	Lymphocyte count	349,856 European ancestry individuals, 95,717 East Asian ancestry individuals	NA	13q14.11		LINC02341			ENSG00000283554	NA	NA	rs67190063-C	rs67190063	0	67190063	intron_variant	0	NR	2e-19	18.699		0.0199	[0.016-0.024] unit decrease	Affymetrix, Illumina [20531022] (imputed)	N
2	rs9594738	13	42996548	rs9533100	2017-12-01	28928442	Tian C	2017-09-19	Nat Commun	www.ncbi.nlm.nih.gov/pubmed/28928442	Genome-wide association and HLA region fine-mapping studies identify susceptibility loci for multiple common infections.	Tonsillectomy	60,098 European ancestry cases, 113,323 European ancestry controls	NA	13q14.11	NR	LINC02341			ENSG00000283554	NA	NA	rs9533100-?	rs9533100	0	9533100	intron_variant	0	NR	1e-07	7		0.0429	[0.027-0.059] unit decrease	Illumina [at least 560000] (imputed)	N
2	rs9594738	13	42996548	rs9533100	2020-09-18	32888494	Vuckovic D	2020-09-01	Cell	www.ncbi.nlm.nih.gov/pubmed/32888494	The Polygenic and Monogenic Basis of Blood Traits and Diseases.	Lymphocyte count	408,112 British individuals	NA	13q14.11		LINC02341			ENSG00000283554	NA	NA	rs9533100-T	rs9533100	0	9533100	intron_variant	0	0.53575	7e-21	20.1549		0.020792	[0.016-0.025] unit decrease	Affymetrix [93095623] (imputed)	N
2	rs9594738	13	42996548	rs9533100	2019-06-21	31015401	Wu Y	2019-04-23	Nat Commun	www.ncbi.nlm.nih.gov/pubmed/31015401	Genome-wide association study of medication-use and associated disease in the UK Biobank.	Medication use (thyroid preparations)	24,832 European ancestry cases, 280,750 European ancestry controls	NA	13q14.11	AKAP11	LINC02341			ENSG00000283554	NA	NA	rs9533100-G	rs9533100	0	9533100	intron_variant	0	0.4624	1e-13	13		0.0677269	[0.05-0.086] unit decrease	Affymetrix [7288503] (imputed)	N
2	rs9594738	13	43018030	rs9525625	2016-07-24	26192919	Liu JZ	2015-07-20	Nat Genet	www.ncbi.nlm.nih.gov/pubmed/26192919	Association analyses identify 38 susceptibility loci for inflammatory bowel disease and highlight shared genetic risk across populations.	Crohn's disease	5,956 European ancestry cases, 14,927 European ancestry controls	14,594 European ancestry cases, 26,715 European ancestry controls, 151 Iranian ancestry cases, 342 Iranian ancestry controls, 184 Indian ancestry cases, 990 Indian ancestry controls, 1,690 East Asian ancestry cases, 3,719 East Asian ancestry controls	13q14.11	AKAP1, TFSF11	LINC02341			ENSG00000283554	NA	NA	rs9525625-A	rs9525625	0	9525625	intron_variant	0	0.4706	1e-09	9	(EA)	1.0764	[1.05-1.1]	Affymetrix, Illumina [~ 9000000] (imputed)	N
2	rs9594738	13	43018030	rs9525625	2016-07-24	26192919	Liu JZ	2015-07-20	Nat Genet	www.ncbi.nlm.nih.gov/pubmed/26192919	Association analyses identify 38 susceptibility loci for inflammatory bowel disease and highlight shared genetic risk across populations.	Inflammatory bowel disease	12,882 European ancestry cases, 21,770 European ancestry controls	25,273 European ancestry cases, 26,715 European ancestry controls, 548 Iranian ancestry cases, 342 Iranian ancestry control, 1,423 Indian ancestry cases, 990 Indian ancestry controls, 2,824 East Asian ancestry cases, 3,719 East Asian ancestry controls	13q14.11	AKAP1, TFSF11	LINC02341			ENSG00000283554	NA	NA	rs9525625-A	rs9525625	0	9525625	intron_variant	0	0.4706	7e-06	5.1549	(EA)	1.04603	[1.03-1.07]	Affymetrix, Illumina [~ 9000000] (imputed)	N
2	rs9594738	13	43026661	rs1830790	2017-08-30	27863252	Astle WJ	2016-11-17	Cell	www.ncbi.nlm.nih.gov/pubmed/27863252	The Allelic Landscape of Human Blood Cell Trait Variation and Links to Common Complex Disease.	Lymphocyte percentage of white cells	171,748 European ancestry individuals	NA	13q14.11	intergenic	LINC02341			ENSG00000283554	NA	NA	rs1830790-A	rs1830790	0	1830790	intron_variant	0	0.531	3e-09	8.52288		0.0213427	[0.014-0.028] unit decrease	Affymetrix [~ 2500000] (imputed)	N
2	rs9594738	13	43032027	rs12430303	2020-11-12	33106285	Lopez-Isac E	2020-10-26	Ann Rheum Dis	www.ncbi.nlm.nih.gov/pubmed/33106285	Combined genetic analysis of juvenile idiopathic arthritis clinical subtypes identifies novel risk loci, target genes and key regulatory mechanisms.	Arthritis (juvenile idiopathic)	3,305 European ancestry cases, 9,196 European ancestry controls	2,751 European ancestry cases, 15,886 European ancestry controls	13q14.11	TNFSF11	LINC02341			ENSG00000283554	NA	NA	rs12430303-C	rs12430303	0	12430303	intron_variant	0	NR	2e-09	8.69897		1.14	[1.09-1.19]	Illumina [7461261] (imputed)	N
2	rs9594738	13	43032593	rs9594759	2008-06-20	18445777	Styrkarsdottir U	2008-04-29	N Engl J Med	www.ncbi.nlm.nih.gov/pubmed/18445777	Multiple genetic loci for bone mineral density and fractures.	Bone mineral density (spine)	5,861 European ancestry individuals	7,925 European ancestry individuals	13q14.11	RANKL	LINC02341			ENSG00000283554	NA	NA	rs9594759-T	rs9594759	0	9594759	intron_variant	0	0.62	2e-21	20.699		0.17	[0.14-0.21] s.d. decrease	Illumina [301019]	N
2	rs9594738	13	43032593	rs9594759	2009-01-16	19079262	Styrkarsdottir U	2008-12-14	Nat Genet	www.ncbi.nlm.nih.gov/pubmed/19079262	New sequence variants associated with bone mineral density.	Bone mineral density (spine)	6,865 European ancestry individuals	8,510 European ancestry individuals	13q14.11	RANKL	LINC02341			ENSG00000283554	NA	NA	rs9594759-T	rs9594759	0	9594759	intron_variant	0	0.62	2e-17	16.699		0.12	[0.09-0.15] s.d. decrease	Illumina [305051]	N
2	rs9594738	13	43034968	rs1853573	2021-01-26	32603359	Ferreira MAR	2020-06-30	PLoS Genet	www.ncbi.nlm.nih.gov/pubmed/32603359	Age-of-onset information helps identify 76 genetic variants associated with allergic disease.	Allergic disease (asthma, hay fever and/or eczema) (multivariate analysis)	477,968 European ancestry individuals	NA	13q14.11	AKAP11, TNFSF11	LINC02341			ENSG00000283554	NA	NA	rs1853573-G	rs1853573	0	1853573	intron_variant	0	0.465	4e-12	11.3979		0.029	[0.021-0.037] unit decrease	NR [NR] (imputed)	N
2	rs9594738	13	43034968	rs1853573	2021-01-26	32603359	Ferreira MAR	2020-06-30	PLoS Genet	www.ncbi.nlm.nih.gov/pubmed/32603359	Age-of-onset information helps identify 76 genetic variants associated with allergic disease.	Allergic disease (asthma, hay fever and/or eczema) (age of onset)	117,130 European ancestry individuals	NA	13q14.11	AKAP11, TNFSF11	LINC02341			ENSG00000283554	NA	NA	rs1853573-G	rs1853573	0	1853573	intron_variant	0	0.465	4e-12	11.3979		0.029	[0.021-0.037] unit decrease	NR [7647814] (imputed)	N
2	rs9594738	13	43034968	rs1853573	2021-12-14	34594039	Sakaue S	2021-09-30	Nat Genet	www.ncbi.nlm.nih.gov/pubmed/34594039	A cross-population atlas of genetic associations for 220 human phenotypes.	Nasal polyps	5,093 European ancestry cases, 444,966 European ancestry controls, 160 East Asian ancestry cases, 151,846 East Asian ancestry controls	NA	13q14.11		LINC02341			ENSG00000283554	NA	NA	rs1853573-C	rs1853573	0	1853573	intron_variant	0	NR	2e-08	7.69897		0.1146	[0.074-0.155] unit increase	Affymetrix, Illumina [25837843] (imputed)	N
2	rs9594738	13	43039673	rs4512994	2020-11-24	33067605	Folkersen L	2020-10-16	Nat Metab	www.ncbi.nlm.nih.gov/pubmed/33067605	Genomic and drug target evaluation of 90 cardiovascular proteins in 30,931 individuals.	TNF-related activation-induced cytokine levels	21,758 European ancestry individuals	9,173 individuals	13q14.11		LINC02341			ENSG00000283554	NA	NA	rs4512994-A	rs4512994	0	4512994	intron_variant	0	0.46	3e-31	30.5229		0.1139	unit increase	Affymetrix, Illumina [20300000] (imputed)	N
2	rs9594738	13	43043595	rs12428878	2020-09-21	32888493	Chen MH	2020-09-01	Cell	www.ncbi.nlm.nih.gov/pubmed/32888493	Trans-ethnic and Ancestry-Specific Blood-Cell Genetics in 746,667 Individuals from 5 Global Populations.	Lymphocyte count	643,370 African American or Afro-Caribbean, African ancestry, European ancestry, East Asian ancestry, Hispanic or Latin American and South Asian ancestry individuals	NA	13q14.11	NR	LINC02341			ENSG00000283554	NA	NA	rs12428878-G	rs12428878	0	12428878	intron_variant	0	0.47384	2e-25	24.699		NA		Affymetrix, Illumina [23472807] (imputed)	N
2	rs9594738	13	43044946	rs7990020	2021-12-14	34594039	Sakaue S	2021-09-30	Nat Genet	www.ncbi.nlm.nih.gov/pubmed/34594039	A cross-population atlas of genetic associations for 220 human phenotypes.	Hypothyroidism	30,155 European ancestry cases, 379,986 European ancestry controls, 1,114 East Asian ancestry cases, 172,656 East Asian ancestry controls	NA	13q14.11		LINC02341			ENSG00000283554	NA	NA	rs7990020-C	rs7990020	0	7990020	intron_variant	0	NR	1e-08	8		0.0577	[0.038-0.077] unit increase	Affymetrix, Illumina [25801083] (imputed)	N
2	rs9594738	13	43044946	rs7990020	2021-12-14	34594039	Sakaue S	2021-09-30	Nat Genet	www.ncbi.nlm.nih.gov/pubmed/34594039	A cross-population atlas of genetic associations for 220 human phenotypes.	Medication use (thyroid preparations)	24,832 European ancestry cases, 280,750 European ancestry controls, 3,103 East Asian ancestry cases, 175,623 East Asian ancestry controls	NA	13q14.11		LINC02341			ENSG00000283554	NA	NA	rs7990020-C	rs7990020	0	7990020	intron_variant	0	NR	5e-13	12.301		0.0632	[0.046-0.08] unit increase	Affymetrix, Illumina [15248280] (imputed)	N
2	rs9594738	13	43046036	rs2093816	2019-02-08	30595370	Kichaev G	2018-12-27	Am J Hum Genet	www.ncbi.nlm.nih.gov/pubmed/30595370	Leveraging Polygenic Functional Enrichment to Improve GWAS Power.	Autoimmune traits	approximately 459,000 European ancestry individuals	NA	13q14.11		LINC02341			ENSG00000283554	NA	NA	rs2093816-?	rs2093816	0	2093816	intron_variant	0	NR	3e-13	12.5229		NA		NR [~ 8900000] (imputed)	N
2	rs9594738	13	43047260	rs9533118	2020-09-16	32581359	Saevarsdottir S	2020-06-24	Nature	www.ncbi.nlm.nih.gov/pubmed/32581359	FLT3 stop mutation increases FLT3 ligand level and risk of autoimmune thyroid disease.	Autoimmune thyroid disease	30,234 European ancestry cases, 724,172 European ancestry controls	NA	13q14.11	NR	LINC02341			ENSG00000283554	NA	NA	rs9533118-A	rs9533118	0	9533118	intron_variant	0	0.544	1e-14	14		1.07527	[NR]	Affymetrix, Illumina [42900000] (imputed)	N
2	rs9594738	13	43052880	rs2062305	2017-06-02	28067908	de Lange KM	2017-01-09	Nat Genet	www.ncbi.nlm.nih.gov/pubmed/28067908	Genome-wide association study implicates immune activation of multiple integrin genes in inflammatory bowel disease.	Crohn's disease	12,194 European and unknown ancestry cases, 28,072 European and unknown ancestry controls	NA	13q14.11	Intergenic	LINC02341			ENSG00000283554	NA	NA	rs2062305-?	rs2062305	0	2062305	intron_variant	0		4e-07	6.39794		NA		Illumina [9560910] (imputed)	N
2	rs9594738	13	43052880	rs2062305	2012-10-19	21102463	Franke A	2010-11-21	Nat Genet	www.ncbi.nlm.nih.gov/pubmed/21102463	Genome-wide meta-analysis increases to 71 the number of confirmed Crohn's disease susceptibility loci.	Crohn's disease	6,333 European ancestry cases, 15,056 European ancestry controls	15,694 European ancestry cases, 14,026 European ancestry controls, 414 European ancestry trios	13q14.11	TNFSF11	LINC02341			ENSG00000283554	NA	NA	rs2062305-G	rs2062305	0	2062305	intron_variant	0	0.346	5e-10	9.30103		1.1	[1.05-1.15]	Affymetrix, Illumina [953241] (imputed)	N
2	rs9594738	13	43055002	rs9533122	2021-11-25	34033851	Cordell HJ	2021-05-22	J Hepatol	www.ncbi.nlm.nih.gov/pubmed/34033851	An international genome-wide meta-analysis of primary biliary cholangitis: novel risk loci and candidate drugs.	Primary biliary cholangitis	8,021 European ancestry cases, 16,489 European ancestry controls	NA	13q14.11		LINC02341			ENSG00000283554	NA	NA	rs9533122-A	rs9533122	0	9533122	intron_variant	0	NR	6e-13	12.2218		0.155125	[0.11-0.2] unit decrease	NR [5054572] (imputed)	N
3	rs3746460	20	31939710	rs293710	2021-08-24	34021172	Christakoudi S	2021-05-21	Sci Rep	www.ncbi.nlm.nih.gov/pubmed/34021172	GWAS of allometric body-shape indices in UK Biobank identifies loci suggesting associations with morphogenesis, organogenesis, adrenal cell renewal and cancer.	Hip circumference adjusted for BMI	219,872 British ancestry women	NA	20q11.21	BPIFB9P	BPIFB9P			ENSG00000125997	NA	NA	rs293710-C	rs293710	0	293710	intron_variant	0	NR	5e-08	7.30103		0.0164655	[0.011-0.022] unit decrease	Affymetrix [321016] (imputed)	N
3	rs3746460	20	32077916	rs187449369	2020-02-07	31761296	Hernandez Cordero AI	2019-11-21	Am J Hum Genet	www.ncbi.nlm.nih.gov/pubmed/31761296	Genome-wide Associations Reveal Human-Mouse Genetic Convergence and Modifiers of Myogenesis, CPNE1 and STC2.	Appendicular lean mass	181,862 European ancestry elderly individuals	NA	20q11.21	NR	CBFA2T2			ENSG00000078699	NA	NA	rs187449369-A	rs187449369	0	187449369	5_prime_UTR_variant	0	0.266511	1e-10	10		0.0505228	[0.035-0.066] unit decrease	Affymetrix [17914406] (imputed)	N
3	rs3746460	20	32077916	rs187449369	2022-11-23	35164939	van der Meer D	2022-02-11	Biol Psychiatry	www.ncbi.nlm.nih.gov/pubmed/35164939	Boosting Schizophrenia Genetics by Utilizing Genetic Overlap With Brain Morphology.	Brain morphology (MOSTest)	33,735 white British ancestry individuals	NA	20q11.21		CBFA2T2			ENSG00000078699	NA	NA	rs187449369-?	rs187449369	0	187449369	5_prime_UTR_variant	0	NR	7e-11	10.1549		NA		NR [9061072] (imputed)	N
3	rs3746460	20	32077916	rs187449369	2021-08-24	34021172	Christakoudi S	2021-05-21	Sci Rep	www.ncbi.nlm.nih.gov/pubmed/34021172	GWAS of allometric body-shape indices in UK Biobank identifies loci suggesting associations with morphogenesis, organogenesis, adrenal cell renewal and cancer.	Hip circumference adjusted for BMI	186,825 British ancestry men	NA	20q11.21	CBFA2T2	CBFA2T2			ENSG00000078699	NA	NA	rs187449369-A	rs187449369	0	187449369	5_prime_UTR_variant	0	NR	6e-28	27.2218		0.0383934	[0.032-0.045] unit decrease	Affymetrix [323123] (imputed)	N
3	rs3746460	20	32274380	rs3213141	2021-08-24	34021172	Christakoudi S	2021-05-21	Sci Rep	www.ncbi.nlm.nih.gov/pubmed/34021172	GWAS of allometric body-shape indices in UK Biobank identifies loci suggesting associations with morphogenesis, organogenesis, adrenal cell renewal and cancer.	Waist circumference adjusted for body mass index	186,825 British ancestry men	NA	20q11.22	E2F1	E2F1 - PXMP4	ENSG00000101412	ENSG00000101417		189	16184	rs3213141-A	rs3213141	0	3213141	TF_binding_site_variant	1	NR	4e-08	7.39794		0.0193689	[0.012-0.026] unit decrease	Affymetrix [321114] (imputed)	N
3	rs3746460	20	32280829	rs6059412	2019-01-28	30598549	Morris JA	2018-12-31	Nat Genet	www.ncbi.nlm.nih.gov/pubmed/30598549	An atlas of genetic influences on osteoporosis in humans and mice.	Heel bone mineral density	426,824 British ancestry individuals	NA	20q11.22	E2F1	E2F1 - PXMP4	ENSG00000101412	ENSG00000101417		6638	9735	rs6059412-G	rs6059412	0	6059412	intergenic_variant	1	0.702594	1e-19	19		0.0187477	[0.015-0.023] unit decrease	NR [13737936] (imputed)	N
3	rs3746460	20	32280829	rs6059412	2019-02-08	30595370	Kichaev G	2018-12-27	Am J Hum Genet	www.ncbi.nlm.nih.gov/pubmed/30595370	Leveraging Polygenic Functional Enrichment to Improve GWAS Power.	Heel bone mineral density	approximately 446,000 European ancestry individuals	NA	20q11.22		E2F1 - PXMP4	ENSG00000101412	ENSG00000101417		6638	9735	rs6059412-?	rs6059412	0	6059412	intergenic_variant	1	NR	3e-22	21.5229		NA		NR [~ 8900000] (imputed)	N
4	20:34008850_CAA_C	20	33890061	rs6060355	2017-06-21	28270201	Nagy R	2017-03-07	Genome Med	www.ncbi.nlm.nih.gov/pubmed/28270201	Exploration of haplotype research consortium imputation for genome-wide association studies in 20,032 Generation Scotland participants.	Height	19,965 British ancestry individuals from 6863 families.	NA	20q11.22	NR	FAM83C - UQCC1	ENSG00000125998	ENSG00000101019		9833	308	rs6060355-A	rs6060355	0	6060355	intergenic_variant	1	0.357275	8e-13	12.0969		0.00499523	[0.0036-0.0064] m increase	Illumina [24111857] (imputed)	N
4	20:34008850_CAA_C	20	33890061	rs6060355	2022-04-26	35399580	Fernandez-Rhodes L	2022-03-11	HGG Adv	www.ncbi.nlm.nih.gov/pubmed/35399580	Ancestral diversity improves discovery and fine-mapping of genetic loci for anthropometric traits-The Hispanic/Latino Anthropometry Consortium.	Height	59,771 Hispanic or Latin American individuals	8,110 Hispanic or Latin American individuals	20q11.22		FAM83C - UQCC1	ENSG00000125998	ENSG00000101019		9833	308	rs6060355-A	rs6060355	0	6060355	intergenic_variant	1	0.334	9e-15	14.0458		0.0441	[0.033-0.055] unit increase	Affymetrix, Illumina [8927938] (imputed)	N
4	20:34008850_CAA_C	20	33894463	rs878639	2019-05-21	30595370	Kichaev G	2018-12-27	Am J Hum Genet	www.ncbi.nlm.nih.gov/pubmed/30595370	Leveraging Polygenic Functional Enrichment to Improve GWAS Power.	Height	approximately 458,000 European ancestry individuals	NA	20q11.22		UQCC1			ENSG00000101019	NA	NA	rs878639-?	rs878639	0	878639	splice_region_variant	0	NR	1e-300	300		NA		NR [~ 8900000] (imputed)	N
4	20:34008850_CAA_C	20	33905619	rs1406948	2019-11-04	30239722	Pulit SL	2018-09-14	Hum Mol Genet	www.ncbi.nlm.nih.gov/pubmed/30239722	Meta-analysis of genome-wide association studies for body fat distribution in 694,649 individuals of European ancestry.	Waist-to-hip ratio adjusted for BMI	315,284 European ancestry male individuals	NA	20q11.22	NR	UQCC1			ENSG00000101019	NA	NA	rs1406948-A	rs1406948	0	1406948	intron_variant	0	0.3682	2e-19	18.699		0.0159	[0.012-0.019] unit decrease	NR [~ 27400000] (imputed)	N
4	20:34008850_CAA_C	20	33905619	rs1406948	2019-11-04	30239722	Pulit SL	2018-09-14	Hum Mol Genet	www.ncbi.nlm.nih.gov/pubmed/30239722	Meta-analysis of genome-wide association studies for body fat distribution in 694,649 individuals of European ancestry.	Waist-hip ratio	697,734 European ancestry individuals	NA	20q11.22	NA	UQCC1			ENSG00000101019	NA	NA	rs1406948-A	rs1406948	0	1406948	intron_variant	0	0.3679	4e-15	14.3979		0.0137	[0.01-0.017] unit decrease	NR [~ 27400000] (imputed)	N
4	20:34008850_CAA_C	20	33905619	rs1406948	2019-11-04	30239722	Pulit SL	2018-09-14	Hum Mol Genet	www.ncbi.nlm.nih.gov/pubmed/30239722	Meta-analysis of genome-wide association studies for body fat distribution in 694,649 individuals of European ancestry.	Waist-hip ratio	316,772 European ancestry male individuals	NA	20q11.22	NR	UQCC1			ENSG00000101019	NA	NA	rs1406948-A	rs1406948	0	1406948	intron_variant	0	0.3679	4e-15	14.3979		0.0137	[0.01-0.017] unit decrease	NR [~ 27400000] (imputed)	N
4	20:34008850_CAA_C	20	33905619	rs1406948	2017-08-22	28448500	Graff M	2017-04-27	PLoS Genet	www.ncbi.nlm.nih.gov/pubmed/28448500	Genome-wide physical activity interactions in adiposity - A meta-analysis of 200,452 adults.	Waist-to-hip ratio adjusted for BMI in active individuals	1,957 African American women, 1,421 Filipino ancestry women, 305 Indian ancestry women, 65,539 European ancestry women, 1,206 African American men, 2,029 Indian ancestry men, 41,673 European ancestry men, 4,819 European ancestry individuals	4,807 African American women, 12,347 European ancestry women, 265 African American men, 14,540 European ancestry men	20q11.22	GDF5	UQCC1			ENSG00000101019	NA	NA	rs1406948-G	rs1406948	0	1406948	intron_variant	0	0.6027	1e-11	11	(EA, men)	0.0451	[0.032-0.058] unit increase	Affymetrix, Illumina, Perlegen [~ 2500000] (imputed)	N
4	20:34008850_CAA_C	20	33905619	rs1406948	2017-08-22	28448500	Graff M	2017-04-27	PLoS Genet	www.ncbi.nlm.nih.gov/pubmed/28448500	Genome-wide physical activity interactions in adiposity - A meta-analysis of 200,452 adults.	Waist-to-hip ratio adjusted for BMI in active individuals	1,957 African American women, 1,421 Filipino ancestry women, 305 Indian ancestry women, 65,539 European ancestry women, 1,206 African American men, 2,029 Indian ancestry men, 41,673 European ancestry men, 4,819 European ancestry individuals	4,807 African American women, 12,347 European ancestry women, 265 African American men, 14,540 European ancestry men	20q11.22	GDF5	UQCC1			ENSG00000101019	NA	NA	rs1406948-G	rs1406948	0	1406948	intron_variant	0	0.6075	2e-09	8.69897	(EA)	0.0276	[0.019-0.037] unit increase	Affymetrix, Illumina, Perlegen [~ 2500000] (imputed)	N
4	20:34008850_CAA_C	20	33905619	rs1406948	2017-08-18	28448500	Graff M	2017-04-27	PLoS Genet	www.ncbi.nlm.nih.gov/pubmed/28448500	Genome-wide physical activity interactions in adiposity - A meta-analysis of 200,452 adults.	Waist-to-hip ratio adjusted for BMI (joint analysis for main effect and physical activity interaction)	2,518 African American women, 83,707 European ancestry women, 1,773 Filipino ancestry women, 1,030 Indian ancestry women, 1,457 African American men, 52,993 European ancestry men, 7,648 Indian ancestry men, 5,527 European ancestry individuals	6,244 African American women, 17,531 European ancestry women, 329 African American men, 19,956 European ancestry men	20q11.22	GDF5	UQCC1			ENSG00000101019	NA	NA	rs1406948-?	rs1406948	0	1406948	intron_variant	0	0.6075	1e-10	10	(EA, men)	NA		Affymetrix, Illumina, Perlegen [~ 2500000] (imputed)	N
4	20:34008850_CAA_C	20	33907161	rs6060369	2015-07-15	25429064	He M	2014-11-26	Hum Mol Genet	www.ncbi.nlm.nih.gov/pubmed/25429064	Meta-analysis of genome-wide association studies of adult height in East Asians identifies 17 novel loci.	Height	36,227 East Asian ancestry individuals	57,699 East Asian ancestry individuals	20q11.22	UQCC	UQCC1			ENSG00000101019	NA	NA	rs6060369-T	rs6060369	0	6060369	intron_variant	0	0.7	8e-32	31.0969		0.064	[0.05-0.078] unit decrease	Affymetrix, Illumina [2704730] (imputed)	N
4	20:34008850_CAA_C	20	33907161	rs6060369	2009-09-28	18193045	Sanna S	2008-01-13	Nat Genet	www.ncbi.nlm.nih.gov/pubmed/18193045	Common variants in the GDF5-UQCC region are associated with variation in human height.	Height	1,084 European ancestry cases, 1,287 European ancestry controls, 4,298 European individuals	23,684 European ancestry individuals, 3,860 African American individuals	20q11.22	BFZB	UQCC1			ENSG00000101019	NA	NA	rs6060369-C	rs6060369	0	6060369	intron_variant	0	0.44	2e-16	15.699		0.44	[NR] cm increase	Affymetrix, Illumina [~ 2261000] (imputed)	N
4	20:34008850_CAA_C	20	33907161	rs6060369	2008-09-12	18391950	Lettre G	2008-04-06	Nat Genet	www.ncbi.nlm.nih.gov/pubmed/18391950	Identification of ten loci associated with height highlights new biological pathways in human growth.	Height	15,821 European ancestry individuals	Up to 17,801 European ancestry individuals	20q11.22	UQCC, GDF5	UQCC1			ENSG00000101019	NA	NA	rs6060369-C	rs6060369	0	6060369	intron_variant	0	0.36	1e-16	16		0.44	[0.34-0.72] cm increase	Affymetrix, Illumina [2260683] (imputed)	N
4	20:34008850_CAA_C	20	33907161	rs6060369	2019-07-02	31217584	Wojcik GL	2019-06-19	Nature	www.ncbi.nlm.nih.gov/pubmed/31217584	Genetic analyses of diverse populations improves discovery for complex traits.	Height	17,286 African American individuals, 22,192 Hispanic/Latino individuals, 4,680 Asian ancestry individuals, 3,939 Native Hawaiian ancestry individuals, 647 Native American ancestry individuals, 1,052 individuals	NA	20q11.22	NR	UQCC1			ENSG00000101019	NA	NA	rs6060369-?	rs6060369	0	6060369	intron_variant	0	NR	1e-13	13		0.0446394	[0.033-0.056] unit increase	Illumina [34656550] (imputed)	N
4	20:34008850_CAA_C	20	33907161	rs6060369	2022-08-05	35831902	Chiou JS	2022-07-13	BMC Med	www.ncbi.nlm.nih.gov/pubmed/35831902	Your height affects your health: genetic determinants and health-related outcomes in Taiwan.	Height	67,452 Han Chinese ancestry individuals	NA	20q11.22		UQCC1			ENSG00000101019	NA	NA	rs6060369-C	rs6060369	0	6060369	intron_variant	0	NR	4e-36	35.3979		0.07	[0.059-0.081] unit increase	Affymetrix [NR] (imputed)	N
4	20:34008850_CAA_C	20	33907909	rs6088791	2017-05-12	27958378	Floyd JS	2016-12-13	Pharmacogenomics J	www.ncbi.nlm.nih.gov/pubmed/27958378	Large-scale pharmacogenomic study of sulfonylureas and the QT, JT and QRS intervals: CHARGE Pharmacogenomics Working Group.	QRS interval (sulfonylurea treatment interaction)	2,095 European ancestry exposed individuals, 42,907 European ancestry unexposed individuals, 1,167 African American exposed individuals, 10,564 African American unexposed individuals, 794 Hispanic/Latino American exposed individuals, 14,330 Hispanic/Latino American unexposed individuals	NA	20q11.22	UQCC	UQCC1			ENSG00000101019	NA	NA	rs6088791-?	rs6088791	0	6088791	intron_variant	0	NR	8e-07	6.09691		1.1	[0.71-1.49] ms decrease	Affymetrix, Illumina [~ 2500000] (imputed)	N
4	20:34008850_CAA_C	20	33912371	rs2425059	2021-11-08	33766948	Zhu Z	2021-03-25	Eur Respir J	www.ncbi.nlm.nih.gov/pubmed/33766948	A large-scale genome-wide association analysis of lung function in the Chinese population identifies novel loci and highlights shared genetic etiology with obesity.	Lung function (FVC) and waist to hip ratio adjusted for BMI	up to 100,285 Chinese ancestry individuals	up to 457,756 European ancestry individuals	20q11.22		UQCC1			ENSG00000101019	NA	NA	rs2425059-T	rs2425059	0	2425059	intron_variant	0	NR	2e-14	13.699	(East Asian)	NA		Affymetrix [NR] (imputed)	N
4	20:34008850_CAA_C	20	33914208	rs6060373	2013-02-08	23207799	Deng FY	2012-11-30	Bone	www.ncbi.nlm.nih.gov/pubmed/23207799	Genome-wide association study identified UQCC locus for spine bone size in humans.	Spine bone size	2,286 European ancestry individuals	2,503 European ancestry individuals, 1,627 Han Chinese ancestry individuals	20q11.22	UQCC	UQCC1			ENSG00000101019	NA	NA	rs6060373-C	rs6060373	0	6060373	intron_variant	0	0.39	2e-07	6.69897		0.79	cm^2 increase	Affymetrix [746709]	N
4	20:34008850_CAA_C	20	33914208	rs6060373	2015-11-14	25848760	Sun Y	2015-04-07	PLoS One	www.ncbi.nlm.nih.gov/pubmed/25848760	A common variant of ubiquinol-cytochrome c reductase complex is associated with DDH.	Developmental dysplasia of the hip	386 Han Chinese ancestry cases, 558 Han Chinese ancestry controls	755 Han Chinese ancestry cases, 944 Han Chinese ancestry controls	20q11.22	UQCC	UQCC1			ENSG00000101019	NA	NA	rs6060373-A	rs6060373	0	6060373	intron_variant	0	0.72	4e-06	5.39794		1.35	(1.19-1.53)	Illumina [704516]	N
4	20:34008850_CAA_C	20	33914208	rs6060373	2008-09-17	18391952	Weedon MN	2008-04-06	Nat Genet	www.ncbi.nlm.nih.gov/pubmed/18391952	Genome-wide association analysis identifies 20 loci that influence adult height.	Height	13,665 European ancestry individuals	16,482 European ancestry individuals	20q11.22	GDF5	UQCC1			ENSG00000101019	NA	NA	rs6060373-A	rs6060373	0	6060373	intron_variant	0	0.62	2e-17	16.699		0.08	[0.05-0.11] s.d. decrease (males)	Affymetrix [402951]	N
4	20:34008850_CAA_C	20	33914208	rs6060373	2019-07-02	31217584	Wojcik GL	2019-06-19	Nature	www.ncbi.nlm.nih.gov/pubmed/31217584	Genetic analyses of diverse populations improves discovery for complex traits.	Height	17,286 African American individuals, 22,192 Hispanic/Latino individuals, 4,680 Asian ancestry individuals, 3,939 Native Hawaiian ancestry individuals, 647 Native American ancestry individuals, 1,052 individuals	NA	20q11.22	NR	UQCC1			ENSG00000101019	NA	NA	rs6060373-?	rs6060373	0	6060373	intron_variant	0	NR	1e-13	13		0.0446164	[0.033-0.056] unit increase	Illumina [34656550] (imputed)	N
4	20:34008850_CAA_C	20	33914208	rs6060373	2022-08-05	35831902	Chiou JS	2022-07-13	BMC Med	www.ncbi.nlm.nih.gov/pubmed/35831902	Your height affects your health: genetic determinants and health-related outcomes in Taiwan.	Height	67,452 Han Chinese ancestry individuals	NA	20q11.22		UQCC1			ENSG00000101019	NA	NA	rs6060373-G	rs6060373	0	6060373	intron_variant	0	NR	6e-36	35.2218		0.069	[0.059-0.08] unit increase	Affymetrix [NR] (imputed)	N
4	20:34008850_CAA_C	20	33926103	rs2248393	2019-02-08	30664745	Tachmazidou I	2019-01-21	Nat Genet	www.ncbi.nlm.nih.gov/pubmed/30664745	Identification of new therapeutic targets for osteoarthritis through genome-wide analyses of UK Biobank data.	Osteoarthritis	77,052 European ancestry cases, 378,169 European ancestry controls	NA	20q11.22	NR	UQCC1			ENSG00000101019	NA	NA	rs2248393-C	rs2248393	0	2248393	intron_variant	0	0.63	4e-14	13.3979		1.04	[1.03-1.06]	Affymetrix, Illumina [up to 17000000] (imputed)	N
4	20:34008850_CAA_C	20	33936338	rs6142351	2021-11-08	33766948	Zhu Z	2021-03-25	Eur Respir J	www.ncbi.nlm.nih.gov/pubmed/33766948	A large-scale genome-wide association analysis of lung function in the Chinese population identifies novel loci and highlights shared genetic etiology with obesity.	Lung function (FEV1) and waist to hip ratio adjusted for BMI	up to 100,285 Chinese ancestry individuals	up to 457,756 European ancestry individuals	20q11.22		UQCC1			ENSG00000101019	NA	NA	rs6142351-G	rs6142351	0	6142351	intron_variant	0	NR	5e-16	15.301	(East Asian)	NA		Affymetrix [NR] (imputed)	N
4	20:34008850_CAA_C	20	33951799	rs4911492	2017-08-22	28448500	Graff M	2017-04-27	PLoS Genet	www.ncbi.nlm.nih.gov/pubmed/28448500	Genome-wide physical activity interactions in adiposity - A meta-analysis of 200,452 adults.	Waist-to-hip ratio adjusted for body mass index	2,518 African American women, 83,707 European ancestry women, 1,773 Filipino ancestry women, 1,030 Indian ancestry women, 1,457 African American men, 52,993 European ancestry men, 7,648 Indian ancestry men, 5,527 European ancestry individuals	6,244 African American women, 17,531 European ancestry women, 329 African American men, 19,956 European ancestry men	20q11.22	GDF5	UQCC1			ENSG00000101019	NA	NA	rs4911492-A	rs4911492	0	4911492	intron_variant	0	0.606	7e-10	9.1549	(EA, men)	0.0361	[0.025-0.047] unit increase	Affymetrix, Illumina, Perlegen [~ 2500000] (imputed)	N
4	20:34008850_CAA_C	20	33969530	rs1406947	2022-10-24	36168886	Thareja G	2022-09-28	Hum Mol Genet	www.ncbi.nlm.nih.gov/pubmed/36168886	Differences and commonalities in the genetic architecture of protein quantitative trait loci in European and Arab populations.	Copine-1 levels	2,935 Qatari ancestry individuals	NA	20q11.22		UQCC1			ENSG00000101019	NA	NA	rs1406947-T	rs1406947	0	1406947	intron_variant	0	0.481942	8e-24	23.0969		0.27159	[0.22-0.32] unit increase	NR [10004359]	N
4	20:34008850_CAA_C	20	33969530	rs1406947	2022-07-01	35361970	Okbay A	2022-03-31	Nat Genet	www.ncbi.nlm.nih.gov/pubmed/35361970	Polygenic prediction of educational attainment within and between families from genome-wide association analyses in 3 million individuals.	Educational attainment	3,037,499 European ancestry individuals	NA	20q11.22		UQCC1			ENSG00000101019	NA	NA	rs1406947-T	rs1406947	0	1406947	intron_variant	0	0.603	1e-08	8		0.0061114	[0.004-0.0082] unit decrease	Illumina [10675380] (imputed)	N
4	20:34008850_CAA_C	20	33971914	rs4911494	2019-04-03	30778226	Justice AE	2019-02-18	Nat Genet	www.ncbi.nlm.nih.gov/pubmed/30778226	Protein-coding variants implicate novel genes related to lipid homeostasis contributing to body-fat distribution.	Waist-to-hip ratio adjusted for BMI (additive genetic model)	up to 130,976 European ancestry men, up to 164,238 African American, South Asian, East Asian and Hispanic ancestry men	up to 62,500 European ancestry men	20q11.22	UQCC1	UQCC1			ENSG00000101019	NA	NA	rs4911494-T	rs4911494	0	4911494	missense_variant	0	0.5948	3e-16	15.5229		0.025	[0.019-0.031] unit increase	Affymetrix, Illumina [at least 228985]	N
4	20:34008850_CAA_C	20	33971914	rs4911494	2019-04-03	30778226	Justice AE	2019-02-18	Nat Genet	www.ncbi.nlm.nih.gov/pubmed/30778226	Protein-coding variants implicate novel genes related to lipid homeostasis contributing to body-fat distribution.	Waist-to-hip ratio adjusted for BMI (additive genetic model)	288,492 European ancestry individuals	132,177 European ancestry individuals	20q11.22	UQCC1	UQCC1			ENSG00000101019	NA	NA	rs4911494-T	rs4911494	0	4911494	missense_variant	0	0.6181	3e-13	12.5229		0.0176	[0.013-0.022] unit increase	Affymetrix, Illumina [at least 228985]	N
4	20:34008850_CAA_C	20	33971914	rs4911494	2019-04-03	30778226	Justice AE	2019-02-18	Nat Genet	www.ncbi.nlm.nih.gov/pubmed/30778226	Protein-coding variants implicate novel genes related to lipid homeostasis contributing to body-fat distribution.	Waist-to-hip ratio adjusted for BMI (additive genetic model)	288,492 European ancestry individuals, up to 15,687 African American individuals, up to 29,315 South Asian ancestry individuals, up to 6,800 East Asian ancestry individuals, up to 4,075 Hispanic ancestry individuals	132,177 European ancestry individuals	20q11.22	UQCC1	UQCC1			ENSG00000101019	NA	NA	rs4911494-T	rs4911494	0	4911494	missense_variant	0	0.6015	2e-16	15.699		0.0184	[0.014-0.023] unit increase	Affymetrix, Illumina [at least 228985]	N
4	20:34008850_CAA_C	20	33971914	rs4911494	2019-04-03	30778226	Justice AE	2019-02-18	Nat Genet	www.ncbi.nlm.nih.gov/pubmed/30778226	Protein-coding variants implicate novel genes related to lipid homeostasis contributing to body-fat distribution.	Waist-to-hip ratio adjusted for BMI (additive genetic model)	up to 130,976 European ancestry men	up to 62,500 European ancestry men	20q11.22	UQCC1	UQCC1			ENSG00000101019	NA	NA	rs4911494-T	rs4911494	0	4911494	missense_variant	0	0.6164	3e-14	13.5229		0.0253	[0.019-0.032] unit increase	Affymetrix, Illumina [at least 228985]	N
4	20:34008850_CAA_C	20	33972899	rs4911179	2017-05-12	27958378	Floyd JS	2016-12-13	Pharmacogenomics J	www.ncbi.nlm.nih.gov/pubmed/27958378	Large-scale pharmacogenomic study of sulfonylureas and the QT, JT and QRS intervals: CHARGE Pharmacogenomics Working Group.	QRS interval (sulfonylurea treatment interaction)	2,095 European ancestry exposed individuals, 42,907 European ancestry unexposed individuals, 1,167 African American exposed individuals, 10,564 African American unexposed individuals, 794 Hispanic/Latino American exposed individuals, 14,330 Hispanic/Latino American unexposed individuals	NA	20q11.22	UQCC	UQCC1			ENSG00000101019	NA	NA	rs4911179-?	rs4911179	0	4911179	intron_variant	0	NR	8e-08	7.09691	(EA)	1.7	[1.11-2.29] ms decrease	Affymetrix, Illumina [~ 2500000] (imputed)	N
4	20:34008850_CAA_C	20	33972948	rs4911180	2018-07-24	26426971	Winkler TW	2015-10-01	PLoS Genet	www.ncbi.nlm.nih.gov/pubmed/26426971	The Influence of Age and Sex on Genetic Associations with Adult Body Size and Shape: A Large-Scale Genome-Wide Interaction Study.	Waist-to-hip ratio adjusted for BMI	up to 113,720 European ancestry men, up to 138,655 European ancestry women	NA	20q11.22	NR	UQCC1			ENSG00000101019	NA	NA	rs4911180-A	rs4911180	0	4911180	intron_variant	0	0.603049	3e-09	8.52288		0.0197083	unit increase	Affymetrix, Illumina, Perlegen [up to 2800000] (imputed)	N
4	20:34008850_CAA_C	20	33972948	rs4911180	2018-07-24	26426971	Winkler TW	2015-10-01	PLoS Genet	www.ncbi.nlm.nih.gov/pubmed/26426971	The Influence of Age and Sex on Genetic Associations with Adult Body Size and Shape: A Large-Scale Genome-Wide Interaction Study.	Waist-to-hip ratio adjusted for BMI x sex x age interaction (4df test)	up to 43,776 European ancestry men aged <50, up to 50,526 European ancestry women aged <50, up to 69,944 European ancestry men aged >50, up to 88,129 European ancestry women aged >50	NA	20q11.22	NR	UQCC1			ENSG00000101019	NA	NA	rs4911180-A	rs4911180	0	4911180	intron_variant	0	0.603049	4e-10	9.39794		NA		Affymetrix, Illumina, Perlegen [up to 2800000] (imputed)	N
4	20:34008850_CAA_C	20	33972948	rs4911180	2017-08-22	28448500	Graff M	2017-04-27	PLoS Genet	www.ncbi.nlm.nih.gov/pubmed/28448500	Genome-wide physical activity interactions in adiposity - A meta-analysis of 200,452 adults.	Waist-to-hip ratio adjusted for body mass index	2,518 African American women, 83,707 European ancestry women, 1,773 Filipino ancestry women, 1,030 Indian ancestry women, 1,457 African American men, 52,993 European ancestry men, 7,648 Indian ancestry men, 5,527 European ancestry individuals	6,244 African American women, 17,531 European ancestry women, 329 African American men, 19,956 European ancestry men	20q11.22	UQCC	UQCC1			ENSG00000101019	NA	NA	rs4911180-A	rs4911180	0	4911180	intron_variant	0	0.6062	2e-08	7.69897	(EA)	0.0224	[0.015-0.03] unit increase	Affymetrix, Illumina, Perlegen [~ 2500000] (imputed)	N
4	20:34008850_CAA_C	20	33975181	rs6088813	2009-04-22	19343178	Soranzo N	2009-04-03	PLoS Genet	www.ncbi.nlm.nih.gov/pubmed/19343178	Meta-analysis of genome-wide scans for human adult stature identifies novel Loci and associations with measures of skeletal frame size.	Height	12,611 European ancestry individuals	7,187 European ancestry individuals	20q11.22	UQCC	UQCC1			ENSG00000101019	NA	NA	rs6088813-?	rs6088813	0	6088813	intron_variant	0	0.11	1e-13	13		0.09	[0.07-0.11] s.d. decrease	Illumina [229216]	N
4	20:34008850_CAA_C	20	33975181	rs6088813	2019-07-02	31217584	Wojcik GL	2019-06-19	Nature	www.ncbi.nlm.nih.gov/pubmed/31217584	Genetic analyses of diverse populations improves discovery for complex traits.	Height	17,286 African American individuals, 22,192 Hispanic/Latino individuals, 4,680 Asian ancestry individuals, 3,939 Native Hawaiian ancestry individuals, 647 Native American ancestry individuals, 1,052 individuals	NA	20q11.22	NR	UQCC1			ENSG00000101019	NA	NA	rs6088813-?	rs6088813	0	6088813	intron_variant	0	NR	3e-10	9.52288		0.0376073	[0.026-0.049] unit decrease	Illumina [34656550] (imputed)	N
4	20:34008850_CAA_C	20	33975181	rs6088813	2021-11-04	30175238	Jackson VE	2018-01-12	Wellcome Open Res	www.ncbi.nlm.nih.gov/pubmed/30175238	Meta-analysis of exome array data identifies six novel genetic loci for lung function.	Lung function (FVC)	60,749 European ancestry individuals, 7,721 African ancestry individuals	111,556 European ancestry individuals	20q11.22	UQCC1	UQCC1			ENSG00000101019	NA	NA	rs6088813-C	rs6088813	0	6088813	intron_variant	0	0.41441	5e-19	18.301		8.915	unit decrease	Illumina [179215]	N
4	20:34008850_CAA_C	20	33975181	rs6088813	2022-08-05	35831902	Chiou JS	2022-07-13	BMC Med	www.ncbi.nlm.nih.gov/pubmed/35831902	Your height affects your health: genetic determinants and health-related outcomes in Taiwan.	Height	67,452 Han Chinese ancestry individuals	NA	20q11.22		UQCC1			ENSG00000101019	NA	NA	rs6088813-C	rs6088813	0	6088813	intron_variant	0	NR	1e-38	38		0.072	[0.061-0.083] unit increase	Affymetrix [NR] (imputed)	N
4	20:34008850_CAA_C	20	33986566	rs1886693	2022-03-25	34270706	Lin E	2021-07-16	Hum Mol Genet	www.ncbi.nlm.nih.gov/pubmed/34270706	Genome-wide association study in the Taiwan biobank identifies four novel genes for human height: NABP2, RASA2, RNF41 and SLC39A5.	Height	14,571 Taiwanese Han Chinese ancestry individuals	20,506 Taiwanese Han Chinese ancestry individuals	20q11.22	UQCC1	UQCC1			ENSG00000101019	NA	NA	rs1886693-?	rs1886693	0	1886693	intron_variant	0	NR	2e-09	8.69897		0.47	[0.31-0.63] unit increase	Affymetrix [5682219] (imputed)	N
4	20:34008850_CAA_C	20	34001250	rs6087705	2021-12-15	34560273	Shadrin AA	2021-09-21	Neuroimage	www.ncbi.nlm.nih.gov/pubmed/34560273	Vertex-wise multivariate genome-wide association study identifies 780 unique genetic loci associated with cortical morphology.	Cortical thickness	35,657 White British ancestry individuals	NA	20q11.22	NR	UQCC1 - GDF5-AS1	ENSG00000101019	ENSG00000204183		1416	19582	rs6087705-G	rs6087705	0	6087705	upstream_gene_variant	1	0.3699	1e-17	17		NA		NR [9056863] (imputed)	N
4	20:34008850_CAA_C	20	34005240	rs6060402	2017-06-21	28270201	Nagy R	2017-03-07	Genome Med	www.ncbi.nlm.nih.gov/pubmed/28270201	Exploration of haplotype research consortium imputation for genome-wide association studies in 20,032 Generation Scotland participants.	Height	19,965 British ancestry individuals from 6863 families.	NA	20q11.22	intergenic	UQCC1 - GDF5-AS1	ENSG00000101019	ENSG00000204183		5406	15592	rs6060402-C	rs6060402	0	6060402	intergenic_variant	1	0.3585	3e-13	12.5229		0.00514827	[0.0038-0.0065] m decrease	Illumina [24111857] (imputed)	N
4	20:34008850_CAA_C	20	34005240	rs6060402	2022-03-25	34270706	Lin E	2021-07-16	Hum Mol Genet	www.ncbi.nlm.nih.gov/pubmed/34270706	Genome-wide association study in the Taiwan biobank identifies four novel genes for human height: NABP2, RASA2, RNF41 and SLC39A5.	Height	14,571 Taiwanese Han Chinese ancestry individuals	20,506 Taiwanese Han Chinese ancestry individuals	20q11.22	UQCC1-GDF5	UQCC1 - GDF5-AS1	ENSG00000101019	ENSG00000204183		5406	15592	rs6060402-?	rs6060402	0	6060402	intergenic_variant	1	NR	6e-09	8.22185		0.46	[0.3-0.62] unit increase	Affymetrix [5682219] (imputed)	N
4	20:34008850_CAA_C	20	34006970	rs6141551	2021-02-03	33398198	Conti DV	2021-01-04	Nat Genet	www.ncbi.nlm.nih.gov/pubmed/33398198	Trans-ancestry genome-wide association meta-analysis of prostate cancer identifies new susceptibility loci and informs genetic risk prediction.	Prostate cancer	85,554 European ancestry cases, 10,368 African ancestry cases, 8,611 East Asian ancestry cases, 2,714 Hispanic cases, 91,972 European ancestry controls, 10,986 African ancestry controls, 18,809 East Asian ancestry controls, 5,239 Hispanic controls	NA	20q11.22	NR	UQCC1 - GDF5-AS1	ENSG00000101019	ENSG00000204183		7136	13862	rs6141551-C	rs6141551	0	6141551	intergenic_variant	1	NR	3e-09	8.52288		1.042	[1.03-1.06]	Affymetrix, Illumina [29235255] (imputed)	N
4	20:34008850_CAA_C	20	34008623	rs6142381	2019-03-07	30578418	Giri A	2018-12-21	Nat Genet	www.ncbi.nlm.nih.gov/pubmed/30578418	Trans-ethnic association study of blood pressure determinants in over 750,000 individuals.	Pulse pressure	365,998 European ancestry individuals, 63,490 African ancestry individuals, 22,802 Hispanic individuals, 4,792 Asian ancestry individuals, 2,695 Native American ancestry individuals	299,024 European ancestry individuals, 17,277 individuals	20q11.22	GDF5	UQCC1 - GDF5-AS1	ENSG00000101019	ENSG00000204183		8789	12209	rs6142381-A	rs6142381	0	6142381	intergenic_variant	1	0.5966	5e-14	13.301		0.1471	[0.11-0.19] mmHg decrease	Affymetrix [NR] (imputed)	N
4	20:34008850_CAA_C	20	34019579	rs224329	2015-07-15	25429064	He M	2014-11-26	Hum Mol Genet	www.ncbi.nlm.nih.gov/pubmed/25429064	Meta-analysis of genome-wide association studies of adult height in East Asians identifies 17 novel loci.	Height	36,227 East Asian ancestry individuals	57,699 East Asian ancestry individuals	20q11.22	GDF5	UQCC1 - GDF5-AS1	ENSG00000101019	ENSG00000204183		19750	1248	rs224329-T	rs224329	0	224329	upstream_gene_variant	1	0.3	2e-30	29.699		0.064	[0.05-0.078] unit increase	Affymetrix, Illumina [2704730] (imputed)	N
4	20:34008850_CAA_C	20	34019579	rs224329	2020-10-23	32665545	van der Meer D	2020-07-14	Nat Commun	www.ncbi.nlm.nih.gov/pubmed/32665545	Understanding the genetic determinants of the brain with MOSTest.	Cortical thickness (MOSTest)	26,502 European ancestry individuals	NA	20q11.22	TNS1	UQCC1 - GDF5-AS1	ENSG00000101019	ENSG00000204183		19750	1248	rs224329-?	rs224329	0	224329	upstream_gene_variant	1		9e-11	10.0458		NA		NR [7428630] (imputed)	N
4	20:34008850_CAA_C	20	34019579	rs224329	2019-07-02	31217584	Wojcik GL	2019-06-19	Nature	www.ncbi.nlm.nih.gov/pubmed/31217584	Genetic analyses of diverse populations improves discovery for complex traits.	Height	17,286 African American individuals, 22,192 Hispanic/Latino individuals, 4,680 Asian ancestry individuals, 3,939 Native Hawaiian ancestry individuals, 647 Native American ancestry individuals, 1,052 individuals	NA	20q11.22	NR	UQCC1 - GDF5-AS1	ENSG00000101019	ENSG00000204183		19750	1248	rs224329-?	rs224329	0	224329	upstream_gene_variant	1	NR	2e-13	12.699		0.0437736	[0.032-0.055] unit increase	Illumina [34656550] (imputed)	N
4	20:34008850_CAA_C	20	34019579	rs224329	2022-11-23	35164939	van der Meer D	2022-02-11	Biol Psychiatry	www.ncbi.nlm.nih.gov/pubmed/35164939	Boosting Schizophrenia Genetics by Utilizing Genetic Overlap With Brain Morphology.	Brain morphology (MOSTest)	33,735 white British ancestry individuals	NA	20q11.22		UQCC1 - GDF5-AS1	ENSG00000101019	ENSG00000204183		19750	1248	rs224329-?	rs224329	0	224329	upstream_gene_variant	1	NR	2e-26	25.699		NA		NR [9061072] (imputed)	N
4	20:34008850_CAA_C	20	34019579	rs224329	2022-10-26	36000784	Kulm S	2022-08-23	J Bone Joint Surg Am	www.ncbi.nlm.nih.gov/pubmed/36000784	Characterization of Genetic Risk of End-Stage Knee Osteoarthritis Treated with Total Knee Arthroplasty: A Genome-Wide Association Study.	End-stage knee osteoarthritis	16,032 European ancestry cases, 373,516 European ancestry controls	NA	20q11.22		UQCC1 - GDF5-AS1	ENSG00000101019	ENSG00000204183		19750	1248	rs224329-T	rs224329	0	224329	upstream_gene_variant	1	0.36	6000000000000	-12.7782		0.918		NR [7833032] (imputed)	N
4	20:34008850_CAA_C	20	34019579	rs224329	2022-03-07	34910505	van der Meer D	2021-12-15	Sci Adv	www.ncbi.nlm.nih.gov/pubmed/34910505	The genetic architecture of human cortical folding.	Vertex-wise sulcal depth	33,748 European ancestry individuals	NA	20q11.22		UQCC1 - GDF5-AS1	ENSG00000101019	ENSG00000204183		19750	1248	rs224329-T	rs224329	0	224329	upstream_gene_variant	1	0.37	2e-52	51.699		15.22	z score increase	Affymetrix [9061022] (imputed)	N
4	20:34008850_CAA_C	20	34019579	rs224329	2022-03-07	34910505	van der Meer D	2021-12-15	Sci Adv	www.ncbi.nlm.nih.gov/pubmed/34910505	The genetic architecture of human cortical folding.	Vertex-wise cortical thickness	33,748 European ancestry individuals	NA	20q11.22		UQCC1 - GDF5-AS1	ENSG00000101019	ENSG00000204183		19750	1248	rs224329-T	rs224329	0	224329	upstream_gene_variant	1	0.37	8e-33	32.0969		11.93	z score increase	Affymetrix [9061022] (imputed)	N
4	20:34008850_CAA_C	20	34019579	rs224329	2022-08-05	35831902	Chiou JS	2022-07-13	BMC Med	www.ncbi.nlm.nih.gov/pubmed/35831902	Your height affects your health: genetic determinants and health-related outcomes in Taiwan.	Height	67,452 Han Chinese ancestry individuals	NA	20q11.22		UQCC1 - GDF5-AS1	ENSG00000101019	ENSG00000204183		19750	1248	rs224329-T	rs224329	0	224329	upstream_gene_variant	1	NR	5e-40	39.301		0.074	[0.063-0.085] unit increase	Affymetrix [NR] (imputed)	N
4	20:34008850_CAA_C	20	34022387	rs224331	2020-10-23	32665545	van der Meer D	2020-07-14	Nat Commun	www.ncbi.nlm.nih.gov/pubmed/32665545	Understanding the genetic determinants of the brain with MOSTest.	Brain morphology (MOSTest)	26,502 European ancestry individuals	NA	20q11.22	FAM83C, UQCC1, GDF5OS, GDF5, CEP250, C20orf173, ERGIC3, SPAG4	GDF5-AS1, GDF5			ENSG00000204183, ENSG00000125965	NA	NA	rs224331-?	rs224331	0	224331	missense_variant	0		4e-19	18.3979		NA		NR [7428630] (imputed)	N
4	20:34008850_CAA_C	20	34022387	rs224331	2020-04-17	31669095	Zhu Z	2019-10-24	J Allergy Clin Immunol	www.ncbi.nlm.nih.gov/pubmed/31669095	Shared Genetic and Experimental Links between Obesity-Related Traits and Asthma Subtypes in UK Biobank.	Waist circumference adjusted for body mass index	457,690 European ancestry individuals	NA	20q11.22	NR	GDF5-AS1, GDF5			ENSG00000204183, ENSG00000125965	NA	NA	rs224331-?	rs224331	0	224331	missense_variant	0	NR	4e-10	9.39794		NA		Affymetrix [~ 8270000] (imputed)	N
4	20:34008850_CAA_C	20	34022387	rs224331	2020-04-17	31669095	Zhu Z	2019-10-24	J Allergy Clin Immunol	www.ncbi.nlm.nih.gov/pubmed/31669095	Shared Genetic and Experimental Links between Obesity-Related Traits and Asthma Subtypes in UK Biobank.	Waist-to-hip ratio adjusted for BMI	457,690 European ancestry individuals	NA	20q11.22	NR	GDF5-AS1, GDF5			ENSG00000204183, ENSG00000125965	NA	NA	rs224331-?	rs224331	0	224331	missense_variant	0	NR	8e-13	12.0969		NA		Affymetrix [~ 8270000] (imputed)	N
4	20:34008850_CAA_C	20	34022387	rs224331	2019-04-03	30778226	Justice AE	2019-02-18	Nat Genet	www.ncbi.nlm.nih.gov/pubmed/30778226	Protein-coding variants implicate novel genes related to lipid homeostasis contributing to body-fat distribution.	Waist-to-hip ratio adjusted for BMI (additive genetic model)	288,492 European ancestry individuals, up to 15,687 African American individuals, up to 29,315 South Asian ancestry individuals, up to 6,800 East Asian ancestry individuals, up to 4,075 Hispanic ancestry individuals	132,177 European ancestry individuals	20q11.22	GDF5	GDF5-AS1, GDF5			ENSG00000204183, ENSG00000125965	NA	NA	rs224331-A	rs224331	0	224331	missense_variant	0	0.6436	2e-11	10.699		0.0173	[0.012-0.022] unit increase	Affymetrix, Illumina [at least 228985]	N
4	20:34008850_CAA_C	20	34022387	rs224331	2019-04-03	30778226	Justice AE	2019-02-18	Nat Genet	www.ncbi.nlm.nih.gov/pubmed/30778226	Protein-coding variants implicate novel genes related to lipid homeostasis contributing to body-fat distribution.	Waist-to-hip ratio adjusted for BMI (additive genetic model)	up to 130,976 European ancestry men, up to 164,238 African American, South Asian, East Asian and Hispanic ancestry men	up to 62,500 European ancestry men	20q11.22	GDF5	GDF5-AS1, GDF5			ENSG00000204183, ENSG00000125965	NA	NA	rs224331-A	rs224331	0	224331	missense_variant	0	0.6406	6e-12	11.2218		0.0247	[0.018-0.032] unit increase	Affymetrix, Illumina [at least 228985]	N
4	20:34008850_CAA_C	20	34022387	rs224331	2019-04-03	30778226	Justice AE	2019-02-18	Nat Genet	www.ncbi.nlm.nih.gov/pubmed/30778226	Protein-coding variants implicate novel genes related to lipid homeostasis contributing to body-fat distribution.	Waist-to-hip ratio adjusted for BMI (additive genetic model)	up to 130,976 European ancestry men	up to 62,500 European ancestry men	20q11.22	GDF5	GDF5-AS1, GDF5			ENSG00000204183, ENSG00000125965	NA	NA	rs224331-A	rs224331	0	224331	missense_variant	0	0.6448	2e-10	9.69897		0.024	[0.017-0.031] unit increase	Affymetrix, Illumina [at least 228985]	N
4	20:34008850_CAA_C	20	34022387	rs224331	2019-04-03	30778226	Justice AE	2019-02-18	Nat Genet	www.ncbi.nlm.nih.gov/pubmed/30778226	Protein-coding variants implicate novel genes related to lipid homeostasis contributing to body-fat distribution.	Waist-to-hip ratio adjusted for BMI (additive genetic model)	288,492 European ancestry individuals	132,177 European ancestry individuals	20q11.22	GDF5	GDF5-AS1, GDF5			ENSG00000204183, ENSG00000125965	NA	NA	rs224331-A	rs224331	0	224331	missense_variant	0	0.6473	2e-10	9.69897		0.0172	[0.012-0.022] unit increase	Affymetrix, Illumina [at least 228985]	N
4	20:34008850_CAA_C	20	34022387	rs224331	2022-03-28	33821002	Naqvi S	2021-04-05	Nat Genet	www.ncbi.nlm.nih.gov/pubmed/33821002	Shared heritability of human face and brain shape.	Brain shape (segment 1)	19,670 European ancestry individuals	NA	20q11.22		GDF5-AS1, GDF5			ENSG00000204183, ENSG00000125965	NA	NA	rs224331-?	rs224331	0	224331	missense_variant	0	NR	2e-10	9.69897		NA		NR [9705931] (imputed)	N
4	20:34008850_CAA_C	20	34023962	rs224333	2016-02-04	25673412	Shungin D	2015-02-12	Nature	www.ncbi.nlm.nih.gov/pubmed/25673412	New genetic loci link adipose and insulin biology to body fat distribution.	Waist-to-hip ratio adjusted for body mass index	up to 56,910 European ancestry men, up to 86,570 European ancestry women	up to 36,570 European ancestry men, 30,172 European ancestry women, 915 Filipino ancestry men, 735 Filipino ancestry women, 2,351 African American/Afro-Caribbean ancestry men, 6,258 African American/Afro-Caribbean ancestry women, 2,285 South Asian ancestry men, 506 South Asian ancestry women, 195 Seychellois ancestry men, 266 Seychellois ancestry women	20q11.22	GDF5	GDF5			ENSG00000125965	NA	NA	rs224333-G	rs224333	0	224333	intron_variant	0	0.6216	9e-12	11.0458	(EA, men)	0.0359	[0.026-0.046] unit increase	Affymetrix, Illumina, Perlegen [up to 2542447] (imputed)	N
4	20:34008850_CAA_C	20	34023962	rs224333	2016-02-04	25673412	Shungin D	2015-02-12	Nature	www.ncbi.nlm.nih.gov/pubmed/25673412	New genetic loci link adipose and insulin biology to body fat distribution.	Waist-to-hip ratio adjusted for body mass index	up to 56,910 European ancestry men, up to 86,570 European ancestry women	up to 36,570 European ancestry men, 30,172 European ancestry women, 915 Filipino ancestry men, 735 Filipino ancestry women, 2,351 African American/Afro-Caribbean ancestry men, 6,258 African American/Afro-Caribbean ancestry women, 2,285 South Asian ancestry men, 506 South Asian ancestry women, 195 Seychellois ancestry men, 266 Seychellois ancestry women	20q11.22	GDF5	GDF5			ENSG00000125965	NA	NA	rs224333-G	rs224333	0	224333	intron_variant	0	0.6232	3e-08	7.52288	(EA)	0.0202	[0.013-0.027] unit increase	Affymetrix, Illumina, Perlegen [up to 2542447] (imputed)	N
4	20:34008850_CAA_C	20	34023962	rs224333	2016-02-04	25673412	Shungin D	2015-02-12	Nature	www.ncbi.nlm.nih.gov/pubmed/25673412	New genetic loci link adipose and insulin biology to body fat distribution.	Waist-to-hip ratio adjusted for body mass index	up to 56,910 European ancestry men, up to 86,570 European ancestry women	up to 36,570 European ancestry men, 30,172 European ancestry women, 915 Filipino ancestry men, 735 Filipino ancestry women, 2,351 African American/Afro-Caribbean ancestry men, 6,258 African American/Afro-Caribbean ancestry women, 2,285 South Asian ancestry men, 506 South Asian ancestry women, 195 Seychellois ancestry men, 266 Seychellois ancestry women	20q11.22	GDF5	GDF5			ENSG00000125965	NA	NA	rs224333-G	rs224333	0	224333	intron_variant	0	0.6119	1e-12	12	(men)	0.0363	[0.026-0.046] unit increase	Affymetrix, Illumina, Perlegen [up to 2542447] (imputed)	N
4	20:34008850_CAA_C	20	34023962	rs224333	2016-02-04	25673412	Shungin D	2015-02-12	Nature	www.ncbi.nlm.nih.gov/pubmed/25673412	New genetic loci link adipose and insulin biology to body fat distribution.	Waist-to-hip ratio adjusted for body mass index	up to 56,910 European ancestry men, up to 86,570 European ancestry women	up to 36,570 European ancestry men, 30,172 European ancestry women, 915 Filipino ancestry men, 735 Filipino ancestry women, 2,351 African American/Afro-Caribbean ancestry men, 6,258 African American/Afro-Caribbean ancestry women, 2,285 South Asian ancestry men, 506 South Asian ancestry women, 195 Seychellois ancestry men, 266 Seychellois ancestry women	20q11.22	GDF5	GDF5			ENSG00000125965	NA	NA	rs224333-G	rs224333	0	224333	intron_variant	0	0.6102	7e-09	8.1549		0.0207	[0.014-0.028] unit increase	Affymetrix, Illumina, Perlegen [up to 2542447] (imputed)	N
4	20:34008850_CAA_C	20	34023962	rs224333	2017-08-18	28448500	Graff M	2017-04-27	PLoS Genet	www.ncbi.nlm.nih.gov/pubmed/28448500	Genome-wide physical activity interactions in adiposity - A meta-analysis of 200,452 adults.	Waist-to-hip ratio adjusted for BMI (joint analysis for main effect and physical activity interaction)	2,518 African American women, 83,707 European ancestry women, 1,773 Filipino ancestry women, 1,030 Indian ancestry women, 1,457 African American men, 52,993 European ancestry men, 7,648 Indian ancestry men, 5,527 European ancestry individuals	6,244 African American women, 17,531 European ancestry women, 329 African American men, 19,956 European ancestry men	20q11.22	GDF5	GDF5			ENSG00000125965	NA	NA	rs224333-?	rs224333	0	224333	intron_variant	0	0.6269	5e-09	8.30103	(EA)	NA		Affymetrix, Illumina, Perlegen [~ 2500000] (imputed)	N
4	20:34008850_CAA_C	20	34023962	rs224333	2017-08-22	28448500	Graff M	2017-04-27	PLoS Genet	www.ncbi.nlm.nih.gov/pubmed/28448500	Genome-wide physical activity interactions in adiposity - A meta-analysis of 200,452 adults.	Waist-to-hip ratio adjusted for BMI in active individuals	1,957 African American women, 1,421 Filipino ancestry women, 305 Indian ancestry women, 65,539 European ancestry women, 1,206 African American men, 2,029 Indian ancestry men, 41,673 European ancestry men, 4,819 European ancestry individuals	4,807 African American women, 12,347 European ancestry women, 265 African American men, 14,540 European ancestry men	20q11.22	GDF5	GDF5			ENSG00000125965	NA	NA	rs224333-G	rs224333	0	224333	intron_variant	0	0.6244	3e-11	10.5229	(EA, men)	0.0459	[0.032-0.059] unit increase	Affymetrix, Illumina, Perlegen [~ 2500000] (imputed)	N
4	20:34008850_CAA_C	20	34023962	rs224333	2017-08-22	28448500	Graff M	2017-04-27	PLoS Genet	www.ncbi.nlm.nih.gov/pubmed/28448500	Genome-wide physical activity interactions in adiposity - A meta-analysis of 200,452 adults.	Waist-to-hip ratio adjusted for BMI in active individuals	1,957 African American women, 1,421 Filipino ancestry women, 305 Indian ancestry women, 65,539 European ancestry women, 1,206 African American men, 2,029 Indian ancestry men, 41,673 European ancestry men, 4,819 European ancestry individuals	4,807 African American women, 12,347 European ancestry women, 265 African American men, 14,540 European ancestry men	20q11.22	GDF5	GDF5			ENSG00000125965	NA	NA	rs224333-G	rs224333	0	224333	intron_variant	0	0.6269	8e-10	9.09691	(EA)	0.029	[0.02-0.038] unit increase	Affymetrix, Illumina, Perlegen [~ 2500000] (imputed)	N
4	20:34008850_CAA_C	20	34023962	rs224333	2017-08-18	28448500	Graff M	2017-04-27	PLoS Genet	www.ncbi.nlm.nih.gov/pubmed/28448500	Genome-wide physical activity interactions in adiposity - A meta-analysis of 200,452 adults.	Waist-to-hip ratio adjusted for BMI (joint analysis for main effect and physical activity interaction)	2,518 African American women, 83,707 European ancestry women, 1,773 Filipino ancestry women, 1,030 Indian ancestry women, 1,457 African American men, 52,993 European ancestry men, 7,648 Indian ancestry men, 5,527 European ancestry individuals	6,244 African American women, 17,531 European ancestry women, 329 African American men, 19,956 European ancestry men	20q11.22	GDF5	GDF5			ENSG00000125965	NA	NA	rs224333-?	rs224333	0	224333	intron_variant	0	0.6269	2e-10	9.69897	(EA, men)	NA		Affymetrix, Illumina, Perlegen [~ 2500000] (imputed)	N
4	20:34008850_CAA_C	20	34023962	rs224333	2013-09-12	23563607	Berndt SI	2013-04-07	Nat Genet	www.ncbi.nlm.nih.gov/pubmed/23563607	Genome-wide meta-analysis identifies 11 new loci for anthropometric traits and provides insights into genetic architecture.	Height	8,097 European ancestry tall individuals, 8,099 European ancestry short individuals	4,872 European ancestry tall individuals, 4,831 European ancestry short individuals	20q11.22	GDF5	GDF5			ENSG00000125965	NA	NA	rs224333-A	rs224333	0	224333	intron_variant	0	0.36	8e-37	36.0969		1.31	[NR]	Affymetrix, Illumina [~ 2800000] (imputed)	N
4	20:34008850_CAA_C	20	34023962	rs224333	2019-07-02	31217584	Wojcik GL	2019-06-19	Nature	www.ncbi.nlm.nih.gov/pubmed/31217584	Genetic analyses of diverse populations improves discovery for complex traits.	Height	17,286 African American individuals, 22,192 Hispanic/Latino individuals, 4,680 Asian ancestry individuals, 3,939 Native Hawaiian ancestry individuals, 647 Native American ancestry individuals, 1,052 individuals	NA	20q11.22	NR	GDF5			ENSG00000125965	NA	NA	rs224333-?	rs224333	0	224333	intron_variant	0	NR	2e-18	17.699		0.0581297	[0.045-0.071] unit increase	Illumina [34656550] (imputed)	N
4	20:34008850_CAA_C	20	34023962	rs224333	2022-08-04	35505052	Fan CC	2022-05-03	Nat Commun	www.ncbi.nlm.nih.gov/pubmed/35505052	Multivariate genome-wide association study on tissue-sensitive diffusion metrics highlights pathways that shape the human brain.	Whole brain restricted isotropic diffusion (multivariate analysis)	23,543 European ancestry individuals	11,555 European ancestry individuals, 3,030 non-European ancestry individuals	20q11.22		GDF5			ENSG00000125965	NA	NA	rs224333-?	rs224333	0	224333	intron_variant	0	NR	3e-25	24.5229		NA		NR [NR] (imputed)	N
4	20:34008850_CAA_C	20	34023962	rs224333	2021-07-01	33713608	Graff M	2021-03-05	Am J Hum Genet	www.ncbi.nlm.nih.gov/pubmed/33713608	Discovery and fine-mapping of height loci via high-density imputation of GWASs in individuals of African ancestry.	Height	41,389 African ancestry individuals	11,364 African ancestry individuals, 253,288 European ancestry individuals	20q11.22	GDF5	GDF5			ENSG00000125965	NA	NA	rs224333-A	rs224333	0	224333	intron_variant	0		2e-114	113.699		NA		Affymetrix, Illumina [17972582] (imputed)	N
4	20:34008850_CAA_C	20	34023962	rs224333	2021-07-01	33713608	Graff M	2021-03-05	Am J Hum Genet	www.ncbi.nlm.nih.gov/pubmed/33713608	Discovery and fine-mapping of height loci via high-density imputation of GWASs in individuals of African ancestry.	Height	41,389 African ancestry individuals	11,364 African ancestry individuals, 253,288 European ancestry individuals	20q11.22	GDF5	GDF5			ENSG00000125965	NA	NA	rs224333-A	rs224333	0	224333	intron_variant	0	0.858	3e-08	7.52288	(AA)	0.055	[0.035-0.075] unit increase	Affymetrix, Illumina [17972582] (imputed)	N
4	20:34008850_CAA_C	20	34023962	rs224333	2022-08-04	35505052	Fan CC	2022-05-03	Nat Commun	www.ncbi.nlm.nih.gov/pubmed/35505052	Multivariate genome-wide association study on tissue-sensitive diffusion metrics highlights pathways that shape the human brain.	Whole brain restricted directional diffusion (multivariate analysis)	23,543 European ancestry individuals	11,555 European ancestry individuals, 3,030 non-European ancestry individuals	20q11.22		GDF5			ENSG00000125965	NA	NA	rs224333-?	rs224333	0	224333	intron_variant	0	NR	2e-16	15.699		NA		NR [NR] (imputed)	N
4	20:34008850_CAA_C	20	34023962	rs224333	2022-08-05	35831902	Chiou JS	2022-07-13	BMC Med	www.ncbi.nlm.nih.gov/pubmed/35831902	Your height affects your health: genetic determinants and health-related outcomes in Taiwan.	Height	67,452 Han Chinese ancestry individuals	NA	20q11.22		GDF5			ENSG00000125965	NA	NA	rs224333-A	rs224333	0	224333	intron_variant	0	NR	8e-40	39.0969		0.074	[0.063-0.084] unit increase	Affymetrix [NR] (imputed)	N
4	20:34008850_CAA_C	20	34025756	rs143384	2015-07-07	25281659	van der Valk RJ	2014-10-03	Hum Mol Genet	www.ncbi.nlm.nih.gov/pubmed/25281659	A novel common variant in DCST2 is associated with length in early life and height in adulthood.	Infant length	28,238 European ancestry individuals	NA	20q11.22	GDF5	GDF5			ENSG00000125965	NA	NA	rs143384-G	rs143384	0	143384	5_prime_UTR_variant	0	0.44	3e-10	9.52288		0.058	[0.040-0.076] unit increase	Affymetrix, Illumina [2193675] (imputed)	N
4	20:34008850_CAA_C	20	34025756	rs143384	2015-09-24	25282103	Wood AR	2014-10-05	Nat Genet	www.ncbi.nlm.nih.gov/pubmed/25282103	Defining the role of common variation in the genomic and biological architecture of adult human height.	Height	253,288 European ancestry individuals	80,067 European ancestry individuals	20q11.22	GDF5	GDF5			ENSG00000125965	NA	NA	rs143384-A	rs143384	0	143384	5_prime_UTR_variant	0	0.576	1e-121	121		0.075	[0.016-0.134] unit decrease	Affymetrix, Illumina, Perlegen [2550858] (imputed)	N
4	20:34008850_CAA_C	20	34025756	rs143384	2019-07-17	28552196	Tachmazidou I	2017-06-01	Am J Hum Genet	www.ncbi.nlm.nih.gov/pubmed/28552196	Whole-Genome Sequencing Coupled to Imputation Discovers Genetic Signals for Anthropometric Traits.	Hip circumference adjusted for BMI	1,247 whole genome sequenced European ancestry individuals, 3,052 whole genome sequenced individuals, 29,518 European ancestry individuals, 400 Carlantino (founder/genetic isolate) individuals, 831 Friuli Venezia Giulia (founder/genetic isolate) individuals, 998 Mylopotamos (founder/genetic isolate) individuals, 871 Pomak (founder/genetic isolate) individuals	205,905 European ancestry individuals	20q11.22	GDF5	GDF5			ENSG00000125965	NA	NA	rs143384-A	rs143384	0	143384	5_prime_UTR_variant	0	0.5714	3e-07	6.52288		0.0422	[0.026-0.058] unit decrease	Affymetrix, Illumina, Perlegen [15844966] (imputed)	N
4	20:34008850_CAA_C	20	34025756	rs143384	2019-07-17	28552196	Tachmazidou I	2017-06-01	Am J Hum Genet	www.ncbi.nlm.nih.gov/pubmed/28552196	Whole-Genome Sequencing Coupled to Imputation Discovers Genetic Signals for Anthropometric Traits.	Height	1,249 whole genome sequenced European ancestry individuals, 3,541 whole genome sequenced individuals, 46,910 European ancestry individuals, 471 Carlantino (founder/genetic isolate) individuals, 1,197 Friuli Venezia Giulia (founder/genetic isolate) individuals, 1,043 Mylopotamos (founder/genetic isolate) individuals, 933 Pomak (founder/genetic isolate) individuals, 1,785 Val Borbera (founder/genet…	205,003 European ancestry individuals	20q11.22	GDF5	GDF5			ENSG00000125965	NA	NA	rs143384-A	rs143384	0	143384	5_prime_UTR_variant	0	0.5722	4e-36	35.3979		0.0816	[0.069-0.094] unit decrease	Affymetrix, Illumina, Perlegen [15844966] (imputed)	N
4	20:34008850_CAA_C	20	34025756	rs143384	2019-02-08	30593698	Hubel C	2018-12-28	Am J Med Genet B Neuropsychiatr Genet	www.ncbi.nlm.nih.gov/pubmed/30593698	Genomics of body fat percentage may contribute to sex bias in anorexia nervosa.	Fat-free mass	70,700 European ancestry female individuals, 85,261 European ancestry male individuals	NA	20q11.22	NR	GDF5			ENSG00000125965	NA	NA	rs143384-?	rs143384	0	143384	5_prime_UTR_variant	0	NR	2e-49	48.699	(male)	0.52142	[0.45-0.59] unit increase	Affymetrix [7794483] (imputed)	N
4	20:34008850_CAA_C	20	34025756	rs143384	2019-09-16	31482140	Meng W	2019-08-28	Commun Biol	www.ncbi.nlm.nih.gov/pubmed/31482140	Genome-wide association study of knee pain identifies associations with GDF5 and COL27A1 in UK Biobank.	Knee pain	22,204 British ancestry cases, 149,312 British ancestry controls	NA	20q11.22	GDF5	GDF5			ENSG00000125965	NA	NA	rs143384-A	rs143384	0	143384	5_prime_UTR_variant	0	0.6	1e-12	12		0.008	NR unit decrease	Affymetrix [15377520] (imputed)	N
4	20:34008850_CAA_C	20	34025756	rs143384	2019-02-08	30593698	Hubel C	2018-12-28	Am J Med Genet B Neuropsychiatr Genet	www.ncbi.nlm.nih.gov/pubmed/30593698	Genomics of body fat percentage may contribute to sex bias in anorexia nervosa.	Fat-free mass	70,700 European ancestry female individuals, 85,261 European ancestry male individuals	NA	20q11.22	NR	GDF5			ENSG00000125965	NA	NA	rs143384-?	rs143384	0	143384	5_prime_UTR_variant	0	NR	6e-68	67.2218		0.38971	[0.35-0.43] unit increase	Affymetrix [7794483] (imputed)	N
4	20:34008850_CAA_C	20	34025756	rs143384	2019-02-08	30593698	Hubel C	2018-12-28	Am J Med Genet B Neuropsychiatr Genet	www.ncbi.nlm.nih.gov/pubmed/30593698	Genomics of body fat percentage may contribute to sex bias in anorexia nervosa.	Fat-free mass	70,700 European ancestry female individuals, 85,261 European ancestry male individuals	NA	20q11.22	NR	GDF5			ENSG00000125965	NA	NA	rs143384-?	rs143384	0	143384	5_prime_UTR_variant	0	NR	7e-21	20.1549	(female)	0.22962	[0.18-0.28] unit increase	Affymetrix [7794483] (imputed)	N
4	20:34008850_CAA_C	20	34025756	rs143384	2020-01-28	31676860	Zhao B	2019-11-01	Nat Genet	www.ncbi.nlm.nih.gov/pubmed/31676860	Genome-wide association analysis of 19,629 individuals identifies variants influencing regional brain volumes and refines their genetic co-architecture with cognitive and mental health traits.	Brain region volumes	19,629 British ancestry individuals	NA	20q11.22	NR	GDF5			ENSG00000125965	NA	NA	rs143384-?	rs143384	0	143384	5_prime_UTR_variant	0	NR	2e-08	7.69897	(left entorhinal)	NA		NR [9227495] (imputed)	N
4	20:34008850_CAA_C	20	34025756	rs143384	2019-03-13	30664634	Rask-Andersen M	2019-01-21	Nat Commun	www.ncbi.nlm.nih.gov/pubmed/30664634	Genome-wide association study of body fat distribution identifies adiposity loci and sex-specific genetic effects.	Body fat distribution (trunk fat ratio)	55,006 British ancestry males, 61,132 British ancestry females	112,425 British ancestry males, 133,936 British ancestry females	20q11.22	EIF6, FAM83C, GDF5, MMP24, UQCC	GDF5			ENSG00000125965	NA	NA	rs143384-G	rs143384	0	143384	5_prime_UTR_variant	0	0.417618	4e-48	47.3979	(females)	0.04729	NR unit increase (replication)	Affymetrix [25472837] (imputed)	N
4	20:34008850_CAA_C	20	34025756	rs143384	2019-03-13	30664634	Rask-Andersen M	2019-01-21	Nat Commun	www.ncbi.nlm.nih.gov/pubmed/30664634	Genome-wide association study of body fat distribution identifies adiposity loci and sex-specific genetic effects.	Body fat distribution (leg fat ratio)	55,006 British ancestry males, 61,132 British ancestry females	112,425 British ancestry males, 133,936 British ancestry females	20q11.22	EIF6, FAM83C, GDF5, MMP24, UQCC	GDF5			ENSG00000125965	NA	NA	rs143384-G	rs143384	0	143384	5_prime_UTR_variant	0	0.417618	3e-43	42.5229		0.03139	NR unit decrease (replication)	Affymetrix [25472837] (imputed)	N
4	20:34008850_CAA_C	20	34025756	rs143384	2020-02-07	31761296	Hernandez Cordero AI	2019-11-21	Am J Hum Genet	www.ncbi.nlm.nih.gov/pubmed/31761296	Genome-wide Associations Reveal Human-Mouse Genetic Convergence and Modifiers of Myogenesis, CPNE1 and STC2.	Appendicular lean mass	85,750 European ancestry middle-aged adult individuals	NA	20q11.22	NR	GDF5			ENSG00000125965	NA	NA	rs143384-G	rs143384	0	143384	5_prime_UTR_variant	0	0.401718	6e-23	22.2218		0.0972387	[0.078-0.117] unit increase	Affymetrix [21375087] (imputed)	N
4	20:34008850_CAA_C	20	34025756	rs143384	2019-03-13	30664634	Rask-Andersen M	2019-01-21	Nat Commun	www.ncbi.nlm.nih.gov/pubmed/30664634	Genome-wide association study of body fat distribution identifies adiposity loci and sex-specific genetic effects.	Body fat distribution (leg fat ratio)	55,006 British ancestry males, 61,132 British ancestry females	112,425 British ancestry males, 133,936 British ancestry females	20q11.22	EIF6, FAM83C, GDF5, MMP24, UQCC	GDF5			ENSG00000125965	NA	NA	rs143384-G	rs143384	0	143384	5_prime_UTR_variant	0	0.417618	1e-40	40	(females)	0.04352	NR unit decrease (replication)	Affymetrix [25472837] (imputed)	N
4	20:34008850_CAA_C	20	34025756	rs143384	2019-03-13	30664634	Rask-Andersen M	2019-01-21	Nat Commun	www.ncbi.nlm.nih.gov/pubmed/30664634	Genome-wide association study of body fat distribution identifies adiposity loci and sex-specific genetic effects.	Body fat distribution (leg fat ratio)	55,006 British ancestry males, 61,132 British ancestry females	112,425 British ancestry males, 133,936 British ancestry females	20q11.22	EIF6, FAM83C, GDF5, MMP24, UQCC	GDF5			ENSG00000125965	NA	NA	rs143384-G	rs143384	0	143384	5_prime_UTR_variant	0	0.417618	3e-09	8.52288	(males)	0.01716	NR unit decrease (replication)	Affymetrix [25472837] (imputed)	N
4	20:34008850_CAA_C	20	34025756	rs143384	2019-03-13	30664634	Rask-Andersen M	2019-01-21	Nat Commun	www.ncbi.nlm.nih.gov/pubmed/30664634	Genome-wide association study of body fat distribution identifies adiposity loci and sex-specific genetic effects.	Body fat distribution (trunk fat ratio)	55,006 British ancestry males, 61,132 British ancestry females	112,425 British ancestry males, 133,936 British ancestry females	20q11.22	EIF6, FAM83C, GDF5, MMP24, UQCC	GDF5			ENSG00000125965	NA	NA	rs143384-G	rs143384	0	143384	5_prime_UTR_variant	0	0.417618	6e-38	37.2218		0.02963	NR unit increase (replication)	Affymetrix [25472837] (imputed)	N
4	20:34008850_CAA_C	20	34025756	rs143384	2020-02-07	31761296	Hernandez Cordero AI	2019-11-21	Am J Hum Genet	www.ncbi.nlm.nih.gov/pubmed/31761296	Genome-wide Associations Reveal Human-Mouse Genetic Convergence and Modifiers of Myogenesis, CPNE1 and STC2.	Appendicular lean mass	181,862 European ancestry elderly individuals	NA	20q11.22	NR	GDF5			ENSG00000125965	NA	NA	rs143384-G	rs143384	0	143384	5_prime_UTR_variant	0	0.404718	4e-47	46.3979		0.0988636	[0.085-0.112] unit increase	Affymetrix [17914406] (imputed)	N
4	20:34008850_CAA_C	20	34025756	rs143384	2017-05-23	25673412	Shungin D	2015-02-12	Nature	www.ncbi.nlm.nih.gov/pubmed/25673412	New genetic loci link adipose and insulin biology to body fat distribution.	Hip circumference adjusted for BMI	up to 56,910 European ancestry men, up to 86,570 European ancestry women	up to 36,570 European ancestry men, 30,172 European ancestry women, 915 Filipino ancestry men, 735 Filipino ancestry women, 2,351 African American/Afro-Caribbean ancestry men, 6,258 African American/Afro-Caribbean ancestry women, 2,285 South Asian ancestry men, 506 South Asian ancestry women, 195 Seychellois ancestry men, 266 Seychellois ancestry women	20q11.22	GDF5	GDF5			ENSG00000125965	NA	NA	rs143384-A	rs143384	0	143384	5_prime_UTR_variant	0	0.5668	1e-31	31	(EA)	0.0439	[0.036-0.051] unit decrease	Affymetrix, Illumina, Perlegen [up to 2542447] (imputed)	N
4	20:34008850_CAA_C	20	34025756	rs143384	2017-05-23	25673412	Shungin D	2015-02-12	Nature	www.ncbi.nlm.nih.gov/pubmed/25673412	New genetic loci link adipose and insulin biology to body fat distribution.	Hip circumference adjusted for BMI	up to 56,910 European ancestry men, up to 86,570 European ancestry women	up to 36,570 European ancestry men, 30,172 European ancestry women, 915 Filipino ancestry men, 735 Filipino ancestry women, 2,351 African American/Afro-Caribbean ancestry men, 6,258 African American/Afro-Caribbean ancestry women, 2,285 South Asian ancestry men, 506 South Asian ancestry women, 195 Seychellois ancestry men, 266 Seychellois ancestry women	20q11.22	GDF5	GDF5			ENSG00000125965	NA	NA	rs143384-A	rs143384	0	143384	5_prime_UTR_variant	0	0.5668	3e-16	15.5229	(EA, women)	0.0396	[0.03-0.049] unit decrease	Affymetrix, Illumina, Perlegen [up to 2542447] (imputed)	N
4	20:34008850_CAA_C	20	34025756	rs143384	2017-05-23	25673412	Shungin D	2015-02-12	Nature	www.ncbi.nlm.nih.gov/pubmed/25673412	New genetic loci link adipose and insulin biology to body fat distribution.	Hip circumference adjusted for BMI	up to 56,910 European ancestry men, up to 86,570 European ancestry women	up to 36,570 European ancestry men, 30,172 European ancestry women, 915 Filipino ancestry men, 735 Filipino ancestry women, 2,351 African American/Afro-Caribbean ancestry men, 6,258 African American/Afro-Caribbean ancestry women, 2,285 South Asian ancestry men, 506 South Asian ancestry women, 195 Seychellois ancestry men, 266 Seychellois ancestry women	20q11.22	GDF5	GDF5			ENSG00000125965	NA	NA	rs143384-A	rs143384	0	143384	5_prime_UTR_variant	0	0.5668	5e-21	20.301	(EA,men)	0.0505	[0.04-0.061] unit decrease	Affymetrix, Illumina, Perlegen [up to 2542447] (imputed)	N
4	20:34008850_CAA_C	20	34025756	rs143384	2017-05-11	27182965	Pickrell JK	2016-05-16	Nat Genet	www.ncbi.nlm.nih.gov/pubmed/27182965	Detection and interpretation of shared genetic influences on 42 human traits.	Joint mobility (Beighton score)	64,143 European ancestry individuals	NA	20q11.22	GDF5	GDF5			ENSG00000125965	NA	NA	rs143384-?	rs143384	0	143384	5_prime_UTR_variant	0	NR	1e-12	12		0.079	[0.100-0.057] unit decrease	Illumina [12039492] (imputed)	N
4	20:34008850_CAA_C	20	34025756	rs143384	2019-07-17	28552196	Tachmazidou I	2017-06-01	Am J Hum Genet	www.ncbi.nlm.nih.gov/pubmed/28552196	Whole-Genome Sequencing Coupled to Imputation Discovers Genetic Signals for Anthropometric Traits.	Weight	1,249 whole genome sequenced European ancestry individuals, 3,559 whole genome sequenced individuals, 46,819 European ancestry individuals, 472 Carlantino (founder/genetic isolate) individuals, 1,172 Friuli Venezia Giulia (founder/genetic isolate) individuals, 1,051 Mylopotamos (founder/genetic isolate) individuals, 942 Pomak (founder/genetic isolate) individuals, 1,779 Val Borbera (founder/genet…	179,022 European ancestry individuals	20q11.22	GDF5	GDF5			ENSG00000125965	NA	NA	rs143384-A	rs143384	0	143384	5_prime_UTR_variant	0	0.5721	2e-10	9.69897		0.0414	[0.029-0.054] unit decrease	Affymetrix, Illumina, Perlegen [15844966] (imputed)	N
4	20:34008850_CAA_C	20	34025756	rs143384	2020-10-23	32665545	van der Meer D	2020-07-14	Nat Commun	www.ncbi.nlm.nih.gov/pubmed/32665545	Understanding the genetic determinants of the brain with MOSTest.	Subcortical volume (MOSTest)	26,502 European ancestry individuals	NA	20q11.22	SND1, LRRC4	GDF5			ENSG00000125965	NA	NA	rs143384-?	rs143384	0	143384	5_prime_UTR_variant	0		2e-10	9.69897		NA		NR [7428630] (imputed)	N
4	20:34008850_CAA_C	20	34025756	rs143384	2019-09-22	30575882	Lotta LA	2018-12-01	JAMA	www.ncbi.nlm.nih.gov/pubmed/30575882	Association of Genetic Variants Related to Gluteofemoral vs Abdominal Fat Distribution With Type 2 Diabetes, Coronary Disease, and Cardiovascular Risk Factors.	Waist-to-hip ratio adjusted for BMI	660,648 European ancestry individuals	NA	20q11.22	NR	GDF5			ENSG00000125965	NA	NA	rs143384-A	rs143384	0	143384	5_prime_UTR_variant	0	0.6	2e-27	26.699		0.02	[0.016-0.024] unit increase	Affymetrix [2446094] (imputed)	N
4	20:34008850_CAA_C	20	34025756	rs143384	2019-09-22	30575882	Lotta LA	2018-12-01	JAMA	www.ncbi.nlm.nih.gov/pubmed/30575882	Association of Genetic Variants Related to Gluteofemoral vs Abdominal Fat Distribution With Type 2 Diabetes, Coronary Disease, and Cardiovascular Risk Factors.	Waist-hip ratio	663,598 European ancestry individuals	NA	20q11.22	NR	GDF5			ENSG00000125965	NA	NA	rs143384-A	rs143384	0	143384	5_prime_UTR_variant	0	0.6	5e-08	7.30103		NA		Affymetrix [2446094] (imputed)	N
4	20:34008850_CAA_C	20	34025756	rs143384	2019-01-21	30374069	Styrkarsdottir U	2018-10-29	Nat Genet	www.ncbi.nlm.nih.gov/pubmed/30374069	Meta-analysis of Icelandic and UK data sets identifies missense variants in SMO, IL11, COL11A1 and 13 more new loci associated with osteoarthritis.	Knee osteoarthritis	23,877 European ancestry cases, 562,153 European ancestry controls	NA	20q11.22	GDF5	GDF5			ENSG00000125965	NA	NA	rs143384-A	rs143384	0	143384	5_prime_UTR_variant	0	NR	1e-19	19		1.1	[1.07-1.12]	Affymetrix, Illumina [11554240] (imputed)	N
4	20:34008850_CAA_C	20	34025756	rs143384	2017-05-23	25673412	Shungin D	2015-02-12	Nature	www.ncbi.nlm.nih.gov/pubmed/25673412	New genetic loci link adipose and insulin biology to body fat distribution.	Hip circumference	up to 56,910 European ancestry men, up to 86,570 European ancestry women	up to 36,570 European ancestry men, 30,172 European ancestry women, 915 Filipino ancestry men, 735 Filipino ancestry women, 2,351 African American/Afro-Caribbean ancestry men, 6,258 African American/Afro-Caribbean ancestry women, 2,285 South Asian ancestry men, 506 South Asian ancestry women, 195 Seychellois ancestry men, 266 Seychellois ancestry women	20q11.22	GDF5	GDF5			ENSG00000125965	NA	NA	rs143384-A	rs143384	0	143384	5_prime_UTR_variant	0	0.5666	4e-12	11.3979	(EA)	0.0262	[0.019-0.034] unit decrease	Affymetrix, Illumina, Perlegen [up to 2542447] (imputed)	N
4	20:34008850_CAA_C	20	34025756	rs143384	2017-05-23	25673412	Shungin D	2015-02-12	Nature	www.ncbi.nlm.nih.gov/pubmed/25673412	New genetic loci link adipose and insulin biology to body fat distribution.	Hip circumference	up to 56,910 European ancestry men, up to 86,570 European ancestry women	up to 36,570 European ancestry men, 30,172 European ancestry women, 915 Filipino ancestry men, 735 Filipino ancestry women, 2,351 African American/Afro-Caribbean ancestry men, 6,258 African American/Afro-Caribbean ancestry women, 2,285 South Asian ancestry men, 506 South Asian ancestry women, 195 Seychellois ancestry men, 266 Seychellois ancestry women	20q11.22	GDF5	GDF5			ENSG00000125965	NA	NA	rs143384-A	rs143384	0	143384	5_prime_UTR_variant	0	0.5666	4e-11	10.3979	(EA, men)	0.0339	[0.024-0.044] unit decrease	Affymetrix, Illumina, Perlegen [up to 2542447] (imputed)	N
4	20:34008850_CAA_C	20	34025756	rs143384	2012-10-24	20881960	Lango Allen H	2010-09-29	Nature	www.ncbi.nlm.nih.gov/pubmed/20881960	Hundreds of variants clustered in genomic loci and biological pathways affect human height.	Height	133,653 European ancestry individuals	50,074 European ancestry individuals	20q11.22	GDF5	GDF5			ENSG00000125965	NA	NA	rs143384-A	rs143384	0	143384	5_prime_UTR_variant	0	0.58	1e-58	58		0.063	[NR] unit decrease	Affymetrix, Illumina [2834208] (imputed)	N
4	20:34008850_CAA_C	20	34025756	rs143384	2019-04-03	30166351	Galvan-Femenia I	2018-08-30	J Med Genet	www.ncbi.nlm.nih.gov/pubmed/30166351	Multitrait genome association analysis identifies new susceptibility genes for human anthropometric variation in the GCAT cohort.	Anthropometric traits (multi-trait analysis)	4,988 Spanish ancestry individuals	336,107 British ancestry individuals	20q11.22	GDF5, GDF5OS	GDF5			ENSG00000125965	NA	NA	rs143384-?	rs143384	0	143384	5_prime_UTR_variant	0		1e-170	170		NA		Illumina [9499600] (imputed)	N
4	20:34008850_CAA_C	20	34025756	rs143384	2019-04-03	30166351	Galvan-Femenia I	2018-08-30	J Med Genet	www.ncbi.nlm.nih.gov/pubmed/30166351	Multitrait genome association analysis identifies new susceptibility genes for human anthropometric variation in the GCAT cohort.	Anthropometric traits	4,988 Spanish ancestry individuals	336,107 British ancestry individuals	20q11.22	GDF5, GDF5OS	GDF5			ENSG00000125965	NA	NA	rs143384-G	rs143384	0	143384	5_prime_UTR_variant	0	0.403	9e-292	291.046	(height)	0.06411	[0.061-0.068] unit increase	Illumina [9499600] (imputed)	N
4	20:34008850_CAA_C	20	34025756	rs143384	2021-02-18	33128006	Timmins IR	2020-10-30	Commun Biol	www.ncbi.nlm.nih.gov/pubmed/33128006	Genome-wide association study of self-reported walking pace suggests beneficial effects of brisk walking on health and survival.	Walking pace	450,967 European ancestry individuals	NA	20q11.22	GDF5	GDF5			ENSG00000125965	NA	NA	rs143384-A	rs143384	0	143384	5_prime_UTR_variant	0	NR	2e-09	8.69897		0.0075925	[0.0051-0.0101] unit decrease	Affymetrix [10061374] (imputed)	N
4	20:34008850_CAA_C	20	34025756	rs143384	2019-07-02	31217584	Wojcik GL	2019-06-19	Nature	www.ncbi.nlm.nih.gov/pubmed/31217584	Genetic analyses of diverse populations improves discovery for complex traits.	Height	17,286 African American individuals, 22,192 Hispanic/Latino individuals, 4,680 Asian ancestry individuals, 3,939 Native Hawaiian ancestry individuals, 647 Native American ancestry individuals, 1,052 individuals	NA	20q11.22	NR	GDF5			ENSG00000125965	NA	NA	rs143384-?	rs143384	0	143384	5_prime_UTR_variant	0	NR	5e-21	20.301		0.0623159	[0.049-0.075] unit increase	Illumina [34656550] (imputed)	N
4	20:34008850_CAA_C	20	34025756	rs143384	2019-02-08	30664745	Tachmazidou I	2019-01-21	Nat Genet	www.ncbi.nlm.nih.gov/pubmed/30664745	Identification of new therapeutic targets for osteoarthritis through genome-wide analyses of UK Biobank data.	Knee osteoarthritis	24,955 European ancestry cases, 378,169 European ancestry controls	NA	20q11.22	NR	GDF5			ENSG00000125965	NA	NA	rs143384-A	rs143384	0	143384	5_prime_UTR_variant	0	0.6	5e-23	22.301		1.1	[1.08-1.12]	Affymetrix, Illumina [up to 17000000] (imputed)	N
4	20:34008850_CAA_C	20	34025756	rs143384	2019-03-27	30804560	Shrine N	2019-02-25	Nat Genet	www.ncbi.nlm.nih.gov/pubmed/30804560	New genetic signals for lung function highlight pathways and chronic obstructive pulmonary disease associations across multiple ancestries.	Lung function (FVC)	321,047 European ancestry individuals	79,005 European ancestry individuals	20q11.22	UQCC1	GDF5			ENSG00000125965	NA	NA	rs143384-A	rs143384	0	143384	5_prime_UTR_variant	0	0.5964	1e-23	23		0.0239	[0.019-0.029] unit increase	Affymetrix [19819130] (imputed)	N
4	20:34008850_CAA_C	20	34025756	rs143384	2019-03-27	30804560	Shrine N	2019-02-25	Nat Genet	www.ncbi.nlm.nih.gov/pubmed/30804560	New genetic signals for lung function highlight pathways and chronic obstructive pulmonary disease associations across multiple ancestries.	FEV1	321,047 European ancestry individuals	79,005 European ancestry individuals	20q11.22	UQCC1	GDF5			ENSG00000125965	NA	NA	rs143384-A	rs143384	0	143384	5_prime_UTR_variant	0	0.5964	4e-12	11.3979		0.0165	[0.012-0.021] unit increase	Affymetrix [19819130] (imputed)	N
4	20:34008850_CAA_C	20	34025756	rs143384	2019-03-27	30804560	Shrine N	2019-02-25	Nat Genet	www.ncbi.nlm.nih.gov/pubmed/30804560	New genetic signals for lung function highlight pathways and chronic obstructive pulmonary disease associations across multiple ancestries.	Peak expiratory flow	321,047 European ancestry individuals	24,218 European ancestry individuals	20q11.22	UQCC1	GDF5			ENSG00000125965	NA	NA	rs143384-A	rs143384	0	143384	5_prime_UTR_variant	0	0.5964	1e-09	9		0.0156	[0.011-0.021] unit decrease	Affymetrix [19819130] (imputed)	N
4	20:34008850_CAA_C	20	34025756	rs143384	2018-11-12	30273415	Hatzikotoulas K	2018-05-31	Commun Biol	www.ncbi.nlm.nih.gov/pubmed/30273415	Genome-wide association study of developmental dysplasia of the hip identifies an association with GDF5.	Developmental dysplasia of the hip	770 European ancestry cases, 3,364 European ancestry controls	1,129 European ancestry cases, 4,652 European ancestry controls	20q11.22	NR	GDF5			ENSG00000125965	NA	NA	rs143384-A	rs143384	0	143384	5_prime_UTR_variant	0	0.6	4e-22	21.3979		1.44	[1.34-1.56]	Illumina [256867]	N
4	20:34008850_CAA_C	20	34025756	rs143384	2021-02-18	33510174	Jones G	2021-01-28	Nat Commun	www.ncbi.nlm.nih.gov/pubmed/33510174	Genome-wide meta-analysis of muscle weakness identifies 15 susceptibility loci in older men and women.	Low hand grip strength (60 years and older) (EWGSOP)	48,596 European ancestry cases, 207,927 European ancestry controls	NA	20q11.22	GDF5	GDF5			ENSG00000125965	NA	NA	rs143384-A	rs143384	0	143384	5_prime_UTR_variant	0	0.5912	4e-13	12.3979		0.0545	[0.04-0.069] unit increase	Affymetrix, Illumina [9457422] (imputed)	N
4	20:34008850_CAA_C	20	34025756	rs143384	2021-02-18	33510174	Jones G	2021-01-28	Nat Commun	www.ncbi.nlm.nih.gov/pubmed/33510174	Genome-wide meta-analysis of muscle weakness identifies 15 susceptibility loci in older men and women.	Low hand grip strength (60 years and older) (EWGSOP)	34,589 European ancestry female cases, 100,879 European ancestry female controls	NA	20q11.22	GDF5	GDF5			ENSG00000125965	NA	NA	rs143384-A	rs143384	0	143384	5_prime_UTR_variant	0	0.59	6e-13	12.2218		0.0657	unit increase	Affymetrix, Illumina [9449805] (imputed)	N
4	20:34008850_CAA_C	20	34025756	rs143384	2019-08-01	31053729	Styrkarsdottir U	2019-05-03	Nat Commun	www.ncbi.nlm.nih.gov/pubmed/31053729	GWAS of bone size yields twelve loci that also affect height, BMD, osteoarthritis or fractures.	Femoral neck size	28,954 European ancestry individuals	9,383 European ancestry individuals, 6,351 East Asian ancestry individuals	20q11.22	GDF5	GDF5			ENSG00000125965	NA	NA	rs143384-G	rs143384	0	143384	5_prime_UTR_variant	0	0.36977	3e-10	9.52288		0.046	NR unit increase	Illumina [33400000] (imputed)	N
4	20:34008850_CAA_C	20	34025756	rs143384	2019-08-01	31053729	Styrkarsdottir U	2019-05-03	Nat Commun	www.ncbi.nlm.nih.gov/pubmed/31053729	GWAS of bone size yields twelve loci that also affect height, BMD, osteoarthritis or fractures.	Trochanter size	28,944 European ancestry individuals	8,065 European ancestry individuals, 5,711 East Asian ancestry individuals	20q11.22	GDF5	GDF5			ENSG00000125965	NA	NA	rs143384-G	rs143384	0	143384	5_prime_UTR_variant	0	0.37	1e-18	18		0.071	[0.055-0.086] unit increase	Illumina [33400000] (imputed)	N
4	20:34008850_CAA_C	20	34025756	rs143384	2019-08-01	31053729	Styrkarsdottir U	2019-05-03	Nat Commun	www.ncbi.nlm.nih.gov/pubmed/31053729	GWAS of bone size yields twelve loci that also affect height, BMD, osteoarthritis or fractures.	Intertrochanteric region size	28,936 European ancestry individuals	7,912 European ancestry individuals, 5,696 East Asian ancestry individuals	20q11.22	GDF5	GDF5			ENSG00000125965	NA	NA	rs143384-G	rs143384	0	143384	5_prime_UTR_variant	0	0.36977	1e-09	9		0.05	NR unit increase	Illumina [33400000] (imputed)	N
4	20:34008850_CAA_C	20	34025756	rs143384	2019-08-01	31053729	Styrkarsdottir U	2019-05-03	Nat Commun	www.ncbi.nlm.nih.gov/pubmed/31053729	GWAS of bone size yields twelve loci that also affect height, BMD, osteoarthritis or fractures.	Spine bone size	29,059 European ancestry individuals	14,932 European ancestry individuals, 6,345 East Asian ancestry individuals	20q11.22	GDF5	GDF5			ENSG00000125965	NA	NA	rs143384-G	rs143384	0	143384	5_prime_UTR_variant	0	0.37	4e-21	20.3979		0.063	[0.050-0.076] unit increase	Illumina [33400000] (imputed)	N
4	20:34008850_CAA_C	20	34025756	rs143384	2019-08-01	31053729	Styrkarsdottir U	2019-05-03	Nat Commun	www.ncbi.nlm.nih.gov/pubmed/31053729	GWAS of bone size yields twelve loci that also affect height, BMD, osteoarthritis or fractures.	Hip bone size	28,900 European ancestry individuals	7,912 European ancestry individuals, 5,699 East Asian ancestry individuals	20q11.22	GDF5	GDF5			ENSG00000125965	NA	NA	rs143384-G	rs143384	0	143384	5_prime_UTR_variant	0	0.37	2e-22	21.699		0.071	[0.057-0.086] unit increase	Illumina [33400000] (imputed)	N
4	20:34008850_CAA_C	20	34025756	rs143384	2021-08-24	34021172	Christakoudi S	2021-05-21	Sci Rep	www.ncbi.nlm.nih.gov/pubmed/34021172	GWAS of allometric body-shape indices in UK Biobank identifies loci suggesting associations with morphogenesis, organogenesis, adrenal cell renewal and cancer.	Waist-to-hip ratio adjusted for BMI	186,825 British ancestry men	NA	20q11.22	GDF5	GDF5			ENSG00000125965	NA	NA	rs143384-G	rs143384	0	143384	5_prime_UTR_variant	0	NR	3e-28	27.5229		0.0350107	[0.029-0.041] unit decrease	Affymetrix [323858] (imputed)	N
4	20:34008850_CAA_C	20	34025756	rs143384	2021-08-24	34021172	Christakoudi S	2021-05-21	Sci Rep	www.ncbi.nlm.nih.gov/pubmed/34021172	GWAS of allometric body-shape indices in UK Biobank identifies loci suggesting associations with morphogenesis, organogenesis, adrenal cell renewal and cancer.	Waist-hip index	186,825 British ancestry men	NA	20q11.22	GDF5	GDF5			ENSG00000125965	NA	NA	rs143384-G	rs143384	0	143384	5_prime_UTR_variant	0	NR	6e-23	22.2218		0.0313206	[0.025-0.038] unit decrease	Affymetrix [127266] (imputed)	N
4	20:34008850_CAA_C	20	34025756	rs143384	2022-04-26	35399580	Fernandez-Rhodes L	2022-03-11	HGG Adv	www.ncbi.nlm.nih.gov/pubmed/35399580	Ancestral diversity improves discovery and fine-mapping of genetic loci for anthropometric traits-The Hispanic/Latino Anthropometry Consortium.	Height	59,771 Hispanic or Latin American individuals	8,110 Hispanic or Latin American individuals	20q11.22		GDF5			ENSG00000125965	NA	NA	rs143384-A	rs143384	0	143384	5_prime_UTR_variant	0	0.6095	7e-18	17.1549		0.0502	[0.039-0.062] unit decrease	Affymetrix, Illumina [8927938] (imputed)	N
4	20:34008850_CAA_C	20	34025756	rs143384	2020-11-04	33097823	Pei YF	2020-10-23	Commun Biol	www.ncbi.nlm.nih.gov/pubmed/33097823	The genetic architecture of appendicular lean mass characterized by association analysis in the UK Biobank study.	Appendicular lean mass	450,243 European ancestry individuals	NA	20q11.22	GDF5	GDF5			ENSG00000125965	NA	NA	rs143384-A	rs143384	0	143384	5_prime_UTR_variant	0	0.5962	7.00002088340795e-319	318.155		0.0725	[0.069-0.076] unit decrease	Affymetrix [18391927] (imputed)	N
4	20:34008850_CAA_C	20	34025756	rs143384	2021-11-01	34450027	Boer CG	2021-08-24	Cell	www.ncbi.nlm.nih.gov/pubmed/34450027	Deciphering osteoarthritis genetics across 826,690 individuals from 9 populations.	Knee osteoarthritis	61,588 European ancestry cases, 330,161 European ancestry controls, 899 Japanese ancestry cases, 3,396 Japanese ancestry controls	NA	20q11.22		GDF5			ENSG00000125965	NA	NA	rs143384-A	rs143384	0	143384	5_prime_UTR_variant	0	0.5908	1e-23	23		1.07487	[1.059808529-1.090146118]	Affymetrix, Illumina [NR] (imputed)	N
4	20:34008850_CAA_C	20	34025756	rs143384	2019-02-08	30595370	Kichaev G	2018-12-27	Am J Hum Genet	www.ncbi.nlm.nih.gov/pubmed/30595370	Leveraging Polygenic Functional Enrichment to Improve GWAS Power.	Waist-hip ratio	approximately 458,000 European ancestry individuals	NA	20q11.22		GDF5			ENSG00000125965	NA	NA	rs143384-?	rs143384	0	143384	5_prime_UTR_variant	0	NR	3e-21	20.5229		NA		NR [~ 8900000] (imputed)	N
4	20:34008850_CAA_C	20	34025756	rs143384	2022-08-05	35831902	Chiou JS	2022-07-13	BMC Med	www.ncbi.nlm.nih.gov/pubmed/35831902	Your height affects your health: genetic determinants and health-related outcomes in Taiwan.	Height	67,452 Han Chinese ancestry individuals	NA	20q11.22		GDF5			ENSG00000125965	NA	NA	rs143384-G	rs143384	0	143384	5_prime_UTR_variant	0	NR	4e-40	39.3979		0.074	[0.063-0.085] unit increase	Affymetrix [NR] (imputed)	N
4	20:34008850_CAA_C	20	34025756	rs143384	2019-02-08	30595370	Kichaev G	2018-12-27	Am J Hum Genet	www.ncbi.nlm.nih.gov/pubmed/30595370	Leveraging Polygenic Functional Enrichment to Improve GWAS Power.	Lung function (FVC)	approximately 372,000 European ancestry individuals	NA	20q11.22		GDF5			ENSG00000125965	NA	NA	rs143384-?	rs143384	0	143384	5_prime_UTR_variant	0	NR	2e-38	37.699		NA		NR [~ 8900000] (imputed)	N
4	20:34008850_CAA_C	20	34025756	rs143384	2021-08-24	34021172	Christakoudi S	2021-05-21	Sci Rep	www.ncbi.nlm.nih.gov/pubmed/34021172	GWAS of allometric body-shape indices in UK Biobank identifies loci suggesting associations with morphogenesis, organogenesis, adrenal cell renewal and cancer.	Hip circumference adjusted for BMI	219,872 British ancestry women	NA	20q11.22	GDF5	GDF5			ENSG00000125965	NA	NA	rs143384-G	rs143384	0	143384	5_prime_UTR_variant	0	NR	9e-43	42.0458		0.0395206	[0.034-0.045] unit increase	Affymetrix [321016] (imputed)	N
4	20:34008850_CAA_C	20	34025756	rs143384	2021-08-24	34021172	Christakoudi S	2021-05-21	Sci Rep	www.ncbi.nlm.nih.gov/pubmed/34021172	GWAS of allometric body-shape indices in UK Biobank identifies loci suggesting associations with morphogenesis, organogenesis, adrenal cell renewal and cancer.	Waist circumference adjusted for body mass index	219,872 British ancestry women	NA	20q11.22	GDF5	GDF5			ENSG00000125965	NA	NA	rs143384-G	rs143384	0	143384	5_prime_UTR_variant	0	NR	5e-09	8.30103		0.0170498	[0.011-0.023] unit increase	Affymetrix [321114] (imputed)	N
4	20:34008850_CAA_C	20	34025756	rs143384	2021-08-24	34021172	Christakoudi S	2021-05-21	Sci Rep	www.ncbi.nlm.nih.gov/pubmed/34021172	GWAS of allometric body-shape indices in UK Biobank identifies loci suggesting associations with morphogenesis, organogenesis, adrenal cell renewal and cancer.	A body shape index	186,825 British ancestry men	NA	20q11.22	GDF5	GDF5			ENSG00000125965	NA	NA	rs143384-G	rs143384	0	143384	5_prime_UTR_variant	0	NR	2e-13	12.699		0.0231	[0.017-0.029] unit decrease	Affymetrix [323858] (imputed)	N
4	20:34008850_CAA_C	20	34025756	rs143384	2021-08-24	34021172	Christakoudi S	2021-05-21	Sci Rep	www.ncbi.nlm.nih.gov/pubmed/34021172	GWAS of allometric body-shape indices in UK Biobank identifies loci suggesting associations with morphogenesis, organogenesis, adrenal cell renewal and cancer.	Hip circumference adjusted for BMI	186,825 British ancestry men	NA	20q11.22	GDF5	GDF5			ENSG00000125965	NA	NA	rs143384-G	rs143384	0	143384	5_prime_UTR_variant	0	NR	1e-92	92		0.0637104	[0.058-0.07] unit increase	Affymetrix [323123] (imputed)	N
4	20:34008850_CAA_C	20	34025756	rs143384	2021-12-14	34594039	Sakaue S	2021-09-30	Nat Genet	www.ncbi.nlm.nih.gov/pubmed/34594039	A cross-population atlas of genetic associations for 220 human phenotypes.	Height	165,056 East Asian ancestry individuals	NA	20q11.22		GDF5			ENSG00000125965	NA	NA	rs143384-G	rs143384	0	143384	5_prime_UTR_variant	0	0.226816	7e-65	64.1549		0.0408189	[0.036-0.046] unit increase	Illumina [13479295] (imputed)	N
4	20:34008850_CAA_C	20	34025756	rs143384	2021-12-14	34594039	Sakaue S	2021-09-30	Nat Genet	www.ncbi.nlm.nih.gov/pubmed/34594039	A cross-population atlas of genetic associations for 220 human phenotypes.	Weight	360,116 European ancestry individuals, 165,419 East Asian ancestry individuals	NA	20q11.22		GDF5			ENSG00000125965	NA	NA	rs143384-G	rs143384	0	143384	5_prime_UTR_variant	0	NR	3e-57	56.5229		0.0281	[0.025-0.032] unit increase	Affymetrix, Illumina [20539548] (imputed)	N
4	20:34008850_CAA_C	20	34025756	rs143384	2021-12-14	34594039	Sakaue S	2021-09-30	Nat Genet	www.ncbi.nlm.nih.gov/pubmed/34594039	A cross-population atlas of genetic associations for 220 human phenotypes.	Height	360,388 European ancestry individuals, 165,056 East Asian ancestry individuals	NA	20q11.22		GDF5			ENSG00000125965	NA	NA	rs143384-G	rs143384	0	143384	5_prime_UTR_variant	0	NR	0	378.523		0.0573	[0.055-0.06] unit increase	Affymetrix, Illumina [20538915] (imputed)	N
4	20:34008850_CAA_C	20	34025983	rs143383	2019-10-16	31562340	Akiyama M	2019-09-27	Nat Commun	www.ncbi.nlm.nih.gov/pubmed/31562340	Characterizing rare and low-frequency height-associated variants in the Japanese population.	Height	159,095 Japanese ancestry individuals	32,692 Japanese ancestry individuals	20q11.22	GDF5	GDF5			ENSG00000125965	NA	NA	rs143383-?	rs143383	0	143383	5_prime_UTR_variant	0	NR	9e-78	77.0458		0.0636773	[0.057-0.07] unit increase	Illumina [27896057] (imputed)	N
4	20:34008850_CAA_C	20	34025983	rs143383	2019-01-21	30374069	Styrkarsdottir U	2018-10-29	Nat Genet	www.ncbi.nlm.nih.gov/pubmed/30374069	Meta-analysis of Icelandic and UK data sets identifies missense variants in SMO, IL11, COL11A1 and 13 more new loci associated with osteoarthritis.	Knee osteoarthritis	23,877 European ancestry cases, 562,153 European ancestry controls	NA	20q11.22	NR	GDF5			ENSG00000125965	NA	NA	rs143383-T	rs143383	0	143383	5_prime_UTR_variant	0	0.64	8e-18	17.0969		1.09287	[NR]	Affymetrix, Illumina [11554240] (imputed)	N
4	20:34008850_CAA_C	20	34025983	rs143383	2019-02-08	30664745	Tachmazidou I	2019-01-21	Nat Genet	www.ncbi.nlm.nih.gov/pubmed/30664745	Identification of new therapeutic targets for osteoarthritis through genome-wide analyses of UK Biobank data.	Knee osteoarthritis	24,955 European ancestry cases, 378,169 European ancestry controls	NA	20q11.22	GDF5	GDF5			ENSG00000125965	NA	NA	rs143383-?	rs143383	0	143383	5_prime_UTR_variant	0	NR	5e-07	6.30103		1.04959	[1.03-1.07]	Affymetrix, Illumina [up to 17000000] (imputed)	N
4	20:34008850_CAA_C	20	34025983	rs143383	2022-03-25	34270706	Lin E	2021-07-16	Hum Mol Genet	www.ncbi.nlm.nih.gov/pubmed/34270706	Genome-wide association study in the Taiwan biobank identifies four novel genes for human height: NABP2, RASA2, RNF41 and SLC39A5.	Height	14,571 Taiwanese Han Chinese ancestry individuals	20,506 Taiwanese Han Chinese ancestry individuals	20q11.22	GDF5	GDF5			ENSG00000125965	NA	NA	rs143383-?	rs143383	0	143383	5_prime_UTR_variant	0	NR	1e-09	9		0.48	[0.32-0.64] unit increase	Affymetrix [5682219] (imputed)	N
4	20:34008850_CAA_C	20	34025983	rs143383	2022-08-04	35505052	Fan CC	2022-05-03	Nat Commun	www.ncbi.nlm.nih.gov/pubmed/35505052	Multivariate genome-wide association study on tissue-sensitive diffusion metrics highlights pathways that shape the human brain.	Whole brain free water diffusion (multivariate analysis)	23,543 European ancestry individuals	11,555 European ancestry individuals, 3,030 non-European ancestry individuals	20q11.22		GDF5			ENSG00000125965	NA	NA	rs143383-?	rs143383	0	143383	5_prime_UTR_variant	0	NR	3e-15	14.5229	(EA)	NA		NR [NR] (imputed)	N
4	20:34008850_CAA_C	20	34025983	rs143383	2021-12-15	34560273	Shadrin AA	2021-09-21	Neuroimage	www.ncbi.nlm.nih.gov/pubmed/34560273	Vertex-wise multivariate genome-wide association study identifies 780 unique genetic loci associated with cortical morphology.	Cortical surface area	35,657 White British ancestry individuals	NA	20q11.22	NR	GDF5			ENSG00000125965	NA	NA	rs143383-G	rs143383	0	143383	5_prime_UTR_variant	0	0.3608	1e-17	17		NA		NR [9056863] (imputed)	N
4	20:34008850_CAA_C	20	34025983	rs143383	2022-03-07	34910505	van der Meer D	2021-12-15	Sci Adv	www.ncbi.nlm.nih.gov/pubmed/34910505	The genetic architecture of human cortical folding.	Vertex-wise cortical surface area	33,748 European ancestry individuals	NA	20q11.22		GDF5			ENSG00000125965	NA	NA	rs143383-G	rs143383	0	143383	5_prime_UTR_variant	0	0.37	2e-16	15.699		8.25	z score increase	Affymetrix [9061022] (imputed)	N
Female
1	rs12728589	1	22681214	rs34761529	2020-03-23	31900758	Han X	2020-01-03	Eur J Epidemiol	www.ncbi.nlm.nih.gov/pubmed/31900758	Using Mendelian randomization to evaluate the causal relationship between serum C-reactive protein levels and age-related macular degeneration.	C-reactive protein levels	418,642 British ancestry individuals	NA	1p36.12	NR	PPIAP34 - ZBTB40	ENSG00000234397	ENSG00000184677		31390	74117	rs34761529-C	rs34761529	0	34761529	intergenic_variant	1	0.795183	4e-09	8.39794		0.0150896	[0.01-0.02] unit increase	NR [NR]	N
1	rs12728589	1	22681214	rs34761529	2022-05-06	35459240	Said S	2022-04-22	Nat Commun	www.ncbi.nlm.nih.gov/pubmed/35459240	Genetic analysis of over half a million people characterises C-reactive protein loci.	C-reactive protein levels	575,531 European ancestry individuals	NA	1p36.12		PPIAP34 - ZBTB40	ENSG00000234397	ENSG00000184677		31390	74117	rs34761529-T	rs34761529	0	34761529	intergenic_variant	1	NR	2e-12	11.699		0.0179	[0.013-0.023] unit decrease	NR [11106737] (imputed)	N
1	rs12728589	1	22681214	rs34761529	2021-12-14	34594039	Sakaue S	2021-09-30	Nat Genet	www.ncbi.nlm.nih.gov/pubmed/34594039	A cross-population atlas of genetic associations for 220 human phenotypes.	Medication use (drugs affecting bone structure and mineralization)	7,870 European ancestry cases, 207,798 European ancestry controls, 6,143 East Asian ancestry cases, 172,583 East Asian ancestry controls	NA	1p36.12		PPIAP34 - ZBTB40	ENSG00000234397	ENSG00000184677		31390	74117	rs34761529-T	rs34761529	0	34761529	intergenic_variant	1	NR	2e-08	7.69897		0.0775	[0.05-0.105] unit decrease	Affymetrix, Illumina [15248280] (imputed)	N
1	rs12728589	1	22682366	rs12742784	2018-03-05	29304378	Medina-Gomez C	2018-01-04	Am J Hum Genet	www.ncbi.nlm.nih.gov/pubmed/29304378	Life-Course Genome-wide Association Study Meta-analysis of Total Body BMD and Assessment of Age-Specific Effects.	Total body bone mineral density (age 30-45)	10,062 European and unknown ancestry individuals	NA	1p36.12	NR	PPIAP34 - ZBTB40	ENSG00000234397	ENSG00000184677		32542	72965	rs12742784-T	rs12742784	0	12742784	intergenic_variant	1	0.2193	7e-10	9.1549		0.1126	unit increase	Affymetrix, Illumina [~ 23700000] (imputed)	N
1	rs12728589	1	22682366	rs12742784	2019-01-31	27476799	Nielson CM	2016-09-06	J Bone Miner Res	www.ncbi.nlm.nih.gov/pubmed/27476799	Novel Genetic Variants Associated With Increased Vertebral Volumetric BMD, Reduced Vertebral Fracture Risk, and Increased Expression of SLC1A3 and EPHB2.	Lumbar spine bone mineral density (trabecular)	12,287 European ancestry individuals	2,987 individuals	1p36.12	ZBTB40	PPIAP34 - ZBTB40	ENSG00000234397	ENSG00000184677		32542	72965	rs12742784-C	rs12742784	0	12742784	intergenic_variant	1	0.21	1e-10	10		0.094	[0.065-0.123] unit increase	Affymetrix, Illumina [up to 37790451] (imputed)	N
1	rs12728589	1	22682366	rs12742784	2019-01-31	27476799	Nielson CM	2016-09-06	J Bone Miner Res	www.ncbi.nlm.nih.gov/pubmed/27476799	Novel Genetic Variants Associated With Increased Vertebral Volumetric BMD, Reduced Vertebral Fracture Risk, and Increased Expression of SLC1A3 and EPHB2.	Lumbar spine bone mineral density (integral)	11,080 European ancestry individuals	NA	1p36.12	ZBTB40	PPIAP34 - ZBTB40	ENSG00000234397	ENSG00000184677		32542	72965	rs12742784-C	rs12742784	0	12742784	intergenic_variant	1	0.21	1e-10	10		0.099	[0.07-0.128] unit increase	Affymetrix, Illumina [up to 2659730] (imputed)	N
1	rs12728589	1	22691597	rs11810751	2020-09-18	32888494	Vuckovic D	2020-09-01	Cell	www.ncbi.nlm.nih.gov/pubmed/32888494	The Polygenic and Monogenic Basis of Blood Traits and Diseases.	High light scatter reticulocyte count	408,112 British individuals	NA	1p36.12		PPIAP34 - ZBTB40	ENSG00000234397	ENSG00000184677		41773	63734	rs11810751-C	rs11810751	0	11810751	non_coding_transcript_exon_variant	1	0.17642	2e-18	17.699		0.0253711	[0.02-0.031] unit decrease	Affymetrix [93095623] (imputed)	N
1	rs12728589	1	22691597	rs11810751	2020-09-18	32888494	Vuckovic D	2020-09-01	Cell	www.ncbi.nlm.nih.gov/pubmed/32888494	The Polygenic and Monogenic Basis of Blood Traits and Diseases.	Immature fraction of reticulocytes	408,112 British individuals	NA	1p36.12		PPIAP34 - ZBTB40	ENSG00000234397	ENSG00000184677		41773	63734	rs11810751-C	rs11810751	0	11810751	non_coding_transcript_exon_variant	1	0.176452	4e-24	23.3979		0.0296611	[0.024-0.035] unit decrease	Affymetrix [93095623] (imputed)	N
1	rs12728589	1	22691597	rs11810751	2020-09-18	32888494	Vuckovic D	2020-09-01	Cell	www.ncbi.nlm.nih.gov/pubmed/32888494	The Polygenic and Monogenic Basis of Blood Traits and Diseases.	High light scatter reticulocyte percentage of red cells	408,112 British individuals	NA	1p36.12		PPIAP34 - ZBTB40	ENSG00000234397	ENSG00000184677		41773	63734	rs11810751-C	rs11810751	0	11810751	non_coding_transcript_exon_variant	1	0.17642	2e-22	21.699		0.0282863	[0.023-0.034] unit decrease	Affymetrix [93095623] (imputed)	N
1	rs12728589	1	22697212	rs34414754	2020-09-18	32888494	Vuckovic D	2020-09-01	Cell	www.ncbi.nlm.nih.gov/pubmed/32888494	The Polygenic and Monogenic Basis of Blood Traits and Diseases.	Red cell distribution width	408,112 British individuals	NA	1p36.12		PPIAP34 - ZBTB40	ENSG00000234397	ENSG00000184677		47388	58119	rs34414754-C	rs34414754	0	34414754	intergenic_variant	1	0.17647	8e-23	22.0969		0.0284037	[0.023-0.034] unit decrease	Affymetrix [93095623] (imputed)	N
1	rs12728589	1	22697212	rs34414754	2021-12-14	34594039	Sakaue S	2021-09-30	Nat Genet	www.ncbi.nlm.nih.gov/pubmed/34594039	A cross-population atlas of genetic associations for 220 human phenotypes.	Osteoporosis	8,520 European ancestry cases, 479,981 European ancestry controls, 9,794 East Asian ancestry cases, 168,932 East Asian ancestry controls	NA	1p36.12		PPIAP34 - ZBTB40	ENSG00000234397	ENSG00000184677		47388	58119	rs34414754-C	rs34414754	0	34414754	intergenic_variant	1	NR	1e-08	8		0.083	[0.054-0.112] unit decrease	Affymetrix, Illumina [25844994] (imputed)	N
1	rs12728589	1	22697860	rs6679981	2018-03-05	29304378	Medina-Gomez C	2018-01-04	Am J Hum Genet	www.ncbi.nlm.nih.gov/pubmed/29304378	Life-Course Genome-wide Association Study Meta-analysis of Total Body BMD and Assessment of Age-Specific Effects.	Total body bone mineral density (age 45-60)	18,805 European individuals	NA	1p36.12	NR	PPIAP34 - ZBTB40	ENSG00000234397	ENSG00000184677		48036	57471	rs6679981-A	rs6679981	0	6679981	intergenic_variant	1	0.1811	5e-17	16.301		0.1162	unit increase	Affymetrix, Illumina [~ 23700000] (imputed)	N
1	rs12728589	1	22698447	rs7524102	2018-07-04	29499414	Pei YF	2018-02-27	Bone	www.ncbi.nlm.nih.gov/pubmed/29499414	Joint study of two genome-wide association meta-analyses identified 20p12.1 and 20q13.33 for bone mineral density.	Lumbar spine bone mineral density	up to 4,692 European ancestry individuals, up to 1,539 Han Chinese ancestry individuals, up to 849 African American individuals, up to 446 Hispanic individuals, 2,882 European ancestry whole-genome sequenced individuals, 3,549 European ancestry whole-exome sequenced individuals, 26,534 European ancestry non-array genotype imputed individuals	NA	1p36.12	ZBTB40	PPIAP34 - ZBTB40	ENSG00000234397	ENSG00000184677		48623	56884	rs7524102-A	rs7524102	0	7524102	intergenic_variant	1	0.830289	5e-18	17.301		0.087	[0.067-0.107] unit decrease	Affymetrix, Illumina [7998108] (imputed)	N
1	rs12728589	1	22698447	rs7524102	2018-07-04	29499414	Pei YF	2018-02-27	Bone	www.ncbi.nlm.nih.gov/pubmed/29499414	Joint study of two genome-wide association meta-analyses identified 20p12.1 and 20q13.33 for bone mineral density.	Femoral neck bone mineral density	up to 4,692 European ancestry individuals, up to 1,539 Han Chinese ancestry individuals, up to 849 African American individuals, up to 446 Hispanic individuals, 2,882 European ancestry whole-genome sequenced individuals, 3,549 European ancestry whole-exome sequenced individuals, 26,534 European ancestry non-array genotype imputed individuals	NA	1p36.12	ZBTB40	PPIAP34 - ZBTB40	ENSG00000234397	ENSG00000184677		48623	56884	rs7524102-A	rs7524102	0	7524102	intergenic_variant	1	0.830289	1e-20	20		0.0828	[0.065-0.1] unit decrease	Affymetrix, Illumina [7998108] (imputed)	N
1	rs12728589	1	22698447	rs7524102	2011-05-27	21533022	Duncan EL	2011-04-21	PLoS Genet	www.ncbi.nlm.nih.gov/pubmed/21533022	Genome-wide association study using extreme truncate selection identifies novel genes affecting bone mineral density and fracture risk.	Bone mineral density	900 European ancestry female individuals with low hip bone mineral density, 1,055 European ancestry female individuals with high hip bone mineral density	20,898 European ancestry female individuals	1p36.12	ZBTB40	PPIAP34 - ZBTB40	ENSG00000234397	ENSG00000184677		48623	56884	rs7524102-G	rs7524102	0	7524102	intergenic_variant	1	NR	9e-07	6.04576	(total hip)	0.44	[NR] unit decrease	Illumina [2543887] (imputed)	N
1	rs12728589	1	22698447	rs7524102	2011-05-27	21533022	Duncan EL	2011-04-21	PLoS Genet	www.ncbi.nlm.nih.gov/pubmed/21533022	Genome-wide association study using extreme truncate selection identifies novel genes affecting bone mineral density and fracture risk.	Bone mineral density	900 European ancestry female individuals with low hip bone mineral density, 1,055 European ancestry female individuals with high hip bone mineral density	20,898 European ancestry female individuals	1p36.12	ZBTB40	PPIAP34 - ZBTB40	ENSG00000234397	ENSG00000184677		48623	56884	rs7524102-G	rs7524102	0	7524102	intergenic_variant	1	NR	1e-06	6	(femoral neck)	0.14	[NR] unit decrease	Illumina [2543887] (imputed)	N
1	rs12728589	1	22698447	rs7524102	2017-10-08	28886342	Ng M	2017-09-07	Am J Hum Genet	www.ncbi.nlm.nih.gov/pubmed/28886342	A Genome-wide Association Study of Dupuytren Disease Reveals 17 Additional Variants Implicated in Fibrosis.	Dupuytren's disease	3,871 European ancestry cases, 4,686 European ancestry controls	4,041 European and unknown ancestry cases, 8,251 European and unknown ancestry controls	1p36.12	WNT4, ZBTB40	PPIAP34 - ZBTB40	ENSG00000234397	ENSG00000184677		48623	56884	rs7524102-G	rs7524102	0	7524102	intergenic_variant	1	0.214	3e-15	14.5229		1.351	[1.254-1.456]	Illumina [238825]	N
1	rs12728589	1	22698447	rs7524102	2009-10-16	19801982	Rivadeneira F	2009-10-04	Nat Genet	www.ncbi.nlm.nih.gov/pubmed/19801982	Twenty bone-mineral-density loci identified by large-scale meta-analysis of genome-wide association studies.	Bone mineral density (spine)	19,195 European ancestry individuals	NA	1p36.12	ZBTB40	PPIAP34 - ZBTB40	ENSG00000234397	ENSG00000184677		48623	56884	rs7524102-G	rs7524102	0	7524102	intergenic_variant	1	0.17	3e-10	9.52288		0.09	[0.06-0.12] s.d. increase	Affymetrix, Illumina [2543686] (imputed)	N
1	rs12728589	1	22698447	rs7524102	2012-03-03	21732829	Dolmans GH	2011-07-06	N Engl J Med	www.ncbi.nlm.nih.gov/pubmed/21732829	Wnt signaling and Dupuytren's disease.	Dupuytren's disease	856 European ancestry cases, 2,836 European ancestry controls	1,298 European ancestry cases, 7,136 European ancestry controls	1p36.12	RP11-415K20.1, WNT4	PPIAP34 - ZBTB40	ENSG00000234397	ENSG00000184677		48623	56884	rs7524102-G	rs7524102	0	7524102	intergenic_variant	1	0.21	3e-09	8.52288		1.28	[1.17-1.41]	Illumina [234939]	N
1	rs12728589	1	22698447	rs7524102	2009-12-11	19915572	Barrett JC	2009-11-15	Nat Genet	www.ncbi.nlm.nih.gov/pubmed/19915572	Genome-wide association study of ulcerative colitis identifies three new susceptibility loci, including the HNF4A region.	Ulcerative colitis	2,361 European ancestry cases, 5,417 European ancestry controls	2,321 European ancestry cases, 4,818 European ancestry controls	1p36.12	intergenic	PPIAP34 - ZBTB40	ENSG00000234397	ENSG00000184677		48623	56884	rs7524102-A	rs7524102	0	7524102	intergenic_variant	1	0.83	3e-07	6.52288		1.1	[1.00-1.21]	Affymetrix [NR]	N
1	rs12728589	1	22698447	rs7524102	2008-06-20	18445777	Styrkarsdottir U	2008-04-29	N Engl J Med	www.ncbi.nlm.nih.gov/pubmed/18445777	Multiple genetic loci for bone mineral density and fractures.	Bone mineral density (hip)	5,861 European ancestry individuals	7,925 European ancestry individuals	1p36.12	ZBTB40	PPIAP34 - ZBTB40	ENSG00000234397	ENSG00000184677		48623	56884	rs7524102-A	rs7524102	0	7524102	intergenic_variant	1	0.82	5e-16	15.301		0.15	[0.11-0.19] s.d. decrease	Illumina [301019]	N
1	rs12728589	1	22698447	rs7524102	2008-06-20	18445777	Styrkarsdottir U	2008-04-29	N Engl J Med	www.ncbi.nlm.nih.gov/pubmed/18445777	Multiple genetic loci for bone mineral density and fractures.	Bone mineral density (spine)	5,861 European ancestry individuals	7,925 European ancestry individuals	1p36.12	ZBTB40	PPIAP34 - ZBTB40	ENSG00000234397	ENSG00000184677		48623	56884	rs7524102-A	rs7524102	0	7524102	intergenic_variant	1	0.82	9e-09	8.04576		0.11	[0.07-0.15] s.d. decrease	Illumina [301019]	N
1	rs12728589	1	22698447	rs7524102	2011-03-29	21297633	Anderson CA	2011-02-06	Nat Genet	www.ncbi.nlm.nih.gov/pubmed/21297633	Meta-analysis identifies 29 additional ulcerative colitis risk loci, increasing the number of confirmed associations to 47.	Ulcerative colitis	6,687 European ancestry cases, 19,718 European ancestry controls	9,628 European ancestry cases, 12,917 European ancestry controls	1p36.12	intergenic	PPIAP34 - ZBTB40	ENSG00000234397	ENSG00000184677		48623	56884	rs7524102-A	rs7524102	0	7524102	intergenic_variant	1	0.83	2e-13	12.699		1.1	[1.05-1.16]	Affymetrix, Illumina [~ 1100000] (imputed)	N
1	rs12728589	1	22698447	rs7524102	2009-01-16	19079262	Styrkarsdottir U	2008-12-14	Nat Genet	www.ncbi.nlm.nih.gov/pubmed/19079262	New sequence variants associated with bone mineral density.	Bone mineral density (hip)	6,865 European ancestry individuals	8,510 European ancestry individuals	1p36.12	intergenic	PPIAP34 - ZBTB40	ENSG00000234397	ENSG00000184677		48623	56884	rs7524102-A	rs7524102	0	7524102	intergenic_variant	1	0.82	1e-16	16		0.15	[0.11-0.18] s.d. decrease	Illumina [305051]	N
1	rs12728589	1	22698447	rs7524102	2022-04-13	34673960	Greenbaum J	2021-10-21	Hum Mol Genet	www.ncbi.nlm.nih.gov/pubmed/34673960	A multi-ethnic whole genome sequencing study to identify novel loci for bone mineral density.	Bone mineral density (femoral neck)	2,948 African American individuals, 39,107 European ancestry individuals, 2,451 Hispanic individuals	NA	1p36.12		PPIAP34 - ZBTB40	ENSG00000234397	ENSG00000184677		48623	56884	rs7524102-?	rs7524102	0	7524102	intergenic_variant	1	NR	3e-22	21.5229		NA		NR [15500000] (imputed)	N
1	rs12728589	1	22698447	rs7524102	2022-04-13	34673960	Greenbaum J	2021-10-21	Hum Mol Genet	www.ncbi.nlm.nih.gov/pubmed/34673960	A multi-ethnic whole genome sequencing study to identify novel loci for bone mineral density.	Bone mineral density (spine)	2,948 African American individuals, 39,107 European ancestry individuals, 2,451 Hispanic individuals	NA	1p36.12		PPIAP34 - ZBTB40	ENSG00000234397	ENSG00000184677		48623	56884	rs7524102-?	rs7524102	0	7524102	intergenic_variant	1	NR	6e-18	17.2218		NA		NR [15500000] (imputed)	N
1	rs12728589	1	22698447	rs7524102	2022-04-13	34673960	Greenbaum J	2021-10-21	Hum Mol Genet	www.ncbi.nlm.nih.gov/pubmed/34673960	A multi-ethnic whole genome sequencing study to identify novel loci for bone mineral density.	Bone mineral density (femoral neck)	1,825 African American females, 26,724 European ancestry females, 1,683 Hispanic females	NA	1p36.12		PPIAP34 - ZBTB40	ENSG00000234397	ENSG00000184677		48623	56884	rs7524102-?	rs7524102	0	7524102	intergenic_variant	1	NR	4e-16	15.3979		NA		NR [NR] (imputed)	N
1	rs12728589	1	22698447	rs7524102	2022-04-13	34673960	Greenbaum J	2021-10-21	Hum Mol Genet	www.ncbi.nlm.nih.gov/pubmed/34673960	A multi-ethnic whole genome sequencing study to identify novel loci for bone mineral density.	Bone mineral density (spine)	1,825 African American females, 26,724 European ancestry females, 1,683 Hispanic females	NA	1p36.12		PPIAP34 - ZBTB40	ENSG00000234397	ENSG00000184677		48623	56884	rs7524102-?	rs7524102	0	7524102	intergenic_variant	1	NR	6e-19	18.2218		NA		NR [NR] (imputed)	N
1	rs12728589	1	22698447	rs7524102	2021-12-14	34594039	Sakaue S	2021-09-30	Nat Genet	www.ncbi.nlm.nih.gov/pubmed/34594039	A cross-population atlas of genetic associations for 220 human phenotypes.	Hemoglobin	350,474 European ancestry individuals, 152,447 East Asian ancestry individuals	NA	1p36.12		PPIAP34 - ZBTB40	ENSG00000234397	ENSG00000184677		48623	56884	rs7524102-G	rs7524102	0	7524102	intergenic_variant	1	NR	1e-12	12		0.0146	[0.01-0.019] unit increase	Affymetrix, Illumina [20538521] (imputed)	N
1	rs12728589	1	22698447	rs7524102	2021-12-14	34594039	Sakaue S	2021-09-30	Nat Genet	www.ncbi.nlm.nih.gov/pubmed/34594039	A cross-population atlas of genetic associations for 220 human phenotypes.	Hematocrit	350,475 European ancestry individuals, 153,015 East Asian ancestry individuals	NA	1p36.12		PPIAP34 - ZBTB40	ENSG00000234397	ENSG00000184677		48623	56884	rs7524102-G	rs7524102	0	7524102	intergenic_variant	1	NR	2e-11	10.699		0.0141	[0.01-0.0182] unit increase	Affymetrix, Illumina [20538534] (imputed)	N
1	rs12728589	1	22700351	rs34920465	2014-07-20	24249740	Zhang L	2013-11-17	Hum Mol Genet	www.ncbi.nlm.nih.gov/pubmed/24249740	Multistage genome-wide association meta-analyses identified two new loci for bone mineral density.	Bone mineral density	5,833 European ancestry females, 2,639 European ancestry males, 784 Han Chinese ancestry females, 763 Han Chinese ancestry males, 712 African American females, 409 Hispanic females	7,010 European ancestry females, 3,772 European ancestry males, 2,980 East Asian ancestry females, 2,159 East Asian ancestry males	1p36.12	ZBTB40	PPIAP34 - ZBTB40	ENSG00000234397	ENSG00000184677		50527	54980	rs34920465-?	rs34920465	0	34920465	intergenic_variant	1	NR	3e-08	7.52288	(FNK)	NA		Affymetrix, Illumina [5842825] (imputed)	N
1	rs12728589	1	22700351	rs34920465	2014-07-20	24249740	Zhang L	2013-11-17	Hum Mol Genet	www.ncbi.nlm.nih.gov/pubmed/24249740	Multistage genome-wide association meta-analyses identified two new loci for bone mineral density.	Bone mineral density	5,833 European ancestry females, 2,639 European ancestry males, 784 Han Chinese ancestry females, 763 Han Chinese ancestry males, 712 African American females, 409 Hispanic females	7,010 European ancestry females, 3,772 European ancestry males, 2,980 East Asian ancestry females, 2,159 East Asian ancestry males	1p36.12	ZBTB40	PPIAP34 - ZBTB40	ENSG00000234397	ENSG00000184677		50527	54980	rs34920465-?	rs34920465	0	34920465	intergenic_variant	1	NR	3e-13	12.5229	(spine)	NA		Affymetrix, Illumina [5842825] (imputed)	N
1	rs12728589	1	22700351	rs34920465	2018-04-26	26974007	Ellinghaus D	2016-03-14	Nat Genet	www.ncbi.nlm.nih.gov/pubmed/26974007	Analysis of five chronic inflammatory diseases identifies 27 new associations and highlights disease-specific patterns at shared loci.	Chronic inflammatory diseases (ankylosing spondylitis, Crohn's disease, psoriasis, primary sclerosing cholangitis, ulcerative colitis) (pleiotropy)	8,726 European ancestry ankylosing spondylitis cases, 19,085 European ancestry Crohn鈥檚 disease cases, 6,530 European ancestry psoriasis cases, 3,408 European ancestry primary sclerosing cholangitis cases, 14,513 European ancestry ulcerative colitis cases, 34,213 European ancestry controls	NA	1p36.12	intergenic	PPIAP34 - ZBTB40	ENSG00000234397	ENSG00000184677		50527	54980	rs34920465-?	rs34920465	0	34920465	intergenic_variant	1	NR	3e-13	12.5229	(subset analysis)	NA		Illumina [130052]	N
1	rs12728589	1	22700351	rs34920465	2020-09-18	32888494	Vuckovic D	2020-09-01	Cell	www.ncbi.nlm.nih.gov/pubmed/32888494	The Polygenic and Monogenic Basis of Blood Traits and Diseases.	Hematocrit	408,112 British individuals	NA	1p36.12		PPIAP34 - ZBTB40	ENSG00000234397	ENSG00000184677		50527	54980	rs34920465-G	rs34920465	0	34920465	intergenic_variant	1	0.176467	2e-14	13.699		0.0220257	[0.016-0.028] unit increase	Affymetrix [93095623] (imputed)	N
1	rs12728589	1	22700351	rs34920465	2020-09-18	32888494	Vuckovic D	2020-09-01	Cell	www.ncbi.nlm.nih.gov/pubmed/32888494	The Polygenic and Monogenic Basis of Blood Traits and Diseases.	Hemoglobin	408,112 British individuals	NA	1p36.12		PPIAP34 - ZBTB40	ENSG00000234397	ENSG00000184677		50527	54980	rs34920465-G	rs34920465	0	34920465	intergenic_variant	1	0.176488	6e-16	15.2218		0.0233748	[0.018-0.029] unit increase	Affymetrix [93095623] (imputed)	N
1	rs12728589	1	22700351	rs34920465	2018-03-05	29304378	Medina-Gomez C	2018-01-04	Am J Hum Genet	www.ncbi.nlm.nih.gov/pubmed/29304378	Life-Course Genome-wide Association Study Meta-analysis of Total Body BMD and Assessment of Age-Specific Effects.	Total body bone mineral density	56,284 European ancestry individuals, up to 1,333 African American individuals, up to 9,328 admixed individuals	NA	1p36.12	NR	PPIAP34 - ZBTB40	ENSG00000234397	ENSG00000184677		50527	54980	rs34920465-A	rs34920465	0	34920465	intergenic_variant	1	0.8185	3e-35	34.5229	(European)	0.101	unit decrease	Affymetrix, Illumina [~ 23700000] (imputed)	N
1	rs12728589	1	22700351	rs34920465	2018-03-05	29304378	Medina-Gomez C	2018-01-04	Am J Hum Genet	www.ncbi.nlm.nih.gov/pubmed/29304378	Life-Course Genome-wide Association Study Meta-analysis of Total Body BMD and Assessment of Age-Specific Effects.	Total body bone mineral density (age over 60)	22,504 European ancestry and African American individuals	NA	1p36.12	NR	PPIAP34 - ZBTB40	ENSG00000234397	ENSG00000184677		50527	54980	rs34920465-A	rs34920465	0	34920465	intergenic_variant	1	0.7968	9e-16	15.0458		0.1008	unit decrease	Affymetrix, Illumina [~ 23700000] (imputed)	N
1	rs12728589	1	22700351	rs34920465	2016-07-24	26192919	Liu JZ	2015-07-20	Nat Genet	www.ncbi.nlm.nih.gov/pubmed/26192919	Association analyses identify 38 susceptibility loci for inflammatory bowel disease and highlight shared genetic risk across populations.	Inflammatory bowel disease	12,882 European ancestry cases, 21,770 European ancestry controls	25,273 European ancestry cases, 26,715 European ancestry controls, 548 Iranian ancestry cases, 342 Iranian ancestry control, 1,423 Indian ancestry cases, 990 Indian ancestry controls, 2,824 East Asian ancestry cases, 3,719 East Asian ancestry controls	1p36.12	NR	PPIAP34 - ZBTB40	ENSG00000234397	ENSG00000184677		50527	54980	rs34920465-?	rs34920465	0	34920465	intergenic_variant	1	NR	1e-10	10	(EA)	NA		Affymetrix, Illumina [~ 9000000] (imputed)	N
1	rs12728589	1	22702187	rs34553872	2019-01-28	30598549	Morris JA	2018-12-31	Nat Genet	www.ncbi.nlm.nih.gov/pubmed/30598549	An atlas of genetic influences on osteoporosis in humans and mice.	Heel bone mineral density	426,824 British ancestry individuals	NA	1p36.12	ZBTB40	PPIAP34 - ZBTB40	ENSG00000234397	ENSG00000184677		52363	53144	rs34553872-A	rs34553872	0	34553872	TF_binding_site_variant	1	0.823072	1e-139	139		0.06084	[0.056-0.066] unit decrease	NR [13737936] (imputed)	N
1	rs12728589	1	22702231	rs12568930	2017-08-30	27863252	Astle WJ	2016-11-17	Cell	www.ncbi.nlm.nih.gov/pubmed/27863252	The Allelic Landscape of Human Blood Cell Trait Variation and Links to Common Complex Disease.	High light scatter reticulocyte count	170,761 European ancestry individuals	NA	1p36.12	intergenic	PPIAP34 - ZBTB40	ENSG00000234397	ENSG00000184677		52407	53100	rs12568930-C	rs12568930	0	12568930	intergenic_variant	1	0.1778	1e-11	11		0.0316359	[0.023-0.041] unit decrease	Affymetrix [~ 2500000] (imputed)	N
1	rs12728589	1	22702231	rs12568930	2017-08-30	27863252	Astle WJ	2016-11-17	Cell	www.ncbi.nlm.nih.gov/pubmed/27863252	The Allelic Landscape of Human Blood Cell Trait Variation and Links to Common Complex Disease.	Immature fraction of reticulocytes	170,548 European ancestry individuals	NA	1p36.12	intergenic	PPIAP34 - ZBTB40	ENSG00000234397	ENSG00000184677		52407	53100	rs12568930-C	rs12568930	0	12568930	intergenic_variant	1	0.1778	3e-18	17.5229		0.0402616	[0.031-0.049] unit decrease	Affymetrix [~ 2500000] (imputed)	N
1	rs12728589	1	22702231	rs12568930	2017-08-30	27863252	Astle WJ	2016-11-17	Cell	www.ncbi.nlm.nih.gov/pubmed/27863252	The Allelic Landscape of Human Blood Cell Trait Variation and Links to Common Complex Disease.	High light scatter reticulocyte percentage of red cells	170,763 European ancestry individuals	NA	1p36.12	intergenic	PPIAP34 - ZBTB40	ENSG00000234397	ENSG00000184677		52407	53100	rs12568930-C	rs12568930	0	12568930	intergenic_variant	1	0.1778	7e-13	12.1549		0.033435	[0.024-0.043] unit decrease	Affymetrix [~ 2500000] (imputed)	N
1	rs12728589	1	22702231	rs12568930	2017-06-02	28067908	de Lange KM	2017-01-09	Nat Genet	www.ncbi.nlm.nih.gov/pubmed/28067908	Genome-wide association study implicates immune activation of multiple integrin genes in inflammatory bowel disease.	Ulcerative colitis	12,366 European and unknown ancestry cases, 33,609 European and unknown ancestry controls	NA	1p36.12	Intergenic	PPIAP34 - ZBTB40	ENSG00000234397	ENSG00000184677		52407	53100	rs12568930-?	rs12568930	0	12568930	intergenic_variant	1		2e-15	14.699		NA		Illumina [9578670] (imputed)	N
1	rs12728589	1	22702231	rs12568930	2017-06-02	28067908	de Lange KM	2017-01-09	Nat Genet	www.ncbi.nlm.nih.gov/pubmed/28067908	Genome-wide association study implicates immune activation of multiple integrin genes in inflammatory bowel disease.	Inflammatory bowel disease	25,042 European and unknown ancestry cases, 34,915 European and unknown ancestry controls	NA	1p36.12	Intergenic	PPIAP34 - ZBTB40	ENSG00000234397	ENSG00000184677		52407	53100	rs12568930-?	rs12568930	0	12568930	intergenic_variant	1		8e-15	14.0969		NA		Illumina [9725440] (imputed)	N
1	rs12728589	1	22702231	rs12568930	2020-09-21	32888493	Chen MH	2020-09-01	Cell	www.ncbi.nlm.nih.gov/pubmed/32888493	Trans-ethnic and Ancestry-Specific Blood-Cell Genetics in 746,667 Individuals from 5 Global Populations.	Hematocrit	737,823 African American or Afro-Caribbean, African ancestry, European ancestry, East Asian ancestry, Hispanic or Latin American and South Asian ancestry individuals	NA	1p36.12	NR	PPIAP34 - ZBTB40	ENSG00000234397	ENSG00000184677		52407	53100	rs12568930-C	rs12568930	0	12568930	intergenic_variant	1	0.188773	2e-16	15.699		NA		Affymetrix, Illumina [24558453] (imputed)	N
1	rs12728589	1	22702231	rs12568930	2020-09-21	32888493	Chen MH	2020-09-01	Cell	www.ncbi.nlm.nih.gov/pubmed/32888493	Trans-ethnic and Ancestry-Specific Blood-Cell Genetics in 746,667 Individuals from 5 Global Populations.	Hematocrit	562,259 European ancestry individuals	NA	1p36.12	NR	PPIAP34 - ZBTB40	ENSG00000234397	ENSG00000184677		52407	53100	rs12568930-C	rs12568930	0	12568930	intergenic_variant	1	0.175827	9e-18	17.0458		0.02097	[0.016-0.026] SD unit increase	Affymetrix, Illumina [50640577] (imputed)	N
1	rs12728589	1	22702231	rs12568930	2020-09-21	32888493	Chen MH	2020-09-01	Cell	www.ncbi.nlm.nih.gov/pubmed/32888493	Trans-ethnic and Ancestry-Specific Blood-Cell Genetics in 746,667 Individuals from 5 Global Populations.	Hemoglobin concentration	746,431 African American or Afro-Caribbean, African ancestry, European ancestry, East Asian ancestry, Hispanic or Latin American and South Asian ancestry individuals	NA	1p36.12	NR	PPIAP34 - ZBTB40	ENSG00000234397	ENSG00000184677		52407	53100	rs12568930-C	rs12568930	0	12568930	intergenic_variant	1	0.188892	3e-20	19.5229		NA		Affymetrix, Illumina [24653286] (imputed)	N
1	rs12728589	1	22702231	rs12568930	2020-09-21	32888493	Chen MH	2020-09-01	Cell	www.ncbi.nlm.nih.gov/pubmed/32888493	Trans-ethnic and Ancestry-Specific Blood-Cell Genetics in 746,667 Individuals from 5 Global Populations.	Hemoglobin concentration	563,946 European ancestry individuals	NA	1p36.12	NR	PPIAP34 - ZBTB40	ENSG00000234397	ENSG00000184677		52407	53100	rs12568930-C	rs12568930	0	12568930	intergenic_variant	1	0.175758	8e-22	21.0969		0.023386	[0.019-0.028] SD unit increase	Affymetrix, Illumina [50638016] (imputed)	N
1	rs12728589	1	22702231	rs12568930	2013-02-12	23128233	Jostins L	2012-11-01	Nature	www.ncbi.nlm.nih.gov/pubmed/23128233	Host-microbe interactions have shaped the genetic architecture of inflammatory bowel disease.	Inflammatory bowel disease	12,924 European ancestry cases, 21,442 European ancestry controls	25,683 European ancestry cases, 17,015 European ancestry controls	1p36.12	intergenic	PPIAP34 - ZBTB40	ENSG00000234397	ENSG00000184677		52407	53100	rs12568930-T	rs12568930	0	12568930	intergenic_variant	1	0.821	1e-17	17		1.095	[1.054-1.138]	Affymetrix, Illumina [1230000] (imputed)	N
1	rs12728589	1	22702231	rs12568930	2016-07-24	26192919	Liu JZ	2015-07-20	Nat Genet	www.ncbi.nlm.nih.gov/pubmed/26192919	Association analyses identify 38 susceptibility loci for inflammatory bowel disease and highlight shared genetic risk across populations.	Ulcerative colitis	6,968 European ancestry cases, 20,464 European ancestry controls	10,679 European ancestry cases, 26,715 European ancestry controls, 397 Iranian ancestry cases, 342 Iranian ancestry controls, 1,239 Indian ancestry cases, 990 Indian ancestry controls, 1,134 East Asian ancestry cases, 3,719 East Asian ancestry controls	1p36.12	NR	PPIAP34 - ZBTB40	ENSG00000234397	ENSG00000184677		52407	53100	rs12568930-A	rs12568930	0	12568930	intergenic_variant	1	0.84	4e-13	12.3979	(EA)	1.136		Affymetrix, Illumina [~ 9000000] (imputed)	N
1	rs12728589	1	22702231	rs12568930	2021-04-16	33608531	Wu Y	2021-02-19	Nat Commun	www.ncbi.nlm.nih.gov/pubmed/33608531	GWAS of peptic ulcer disease implicates Helicobacter pylori infection, other gastrointestinal disorders and depression.	Inflammatory bowel disease	7,045 European ancestry cases, 449,282 European ancestry controls	NA	1p36.12	NR	PPIAP34 - ZBTB40	ENSG00000234397	ENSG00000184677		52407	53100	rs12568930-T	rs12568930	0	12568930	intergenic_variant	1	0.82	3e-08	7.52288		1.14	[NR]	NR [8546065] (imputed)	N
1	rs12728589	1	22702231	rs12568930	2020-09-21	32888493	Chen MH	2020-09-01	Cell	www.ncbi.nlm.nih.gov/pubmed/32888493	Trans-ethnic and Ancestry-Specific Blood-Cell Genetics in 746,667 Individuals from 5 Global Populations.	Red blood cell count	545,203 European ancestry individuals	NA	1p36.12	NR	PPIAP34 - ZBTB40	ENSG00000234397	ENSG00000184677		52407	53100	rs12568930-C	rs12568930	0	12568930	intergenic_variant	1	0.175857	7e-11	10.1549		0.01577	[0.011-0.021] SD unit increase	Affymetrix, Illumina [50628390] (imputed)	N
1	rs6684479	1	22702858	rs6696981	2009-01-16	19079262	Styrkarsdottir U	2008-12-14	Nat Genet	www.ncbi.nlm.nih.gov/pubmed/19079262	New sequence variants associated with bone mineral density.	Bone mineral density (spine)	6,865 European ancestry individuals	8,510 European ancestry individuals	1p36.12	intergenic	PPIAP34 - ZBTB40	ENSG00000234397	ENSG00000184677		53034	52473	rs6696981-G	rs6696981	0	6696981	regulatory_region_variant	1	0.86	2e-08	7.69897		0.12	[0.08-0.16] s.d. decrease	Illumina [305051]	N
1	rs12728589	1	22703035	rs10493013	2018-03-05	29304378	Medina-Gomez C	2018-01-04	Am J Hum Genet	www.ncbi.nlm.nih.gov/pubmed/29304378	Life-Course Genome-wide Association Study Meta-analysis of Total Body BMD and Assessment of Age-Specific Effects.	Total body bone mineral density	56,284 European ancestry individuals, up to 1,333 African American individuals, up to 9,328 admixed individuals	NA	1p36.12	NR	PPIAP34 - ZBTB40	ENSG00000234397	ENSG00000184677		53211	52296	rs10493013-T	rs10493013	0	10493013	regulatory_region_variant	1	0.8189	4e-43	42.3979		0.1013	unit decrease	Affymetrix, Illumina [~ 23700000] (imputed)	N
1	rs12728589	1	22703035	rs10493013	2018-10-17	30158200	Trajanoska K	2018-08-29	BMJ	www.ncbi.nlm.nih.gov/pubmed/30158200	Assessment of the genetic and clinical determinants of fracture risk: genome wide association and mendelian randomisation study.	Fractures	37,857 European or East Asian ancestry cases, 227,116 European or East Asian ancestry controls	18,779 European, East Asian or other ancestry cases, 32,078 European, East Asian or other ancestry controls	1p36.12		PPIAP34 - ZBTB40	ENSG00000234397	ENSG00000184677		53211	52296	rs10493013-T	rs10493013	0	10493013	regulatory_region_variant	1	0.8286	6e-07	6.22185		1.05		Affymetrix, Illumina [2539801] (imputed)	N
1	rs12728589	1	22704191	rs11799474	2017-08-30	27863252	Astle WJ	2016-11-17	Cell	www.ncbi.nlm.nih.gov/pubmed/27863252	The Allelic Landscape of Human Blood Cell Trait Variation and Links to Common Complex Disease.	Red cell distribution width	171,529 European ancestry individuals	NA	1p36.12	intergenic	PPIAP34 - ZBTB40	ENSG00000234397	ENSG00000184677		54367	51140	rs11799474-G	rs11799474	0	11799474	intergenic_variant	1	0.1766	2e-14	13.699		0.0354974	[0.026-0.045] unit decrease	Affymetrix [~ 2500000] (imputed)	N
1	rs12728589	1	22704191	rs11799474	2018-12-17	28957414	Pilling LC	2017-09-28	PLoS One	www.ncbi.nlm.nih.gov/pubmed/28957414	Red blood cell distribution width: Genetic evidence for aging pathways in 116,666 volunteers.	Red cell distribution width	116,666 British ancestry individuals	NA	1p36.12	NR	PPIAP34 - ZBTB40	ENSG00000234397	ENSG00000184677		54367	51140	rs11799474-G	rs11799474	0	11799474	intergenic_variant	1	NR	6e-09	8.22185		0.0303989	[0.02-0.041] unit decrease	Affymetrix [16832071] (imputed)	N
1	rs12728589	1	22706434	rs6684375	2019-02-08	30595370	Kichaev G	2018-12-27	Am J Hum Genet	www.ncbi.nlm.nih.gov/pubmed/30595370	Leveraging Polygenic Functional Enrichment to Improve GWAS Power.	Heel bone mineral density	approximately 446,000 European ancestry individuals	NA	1p36.12		PPIAP34 - ZBTB40	ENSG00000234397	ENSG00000184677		56610	48897	rs6684375-?	rs6684375	0	6684375	regulatory_region_variant	1	NR	6e-147	146.222		NA		NR [~ 8900000] (imputed)	N
1	rs12728589	1	22706434	rs6684375	2017-09-21	28743860	Medina-Gomez C	2017-07-25	Nat Commun	www.ncbi.nlm.nih.gov/pubmed/28743860	Bivariate genome-wide association meta-analysis of pediatric musculoskeletal traits reveals pleiotropic effects at the SREBF1/TOM1L2 locus.	TB-LM or TBLH-BMD (pleiotropy)	8,327 European ancestry individuals, 2,087 individuals	NA	1p36.12	Intergenic	PPIAP34 - ZBTB40	ENSG00000234397	ENSG00000184677		56610	48897	rs6684375-T	rs6684375	0	6684375	regulatory_region_variant	1	0.19	5e-09	8.30103		NA		Illumina [2276811] (imputed)	N
1	rs12728589	1	22706434	rs6684375	2017-09-21	28743860	Medina-Gomez C	2017-07-25	Nat Commun	www.ncbi.nlm.nih.gov/pubmed/28743860	Bivariate genome-wide association meta-analysis of pediatric musculoskeletal traits reveals pleiotropic effects at the SREBF1/TOM1L2 locus.	Bone mineral density (paediatric, total body less femoral head)	8,327 European ancestry individuals, 2,087 individuals	NA	1p36.12	Intergenic	PPIAP34 - ZBTB40	ENSG00000234397	ENSG00000184677		56610	48897	rs6684375-T	rs6684375	0	6684375	regulatory_region_variant	1	0.19	2e-06	5.69897		0.0842	[NR] unit increase	Illumina [2276811] (imputed)	N
1	rs12728589	1	22706434	rs6684375	2018-10-18	30048462	Kim SK	2018-07-26	PLoS One	www.ncbi.nlm.nih.gov/pubmed/30048462	Identification of 613 new loci associated with heel bone mineral density and a polygenic risk score for bone mineral density, osteoporosis and fracture.	Heel bone mineral density	394,929 European ancestry individuals	NA	1p36.12		PPIAP34 - ZBTB40	ENSG00000234397	ENSG00000184677		56610	48897	rs6684375-?	rs6684375	0	6684375	regulatory_region_variant	1	NR	1e-126	126		0.0631368	[0.058-0.068] unit decrease	Affymetrix [20259828] (imputed)	N
1	rs12728589	1	22706434	rs6684375	2019-06-21	31015401	Wu Y	2019-04-23	Nat Commun	www.ncbi.nlm.nih.gov/pubmed/31015401	Genome-wide association study of medication-use and associated disease in the UK Biobank.	Medication use (drugs affecting bone structure and mineralization)	7,870 European ancestry cases, 207,798 European ancestry controls	NA	1p36.12	ZBTB40	PPIAP34 - ZBTB40	ENSG00000234397	ENSG00000184677		56610	48897	rs6684375-T	rs6684375	0	6684375	regulatory_region_variant	1	0.175671	2e-08	7.69897		0.118162	[0.077-0.159] unit decrease	Affymetrix [7288503] (imputed)	N
1	rs12728589	1	22706434	rs6684375	2019-02-08	30595370	Kichaev G	2018-12-27	Am J Hum Genet	www.ncbi.nlm.nih.gov/pubmed/30595370	Leveraging Polygenic Functional Enrichment to Improve GWAS Power.	Red cell distribution width	approximately 445,000 European ancestry individuals	NA	1p36.12		PPIAP34 - ZBTB40	ENSG00000234397	ENSG00000184677		56610	48897	rs6684375-?	rs6684375	0	6684375	regulatory_region_variant	1	NR	3e-20	19.5229		NA		NR [~ 8900000] (imputed)	N
1	rs6684479	1	22708253	rs12569102	2022-11-17	36329257	Lee CJ	2022-11-03	Commun Biol	www.ncbi.nlm.nih.gov/pubmed/36329257	Phenome-wide analysis of Taiwan Biobank reveals novel glycemia-related loci and genetic risks for diabetes.	Bone stiffness index	75,665 Taiwanese ancestry individuals	NA	1p36.12		PPIAP34 - ZBTB40	ENSG00000234397	ENSG00000184677		58429	47078	rs12569102-?	rs12569102	0	12569102	intergenic_variant	1	NR	6e-35	34.2218		1.24123	unit increase	NR [5925277] (imputed)	N
1	rs12728589	1	22710877	rs34963268	2018-09-20	28869591	Kemp JP	2017-09-04	Nat Genet	www.ncbi.nlm.nih.gov/pubmed/28869591	Identification of 153 new loci associated with heel bone mineral density and functional involvement of GPC6 in osteoporosis.	Heel bone mineral density	76,067 European ancestry women, 66,420 European ancestry men	NA	1p36.12	ZBTB40	PPIAP34 - ZBTB40	ENSG00000234397	ENSG00000184677		61053	44454	rs34963268-G	rs34963268	0	34963268	intergenic_variant	1	0.824657	3e-25	24.5229	(men)	0.0676047	[0.055-0.081] unit decrease	NR [17166351] (imputed)	N
1	rs12728589	1	22710877	rs34963268	2018-09-20	28869591	Kemp JP	2017-09-04	Nat Genet	www.ncbi.nlm.nih.gov/pubmed/28869591	Identification of 153 new loci associated with heel bone mineral density and functional involvement of GPC6 in osteoporosis.	Heel bone mineral density	76,067 European ancestry women, 66,420 European ancestry men	NA	1p36.12	ZBTB40	PPIAP34 - ZBTB40	ENSG00000234397	ENSG00000184677		61053	44454	rs34963268-G	rs34963268	0	34963268	intergenic_variant	1	0.823891	1e-50	50		0.0642023	[0.056-0.073] unit decrease	NR [17166351] (imputed)	N
1	rs12728589	1	22710877	rs34963268	2018-09-20	28869591	Kemp JP	2017-09-04	Nat Genet	www.ncbi.nlm.nih.gov/pubmed/28869591	Identification of 153 new loci associated with heel bone mineral density and functional involvement of GPC6 in osteoporosis.	Heel bone mineral density	76,067 European ancestry women, 66,420 European ancestry men	NA	1p36.12	ZBTB40	PPIAP34 - ZBTB40	ENSG00000234397	ENSG00000184677		61053	44454	rs34963268-G	rs34963268	0	34963268	intergenic_variant	1	0.823221	1e-25	25	(women)	0.0601535	[0.048-0.072] unit decrease	NR [17166351] (imputed)	N
1	rs12728589	1	22710877	rs34963268	2018-10-18	30048462	Kim SK	2018-07-26	PLoS One	www.ncbi.nlm.nih.gov/pubmed/30048462	Identification of 613 new loci associated with heel bone mineral density and a polygenic risk score for bone mineral density, osteoporosis and fracture.	Heel bone mineral density	394,929 European ancestry individuals	NA	1p36.12		PPIAP34 - ZBTB40	ENSG00000234397	ENSG00000184677		61053	44454	rs34963268-?	rs34963268	0	34963268	intergenic_variant	1	NR	2e-126	125.699		0.0630582	[0.058-0.068] unit decrease	Affymetrix [20259828] (imputed)	N
1	rs12728589	1	22710877	rs34963268	2020-09-18	32888494	Vuckovic D	2020-09-01	Cell	www.ncbi.nlm.nih.gov/pubmed/32888494	The Polygenic and Monogenic Basis of Blood Traits and Diseases.	Mean reticulocyte volume	408,112 British individuals	NA	1p36.12		PPIAP34 - ZBTB40	ENSG00000234397	ENSG00000184677		61053	44454	rs34963268-C	rs34963268	0	34963268	intergenic_variant	1	0.176129	1e-14	14		0.0224459	[0.017-0.028] unit decrease	Affymetrix [93095623] (imputed)	N
1	rs12728589	1	22710877	rs34963268	2019-02-08	30595370	Kichaev G	2018-12-27	Am J Hum Genet	www.ncbi.nlm.nih.gov/pubmed/30595370	Leveraging Polygenic Functional Enrichment to Improve GWAS Power.	Red blood cell count	approximately 445,000 European ancestry individuals	NA	1p36.12		PPIAP34 - ZBTB40	ENSG00000234397	ENSG00000184677		61053	44454	rs34963268-?	rs34963268	0	34963268	intergenic_variant	1	NR	3e-08	7.52288		NA		NR [~ 8900000] (imputed)	N
1	rs12728589	1	22711473	rs6426749	2009-10-16	19801982	Rivadeneira F	2009-10-04	Nat Genet	www.ncbi.nlm.nih.gov/pubmed/19801982	Twenty bone-mineral-density loci identified by large-scale meta-analysis of genome-wide association studies.	Bone mineral density (hip)	19,195 European ancestry individuals	NA	1p36.12	ZBTB40	PPIAP34 - ZBTB40	ENSG00000234397	ENSG00000184677		61649	43858	rs6426749-C	rs6426749	0	6426749	intergenic_variant	1	0.17	9e-08	7.04576		0.08	[0.05-0.11] s.d. increase	Affymetrix, Illumina [2543686] (imputed)	N
1	rs12728589	1	22711473	rs6426749	2019-05-01	22504420	Estrada K	2012-04-15	Nat Genet	www.ncbi.nlm.nih.gov/pubmed/22504420	Genome-wide meta-analysis identifies 56 bone mineral density loci and reveals 14 loci associated with risk of fracture.	Femoral neck bone mineral density	Up to 32,961 European and East Asian ancestry individuals	Up to 50,933 European and East Asian ancestry individuals	1p36.12	ZBTB40	PPIAP34 - ZBTB40	ENSG00000234397	ENSG00000184677		61649	43858	rs6426749-C	rs6426749	0	6426749	intergenic_variant	1	0.17	7e-57	56.1549		0.11	[NR] unit increase	Affymetrix, Illumina [~ 2500000] (imputed)	N
1	rs12728589	1	22711473	rs6426749	2018-10-17	30158200	Trajanoska K	2018-08-29	BMJ	www.ncbi.nlm.nih.gov/pubmed/30158200	Assessment of the genetic and clinical determinants of fracture risk: genome wide association and mendelian randomisation study.	Fractures	37,857 European or East Asian ancestry cases, 227,116 European or East Asian ancestry controls	18,779 European, East Asian or other ancestry cases, 32,078 European, East Asian or other ancestry controls	1p36.12		PPIAP34 - ZBTB40	ENSG00000234397	ENSG00000184677		61649	43858	rs6426749-G	rs6426749	0	6426749	intergenic_variant	1	0.8288	2e-07	6.69897		1.05		Affymetrix, Illumina [2539801] (imputed)	N
1	rs12728589	1	22711473	rs6426749	2020-09-21	32888493	Chen MH	2020-09-01	Cell	www.ncbi.nlm.nih.gov/pubmed/32888493	Trans-ethnic and Ancestry-Specific Blood-Cell Genetics in 746,667 Individuals from 5 Global Populations.	Red cell distribution width	531,774 European ancestry individuals	NA	1p36.12	NR	PPIAP34 - ZBTB40	ENSG00000234397	ENSG00000184677		61649	43858	rs6426749-G	rs6426749	0	6426749	intergenic_variant	1	0.822695	5e-30	29.301		0.027898	[0.023-0.033] SD unit increase	Affymetrix, Illumina [49860007] (imputed)	N
1	rs12728589	1	22711473	rs6426749	2020-09-21	32888493	Chen MH	2020-09-01	Cell	www.ncbi.nlm.nih.gov/pubmed/32888493	Trans-ethnic and Ancestry-Specific Blood-Cell Genetics in 746,667 Individuals from 5 Global Populations.	Red cell distribution width	563,352 African American or Afro-Caribbean, African ancestry, European ancestry, East Asian ancestry, Hispanic or Latin American and South Asian ancestry individuals	NA	1p36.12	NR	PPIAP34 - ZBTB40	ENSG00000234397	ENSG00000184677		61649	43858	rs6426749-G	rs6426749	0	6426749	intergenic_variant	1	0.820099	2e-28	27.699		NA		Affymetrix, Illumina [22063850] (imputed)	N
2	rs6696954	1	66053791	rs10789188	2021-02-19	33547301	Chen VL	2021-02-05	Nat Commun	www.ncbi.nlm.nih.gov/pubmed/33547301	Genome-wide association study of serum liver enzymes implicates diverse metabolic and liver pathology.	Serum alkaline phosphatase levels	390,964 European ancestry individuals	105,030 East Asian ancestry individuals	1p31.3	LEPR	LEPR			ENSG00000116678	NA	NA	rs10789188-A	rs10789188	0	10789188	intron_variant	0	0.33	1e-17	17		8.56	z-score increase	Affymetrix [4311822] (imputed)	N
2	rs6696954	1	66053791	rs10789188	2022-10-24	36168886	Thareja G	2022-09-28	Hum Mol Genet	www.ncbi.nlm.nih.gov/pubmed/36168886	Differences and commonalities in the genetic architecture of protein quantitative trait loci in European and Arab populations.	Leptin receptor levels	2,935 Qatari ancestry individuals	NA	1p31.3		LEPR			ENSG00000116678	NA	NA	rs10789188-G	rs10789188	0	10789188	intron_variant	0	0.476831	2e-38	37.699		0.355091	[0.3-0.41] unit decrease	NR [10004359]	N
2	rs6696954	1	66058801	rs4655537	2022-04-11	28240269	Suhre K	2017-02-27	Nat Commun	www.ncbi.nlm.nih.gov/pubmed/28240269	Connecting genetic risk to disease end points through the human blood plasma proteome.	Leptin receptor levels	997 European ancestry individuals	338 Greater Middle Eastern (Middle Eastern, North African or Persian), South Asian ancestry, Asian ancestry individuals	1p31.3		LEPR			ENSG00000116678	NA	NA	rs4655537-A	rs4655537	0	4655537	intron_variant	0	NR	7e-15	14.1549		0.3502	[0.26-0.44] unit increase	Affymetrix [509946]	N
2	rs72683129	1	66069781	rs72683129	2020-09-18	32888494	Vuckovic D	2020-09-01	Cell	www.ncbi.nlm.nih.gov/pubmed/32888494	The Polygenic and Monogenic Basis of Blood Traits and Diseases.	Mean corpuscular volume	408,112 British individuals	NA	1p31.3	LEPR	LEPR			ENSG00000116678	NA	NA	rs72683129-G	rs72683129	0	72683129	intron_variant	0	0.14831	8e-09	8.09691		0.027065	[0.021-0.033] unit decrease	Affymetrix [93095623] (imputed)	N
2	rs72683129	1	66069781	rs72683129	2020-09-18	32888494	Vuckovic D	2020-09-01	Cell	www.ncbi.nlm.nih.gov/pubmed/32888494	The Polygenic and Monogenic Basis of Blood Traits and Diseases.	Neutrophil count	408,112 British individuals	NA	1p31.3	LEPR	LEPR			ENSG00000116678	NA	NA	rs72683129-G	rs72683129	0	72683129	intron_variant	0	0.148304	4e-23	22.3979		0.0338783	[0.027-0.041] unit increase	Affymetrix [93095623] (imputed)	N
2	rs72683129	1	66069781	rs72683129	2019-04-18	30388399	Ligthart S	2018-11-01	Am J Hum Genet	www.ncbi.nlm.nih.gov/pubmed/30388399	Genome Analyses of >200,000 Individuals Identify 58 Loci for Chronic Inflammation and Highlight Pathways that Link Inflammation and Complex Disorders.	C-reactive protein levels	148,164 European ancestry individuals	NA	1p31.3	LEPR	LEPR			ENSG00000116678	NA	NA	rs72683129-A	rs72683129	0	72683129	intron_variant	0	0.85	2e-89	88.699		0.122	[0.11-0.13] unit decrease	Affymetrix, Illumina, Perlegen [10019203] (imputed)	N
2	rs72683129	1	66069781	rs72683129	2020-09-18	32888494	Vuckovic D	2020-09-01	Cell	www.ncbi.nlm.nih.gov/pubmed/32888494	The Polygenic and Monogenic Basis of Blood Traits and Diseases.	White blood cell count	408,112 British individuals	NA	1p31.3	LEPR	LEPR			ENSG00000116678	NA	NA	rs72683129-G	rs72683129	0	72683129	intron_variant	0	0.148307	1e-20	20		0.0319077	[0.025-0.039] unit increase	Affymetrix [93095623] (imputed)	N
2	rs12039953	1	66070031	rs11208685	2022-05-06	35459240	Said S	2022-04-22	Nat Commun	www.ncbi.nlm.nih.gov/pubmed/35459240	Genetic analysis of over half a million people characterises C-reactive protein loci.	C-reactive protein levels	575,531 European ancestry individuals	NA	1p31.3		LEPR			ENSG00000116678	NA	NA	rs11208685-A	rs11208685	0	11208685	intron_variant	0	NR	1.99997773436537e-320	319.699		0.097	[0.091-0.103] unit increase	NR [11106737] (imputed)	N
2	rs11208701	1	66073952	rs6664374	2020-07-21	32203549	Richardson TG	2020-03-23	PLoS Med	www.ncbi.nlm.nih.gov/pubmed/32203549	Evaluating the relationship between circulating lipoprotein lipids and apolipoproteins with risk of coronary heart disease: A multivariable Mendelian randomisation analysis.	HDL cholesterol levels	403,943 European ancestry individuals	NA	1p31.3	LEPR	LEPR			ENSG00000116678	NA	NA	rs6664374-C	rs6664374	0	6664374	intron_variant	0	0.652777	2e-12	11.699		0.0140517	[0.01-0.018] unit decrease	Affymetrix [NR] (imputed)	N
2	rs11208701	1	66073952	rs6664374	2020-09-21	32888493	Chen MH	2020-09-01	Cell	www.ncbi.nlm.nih.gov/pubmed/32888493	Trans-ethnic and Ancestry-Specific Blood-Cell Genetics in 746,667 Individuals from 5 Global Populations.	Platelet count	542,827 European ancestry individuals	NA	1p31.3	NR	LEPR			ENSG00000116678	NA	NA	rs6664374-T	rs6664374	0	6664374	intron_variant	0	0.34862	4e-12	11.3979		0.013918	[0.01-0.0179] SD unit decrease	Affymetrix, Illumina [50241410] (imputed)	N
2	rs11208701	1	66073952	rs6664374	2020-09-18	32888494	Vuckovic D	2020-09-01	Cell	www.ncbi.nlm.nih.gov/pubmed/32888494	The Polygenic and Monogenic Basis of Blood Traits and Diseases.	Plateletcrit	408,112 British individuals	NA	1p31.3	LEPR	LEPR			ENSG00000116678	NA	NA	rs6664374-T	rs6664374	0	6664374	intron_variant	0	0.348395	6e-22	21.2218		0.0227892	[0.018-0.027] unit decrease	Affymetrix [93095623] (imputed)	N
2	rs11208701	1	66073952	rs6664374	2020-09-18	32888494	Vuckovic D	2020-09-01	Cell	www.ncbi.nlm.nih.gov/pubmed/32888494	The Polygenic and Monogenic Basis of Blood Traits and Diseases.	Platelet count	408,112 British individuals	NA	1p31.3	LEPR	LEPR			ENSG00000116678	NA	NA	rs6664374-T	rs6664374	0	6664374	intron_variant	0	0.348374	2e-10	9.69897		0.015069	[0.01-0.02] unit decrease	Affymetrix [93095623] (imputed)	N
2	rs11208701	1	66073952	rs6664374	2021-12-14	34594039	Sakaue S	2021-09-30	Nat Genet	www.ncbi.nlm.nih.gov/pubmed/34594039	A cross-population atlas of genetic associations for 220 human phenotypes.	HDL cholesterol	315,133 European ancestry individuals, 74,970 East Asian ancestry individuals	NA	1p31.3		LEPR			ENSG00000116678	NA	NA	rs6664374-T	rs6664374	0	6664374	intron_variant	0	NR	9e-13	12.0458		0.016	[0.012-0.02] unit increase	Affymetrix, Illumina [20525311] (imputed)	N
2	rs12039953	1	66077590	rs6690625	2020-09-21	32888493	Chen MH	2020-09-01	Cell	www.ncbi.nlm.nih.gov/pubmed/32888493	Trans-ethnic and Ancestry-Specific Blood-Cell Genetics in 746,667 Individuals from 5 Global Populations.	Hemoglobin concentration	563,946 European ancestry individuals	NA	1p31.3	NR	LEPR			ENSG00000116678	NA	NA	rs6690625-G	rs6690625	0	6690625	intron_variant	0	0.196688	4e-15	14.3979		0.018081	[0.014-0.023] SD unit increase	Affymetrix, Illumina [50638016] (imputed)	N
2	rs12039953	1	66077590	rs6690625	2020-09-18	32888494	Vuckovic D	2020-09-01	Cell	www.ncbi.nlm.nih.gov/pubmed/32888494	The Polygenic and Monogenic Basis of Blood Traits and Diseases.	Hemoglobin	408,112 British individuals	NA	1p31.3	LEPR	LEPR			ENSG00000116678	NA	NA	rs6690625-G	rs6690625	0	6690625	intron_variant	0	0.195771	4e-12	11.3979		0.0193112	[0.014-0.025] unit increase	Affymetrix [93095623] (imputed)	N
2	rs11208701	1	66077624	rs6678033	2020-09-21	32888493	Chen MH	2020-09-01	Cell	www.ncbi.nlm.nih.gov/pubmed/32888493	Trans-ethnic and Ancestry-Specific Blood-Cell Genetics in 746,667 Individuals from 5 Global Populations.	Neutrophil count	519,288 European ancestry individuals	NA	1p31.3	NR	LEPR			ENSG00000116678	NA	NA	rs6678033-A	rs6678033	0	6678033	intron_variant	0	0.367919	1e-102	102		0.042708	[0.039-0.047] SD unit decrease	Affymetrix, Illumina [50250472] (imputed)	N
2	rs11208701	1	66078405	rs6693842	2020-09-18	32888494	Vuckovic D	2020-09-01	Cell	www.ncbi.nlm.nih.gov/pubmed/32888494	The Polygenic and Monogenic Basis of Blood Traits and Diseases.	Neutrophil percentage of white cells	408,112 British individuals	NA	1p31.3	LEPR	LEPR			ENSG00000116678	NA	NA	rs6693842-C	rs6693842	0	6693842	intron_variant	0	0.365773	4e-19	18.3979		0.0211501	[0.017-0.026] unit decrease	Affymetrix [93095623] (imputed)	N
2	rs11208701	1	66078405	rs6693842	2020-09-18	32888494	Vuckovic D	2020-09-01	Cell	www.ncbi.nlm.nih.gov/pubmed/32888494	The Polygenic and Monogenic Basis of Blood Traits and Diseases.	Monocyte percentage of white cells	408,112 British individuals	NA	1p31.3	LEPR	LEPR			ENSG00000116678	NA	NA	rs6693842-C	rs6693842	0	6693842	intron_variant	0	0.365809	7e-14	13.1549		0.017856	[0.013-0.023] unit increase	Affymetrix [93095623] (imputed)	N
2	rs11208701	1	66085574	rs3790439	2022-08-16	35552711	Pankratz N	2022-05-12	Hum Mol Genet	www.ncbi.nlm.nih.gov/pubmed/35552711	Whole exome sequencing of 14鈥389 individuals from the ESP and CHARGE consortia identifies novel rare variation associated with hemostatic factors.	Fibrinogen levels	10,118 European ancestry individuals, 3,520 African American individuals	NA	1p31.3		LEPR			ENSG00000116678	NA	NA	rs3790439-?	rs3790439	0	3790439	intron_variant	0	NR	7e-06	5.1549		0.0245501	[0.014-0.035] unit decrease	Illumina [269877]	N
2	rs11208701	1	66086194	rs10889569	2014-01-10	23844046	Dorajoo R	2013-07-02	PLoS One	www.ncbi.nlm.nih.gov/pubmed/23844046	Are C-reactive protein associated genetic variants associated with serum levels and retinal markers of microvascular pathology in Asian populations from Singapore?	C-reactive protein	2,179 Chinese ancestry individuals, 2,275 Malay ancestry individuals, 2,238 Asian Indian ancestry individuals	NA	1p31.3	LEPR	LEPR			ENSG00000116678	NA	NA	rs10889569-T	rs10889569	0	10889569	intron_variant	0	0.778	9e-09	8.04576		0.05	[NR] unit increase	Illumina [up to 1745429] (imputed)	N
2	rs11208701	1	66086194	rs10889569	2019-07-02	31217584	Wojcik GL	2019-06-19	Nature	www.ncbi.nlm.nih.gov/pubmed/31217584	Genetic analyses of diverse populations improves discovery for complex traits.	C-reactive protein levels	8,349 African American individuals, 15,912 Hispanic/Latino individuals, 1,811 Asian ancestry individuals, 1,777 Native Hawaiian ancestry individuals, 574 Native American ancestry individuals, 97 individuals	NA	1p31.3	NR	LEPR			ENSG00000116678	NA	NA	rs10889569-?	rs10889569	0	10889569	intron_variant	0	NR	2e-21	20.699		0.0792652	[0.063-0.096] unit decrease	Illumina [30861016] (imputed)	N
2	rs11208701	1	66088701	rs12067936	2021-12-14	34594039	Sakaue S	2021-09-30	Nat Genet	www.ncbi.nlm.nih.gov/pubmed/34594039	A cross-population atlas of genetic associations for 220 human phenotypes.	Neutrophil count	349,856 European ancestry individuals, 82,810 East Asian ancestry individuals	NA	1p31.3		LEPR			ENSG00000116678	NA	NA	rs12067936-A	rs12067936	0	12067936	non_coding_transcript_exon_variant	0	NR	7e-62	61.1549		0.041	[0.036-0.046] unit decrease	Affymetrix, Illumina [20526770] (imputed)	N
2	rs11208701	1	66088701	rs12067936	2021-12-14	34594039	Sakaue S	2021-09-30	Nat Genet	www.ncbi.nlm.nih.gov/pubmed/34594039	A cross-population atlas of genetic associations for 220 human phenotypes.	White blood cell count	350,470 European ancestry individuals, 154,355 East Asian ancestry individuals	NA	1p31.3		LEPR			ENSG00000116678	NA	NA	rs12067936-A	rs12067936	0	12067936	non_coding_transcript_exon_variant	0	NR	1e-57	57		0.0396	[0.035-0.045] unit decrease	Affymetrix, Illumina [20538670] (imputed)	N
2	rs11208701	1	66089782	rs6700896	2017-08-30	27863252	Astle WJ	2016-11-17	Cell	www.ncbi.nlm.nih.gov/pubmed/27863252	The Allelic Landscape of Human Blood Cell Trait Variation and Links to Common Complex Disease.	Mean corpuscular volume	172,433 European ancestry individuals	NA	1p31.3	LEPR	LEPR			ENSG00000116678	NA	NA	rs6700896-T	rs6700896	0	6700896	intron_variant	0	0.3795	4e-11	10.3979		0.0239339	[0.017-0.031] unit increase	Affymetrix [~ 2500000] (imputed)	N
2	rs11208701	1	66089782	rs6700896	2017-08-30	27863252	Astle WJ	2016-11-17	Cell	www.ncbi.nlm.nih.gov/pubmed/27863252	The Allelic Landscape of Human Blood Cell Trait Variation and Links to Common Complex Disease.	Mean corpuscular hemoglobin	172,332 European ancestry individuals	NA	1p31.3	LEPR	LEPR			ENSG00000116678	NA	NA	rs6700896-T	rs6700896	0	6700896	intron_variant	0	0.3795	1e-15	15		0.0291606	[0.022-0.036] unit increase	Affymetrix [~ 2500000] (imputed)	N
2	rs11208701	1	66089782	rs6700896	2009-07-12	19567438	Elliott P	2009-07-01	JAMA	www.ncbi.nlm.nih.gov/pubmed/19567438	Genetic Loci associated with C-reactive protein levels and risk of coronary heart disease.	C-reactive protein	17,967 European ancestry and Indian Asian ancestry individuals	13,615 European ancestry and Indian Asian ancestry Individuals	1p31.3	LEPR	LEPR			ENSG00000116678	NA	NA	rs6700896-T	rs6700896	0	6700896	intron_variant	0	NR	3e-14	13.5229		14.8	[12.0-17.6] % decrease	Affymetrix, Illumina, Perlegen [~ 1400000] (imputed)	N
2	rs11208701	1	66089782	rs6700896	2019-07-02	31217584	Wojcik GL	2019-06-19	Nature	www.ncbi.nlm.nih.gov/pubmed/31217584	Genetic analyses of diverse populations improves discovery for complex traits.	C-reactive protein levels	8,349 African American individuals, 15,912 Hispanic/Latino individuals, 1,811 Asian ancestry individuals, 1,777 Native Hawaiian ancestry individuals, 574 Native American ancestry individuals, 97 individuals	NA	1p31.3	NR	LEPR			ENSG00000116678	NA	NA	rs6700896-?	rs6700896	0	6700896	intron_variant	0	NR	2e-25	24.699		0.0873465	[0.071-0.104] unit decrease	Illumina [30861016] (imputed)	N
2	rs11208701	1	66092570	rs11208691	2017-08-30	27863252	Astle WJ	2016-11-17	Cell	www.ncbi.nlm.nih.gov/pubmed/27863252	The Allelic Landscape of Human Blood Cell Trait Variation and Links to Common Complex Disease.	Lymphocyte percentage of white cells	171,748 European ancestry individuals	NA	1p31.3	LEPR	LEPR			ENSG00000116678	NA	NA	rs11208691-G	rs11208691	0	11208691	intron_variant	0	0.371	8e-10	9.09691		0.0227052	[0.015-0.03] unit increase	Affymetrix [~ 2500000] (imputed)	N
2	rs11208701	1	66093030	rs7546242	2020-07-21	32203549	Richardson TG	2020-03-23	PLoS Med	www.ncbi.nlm.nih.gov/pubmed/32203549	Evaluating the relationship between circulating lipoprotein lipids and apolipoproteins with risk of coronary heart disease: A multivariable Mendelian randomisation analysis.	Apolipoprotein A1 levels	393,193 European ancestry individuals	NA	1p31.3	LEPR	LEPR			ENSG00000116678	NA	NA	rs7546242-C	rs7546242	0	7546242	intron_variant	0	0.63034	4e-14	13.3979		0.0153554	[0.011-0.019] unit decrease	Affymetrix [NR] (imputed)	N
2	rs11208701	1	66098653	rs1938498	2022-09-08	35810165	Westerman KE	2022-07-09	Nat Commun	www.ncbi.nlm.nih.gov/pubmed/35810165	Variance-quantitative trait loci enable systematic discovery of gene-environment interactions for cardiometabolic serum biomarkers.	High-sensitivity C-reactive protein levels	5,694 African ancestry individuals, 1,988 East Asian ancestry individuals, 336,298 European ancestry individuals, 6,036 South Asian ancestry individuals	23,294 European ancestry women	1p31.3		LEPR			ENSG00000116678	NA	NA	rs1938498-?	rs1938498	0	1938498	intron_variant	0	NR	6e-107	106.222		NA		NR [9487345] (imputed)	N
2	rs11208701	1	66098653	rs1938498	2022-11-17	34887591	Graham SE	2021-12-09	Nature	www.ncbi.nlm.nih.gov/pubmed/34887591	The power of genetic diversity in genome-wide association studies of lipids.	High density lipoprotein cholesterol levels	40,963 South Asian ancestry individuals, 48,057 Hispanic individuals, 99,432 Admixed African or African ancestry individuals, 146,492 East Asian ancestry individuals, 1,320,016 European ancestry individuals	NA	1p31.3		LEPR			ENSG00000116678	NA	NA	rs1938498-?	rs1938498	0	1938498	intron_variant	0	NR	1e-12	12		NA		NR [52000000] (imputed)	N
2	rs11208701	1	66102257	rs1805096	2012-11-02	22939635	Reiner AP	2012-08-28	Am J Hum Genet	www.ncbi.nlm.nih.gov/pubmed/22939635	Genome-wide association and population genetic analysis of C-reactive protein in African American and Hispanic American women.	C-reactive protein	8,280 African American female individuals, 3,548 Hispanic female individuals	3,787 African American female individuals, 3,548 Hispanic female individuals, 5,656 European ancestry individuals	1p31.3	LEPR	LEPR			ENSG00000116678	NA	NA	rs1805096-A	rs1805096	0	1805096	synonymous_variant	0	0.451	2e-09	8.69897	(HA women)	0.113	[0.064-0.162] unit decrease	Affymetrix [up to 2203609] (imputed)	N
2	rs11208701	1	66102257	rs1805096	2019-07-02	31217584	Wojcik GL	2019-06-19	Nature	www.ncbi.nlm.nih.gov/pubmed/31217584	Genetic analyses of diverse populations improves discovery for complex traits.	C-reactive protein levels	8,349 African American individuals, 15,912 Hispanic/Latino individuals, 1,811 Asian ancestry individuals, 1,777 Native Hawaiian ancestry individuals, 574 Native American ancestry individuals, 97 individuals	NA	1p31.3	NR	LEPR			ENSG00000116678	NA	NA	rs1805096-?	rs1805096	0	1805096	synonymous_variant	0	NR	7e-25	24.1549		0.086355	[0.07-0.103] unit decrease	Illumina [30861016] (imputed)	N
2	rs11208701	1	66102257	rs1805096	2019-04-18	30388399	Ligthart S	2018-11-01	Am J Hum Genet	www.ncbi.nlm.nih.gov/pubmed/30388399	Genome Analyses of >200,000 Individuals Identify 58 Loci for Chronic Inflammation and Highlight Pathways that Link Inflammation and Complex Disorders.	C-reactive protein levels	up to 92,771 European ancestry males, up to 113,387 European ancestry females	NA	1p31.3	LEPR	LEPR			ENSG00000116678	NA	NA	rs1805096-G	rs1805096	0	1805096	synonymous_variant	0	0.39	2e-183	182.699		0.104	[0.096-0.112] unit increase	Affymetrix, Illumina, Perlegen [2437193] (imputed)	N
2	rs11208701	1	66102257	rs1805096	2019-04-18	30388399	Ligthart S	2018-11-01	Am J Hum Genet	www.ncbi.nlm.nih.gov/pubmed/30388399	Genome Analyses of >200,000 Individuals Identify 58 Loci for Chronic Inflammation and Highlight Pathways that Link Inflammation and Complex Disorders.	C-reactive protein levels	up to 92,771 European ancestry males, up to 113,387 European ancestry females	NA	1p31.3	LEPR	LEPR			ENSG00000116678	NA	NA	rs1805096-A	rs1805096	0	1805096	synonymous_variant	0	NR	2e-162	161.699	(women)	0.132	[NR] unit decrease	Affymetrix, Illumina, Perlegen [2437193] (imputed)	N
2	rs11208701	1	66102257	rs1805096	2019-04-18	30388399	Ligthart S	2018-11-01	Am J Hum Genet	www.ncbi.nlm.nih.gov/pubmed/30388399	Genome Analyses of >200,000 Individuals Identify 58 Loci for Chronic Inflammation and Highlight Pathways that Link Inflammation and Complex Disorders.	C-reactive protein levels	up to 92,771 European ancestry males, up to 113,387 European ancestry females	NA	1p31.3	LEPR	LEPR			ENSG00000116678	NA	NA	rs1805096-A	rs1805096	0	1805096	synonymous_variant	0	NR	2e-39	38.699	(men)	0.07	[NR] unit decrease	Affymetrix, Illumina, Perlegen [2437193] (imputed)	N
2	rs11208701	1	66105944	rs1892534	2017-08-30	27863252	Astle WJ	2016-11-17	Cell	www.ncbi.nlm.nih.gov/pubmed/27863252	The Allelic Landscape of Human Blood Cell Trait Variation and Links to Common Complex Disease.	Myeloid white cell count	169,219 European ancestry individuals	NA	1p31.3	LEPR	LEPR			ENSG00000116678	NA	NA	rs1892534-T	rs1892534	0	1892534	3_prime_UTR_variant	0	0.3766	8e-36	35.0969		0.0463462	[0.039-0.054] unit decrease	Affymetrix [~ 2500000] (imputed)	N
2	rs11208701	1	66105944	rs1892534	2017-08-30	27863252	Astle WJ	2016-11-17	Cell	www.ncbi.nlm.nih.gov/pubmed/27863252	The Allelic Landscape of Human Blood Cell Trait Variation and Links to Common Complex Disease.	Granulocyte count	169,822 European ancestry individuals	NA	1p31.3	LEPR	LEPR			ENSG00000116678	NA	NA	rs1892534-T	rs1892534	0	1892534	3_prime_UTR_variant	0	0.3767	4e-37	36.3979		0.0471161	[0.04-0.054] unit decrease	Affymetrix [~ 2500000] (imputed)	N
2	rs11208701	1	66105944	rs1892534	2016-10-05	26561523	de Vries PS	2015-11-10	Hum Mol Genet	www.ncbi.nlm.nih.gov/pubmed/26561523	A meta-analysis of 120 246 individuals identifies 18 new loci for fibrinogen concentration.	Fibrinogen levels	120,246 European ancestry individuals	NA	1p31.3	LEPR	LEPR			ENSG00000116678	NA	NA	rs1892534-T	rs1892534	0	1892534	3_prime_UTR_variant	0	0.38	4e-15	14.3979		0.0073	NR unit decrease	Affymetrix, Illumina [~ 10700000] (imputed)	N
2	rs11208701	1	66105944	rs1892534	2008-06-22	18439548	Ridker PM	2008-04-24	Am J Hum Genet	www.ncbi.nlm.nih.gov/pubmed/18439548	Loci related to metabolic-syndrome pathways including LEPR,HNF1A, IL6R, and GCKR associate with plasma C-reactive protein: the Women's Genome Health Study.	C-reactive protein	6,345 European ancestry female individuals	NA	1p31.3	LEPR	LEPR			ENSG00000116678	NA	NA	rs1892534-A	rs1892534	0	1892534	3_prime_UTR_variant	0	NR	7e-21	20.1549		0.17	[NR] mg/dl decrease	Illumina [336108]	N
2	rs11208701	1	66105944	rs1892534	2019-07-02	31217584	Wojcik GL	2019-06-19	Nature	www.ncbi.nlm.nih.gov/pubmed/31217584	Genetic analyses of diverse populations improves discovery for complex traits.	C-reactive protein levels	8,349 African American individuals, 15,912 Hispanic/Latino individuals, 1,811 Asian ancestry individuals, 1,777 Native Hawaiian ancestry individuals, 574 Native American ancestry individuals, 97 individuals	NA	1p31.3	NR	LEPR			ENSG00000116678	NA	NA	rs1892534-?	rs1892534	0	1892534	3_prime_UTR_variant	0	NR	2e-24	23.699		0.0853203	[0.069-0.102] unit decrease	Illumina [30861016] (imputed)	N
2	rs11208701	1	66105944	rs1892534	2020-09-21	32888493	Chen MH	2020-09-01	Cell	www.ncbi.nlm.nih.gov/pubmed/32888493	Trans-ethnic and Ancestry-Specific Blood-Cell Genetics in 746,667 Individuals from 5 Global Populations.	Lymphocyte count	643,370 African American or Afro-Caribbean, African ancestry, European ancestry, East Asian ancestry, Hispanic or Latin American and South Asian ancestry individuals	NA	1p31.3	NR	LEPR			ENSG00000116678	NA	NA	rs1892534-T	rs1892534	0	1892534	3_prime_UTR_variant	0	0.447339	4e-21	20.3979		NA		Affymetrix, Illumina [23472807] (imputed)	N
2	rs11208701	1	66105944	rs1892534	2022-07-20	35285134	Temprano-Sagrera G	2022-03-14	J Thromb Haemost	www.ncbi.nlm.nih.gov/pubmed/35285134	Multi-phenotype analyses of hemostatic traits with cardiovascular events reveal novel genetic associations.	Coronary artery disease or fibrinogen levels (pleiotropy)	172,122 European, South Asian or East Asian CAD cases, 566,864 European, South Asian or East Asian CAD controls, 120,246 European ancestry individuals with measurements	NA	1p31.3		LEPR			ENSG00000116678	NA	NA	rs1892534-?	rs1892534	0	1892534	3_prime_UTR_variant	0	NR	3e-15	14.5229		NA		NR [NR]	N
2	rs11208701	1	66105944	rs1892534	2022-07-20	35285134	Temprano-Sagrera G	2022-03-14	J Thromb Haemost	www.ncbi.nlm.nih.gov/pubmed/35285134	Multi-phenotype analyses of hemostatic traits with cardiovascular events reveal novel genetic associations.	Ischemic stroke or fibrinogen levels (pleiotropy)	120,246 European ancestry individuals with measurements, 60,341 European, African American, East Asian, South Asian, mixed Asian or Latin American ischemic stroke cases, 454,450 European, African American, East Asian, South Asian, mixed Asian or Latin American ischemic stroke controls	NA	1p31.3		LEPR			ENSG00000116678	NA	NA	rs1892534-?	rs1892534	0	1892534	3_prime_UTR_variant	0	NR	2e-16	15.699		NA		NR [NR]	N
2	rs11208701	1	66105944	rs1892534	2022-07-20	35285134	Temprano-Sagrera G	2022-03-14	J Thromb Haemost	www.ncbi.nlm.nih.gov/pubmed/35285134	Multi-phenotype analyses of hemostatic traits with cardiovascular events reveal novel genetic associations.	Fibrinogen levels or tissue plasminogen activator levels (pleiotropy)	120,246 European ancestry individuals with fibrinogen measurements, 26,929 European ancestry individuals with tPA measurements	NA	1p31.3		LEPR			ENSG00000116678	NA	NA	rs1892534-?	rs1892534	0	1892534	3_prime_UTR_variant	0	NR	2e-16	15.699		NA		NR [NR]	N
2	rs11208701	1	66105944	rs1892534	2022-07-20	35285134	Temprano-Sagrera G	2022-03-14	J Thromb Haemost	www.ncbi.nlm.nih.gov/pubmed/35285134	Multi-phenotype analyses of hemostatic traits with cardiovascular events reveal novel genetic associations.	Fibrinogen levels or factor VII levels or factor XI levels or tissue plasminogen activator levels (pleiotropy)	120,246 European ancestry individuals with fibrinogen measurements, 27,495 European or African American individuals with factor VII measurements, 16,169 European ancestry individuals with factor XI measurements, 26,929 European ancestry individuals with tPA measurements	NA	1p31.3		LEPR			ENSG00000116678	NA	NA	rs1892534-?	rs1892534	0	1892534	3_prime_UTR_variant	0	NR	1e-16	16		NA		NR [NR]	N
2	rs11208701	1	66105944	rs1892534	2022-07-20	35285134	Temprano-Sagrera G	2022-03-14	J Thromb Haemost	www.ncbi.nlm.nih.gov/pubmed/35285134	Multi-phenotype analyses of hemostatic traits with cardiovascular events reveal novel genetic associations.	Fibrinogen levels or plasminogen activator inhibitor 1 levels (pleiotropy)	120,246 European ancestry individuals with fibrinogen measurements, 19,599 European ancestry individuals with PAI1 measurements	NA	1p31.3		LEPR			ENSG00000116678	NA	NA	rs1892534-?	rs1892534	0	1892534	3_prime_UTR_variant	0	NR	3e-16	15.5229		NA		NR [NR]	N
2	rs11208701	1	66105944	rs1892534	2022-07-20	35285134	Temprano-Sagrera G	2022-03-14	J Thromb Haemost	www.ncbi.nlm.nih.gov/pubmed/35285134	Multi-phenotype analyses of hemostatic traits with cardiovascular events reveal novel genetic associations.	Venous thromboembolism or fibrinogen levels (pleiotropy)	120,246 European ancestry individuals with measurements, 30,234 European or African American VTE cases, 172,122 European or African American VTE controls	NA	1p31.3		LEPR			ENSG00000116678	NA	NA	rs1892534-?	rs1892534	0	1892534	3_prime_UTR_variant	0	NR	1e-15	15		NA		NR [NR]	N
2	rs11208701	1	66105944	rs1892534	2022-07-20	35285134	Temprano-Sagrera G	2022-03-14	J Thromb Haemost	www.ncbi.nlm.nih.gov/pubmed/35285134	Multi-phenotype analyses of hemostatic traits with cardiovascular events reveal novel genetic associations.	Fibrinogen levels or factor VII levels (pleiotropy)	120,246 European ancestry individuals with fibrinogen measurements, 27,495 European or African American individuals with factor VII measurements	NA	1p31.3		LEPR			ENSG00000116678	NA	NA	rs1892534-?	rs1892534	0	1892534	3_prime_UTR_variant	0	NR	3e-16	15.5229		NA		NR [NR]	N
2	rs11208701	1	66105944	rs1892534	2021-12-14	34594039	Sakaue S	2021-09-30	Nat Genet	www.ncbi.nlm.nih.gov/pubmed/34594039	A cross-population atlas of genetic associations for 220 human phenotypes.	Lymphocyte count	349,856 European ancestry individuals, 95,717 East Asian ancestry individuals	NA	1p31.3		LEPR			ENSG00000116678	NA	NA	rs1892534-T	rs1892534	0	1892534	3_prime_UTR_variant	0	NR	6e-15	14.2218		0.0179	[0.013-0.022] unit decrease	Affymetrix, Illumina [20531022] (imputed)	N
2	rs11208701	1	66107881	rs59508186	2022-04-27	35213538	Richardson TG	2022-02-25	PLoS Biol	www.ncbi.nlm.nih.gov/pubmed/35213538	Characterising metabolomic signatures of lipid-modifying therapies through drug target mendelian randomisation.	Phospholipids to total lipids ratio in very small VLDL	115,082 European ancestry individuals	NA	1p31.3		LEPR - RN7SL854P	ENSG00000116678	ENSG00000239319		639	118860	rs59508186-C	rs59508186	0	59508186	intergenic_variant	1	0.613097	1e-08	8		0.0236925	[0.016-0.032] unit increase	NR [11722792] (imputed)	N
2	rs11208701	1	66108517	rs2154384	2020-03-23	31900758	Han X	2020-01-03	Eur J Epidemiol	www.ncbi.nlm.nih.gov/pubmed/31900758	Using Mendelian randomization to evaluate the causal relationship between serum C-reactive protein levels and age-related macular degeneration.	C-reactive protein levels	418,642 British ancestry individuals	NA	1p31.3	NR	LEPR - NA	ENSG00000116678			1275	NA	rs2154384-C	rs2154384	0	2154384	intergenic_variant	1	0.630554	0	731.699		0.120384	[0.12-0.12] unit increase	NR [NR]	N
2	rs11208701	1	66109445	rs200241668	2021-03-22	33339817	Nielsen JB	2020-12-18	Nat Commun	www.ncbi.nlm.nih.gov/pubmed/33339817	Loss-of-function genomic variants highlight potential therapeutic targets for cardiovascular disease.	C-reactive protein levels	76,081 European ancestry individuals, 127,395 Japanese ancestry individuals	NA	1p31.3	LEPR, PDE4B	LEPR - RN7SL854P	ENSG00000116678	ENSG00000239319		2203	117296	rs200241668-?	rs200241668	0	200241668	downstream_gene_variant	1		4e-44	43.3979		0.0968	[0.083-0.11] unit increase	Illumina [31500000] (imputed)	N
2	rs11208701	1	66109445	rs200241668	2022-10-24	34321204	Harrison S	2021-07-28	Sci Adv	www.ncbi.nlm.nih.gov/pubmed/34321204	Testosterone and socioeconomic position: Mendelian randomization in 306,248 men and women in UK Biobank.	Albumin levels	158,000 British ancestry women	NA	1p31.3		LEPR - RN7SL854P	ENSG00000116678	ENSG00000239319		2203	117296	rs200241668-C	rs200241668	0	200241668	downstream_gene_variant	1	0.37	2e-12	11.699		0.09	[0.065-0.115] g/L increase	Affymetrix [NR] (imputed)	N
2	rs11208701	1	66111766	rs6697515	2022-10-24	34321204	Harrison S	2021-07-28	Sci Adv	www.ncbi.nlm.nih.gov/pubmed/34321204	Testosterone and socioeconomic position: Mendelian randomization in 306,248 men and women in UK Biobank.	Albumin levels	148,248 British ancestry men	NA	1p31.3		LEPR - RN7SL854P	ENSG00000116678	ENSG00000239319		4524	114975	rs6697515-G	rs6697515	0	6697515	downstream_gene_variant	1	0.34	4e-09	8.39794		0.08	[0.055-0.105] g/L increase	Affymetrix [NR] (imputed)	N
2	rs11208701	1	66112528	rs12130672	2021-12-14	34594039	Sakaue S	2021-09-30	Nat Genet	www.ncbi.nlm.nih.gov/pubmed/34594039	A cross-population atlas of genetic associations for 220 human phenotypes.	Serum albumin levels	315,268 European ancestry individuals, 120,539 East Asian ancestry individuals	NA	1p31.3		LEPR - RN7SL854P	ENSG00000116678	ENSG00000239319		5286	114213	rs12130672-G	rs12130672	0	12130672	intergenic_variant	1	NR	1e-17	17		0.0218	[0.017-0.027] unit increase	Affymetrix, Illumina [20534035] (imputed)	N
2	rs11208701	1	66112676	rs12127241	2021-12-14	34594039	Sakaue S	2021-09-30	Nat Genet	www.ncbi.nlm.nih.gov/pubmed/34594039	A cross-population atlas of genetic associations for 220 human phenotypes.	C-reactive protein	353,466 European ancestry individuals, 83,025 East Asian ancestry individuals	NA	1p31.3		LEPR - RN7SL854P	ENSG00000116678	ENSG00000239319		5434	114065	rs12127241-G	rs12127241	0	12127241	intergenic_variant	1	NR	0	559.699		0.1263	[0.12-0.13] unit decrease	Affymetrix, Illumina [20529698] (imputed)	N
2	rs11208701	1	66117829	rs1938492	2014-03-14	23969696	Sabater-Lleal M	2013-08-22	Circulation	www.ncbi.nlm.nih.gov/pubmed/23969696	Multiethnic meta-analysis of genome-wide association studies in >100 000 subjects identifies 23 fibrinogen-associated Loci but no strong evidence of a causal association between circulating fibrinogen and cardiovascular disease.	Fibrinogen	91,323 European ancestry individuals	8,423 African American individuals, 1,447 Hispanic individuals	1p31.3	LEPR	LEPR - NA	ENSG00000116678			10587	NA	rs1938492-A	rs1938492	0	1938492	intergenic_variant	1	0.62	5e-14	13.301	(EA)	0.008	[0.006-0.01] unit increase	Affymetrix, Illumina [2515567] (imputed)	N
2	rs12039953	1	66118064	rs2186245	2020-12-10	32210231	Hollis B	2020-03-24	Nat Commun	www.ncbi.nlm.nih.gov/pubmed/32210231	Genomic analysis of male puberty timing highlights shared genetic basis with hair colour and lifespan.	Male puberty timing (age at voice breaking MTAG)	205,354 European ancestry individuals	NA	1p31.3		LEPR - NA	ENSG00000116678			10822	NA	rs2186245-C	rs2186245	0	2186245	intergenic_variant	1	NR	6e-22	21.2218		0.040836	[0.033-0.049] years increase	NR [7400000] (imputed)	N
2	rs12039953	1	66118064	rs2186245	2020-12-10	32210231	Hollis B	2020-03-24	Nat Commun	www.ncbi.nlm.nih.gov/pubmed/32210231	Genomic analysis of male puberty timing highlights shared genetic basis with hair colour and lifespan.	Male puberty timing (late vs. average onset facial hair)	26,066 European ancestry late onset individuals, 161,175 European ancestry average onset individuals	NA	1p31.3		LEPR - NA	ENSG00000116678			10822	NA	rs2186245-C	rs2186245	0	2186245	intergenic_variant	1	NR	2e-06	5.69897		0.00678504	[0.004-0.0096] years increase	NR [7400000] (imputed)	N
2	rs12039953	1	66118064	rs2186245	2020-12-10	32210231	Hollis B	2020-03-24	Nat Commun	www.ncbi.nlm.nih.gov/pubmed/32210231	Genomic analysis of male puberty timing highlights shared genetic basis with hair colour and lifespan.	Male puberty timing (early vs. average onset facial hair)	13,226 European ancestry early onset individuals, 161,175 European ancestry average onset individuals	NA	1p31.3		LEPR - NA	ENSG00000116678			10822	NA	rs2186245-C	rs2186245	0	2186245	intergenic_variant	1	NR	7e-10	9.1549		0.00710122	[0.0049-0.0093] years decrease	NR [7400000] (imputed)	N
2	rs11208701	1	66123136	rs13375019	2019-04-18	30388399	Ligthart S	2018-11-01	Am J Hum Genet	www.ncbi.nlm.nih.gov/pubmed/30388399	Genome Analyses of >200,000 Individuals Identify 58 Loci for Chronic Inflammation and Highlight Pathways that Link Inflammation and Complex Disorders.	C-reactive protein levels	148,164 European ancestry individuals	NA	1p31.3	LEPR	LEPR - NA	ENSG00000116678			15894	NA	rs13375019-C	rs13375019	0	13375019	intergenic_variant	1	0.39	1e-153	153	(BMI-adjusted)	0.105	[0.097-0.113] unit decrease	Affymetrix, Illumina, Perlegen [10019203] (imputed)	N
2	rs11208701	1	66123136	rs13375019	2019-04-18	30388399	Ligthart S	2018-11-01	Am J Hum Genet	www.ncbi.nlm.nih.gov/pubmed/30388399	Genome Analyses of >200,000 Individuals Identify 58 Loci for Chronic Inflammation and Highlight Pathways that Link Inflammation and Complex Disorders.	C-reactive protein levels	148,164 European ancestry individuals	NA	1p31.3	LEPR	LEPR - NA	ENSG00000116678			15894	NA	rs13375019-C	rs13375019	0	13375019	intergenic_variant	1	0.39	6e-133	132.222		0.104	[0.096-0.112] unit decrease	Affymetrix, Illumina, Perlegen [10019203] (imputed)	N
2	rs11208701	1	66123774	rs2376015	2017-06-01	28107422	de Vries PS	2017-01-20	PLoS One	www.ncbi.nlm.nih.gov/pubmed/28107422	Comparison of HapMap and 1000 Genomes Reference Panels in a Large-Scale Genome-Wide Association Study.	Fibrinogen levels	91,953 European ancestry individuals (imputed to 1000 Genomes)		1p31.3	LEPR, PDE4B	LEPR - NA	ENSG00000116678			16532	NA	rs2376015-?	rs2376015	0	2376015	intergenic_variant	1	NR	5e-12	11.301		0.0075	unit increase	Affymetrix, Illumina [10883314] (imputed)	N
2	rs11208701	1	66124075	rs28480230	2018-07-05	29875488	Sun BB	2018-06-06	Nature	www.ncbi.nlm.nih.gov/pubmed/29875488	Genomic atlas of the human plasma proteome.	Blood protein levels	3,301 European ancestry individuals	NA	1p31.3	LEPR	LEPR - NA	ENSG00000116678			16833	NA	rs28480230-T	rs28480230	0	28480230	regulatory_region_variant	1	0.362	5e-13	12.301	(C-reactive protein, CRP.4337.49.2)	0.18	[0.12-0.24] unit decrease	Affymetrix [10572788] (imputed)	N
2	rs72683129	1	66128239	rs6664626	2020-04-17	31669095	Zhu Z	2019-10-24	J Allergy Clin Immunol	www.ncbi.nlm.nih.gov/pubmed/31669095	Shared Genetic and Experimental Links between Obesity-Related Traits and Asthma Subtypes in UK Biobank.	Body mass index	457,822 European ancestry individuals	NA	1p31.3	NR	LEPR - RN7SL854P	ENSG00000116678	ENSG00000239319		20997	98502	rs6664626-?	rs6664626	0	6664626	intergenic_variant	1	NR	4e-11	10.3979		NA		Affymetrix [~ 8270000] (imputed)	N
2	rs4655794	1	66130398	rs4655772	2022-11-17	34887591	Graham SE	2021-12-09	Nature	www.ncbi.nlm.nih.gov/pubmed/34887591	The power of genetic diversity in genome-wide association studies of lipids.	Total cholesterol levels	1,320,016 European ancestry individuals	NA	1p31.3		LEPR - RN7SL854P	ENSG00000116678	ENSG00000239319		23156	96343	rs4655772-G	rs4655772	0	4655772	intergenic_variant	1	0.550094	4e-10	9.39794		0.0102148	[0.0075-0.0129] unit increase	NR [52000000] (imputed)	N
2	rs4655794	1	66130398	rs4655772	2022-11-17	34887591	Graham SE	2021-12-09	Nature	www.ncbi.nlm.nih.gov/pubmed/34887591	The power of genetic diversity in genome-wide association studies of lipids.	Low density lipoprotein cholesterol levels	40,963 South Asian ancestry individuals, 48,057 Hispanic individuals, 99,432 Admixed African or African ancestry individuals, 146,492 East Asian ancestry individuals, 1,320,016 European ancestry individuals	NA	1p31.3		LEPR - RN7SL854P	ENSG00000116678	ENSG00000239319		23156	96343	rs4655772-?	rs4655772	0	4655772	intergenic_variant	1	NR	5e-08	7.30103		NA		NR [52000000] (imputed)	N
2	rs4655794	1	66130398	rs4655772	2021-06-29	33462484	Sinnott-Armstrong N	2021-01-18	Nat Genet	www.ncbi.nlm.nih.gov/pubmed/33462484	Genetics of 35 blood and urine biomarkers in the UK Biobank.	Total cholesterol levels	342,508 European ancestry individuals, 6,014 African ancestry individuals, 7,336 South Asian ancestry individuals	NA	1p31.3	NR	LEPR - RN7SL854P	ENSG00000116678	ENSG00000239319		23156	96343	rs4655772-G	rs4655772	0	4655772	intergenic_variant	1	NR	8e-10	9.09691		0.0147	[0.01-0.0194] unit increase	Affymetrix [9000000] (imputed)	N
2	rs4655794	1	66130398	rs4655772	2022-04-27	35213538	Richardson TG	2022-02-25	PLoS Biol	www.ncbi.nlm.nih.gov/pubmed/35213538	Characterising metabolomic signatures of lipid-modifying therapies through drug target mendelian randomisation.	Albumin levels	115,064 European ancestry individuals	NA	1p31.3		LEPR - RN7SL854P	ENSG00000116678	ENSG00000239319		23156	96343	rs4655772-A	rs4655772	0	4655772	intergenic_variant	1	0.46797	2e-10	9.69897		0.0264101	[0.018-0.035] unit decrease	NR [11722792] (imputed)	N
2	rs4655794	1	66130398	rs4655772	2022-04-27	35213538	Richardson TG	2022-02-25	PLoS Biol	www.ncbi.nlm.nih.gov/pubmed/35213538	Characterising metabolomic signatures of lipid-modifying therapies through drug target mendelian randomisation.	Cholesterol levels in small HDL	115,082 European ancestry individuals	NA	1p31.3		LEPR - RN7SL854P	ENSG00000116678	ENSG00000239319		23156	96343	rs4655772-A	rs4655772	0	4655772	intergenic_variant	1	0.467967	2e-09	8.69897		0.0251108	[0.017-0.033] unit decrease	NR [11722792] (imputed)	N
2	rs4655794	1	66130398	rs4655772	2022-04-27	35213538	Richardson TG	2022-02-25	PLoS Biol	www.ncbi.nlm.nih.gov/pubmed/35213538	Characterising metabolomic signatures of lipid-modifying therapies through drug target mendelian randomisation.	Total lipid levels in small HDL	115,082 European ancestry individuals	NA	1p31.3		LEPR - RN7SL854P	ENSG00000116678	ENSG00000239319		23156	96343	rs4655772-A	rs4655772	0	4655772	intergenic_variant	1	0.467967	3e-09	8.52288		0.0245509	[0.016-0.033] unit decrease	NR [11722792] (imputed)	N
2	rs4655794	1	66130398	rs4655772	2022-04-27	35213538	Richardson TG	2022-02-25	PLoS Biol	www.ncbi.nlm.nih.gov/pubmed/35213538	Characterising metabolomic signatures of lipid-modifying therapies through drug target mendelian randomisation.	Concentration of small HDL particles	115,082 European ancestry individuals	NA	1p31.3		LEPR - RN7SL854P	ENSG00000116678	ENSG00000239319		23156	96343	rs4655772-A	rs4655772	0	4655772	intergenic_variant	1	0.467967	6e-10	9.22185		0.0257667	[0.018-0.034] unit decrease	NR [11722792] (imputed)	N
2	rs4655794	1	66133443	rs11208700	2020-09-21	32888493	Chen MH	2020-09-01	Cell	www.ncbi.nlm.nih.gov/pubmed/32888493	Trans-ethnic and Ancestry-Specific Blood-Cell Genetics in 746,667 Individuals from 5 Global Populations.	Monocyte count	521,594 European ancestry individuals	NA	1p31.3	NR	LEPR - RN7SL854P	ENSG00000116678	ENSG00000239319		26201	93298	rs11208700-T	rs11208700	0	11208700	intergenic_variant	1	0.532139	1e-12	12		0.013813	[0.01-0.0176] SD unit decrease	Affymetrix, Illumina [50262088] (imputed)	N
2	rs4655794	1	66133443	rs11208700	2020-09-18	32888494	Vuckovic D	2020-09-01	Cell	www.ncbi.nlm.nih.gov/pubmed/32888494	The Polygenic and Monogenic Basis of Blood Traits and Diseases.	Monocyte count	408,112 British individuals	NA	1p31.3	intergenic	LEPR - RN7SL854P	ENSG00000116678	ENSG00000239319		26201	93298	rs11208700-A	rs11208700	0	11208700	intergenic_variant	1	0.469647	8e-11	10.0969		0.014425	[0.01-0.019] unit decrease	Affymetrix [93095623] (imputed)	N
2	rs4655794	1	66133443	rs11208700	2022-11-17	34887591	Graham SE	2021-12-09	Nature	www.ncbi.nlm.nih.gov/pubmed/34887591	The power of genetic diversity in genome-wide association studies of lipids.	Total cholesterol levels	40,963 South Asian ancestry individuals, 48,057 Hispanic individuals, 99,432 Admixed African or African ancestry individuals, 146,492 East Asian ancestry individuals, 1,320,016 European ancestry individuals	NA	1p31.3		LEPR - RN7SL854P	ENSG00000116678	ENSG00000239319		26201	93298	rs11208700-?	rs11208700	0	11208700	intergenic_variant	1	NR	3e-13	12.5229		NA		NR [52000000] (imputed)	N
2	rs11208701	1	66137192	rs34293785	2017-08-30	27863252	Astle WJ	2016-11-17	Cell	www.ncbi.nlm.nih.gov/pubmed/27863252	The Allelic Landscape of Human Blood Cell Trait Variation and Links to Common Complex Disease.	Sum neutrophil eosinophil counts	170,384 European ancestry individuals	NA	1p31.3	intergenic	LEPR - RN7SL854P	ENSG00000116678	ENSG00000239319		29950	89549	rs34293785-C	rs34293785	0	34293785	intergenic_variant	1	0.3663	6e-37	36.2218		0.0474444	[0.04-0.055] unit decrease	Affymetrix [~ 2500000] (imputed)	N
2	rs11208701	1	66137192	rs34293785	2017-08-30	27863252	Astle WJ	2016-11-17	Cell	www.ncbi.nlm.nih.gov/pubmed/27863252	The Allelic Landscape of Human Blood Cell Trait Variation and Links to Common Complex Disease.	Granulocyte percentage of myeloid white cells	169,545 European ancestry individuals	NA	1p31.3	intergenic	LEPR - RN7SL854P	ENSG00000116678	ENSG00000239319		29950	89549	rs34293785-C	rs34293785	0	34293785	intergenic_variant	1	0.3664	7e-16	15.1549		0.0300597	[0.023-0.037] unit decrease	Affymetrix [~ 2500000] (imputed)	N
2	rs11208701	1	66137192	rs34293785	2017-08-30	27863252	Astle WJ	2016-11-17	Cell	www.ncbi.nlm.nih.gov/pubmed/27863252	The Allelic Landscape of Human Blood Cell Trait Variation and Links to Common Complex Disease.	White blood cell count	172,435 European ancestry individuals	NA	1p31.3	intergenic	LEPR - RN7SL854P	ENSG00000116678	ENSG00000239319		29950	89549	rs34293785-C	rs34293785	0	34293785	intergenic_variant	1	0.3663	1e-34	34		0.0458313	[0.039-0.053] unit decrease	Affymetrix [~ 2500000] (imputed)	N
2	rs11208701	1	66137192	rs34293785	2017-08-30	27863252	Astle WJ	2016-11-17	Cell	www.ncbi.nlm.nih.gov/pubmed/27863252	The Allelic Landscape of Human Blood Cell Trait Variation and Links to Common Complex Disease.	Monocyte percentage of white cells	170,494 European ancestry individuals	NA	1p31.3	intergenic	LEPR - RN7SL854P	ENSG00000116678	ENSG00000239319		29950	89549	rs34293785-C	rs34293785	0	34293785	intergenic_variant	1	0.3664	3e-10	9.52288		0.0234506	[0.016-0.031] unit increase	Affymetrix [~ 2500000] (imputed)	N
2	rs11208701	1	66137192	rs34293785	2017-08-30	27863252	Astle WJ	2016-11-17	Cell	www.ncbi.nlm.nih.gov/pubmed/27863252	The Allelic Landscape of Human Blood Cell Trait Variation and Links to Common Complex Disease.	Neutrophil count	170,702 European ancestry individuals	NA	1p31.3	intergenic	LEPR - RN7SL854P	ENSG00000116678	ENSG00000239319		29950	89549	rs34293785-C	rs34293785	0	34293785	intergenic_variant	1	0.3663	7e-37	36.1549		0.0473379	[0.04-0.055] unit decrease	Affymetrix [~ 2500000] (imputed)	N
2	rs11208701	1	66137192	rs34293785	2017-08-30	27863252	Astle WJ	2016-11-17	Cell	www.ncbi.nlm.nih.gov/pubmed/27863252	The Allelic Landscape of Human Blood Cell Trait Variation and Links to Common Complex Disease.	Sum basophil neutrophil counts	170,143 European ancestry individuals	NA	1p31.3	intergenic	LEPR - RN7SL854P	ENSG00000116678	ENSG00000239319		29950	89549	rs34293785-C	rs34293785	0	34293785	intergenic_variant	1	0.3663	4e-37	36.3979		0.0475781	[0.04-0.055] unit decrease	Affymetrix [~ 2500000] (imputed)	N
2	rs11208701	1	66137192	rs34293785	2017-08-30	27863252	Astle WJ	2016-11-17	Cell	www.ncbi.nlm.nih.gov/pubmed/27863252	The Allelic Landscape of Human Blood Cell Trait Variation and Links to Common Complex Disease.	Neutrophil percentage of white cells	171,542 European ancestry individuals	NA	1p31.3	intergenic	LEPR - RN7SL854P	ENSG00000116678	ENSG00000239319		29950	89549	rs34293785-C	rs34293785	0	34293785	intergenic_variant	1	0.3664	1e-13	13		0.0276318	[0.02-0.035] unit decrease	Affymetrix [~ 2500000] (imputed)	N
2	rs11208701	1	66137239	rs35945185	2021-03-22	33536631	Bell S	2021-02-03	Commun Biol	www.ncbi.nlm.nih.gov/pubmed/33536631	A genome-wide meta-analysis yields 46 new loci associating with biomarkers of iron homeostasis.	Iron status biomarkers (iron levels)	163,511 European ancestry individuals	NA	1p31.3	LEPR	LEPR - RN7SL854P	ENSG00000116678	ENSG00000239319		29997	89502	rs35945185-A	rs35945185	0	35945185	intergenic_variant	1	0.365	2e-13	12.699		0.031	[0.023-0.039] SD increase	Affymetrix, Illumina [40000000] (imputed)	N
2	rs11208701	1	66138211	rs11208706	2020-09-18	32888494	Vuckovic D	2020-09-01	Cell	www.ncbi.nlm.nih.gov/pubmed/32888494	The Polygenic and Monogenic Basis of Blood Traits and Diseases.	Mean corpuscular hemoglobin	408,112 British individuals	NA	1p31.3		LEPR - RN7SL854P	ENSG00000116678	ENSG00000239319		30969	88530	rs11208706-G	rs11208706	0	11208706	intergenic_variant	1	0.369651	3e-11	10.5229		0.0158525	[0.011-0.021] unit increase	Affymetrix [93095623] (imputed)	N
2	rs11208701	1	66138211	rs11208706	2022-04-27	35213538	Richardson TG	2022-02-25	PLoS Biol	www.ncbi.nlm.nih.gov/pubmed/35213538	Characterising metabolomic signatures of lipid-modifying therapies through drug target mendelian randomisation.	Concentration of HDL particles	115,082 European ancestry individuals	NA	1p31.3		LEPR - RN7SL854P	ENSG00000116678	ENSG00000239319		30969	88530	rs11208706-T	rs11208706	0	11208706	intergenic_variant	1	0.630676	4e-10	9.39794		0.0251577	[0.017-0.033] unit decrease	NR [11722792] (imputed)	N
2	rs11208701	1	66138211	rs11208706	2022-04-27	35213538	Richardson TG	2022-02-25	PLoS Biol	www.ncbi.nlm.nih.gov/pubmed/35213538	Characterising metabolomic signatures of lipid-modifying therapies through drug target mendelian randomisation.	Apolipoprotein A1 levels	115,082 European ancestry individuals	NA	1p31.3		LEPR - RN7SL854P	ENSG00000116678	ENSG00000239319		30969	88530	rs11208706-T	rs11208706	0	11208706	intergenic_variant	1	0.630676	1e-08	8		0.0223827	[0.015-0.03] unit decrease	NR [11722792] (imputed)	N
2	rs11208701	1	66138211	rs11208706	2022-04-27	35213538	Richardson TG	2022-02-25	PLoS Biol	www.ncbi.nlm.nih.gov/pubmed/35213538	Characterising metabolomic signatures of lipid-modifying therapies through drug target mendelian randomisation.	Concentration of medium HDL particles	115,082 European ancestry individuals	NA	1p31.3		LEPR - RN7SL854P	ENSG00000116678	ENSG00000239319		30969	88530	rs11208706-T	rs11208706	0	11208706	intergenic_variant	1	0.630676	4e-08	7.39794		0.0216275	[0.014-0.029] unit decrease	NR [11722792] (imputed)	N
2	rs12039953	1	66141502	rs1938500	2021-02-19	33547301	Chen VL	2021-02-05	Nat Commun	www.ncbi.nlm.nih.gov/pubmed/33547301	Genome-wide association study of serum liver enzymes implicates diverse metabolic and liver pathology.	Alanine aminotransferase levels	390,812 European ancestry individuals	134,154 East Asian ancestry individuals	1p31.3	LEPR, PDE4B	LEPR - RN7SL854P	ENSG00000116678	ENSG00000239319		34260	85239	rs1938500-T	rs1938500	0	1938500	intergenic_variant	1	0.19	3e-11	10.5229		6.67	z-score increase	Affymetrix [4312306] (imputed)	N
2	rs12039953	1	66141502	rs1938500	2021-02-19	33547301	Chen VL	2021-02-05	Nat Commun	www.ncbi.nlm.nih.gov/pubmed/33547301	Genome-wide association study of serum liver enzymes implicates diverse metabolic and liver pathology.	Aspartate aminotransferase levels	389,565 European ancestry individuals	134,182 East Asian ancestry individuals	1p31.3	LEPR, PDE4B	LEPR - RN7SL854P	ENSG00000116678	ENSG00000239319		34260	85239	rs1938500-T	rs1938500	0	1938500	intergenic_variant	1	0.19	9e-13	12.0458		7.15	z-score increase	Affymetrix [4314223] (imputed)	N
2	rs12039953	1	66142530	rs4655779	2021-10-13	29878111	Kocarnik JM	2018-08-01	Hum Mol Genet	www.ncbi.nlm.nih.gov/pubmed/29878111	Discovery, fine-mapping, and conditional analyses of genetic variants associated with C-reactive protein in multiethnic populations using the Metabochip in the Population Architecture using Genomics and Epidemiology (PAGE) study.	C-reactive protein levels	15,895 Hispanic individuals, 12,817 African American individuals, 1,252 Asian or Oceanian ancestry individuals, 539 Native American ancestry individuals	NA	1p31.3	LEPR	LEPR - RN7SL854P	ENSG00000116678	ENSG00000239319		35288	84211	rs4655779-A	rs4655779	0	4655779	intergenic_variant	1	0.6512	4e-18	17.3979		0.0903	[0.07-0.111] unit increase	Illumina [~ 200000]	N
2	rs12039953	1	66142627	rs11208708	2021-12-14	34594039	Sakaue S	2021-09-30	Nat Genet	www.ncbi.nlm.nih.gov/pubmed/34594039	A cross-population atlas of genetic associations for 220 human phenotypes.	Hemoglobin	350,474 European ancestry individuals, 152,447 East Asian ancestry individuals	NA	1p31.3		LEPR - RN7SL854P	ENSG00000116678	ENSG00000239319		35385	84114	rs11208708-C	rs11208708	0	11208708	intergenic_variant	1	NR	3e-09	8.52288		0.0141	[0.0094-0.0188] unit increase	Affymetrix, Illumina [20538521] (imputed)	N
2	rs12039953	1	66142627	rs11208708	2021-12-14	34594039	Sakaue S	2021-09-30	Nat Genet	www.ncbi.nlm.nih.gov/pubmed/34594039	A cross-population atlas of genetic associations for 220 human phenotypes.	Mean corpuscular hemoglobin	350,472 European ancestry individuals, 128,028 East Asian ancestry individuals	NA	1p31.3		LEPR - RN7SL854P	ENSG00000116678	ENSG00000239319		35385	84114	rs11208708-C	rs11208708	0	11208708	intergenic_variant	1	NR	2e-19	18.699		0.0267	[0.021-0.033] unit increase	Affymetrix, Illumina [20535878] (imputed)	N
2	rs4655794	1	66143044	rs4655783	2020-09-21	32888493	Chen MH	2020-09-01	Cell	www.ncbi.nlm.nih.gov/pubmed/32888493	Trans-ethnic and Ancestry-Specific Blood-Cell Genetics in 746,667 Individuals from 5 Global Populations.	Lymphocyte count	524,923 European ancestry individuals	NA	1p31.3	NR	LEPR - RN7SL854P	ENSG00000116678	ENSG00000239319		35802	83697	rs4655783-C	rs4655783	0	4655783	intergenic_variant	1	0.532769	2e-22	21.699		0.018533	[0.015-0.022] SD unit decrease	Affymetrix, Illumina [50265552] (imputed)	N
2	rs4655794	1	66143044	rs4655783	2020-09-21	32888493	Chen MH	2020-09-01	Cell	www.ncbi.nlm.nih.gov/pubmed/32888493	Trans-ethnic and Ancestry-Specific Blood-Cell Genetics in 746,667 Individuals from 5 Global Populations.	Mean platelet volume	460,935 European ancestry individuals	NA	1p31.3	NR	LEPR - RN7SL854P	ENSG00000116678	ENSG00000239319		35802	83697	rs4655783-T	rs4655783	0	4655783	intergenic_variant	1	0.468547	2e-11	10.699		0.012937	[0.0092-0.0167] SD unit increase	Affymetrix, Illumina [49660172] (imputed)	N
2	rs4655794	1	66143044	rs4655783	2020-09-21	32888493	Chen MH	2020-09-01	Cell	www.ncbi.nlm.nih.gov/pubmed/32888493	Trans-ethnic and Ancestry-Specific Blood-Cell Genetics in 746,667 Individuals from 5 Global Populations.	Mean platelet volume	484,042 African American or Afro-Caribbean, African ancestry, European ancestry, East Asian ancestry, Hispanic or Latin American and South Asian ancestry individuals	NA	1p31.3	NR	LEPR - RN7SL854P	ENSG00000116678	ENSG00000239319		35802	83697	rs4655783-T	rs4655783	0	4655783	intergenic_variant	1	0.466674	2e-10	9.69897		NA		Affymetrix, Illumina [17210439] (imputed)	N
2	rs4655794	1	66143044	rs4655783	2022-04-27	35213538	Richardson TG	2022-02-25	PLoS Biol	www.ncbi.nlm.nih.gov/pubmed/35213538	Characterising metabolomic signatures of lipid-modifying therapies through drug target mendelian randomisation.	Cholesteryl ester levels in large LDL	115,082 European ancestry individuals	NA	1p31.3		LEPR - RN7SL854P	ENSG00000116678	ENSG00000239319		35802	83697	rs4655783-T	rs4655783	0	4655783	intergenic_variant	1	0.468174	2e-08	7.69897		0.0231645	[0.015-0.031] unit decrease	NR [11722792] (imputed)	N
2	rs4655794	1	66143044	rs4655783	2022-04-27	35213538	Richardson TG	2022-02-25	PLoS Biol	www.ncbi.nlm.nih.gov/pubmed/35213538	Characterising metabolomic signatures of lipid-modifying therapies through drug target mendelian randomisation.	Total lipid levels in large LDL	115,082 European ancestry individuals	NA	1p31.3		LEPR - RN7SL854P	ENSG00000116678	ENSG00000239319		35802	83697	rs4655783-T	rs4655783	0	4655783	intergenic_variant	1	0.468174	3e-08	7.52288		0.0228167	[0.015-0.031] unit decrease	NR [11722792] (imputed)	N
2	rs4655794	1	66143044	rs4655783	2022-04-27	35213538	Richardson TG	2022-02-25	PLoS Biol	www.ncbi.nlm.nih.gov/pubmed/35213538	Characterising metabolomic signatures of lipid-modifying therapies through drug target mendelian randomisation.	Phosphatidylcholine levels	115,006 European ancestry individuals	NA	1p31.3		LEPR - RN7SL854P	ENSG00000116678	ENSG00000239319		35802	83697	rs4655783-T	rs4655783	0	4655783	intergenic_variant	1	0.46819	2e-10	9.69897		0.0247879	[0.017-0.032] unit decrease	NR [11722792] (imputed)	N
2	rs12039953	1	66144876	rs10158937	2020-09-21	32888493	Chen MH	2020-09-01	Cell	www.ncbi.nlm.nih.gov/pubmed/32888493	Trans-ethnic and Ancestry-Specific Blood-Cell Genetics in 746,667 Individuals from 5 Global Populations.	Mean corpuscular volume	696,882 African American or Afro-Caribbean, African ancestry, European ancestry, East Asian ancestry, Hispanic or Latin American and South Asian ancestry individuals	NA	1p31.3	NR	LEPR - RN7SL854P	ENSG00000116678	ENSG00000239319		37634	81865	rs10158937-C	rs10158937	0	10158937	intergenic_variant	1	0.303983	8e-28	27.0969		NA		Affymetrix, Illumina [24246363] (imputed)	N
2	rs12039953	1	66146246	rs12026918	2019-02-08	30595370	Kichaev G	2018-12-27	Am J Hum Genet	www.ncbi.nlm.nih.gov/pubmed/30595370	Leveraging Polygenic Functional Enrichment to Improve GWAS Power.	Mean corpuscular hemoglobin	approximately 443,000 European ancestry individuals	NA	1p31.3		LEPR - RN7SL854P	ENSG00000116678	ENSG00000239319		39004	80495	rs12026918-?	rs12026918	0	12026918	intergenic_variant	1	NR	2e-38	37.699		NA		NR [~ 8900000] (imputed)	N
2	rs11208701	1	66148652	rs11208712	2020-09-18	32888494	Vuckovic D	2020-09-01	Cell	www.ncbi.nlm.nih.gov/pubmed/32888494	The Polygenic and Monogenic Basis of Blood Traits and Diseases.	White blood cell count	408,112 British individuals	NA	1p31.3	NR	LEPR - RN7SL854P	ENSG00000116678	ENSG00000239319		41410	78089	rs11208712-C	rs11208712	0	11208712	intergenic_variant	1	0.355596	2e-48	47.699		0.0356547	[0.031-0.04] unit decrease	Affymetrix [93095623] (imputed)	N
2	rs11208701	1	66149341	rs10889574	2020-09-18	32888494	Vuckovic D	2020-09-01	Cell	www.ncbi.nlm.nih.gov/pubmed/32888494	The Polygenic and Monogenic Basis of Blood Traits and Diseases.	Lymphocyte count	408,112 British individuals	NA	1p31.3		LEPR - RN7SL854P	ENSG00000116678	ENSG00000239319		42099	77400	rs10889574-A	rs10889574	0	10889574	intergenic_variant	1	0.355559	7e-22	21.1549		0.0221415	[0.018-0.027] unit decrease	Affymetrix [93095623] (imputed)	N
2	rs11208701	1	66149341	rs10889574	2020-09-21	32888493	Chen MH	2020-09-01	Cell	www.ncbi.nlm.nih.gov/pubmed/32888493	Trans-ethnic and Ancestry-Specific Blood-Cell Genetics in 746,667 Individuals from 5 Global Populations.	Neutrophil count	627,215 African American or Afro-Caribbean, African ancestry, European ancestry, East Asian ancestry, Hispanic or Latin American and South Asian ancestry individuals	NA	1p31.3	NR	LEPR - RN7SL854P	ENSG00000116678	ENSG00000239319		42099	77400	rs10889574-A	rs10889574	0	10889574	intergenic_variant	1	0.410983	5e-100	99.301		NA		Affymetrix, Illumina [23114412] (imputed)	N
2	rs11208701	1	66149341	rs10889574	2019-02-08	30595370	Kichaev G	2018-12-27	Am J Hum Genet	www.ncbi.nlm.nih.gov/pubmed/30595370	Leveraging Polygenic Functional Enrichment to Improve GWAS Power.	White blood cell count	approximately 444,000 European ancestry individuals	NA	1p31.3		LEPR - RN7SL854P	ENSG00000116678	ENSG00000239319		42099	77400	rs10889574-?	rs10889574	0	10889574	intergenic_variant	1	NR	6e-83	82.2218		NA		NR [~ 8900000] (imputed)	N
2	rs11208701	1	66149341	rs10889574	2020-09-21	32888493	Chen MH	2020-09-01	Cell	www.ncbi.nlm.nih.gov/pubmed/32888493	Trans-ethnic and Ancestry-Specific Blood-Cell Genetics in 746,667 Individuals from 5 Global Populations.	White blood cell count	746,667 African American or Afro-Caribbean, African ancestry, European ancestry, East Asian ancestry, Hispanic or Latin American and South Asian ancestry individuals	NA	1p31.3	NR	LEPR - RN7SL854P	ENSG00000116678	ENSG00000239319		42099	77400	rs10889574-A	rs10889574	0	10889574	intergenic_variant	1	0.455637	2e-106	105.699		NA		Affymetrix, Illumina [24649327] (imputed)	N
2	rs11208701	1	66149341	rs10889574	2020-09-21	32888493	Chen MH	2020-09-01	Cell	www.ncbi.nlm.nih.gov/pubmed/32888493	Trans-ethnic and Ancestry-Specific Blood-Cell Genetics in 746,667 Individuals from 5 Global Populations.	White blood cell count	562,243 European ancestry individuals	NA	1p31.3	NR	LEPR - RN7SL854P	ENSG00000116678	ENSG00000239319		42099	77400	rs10889574-A	rs10889574	0	10889574	intergenic_variant	1	0.356606	7e-106	105.155		0.043688	[0.04-0.048] SD unit decrease	Affymetrix, Illumina [50601830] (imputed)	N
2	rs11208701	1	66149341	rs10889574	2021-12-13	34469753	Kachuri L	2021-08-26	Am J Hum Genet	www.ncbi.nlm.nih.gov/pubmed/34469753	Genetic determinants of blood-cell traits influence susceptibility to childhood acute lymphoblastic leukemia.	Basophil count	234,678 European ancestry individuals	100,513 European ancestry individuals	1p31.3		LEPR - RN7SL854P	ENSG00000116678	ENSG00000239319		42099	77400	rs10889574-G	rs10889574	0	10889574	intergenic_variant	1	0.644	3e-12	11.5229		NA		Affymetrix [10369434] (imputed)	N
2	rs11208701	1	66149341	rs10889574	2021-12-13	34469753	Kachuri L	2021-08-26	Am J Hum Genet	www.ncbi.nlm.nih.gov/pubmed/34469753	Genetic determinants of blood-cell traits influence susceptibility to childhood acute lymphoblastic leukemia.	Neutrophil count	234,802 European ancestry individuals	100,556 European ancestry individuals	1p31.3		LEPR - RN7SL854P	ENSG00000116678	ENSG00000239319		42099	77400	rs10889574-G	rs10889574	0	10889574	intergenic_variant	1	0.644	2e-40	39.699		NA		Affymetrix [10369434] (imputed)	N
2	rs11208701	1	66149341	rs10889574	2021-12-13	34469753	Kachuri L	2021-08-26	Am J Hum Genet	www.ncbi.nlm.nih.gov/pubmed/34469753	Genetic determinants of blood-cell traits influence susceptibility to childhood acute lymphoblastic leukemia.	Monocyte count	234,690 European ancestry individuals	100,494 European ancestry individuals	1p31.3		LEPR - RN7SL854P	ENSG00000116678	ENSG00000239319		42099	77400	rs10889574-G	rs10889574	0	10889574	intergenic_variant	1	0.644	7e-09	8.1549		NA		Affymetrix [10369434] (imputed)	N
2	rs11208701	1	66149341	rs10889574	2021-12-13	34469753	Kachuri L	2021-08-26	Am J Hum Genet	www.ncbi.nlm.nih.gov/pubmed/34469753	Genetic determinants of blood-cell traits influence susceptibility to childhood acute lymphoblastic leukemia.	Lymphocyte count	234,778 European ancestry individuals	100,554 European ancestry individuals	1p31.3		LEPR - RN7SL854P	ENSG00000116678	ENSG00000239319		42099	77400	rs10889574-G	rs10889574	0	10889574	intergenic_variant	1	0.644	3e-13	12.5229		NA		Affymetrix [10369434] (imputed)	N
2	rs72683129	1	66150510	rs55953331	2020-09-18	32888494	Vuckovic D	2020-09-01	Cell	www.ncbi.nlm.nih.gov/pubmed/32888494	The Polygenic and Monogenic Basis of Blood Traits and Diseases.	Lymphocyte percentage of white cells	408,112 British individuals	NA	1p31.3		LEPR - RN7SL854P	ENSG00000116678	ENSG00000239319		43268	76231	rs55953331-A	rs55953331	0	55953331	intergenic_variant	1	0.148317	4e-10	9.39794		0.0203987	[0.014-0.027] unit decrease	Affymetrix [93095623] (imputed)	N
2	rs11208701	1	66153363	rs4655582	2017-06-01	28107422	de Vries PS	2017-01-20	PLoS One	www.ncbi.nlm.nih.gov/pubmed/28107422	Comparison of HapMap and 1000 Genomes Reference Panels in a Large-Scale Genome-Wide Association Study.	Fibrinogen levels	91,953 European ancestry individuals (imputed to HapMap)		1p31.3	LEPR, PDE4B	LEPR - RN7SL854P	ENSG00000116678	ENSG00000239319		46121	73378	rs4655582-?	rs4655582	0	4655582	regulatory_region_variant	1	NR	5e-11	10.301		0.0069	unit increase	Affymetrix, Illumina [2749429] (imputed)	N
2	rs4655794	1	66153933	rs12022410	2021-10-13	29878111	Kocarnik JM	2018-08-01	Hum Mol Genet	www.ncbi.nlm.nih.gov/pubmed/29878111	Discovery, fine-mapping, and conditional analyses of genetic variants associated with C-reactive protein in multiethnic populations using the Metabochip in the Population Architecture using Genomics and Epidemiology (PAGE) study.	C-reactive protein levels	15,895 Hispanic individuals, 12,817 African American individuals, 1,252 Asian or Oceanian ancestry individuals, 539 Native American ancestry individuals	NA	1p31.3	LEPR	LEPR - RN7SL854P	ENSG00000116678	ENSG00000239319		46691	72808	rs12022410-A	rs12022410	0	12022410	regulatory_region_variant	1	0.4224	4e-12	11.3979	(HIS)	0.0944	[0.068-0.121] unit increase	Illumina [~ 200000]	N
2	rs4655794	1	66153933	rs12022410	2022-04-27	35213538	Richardson TG	2022-02-25	PLoS Biol	www.ncbi.nlm.nih.gov/pubmed/35213538	Characterising metabolomic signatures of lipid-modifying therapies through drug target mendelian randomisation.	Total cholines levels	115,006 European ancestry individuals	NA	1p31.3		LEPR - RN7SL854P	ENSG00000116678	ENSG00000239319		46691	72808	rs12022410-A	rs12022410	0	12022410	regulatory_region_variant	1	0.46779	1e-10	10		0.0252039	[0.018-0.033] unit decrease	NR [11722792] (imputed)	N
2	rs4655794	1	66153933	rs12022410	2022-04-27	35213538	Richardson TG	2022-02-25	PLoS Biol	www.ncbi.nlm.nih.gov/pubmed/35213538	Characterising metabolomic signatures of lipid-modifying therapies through drug target mendelian randomisation.	Cholesterol levels in large LDL	115,082 European ancestry individuals	NA	1p31.3		LEPR - RN7SL854P	ENSG00000116678	ENSG00000239319		46691	72808	rs12022410-A	rs12022410	0	12022410	regulatory_region_variant	1	0.467773	3e-08	7.52288		0.0227927	[0.015-0.031] unit decrease	NR [11722792] (imputed)	N
2	rs4655794	1	66153933	rs12022410	2022-04-27	35213538	Richardson TG	2022-02-25	PLoS Biol	www.ncbi.nlm.nih.gov/pubmed/35213538	Characterising metabolomic signatures of lipid-modifying therapies through drug target mendelian randomisation.	Total lipid levels in lipoprotein particles	115,082 European ancestry individuals	NA	1p31.3		LEPR - RN7SL854P	ENSG00000116678	ENSG00000239319		46691	72808	rs12022410-A	rs12022410	0	12022410	regulatory_region_variant	1	0.467773	3e-09	8.52288		0.0243547	[0.016-0.032] unit decrease	NR [11722792] (imputed)	N
2	rs4655794	1	66153933	rs12022410	2022-04-27	35213538	Richardson TG	2022-02-25	PLoS Biol	www.ncbi.nlm.nih.gov/pubmed/35213538	Characterising metabolomic signatures of lipid-modifying therapies through drug target mendelian randomisation.	Total concentration of lipoprotein particles	115,082 European ancestry individuals	NA	1p31.3		LEPR - RN7SL854P	ENSG00000116678	ENSG00000239319		46691	72808	rs12022410-A	rs12022410	0	12022410	regulatory_region_variant	1	0.467773	7e-11	10.1549		0.0255318	[0.018-0.033] unit decrease	NR [11722792] (imputed)	N
2	rs4655794	1	66153933	rs12022410	2022-04-27	35213538	Richardson TG	2022-02-25	PLoS Biol	www.ncbi.nlm.nih.gov/pubmed/35213538	Characterising metabolomic signatures of lipid-modifying therapies through drug target mendelian randomisation.	Total phospholipid levels in lipoprotein particles	115,082 European ancestry individuals	NA	1p31.3		LEPR - RN7SL854P	ENSG00000116678	ENSG00000239319		46691	72808	rs12022410-A	rs12022410	0	12022410	regulatory_region_variant	1	0.467773	4e-10	9.39794		0.0247589	[0.017-0.033] unit decrease	NR [11722792] (imputed)	N
2	rs4655794	1	66153933	rs12022410	2022-04-27	35213538	Richardson TG	2022-02-25	PLoS Biol	www.ncbi.nlm.nih.gov/pubmed/35213538	Characterising metabolomic signatures of lipid-modifying therapies through drug target mendelian randomisation.	Total cholesterol levels	115,082 European ancestry individuals	NA	1p31.3		LEPR - RN7SL854P	ENSG00000116678	ENSG00000239319		46691	72808	rs12022410-A	rs12022410	0	12022410	regulatory_region_variant	1	0.467773	4e-09	8.39794		0.0237714	[0.016-0.032] unit decrease	NR [11722792] (imputed)	N
2	rs4655794	1	66153933	rs12022410	2022-04-27	35213538	Richardson TG	2022-02-25	PLoS Biol	www.ncbi.nlm.nih.gov/pubmed/35213538	Characterising metabolomic signatures of lipid-modifying therapies through drug target mendelian randomisation.	Total esterified cholesterol levels	115,082 European ancestry individuals	NA	1p31.3		LEPR - RN7SL854P	ENSG00000116678	ENSG00000239319		46691	72808	rs12022410-A	rs12022410	0	12022410	regulatory_region_variant	1	0.467773	2e-09	8.69897		0.0240623	[0.016-0.032] unit decrease	NR [11722792] (imputed)	N
2	rs4655794	1	66153933	rs12022410	2022-04-27	35213538	Richardson TG	2022-02-25	PLoS Biol	www.ncbi.nlm.nih.gov/pubmed/35213538	Characterising metabolomic signatures of lipid-modifying therapies through drug target mendelian randomisation.	Total free cholesterol levels	115,082 European ancestry individuals	NA	1p31.3		LEPR - RN7SL854P	ENSG00000116678	ENSG00000239319		46691	72808	rs12022410-A	rs12022410	0	12022410	regulatory_region_variant	1	0.467773	3e-08	7.52288		0.0225371	[0.015-0.03] unit decrease	NR [11722792] (imputed)	N
2	rs4655794	1	66153933	rs12022410	2022-04-27	35213538	Richardson TG	2022-02-25	PLoS Biol	www.ncbi.nlm.nih.gov/pubmed/35213538	Characterising metabolomic signatures of lipid-modifying therapies through drug target mendelian randomisation.	Phosphoglycerides levels	115,006 European ancestry individuals	NA	1p31.3		LEPR - RN7SL854P	ENSG00000116678	ENSG00000239319		46691	72808	rs12022410-A	rs12022410	0	12022410	regulatory_region_variant	1	0.46779	2e-10	9.69897		0.0249373	[0.017-0.033] unit decrease	NR [11722792] (imputed)	N
2	rs4655794	1	66153933	rs12022410	2022-04-27	35213538	Richardson TG	2022-02-25	PLoS Biol	www.ncbi.nlm.nih.gov/pubmed/35213538	Characterising metabolomic signatures of lipid-modifying therapies through drug target mendelian randomisation.	Free cholesterol levels in small HDL	115,082 European ancestry individuals	NA	1p31.3		LEPR - RN7SL854P	ENSG00000116678	ENSG00000239319		46691	72808	rs12022410-A	rs12022410	0	12022410	regulatory_region_variant	1	0.467773	1e-11	11		0.0275368	[0.02-0.036] unit decrease	NR [11722792] (imputed)	N
2	rs4655794	1	66153933	rs12022410	2022-04-27	35213538	Richardson TG	2022-02-25	PLoS Biol	www.ncbi.nlm.nih.gov/pubmed/35213538	Characterising metabolomic signatures of lipid-modifying therapies through drug target mendelian randomisation.	Phospholipid levels in small HDL	115,082 European ancestry individuals	NA	1p31.3		LEPR - RN7SL854P	ENSG00000116678	ENSG00000239319		46691	72808	rs12022410-A	rs12022410	0	12022410	regulatory_region_variant	1	0.467773	2e-08	7.69897		0.0230721	[0.015-0.031] unit decrease	NR [11722792] (imputed)	N
2	rs12039953	1	66159001	rs11208719	2020-09-21	32888493	Chen MH	2020-09-01	Cell	www.ncbi.nlm.nih.gov/pubmed/32888493	Trans-ethnic and Ancestry-Specific Blood-Cell Genetics in 746,667 Individuals from 5 Global Populations.	Mean corpuscular hemoglobin	630,125 African American or Afro-Caribbean, African ancestry, European ancestry, East Asian ancestry, Hispanic or Latin American and South Asian ancestry individuals	NA	1p31.3	NR	LEPR - RN7SL854P	ENSG00000116678	ENSG00000239319		51759	67740	rs11208719-G	rs11208719	0	11208719	regulatory_region_variant	1	0.308043	1e-34	34		NA		Affymetrix, Illumina [20825802] (imputed)	N
2	rs4655794	1	66159301	rs4655794	2020-09-18	32888494	Vuckovic D	2020-09-01	Cell	www.ncbi.nlm.nih.gov/pubmed/32888494	The Polygenic and Monogenic Basis of Blood Traits and Diseases.	Mean platelet volume	408,112 British individuals	NA	1p31.3		LEPR - RN7SL854P	ENSG00000116678	ENSG00000239319		52059	67440	rs4655794-C	rs4655794	0	4655794	regulatory_region_variant	1	0.531732	3e-09	8.52288		0.0132636	[0.0089-0.0176] unit decrease	Affymetrix [93095623] (imputed)	N
2	rs12039953	1	66160433	rs6588156	2020-09-21	32888493	Chen MH	2020-09-01	Cell	www.ncbi.nlm.nih.gov/pubmed/32888493	Trans-ethnic and Ancestry-Specific Blood-Cell Genetics in 746,667 Individuals from 5 Global Populations.	Mean corpuscular hemoglobin concentration	642,173 African American or Afro-Caribbean, African ancestry, European ancestry, East Asian ancestry, Hispanic or Latin American and South Asian ancestry individuals	NA	1p31.3	NR	LEPR - RN7SL854P	ENSG00000116678	ENSG00000239319		53191	66308	rs6588156-G	rs6588156	0	6588156	intergenic_variant	1	0.687349	2e-10	9.69897		NA		Affymetrix, Illumina [21126107] (imputed)	N
2	rs11208701	1	66161461	rs4420065	2015-05-23	21300955	Dehghan A	2011-02-07	Circulation	www.ncbi.nlm.nih.gov/pubmed/21300955	Meta-analysis of genome-wide association studies in >80 000 subjects identifies multiple loci for C-reactive protein levels.	C-reactive protein levels	63,678 European ancestry individuals 1,792 Erasmus Rucphen individuals, 715 Orcadian individuals	16,540 European ancestry individuals	1p31.3	LEPR	LEPR - RN7SL854P	ENSG00000116678	ENSG00000239319		54219	65280	rs4420065-C	rs4420065	0	4420065	intergenic_variant	1	NR	4e-62	61.3979		0.09	[0.08-0.10] unit increase	Affymetrix, Illumina [~ 2500000] (imputed)	N
2	rs11208701	1	66161461	rs4420065	2019-07-02	31217584	Wojcik GL	2019-06-19	Nature	www.ncbi.nlm.nih.gov/pubmed/31217584	Genetic analyses of diverse populations improves discovery for complex traits.	C-reactive protein levels	8,349 African American individuals, 15,912 Hispanic/Latino individuals, 1,811 Asian ancestry individuals, 1,777 Native Hawaiian ancestry individuals, 574 Native American ancestry individuals, 97 individuals	NA	1p31.3	NR	LEPR - RN7SL854P	ENSG00000116678	ENSG00000239319		54219	65280	rs4420065-?	rs4420065	0	4420065	intergenic_variant	1	NR	7e-22	21.1549		0.0806225	[0.064-0.097] unit increase	Illumina [30861016] (imputed)	N
2	rs12039953	1	66161698	rs6688625	2020-09-21	32888493	Chen MH	2020-09-01	Cell	www.ncbi.nlm.nih.gov/pubmed/32888493	Trans-ethnic and Ancestry-Specific Blood-Cell Genetics in 746,667 Individuals from 5 Global Populations.	Hemoglobin concentration	746,431 African American or Afro-Caribbean, African ancestry, European ancestry, East Asian ancestry, Hispanic or Latin American and South Asian ancestry individuals	NA	1p31.3	NR	LEPR - RN7SL854P	ENSG00000116678	ENSG00000239319		54456	65043	rs6688625-T	rs6688625	0	6688625	intergenic_variant	1	0.23902	1e-13	13		NA		Affymetrix, Illumina [24653286] (imputed)	N
2	rs12039953	1	66161698	rs6688625	2021-06-09	33972514	Pazoki R	2021-05-10	Nat Commun	www.ncbi.nlm.nih.gov/pubmed/33972514	Genetic analysis in European ancestry individuals identifies 517 loci associated with liver enzymes.	Liver enzyme levels (alanine transaminase)	437,267 European ancestry individuals	315,572 European ancestry individuals	1p31.3	LEPR	LEPR - RN7SL854P	ENSG00000116678	ENSG00000239319		54456	65043	rs6688625-C	rs6688625	0	6688625	intergenic_variant	1	0.823499	7e-13	12.1549		0.00369705	[0.0027-0.0047] unit decrease	Affymetrix [13995440] (imputed)	N
2	rs12039953	1	66161698	rs6688625	2021-08-13	34315874	Ward LD	2021-07-27	Nat Commun	www.ncbi.nlm.nih.gov/pubmed/34315874	GWAS of serum ALT and AST reveals an association of SLC30A10 Thr95Ile with hypermanganesemia symptoms.	Alanine aminotransferase levels	387,859 British ancestry individuals, 10,635 Asian or Asian British individuals, 7,468 Black or Black British individuals, 2,338 Chinese ancestry individuals	NA	1p31.3	LEPR	LEPR - RN7SL854P	ENSG00000116678	ENSG00000239319		54456	65043	rs6688625-?	rs6688625	0	6688625	intergenic_variant	1	NR	2e-10	9.69897		0.0035	[0.0023-0.0047] unit increase	Affymetrix [21347608] (imputed)	N
2	rs12039953	1	66161698	rs6688625	2021-08-13	34315874	Ward LD	2021-07-27	Nat Commun	www.ncbi.nlm.nih.gov/pubmed/34315874	GWAS of serum ALT and AST reveals an association of SLC30A10 Thr95Ile with hypermanganesemia symptoms.	Aspartate aminotransferase levels	386,570 British ancestry individuals, 10,617 Asian or Asian British individuals, 7,426 Black or Black British individuals, 2,321 Chinese ancestry individuals	NA	1p31.3	LEPR	LEPR - RN7SL854P	ENSG00000116678	ENSG00000239319		54456	65043	rs6688625-?	rs6688625	0	6688625	intergenic_variant	1	NR	2e-15	14.699		0.0027	[0.0019-0.0035] unit increase	Affymetrix [21347608] (imputed)	N
2	rs11208701	1	66164327	rs4459081	2022-04-27	35213538	Richardson TG	2022-02-25	PLoS Biol	www.ncbi.nlm.nih.gov/pubmed/35213538	Characterising metabolomic signatures of lipid-modifying therapies through drug target mendelian randomisation.	Glycoprotein acetyls levels	115,082 European ancestry individuals	NA	1p31.3		LEPR - RN7SL854P	ENSG00000116678	ENSG00000239319		57085	62414	rs4459081-G	rs4459081	0	4459081	intergenic_variant	1	0.350215	2e-14	13.699		0.0328253	[0.024-0.041] unit decrease	NR [11722792] (imputed)	N
2	rs11208701	1	66164748	rs6663226	2022-11-17	34887591	Graham SE	2021-12-09	Nature	www.ncbi.nlm.nih.gov/pubmed/34887591	The power of genetic diversity in genome-wide association studies of lipids.	High density lipoprotein cholesterol levels	1,320,016 European ancestry individuals	NA	1p31.3		LEPR - RN7SL854P	ENSG00000116678	ENSG00000239319		57506	61993	rs6663226-A	rs6663226	0	6663226	upstream_gene_variant	1	0.63965	3e-08	7.52288		0.010488	[0.0077-0.0133] unit decrease	NR [52000000] (imputed)	N
2	rs12039953	1	66165836	rs4394621	2021-06-29	33462484	Sinnott-Armstrong N	2021-01-18	Nat Genet	www.ncbi.nlm.nih.gov/pubmed/33462484	Genetics of 35 blood and urine biomarkers in the UK Biobank.	Insulin-like growth factor 1 levels	340,567 European ancestry individuals, 5,974 African ancestry individuals, 7,283 South Asian ancestry individuals	NA	1p31.3	NR	LEPR - RN7SL854P	ENSG00000116678	ENSG00000239319		58594	60905	rs4394621-A	rs4394621	0	4394621	intergenic_variant	1	NR	2e-09	8.69897		0.0185	[0.012-0.025] unit decrease	Affymetrix [9000000] (imputed)	N
2	rs12039953	1	66165836	rs4394621	2021-06-29	33462484	Sinnott-Armstrong N	2021-01-18	Nat Genet	www.ncbi.nlm.nih.gov/pubmed/33462484	Genetics of 35 blood and urine biomarkers in the UK Biobank.	Serum alkaline phosphatase levels	342,535 European ancestry individuals, 6,019 African ancestry individuals, 7,337 South Asian ancestry individuals	NA	1p31.3	NR	LEPR - RN7SL854P	ENSG00000116678	ENSG00000239319		58594	60905	rs4394621-A	rs4394621	0	4394621	intergenic_variant	1	NR	2e-12	11.699		0.0216	[0.016-0.028] unit increase	Affymetrix [9000000] (imputed)	N
2	rs12039953	1	66165836	rs4394621	2021-06-29	33462484	Sinnott-Armstrong N	2021-01-18	Nat Genet	www.ncbi.nlm.nih.gov/pubmed/33462484	Genetics of 35 blood and urine biomarkers in the UK Biobank.	Aspartate aminotransferase levels	341,246 European ancestry individuals, 5,982 African ancestry individuals, 7,313 South Asian ancestry individuals	NA	1p31.3	NR	LEPR - RN7SL854P	ENSG00000116678	ENSG00000239319		58594	60905	rs4394621-A	rs4394621	0	4394621	intergenic_variant	1	NR	3e-19	18.5229		0.0276	[0.022-0.034] unit decrease	Affymetrix [9000000] (imputed)	N
2	rs12039953	1	66165836	rs4394621	2021-06-29	33462484	Sinnott-Armstrong N	2021-01-18	Nat Genet	www.ncbi.nlm.nih.gov/pubmed/33462484	Genetics of 35 blood and urine biomarkers in the UK Biobank.	C-reactive protein levels	341,805 European ancestry individuals, 6,006 African ancestry individuals, 7,316 South Asian ancestry individuals	NA	1p31.3	NR	LEPR - RN7SL854P	ENSG00000116678	ENSG00000239319		58594	60905	rs4394621-A	rs4394621	0	4394621	intergenic_variant	1	NR	9e-276	275.046		0.1088	[0.1-0.11] unit increase	Affymetrix [9000000] (imputed)	N
2	rs12039953	1	66165836	rs4394621	2021-06-29	33462484	Sinnott-Armstrong N	2021-01-18	Nat Genet	www.ncbi.nlm.nih.gov/pubmed/33462484	Genetics of 35 blood and urine biomarkers in the UK Biobank.	Alanine aminotransferase levels	342,387 European ancestry individuals, 6,017 African ancestry individuals, 7,325 South Asian ancestry individuals	NA	1p31.3	NR	LEPR - RN7SL854P	ENSG00000116678	ENSG00000239319		58594	60905	rs4394621-A	rs4394621	0	4394621	intergenic_variant	1	NR	3e-13	12.5229		0.0224	[0.016-0.028] unit decrease	Affymetrix [9000000] (imputed)	N
2	rs12039953	1	66165836	rs4394621	2021-06-29	33462484	Sinnott-Armstrong N	2021-01-18	Nat Genet	www.ncbi.nlm.nih.gov/pubmed/33462484	Genetics of 35 blood and urine biomarkers in the UK Biobank.	Serum albumin levels	313,032 European ancestry individuals, 5,573 African ancestry individuals, 6,687 South Asian ancestry individuals	NA	1p31.3	NR	LEPR - RN7SL854P	ENSG00000116678	ENSG00000239319		58594	60905	rs4394621-A	rs4394621	0	4394621	intergenic_variant	1	NR	7e-10	9.1549		0.0198	[0.014-0.026] unit decrease	Affymetrix [9000000] (imputed)	N
2	rs12039953	1	66168566	rs10889576	2022-08-04	35710981	Liu H	2022-06-16	Nat Genet	www.ncbi.nlm.nih.gov/pubmed/35710981	Epigenomic and transcriptomic analyses define core cell types, genes and targetable mechanisms for kidney disease.	Estimated glomerular filtration rate (creatinine)	1,205,871 European ancestry individuals, 168,300 East Asian ancestry individuals, 63,553 African ancestry individuals, 23,509 Hispanic or Latin American individuals, 22,103 African American individuals, 21,791 Central Asian or South Asian ancestry individuals, 1,502 Middle Eastern ancestry individuals, 939 other admixed ancestry individuals, 602 Native American ancestry individuals, 150 Asian anc…	NA	1p31.3		LEPR - RN7SL854P	ENSG00000116678	ENSG00000239319		61324	58175	rs10889576-C	rs10889576	0	10889576	upstream_gene_variant	1	0.714	8e-10	9.09691		6.141	z score increase	Affymetrix, Illumina [12653804] (imputed)	N
2	rs11208701	1	66169679	rs12753193	2009-01-14	19060910	Sabatti C	2008-12-07	Nat Genet	www.ncbi.nlm.nih.gov/pubmed/19060910	Genome-wide association analysis of metabolic traits in a birth cohort from a founder population.	Metabolic traits	4,763 Northern Finnish founder individuals	NA	1p31.3	LEPR	LEPR - RN7SL854P	ENSG00000116678	ENSG00000239319		62437	57062	rs12753193-G	rs12753193	0	12753193	non_coding_transcript_exon_variant	1	0.45	4e-07	6.39794	(CRP)	0.13	[-0.02-0.27] mmol/l decrease	Illumina [329091]	N
2	rs11208701	1	66169679	rs12753193	2019-07-02	31217584	Wojcik GL	2019-06-19	Nature	www.ncbi.nlm.nih.gov/pubmed/31217584	Genetic analyses of diverse populations improves discovery for complex traits.	C-reactive protein levels	8,349 African American individuals, 15,912 Hispanic/Latino individuals, 1,811 Asian ancestry individuals, 1,777 Native Hawaiian ancestry individuals, 574 Native American ancestry individuals, 97 individuals	NA	1p31.3	NR	LEPR - RN7SL854P	ENSG00000116678	ENSG00000239319		62437	57062	rs12753193-?	rs12753193	0	12753193	non_coding_transcript_exon_variant	1	NR	2e-21	20.699		0.0794516	[0.063-0.096] unit increase	Illumina [30861016] (imputed)	N
2	rs4655794	1	66178918	rs7511672	2021-08-24	34021172	Christakoudi S	2021-05-21	Sci Rep	www.ncbi.nlm.nih.gov/pubmed/34021172	GWAS of allometric body-shape indices in UK Biobank identifies loci suggesting associations with morphogenesis, organogenesis, adrenal cell renewal and cancer.	Waist-to-hip ratio adjusted for BMI	219,872 British ancestry women	NA	1p31.3	RN7SL854P	LEPR - RN7SL854P	ENSG00000116678	ENSG00000239319		71676	47823	rs7511672-A	rs7511672	0	7511672	non_coding_transcript_exon_variant	1	NR	4e-08	7.39794		0.0154025	[0.0099-0.0209] unit increase	Affymetrix [319769] (imputed)	N
2	rs4655794	1	66178918	rs7511672	2022-05-11	35115687	Hautakangas H	2022-02-03	Nat Genet	www.ncbi.nlm.nih.gov/pubmed/35115687	Genome-wide analysis of 102,084 migraine cases identifies 123 risk loci and subtype-specific risk alleles.	Migraine	102,084 European ancestry cases, 771,257 European ancestry controls	NA	1p31.3		LEPR - RN7SL854P	ENSG00000116678	ENSG00000239319		71676	47823	rs7511672-G	rs7511672	0	7511672	non_coding_transcript_exon_variant	1	0.538291	1e-09	9		1.03175	[1.02-1.04] increase	Illumina [10843197] (imputed)	N
4	6:133339485_GA_G	6	133315804	rs271170	2013-05-21	23437003	Paternoster L	2013-02-21	PLoS Genet	www.ncbi.nlm.nih.gov/pubmed/23437003	Genetic determinants of trabecular and cortical volumetric bone mineral densities and bone microstructure.	Bone mineral density	up to 5,878 European ancestry individuals	up to 1,052 European ancestry individuals	6q23.2	LOC285735	LINC00326			ENSG00000231023	NA	NA	rs271170-T	rs271170	0	271170	intron_variant	0	0.33	3e-12	11.5229	(Cortical vBMD)	0.11	[0.071-0.149] unit decrease	Illumina [2401124] (imputed)	N
4	6:133339485_GA_G	6	133350936	rs3012465	2014-12-18	24945404	Kemp JP	2014-06-19	PLoS Genet	www.ncbi.nlm.nih.gov/pubmed/24945404	Phenotypic dissection of bone mineral density reveals skeletal site specificity and facilitates the identification of novel loci in the genetic regulation of bone mass attainment.	Bone mineral density (paediatric, skull)	7,976 European ancestry children, 289 Surinamese ancestry children, 300 Turkish ancestry children, 232 Moroccan ancestry children, 588 children	NA	6q23.2	EYA4	LINC00326			ENSG00000231023	NA	NA	rs3012465-G	rs3012465	0	3012465	intron_variant	0	0.67	8e-17	16.0969		0.127	[0.098-0.156] unit increase	Illumina [~ 2500000] (imputed)	N
4	6:133339485_GA_G	6	133350936	rs3012465	2014-12-18	24945404	Kemp JP	2014-06-19	PLoS Genet	www.ncbi.nlm.nih.gov/pubmed/24945404	Phenotypic dissection of bone mineral density reveals skeletal site specificity and facilitates the identification of novel loci in the genetic regulation of bone mass attainment.	Bone mineral density (paediatric, skull)	7,976 European ancestry children, 289 Surinamese ancestry children, 300 Turkish ancestry children, 232 Moroccan ancestry children, 588 children	NA	6q23.2	EYA4	LINC00326			ENSG00000231023	NA	NA	rs3012465-G	rs3012465	0	3012465	intron_variant	0	NR	2e-12	11.699	(EA)	0.1215	[0.088-0.155] unit increase	Illumina [~ 2500000] (imputed)	N
4	6:133339485_GA_G	6	133350936	rs3012465	2019-01-28	30598549	Morris JA	2018-12-31	Nat Genet	www.ncbi.nlm.nih.gov/pubmed/30598549	An atlas of genetic influences on osteoporosis in humans and mice.	Heel bone mineral density	426,824 British ancestry individuals	NA	6q23.2	LINC00326	LINC00326			ENSG00000231023	NA	NA	rs3012465-A	rs3012465	0	3012465	intron_variant	0	0.348147	5e-24	23.301		0.0202127	[0.016-0.024] unit increase	NR [13737936] (imputed)	N
5	rs9397422	6	151803754	rs6933660	2015-04-23	25231870	Perry JR	2014-07-23	Nature	www.ncbi.nlm.nih.gov/pubmed/25231870	Parent-of-origin-specific allelic associations among 106 genomic loci for age at menarche.	Menarche (age at onset)	Up to 182,413 European ancestry females	NA	6q25.1	ESR1	ARMT1 - CCDC170	ENSG00000146476	ENSG00000120262		12518	11398	rs6933660-C	rs6933660	0	6933660	intergenic_variant	1	0.69	1e-09	9		0.03	[0.02-0.04] unit increase	Affymetrix, Illumina [2441815] (imputed)	N
5	rs9397422	6	151806283	rs9397414	2019-02-08	30595370	Kichaev G	2018-12-27	Am J Hum Genet	www.ncbi.nlm.nih.gov/pubmed/30595370	Leveraging Polygenic Functional Enrichment to Improve GWAS Power.	Menarche (age at onset)	approximately 242,000 European ancestry individuals	NA	6q25.1		ARMT1 - CCDC170	ENSG00000146476	ENSG00000120262		15047	8869	rs9397414-?	rs9397414	0	9397414	intergenic_variant	1	NR	4e-16	15.3979		NA		NR [~ 8900000] (imputed)	N
5	6:151854187_CTT_C	6	151855593	rs10872673	2019-01-31	27476799	Nielson CM	2016-09-06	J Bone Miner Res	www.ncbi.nlm.nih.gov/pubmed/27476799	Novel Genetic Variants Associated With Increased Vertebral Volumetric BMD, Reduced Vertebral Fracture Risk, and Increased Expression of SLC1A3 and EPHB2.	Lumbar spine bone mineral density (trabecular)	12,287 European ancestry individuals	2,987 individuals	6q25.1	C6orf97	CCDC170			ENSG00000120262	NA	NA	rs10872673-G	rs10872673	0	10872673	intron_variant	0	0.6	8e-07	6.09691		0.065	[0.041-0.089] unit increase	Affymetrix, Illumina [up to 37790451] (imputed)	N
5	6:151854187_CTT_C	6	151855593	rs10872673	2019-01-31	27476799	Nielson CM	2016-09-06	J Bone Miner Res	www.ncbi.nlm.nih.gov/pubmed/27476799	Novel Genetic Variants Associated With Increased Vertebral Volumetric BMD, Reduced Vertebral Fracture Risk, and Increased Expression of SLC1A3 and EPHB2.	Lumbar spine bone mineral density (integral)	11,080 European ancestry individuals	NA	6q25.1	C6orf97	CCDC170			ENSG00000120262	NA	NA	rs10872673-G	rs10872673	0	10872673	intron_variant	0	0.6	2e-07	6.69897		0.066	[0.041-0.091] unit increase	Affymetrix, Illumina [up to 2659730] (imputed)	N
5	6:151854187_CTT_C	6	151855593	rs10872673	2019-02-08	30595370	Kichaev G	2018-12-27	Am J Hum Genet	www.ncbi.nlm.nih.gov/pubmed/30595370	Leveraging Polygenic Functional Enrichment to Improve GWAS Power.	Cardiovascular disease	approximately 459,000 European ancestry individuals	NA	6q25.1		CCDC170			ENSG00000120262	NA	NA	rs10872673-?	rs10872673	0	10872673	intron_variant	0	NR	7e-08	7.1549		NA		NR [~ 8900000] (imputed)	N
5	6:151854187_CTT_C	6	151855593	rs10872673	2021-12-14	34594039	Sakaue S	2021-09-30	Nat Genet	www.ncbi.nlm.nih.gov/pubmed/34594039	A cross-population atlas of genetic associations for 220 human phenotypes.	Serum alkaline phosphatase levels	344,292 European ancestry individuals, 118,886 East Asian ancestry individuals	NA	6q25.1		CCDC170			ENSG00000120262	NA	NA	rs10872673-T	rs10872673	0	10872673	intron_variant	0	NR	2e-11	10.699		0.0141	[0.01-0.0182] unit decrease	Affymetrix, Illumina [20533886] (imputed)	N
5	6:151854187_CTT_C	6	151857594	rs6931664	2019-01-28	30598549	Morris JA	2018-12-31	Nat Genet	www.ncbi.nlm.nih.gov/pubmed/30598549	An atlas of genetic influences on osteoporosis in humans and mice.	Heel bone mineral density	426,824 British ancestry individuals	NA	6q25.1	CCDC170	CCDC170			ENSG00000120262	NA	NA	rs6931664-A	rs6931664	0	6931664	intron_variant	0	0.40062	2e-33	32.699		0.029679	[0.025-0.035] unit decrease	NR [13737936] (imputed)	N
5	6:151854187_CTT_C	6	151857713	rs1832727	2022-04-13	34673960	Greenbaum J	2021-10-21	Hum Mol Genet	www.ncbi.nlm.nih.gov/pubmed/34673960	A multi-ethnic whole genome sequencing study to identify novel loci for bone mineral density.	Bone mineral density (spine)	2,948 African American individuals, 39,107 European ancestry individuals, 2,451 Hispanic individuals	NA	6q25.1		CCDC170			ENSG00000120262	NA	NA	rs1832727-?	rs1832727	0	1832727	intron_variant	0	NR	4e-14	13.3979		NA		NR [15500000] (imputed)	N
5	rs1871859	6	151858598	rs9371220	2019-02-13	29507422	Hoffmann TJ	2018-03-05	Nat Genet	www.ncbi.nlm.nih.gov/pubmed/29507422	A large electronic-health-record-based genome-wide study of serum lipids.	Low density lipoprotein cholesterol levels	265,204 European ancestry individuals, 7,795 Hispanic individuals, 6,855 East Asian ancestry individuals, 2,958 African American individuals, 439 South Asian ancestry individuals	NA	6q25.1	NR	CCDC170			ENSG00000120262	NA	NA	rs9371220-C	rs9371220	0	9371220	intron_variant	0	NR	8e-07	6.09691		0.023	unit decrease	Affymetrix [at least 7091467] (imputed)	N
5	rs1871859	6	151858598	rs9371220	2019-02-13	29507422	Hoffmann TJ	2018-03-05	Nat Genet	www.ncbi.nlm.nih.gov/pubmed/29507422	A large electronic-health-record-based genome-wide study of serum lipids.	Total cholesterol levels	265,204 European ancestry individuals, 7,795 Hispanic individuals, 6,855 East Asian ancestry individuals, 2,958 African American individuals, 439 South Asian ancestry individuals	NA	6q25.1	NR	CCDC170			ENSG00000120262	NA	NA	rs9371220-C	rs9371220	0	9371220	intron_variant	0	NR	7e-09	8.1549		0.027	unit decrease	Affymetrix [at least 7091467] (imputed)	N
5	rs1871859	6	151872963	rs9371538	2017-02-13	27424934	Choi HJ	2016-07-15	Bone	www.ncbi.nlm.nih.gov/pubmed/27424934	Genome-wide association study in East Asians suggests UHMK1 as a novel bone mineral density susceptibility gene.	Bone mineral density (spine)	2,729 Korean ancestry individuals	1,547 Han Chinese ancestry individuals, 3,237 European ancestry individuals	6q25.1	ESR1	CCDC170			ENSG00000120262	NA	NA	rs9371538-T	rs9371538	0	9371538	intron_variant	0	0.45	6e-09	8.22185		0.11	NR unit decrease	Affymetrix [328918]	N
5	rs1871859	6	151872963	rs9371538	2017-02-13	27424934	Choi HJ	2016-07-15	Bone	www.ncbi.nlm.nih.gov/pubmed/27424934	Genome-wide association study in East Asians suggests UHMK1 as a novel bone mineral density susceptibility gene.	Bone mineral density (spine)	2,729 Korean ancestry individuals	1,547 Han Chinese ancestry individuals, 3,237 European ancestry individuals	6q25.1	ESR1	CCDC170			ENSG00000120262	NA	NA	rs9371538-T	rs9371538	0	9371538	intron_variant	0	0.45	3e-06	5.52288	(males)	0.14	NR unit decrease	Affymetrix [328918]	N
5	rs1871859	6	151873896	rs13213582	2021-06-29	33462484	Sinnott-Armstrong N	2021-01-18	Nat Genet	www.ncbi.nlm.nih.gov/pubmed/33462484	Genetics of 35 blood and urine biomarkers in the UK Biobank.	Serum phosphate levels	312,888 European ancestry individuals, 5,568 African ancestry individuals, 6,685 South Asian ancestry individuals	NA	6q25.1	NR	CCDC170			ENSG00000120262	NA	NA	rs13213582-T	rs13213582	0	13213582	intron_variant	0	NR	5e-12	11.301		0.0281	[0.02-0.036] unit increase	Affymetrix [9000000] (imputed)	N
5	6:151854187_CTT_C	6	151874122	rs9478217	2018-03-05	29304378	Medina-Gomez C	2018-01-04	Am J Hum Genet	www.ncbi.nlm.nih.gov/pubmed/29304378	Life-Course Genome-wide Association Study Meta-analysis of Total Body BMD and Assessment of Age-Specific Effects.	Total body bone mineral density (age 30-45)	10,062 European and unknown ancestry individuals	NA	6q25.1	NR	CCDC170			ENSG00000120262	NA	NA	rs9478217-A	rs9478217	0	9478217	intron_variant	0	0.4637	4e-15	14.3979		0.1173	unit decrease	Affymetrix, Illumina [~ 23700000] (imputed)	N
5	6:151854187_CTT_C	6	151882362	rs9478219	2022-04-13	34673960	Greenbaum J	2021-10-21	Hum Mol Genet	www.ncbi.nlm.nih.gov/pubmed/34673960	A multi-ethnic whole genome sequencing study to identify novel loci for bone mineral density.	Bone mineral density (femoral neck)	2,948 African American individuals, 39,107 European ancestry individuals, 2,451 Hispanic individuals	NA	6q25.1		CCDC170			ENSG00000120262	NA	NA	rs9478219-?	rs9478219	0	9478219	intron_variant	0	NR	4e-14	13.3979		NA		NR [15500000] (imputed)	N
5	rs1871859	6	151885986	rs9371221	2019-11-27	31453325	Wang H	2019-08-14	Sci Adv	www.ncbi.nlm.nih.gov/pubmed/31453325	Genotype-by-environment interactions inferred from genetic effects on phenotypic variability in the UK Biobank.	Heel bone mineral density	197,261 European ancestry individuals	NA	6q25.1	CCDC170	CCDC170			ENSG00000120262	NA	NA	rs9371221-?	rs9371221	0	9371221	intron_variant	0	NR	1e-76	76		NA		NR [5554549] (imputed)	N
5	rs1871859	6	151885986	rs9371221	2019-11-27	31453325	Wang H	2019-08-14	Sci Adv	www.ncbi.nlm.nih.gov/pubmed/31453325	Genotype-by-environment interactions inferred from genetic effects on phenotypic variability in the UK Biobank.	Heel bone mineral density variance	197,261 European ancestry individuals	NA	6q25.1	CCDC170	CCDC170			ENSG00000120262	NA	NA	rs9371221-?	rs9371221	0	9371221	intron_variant	0	NR	5e-10	9.30103		NA		NR [5554549] (imputed)	N
5	6:151854187_CTT_C	6	151895456	rs6909279	2019-02-08	30595370	Kichaev G	2018-12-27	Am J Hum Genet	www.ncbi.nlm.nih.gov/pubmed/30595370	Leveraging Polygenic Functional Enrichment to Improve GWAS Power.	Heel bone mineral density	approximately 446,000 European ancestry individuals	NA	6q25.1		CCDC170			ENSG00000120262	NA	NA	rs6909279-?	rs6909279	0	6909279	intron_variant	0	NR	1e-300	300		NA		NR [~ 8900000] (imputed)	N
5	6:151854187_CTT_C	6	151895456	rs6909279	2013-05-21	23437003	Paternoster L	2013-02-21	PLoS Genet	www.ncbi.nlm.nih.gov/pubmed/23437003	Genetic determinants of trabecular and cortical volumetric bone mineral densities and bone microstructure.	Bone mineral density	up to 5,878 European ancestry individuals	up to 1,052 European ancestry individuals	6q25.1	ESR1, C6orf97	CCDC170			ENSG00000120262	NA	NA	rs6909279-G	rs6909279	0	6909279	intron_variant	0	0.4	1e-09	9	(Cortical vBMD)	0.09	[0.070-0.110] unit decrease	Illumina [2401124] (imputed)	N
5	6:151854187_CTT_C	6	151896235	rs9479075	2018-07-04	29499414	Pei YF	2018-02-27	Bone	www.ncbi.nlm.nih.gov/pubmed/29499414	Joint study of two genome-wide association meta-analyses identified 20p12.1 and 20q13.33 for bone mineral density.	Lumbar spine bone mineral density	up to 4,692 European ancestry individuals, up to 1,539 Han Chinese ancestry individuals, up to 849 African American individuals, up to 446 Hispanic individuals, 2,882 European ancestry whole-genome sequenced individuals, 3,549 European ancestry whole-exome sequenced individuals, 26,534 European ancestry non-array genotype imputed individuals	NA	6q25.1	C6ORF97	CCDC170			ENSG00000120262	NA	NA	rs9479075-A	rs9479075	0	9479075	intron_variant	0	0.488202	4e-14	13.3979		0.06	[0.045-0.075] unit increase	Affymetrix, Illumina [7998108] (imputed)	N
5	6:151854187_CTT_C	6	151896235	rs9479075	2018-07-04	29499414	Pei YF	2018-02-27	Bone	www.ncbi.nlm.nih.gov/pubmed/29499414	Joint study of two genome-wide association meta-analyses identified 20p12.1 and 20q13.33 for bone mineral density.	Femoral neck bone mineral density	up to 4,692 European ancestry individuals, up to 1,539 Han Chinese ancestry individuals, up to 849 African American individuals, up to 446 Hispanic individuals, 2,882 European ancestry whole-genome sequenced individuals, 3,549 European ancestry whole-exome sequenced individuals, 26,534 European ancestry non-array genotype imputed individuals	NA	6q25.1	C6ORF97	CCDC170			ENSG00000120262	NA	NA	rs9479075-A	rs9479075	0	9479075	intron_variant	0	0.488202	2e-13	12.699		0.0515	[0.038-0.065] unit increase	Affymetrix, Illumina [7998108] (imputed)	N
5	rs1871859	6	151898506	rs1871859	2014-07-20	24249740	Zhang L	2013-11-17	Hum Mol Genet	www.ncbi.nlm.nih.gov/pubmed/24249740	Multistage genome-wide association meta-analyses identified two new loci for bone mineral density.	Bone mineral density	5,833 European ancestry females, 2,639 European ancestry males, 784 Han Chinese ancestry females, 763 Han Chinese ancestry males, 712 African American females, 409 Hispanic females	7,010 European ancestry females, 3,772 European ancestry males, 2,980 East Asian ancestry females, 2,159 East Asian ancestry males	6q25.1	C6orf97	CCDC170			ENSG00000120262	NA	NA	rs1871859-?	rs1871859	0	1871859	intron_variant	0	NR	9e-13	12.0458	(spine)	NA		Affymetrix, Illumina [5842825] (imputed)	N
5	rs1871859	6	151898506	rs1871859	2019-01-28	30598549	Morris JA	2018-12-31	Nat Genet	www.ncbi.nlm.nih.gov/pubmed/30598549	An atlas of genetic influences on osteoporosis in humans and mice.	Heel bone mineral density	426,824 British ancestry individuals	NA	6q25.1	CCDC170	CCDC170			ENSG00000120262	NA	NA	rs1871859-C	rs1871859	0	1871859	intron_variant	0	0.876864	2e-101	100.699		0.0728283	[0.066-0.08] unit increase	NR [13737936] (imputed)	N
5	rs1871859	6	151898506	rs1871859	2020-09-21	32888493	Chen MH	2020-09-01	Cell	www.ncbi.nlm.nih.gov/pubmed/32888493	Trans-ethnic and Ancestry-Specific Blood-Cell Genetics in 746,667 Individuals from 5 Global Populations.	Lymphocyte count	524,923 European ancestry individuals	NA	6q25.1	NR	CCDC170			ENSG00000120262	NA	NA	rs1871859-T	rs1871859	0	1871859	intron_variant	0	0.124218	2e-11	10.699		0.019351	[0.014-0.025] SD unit increase	Affymetrix, Illumina [50265552] (imputed)	N
5	rs1871859	6	151898506	rs1871859	2020-09-21	32888493	Chen MH	2020-09-01	Cell	www.ncbi.nlm.nih.gov/pubmed/32888493	Trans-ethnic and Ancestry-Specific Blood-Cell Genetics in 746,667 Individuals from 5 Global Populations.	Lymphocyte count	643,370 African American or Afro-Caribbean, African ancestry, European ancestry, East Asian ancestry, Hispanic or Latin American and South Asian ancestry individuals	NA	6q25.1	NR	CCDC170			ENSG00000120262	NA	NA	rs1871859-T	rs1871859	0	1871859	intron_variant	0	0.183316	2e-10	9.69897		NA		Affymetrix, Illumina [23472807] (imputed)	N
5	rs1871859	6	151898506	rs1871859	2020-09-18	32888494	Vuckovic D	2020-09-01	Cell	www.ncbi.nlm.nih.gov/pubmed/32888494	The Polygenic and Monogenic Basis of Blood Traits and Diseases.	Lymphocyte count	408,112 British individuals	NA	6q25.1	CCDC170	CCDC170			ENSG00000120262	NA	NA	rs1871859-T	rs1871859	0	1871859	intron_variant	0	0.122733	2e-11	10.699		0.0223757	[0.016-0.029] unit increase	Affymetrix [93095623] (imputed)	N
5	rs1871859	6	151898506	rs1871859	2018-10-18	30048462	Kim SK	2018-07-26	PLoS One	www.ncbi.nlm.nih.gov/pubmed/30048462	Identification of 613 new loci associated with heel bone mineral density and a polygenic risk score for bone mineral density, osteoporosis and fracture.	Heel bone mineral density	394,929 European ancestry individuals	NA	6q25.1		CCDC170			ENSG00000120262	NA	NA	rs1871859-?	rs1871859	0	1871859	intron_variant	0	NR	5e-255	254.301		0.105936	[0.1-0.112] unit increase	Affymetrix [20259828] (imputed)	N
5	rs1871859	6	151898506	rs1871859	2022-11-17	34887591	Graham SE	2021-12-09	Nature	www.ncbi.nlm.nih.gov/pubmed/34887591	The power of genetic diversity in genome-wide association studies of lipids.	Total cholesterol levels	40,963 South Asian ancestry individuals, 48,057 Hispanic individuals, 99,432 Admixed African or African ancestry individuals, 146,492 East Asian ancestry individuals, 1,320,016 European ancestry individuals	NA	6q25.1		CCDC170			ENSG00000120262	NA	NA	rs1871859-?	rs1871859	0	1871859	intron_variant	0	NR	3e-23	22.5229		NA		NR [52000000] (imputed)	N
5	rs1871859	6	151898506	rs1871859	2021-01-22	33097703	Surakka I	2020-10-23	Nat Commun	www.ncbi.nlm.nih.gov/pubmed/33097703	MEPE loss-of-function variant associates with decreased bone mineral density and increased fracture risk.	Ultradistal forearm bone mineral density	21,907 European ancestry individuals	NA	6q25.1	NR	CCDC170			ENSG00000120262	NA	NA	rs1871859-?	rs1871859	0	1871859	intron_variant	0	0.862525	8e-13	12.0969		0.111489	[0.081-0.142] SD units increase	Illumina [11603265] (imputed)	N
5	rs1871859	6	151898506	rs1871859	2022-11-17	34887591	Graham SE	2021-12-09	Nature	www.ncbi.nlm.nih.gov/pubmed/34887591	The power of genetic diversity in genome-wide association studies of lipids.	Total cholesterol levels	1,320,016 European ancestry individuals	NA	6q25.1		CCDC170			ENSG00000120262	NA	NA	rs1871859-T	rs1871859	0	1871859	intron_variant	0	0.129984	1e-17	17		0.02046	[0.017-0.024] unit increase	NR [52000000] (imputed)	N
5	rs1871859	6	151898506	rs1871859	2022-11-17	34887591	Graham SE	2021-12-09	Nature	www.ncbi.nlm.nih.gov/pubmed/34887591	The power of genetic diversity in genome-wide association studies of lipids.	Non-HDL cholesterol levels	40,963 South Asian ancestry individuals, 48,057 Hispanic individuals, 99,432 Admixed African or African ancestry individuals, 146,492 East Asian ancestry individuals, 1,320,016 European ancestry individuals	NA	6q25.1		CCDC170			ENSG00000120262	NA	NA	rs1871859-?	rs1871859	0	1871859	intron_variant	0	NR	4e-14	13.3979		NA		NR [52000000] (imputed)	N
5	rs1871859	6	151898506	rs1871859	2022-11-17	34887591	Graham SE	2021-12-09	Nature	www.ncbi.nlm.nih.gov/pubmed/34887591	The power of genetic diversity in genome-wide association studies of lipids.	Non-HDL cholesterol levels	1,320,016 European ancestry individuals	NA	6q25.1		CCDC170			ENSG00000120262	NA	NA	rs1871859-T	rs1871859	0	1871859	intron_variant	0	0.131474	9e-13	12.0458		0.020086	[0.015-0.025] unit increase	NR [52000000] (imputed)	N
5	rs1871859	6	151898506	rs1871859	2022-11-17	34887591	Graham SE	2021-12-09	Nature	www.ncbi.nlm.nih.gov/pubmed/34887591	The power of genetic diversity in genome-wide association studies of lipids.	Low density lipoprotein cholesterol levels	40,963 South Asian ancestry individuals, 48,057 Hispanic individuals, 99,432 Admixed African or African ancestry individuals, 146,492 East Asian ancestry individuals, 1,320,016 European ancestry individuals	NA	6q25.1		CCDC170			ENSG00000120262	NA	NA	rs1871859-?	rs1871859	0	1871859	intron_variant	0	NR	2e-17	16.699		NA		NR [52000000] (imputed)	N
5	rs1871859	6	151898506	rs1871859	2022-11-17	34887591	Graham SE	2021-12-09	Nature	www.ncbi.nlm.nih.gov/pubmed/34887591	The power of genetic diversity in genome-wide association studies of lipids.	Low density lipoprotein cholesterol levels	1,320,016 European ancestry individuals	NA	6q25.1		CCDC170			ENSG00000120262	NA	NA	rs1871859-T	rs1871859	0	1871859	intron_variant	0	0.12988	1e-14	14		0.0184903	[0.014-0.023] unit increase	NR [52000000] (imputed)	N
5	rs1871859	6	151898506	rs1871859	2022-11-17	36329257	Lee CJ	2022-11-03	Commun Biol	www.ncbi.nlm.nih.gov/pubmed/36329257	Phenome-wide analysis of Taiwan Biobank reveals novel glycemia-related loci and genetic risks for diabetes.	Bone stiffness index	75,665 Taiwanese ancestry individuals	NA	6q25.1		CCDC170			ENSG00000120262	NA	NA	rs1871859-?	rs1871859	0	1871859	intron_variant	0	NR	2e-17	16.699	(Conditioned on rs35883965)	NA		NR [5925277] (imputed)	N
5	rs1871859	6	151898506	rs1871859	2021-12-14	34594039	Sakaue S	2021-09-30	Nat Genet	www.ncbi.nlm.nih.gov/pubmed/34594039	A cross-population atlas of genetic associations for 220 human phenotypes.	Lymphocyte count	349,856 European ancestry individuals, 95,717 East Asian ancestry individuals	NA	6q25.1		CCDC170			ENSG00000120262	NA	NA	rs1871859-T	rs1871859	0	1871859	intron_variant	0	NR	6e-09	8.22185		0.0163	[0.011-0.022] unit increase	Affymetrix, Illumina [20531022] (imputed)	N
5	rs4869743	6	151900047	rs1891002	2017-07-14	28472463	Mullin BH	2017-05-04	Hum Mol Genet	www.ncbi.nlm.nih.gov/pubmed/28472463	Genome-wide association study meta-analysis for quantitative ultrasound parameters of bone identifies five novel loci for broadband ultrasound attenuation.	Bone ultrasound measurement (broadband ultrasound attenuation)	1,268 whole genome sequenced European ancestry women, 8,880 European ancestry women, 6,479 European ancestry men	NA	6q25.1	CCDC170, ESR1	CCDC170			ENSG00000120262	NA	NA	rs1891002-A	rs1891002	0	1891002	intron_variant	0	0.29	2e-10	9.69897		0.08	[0.06-0.1] unit decrease	Illumina [11973598] (imputed)	N
5	rs4869743	6	151900047	rs1891002	2018-10-18	30048462	Kim SK	2018-07-26	PLoS One	www.ncbi.nlm.nih.gov/pubmed/30048462	Identification of 613 new loci associated with heel bone mineral density and a polygenic risk score for bone mineral density, osteoporosis and fracture.	Heel bone mineral density	394,929 European ancestry individuals	NA	6q25.1		CCDC170			ENSG00000120262	NA	NA	rs1891002-?	rs1891002	0	1891002	intron_variant	0	NR	1e-300	300		0.0883992	[0.084-0.093] unit increase	Affymetrix [20259828] (imputed)	N
5	rs4869743	6	151900047	rs1891002	2021-01-22	33097703	Surakka I	2020-10-23	Nat Commun	www.ncbi.nlm.nih.gov/pubmed/33097703	MEPE loss-of-function variant associates with decreased bone mineral density and increased fracture risk.	Ultradistal forearm bone mineral density	21,907 European ancestry individuals	NA	6q25.1	NR	CCDC170			ENSG00000120262	NA	NA	rs1891002-?	rs1891002	0	1891002	intron_variant	0	0.726685	3e-19	18.5229		0.107421	[0.084-0.131] SD units increase	Illumina [11603265] (imputed)	N
5	6:151854187_CTT_C	6	151901337	rs11155797	2022-04-13	34673960	Greenbaum J	2021-10-21	Hum Mol Genet	www.ncbi.nlm.nih.gov/pubmed/34673960	A multi-ethnic whole genome sequencing study to identify novel loci for bone mineral density.	Bone mineral density (femoral neck)	1,825 African American females, 26,724 European ancestry females, 1,683 Hispanic females	NA	6q25.1		CCDC170			ENSG00000120262	NA	NA	rs11155797-?	rs11155797	0	11155797	intron_variant	0	NR	9e-12	11.0458		NA		NR [NR] (imputed)	N
5	rs4869743	6	151901409	rs4870044	2019-12-03	29083408	Liu DJ	2017-10-30	Nat Genet	www.ncbi.nlm.nih.gov/pubmed/29083408	Exome-wide association study of plasma lipids in >300,000 individuals.	Total cholesterol levels	up to 237,050 European ancestry individuals, up to 16,935 African ancestry individuals, up to 30,468 South Asian ancestry individuals, up to 8,287 East Asian ancestry individuals, 5,084 Hispanic individuals	up to 286,268 European and unknown ancestry individuals	6q25.1	C6orf97	CCDC170			ENSG00000120262	NA	NA	rs4870044-T	rs4870044	0	4870044	intron_variant	0	NR	2e-09	8.69897		0.0125688	[0.0085-0.0167] unit increase	Illumina [242289]	N
5	rs4869743	6	151901409	rs4870044	2019-12-03	29083408	Liu DJ	2017-10-30	Nat Genet	www.ncbi.nlm.nih.gov/pubmed/29083408	Exome-wide association study of plasma lipids in >300,000 individuals.	Total cholesterol levels	up to 237,050 European ancestry individuals	NA	6q25.1	NR	CCDC170			ENSG00000120262	NA	NA	rs4870044-T	rs4870044	0	4870044	intron_variant	0	0.29	3e-07	6.52288		0.016	unit increase	Illumina [242289]	N
5	rs4869743	6	151901409	rs4870044	2008-06-20	18445777	Styrkarsdottir U	2008-04-29	N Engl J Med	www.ncbi.nlm.nih.gov/pubmed/18445777	Multiple genetic loci for bone mineral density and fractures.	Bone mineral density (hip)	5,861 European ancestry individuals	7,925 European ancestry individuals	6q25.1	ESR1, C6orf97	CCDC170			ENSG00000120262	NA	NA	rs4870044-T	rs4870044	0	4870044	intron_variant	0	0.28	2e-07	6.69897		0.08	[0.05-0.11] s.d. decrease	Illumina [301019]	N
5	rs4869743	6	151901409	rs4870044	2008-06-20	18445777	Styrkarsdottir U	2008-04-29	N Engl J Med	www.ncbi.nlm.nih.gov/pubmed/18445777	Multiple genetic loci for bone mineral density and fractures.	Bone mineral density (spine)	5,861 European ancestry individuals	7,925 European ancestry individuals	6q25.1	ESR1	CCDC170			ENSG00000120262	NA	NA	rs4870044-T	rs4870044	0	4870044	intron_variant	0	0.28	2e-11	10.699		0.11	[0.08-0.14] s.d. decrease	Illumina [301019]	N
5	rs4869743	6	151901409	rs4870044	2021-02-19	33547301	Chen VL	2021-02-05	Nat Commun	www.ncbi.nlm.nih.gov/pubmed/33547301	Genome-wide association study of serum liver enzymes implicates diverse metabolic and liver pathology.	Serum alkaline phosphatase levels	390,964 European ancestry individuals	105,030 East Asian ancestry individuals	6q25.1	CCDC170	CCDC170			ENSG00000120262	NA	NA	rs4870044-T	rs4870044	0	4870044	intron_variant	0	0.29	1e-08	8		5.68	z-score increase	Affymetrix [4311822] (imputed)	N
5	rs4869743	6	151901802	rs4869739	2014-10-01	24430505	Moayyeri A	2014-01-14	Hum Mol Genet	www.ncbi.nlm.nih.gov/pubmed/24430505	Genetic determinants of heel bone properties: genome-wide association meta-analysis and replication in the GEFOS/GENOMOS consortium.	Bone properties (heel)	2,483 East Asian ancestry individuals, 1,885 European ancestry individuals, 11,146 individuals	10,074 European ancestry individuals, 2,870 European and other ancestry individuals, 21,434 individuals	6q25.1	ESR1, CCDC170	CCDC170			ENSG00000120262	NA	NA	rs4869739-T	rs4869739	0	4869739	intron_variant	0	0.33	3e-18	17.5229	(VOS)	0.07	[0.06-0.09] unit decrease	Affymetrix, Illumina [up to 2609590] (imputed)	N
5	rs4869743	6	151901802	rs4869739	2017-07-14	28472463	Mullin BH	2017-05-04	Hum Mol Genet	www.ncbi.nlm.nih.gov/pubmed/28472463	Genome-wide association study meta-analysis for quantitative ultrasound parameters of bone identifies five novel loci for broadband ultrasound attenuation.	Bone ultrasound measurement (velocity of sound)	1,268 whole genome sequenced European ancestry women, 8,880 European ancestry women, 6,479 European ancestry men	NA	6q25.1	CCDC170, ESR1	CCDC170			ENSG00000120262	NA	NA	rs4869739-T	rs4869739	0	4869739	intron_variant	0	0.29	1e-11	11		0.08	[0.06-0.1] unit decrease	Illumina [11973598] (imputed)	N
5	rs4869743	6	151901802	rs4869739	2018-10-18	30048462	Kim SK	2018-07-26	PLoS One	www.ncbi.nlm.nih.gov/pubmed/30048462	Identification of 613 new loci associated with heel bone mineral density and a polygenic risk score for bone mineral density, osteoporosis and fracture.	Heel bone mineral density	394,929 European ancestry individuals	NA	6q25.1	CCDC170	CCDC170			ENSG00000120262	NA	NA	rs4869739-?	rs4869739	0	4869739	intron_variant	0	NR	0	339.398		NA		Affymetrix [20259828] (imputed)	N
5	rs4869743	6	151907748	rs4869742	2019-01-28	30598549	Morris JA	2018-12-31	Nat Genet	www.ncbi.nlm.nih.gov/pubmed/30598549	An atlas of genetic influences on osteoporosis in humans and mice.	Fractures	53,184 British ancestry cases, 373,611 British ancestry controls	367,900 European ancestry cases, 363,919 European ancestry controls	6q25.1	CCDC170	CCDC170			ENSG00000120262	NA	NA	rs4869742-C	rs4869742	0	4869742	intron_variant	0	0.7088	2e-23	22.699		0.0327	[0.026-0.039] unit decrease	NR [13977204] (imputed)	N
5	rs4869743	6	151907748	rs4869742	2011-06-01	21540461	Kim DH	2011-05-03	Blood	www.ncbi.nlm.nih.gov/pubmed/21540461	A genome-wide association study identifies novel loci associated with susceptibility to chronic myeloid leukemia.	Chronic myeloid leukemia	201 Korean ancestry cases, 497 Korean ancestry controls	237 Korean ancestry cases, 1,000 Korean ancestry controls, 232 European ancestry cases, 576 European ancestry controls	6q25.1	AKAP12, ZBTB2, MTHFD1L, RMND1, C6orf211, ESR1, C6orf97	CCDC170			ENSG00000120262	NA	NA	rs4869742-T	rs4869742	0	4869742	intron_variant	0	0.77	2e-06	5.69897		1.67	[1.35-2.04]	Affymetrix [456522]	N
5	rs4869743	6	151907748	rs4869742	2013-04-11	22504420	Estrada K	2012-04-15	Nat Genet	www.ncbi.nlm.nih.gov/pubmed/22504420	Genome-wide meta-analysis identifies 56 bone mineral density loci and reveals 14 loci associated with risk of fracture.	Lumbar spine bone mineral density	Up to 32,961 European and East Asian ancestry individuals	Up to 50,933 European and East Asian ancestry individuals	6q25.1	C6orf97	CCDC170			ENSG00000120262	NA	NA	rs4869742-T	rs4869742	0	4869742	intron_variant	0	0.31	4e-35	34.3979		0.08	[NR] unit decrease	Affymetrix, Illumina [~ 2500000] (imputed)	N
5	rs4869743	6	151907748	rs4869742	2021-01-22	33097703	Surakka I	2020-10-23	Nat Commun	www.ncbi.nlm.nih.gov/pubmed/33097703	MEPE loss-of-function variant associates with decreased bone mineral density and increased fracture risk.	Ultradistal forearm bone mineral density	21,907 European ancestry individuals	NA	6q25.1	NR	CCDC170			ENSG00000120262	NA	NA	rs4869742-T	rs4869742	0	4869742	intron_variant	0	0.273	2e-19	18.699		0.108	[0.084-0.132] SD units decrease	Illumina [11603265] (imputed)	N
5	rs4869743	6	151908012	rs4869744	2018-09-20	28869591	Kemp JP	2017-09-04	Nat Genet	www.ncbi.nlm.nih.gov/pubmed/28869591	Identification of 153 new loci associated with heel bone mineral density and functional involvement of GPC6 in osteoporosis.	Heel bone mineral density	76,067 European ancestry women, 66,420 European ancestry men	NA	6q25.1	CCDC170	CCDC170			ENSG00000120262	NA	NA	rs4869744-T	rs4869744	0	4869744	intron_variant	0	0.710987	1e-70	70	(men)	0.0987417	[0.088-0.11] unit increase	NR [17166351] (imputed)	N
5	rs4869743	6	151908012	rs4869744	2018-09-20	28869591	Kemp JP	2017-09-04	Nat Genet	www.ncbi.nlm.nih.gov/pubmed/28869591	Identification of 153 new loci associated with heel bone mineral density and functional involvement of GPC6 in osteoporosis.	Heel bone mineral density	76,067 European ancestry women, 66,420 European ancestry men	NA	6q25.1	CCDC170	CCDC170			ENSG00000120262	NA	NA	rs4869744-T	rs4869744	0	4869744	intron_variant	0	0.711636	9e-80	79.0458	(women)	0.0925895	[0.083-0.103] unit increase	NR [17166351] (imputed)	N
5	rs4869743	6	151908012	rs4869744	2018-09-20	28869591	Kemp JP	2017-09-04	Nat Genet	www.ncbi.nlm.nih.gov/pubmed/28869591	Identification of 153 new loci associated with heel bone mineral density and functional involvement of GPC6 in osteoporosis.	Heel bone mineral density	76,067 European ancestry women, 66,420 European ancestry men	NA	6q25.1	CCDC170	CCDC170			ENSG00000120262	NA	NA	rs4869744-T	rs4869744	0	4869744	intron_variant	0	0.711333	4e-150	149.398		0.0946706	[0.087-0.102] unit increase	NR [17166351] (imputed)	N
5	rs4869743	6	151908012	rs4869744	2018-10-18	30048462	Kim SK	2018-07-26	PLoS One	www.ncbi.nlm.nih.gov/pubmed/30048462	Identification of 613 new loci associated with heel bone mineral density and a polygenic risk score for bone mineral density, osteoporosis and fracture.	Heel bone mineral density	394,929 European ancestry individuals	NA	6q25.1		CCDC170			ENSG00000120262	NA	NA	rs4869744-?	rs4869744	0	4869744	intron_variant	0	NR	1e-300	300		0.0882182	[0.084-0.093] unit increase	Affymetrix [20259828] (imputed)	N
5	rs4869743	6	151908012	rs4869744	2021-11-29	33893285	Guindo-Martinez M	2021-04-23	Nat Commun	www.ncbi.nlm.nih.gov/pubmed/33893285	The impact of non-additive genetic associations on age-related complex diseases.	Osteoporosis	5,399 European ancestry cases, 51,238 European ancestry controls	NA	6q25.1		CCDC170			ENSG00000120262	NA	NA	rs4869744-C	rs4869744	0	4869744	intron_variant	0	0.291755	4e-09	8.39794		1.15		Affymetrix [15544346] (imputed)	N
5	6:151854187_CTT_C	6	151910126	rs6557155	2018-03-05	29304378	Medina-Gomez C	2018-01-04	Am J Hum Genet	www.ncbi.nlm.nih.gov/pubmed/29304378	Life-Course Genome-wide Association Study Meta-analysis of Total Body BMD and Assessment of Age-Specific Effects.	Total body bone mineral density	56,284 European ancestry individuals, up to 1,333 African American individuals, up to 9,328 admixed individuals	NA	6q25.1	NR	CCDC170			ENSG00000120262	NA	NA	rs6557155-T	rs6557155	0	6557155	intron_variant	0	0.4318	3e-37	36.5229		0.0751	unit decrease	Affymetrix, Illumina [~ 23700000] (imputed)	N
5	6:151854187_CTT_C	6	151910126	rs6557155	2018-03-05	29304378	Medina-Gomez C	2018-01-04	Am J Hum Genet	www.ncbi.nlm.nih.gov/pubmed/29304378	Life-Course Genome-wide Association Study Meta-analysis of Total Body BMD and Assessment of Age-Specific Effects.	Total body bone mineral density	56,284 European ancestry individuals, up to 1,333 African American individuals, up to 9,328 admixed individuals	NA	6q25.1	NR	CCDC170			ENSG00000120262	NA	NA	rs6557155-T	rs6557155	0	6557155	intron_variant	0	0.4158	3e-34	33.5229	(European)	0.0785	unit decrease	Affymetrix, Illumina [~ 23700000] (imputed)	N
5	6:151854187_CTT_C	6	151910126	rs6557155	2018-03-05	29304378	Medina-Gomez C	2018-01-04	Am J Hum Genet	www.ncbi.nlm.nih.gov/pubmed/29304378	Life-Course Genome-wide Association Study Meta-analysis of Total Body BMD and Assessment of Age-Specific Effects.	Total body bone mineral density (age 45-60)	18,805 European individuals	NA	6q25.1	NR	CCDC170			ENSG00000120262	NA	NA	rs6557155-T	rs6557155	0	6557155	intron_variant	0	0.4255	1e-18	18		0.0968	unit decrease	Affymetrix, Illumina [~ 23700000] (imputed)	N
5	6:151854187_CTT_C	6	151910126	rs6557155	2018-03-05	29304378	Medina-Gomez C	2018-01-04	Am J Hum Genet	www.ncbi.nlm.nih.gov/pubmed/29304378	Life-Course Genome-wide Association Study Meta-analysis of Total Body BMD and Assessment of Age-Specific Effects.	Total body bone mineral density (age over 60)	22,504 European ancestry and African American individuals	NA	6q25.1	NR	CCDC170			ENSG00000120262	NA	NA	rs6557155-T	rs6557155	0	6557155	intron_variant	0	0.428	5e-22	21.301		0.0981	unit decrease	Affymetrix, Illumina [~ 23700000] (imputed)	N
5	rs4869743	6	151911872	rs9383929	2017-07-14	28472463	Mullin BH	2017-05-04	Hum Mol Genet	www.ncbi.nlm.nih.gov/pubmed/28472463	Genome-wide association study meta-analysis for quantitative ultrasound parameters of bone identifies five novel loci for broadband ultrasound attenuation.	Bone ultrasound measurement (broadband ultrasound attenuation)	1,268 whole genome sequenced European ancestry women, 8,880 European ancestry women, 6,479 European ancestry men	NA	6q25.1	CCDC170, ESR1	CCDC170			ENSG00000120262	NA	NA	rs9383929-A	rs9383929	0	9383929	intron_variant	0	0.29	3e-08	7.52288	(male)	0.11	[0.071-0.149] unit decrease	Illumina [11973598] (imputed)	N
5	rs4869743	6	151911872	rs9383929	2022-04-13	34673960	Greenbaum J	2021-10-21	Hum Mol Genet	www.ncbi.nlm.nih.gov/pubmed/34673960	A multi-ethnic whole genome sequencing study to identify novel loci for bone mineral density.	Bone mineral density (spine)	1,123 African American males, 12,382 European ancestry males, 768 Hispanic males	NA	6q25.1		CCDC170			ENSG00000120262	NA	NA	rs9383929-?	rs9383929	0	9383929	intron_variant	0	NR	1e-11	11		NA		NR [NR] (imputed)	N
6	rs4263799	8	72390482	rs4131682	2021-08-24	34021172	Christakoudi S	2021-05-21	Sci Rep	www.ncbi.nlm.nih.gov/pubmed/34021172	GWAS of allometric body-shape indices in UK Biobank identifies loci suggesting associations with morphogenesis, organogenesis, adrenal cell renewal and cancer.	A body shape index	219,872 British ancestry women	NA	8q13.3	RP11-1102P16.1	EYA1			ENSG00000104313	NA	NA	rs4131682-G	rs4131682	0	4131682	intron_variant	0	NR	2e-09	8.69897		0.0172147	[0.012-0.023] unit decrease	Affymetrix [321169] (imputed)	N
6	rs4263799	8	72390482	rs4131682	2021-08-24	34021172	Christakoudi S	2021-05-21	Sci Rep	www.ncbi.nlm.nih.gov/pubmed/34021172	GWAS of allometric body-shape indices in UK Biobank identifies loci suggesting associations with morphogenesis, organogenesis, adrenal cell renewal and cancer.	Waist circumference adjusted for body mass index	219,872 British ancestry women	NA	8q13.3	RP11-1102P16.1	EYA1			ENSG00000104313	NA	NA	rs4131682-G	rs4131682	0	4131682	intron_variant	0	NR	2e-08	7.69897		0.016048	[0.01-0.022] unit decrease	Affymetrix [321114] (imputed)	N
6	rs10093418	8	72392687	rs10093418	2022-07-25	34077760	Alipanahi B	2021-06-01	Am J Hum Genet	www.ncbi.nlm.nih.gov/pubmed/34077760	Large-scale machine-learning-based phenotyping significantly improves genomic discovery for optic nerve femoral head morphology.	Vertical cup-disc ratio	65,680 European ancestry individuals	NA	8q13.3		EYA1			ENSG00000104313	NA	NA	rs10093418-A	rs10093418	0	10093418	intron_variant	0	0.893	7e-11	10.1549		0.00699	[0.0048-0.0092] unit increase	Affymetrix [13110443] (imputed)	N
6	rs10093418	8	72392687	rs10093418	2022-07-25	34077760	Alipanahi B	2021-06-01	Am J Hum Genet	www.ncbi.nlm.nih.gov/pubmed/34077760	Large-scale machine-learning-based phenotyping significantly improves genomic discovery for optic nerve femoral head morphology.	Vertical cup-disc ratio	89,579 European ancestry individuals	NA	8q13.3		EYA1			ENSG00000104313	NA	NA	rs10093418-A	rs10093418	0	10093418	intron_variant	0	NR	2e-11	10.699		0.0526	[0.036-0.069] unit increase	Affymetrix [8600000] (imputed)	N
6	rs4263799	8	72394991	rs4263799	2022-03-07	34910505	van der Meer D	2021-12-15	Sci Adv	www.ncbi.nlm.nih.gov/pubmed/34910505	The genetic architecture of human cortical folding.	Vertex-wise sulcal depth	33,748 European ancestry individuals	NA	8q13.3		EYA1			ENSG00000104313	NA	NA	rs4263799-T	rs4263799	0	4263799	intron_variant	0	0.5	2e-09	8.69897		6.01	z score increase	Affymetrix [9061022] (imputed)	N
6	rs7843475	8	72466324	rs745578	2018-07-24	26426971	Winkler TW	2015-10-01	PLoS Genet	www.ncbi.nlm.nih.gov/pubmed/26426971	The Influence of Age and Sex on Genetic Associations with Adult Body Size and Shape: A Large-Scale Genome-Wide Interaction Study.	Waist-to-hip ratio adjusted for BMI	up to 113,720 European ancestry men, up to 138,655 European ancestry women	NA	8q13.3	EYA1, MSC, RNU6-83, LOC100132891, TRPA1	EYA1			ENSG00000104313	NA	NA	rs745578-A	rs745578	0	745578	intron_variant	0	0.243701	3e-07	6.52288		0.0298	unit increase	Affymetrix, Illumina, Perlegen [up to 2800000] (imputed)	N
6	rs7843475	8	72466324	rs745578	2018-07-24	26426971	Winkler TW	2015-10-01	PLoS Genet	www.ncbi.nlm.nih.gov/pubmed/26426971	The Influence of Age and Sex on Genetic Associations with Adult Body Size and Shape: A Large-Scale Genome-Wide Interaction Study.	Waist-to-hip ratio adjusted for BMI x sex x age interaction (4df test)	up to 43,776 European ancestry men aged <50, up to 50,526 European ancestry women aged <50, up to 69,944 European ancestry men aged >50, up to 88,129 European ancestry women aged >50	NA	8q13.3	EYA1, MSC, RNU6-83, LOC100132891, TRPA1	EYA1			ENSG00000104313	NA	NA	rs745578-A	rs745578	0	745578	intron_variant	0	0.2437	6e-07	6.22185		NA		Affymetrix, Illumina, Perlegen [up to 2800000] (imputed)	N
6	rs7843475	8	72466324	rs745578	2022-11-17	34887591	Graham SE	2021-12-09	Nature	www.ncbi.nlm.nih.gov/pubmed/34887591	The power of genetic diversity in genome-wide association studies of lipids.	Non-HDL cholesterol levels	1,320,016 European ancestry individuals	NA	8q13.3		EYA1			ENSG00000104313	NA	NA	rs745578-G	rs745578	0	745578	intron_variant	0	0.758301	2e-10	9.69897		0.014187	[0.01-0.018] unit decrease	NR [52000000] (imputed)	N
6	rs7843475	8	72466324	rs745578	2022-11-17	34887591	Graham SE	2021-12-09	Nature	www.ncbi.nlm.nih.gov/pubmed/34887591	The power of genetic diversity in genome-wide association studies of lipids.	Triglyceride levels	40,963 South Asian ancestry individuals, 48,057 Hispanic individuals, 99,432 Admixed African or African ancestry individuals, 146,492 East Asian ancestry individuals, 1,320,016 European ancestry individuals	NA	8q13.3		EYA1			ENSG00000104313	NA	NA	rs745578-?	rs745578	0	745578	intron_variant	0	NR	6e-24	23.2218		NA		NR [52000000] (imputed)	N
6	rs7843475	8	72466324	rs745578	2022-11-17	34887591	Graham SE	2021-12-09	Nature	www.ncbi.nlm.nih.gov/pubmed/34887591	The power of genetic diversity in genome-wide association studies of lipids.	Non-HDL cholesterol levels	40,963 South Asian ancestry individuals, 48,057 Hispanic individuals, 99,432 Admixed African or African ancestry individuals, 146,492 East Asian ancestry individuals, 1,320,016 European ancestry individuals	NA	8q13.3		EYA1			ENSG00000104313	NA	NA	rs745578-?	rs745578	0	745578	intron_variant	0	NR	4e-10	9.39794		NA		NR [52000000] (imputed)	N
6	rs7843475	8	72466324	rs745578	2022-11-17	34887591	Graham SE	2021-12-09	Nature	www.ncbi.nlm.nih.gov/pubmed/34887591	The power of genetic diversity in genome-wide association studies of lipids.	Triglyceride levels	1,320,016 European ancestry individuals	NA	8q13.3		EYA1			ENSG00000104313	NA	NA	rs745578-A	rs745578	0	745578	intron_variant	0	0.245313	2e-17	16.699		0.0169094	[0.014-0.02] unit increase	NR [52000000] (imputed)	N
6	rs7843475	8	72469742	rs4738141	2017-08-18	28448500	Graff M	2017-04-27	PLoS Genet	www.ncbi.nlm.nih.gov/pubmed/28448500	Genome-wide physical activity interactions in adiposity - A meta-analysis of 200,452 adults.	Waist-to-hip ratio adjusted for BMI (joint analysis for main effect and physical activity interaction)	2,518 African American women, 83,707 European ancestry women, 1,773 Filipino ancestry women, 1,030 Indian ancestry women, 1,457 African American men, 52,993 European ancestry men, 7,648 Indian ancestry men, 5,527 European ancestry individuals	6,244 African American women, 17,531 European ancestry women, 329 African American men, 19,956 European ancestry men	8q13.3	MSC	EYA1			ENSG00000104313	NA	NA	rs4738141-?	rs4738141	0	4738141	intron_variant	0	0.2498	1e-08	8	(EA)	NA		Affymetrix, Illumina, Perlegen [~ 2500000] (imputed)	N
6	rs7843475	8	72469742	rs4738141	2017-08-18	28448500	Graff M	2017-04-27	PLoS Genet	www.ncbi.nlm.nih.gov/pubmed/28448500	Genome-wide physical activity interactions in adiposity - A meta-analysis of 200,452 adults.	Waist-to-hip ratio adjusted for BMI (joint analysis for main effect and physical activity interaction)	2,518 African American women, 83,707 European ancestry women, 1,773 Filipino ancestry women, 1,030 Indian ancestry women, 1,457 African American men, 52,993 European ancestry men, 7,648 Indian ancestry men, 5,527 European ancestry individuals	6,244 African American women, 17,531 European ancestry women, 329 African American men, 19,956 European ancestry men	8q13.3	EYA1	EYA1			ENSG00000104313	NA	NA	rs4738141-?	rs4738141	0	4738141	intron_variant	0	0.2498	1e-08	8		NA		Affymetrix, Illumina, Perlegen [~ 2500000] (imputed)	N
6	rs7843475	8	72469742	rs4738141	2017-08-18	28448500	Graff M	2017-04-27	PLoS Genet	www.ncbi.nlm.nih.gov/pubmed/28448500	Genome-wide physical activity interactions in adiposity - A meta-analysis of 200,452 adults.	Waist-to-hip ratio adjusted for BMI (joint analysis for main effect and physical activity interaction)	2,518 African American women, 83,707 European ancestry women, 1,773 Filipino ancestry women, 1,030 Indian ancestry women, 1,457 African American men, 52,993 European ancestry men, 7,648 Indian ancestry men, 5,527 European ancestry individuals	6,244 African American women, 17,531 European ancestry women, 329 African American men, 19,956 European ancestry men	8q13.3	EYA1	EYA1			ENSG00000104313	NA	NA	rs4738141-?	rs4738141	0	4738141	intron_variant	0	0.2498	8e-06	5.09691	(women)	NA		Affymetrix, Illumina, Perlegen [~ 2500000] (imputed)	N
6	rs7843475	8	72469742	rs4738141	2019-09-22	30575882	Lotta LA	2018-12-01	JAMA	www.ncbi.nlm.nih.gov/pubmed/30575882	Association of Genetic Variants Related to Gluteofemoral vs Abdominal Fat Distribution With Type 2 Diabetes, Coronary Disease, and Cardiovascular Risk Factors.	Waist-to-hip ratio adjusted for BMI	660,648 European ancestry individuals	NA	8q13.3	NR	EYA1			ENSG00000104313	NA	NA	rs4738141-G	rs4738141	0	4738141	intron_variant	0	0.24	8e-42	41.0969		0.028	[0.024-0.032] unit increase	Affymetrix [2446094] (imputed)	N
6	rs7843475	8	72469742	rs4738141	2019-09-22	30575882	Lotta LA	2018-12-01	JAMA	www.ncbi.nlm.nih.gov/pubmed/30575882	Association of Genetic Variants Related to Gluteofemoral vs Abdominal Fat Distribution With Type 2 Diabetes, Coronary Disease, and Cardiovascular Risk Factors.	Waist-hip ratio	663,598 European ancestry individuals	NA	8q13.3	NR	EYA1			ENSG00000104313	NA	NA	rs4738141-G	rs4738141	0	4738141	intron_variant	0	0.24	5e-08	7.30103		NA		Affymetrix [2446094] (imputed)	N
6	rs7843475	8	72469742	rs4738141	2017-08-18	28448500	Graff M	2017-04-27	PLoS Genet	www.ncbi.nlm.nih.gov/pubmed/28448500	Genome-wide physical activity interactions in adiposity - A meta-analysis of 200,452 adults.	Waist circumference adjusted for BMI in active individuals	1,957 African American women, 1,773 Filipino ancestry women, 305 Indian ancestry women, 67,139 European ancestry women, 1,206 African American men, 2,029 Indian ancestry men, 43,100 European ancestry men, at least 4,819 European ancestry individuals	4,807 African American women, 12,347 European ancestry women, 265 African American men, 14,540 European ancestry men	8q13.3	LOC100132809	EYA1			ENSG00000104313	NA	NA	rs4738141-G	rs4738141	0	4738141	intron_variant	0	0.2729	4e-06	5.39794		0.0222	[0.013-0.032] cm increase	Affymetrix, Illumina, Perlegen [~ 2500000] (imputed)	N
6	rs7843475	8	72469742	rs4738141	2017-08-22	28448500	Graff M	2017-04-27	PLoS Genet	www.ncbi.nlm.nih.gov/pubmed/28448500	Genome-wide physical activity interactions in adiposity - A meta-analysis of 200,452 adults.	Waist-to-hip ratio adjusted for BMI in active individuals	1,957 African American women, 1,421 Filipino ancestry women, 305 Indian ancestry women, 65,539 European ancestry women, 1,206 African American men, 2,029 Indian ancestry men, 41,673 European ancestry men, 4,819 European ancestry individuals	4,807 African American women, 12,347 European ancestry women, 265 African American men, 14,540 European ancestry men	8q13.3	MSC	EYA1			ENSG00000104313	NA	NA	rs4738141-G	rs4738141	0	4738141	intron_variant	0	0.2492	5e-06	5.30103	(EA, women)	0.031	[0.018-0.044] unit increase	Affymetrix, Illumina, Perlegen [~ 2500000] (imputed)	N
6	rs7843475	8	72469742	rs4738141	2017-08-18	28448500	Graff M	2017-04-27	PLoS Genet	www.ncbi.nlm.nih.gov/pubmed/28448500	Genome-wide physical activity interactions in adiposity - A meta-analysis of 200,452 adults.	Waist circumference adjusted for BMI (joint analysis main effects and physical activity interaction)	2,518 African American women, 85,730 European ancestry women, 1,773 Filipino ancestry women, 1,030 Indian ancestry women, 1,457 African American men, 54,792 European ancestry men, 7,648 Indian ancestry men, 5,527 European ancestry individuals	6,244 African American women, 17,531 European ancestry women, 329 African American men, 19,956 European ancestry men	8q13.3	LOC100132809	EYA1			ENSG00000104313	NA	NA	rs4738141-?	rs4738141	0	4738141	intron_variant	0	0.2729	5e-07	6.30103		NA		Affymetrix, Illumina, Perlegen [~ 2500000] (imputed)	N
6	rs7843475	8	72469742	rs4738141	2017-08-22	28448500	Graff M	2017-04-27	PLoS Genet	www.ncbi.nlm.nih.gov/pubmed/28448500	Genome-wide physical activity interactions in adiposity - A meta-analysis of 200,452 adults.	Waist-to-hip ratio adjusted for BMI in active individuals	1,957 African American women, 1,421 Filipino ancestry women, 305 Indian ancestry women, 65,539 European ancestry women, 1,206 African American men, 2,029 Indian ancestry men, 41,673 European ancestry men, 4,819 European ancestry individuals	4,807 African American women, 12,347 European ancestry women, 265 African American men, 14,540 European ancestry men	8q13.3	MSC	EYA1			ENSG00000104313	NA	NA	rs4738141-G	rs4738141	0	4738141	intron_variant	0	0.2498	7e-08	7.1549	(EA)	0.0283	[0.018-0.038] unit increase	Affymetrix, Illumina, Perlegen [~ 2500000] (imputed)	N
6	rs7843475	8	72469742	rs4738141	2017-08-18	28448500	Graff M	2017-04-27	PLoS Genet	www.ncbi.nlm.nih.gov/pubmed/28448500	Genome-wide physical activity interactions in adiposity - A meta-analysis of 200,452 adults.	Waist circumference adjusted for body mass index	2,518 African American women, 85,730 European ancestry women, 1,773 Filipino ancestry women, 1,030 Indian ancestry women, 1,457 African American men, 54,792 European ancestry men, 7,648 Indian ancestry men, 5,527 European ancestry individuals	6,244 African American women, 17,531 European ancestry women, 329 African American men, 19,956 European ancestry men	8q13.3	LOC100132809	EYA1			ENSG00000104313	NA	NA	rs4738141-G	rs4738141	0	4738141	intron_variant	0	0.2729	2e-08	7.69897		0.0234	[0.015-0.032] cm increase	Affymetrix, Illumina, Perlegen [~ 2500000] (imputed)	N
6	rs7843475	8	72469742	rs4738141	2017-08-22	28448500	Graff M	2017-04-27	PLoS Genet	www.ncbi.nlm.nih.gov/pubmed/28448500	Genome-wide physical activity interactions in adiposity - A meta-analysis of 200,452 adults.	Waist-to-hip ratio adjusted for body mass index	2,518 African American women, 83,707 European ancestry women, 1,773 Filipino ancestry women, 1,030 Indian ancestry women, 1,457 African American men, 52,993 European ancestry men, 7,648 Indian ancestry men, 5,527 European ancestry individuals	6,244 African American women, 17,531 European ancestry women, 329 African American men, 19,956 European ancestry men	8q13.3	MSC	EYA1			ENSG00000104313	NA	NA	rs4738141-G	rs4738141	0	4738141	intron_variant	0	0.2498	5e-07	6.30103	(EA, women)	0.0298	[0.018-0.041] unit increase	Affymetrix, Illumina, Perlegen [~ 2500000] (imputed)	N
6	rs7843475	8	72469742	rs4738141	2017-08-22	28448500	Graff M	2017-04-27	PLoS Genet	www.ncbi.nlm.nih.gov/pubmed/28448500	Genome-wide physical activity interactions in adiposity - A meta-analysis of 200,452 adults.	Waist-to-hip ratio adjusted for body mass index	2,518 African American women, 83,707 European ancestry women, 1,773 Filipino ancestry women, 1,030 Indian ancestry women, 1,457 African American men, 52,993 European ancestry men, 7,648 Indian ancestry men, 5,527 European ancestry individuals	6,244 African American women, 17,531 European ancestry women, 329 African American men, 19,956 European ancestry men	8q13.3	MSC	EYA1			ENSG00000104313	NA	NA	rs4738141-G	rs4738141	0	4738141	intron_variant	0	0.2498	8e-06	5.09691	(men)	0.0281	[0.016-0.04] unit increase	Affymetrix, Illumina, Perlegen [~ 2500000] (imputed)	N
6	rs7843475	8	72469742	rs4738141	2017-08-22	28448500	Graff M	2017-04-27	PLoS Genet	www.ncbi.nlm.nih.gov/pubmed/28448500	Genome-wide physical activity interactions in adiposity - A meta-analysis of 200,452 adults.	Waist-to-hip ratio adjusted for body mass index	2,518 African American women, 83,707 European ancestry women, 1,773 Filipino ancestry women, 1,030 Indian ancestry women, 1,457 African American men, 52,993 European ancestry men, 7,648 Indian ancestry men, 5,527 European ancestry individuals	6,244 African American women, 17,531 European ancestry women, 329 African American men, 19,956 European ancestry men	8q13.3	MSC	EYA1			ENSG00000104313	NA	NA	rs4738141-G	rs4738141	0	4738141	intron_variant	0	0.2498	3e-09	8.52288	(EA)	0.0275	[0.018-0.037] unit increase	Affymetrix, Illumina, Perlegen [~ 2500000] (imputed)	N
6	rs7843475	8	72469742	rs4738141	2017-08-22	28448500	Graff M	2017-04-27	PLoS Genet	www.ncbi.nlm.nih.gov/pubmed/28448500	Genome-wide physical activity interactions in adiposity - A meta-analysis of 200,452 adults.	Waist-to-hip ratio adjusted for body mass index	2,518 African American women, 83,707 European ancestry women, 1,773 Filipino ancestry women, 1,030 Indian ancestry women, 1,457 African American men, 52,993 European ancestry men, 7,648 Indian ancestry men, 5,527 European ancestry individuals	6,244 African American women, 17,531 European ancestry women, 329 African American men, 19,956 European ancestry men	8q13.3	EYA1	EYA1			ENSG00000104313	NA	NA	rs4738141-G	rs4738141	0	4738141	intron_variant	0	0.2498	1e-10	10		0.028	[0.019-0.037] unit increase	Affymetrix, Illumina, Perlegen [~ 2500000] (imputed)	N
6	rs7843475	8	72469742	rs4738141	2017-08-22	28448500	Graff M	2017-04-27	PLoS Genet	www.ncbi.nlm.nih.gov/pubmed/28448500	Genome-wide physical activity interactions in adiposity - A meta-analysis of 200,452 adults.	Waist-to-hip ratio adjusted for body mass index	2,518 African American women, 83,707 European ancestry women, 1,773 Filipino ancestry women, 1,030 Indian ancestry women, 1,457 African American men, 52,993 European ancestry men, 7,648 Indian ancestry men, 5,527 European ancestry individuals	6,244 African American women, 17,531 European ancestry women, 329 African American men, 19,956 European ancestry men	8q13.3	EYA1	EYA1			ENSG00000104313	NA	NA	rs4738141-G	rs4738141	0	4738141	intron_variant	0	0.2498	1e-06	6	(women)	0.0279	[0.017-0.039] unit increase	Affymetrix, Illumina, Perlegen [~ 2500000] (imputed)	N
6	rs7843475	8	72469742	rs4738141	2017-08-18	28448500	Graff M	2017-04-27	PLoS Genet	www.ncbi.nlm.nih.gov/pubmed/28448500	Genome-wide physical activity interactions in adiposity - A meta-analysis of 200,452 adults.	Waist-to-hip ratio adjusted for BMI (joint analysis for main effect and physical activity interaction)	2,518 African American women, 83,707 European ancestry women, 1,773 Filipino ancestry women, 1,030 Indian ancestry women, 1,457 African American men, 52,993 European ancestry men, 7,648 Indian ancestry men, 5,527 European ancestry individuals	6,244 African American women, 17,531 European ancestry women, 329 African American men, 19,956 European ancestry men	8q13.3	MSC	EYA1			ENSG00000104313	NA	NA	rs4738141-?	rs4738141	0	4738141	intron_variant	0	0.2498	8e-06	5.09691	(EA, women)	NA		Affymetrix, Illumina, Perlegen [~ 2500000] (imputed)	N
6	rs7843475	8	72469742	rs4738141	2017-08-22	28448500	Graff M	2017-04-27	PLoS Genet	www.ncbi.nlm.nih.gov/pubmed/28448500	Genome-wide physical activity interactions in adiposity - A meta-analysis of 200,452 adults.	Waist-to-hip ratio adjusted for BMI in active individuals	1,957 African American women, 1,421 Filipino ancestry women, 305 Indian ancestry women, 65,539 European ancestry women, 1,206 African American men, 2,029 Indian ancestry men, 41,673 European ancestry men, 4,819 European ancestry individuals	4,807 African American women, 12,347 European ancestry women, 265 African American men, 14,540 European ancestry men	8q13.3	MSC	EYA1			ENSG00000104313	NA	NA	rs4738141-G	rs4738141	0	4738141	intron_variant	0	0.2498	7e-08	7.1549		0.0283	[0.018-0.038] unit increase	Affymetrix, Illumina, Perlegen [~ 2500000] (imputed)	N
6	rs7843475	8	72469742	rs4738141	2017-08-22	28448500	Graff M	2017-04-27	PLoS Genet	www.ncbi.nlm.nih.gov/pubmed/28448500	Genome-wide physical activity interactions in adiposity - A meta-analysis of 200,452 adults.	Waist-to-hip ratio adjusted for BMI in active individuals	1,957 African American women, 1,421 Filipino ancestry women, 305 Indian ancestry women, 65,539 European ancestry women, 1,206 African American men, 2,029 Indian ancestry men, 41,673 European ancestry men, 4,819 European ancestry individuals	4,807 African American women, 12,347 European ancestry women, 265 African American men, 14,540 European ancestry men	8q13.3	EYA1	EYA1			ENSG00000104313	NA	NA	rs4738141-G	rs4738141	0	4738141	intron_variant	0	0.2492	5e-06	5.30103	(women)	0.031	[0.018-0.044] unit increase	Affymetrix, Illumina, Perlegen [~ 2500000] (imputed)	N
6	rs7843475	8	72469742	rs4738141	2020-09-18	32888494	Vuckovic D	2020-09-01	Cell	www.ncbi.nlm.nih.gov/pubmed/32888494	The Polygenic and Monogenic Basis of Blood Traits and Diseases.	High light scatter reticulocyte count	408,112 British individuals	NA	8q13.3	RP11-1102P16.1	EYA1			ENSG00000104313	NA	NA	rs4738141-G	rs4738141	0	4738141	intron_variant	0	0.254728	4e-23	22.3979		0.0253626	[0.02-0.03] unit increase	Affymetrix [93095623] (imputed)	N
6	rs7843475	8	72469742	rs4738141	2020-09-18	32888494	Vuckovic D	2020-09-01	Cell	www.ncbi.nlm.nih.gov/pubmed/32888494	The Polygenic and Monogenic Basis of Blood Traits and Diseases.	High light scatter reticulocyte percentage of red cells	408,112 British individuals	NA	8q13.3	RP11-1102P16.1	EYA1			ENSG00000104313	NA	NA	rs4738141-G	rs4738141	0	4738141	intron_variant	0	0.254733	6e-23	22.2218		0.0252503	[0.02-0.03] unit increase	Affymetrix [93095623] (imputed)	N
6	rs7843475	8	72469742	rs4738141	2018-11-26	30275531	Klarin D	2018-10-01	Nat Genet	www.ncbi.nlm.nih.gov/pubmed/30275531	Genetics of blood lipids among ~300,000 multi-ethnic participants of the Million Veteran Program.	Triglycerides	215,551 European ancestry individuals, 57,332 African American individuals, 24,743 Hispanic individuals	Up to 319,677 individuals	8q13.3	RP11-1102P16.1	EYA1			ENSG00000104313	NA	NA	rs4738141-A	rs4738141	0	4738141	intron_variant	0	0.6374	1e-09	9		0.0149	[0.01-0.0198] mg鈥塪l-1 decrease	Affymetrix [up to 31400000] (imputed)	N
6	rs7843475	8	72469742	rs4738141	2020-09-18	32888494	Vuckovic D	2020-09-01	Cell	www.ncbi.nlm.nih.gov/pubmed/32888494	The Polygenic and Monogenic Basis of Blood Traits and Diseases.	Reticulocyte count	408,112 British individuals	NA	8q13.3	RP11-1102P16.1	EYA1			ENSG00000104313	NA	NA	rs4738141-G	rs4738141	0	4738141	intron_variant	0	0.254695	5e-19	18.301		0.0228571	[0.018-0.028] unit increase	Affymetrix [93095623] (imputed)	N
6	rs7843475	8	72469742	rs4738141	2020-09-18	32888494	Vuckovic D	2020-09-01	Cell	www.ncbi.nlm.nih.gov/pubmed/32888494	The Polygenic and Monogenic Basis of Blood Traits and Diseases.	Reticulocyte fraction of red cells	408,112 British individuals	NA	8q13.3	RP11-1102P16.1	EYA1			ENSG00000104313	NA	NA	rs4738141-G	rs4738141	0	4738141	intron_variant	0	0.254684	7e-19	18.1549		0.0227479	[0.018-0.028] unit increase	Affymetrix [93095623] (imputed)	N
6	rs7843475	8	72469742	rs4738141	2021-08-24	34021172	Christakoudi S	2021-05-21	Sci Rep	www.ncbi.nlm.nih.gov/pubmed/34021172	GWAS of allometric body-shape indices in UK Biobank identifies loci suggesting associations with morphogenesis, organogenesis, adrenal cell renewal and cancer.	Waist-to-hip ratio adjusted for BMI	186,825 British ancestry men	NA	8q13.3	RP11-1102P16.1	EYA1			ENSG00000104313	NA	NA	rs4738141-G	rs4738141	0	4738141	intron_variant	0	NR	1e-09	9		0.0218228	[0.015-0.029] unit increase	Affymetrix [323858] (imputed)	N
6	rs7843475	8	72475748	rs7843475	2020-09-18	32888494	Vuckovic D	2020-09-01	Cell	www.ncbi.nlm.nih.gov/pubmed/32888494	The Polygenic and Monogenic Basis of Blood Traits and Diseases.	Immature fraction of reticulocytes	408,112 British individuals	NA	8q13.3	RP11-1102P16.1	EYA1			ENSG00000104313	NA	NA	rs7843475-G	rs7843475	0	7843475	intron_variant	0	0.256508	2e-13	12.699		0.0188239	[0.014-0.024] unit increase	Affymetrix [93095623] (imputed)	N
6	rs7843475	8	72481167	rs2891335	2021-08-24	34021172	Christakoudi S	2021-05-21	Sci Rep	www.ncbi.nlm.nih.gov/pubmed/34021172	GWAS of allometric body-shape indices in UK Biobank identifies loci suggesting associations with morphogenesis, organogenesis, adrenal cell renewal and cancer.	Waist-hip index	186,825 British ancestry men	NA	8q13.3	RP11-1102P16.1	EYA1			ENSG00000104313	NA	NA	rs2891335-G	rs2891335	0	2891335	splice_region_variant	0	NR	7e-10	9.1549		0.0220528	[0.015-0.029] unit increase	Affymetrix [127266] (imputed)	N
6	rs7843475	8	72493185	rs6994124	2021-08-24	34021172	Christakoudi S	2021-05-21	Sci Rep	www.ncbi.nlm.nih.gov/pubmed/34021172	GWAS of allometric body-shape indices in UK Biobank identifies loci suggesting associations with morphogenesis, organogenesis, adrenal cell renewal and cancer.	Waist-to-hip ratio adjusted for BMI	219,872 British ancestry women	NA	8q13.3	RP11-1102P16.1	EYA1			ENSG00000104313	NA	NA	rs6994124-C	rs6994124	0	6994124	intron_variant	0	NR	3e-25	24.5229		0.0334987	[0.027-0.04] unit increase	Affymetrix [319769] (imputed)	N
6	rs7843475	8	72493185	rs6994124	2019-02-08	30595370	Kichaev G	2018-12-27	Am J Hum Genet	www.ncbi.nlm.nih.gov/pubmed/30595370	Leveraging Polygenic Functional Enrichment to Improve GWAS Power.	Waist-hip ratio	approximately 458,000 European ancestry individuals	NA	8q13.3		EYA1			ENSG00000104313	NA	NA	rs6994124-?	rs6994124	0	6994124	intron_variant	0	NR	4e-37	36.3979		NA		NR [~ 8900000] (imputed)	N
6	rs7843475	8	72493185	rs6994124	2022-02-22	35047847	Miao Z	2021-08-24	HGG Adv	www.ncbi.nlm.nih.gov/pubmed/35047847	Identification of 90 NAFLD GWAS loci and establishment of NAFLD PRS and causal role of NAFLD in coronary artery disease.	Nonalcoholic fatty liver disease (imputed)	28,396 European ancestry cases, 108,652 European ancestry controls	NA	8q13.3		EYA1			ENSG00000104313	NA	NA	rs6994124-?	rs6994124	0	6994124	intron_variant	0	NR	6e-10	9.22185		0.00647038	[0.0044-0.0085] unit decrease	NR [NR]	N
6	rs7843475	8	72493185	rs6994124	2021-08-24	34021172	Christakoudi S	2021-05-21	Sci Rep	www.ncbi.nlm.nih.gov/pubmed/34021172	GWAS of allometric body-shape indices in UK Biobank identifies loci suggesting associations with morphogenesis, organogenesis, adrenal cell renewal and cancer.	Waist-hip index	219,872 British ancestry women	NA	8q13.3	RP11-1102P16.1	EYA1			ENSG00000104313	NA	NA	rs6994124-C	rs6994124	0	6994124	intron_variant	0	NR	5e-26	25.301		0.034019	[0.028-0.04] unit increase	Affymetrix [319769] (imputed)	N
6	rs7843475	8	72507296	rs6983239	2019-02-08	30595370	Kichaev G	2018-12-27	Am J Hum Genet	www.ncbi.nlm.nih.gov/pubmed/30595370	Leveraging Polygenic Functional Enrichment to Improve GWAS Power.	Systolic blood pressure	approximately 422,000 European ancestry individuals	NA	8q13.3		EYA1 - NA	ENSG00000104313			3036	NA	rs6983239-?	rs6983239	0	6983239	intergenic_variant	1	NR	5e-08	7.30103		NA		NR [~ 8900000] (imputed)	N
6	rs7843475	8	72514092	rs12547135	2017-08-30	27863252	Astle WJ	2016-11-17	Cell	www.ncbi.nlm.nih.gov/pubmed/27863252	The Allelic Landscape of Human Blood Cell Trait Variation and Links to Common Complex Disease.	High light scatter reticulocyte count	170,761 European ancestry individuals	NA	8q13.3	intergenic	EYA1 - NA	ENSG00000104313			9832	NA	rs12547135-C	rs12547135	0	12547135	intergenic_variant	1	0.2434	8e-09	8.09691		0.0241793	[0.016-0.032] unit increase	Affymetrix [~ 2500000] (imputed)	N
6	rs7843475	8	72514228	rs12679556	2017-08-10	28443625	Justice AE	2017-04-26	Nat Commun	www.ncbi.nlm.nih.gov/pubmed/28443625	Genome-wide meta-analysis of 241,258 adults accounting for smoking behaviour identifies novel loci for obesity traits.	Waist circumference adjusted for BMI (joint analysis main effects and smoking interaction)	97,400 European ancestry women, 63,892 European ancestry men, 5,829 European ancestry individuals, 10,500 African American/Afro-Caribbean ancestry women, 2,706 African American/Afro-Caribbean ancestry men, 1,030 Indian Asian ancestry women, 7,648 Indian Asian ancestry men, 1,793 Filipino ancestry women, 2,944 Hispanic/Latino ancestry women, 1,764 Hispanic/Latino ancestry men	21,496 European ancestry women, 24,385 European ancestry men, 118,364 European ancestry individuals, 2,326 African American/Afro-Caribbean ancestry women, 855 African American/Afro-Caribbean ancestry men	8q13.3	MSC	EYA1 - NA	ENSG00000104313			9968	NA	rs12679556-T	rs12679556	0	12679556	intergenic_variant	1	0.7067	1e-07	7		NA		Affymetrix, Illumina, Perlegen [up to 2800000] (imputed)	N
6	rs7843475	8	72514228	rs12679556	2017-08-10	28443625	Justice AE	2017-04-26	Nat Commun	www.ncbi.nlm.nih.gov/pubmed/28443625	Genome-wide meta-analysis of 241,258 adults accounting for smoking behaviour identifies novel loci for obesity traits.	Waist circumference adjusted for BMI (adjusted for smoking behaviour)	97,400 European ancestry women, 63,892 European ancestry men, 5,829 European ancestry individuals, 10,500 African American/Afro-Caribbean ancestry women, 2,706 African American/Afro-Caribbean ancestry men, 1,030 Indian Asian ancestry women, 7,648 Indian Asian ancestry men, 1,793 Filipino ancestry women, 2,944 Hispanic/Latino ancestry women, 1,764 Hispanic/Latino ancestry men	21,496 European ancestry women, 24,385 European ancestry men, 118,364 European ancestry individuals, 2,326 African American/Afro-Caribbean ancestry women, 855 African American/Afro-Caribbean ancestry men	8q13.3	MSC	EYA1 - NA	ENSG00000104313			9968	NA	rs12679556-T	rs12679556	0	12679556	intergenic_variant	1	0.7067	1e-08	8		0.0221	[0.014-0.03] unit decrease	Affymetrix, Illumina, Perlegen [up to 2800000] (imputed)	N
6	rs7843475	8	72514228	rs12679556	2017-08-10	28443625	Justice AE	2017-04-26	Nat Commun	www.ncbi.nlm.nih.gov/pubmed/28443625	Genome-wide meta-analysis of 241,258 adults accounting for smoking behaviour identifies novel loci for obesity traits.	Waist-to-hip ratio adjusted for BMI (joint analysis main effects and smoking interaction)	95,362 European ancestry women, 62,085 European ancestry men, 5,829 European ancestry individuals, 10,500 African American/Afro-Caribbean ancestry women, 2,706 African American/Afro-Caribbean ancestry men, 1,030 Indian Asian ancestry women, 7,648 Indian Asian ancestry men, 1,793 Filipino ancestry women, 2,944 Hispanic/Latino ancestry women, 1,764 Hispanic/Latino ancestry men	21,496 European ancestry women, 24,385 European ancestry men, 118,364 European ancestry individuals, 2,326 African American/Afro-Caribbean ancestry women, 855 African American/Afro-Caribbean ancestry men	8q13.3	MSC	EYA1 - NA	ENSG00000104313			9968	NA	rs12679556-T	rs12679556	0	12679556	intergenic_variant	1	0.7074	5e-08	7.30103		NA		Affymetrix, Illumina, Perlegen [up to 2800000] (imputed)	N
6	rs7843475	8	72514228	rs12679556	2017-08-10	28443625	Justice AE	2017-04-26	Nat Commun	www.ncbi.nlm.nih.gov/pubmed/28443625	Genome-wide meta-analysis of 241,258 adults accounting for smoking behaviour identifies novel loci for obesity traits.	Waist-to-hip ratio adjusted for BMI (joint analysis main effects and smoking interaction)	95,362 European ancestry women, 62,085 European ancestry men, 5,829 European ancestry individuals, 10,500 African American/Afro-Caribbean ancestry women, 2,706 African American/Afro-Caribbean ancestry men, 1,030 Indian Asian ancestry women, 7,648 Indian Asian ancestry men, 1,793 Filipino ancestry women, 2,944 Hispanic/Latino ancestry women, 1,764 Hispanic/Latino ancestry men	21,496 European ancestry women, 24,385 European ancestry men, 118,364 European ancestry individuals, 2,326 African American/Afro-Caribbean ancestry women, 855 African American/Afro-Caribbean ancestry men	8q13.3	MSC	EYA1 - NA	ENSG00000104313			9968	NA	rs12679556-T	rs12679556	0	12679556	intergenic_variant	1	0.7074	8e-08	7.09691	(women)	NA		Affymetrix, Illumina, Perlegen [up to 2800000] (imputed)	N
6	rs7843475	8	72514228	rs12679556	2017-08-10	28443625	Justice AE	2017-04-26	Nat Commun	www.ncbi.nlm.nih.gov/pubmed/28443625	Genome-wide meta-analysis of 241,258 adults accounting for smoking behaviour identifies novel loci for obesity traits.	Waist circumference adjusted for BMI (adjusted for smoking behaviour)	97,400 European ancestry women, 63,892 European ancestry men, 5,829 European ancestry individuals, 10,500 African American/Afro-Caribbean ancestry women, 2,706 African American/Afro-Caribbean ancestry men, 1,030 Indian Asian ancestry women, 7,648 Indian Asian ancestry men, 1,793 Filipino ancestry women, 2,944 Hispanic/Latino ancestry women, 1,764 Hispanic/Latino ancestry men	21,496 European ancestry women, 24,385 European ancestry men, 118,364 European ancestry individuals, 2,326 African American/Afro-Caribbean ancestry women, 855 African American/Afro-Caribbean ancestry men	8q13.3	MSC	EYA1 - NA	ENSG00000104313			9968	NA	rs12679556-T	rs12679556	0	12679556	intergenic_variant	1	0.7067	1e-06	6	(women)	0.0245	[0.015-0.034] unit decrease	Affymetrix, Illumina, Perlegen [up to 2800000] (imputed)	N
6	rs7843475	8	72514228	rs12679556	2017-08-10	28443625	Justice AE	2017-04-26	Nat Commun	www.ncbi.nlm.nih.gov/pubmed/28443625	Genome-wide meta-analysis of 241,258 adults accounting for smoking behaviour identifies novel loci for obesity traits.	Waist-to-hip ratio adjusted for BMI (adjusted for smoking behaviour)	95,362 European ancestry women, 62,085 European ancestry men, 5,829 European ancestry individuals, 10,500 African American/Afro-Caribbean ancestry women, 2,706 African American/Afro-Caribbean ancestry men, 1,030 Indian Asian ancestry women, 7,648 Indian Asian ancestry men, 1,793 Filipino ancestry women, 2,944 Hispanic/Latino ancestry women, 1,764 Hispanic/Latino ancestry men	21,496 European ancestry women, 24,385 European ancestry men, 118,364 European ancestry individuals, 2,326 African American/Afro-Caribbean ancestry women, 855 African American/Afro-Caribbean ancestry men	8q13.3	MSC	EYA1 - NA	ENSG00000104313			9968	NA	rs12679556-T	rs12679556	0	12679556	intergenic_variant	1	0.7074	2e-06	5.69897	(women)	0.0246	[0.014-0.035] unit decrease	Affymetrix, Illumina, Perlegen [up to 2800000] (imputed)	N
6	rs7843475	8	72514228	rs12679556	2017-08-10	28443625	Justice AE	2017-04-26	Nat Commun	www.ncbi.nlm.nih.gov/pubmed/28443625	Genome-wide meta-analysis of 241,258 adults accounting for smoking behaviour identifies novel loci for obesity traits.	Waist-to-hip ratio adjusted for BMI (adjusted for smoking behaviour)	95,362 European ancestry women, 62,085 European ancestry men, 5,829 European ancestry individuals, 10,500 African American/Afro-Caribbean ancestry women, 2,706 African American/Afro-Caribbean ancestry men, 1,030 Indian Asian ancestry women, 7,648 Indian Asian ancestry men, 1,793 Filipino ancestry women, 2,944 Hispanic/Latino ancestry women, 1,764 Hispanic/Latino ancestry men	21,496 European ancestry women, 24,385 European ancestry men, 118,364 European ancestry individuals, 2,326 African American/Afro-Caribbean ancestry women, 855 African American/Afro-Caribbean ancestry men	8q13.3	MSC	EYA1 - NA	ENSG00000104313			9968	NA	rs12679556-T	rs12679556	0	12679556	intergenic_variant	1	0.7074	1e-09	9		0.0241	[0.016-0.032] unit decrease	Affymetrix, Illumina, Perlegen [up to 2800000] (imputed)	N
6	rs7843475	8	72514228	rs12679556	2016-02-04	25673412	Shungin D	2015-02-12	Nature	www.ncbi.nlm.nih.gov/pubmed/25673412	New genetic loci link adipose and insulin biology to body fat distribution.	Waist-to-hip ratio adjusted for body mass index	up to 56,910 European ancestry men, up to 86,570 European ancestry women	up to 36,570 European ancestry men, 30,172 European ancestry women, 915 Filipino ancestry men, 735 Filipino ancestry women, 2,351 African American/Afro-Caribbean ancestry men, 6,258 African American/Afro-Caribbean ancestry women, 2,285 South Asian ancestry men, 506 South Asian ancestry women, 195 Seychellois ancestry men, 266 Seychellois ancestry women	8q13.3	MSC	EYA1 - NA	ENSG00000104313			9968	NA	rs12679556-G	rs12679556	0	12679556	intergenic_variant	1	0.2477	2e-10	9.69897	(EA, women)	0.0329	[0.023-0.043] unit increase	Affymetrix, Illumina, Perlegen [up to 2542447] (imputed)	N
6	rs7843475	8	72514228	rs12679556	2016-02-04	25673412	Shungin D	2015-02-12	Nature	www.ncbi.nlm.nih.gov/pubmed/25673412	New genetic loci link adipose and insulin biology to body fat distribution.	Waist-to-hip ratio adjusted for body mass index	up to 56,910 European ancestry men, up to 86,570 European ancestry women	up to 36,570 European ancestry men, 30,172 European ancestry women, 915 Filipino ancestry men, 735 Filipino ancestry women, 2,351 African American/Afro-Caribbean ancestry men, 6,258 African American/Afro-Caribbean ancestry women, 2,285 South Asian ancestry men, 506 South Asian ancestry women, 195 Seychellois ancestry men, 266 Seychellois ancestry women	8q13.3	MSC	EYA1 - NA	ENSG00000104313			9968	NA	rs12679556-G	rs12679556	0	12679556	intergenic_variant	1	0.2475	2e-11	10.699	(EA)	0.0268	[0.019-0.035] unit increase	Affymetrix, Illumina, Perlegen [up to 2542447] (imputed)	N
6	rs7843475	8	72514228	rs12679556	2016-02-04	25673412	Shungin D	2015-02-12	Nature	www.ncbi.nlm.nih.gov/pubmed/25673412	New genetic loci link adipose and insulin biology to body fat distribution.	Waist-to-hip ratio adjusted for body mass index	up to 56,910 European ancestry men, up to 86,570 European ancestry women	up to 36,570 European ancestry men, 30,172 European ancestry women, 915 Filipino ancestry men, 735 Filipino ancestry women, 2,351 African American/Afro-Caribbean ancestry men, 6,258 African American/Afro-Caribbean ancestry women, 2,285 South Asian ancestry men, 506 South Asian ancestry women, 195 Seychellois ancestry men, 266 Seychellois ancestry women	8q13.3	MSC	EYA1 - NA	ENSG00000104313			9968	NA	rs12679556-G	rs12679556	0	12679556	intergenic_variant	1	0.2711	3e-10	9.52288	(women)	0.0316	[0.022-0.041] unit increase	Affymetrix, Illumina, Perlegen [up to 2542447] (imputed)	N
6	rs7843475	8	72514228	rs12679556	2016-02-04	25673412	Shungin D	2015-02-12	Nature	www.ncbi.nlm.nih.gov/pubmed/25673412	New genetic loci link adipose and insulin biology to body fat distribution.	Waist-to-hip ratio adjusted for body mass index	up to 56,910 European ancestry men, up to 86,570 European ancestry women	up to 36,570 European ancestry men, 30,172 European ancestry women, 915 Filipino ancestry men, 735 Filipino ancestry women, 2,351 African American/Afro-Caribbean ancestry men, 6,258 African American/Afro-Caribbean ancestry women, 2,285 South Asian ancestry men, 506 South Asian ancestry women, 195 Seychellois ancestry men, 266 Seychellois ancestry women	8q13.3	MSC	EYA1 - NA	ENSG00000104313			9968	NA	rs12679556-G	rs12679556	0	12679556	intergenic_variant	1	0.2767	2e-10	9.69897		0.0243	[0.017-0.032] unit increase	Affymetrix, Illumina, Perlegen [up to 2542447] (imputed)	N
6	rs7843475	8	72514228	rs12679556	2017-05-23	25673412	Shungin D	2015-02-12	Nature	www.ncbi.nlm.nih.gov/pubmed/25673412	New genetic loci link adipose and insulin biology to body fat distribution.	Waist circumference adjusted for body mass index	up to 56,910 European ancestry men, up to 86,570 European ancestry women	up to 36,570 European ancestry men, 30,172 European ancestry women, 915 Filipino ancestry men, 735 Filipino ancestry women, 2,351 African American/Afro-Caribbean ancestry men, 6,258 African American/Afro-Caribbean ancestry women, 2,285 South Asian ancestry men, 506 South Asian ancestry women, 195 Seychellois ancestry men, 266 Seychellois ancestry women	8q13.3	MSC	EYA1 - NA	ENSG00000104313			9968	NA	rs12679556-T	rs12679556	0	12679556	intergenic_variant	1	0.7525	1e-11	11	(EA)	0.0263	[0.019-0.034] unit decrease	Affymetrix, Illumina, Perlegen [up to 2542447] (imputed)	N
6	rs7843475	8	72514228	rs12679556	2017-05-23	25673412	Shungin D	2015-02-12	Nature	www.ncbi.nlm.nih.gov/pubmed/25673412	New genetic loci link adipose and insulin biology to body fat distribution.	Waist circumference adjusted for body mass index	up to 56,910 European ancestry men, up to 86,570 European ancestry women	up to 36,570 European ancestry men, 30,172 European ancestry women, 915 Filipino ancestry men, 735 Filipino ancestry women, 2,351 African American/Afro-Caribbean ancestry men, 6,258 African American/Afro-Caribbean ancestry women, 2,285 South Asian ancestry men, 506 South Asian ancestry women, 195 Seychellois ancestry men, 266 Seychellois ancestry women	8q13.3	MSC	EYA1 - NA	ENSG00000104313			9968	NA	rs12679556-T	rs12679556	0	12679556	intergenic_variant	1	0.7525	1e-11	11	(EA,women)	0.0345	[0.025-0.044] unit decrease	Affymetrix, Illumina, Perlegen [up to 2542447] (imputed)	N
6	rs7843475	8	72514228	rs12679556	2018-07-24	26426971	Winkler TW	2015-10-01	PLoS Genet	www.ncbi.nlm.nih.gov/pubmed/26426971	The Influence of Age and Sex on Genetic Associations with Adult Body Size and Shape: A Large-Scale Genome-Wide Interaction Study.	Waist-to-hip ratio adjusted for BMI x sex x age interaction (4df test)	up to 43,776 European ancestry men aged <50, up to 50,526 European ancestry women aged <50, up to 69,944 European ancestry men aged >50, up to 88,129 European ancestry women aged >50	NA	8q13.3	NR	EYA1 - NA	ENSG00000104313			9968	NA	rs12679556-T	rs12679556	0	12679556	intergenic_variant	1	0.753114	3e-07	6.52288		NA		Affymetrix, Illumina, Perlegen [up to 2800000] (imputed)	N
6	rs7843475	8	72514228	rs12679556	2017-08-10	28443625	Justice AE	2017-04-26	Nat Commun	www.ncbi.nlm.nih.gov/pubmed/28443625	Genome-wide meta-analysis of 241,258 adults accounting for smoking behaviour identifies novel loci for obesity traits.	Waist-to-hip ratio adjusted for BMI in non-smokers	75,379 European ancestry women, 45,811 European ancestry men, 4,856 European ancestry individuals, 8,799 African American/Afro-Caribbean ancestry women, 1,803 African American/Afro-Caribbean ancestry men, 1,020 Indian Asian ancestry women, 6,691 Indian Asian ancestry men, 1,526 Filipino ancestry women, 2,469 Hispanic/Latino ancestry women, 1,318 Hispanic/Latino ancestry men	16,011 European ancestry women, 17,912 European ancestry men, 105,218 European ancestry individuals, 2,073 African American/Afro-Caribbean ancestry women, 647 African American/Afro-Caribbean ancestry men	8q13.3	MSC	EYA1 - NA	ENSG00000104313			9968	NA	rs12679556-T	rs12679556	0	12679556	intergenic_variant	1	0.7074	5e-06	5.30103		0.0149	[0.0086-0.0212] unit decrease	Affymetrix, Illumina, Perlegen [up to 2800000] (imputed)	N
6	rs7843475	8	72514228	rs12679556	2017-08-10	28443625	Justice AE	2017-04-26	Nat Commun	www.ncbi.nlm.nih.gov/pubmed/28443625	Genome-wide meta-analysis of 241,258 adults accounting for smoking behaviour identifies novel loci for obesity traits.	Waist circumference adjusted for BMI in non-smokers	77,113 European ancestry women, 47,319 European ancestry men, 4,856 European ancestry individuals, 8,799 African American/Afro-Caribbean ancestry women, 1,803 African American/Afro-Caribbean ancestry men, 1,020 Indian Asian ancestry women, 6,691 Indian Asian ancestry men, 1,526 Filipino ancestry women, 2,469 Hispanic/Latino ancestry women, 1,318 Hispanic/Latino ancestry men	16,011 European ancestry women, 17,912 European ancestry men, 105,218 European ancestry individuals, 2,073 African American/Afro-Caribbean ancestry women, 647 African American/Afro-Caribbean ancestry men	8q13.3	MSC	EYA1 - NA	ENSG00000104313			9968	NA	rs12679556-T	rs12679556	0	12679556	intergenic_variant	1	0.7067	8e-07	6.09691		0.0216	[0.013-0.03] unit decrease	Affymetrix, Illumina, Perlegen [up to 2800000] (imputed)	N
7	rs8001611	13	42951449	rs9533090	2014-07-20	24249740	Zhang L	2013-11-17	Hum Mol Genet	www.ncbi.nlm.nih.gov/pubmed/24249740	Multistage genome-wide association meta-analyses identified two new loci for bone mineral density.	Bone mineral density	5,833 European ancestry females, 2,639 European ancestry males, 784 Han Chinese ancestry females, 763 Han Chinese ancestry males, 712 African American females, 409 Hispanic females	7,010 European ancestry females, 3,772 European ancestry males, 2,980 East Asian ancestry females, 2,159 East Asian ancestry males	13q14.11	AKAP11	LINC02341			ENSG00000283554	NA	NA	rs9533090-?	rs9533090	0	9533090	intron_variant	0	NR	3e-07	6.52288	(spine)	NA		Affymetrix, Illumina [5842825] (imputed)	N
7	rs8001611	13	42951449	rs9533090	2018-03-05	29304378	Medina-Gomez C	2018-01-04	Am J Hum Genet	www.ncbi.nlm.nih.gov/pubmed/29304378	Life-Course Genome-wide Association Study Meta-analysis of Total Body BMD and Assessment of Age-Specific Effects.	Total body bone mineral density (age over 60)	22,504 European ancestry and African American individuals	NA	13q14.11	NR	LINC02341			ENSG00000283554	NA	NA	rs9533090-T	rs9533090	0	9533090	intron_variant	0	0.4555	8e-12	11.0969		0.0663	unit decrease	Affymetrix, Illumina [~ 23700000] (imputed)	N
7	rs8001611	13	42951449	rs9533090	2018-07-28	29403010	Kanai M	2018-02-05	Nat Genet	www.ncbi.nlm.nih.gov/pubmed/29403010	Genetic analysis of quantitative traits in the Japanese population links cell types to complex human diseases.	Serum alkaline phosphatase levels	105,030 Japanese ancestry individuals	NA	13q14.11	NR	LINC02341			ENSG00000283554	NA	NA	rs9533090-?	rs9533090	0	9533090	intron_variant	0	NR	2e-08	7.69897		0.05221	[0.034-0.07] unit increase novel	Illumina [6108953] (imputed)	N
7	rs8001611	13	42951449	rs9533090	2009-10-16	19801982	Rivadeneira F	2009-10-04	Nat Genet	www.ncbi.nlm.nih.gov/pubmed/19801982	Twenty bone-mineral-density loci identified by large-scale meta-analysis of genome-wide association studies.	Bone mineral density (spine)	19,195 European ancestry individuals	NA	13q14.11	AKAP11	LINC02341			ENSG00000283554	NA	NA	rs9533090-T	rs9533090	0	9533090	intron_variant	0	0.5	5e-25	24.301		0.12	[0.10-0.14] s.d. decrease	Affymetrix, Illumina [2543686] (imputed)	N
7	rs8001611	13	42951449	rs9533090	2013-04-11	22504420	Estrada K	2012-04-15	Nat Genet	www.ncbi.nlm.nih.gov/pubmed/22504420	Genome-wide meta-analysis identifies 56 bone mineral density loci and reveals 14 loci associated with risk of fracture.	Lumbar spine bone mineral density	Up to 32,961 European and East Asian ancestry individuals	Up to 50,933 European and East Asian ancestry individuals	13q14.11	AKAP11	LINC02341			ENSG00000283554	NA	NA	rs9533090-T	rs9533090	0	9533090	intron_variant	0	0.49	5e-68	67.301		0.1	[NR] unit decrease	Affymetrix, Illumina [~ 2500000] (imputed)	N
7	rs8001611	13	42951449	rs9533090	2021-03-22	33339817	Nielsen JB	2020-12-18	Nat Commun	www.ncbi.nlm.nih.gov/pubmed/33339817	Loss-of-function genomic variants highlight potential therapeutic targets for cardiovascular disease.	Serum alkaline phosphatase levels	76,081 European ancestry individuals, 127,395 Japanese ancestry individuals	NA	13q14.11	AKAP11, LINC02341	LINC02341			ENSG00000283554	NA	NA	rs9533090-?	rs9533090	0	9533090	intron_variant	0		2e-17	16.699		0.0511	[0.039-0.063] unit decrease	Illumina [31500000] (imputed)	N
7	rs8001611	13	42952145	rs9594738	2019-02-08	30595370	Kichaev G	2018-12-27	Am J Hum Genet	www.ncbi.nlm.nih.gov/pubmed/30595370	Leveraging Polygenic Functional Enrichment to Improve GWAS Power.	Heel bone mineral density	approximately 446,000 European ancestry individuals	NA	13q14.11		LINC02341			ENSG00000283554	NA	NA	rs9594738-?	rs9594738	0	9594738	intron_variant	0	NR	3e-144	143.523		NA		NR [~ 8900000] (imputed)	N
7	rs8001611	13	42952145	rs9594738	2019-01-28	30598549	Morris JA	2018-12-31	Nat Genet	www.ncbi.nlm.nih.gov/pubmed/30598549	An atlas of genetic influences on osteoporosis in humans and mice.	Heel bone mineral density	426,824 British ancestry individuals	NA	13q14.11	LOC105370177	LINC02341			ENSG00000283554	NA	NA	rs9594738-C	rs9594738	0	9594738	intron_variant	0	0.50907	8e-170	169.097		0.0592003	[0.055-0.063] unit increase	NR [13737936] (imputed)	N
7	rs8001611	13	42952145	rs9594738	2018-03-05	29304378	Medina-Gomez C	2018-01-04	Am J Hum Genet	www.ncbi.nlm.nih.gov/pubmed/29304378	Life-Course Genome-wide Association Study Meta-analysis of Total Body BMD and Assessment of Age-Specific Effects.	Total body bone mineral density	56,284 European ancestry individuals, up to 1,333 African American individuals, up to 9,328 admixed individuals	NA	13q14.11	NR	LINC02341			ENSG00000283554	NA	NA	rs9594738-T	rs9594738	0	9594738	intron_variant	0	0.4592	4e-27	26.3979		0.0614	unit decrease	Affymetrix, Illumina [~ 23700000] (imputed)	N
7	rs8001611	13	42952145	rs9594738	2018-03-05	29304378	Medina-Gomez C	2018-01-04	Am J Hum Genet	www.ncbi.nlm.nih.gov/pubmed/29304378	Life-Course Genome-wide Association Study Meta-analysis of Total Body BMD and Assessment of Age-Specific Effects.	Total body bone mineral density	56,284 European ancestry individuals, up to 1,333 African American individuals, up to 9,328 admixed individuals	NA	13q14.11	NR	LINC02341			ENSG00000283554	NA	NA	rs9594738-T	rs9594738	0	9594738	intron_variant	0	0.4715	5e-31	30.301	(European)	0.072	unit decrease	Affymetrix, Illumina [~ 23700000] (imputed)	N
7	rs8001611	13	42952145	rs9594738	2011-05-27	21533022	Duncan EL	2011-04-21	PLoS Genet	www.ncbi.nlm.nih.gov/pubmed/21533022	Genome-wide association study using extreme truncate selection identifies novel genes affecting bone mineral density and fracture risk.	Bone mineral density	900 European ancestry female individuals with low hip bone mineral density, 1,055 European ancestry female individuals with high hip bone mineral density	20,898 European ancestry female individuals	13q14.11	RANKL	LINC02341			ENSG00000283554	NA	NA	rs9594738-T	rs9594738	0	9594738	intron_variant	0	NR	4e-06	5.39794	(lumbar spine)	0.15	[NR] unit increase	Illumina [2543887] (imputed)	N
7	rs8001611	13	42952145	rs9594738	2008-06-20	18445777	Styrkarsdottir U	2008-04-29	N Engl J Med	www.ncbi.nlm.nih.gov/pubmed/18445777	Multiple genetic loci for bone mineral density and fractures.	Bone mineral density (hip)	5,861 European ancestry individuals	7,925 European ancestry individuals	13q14.11	RANKL	LINC02341			ENSG00000283554	NA	NA	rs9594738-T	rs9594738	0	9594738	intron_variant	0	0.56	2e-08	7.69897		0.1	[0.06-0.13] s.d. decrease	Illumina [301019]	N
7	rs8001611	13	42952145	rs9594738	2018-10-18	30048462	Kim SK	2018-07-26	PLoS One	www.ncbi.nlm.nih.gov/pubmed/30048462	Identification of 613 new loci associated with heel bone mineral density and a polygenic risk score for bone mineral density, osteoporosis and fracture.	Heel bone mineral density	394,929 European ancestry individuals	NA	13q14.11		LINC02341			ENSG00000283554	NA	NA	rs9594738-?	rs9594738	0	9594738	intron_variant	0	NR	7e-145	144.155		0.0519436	[0.048-0.056] unit increase	Affymetrix [20259828] (imputed)	N
7	rs8001611	13	42952145	rs9594738	2021-01-22	33097703	Surakka I	2020-10-23	Nat Commun	www.ncbi.nlm.nih.gov/pubmed/33097703	MEPE loss-of-function variant associates with decreased bone mineral density and increased fracture risk.	Ultradistal forearm bone mineral density	21,907 European ancestry individuals	NA	13q14.11	NR	LINC02341			ENSG00000283554	NA	NA	rs9594738-?	rs9594738	0	9594738	intron_variant	0	0.45349	6e-12	11.2218		0.0734918	[0.053-0.094] SD units increase	Illumina [11603265] (imputed)	N
7	rs8001611	13	42952145	rs9594738	2019-06-21	31015401	Wu Y	2019-04-23	Nat Commun	www.ncbi.nlm.nih.gov/pubmed/31015401	Genome-wide association study of medication-use and associated disease in the UK Biobank.	Medication use (drugs affecting bone structure and mineralization)	7,870 European ancestry cases, 207,798 European ancestry controls	NA	13q14.11	AKAP11	LINC02341			ENSG00000283554	NA	NA	rs9594738-T	rs9594738	0	9594738	intron_variant	0	0.48902	3e-15	14.5229		0.125975	[0.095-0.157] unit increase	Affymetrix [7288503] (imputed)	N
7	rs8001611	13	42952145	rs9594738	2022-04-13	34673960	Greenbaum J	2021-10-21	Hum Mol Genet	www.ncbi.nlm.nih.gov/pubmed/34673960	A multi-ethnic whole genome sequencing study to identify novel loci for bone mineral density.	Bone mineral density (spine)	1,825 African American females, 26,724 European ancestry females, 1,683 Hispanic females	NA	13q14.11		LINC02341			ENSG00000283554	NA	NA	rs9594738-?	rs9594738	0	9594738	intron_variant	0	NR	1e-33	33		NA		NR [NR] (imputed)	N
7	rs8001611	13	42952145	rs9594738	2021-12-14	34594039	Sakaue S	2021-09-30	Nat Genet	www.ncbi.nlm.nih.gov/pubmed/34594039	A cross-population atlas of genetic associations for 220 human phenotypes.	Medication use (drugs affecting bone structure and mineralization)	7,870 European ancestry cases, 207,798 European ancestry controls, 6,143 East Asian ancestry cases, 172,583 East Asian ancestry controls	NA	13q14.11		LINC02341			ENSG00000283554	NA	NA	rs9594738-T	rs9594738	0	9594738	intron_variant	0	NR	3e-15	14.5229		0.126	[0.095-0.157] unit increase	Affymetrix, Illumina [15248280] (imputed)	N
7	rs8001611	13	42959133	rs58973023	2018-09-20	28869591	Kemp JP	2017-09-04	Nat Genet	www.ncbi.nlm.nih.gov/pubmed/28869591	Identification of 153 new loci associated with heel bone mineral density and functional involvement of GPC6 in osteoporosis.	Heel bone mineral density	76,067 European ancestry women, 66,420 European ancestry men	NA	13q14.11	LOC105370177	LINC02341			ENSG00000283554	NA	NA	rs58973023-A	rs58973023	0	58973023	intron_variant	0	0.513849	2e-32	31.699	(men)	0.0594737	[0.049-0.07] unit increase	NR [17166351] (imputed)	N
7	rs8001611	13	42959133	rs58973023	2018-09-20	28869591	Kemp JP	2017-09-04	Nat Genet	www.ncbi.nlm.nih.gov/pubmed/28869591	Identification of 153 new loci associated with heel bone mineral density and functional involvement of GPC6 in osteoporosis.	Heel bone mineral density	76,067 European ancestry women, 66,420 European ancestry men	NA	13q14.11	LOC105370177	LINC02341			ENSG00000283554	NA	NA	rs58973023-A	rs58973023	0	58973023	intron_variant	0	0.514484	4e-18	17.3979	(women)	0.0387158	[0.03-0.048] unit increase	NR [17166351] (imputed)	N
7	rs8001611	13	42959133	rs58973023	2018-09-20	28869591	Kemp JP	2017-09-04	Nat Genet	www.ncbi.nlm.nih.gov/pubmed/28869591	Identification of 153 new loci associated with heel bone mineral density and functional involvement of GPC6 in osteoporosis.	Heel bone mineral density	76,067 European ancestry women, 66,420 European ancestry men	NA	13q14.11	LOC105370177	LINC02341			ENSG00000283554	NA	NA	rs58973023-A	rs58973023	0	58973023	intron_variant	0	0.514188	3e-48	47.5229		0.0468818	[0.04-0.054] unit increase	NR [17166351] (imputed)	N
7	rs8001611	13	42959133	rs58973023	2018-10-18	30048462	Kim SK	2018-07-26	PLoS One	www.ncbi.nlm.nih.gov/pubmed/30048462	Identification of 613 new loci associated with heel bone mineral density and a polygenic risk score for bone mineral density, osteoporosis and fracture.	Heel bone mineral density	394,929 European ancestry individuals	NA	13q14.11		LINC02341			ENSG00000283554	NA	NA	rs58973023-?	rs58973023	0	58973023	intron_variant	0	NR	3e-144	143.523		0.051899	[0.048-0.056] unit increase	Affymetrix [20259828] (imputed)	N
7	rs8001611	13	42959133	rs58973023	2021-11-01	34450027	Boer CG	2021-08-24	Cell	www.ncbi.nlm.nih.gov/pubmed/34450027	Deciphering osteoarthritis genetics across 826,690 individuals from 9 populations.	Knee osteoarthritis	61,588 European ancestry cases, 330,161 European ancestry controls, 899 Japanese ancestry cases, 3,396 Japanese ancestry controls	NA	13q14.11		LINC02341			ENSG00000283554	NA	NA	rs58973023-A	rs58973023	0	58973023	intron_variant	0	0.4894	5e-10	9.30103		1.05707	[1.038789736-1.075669953]	Affymetrix, Illumina [NR] (imputed)	N
7	rs8001611	13	42959133	rs58973023	2021-06-09	33972514	Pazoki R	2021-05-10	Nat Commun	www.ncbi.nlm.nih.gov/pubmed/33972514	Genetic analysis in European ancestry individuals identifies 517 loci associated with liver enzymes.	Liver enzyme levels (alkaline phosphatase)	437,438 European ancestry individuals	315,572 European ancestry individuals	13q14.11	LINC02341	LINC02341			ENSG00000283554	NA	NA	rs58973023-A	rs58973023	0	58973023	intron_variant	0	0.512977	2e-152	151.699		0.00598007	[0.0055-0.0064] unit decrease	Affymetrix [13995440] (imputed)	N
7	rs8001611	13	42959133	rs58973023	2021-12-14	34594039	Sakaue S	2021-09-30	Nat Genet	www.ncbi.nlm.nih.gov/pubmed/34594039	A cross-population atlas of genetic associations for 220 human phenotypes.	Serum alkaline phosphatase levels	344,292 European ancestry individuals, 118,886 East Asian ancestry individuals	NA	13q14.11		LINC02341			ENSG00000283554	NA	NA	rs58973023-T	rs58973023	0	58973023	intron_variant	0	NR	4e-112	111.398		0.0499	[0.046-0.054] unit increase	Affymetrix, Illumina [20533886] (imputed)	N
7	rs8001611	13	42965694	rs8001611	2018-03-05	29304378	Medina-Gomez C	2018-01-04	Am J Hum Genet	www.ncbi.nlm.nih.gov/pubmed/29304378	Life-Course Genome-wide Association Study Meta-analysis of Total Body BMD and Assessment of Age-Specific Effects.	Total body bone mineral density (age 30-45)	10,062 European and unknown ancestry individuals	NA	13q14.11	NR	LINC02341			ENSG00000283554	NA	NA	rs8001611-T	rs8001611	0	8001611	intron_variant	0	0.5404	2e-10	9.69897		0.0947	unit increase	Affymetrix, Illumina [~ 23700000] (imputed)	N
7	rs8001611	13	42965694	rs8001611	2014-10-01	23644456	Styrkarsdottir U	2013-05-05	Nature	www.ncbi.nlm.nih.gov/pubmed/23644456	Nonsense mutation in the LGR4 gene is associated with several human diseases and other traits.	Bone mineral density	4,931 European ancestry cases, 69,034 European ancestry controls	NA	13q14.11	NR	LINC02341			ENSG00000283554	NA	NA	rs8001611-?	rs8001611	0	8001611	intron_variant	0	NR	2e-12	11.699		1.21	[NR]	Illumina [30600000] (imputed)	N
7	rs8001611	13	42965694	rs8001611	2022-04-13	34673960	Greenbaum J	2021-10-21	Hum Mol Genet	www.ncbi.nlm.nih.gov/pubmed/34673960	A multi-ethnic whole genome sequencing study to identify novel loci for bone mineral density.	Bone mineral density (spine)	2,948 African American individuals, 39,107 European ancestry individuals, 2,451 Hispanic individuals	NA	13q14.11		LINC02341			ENSG00000283554	NA	NA	rs8001611-?	rs8001611	0	8001611	intron_variant	0	NR	7e-25	24.1549		NA		NR [15500000] (imputed)	N
7	rs8001611	13	42965837	rs9533094	2021-02-19	33547301	Chen VL	2021-02-05	Nat Commun	www.ncbi.nlm.nih.gov/pubmed/33547301	Genome-wide association study of serum liver enzymes implicates diverse metabolic and liver pathology.	Serum alkaline phosphatase levels	390,964 European ancestry individuals	105,030 East Asian ancestry individuals	13q14.11	AKAP11, TNFSF11	LINC02341			ENSG00000283554	NA	NA	rs9533094-G	rs9533094	0	9533094	intron_variant	0	0.49	2e-61	60.699		16.5	z-score increase	Affymetrix [4311822] (imputed)	N
7	rs8001611	13	42969049	rs9533095	2014-07-20	24249740	Zhang L	2013-11-17	Hum Mol Genet	www.ncbi.nlm.nih.gov/pubmed/24249740	Multistage genome-wide association meta-analyses identified two new loci for bone mineral density.	Bone mineral density	5,833 European ancestry females, 2,639 European ancestry males, 784 Han Chinese ancestry females, 763 Han Chinese ancestry males, 712 African American females, 409 Hispanic females	7,010 European ancestry females, 3,772 European ancestry males, 2,980 East Asian ancestry females, 2,159 East Asian ancestry males	13q14.11	TNFSF11	LINC02341			ENSG00000283554	NA	NA	rs9533095-?	rs9533095	0	9533095	intron_variant	0	NR	2e-15	14.699	(spine)	NA		Affymetrix, Illumina [5842825] (imputed)	N
7	rs8001611	13	42969049	rs9533095	2020-02-18	31666285	Olafsson S	2019-10-30	Cancer Epidemiol Biomarkers Prev	www.ncbi.nlm.nih.gov/pubmed/31666285	Common and rare sequence variants influencing tumor biomarkers in blood.	Serum alkaline phosphatase levels	162,774 Icelandic ancestry individuals	NA	13q14.11	intergenic	LINC02341			ENSG00000283554	NA	NA	rs9533095-G	rs9533095	0	9533095	intron_variant	0	0.435	8e-10	9.09691		0.03	[0.03-0.02] unit decrease	Illumina [NR] (imputed)	N
7	rs8001611	13	42969049	rs9533095	2018-03-05	29304378	Medina-Gomez C	2018-01-04	Am J Hum Genet	www.ncbi.nlm.nih.gov/pubmed/29304378	Life-Course Genome-wide Association Study Meta-analysis of Total Body BMD and Assessment of Age-Specific Effects.	Total body bone mineral density (age 45-60)	18,805 European individuals	NA	13q14.11	NR	LINC02341			ENSG00000283554	NA	NA	rs9533095-T	rs9533095	0	9533095	intron_variant	0	0.4647	1e-17	17		0.091	unit decrease	Affymetrix, Illumina [~ 23700000] (imputed)	N
7	rs8001611	13	42969049	rs9533095	2020-09-18	32888494	Vuckovic D	2020-09-01	Cell	www.ncbi.nlm.nih.gov/pubmed/32888494	The Polygenic and Monogenic Basis of Blood Traits and Diseases.	Immature fraction of reticulocytes	408,112 British individuals	NA	13q14.11		LINC02341			ENSG00000283554	NA	NA	rs9533095-T	rs9533095	0	9533095	intron_variant	0	0.486695	2e-10	9.69897		0.0143654	[0.01-0.0188] unit decrease	Affymetrix [93095623] (imputed)	N
7	rs8001611	13	42982302	rs2147161	2021-01-22	33097703	Surakka I	2020-10-23	Nat Commun	www.ncbi.nlm.nih.gov/pubmed/33097703	MEPE loss-of-function variant associates with decreased bone mineral density and increased fracture risk.	Ultradistal forearm bone mineral density	21,907 European ancestry individuals	NA	13q14.11	NR	LINC02341			ENSG00000283554	NA	NA	rs2147161-C	rs2147161	0	2147161	intron_variant	0	0.701	1e-14	14		0.091	[0.067-0.115] SD units decrease	Illumina [11603265] (imputed)	N
7	rs8001611	13	42982302	rs2147161	2022-11-09	36333501	Ishigaki K	2022-11-04	Nat Genet	www.ncbi.nlm.nih.gov/pubmed/36333501	Multi-ancestry genome-wide association analyses identify novel genetic mechanisms in rheumatoid arthritis.	Rheumatoid arthritis	22,350 European ancestry cases, 74,823 European ancestry controls, 11,025 East Asian ancestry cases, 162,608 East Asian ancestry controls, 999 African ancestry cases, 1,108 African ancestry controls, 986 South Asian ancestry cases, 1,258 South Asian ancestry controls, 511 Arab ancestry cases, 352 Arab ancestry controls	NA	13q14.11		LINC02341			ENSG00000283554	NA	NA	rs2147161-T	rs2147161	0	2147161	intron_variant	0	NR	2e-06	5.69897		1.0753	[1.04332899177584-1.10825138611008]	Affymetrix, Illumina [20990826] (imputed)	N
7	rs8001611	13	42982302	rs2147161	2022-11-09	36333501	Ishigaki K	2022-11-04	Nat Genet	www.ncbi.nlm.nih.gov/pubmed/36333501	Multi-ancestry genome-wide association analyses identify novel genetic mechanisms in rheumatoid arthritis.	Rheumatoid arthritis	22,350 European ancestry cases, 74,823 European ancestry controls	NA	13q14.11		LINC02341			ENSG00000283554	NA	NA	rs2147161-T	rs2147161	0	2147161	intron_variant	0	0.2117	3e-06	5.52288		1.07519	[1.04322466409314-1.10814056651254]	Affymetrix, Illumina [20990826] (imputed)	N
7	rs8001611	13	42982302	rs2147161	2022-11-09	36333501	Ishigaki K	2022-11-04	Nat Genet	www.ncbi.nlm.nih.gov/pubmed/36333501	Multi-ancestry genome-wide association analyses identify novel genetic mechanisms in rheumatoid arthritis.	Rheumatoid arthritis (rheumatoid factor and/or anti-cyclic citrullinated peptide seropositive)	17,221 European ancestry cases, 74,823 European ancestry controls	NA	13q14.11		LINC02341			ENSG00000283554	NA	NA	rs2147161-T	rs2147161	0	2147161	intron_variant	0	0.2117	3e-08	7.52288		1.09636	[1.0612681891459-1.13262211700105]	Affymetrix, Illumina [20990826] (imputed)	N
7	rs8001611	13	42982302	rs2147161	2022-11-09	36333501	Ishigaki K	2022-11-04	Nat Genet	www.ncbi.nlm.nih.gov/pubmed/36333501	Multi-ancestry genome-wide association analyses identify novel genetic mechanisms in rheumatoid arthritis.	Rheumatoid arthritis (rheumatoid factor and/or anti-cyclic citrullinated peptide seropositive)	17,221 European ancestry cases, 74,823 European ancestry controls, 8,340 East Asian ancestry cases, 162,608 East Asian ancestry controls, 841 African ancestry cases, 1,108 African ancestry controls, 689 South Asian ancestry cases, 1,258 South Asian ancestry controls, 357 Arab ancestry cases, 352 Arab ancestry controls	NA	13q14.11		LINC02341			ENSG00000283554	NA	NA	rs2147161-T	rs2147161	0	2147161	intron_variant	0	NR	3e-08	7.52288		1.0968	[1.06169278133433-1.13307525646971]	Affymetrix, Illumina [20990826] (imputed)	N
7	rs8001611	13	42988546	rs7328203	2018-10-17	30013184	Waage J	2018-07-16	Nat Genet	www.ncbi.nlm.nih.gov/pubmed/30013184	Genome-wide association and HLA fine-mapping studies identify risk loci and genetic pathways underlying allergic rhinitis.	Allergic rhinitis	59,762 European and unknown ancestry cases, 152,358 European and unknown ancestry controls	60,720 European ancestry cases, 618,527 European ancestry controls	13q14.11	TNFSF11, AKAP11	LINC02341			ENSG00000283554	NA	NA	rs7328203-G	rs7328203	0	7328203	intron_variant	0	0.4606	1e-10	10		1.03	[1.02-1.04]	Affymetrix, Illumina, Perlegen [16531985] (imputed)	N
7	rs8001611	13	42989660	rs9594746	2020-09-21	32888493	Chen MH	2020-09-01	Cell	www.ncbi.nlm.nih.gov/pubmed/32888493	Trans-ethnic and Ancestry-Specific Blood-Cell Genetics in 746,667 Individuals from 5 Global Populations.	Lymphocyte count	524,923 European ancestry individuals	NA	13q14.11	NR	LINC02341			ENSG00000283554	NA	NA	rs9594746-C	rs9594746	0	9594746	intron_variant	0	0.531828	1e-27	27		0.02067	[0.017-0.024] SD unit decrease	Affymetrix, Illumina [50265552] (imputed)	N
7	rs8001611	13	42991456	rs67190063	2021-12-14	34594039	Sakaue S	2021-09-30	Nat Genet	www.ncbi.nlm.nih.gov/pubmed/34594039	A cross-population atlas of genetic associations for 220 human phenotypes.	Lymphocyte count	349,856 European ancestry individuals, 95,717 East Asian ancestry individuals	NA	13q14.11		LINC02341			ENSG00000283554	NA	NA	rs67190063-C	rs67190063	0	67190063	intron_variant	0	NR	2e-19	18.699		0.0199	[0.016-0.024] unit decrease	Affymetrix, Illumina [20531022] (imputed)	N
7	rs8001611	13	42996548	rs9533100	2017-12-01	28928442	Tian C	2017-09-19	Nat Commun	www.ncbi.nlm.nih.gov/pubmed/28928442	Genome-wide association and HLA region fine-mapping studies identify susceptibility loci for multiple common infections.	Tonsillectomy	60,098 European ancestry cases, 113,323 European ancestry controls	NA	13q14.11	NR	LINC02341			ENSG00000283554	NA	NA	rs9533100-?	rs9533100	0	9533100	intron_variant	0	NR	1e-07	7		0.0429	[0.027-0.059] unit decrease	Illumina [at least 560000] (imputed)	N
7	rs8001611	13	42996548	rs9533100	2020-09-18	32888494	Vuckovic D	2020-09-01	Cell	www.ncbi.nlm.nih.gov/pubmed/32888494	The Polygenic and Monogenic Basis of Blood Traits and Diseases.	Lymphocyte count	408,112 British individuals	NA	13q14.11		LINC02341			ENSG00000283554	NA	NA	rs9533100-T	rs9533100	0	9533100	intron_variant	0	0.53575	7e-21	20.1549		0.020792	[0.016-0.025] unit decrease	Affymetrix [93095623] (imputed)	N
7	rs8001611	13	42996548	rs9533100	2019-06-21	31015401	Wu Y	2019-04-23	Nat Commun	www.ncbi.nlm.nih.gov/pubmed/31015401	Genome-wide association study of medication-use and associated disease in the UK Biobank.	Medication use (thyroid preparations)	24,832 European ancestry cases, 280,750 European ancestry controls	NA	13q14.11	AKAP11	LINC02341			ENSG00000283554	NA	NA	rs9533100-G	rs9533100	0	9533100	intron_variant	0	0.4624	1e-13	13		0.0677269	[0.05-0.086] unit decrease	Affymetrix [7288503] (imputed)	N
7	rs8001611	13	43018030	rs9525625	2016-07-24	26192919	Liu JZ	2015-07-20	Nat Genet	www.ncbi.nlm.nih.gov/pubmed/26192919	Association analyses identify 38 susceptibility loci for inflammatory bowel disease and highlight shared genetic risk across populations.	Crohn's disease	5,956 European ancestry cases, 14,927 European ancestry controls	14,594 European ancestry cases, 26,715 European ancestry controls, 151 Iranian ancestry cases, 342 Iranian ancestry controls, 184 Indian ancestry cases, 990 Indian ancestry controls, 1,690 East Asian ancestry cases, 3,719 East Asian ancestry controls	13q14.11	AKAP1, TFSF11	LINC02341			ENSG00000283554	NA	NA	rs9525625-A	rs9525625	0	9525625	intron_variant	0	0.4706	1e-09	9	(EA)	1.0764	[1.05-1.1]	Affymetrix, Illumina [~ 9000000] (imputed)	N
7	rs8001611	13	43018030	rs9525625	2016-07-24	26192919	Liu JZ	2015-07-20	Nat Genet	www.ncbi.nlm.nih.gov/pubmed/26192919	Association analyses identify 38 susceptibility loci for inflammatory bowel disease and highlight shared genetic risk across populations.	Inflammatory bowel disease	12,882 European ancestry cases, 21,770 European ancestry controls	25,273 European ancestry cases, 26,715 European ancestry controls, 548 Iranian ancestry cases, 342 Iranian ancestry control, 1,423 Indian ancestry cases, 990 Indian ancestry controls, 2,824 East Asian ancestry cases, 3,719 East Asian ancestry controls	13q14.11	AKAP1, TFSF11	LINC02341			ENSG00000283554	NA	NA	rs9525625-A	rs9525625	0	9525625	intron_variant	0	0.4706	7e-06	5.1549	(EA)	1.04603	[1.03-1.07]	Affymetrix, Illumina [~ 9000000] (imputed)	N
7	rs8001611	13	43026661	rs1830790	2017-08-30	27863252	Astle WJ	2016-11-17	Cell	www.ncbi.nlm.nih.gov/pubmed/27863252	The Allelic Landscape of Human Blood Cell Trait Variation and Links to Common Complex Disease.	Lymphocyte percentage of white cells	171,748 European ancestry individuals	NA	13q14.11	intergenic	LINC02341			ENSG00000283554	NA	NA	rs1830790-A	rs1830790	0	1830790	intron_variant	0	0.531	3e-09	8.52288		0.0213427	[0.014-0.028] unit decrease	Affymetrix [~ 2500000] (imputed)	N
7	rs8001611	13	43032027	rs12430303	2020-11-12	33106285	Lopez-Isac E	2020-10-26	Ann Rheum Dis	www.ncbi.nlm.nih.gov/pubmed/33106285	Combined genetic analysis of juvenile idiopathic arthritis clinical subtypes identifies novel risk loci, target genes and key regulatory mechanisms.	Arthritis (juvenile idiopathic)	3,305 European ancestry cases, 9,196 European ancestry controls	2,751 European ancestry cases, 15,886 European ancestry controls	13q14.11	TNFSF11	LINC02341			ENSG00000283554	NA	NA	rs12430303-C	rs12430303	0	12430303	intron_variant	0	NR	2e-09	8.69897		1.14	[1.09-1.19]	Illumina [7461261] (imputed)	N
7	rs8001611	13	43032593	rs9594759	2008-06-20	18445777	Styrkarsdottir U	2008-04-29	N Engl J Med	www.ncbi.nlm.nih.gov/pubmed/18445777	Multiple genetic loci for bone mineral density and fractures.	Bone mineral density (spine)	5,861 European ancestry individuals	7,925 European ancestry individuals	13q14.11	RANKL	LINC02341			ENSG00000283554	NA	NA	rs9594759-T	rs9594759	0	9594759	intron_variant	0	0.62	2e-21	20.699		0.17	[0.14-0.21] s.d. decrease	Illumina [301019]	N
7	rs8001611	13	43032593	rs9594759	2009-01-16	19079262	Styrkarsdottir U	2008-12-14	Nat Genet	www.ncbi.nlm.nih.gov/pubmed/19079262	New sequence variants associated with bone mineral density.	Bone mineral density (spine)	6,865 European ancestry individuals	8,510 European ancestry individuals	13q14.11	RANKL	LINC02341			ENSG00000283554	NA	NA	rs9594759-T	rs9594759	0	9594759	intron_variant	0	0.62	2e-17	16.699		0.12	[0.09-0.15] s.d. decrease	Illumina [305051]	N
7	rs8001611	13	43034968	rs1853573	2021-01-26	32603359	Ferreira MAR	2020-06-30	PLoS Genet	www.ncbi.nlm.nih.gov/pubmed/32603359	Age-of-onset information helps identify 76 genetic variants associated with allergic disease.	Allergic disease (asthma, hay fever and/or eczema) (multivariate analysis)	477,968 European ancestry individuals	NA	13q14.11	AKAP11, TNFSF11	LINC02341			ENSG00000283554	NA	NA	rs1853573-G	rs1853573	0	1853573	intron_variant	0	0.465	4e-12	11.3979		0.029	[0.021-0.037] unit decrease	NR [NR] (imputed)	N
7	rs8001611	13	43034968	rs1853573	2021-01-26	32603359	Ferreira MAR	2020-06-30	PLoS Genet	www.ncbi.nlm.nih.gov/pubmed/32603359	Age-of-onset information helps identify 76 genetic variants associated with allergic disease.	Allergic disease (asthma, hay fever and/or eczema) (age of onset)	117,130 European ancestry individuals	NA	13q14.11	AKAP11, TNFSF11	LINC02341			ENSG00000283554	NA	NA	rs1853573-G	rs1853573	0	1853573	intron_variant	0	0.465	4e-12	11.3979		0.029	[0.021-0.037] unit decrease	NR [7647814] (imputed)	N
7	rs8001611	13	43034968	rs1853573	2021-12-14	34594039	Sakaue S	2021-09-30	Nat Genet	www.ncbi.nlm.nih.gov/pubmed/34594039	A cross-population atlas of genetic associations for 220 human phenotypes.	Nasal polyps	5,093 European ancestry cases, 444,966 European ancestry controls, 160 East Asian ancestry cases, 151,846 East Asian ancestry controls	NA	13q14.11		LINC02341			ENSG00000283554	NA	NA	rs1853573-C	rs1853573	0	1853573	intron_variant	0	NR	2e-08	7.69897		0.1146	[0.074-0.155] unit increase	Affymetrix, Illumina [25837843] (imputed)	N
7	rs8001611	13	43039673	rs4512994	2020-11-24	33067605	Folkersen L	2020-10-16	Nat Metab	www.ncbi.nlm.nih.gov/pubmed/33067605	Genomic and drug target evaluation of 90 cardiovascular proteins in 30,931 individuals.	TNF-related activation-induced cytokine levels	21,758 European ancestry individuals	9,173 individuals	13q14.11		LINC02341			ENSG00000283554	NA	NA	rs4512994-A	rs4512994	0	4512994	intron_variant	0	0.46	3e-31	30.5229		0.1139	unit increase	Affymetrix, Illumina [20300000] (imputed)	N
7	rs8001611	13	43043595	rs12428878	2020-09-21	32888493	Chen MH	2020-09-01	Cell	www.ncbi.nlm.nih.gov/pubmed/32888493	Trans-ethnic and Ancestry-Specific Blood-Cell Genetics in 746,667 Individuals from 5 Global Populations.	Lymphocyte count	643,370 African American or Afro-Caribbean, African ancestry, European ancestry, East Asian ancestry, Hispanic or Latin American and South Asian ancestry individuals	NA	13q14.11	NR	LINC02341			ENSG00000283554	NA	NA	rs12428878-G	rs12428878	0	12428878	intron_variant	0	0.47384	2e-25	24.699		NA		Affymetrix, Illumina [23472807] (imputed)	N
7	rs8001611	13	43044946	rs7990020	2021-12-14	34594039	Sakaue S	2021-09-30	Nat Genet	www.ncbi.nlm.nih.gov/pubmed/34594039	A cross-population atlas of genetic associations for 220 human phenotypes.	Hypothyroidism	30,155 European ancestry cases, 379,986 European ancestry controls, 1,114 East Asian ancestry cases, 172,656 East Asian ancestry controls	NA	13q14.11		LINC02341			ENSG00000283554	NA	NA	rs7990020-C	rs7990020	0	7990020	intron_variant	0	NR	1e-08	8		0.0577	[0.038-0.077] unit increase	Affymetrix, Illumina [25801083] (imputed)	N
7	rs8001611	13	43044946	rs7990020	2021-12-14	34594039	Sakaue S	2021-09-30	Nat Genet	www.ncbi.nlm.nih.gov/pubmed/34594039	A cross-population atlas of genetic associations for 220 human phenotypes.	Medication use (thyroid preparations)	24,832 European ancestry cases, 280,750 European ancestry controls, 3,103 East Asian ancestry cases, 175,623 East Asian ancestry controls	NA	13q14.11		LINC02341			ENSG00000283554	NA	NA	rs7990020-C	rs7990020	0	7990020	intron_variant	0	NR	5e-13	12.301		0.0632	[0.046-0.08] unit increase	Affymetrix, Illumina [15248280] (imputed)	N
7	rs8001611	13	43046036	rs2093816	2019-02-08	30595370	Kichaev G	2018-12-27	Am J Hum Genet	www.ncbi.nlm.nih.gov/pubmed/30595370	Leveraging Polygenic Functional Enrichment to Improve GWAS Power.	Autoimmune traits	approximately 459,000 European ancestry individuals	NA	13q14.11		LINC02341			ENSG00000283554	NA	NA	rs2093816-?	rs2093816	0	2093816	intron_variant	0	NR	3e-13	12.5229		NA		NR [~ 8900000] (imputed)	N
7	rs8001611	13	43047260	rs9533118	2020-09-16	32581359	Saevarsdottir S	2020-06-24	Nature	www.ncbi.nlm.nih.gov/pubmed/32581359	FLT3 stop mutation increases FLT3 ligand level and risk of autoimmune thyroid disease.	Autoimmune thyroid disease	30,234 European ancestry cases, 724,172 European ancestry controls	NA	13q14.11	NR	LINC02341			ENSG00000283554	NA	NA	rs9533118-A	rs9533118	0	9533118	intron_variant	0	0.544	1e-14	14		1.07527	[NR]	Affymetrix, Illumina [42900000] (imputed)	N
7	rs8001611	13	43052880	rs2062305	2017-06-02	28067908	de Lange KM	2017-01-09	Nat Genet	www.ncbi.nlm.nih.gov/pubmed/28067908	Genome-wide association study implicates immune activation of multiple integrin genes in inflammatory bowel disease.	Crohn's disease	12,194 European and unknown ancestry cases, 28,072 European and unknown ancestry controls	NA	13q14.11	Intergenic	LINC02341			ENSG00000283554	NA	NA	rs2062305-?	rs2062305	0	2062305	intron_variant	0		4e-07	6.39794		NA		Illumina [9560910] (imputed)	N
7	rs8001611	13	43052880	rs2062305	2012-10-19	21102463	Franke A	2010-11-21	Nat Genet	www.ncbi.nlm.nih.gov/pubmed/21102463	Genome-wide meta-analysis increases to 71 the number of confirmed Crohn's disease susceptibility loci.	Crohn's disease	6,333 European ancestry cases, 15,056 European ancestry controls	15,694 European ancestry cases, 14,026 European ancestry controls, 414 European ancestry trios	13q14.11	TNFSF11	LINC02341			ENSG00000283554	NA	NA	rs2062305-G	rs2062305	0	2062305	intron_variant	0	0.346	5e-10	9.30103		1.1	[1.05-1.15]	Affymetrix, Illumina [953241] (imputed)	N
7	rs8001611	13	43055002	rs9533122	2021-11-25	34033851	Cordell HJ	2021-05-22	J Hepatol	www.ncbi.nlm.nih.gov/pubmed/34033851	An international genome-wide meta-analysis of primary biliary cholangitis: novel risk loci and candidate drugs.	Primary biliary cholangitis	8,021 European ancestry cases, 16,489 European ancestry controls	NA	13q14.11		LINC02341			ENSG00000283554	NA	NA	rs9533122-A	rs9533122	0	9533122	intron_variant	0	NR	6e-13	12.2218		0.155125	[0.11-0.2] unit decrease	NR [5054572] (imputed)	N
8	rs2543029	18	43092380	rs1421203	2022-08-24	35762941	Plotnikov D	2022-06-01	Invest Ophthalmol Vis Sci	www.ncbi.nlm.nih.gov/pubmed/35762941	High Blood Pressure and Intraocular Pressure: A Mendelian Randomization Study.	Systolic blood pressure	526,001 European ancestry individuals	NA	18q12.3		SLC14A2			ENSG00000132874	NA	NA	rs1421203-T	rs1421203	0	1421203	intron_variant	0	NR	3e-11	10.5229		0.3121	[0.22-0.4] unit decrease	NR [NR] (imputed)	N
8	rs2543029	18	43096236	rs2193635	2019-02-10	27841878	Hoffmann TJ	2016-11-14	Nat Genet	www.ncbi.nlm.nih.gov/pubmed/27841878	Genome-wide association analyses using electronic health records identify new loci influencing blood pressure variation.	Pulse pressure	80,792 European ancestry individuals, 8,231 Latino individuals, 3,058 African American individuals, 7,243 East Asian ancestry individuals, 461 South Asian ancestry individuals	NA	18q12.3	SLC14A2	SLC14A2			ENSG00000132874	NA	NA	rs2193635-C	rs2193635	0	2193635	intron_variant	0		3e-12	11.5229		0.311	unit decrease	Affymetrix [at least 2696785] (imputed)	N
8	rs2543029	18	43096236	rs2193635	2019-02-10	27841878	Hoffmann TJ	2016-11-14	Nat Genet	www.ncbi.nlm.nih.gov/pubmed/27841878	Genome-wide association analyses using electronic health records identify new loci influencing blood pressure variation.	Pulse pressure	80,792 European ancestry individuals, 8,231 Latino individuals, 3,058 African American individuals, 7,243 East Asian ancestry individuals, 461 South Asian ancestry individuals	NA	18q12.3	SLC14A2	SLC14A2			ENSG00000132874	NA	NA	rs2193635-C	rs2193635	0	2193635	intron_variant	0		1e-12	12	(EA)	0.367	unit decrease	Affymetrix [at least 2696785] (imputed)	N
8	rs2543029	18	43096236	rs2193635	2019-02-10	27841878	Hoffmann TJ	2016-11-14	Nat Genet	www.ncbi.nlm.nih.gov/pubmed/27841878	Genome-wide association analyses using electronic health records identify new loci influencing blood pressure variation.	Systolic blood pressure	295,529 European ancestry individuals, 8,231 Latino individuals, 3,058 African American individuals, 2,029 African British individuals, 7,701 East Asian ancestry individuals, 2,735 South Asian ancestry individuals, 1,979 mixed and unknown ancestry individuals	NA	18q12.3	SLC14A2	SLC14A2			ENSG00000132874	NA	NA	rs2193635-C	rs2193635	0	2193635	intron_variant	0		2e-08	7.69897		0.274	unit decrease	Affymetrix [at least 2696785] (imputed)	N
8	rs2543029	18	43096236	rs2193635	2019-02-10	27841878	Hoffmann TJ	2016-11-14	Nat Genet	www.ncbi.nlm.nih.gov/pubmed/27841878	Genome-wide association analyses using electronic health records identify new loci influencing blood pressure variation.	Pulse pressure	295,529 European ancestry individuals, 8,231 Latino individuals, 3,058 African American individuals, 2,029 African British individuals, 7,701 East Asian ancestry individuals, 2,735 South Asian ancestry individuals, 1,979 mixed and unknown ancestry individuals	NA	18q12.3	SLC14A2	SLC14A2			ENSG00000132874	NA	NA	rs2193635-C	rs2193635	0	2193635	intron_variant	0		9e-24	23.0458		0.324	unit decrease	Affymetrix [at least 2696785] (imputed)	N
8	rs2543029	18	43097750	rs7236548	2019-03-07	30578418	Giri A	2018-12-21	Nat Genet	www.ncbi.nlm.nih.gov/pubmed/30578418	Trans-ethnic association study of blood pressure determinants in over 750,000 individuals.	Pulse pressure	365,998 European ancestry individuals, 63,490 African ancestry individuals, 22,802 Hispanic individuals, 4,792 Asian ancestry individuals, 2,695 Native American ancestry individuals	299,024 European ancestry individuals, 17,277 individuals	18q12.3	BC038429	SLC14A2			ENSG00000132874	NA	NA	rs7236548-A	rs7236548	0	7236548	intron_variant	0	0.219	3e-25	24.5229		0.3134	[0.25-0.37] mmHg increase	Affymetrix [NR] (imputed)	N
8	rs2543029	18	43097750	rs7236548	2017-07-01	28135244	Warren HR	2017-01-30	Nat Genet	www.ncbi.nlm.nih.gov/pubmed/28135244	Genome-wide association analysis identifies novel blood pressure loci and offers biological insights into cardiovascular risk.	Pulse pressure	140,886 European ancestry individuals	190,318 European ancestry individuals	18q12.3	SLC14A2	SLC14A2			ENSG00000132874	NA	NA	rs7236548-A	rs7236548	0	7236548	intron_variant	0	0.18	2e-18	17.699		0.352	[0.27-0.43] unit increase	Affymetrix [~ 9800000] (imputed)	N
8	rs2543029	18	43097750	rs7236548	2022-08-24	35762941	Plotnikov D	2022-06-01	Invest Ophthalmol Vis Sci	www.ncbi.nlm.nih.gov/pubmed/35762941	High Blood Pressure and Intraocular Pressure: A Mendelian Randomization Study.	Pulse pressure	526,001 European ancestry individuals	NA	18q12.3		SLC14A2			ENSG00000132874	NA	NA	rs7236548-A	rs7236548	0	7236548	intron_variant	0	NR	3e-20	19.5229		0.2938	[0.23-0.36] unit increase	NR [NR] (imputed)	N
8	rs2543029	18	43097750	rs7236548	2019-02-08	30595370	Kichaev G	2018-12-27	Am J Hum Genet	www.ncbi.nlm.nih.gov/pubmed/30595370	Leveraging Polygenic Functional Enrichment to Improve GWAS Power.	Systolic blood pressure	approximately 422,000 European ancestry individuals	NA	18q12.3		SLC14A2			ENSG00000132874	NA	NA	rs7236548-?	rs7236548	0	7236548	intron_variant	0	NR	1e-16	16		NA		NR [~ 8900000] (imputed)	N
8	rs2543029	18	43097750	rs7236548	2021-12-14	34594039	Sakaue S	2021-09-30	Nat Genet	www.ncbi.nlm.nih.gov/pubmed/34594039	A cross-population atlas of genetic associations for 220 human phenotypes.	Pulse pressure	360,863 European ancestry individuals, 145,445 East Asian ancestry individuals	NA	18q12.3		SLC14A2			ENSG00000132874	NA	NA	rs7236548-A	rs7236548	0	7236548	intron_variant	0	NR	3e-30	29.5229		0.0252	[0.021-0.03] unit increase	Affymetrix, Illumina [20537391] (imputed)	N
8	rs2543029	18	43098275	rs2543029	2019-03-07	30578418	Giri A	2018-12-21	Nat Genet	www.ncbi.nlm.nih.gov/pubmed/30578418	Trans-ethnic association study of blood pressure determinants in over 750,000 individuals.	Diastolic blood pressure	365,998 European ancestry individuals, 63,490 African ancestry individuals, 22,802 Hispanic individuals, 4,792 Asian ancestry individuals, 2,695 Native American ancestry individuals	299,024 European ancestry individuals, 17,277 individuals	18q12.3	BC038429	SLC14A2			ENSG00000132874	NA	NA	rs2543029-C	rs2543029	0	2543029	intron_variant	0	0.633	2e-15	14.699		0.2381	[0.18-0.3] mmHg increase	Affymetrix [NR] (imputed)	N
9	20:34008850_CAA_C	20	33890061	rs6060355	2017-06-21	28270201	Nagy R	2017-03-07	Genome Med	www.ncbi.nlm.nih.gov/pubmed/28270201	Exploration of haplotype research consortium imputation for genome-wide association studies in 20,032 Generation Scotland participants.	Height	19,965 British ancestry individuals from 6863 families.	NA	20q11.22	NR	FAM83C - UQCC1	ENSG00000125998	ENSG00000101019		9833	308	rs6060355-A	rs6060355	0	6060355	intergenic_variant	1	0.357275	8e-13	12.0969		0.00499523	[0.0036-0.0064] m increase	Illumina [24111857] (imputed)	N
9	20:34008850_CAA_C	20	33890061	rs6060355	2022-04-26	35399580	Fernandez-Rhodes L	2022-03-11	HGG Adv	www.ncbi.nlm.nih.gov/pubmed/35399580	Ancestral diversity improves discovery and fine-mapping of genetic loci for anthropometric traits-The Hispanic/Latino Anthropometry Consortium.	Height	59,771 Hispanic or Latin American individuals	8,110 Hispanic or Latin American individuals	20q11.22		FAM83C - UQCC1	ENSG00000125998	ENSG00000101019		9833	308	rs6060355-A	rs6060355	0	6060355	intergenic_variant	1	0.334	9e-15	14.0458		0.0441	[0.033-0.055] unit increase	Affymetrix, Illumina [8927938] (imputed)	N
9	20:34008850_CAA_C	20	33894463	rs878639	2019-05-21	30595370	Kichaev G	2018-12-27	Am J Hum Genet	www.ncbi.nlm.nih.gov/pubmed/30595370	Leveraging Polygenic Functional Enrichment to Improve GWAS Power.	Height	approximately 458,000 European ancestry individuals	NA	20q11.22		UQCC1			ENSG00000101019	NA	NA	rs878639-?	rs878639	0	878639	splice_region_variant	0	NR	1e-300	300		NA		NR [~ 8900000] (imputed)	N
9	20:34008850_CAA_C	20	33905619	rs1406948	2019-11-04	30239722	Pulit SL	2018-09-14	Hum Mol Genet	www.ncbi.nlm.nih.gov/pubmed/30239722	Meta-analysis of genome-wide association studies for body fat distribution in 694,649 individuals of European ancestry.	Waist-to-hip ratio adjusted for BMI	315,284 European ancestry male individuals	NA	20q11.22	NR	UQCC1			ENSG00000101019	NA	NA	rs1406948-A	rs1406948	0	1406948	intron_variant	0	0.3682	2e-19	18.699		0.0159	[0.012-0.019] unit decrease	NR [~ 27400000] (imputed)	N
9	20:34008850_CAA_C	20	33905619	rs1406948	2019-11-04	30239722	Pulit SL	2018-09-14	Hum Mol Genet	www.ncbi.nlm.nih.gov/pubmed/30239722	Meta-analysis of genome-wide association studies for body fat distribution in 694,649 individuals of European ancestry.	Waist-hip ratio	697,734 European ancestry individuals	NA	20q11.22	NA	UQCC1			ENSG00000101019	NA	NA	rs1406948-A	rs1406948	0	1406948	intron_variant	0	0.3679	4e-15	14.3979		0.0137	[0.01-0.017] unit decrease	NR [~ 27400000] (imputed)	N
9	20:34008850_CAA_C	20	33905619	rs1406948	2019-11-04	30239722	Pulit SL	2018-09-14	Hum Mol Genet	www.ncbi.nlm.nih.gov/pubmed/30239722	Meta-analysis of genome-wide association studies for body fat distribution in 694,649 individuals of European ancestry.	Waist-hip ratio	316,772 European ancestry male individuals	NA	20q11.22	NR	UQCC1			ENSG00000101019	NA	NA	rs1406948-A	rs1406948	0	1406948	intron_variant	0	0.3679	4e-15	14.3979		0.0137	[0.01-0.017] unit decrease	NR [~ 27400000] (imputed)	N
9	20:34008850_CAA_C	20	33905619	rs1406948	2017-08-22	28448500	Graff M	2017-04-27	PLoS Genet	www.ncbi.nlm.nih.gov/pubmed/28448500	Genome-wide physical activity interactions in adiposity - A meta-analysis of 200,452 adults.	Waist-to-hip ratio adjusted for BMI in active individuals	1,957 African American women, 1,421 Filipino ancestry women, 305 Indian ancestry women, 65,539 European ancestry women, 1,206 African American men, 2,029 Indian ancestry men, 41,673 European ancestry men, 4,819 European ancestry individuals	4,807 African American women, 12,347 European ancestry women, 265 African American men, 14,540 European ancestry men	20q11.22	GDF5	UQCC1			ENSG00000101019	NA	NA	rs1406948-G	rs1406948	0	1406948	intron_variant	0	0.6027	1e-11	11	(EA, men)	0.0451	[0.032-0.058] unit increase	Affymetrix, Illumina, Perlegen [~ 2500000] (imputed)	N
9	20:34008850_CAA_C	20	33905619	rs1406948	2017-08-22	28448500	Graff M	2017-04-27	PLoS Genet	www.ncbi.nlm.nih.gov/pubmed/28448500	Genome-wide physical activity interactions in adiposity - A meta-analysis of 200,452 adults.	Waist-to-hip ratio adjusted for BMI in active individuals	1,957 African American women, 1,421 Filipino ancestry women, 305 Indian ancestry women, 65,539 European ancestry women, 1,206 African American men, 2,029 Indian ancestry men, 41,673 European ancestry men, 4,819 European ancestry individuals	4,807 African American women, 12,347 European ancestry women, 265 African American men, 14,540 European ancestry men	20q11.22	GDF5	UQCC1			ENSG00000101019	NA	NA	rs1406948-G	rs1406948	0	1406948	intron_variant	0	0.6075	2e-09	8.69897	(EA)	0.0276	[0.019-0.037] unit increase	Affymetrix, Illumina, Perlegen [~ 2500000] (imputed)	N
9	20:34008850_CAA_C	20	33905619	rs1406948	2017-08-18	28448500	Graff M	2017-04-27	PLoS Genet	www.ncbi.nlm.nih.gov/pubmed/28448500	Genome-wide physical activity interactions in adiposity - A meta-analysis of 200,452 adults.	Waist-to-hip ratio adjusted for BMI (joint analysis for main effect and physical activity interaction)	2,518 African American women, 83,707 European ancestry women, 1,773 Filipino ancestry women, 1,030 Indian ancestry women, 1,457 African American men, 52,993 European ancestry men, 7,648 Indian ancestry men, 5,527 European ancestry individuals	6,244 African American women, 17,531 European ancestry women, 329 African American men, 19,956 European ancestry men	20q11.22	GDF5	UQCC1			ENSG00000101019	NA	NA	rs1406948-?	rs1406948	0	1406948	intron_variant	0	0.6075	1e-10	10	(EA, men)	NA		Affymetrix, Illumina, Perlegen [~ 2500000] (imputed)	N
9	20:34008850_CAA_C	20	33907161	rs6060369	2015-07-15	25429064	He M	2014-11-26	Hum Mol Genet	www.ncbi.nlm.nih.gov/pubmed/25429064	Meta-analysis of genome-wide association studies of adult height in East Asians identifies 17 novel loci.	Height	36,227 East Asian ancestry individuals	57,699 East Asian ancestry individuals	20q11.22	UQCC	UQCC1			ENSG00000101019	NA	NA	rs6060369-T	rs6060369	0	6060369	intron_variant	0	0.7	8e-32	31.0969		0.064	[0.05-0.078] unit decrease	Affymetrix, Illumina [2704730] (imputed)	N
9	20:34008850_CAA_C	20	33907161	rs6060369	2009-09-28	18193045	Sanna S	2008-01-13	Nat Genet	www.ncbi.nlm.nih.gov/pubmed/18193045	Common variants in the GDF5-UQCC region are associated with variation in human height.	Height	1,084 European ancestry cases, 1,287 European ancestry controls, 4,298 European individuals	23,684 European ancestry individuals, 3,860 African American individuals	20q11.22	BFZB	UQCC1			ENSG00000101019	NA	NA	rs6060369-C	rs6060369	0	6060369	intron_variant	0	0.44	2e-16	15.699		0.44	[NR] cm increase	Affymetrix, Illumina [~ 2261000] (imputed)	N
9	20:34008850_CAA_C	20	33907161	rs6060369	2008-09-12	18391950	Lettre G	2008-04-06	Nat Genet	www.ncbi.nlm.nih.gov/pubmed/18391950	Identification of ten loci associated with height highlights new biological pathways in human growth.	Height	15,821 European ancestry individuals	Up to 17,801 European ancestry individuals	20q11.22	UQCC, GDF5	UQCC1			ENSG00000101019	NA	NA	rs6060369-C	rs6060369	0	6060369	intron_variant	0	0.36	1e-16	16		0.44	[0.34-0.72] cm increase	Affymetrix, Illumina [2260683] (imputed)	N
9	20:34008850_CAA_C	20	33907161	rs6060369	2019-07-02	31217584	Wojcik GL	2019-06-19	Nature	www.ncbi.nlm.nih.gov/pubmed/31217584	Genetic analyses of diverse populations improves discovery for complex traits.	Height	17,286 African American individuals, 22,192 Hispanic/Latino individuals, 4,680 Asian ancestry individuals, 3,939 Native Hawaiian ancestry individuals, 647 Native American ancestry individuals, 1,052 individuals	NA	20q11.22	NR	UQCC1			ENSG00000101019	NA	NA	rs6060369-?	rs6060369	0	6060369	intron_variant	0	NR	1e-13	13		0.0446394	[0.033-0.056] unit increase	Illumina [34656550] (imputed)	N
9	20:34008850_CAA_C	20	33907161	rs6060369	2022-08-05	35831902	Chiou JS	2022-07-13	BMC Med	www.ncbi.nlm.nih.gov/pubmed/35831902	Your height affects your health: genetic determinants and health-related outcomes in Taiwan.	Height	67,452 Han Chinese ancestry individuals	NA	20q11.22		UQCC1			ENSG00000101019	NA	NA	rs6060369-C	rs6060369	0	6060369	intron_variant	0	NR	4e-36	35.3979		0.07	[0.059-0.081] unit increase	Affymetrix [NR] (imputed)	N
9	20:34008850_CAA_C	20	33907909	rs6088791	2017-05-12	27958378	Floyd JS	2016-12-13	Pharmacogenomics J	www.ncbi.nlm.nih.gov/pubmed/27958378	Large-scale pharmacogenomic study of sulfonylureas and the QT, JT and QRS intervals: CHARGE Pharmacogenomics Working Group.	QRS interval (sulfonylurea treatment interaction)	2,095 European ancestry exposed individuals, 42,907 European ancestry unexposed individuals, 1,167 African American exposed individuals, 10,564 African American unexposed individuals, 794 Hispanic/Latino American exposed individuals, 14,330 Hispanic/Latino American unexposed individuals	NA	20q11.22	UQCC	UQCC1			ENSG00000101019	NA	NA	rs6088791-?	rs6088791	0	6088791	intron_variant	0	NR	8e-07	6.09691		1.1	[0.71-1.49] ms decrease	Affymetrix, Illumina [~ 2500000] (imputed)	N
9	20:34008850_CAA_C	20	33912371	rs2425059	2021-11-08	33766948	Zhu Z	2021-03-25	Eur Respir J	www.ncbi.nlm.nih.gov/pubmed/33766948	A large-scale genome-wide association analysis of lung function in the Chinese population identifies novel loci and highlights shared genetic etiology with obesity.	Lung function (FVC) and waist to hip ratio adjusted for BMI	up to 100,285 Chinese ancestry individuals	up to 457,756 European ancestry individuals	20q11.22		UQCC1			ENSG00000101019	NA	NA	rs2425059-T	rs2425059	0	2425059	intron_variant	0	NR	2e-14	13.699	(East Asian)	NA		Affymetrix [NR] (imputed)	N
9	20:34008850_CAA_C	20	33914208	rs6060373	2013-02-08	23207799	Deng FY	2012-11-30	Bone	www.ncbi.nlm.nih.gov/pubmed/23207799	Genome-wide association study identified UQCC locus for spine bone size in humans.	Spine bone size	2,286 European ancestry individuals	2,503 European ancestry individuals, 1,627 Han Chinese ancestry individuals	20q11.22	UQCC	UQCC1			ENSG00000101019	NA	NA	rs6060373-C	rs6060373	0	6060373	intron_variant	0	0.39	2e-07	6.69897		0.79	cm^2 increase	Affymetrix [746709]	N
9	20:34008850_CAA_C	20	33914208	rs6060373	2015-11-14	25848760	Sun Y	2015-04-07	PLoS One	www.ncbi.nlm.nih.gov/pubmed/25848760	A common variant of ubiquinol-cytochrome c reductase complex is associated with DDH.	Developmental dysplasia of the hip	386 Han Chinese ancestry cases, 558 Han Chinese ancestry controls	755 Han Chinese ancestry cases, 944 Han Chinese ancestry controls	20q11.22	UQCC	UQCC1			ENSG00000101019	NA	NA	rs6060373-A	rs6060373	0	6060373	intron_variant	0	0.72	4e-06	5.39794		1.35	(1.19-1.53)	Illumina [704516]	N
9	20:34008850_CAA_C	20	33914208	rs6060373	2008-09-17	18391952	Weedon MN	2008-04-06	Nat Genet	www.ncbi.nlm.nih.gov/pubmed/18391952	Genome-wide association analysis identifies 20 loci that influence adult height.	Height	13,665 European ancestry individuals	16,482 European ancestry individuals	20q11.22	GDF5	UQCC1			ENSG00000101019	NA	NA	rs6060373-A	rs6060373	0	6060373	intron_variant	0	0.62	2e-17	16.699		0.08	[0.05-0.11] s.d. decrease (males)	Affymetrix [402951]	N
9	20:34008850_CAA_C	20	33914208	rs6060373	2019-07-02	31217584	Wojcik GL	2019-06-19	Nature	www.ncbi.nlm.nih.gov/pubmed/31217584	Genetic analyses of diverse populations improves discovery for complex traits.	Height	17,286 African American individuals, 22,192 Hispanic/Latino individuals, 4,680 Asian ancestry individuals, 3,939 Native Hawaiian ancestry individuals, 647 Native American ancestry individuals, 1,052 individuals	NA	20q11.22	NR	UQCC1			ENSG00000101019	NA	NA	rs6060373-?	rs6060373	0	6060373	intron_variant	0	NR	1e-13	13		0.0446164	[0.033-0.056] unit increase	Illumina [34656550] (imputed)	N
9	20:34008850_CAA_C	20	33914208	rs6060373	2022-08-05	35831902	Chiou JS	2022-07-13	BMC Med	www.ncbi.nlm.nih.gov/pubmed/35831902	Your height affects your health: genetic determinants and health-related outcomes in Taiwan.	Height	67,452 Han Chinese ancestry individuals	NA	20q11.22		UQCC1			ENSG00000101019	NA	NA	rs6060373-G	rs6060373	0	6060373	intron_variant	0	NR	6e-36	35.2218		0.069	[0.059-0.08] unit increase	Affymetrix [NR] (imputed)	N
9	20:34008850_CAA_C	20	33926103	rs2248393	2019-02-08	30664745	Tachmazidou I	2019-01-21	Nat Genet	www.ncbi.nlm.nih.gov/pubmed/30664745	Identification of new therapeutic targets for osteoarthritis through genome-wide analyses of UK Biobank data.	Osteoarthritis	77,052 European ancestry cases, 378,169 European ancestry controls	NA	20q11.22	NR	UQCC1			ENSG00000101019	NA	NA	rs2248393-C	rs2248393	0	2248393	intron_variant	0	0.63	4e-14	13.3979		1.04	[1.03-1.06]	Affymetrix, Illumina [up to 17000000] (imputed)	N
9	20:34008850_CAA_C	20	33936338	rs6142351	2021-11-08	33766948	Zhu Z	2021-03-25	Eur Respir J	www.ncbi.nlm.nih.gov/pubmed/33766948	A large-scale genome-wide association analysis of lung function in the Chinese population identifies novel loci and highlights shared genetic etiology with obesity.	Lung function (FEV1) and waist to hip ratio adjusted for BMI	up to 100,285 Chinese ancestry individuals	up to 457,756 European ancestry individuals	20q11.22		UQCC1			ENSG00000101019	NA	NA	rs6142351-G	rs6142351	0	6142351	intron_variant	0	NR	5e-16	15.301	(East Asian)	NA		Affymetrix [NR] (imputed)	N
9	20:34008850_CAA_C	20	33951799	rs4911492	2017-08-22	28448500	Graff M	2017-04-27	PLoS Genet	www.ncbi.nlm.nih.gov/pubmed/28448500	Genome-wide physical activity interactions in adiposity - A meta-analysis of 200,452 adults.	Waist-to-hip ratio adjusted for body mass index	2,518 African American women, 83,707 European ancestry women, 1,773 Filipino ancestry women, 1,030 Indian ancestry women, 1,457 African American men, 52,993 European ancestry men, 7,648 Indian ancestry men, 5,527 European ancestry individuals	6,244 African American women, 17,531 European ancestry women, 329 African American men, 19,956 European ancestry men	20q11.22	GDF5	UQCC1			ENSG00000101019	NA	NA	rs4911492-A	rs4911492	0	4911492	intron_variant	0	0.606	7e-10	9.1549	(EA, men)	0.0361	[0.025-0.047] unit increase	Affymetrix, Illumina, Perlegen [~ 2500000] (imputed)	N
9	20:34008850_CAA_C	20	33969530	rs1406947	2022-10-24	36168886	Thareja G	2022-09-28	Hum Mol Genet	www.ncbi.nlm.nih.gov/pubmed/36168886	Differences and commonalities in the genetic architecture of protein quantitative trait loci in European and Arab populations.	Copine-1 levels	2,935 Qatari ancestry individuals	NA	20q11.22		UQCC1			ENSG00000101019	NA	NA	rs1406947-T	rs1406947	0	1406947	intron_variant	0	0.481942	8e-24	23.0969		0.27159	[0.22-0.32] unit increase	NR [10004359]	N
9	20:34008850_CAA_C	20	33969530	rs1406947	2022-07-01	35361970	Okbay A	2022-03-31	Nat Genet	www.ncbi.nlm.nih.gov/pubmed/35361970	Polygenic prediction of educational attainment within and between families from genome-wide association analyses in 3 million individuals.	Educational attainment	3,037,499 European ancestry individuals	NA	20q11.22		UQCC1			ENSG00000101019	NA	NA	rs1406947-T	rs1406947	0	1406947	intron_variant	0	0.603	1e-08	8		0.0061114	[0.004-0.0082] unit decrease	Illumina [10675380] (imputed)	N
9	20:34008850_CAA_C	20	33971914	rs4911494	2019-04-03	30778226	Justice AE	2019-02-18	Nat Genet	www.ncbi.nlm.nih.gov/pubmed/30778226	Protein-coding variants implicate novel genes related to lipid homeostasis contributing to body-fat distribution.	Waist-to-hip ratio adjusted for BMI (additive genetic model)	up to 130,976 European ancestry men, up to 164,238 African American, South Asian, East Asian and Hispanic ancestry men	up to 62,500 European ancestry men	20q11.22	UQCC1	UQCC1			ENSG00000101019	NA	NA	rs4911494-T	rs4911494	0	4911494	missense_variant	0	0.5948	3e-16	15.5229		0.025	[0.019-0.031] unit increase	Affymetrix, Illumina [at least 228985]	N
9	20:34008850_CAA_C	20	33971914	rs4911494	2019-04-03	30778226	Justice AE	2019-02-18	Nat Genet	www.ncbi.nlm.nih.gov/pubmed/30778226	Protein-coding variants implicate novel genes related to lipid homeostasis contributing to body-fat distribution.	Waist-to-hip ratio adjusted for BMI (additive genetic model)	288,492 European ancestry individuals	132,177 European ancestry individuals	20q11.22	UQCC1	UQCC1			ENSG00000101019	NA	NA	rs4911494-T	rs4911494	0	4911494	missense_variant	0	0.6181	3e-13	12.5229		0.0176	[0.013-0.022] unit increase	Affymetrix, Illumina [at least 228985]	N
9	20:34008850_CAA_C	20	33971914	rs4911494	2019-04-03	30778226	Justice AE	2019-02-18	Nat Genet	www.ncbi.nlm.nih.gov/pubmed/30778226	Protein-coding variants implicate novel genes related to lipid homeostasis contributing to body-fat distribution.	Waist-to-hip ratio adjusted for BMI (additive genetic model)	288,492 European ancestry individuals, up to 15,687 African American individuals, up to 29,315 South Asian ancestry individuals, up to 6,800 East Asian ancestry individuals, up to 4,075 Hispanic ancestry individuals	132,177 European ancestry individuals	20q11.22	UQCC1	UQCC1			ENSG00000101019	NA	NA	rs4911494-T	rs4911494	0	4911494	missense_variant	0	0.6015	2e-16	15.699		0.0184	[0.014-0.023] unit increase	Affymetrix, Illumina [at least 228985]	N
9	20:34008850_CAA_C	20	33971914	rs4911494	2019-04-03	30778226	Justice AE	2019-02-18	Nat Genet	www.ncbi.nlm.nih.gov/pubmed/30778226	Protein-coding variants implicate novel genes related to lipid homeostasis contributing to body-fat distribution.	Waist-to-hip ratio adjusted for BMI (additive genetic model)	up to 130,976 European ancestry men	up to 62,500 European ancestry men	20q11.22	UQCC1	UQCC1			ENSG00000101019	NA	NA	rs4911494-T	rs4911494	0	4911494	missense_variant	0	0.6164	3e-14	13.5229		0.0253	[0.019-0.032] unit increase	Affymetrix, Illumina [at least 228985]	N
9	20:34008850_CAA_C	20	33972899	rs4911179	2017-05-12	27958378	Floyd JS	2016-12-13	Pharmacogenomics J	www.ncbi.nlm.nih.gov/pubmed/27958378	Large-scale pharmacogenomic study of sulfonylureas and the QT, JT and QRS intervals: CHARGE Pharmacogenomics Working Group.	QRS interval (sulfonylurea treatment interaction)	2,095 European ancestry exposed individuals, 42,907 European ancestry unexposed individuals, 1,167 African American exposed individuals, 10,564 African American unexposed individuals, 794 Hispanic/Latino American exposed individuals, 14,330 Hispanic/Latino American unexposed individuals	NA	20q11.22	UQCC	UQCC1			ENSG00000101019	NA	NA	rs4911179-?	rs4911179	0	4911179	intron_variant	0	NR	8e-08	7.09691	(EA)	1.7	[1.11-2.29] ms decrease	Affymetrix, Illumina [~ 2500000] (imputed)	N
9	20:34008850_CAA_C	20	33972948	rs4911180	2018-07-24	26426971	Winkler TW	2015-10-01	PLoS Genet	www.ncbi.nlm.nih.gov/pubmed/26426971	The Influence of Age and Sex on Genetic Associations with Adult Body Size and Shape: A Large-Scale Genome-Wide Interaction Study.	Waist-to-hip ratio adjusted for BMI	up to 113,720 European ancestry men, up to 138,655 European ancestry women	NA	20q11.22	NR	UQCC1			ENSG00000101019	NA	NA	rs4911180-A	rs4911180	0	4911180	intron_variant	0	0.603049	3e-09	8.52288		0.0197083	unit increase	Affymetrix, Illumina, Perlegen [up to 2800000] (imputed)	N
9	20:34008850_CAA_C	20	33972948	rs4911180	2018-07-24	26426971	Winkler TW	2015-10-01	PLoS Genet	www.ncbi.nlm.nih.gov/pubmed/26426971	The Influence of Age and Sex on Genetic Associations with Adult Body Size and Shape: A Large-Scale Genome-Wide Interaction Study.	Waist-to-hip ratio adjusted for BMI x sex x age interaction (4df test)	up to 43,776 European ancestry men aged <50, up to 50,526 European ancestry women aged <50, up to 69,944 European ancestry men aged >50, up to 88,129 European ancestry women aged >50	NA	20q11.22	NR	UQCC1			ENSG00000101019	NA	NA	rs4911180-A	rs4911180	0	4911180	intron_variant	0	0.603049	4e-10	9.39794		NA		Affymetrix, Illumina, Perlegen [up to 2800000] (imputed)	N
9	20:34008850_CAA_C	20	33972948	rs4911180	2017-08-22	28448500	Graff M	2017-04-27	PLoS Genet	www.ncbi.nlm.nih.gov/pubmed/28448500	Genome-wide physical activity interactions in adiposity - A meta-analysis of 200,452 adults.	Waist-to-hip ratio adjusted for body mass index	2,518 African American women, 83,707 European ancestry women, 1,773 Filipino ancestry women, 1,030 Indian ancestry women, 1,457 African American men, 52,993 European ancestry men, 7,648 Indian ancestry men, 5,527 European ancestry individuals	6,244 African American women, 17,531 European ancestry women, 329 African American men, 19,956 European ancestry men	20q11.22	UQCC	UQCC1			ENSG00000101019	NA	NA	rs4911180-A	rs4911180	0	4911180	intron_variant	0	0.6062	2e-08	7.69897	(EA)	0.0224	[0.015-0.03] unit increase	Affymetrix, Illumina, Perlegen [~ 2500000] (imputed)	N
9	20:34008850_CAA_C	20	33975181	rs6088813	2009-04-22	19343178	Soranzo N	2009-04-03	PLoS Genet	www.ncbi.nlm.nih.gov/pubmed/19343178	Meta-analysis of genome-wide scans for human adult stature identifies novel Loci and associations with measures of skeletal frame size.	Height	12,611 European ancestry individuals	7,187 European ancestry individuals	20q11.22	UQCC	UQCC1			ENSG00000101019	NA	NA	rs6088813-?	rs6088813	0	6088813	intron_variant	0	0.11	1e-13	13		0.09	[0.07-0.11] s.d. decrease	Illumina [229216]	N
9	20:34008850_CAA_C	20	33975181	rs6088813	2019-07-02	31217584	Wojcik GL	2019-06-19	Nature	www.ncbi.nlm.nih.gov/pubmed/31217584	Genetic analyses of diverse populations improves discovery for complex traits.	Height	17,286 African American individuals, 22,192 Hispanic/Latino individuals, 4,680 Asian ancestry individuals, 3,939 Native Hawaiian ancestry individuals, 647 Native American ancestry individuals, 1,052 individuals	NA	20q11.22	NR	UQCC1			ENSG00000101019	NA	NA	rs6088813-?	rs6088813	0	6088813	intron_variant	0	NR	3e-10	9.52288		0.0376073	[0.026-0.049] unit decrease	Illumina [34656550] (imputed)	N
9	20:34008850_CAA_C	20	33975181	rs6088813	2021-11-04	30175238	Jackson VE	2018-01-12	Wellcome Open Res	www.ncbi.nlm.nih.gov/pubmed/30175238	Meta-analysis of exome array data identifies six novel genetic loci for lung function.	Lung function (FVC)	60,749 European ancestry individuals, 7,721 African ancestry individuals	111,556 European ancestry individuals	20q11.22	UQCC1	UQCC1			ENSG00000101019	NA	NA	rs6088813-C	rs6088813	0	6088813	intron_variant	0	0.41441	5e-19	18.301		8.915	unit decrease	Illumina [179215]	N
9	20:34008850_CAA_C	20	33975181	rs6088813	2022-08-05	35831902	Chiou JS	2022-07-13	BMC Med	www.ncbi.nlm.nih.gov/pubmed/35831902	Your height affects your health: genetic determinants and health-related outcomes in Taiwan.	Height	67,452 Han Chinese ancestry individuals	NA	20q11.22		UQCC1			ENSG00000101019	NA	NA	rs6088813-C	rs6088813	0	6088813	intron_variant	0	NR	1e-38	38		0.072	[0.061-0.083] unit increase	Affymetrix [NR] (imputed)	N
9	20:34008850_CAA_C	20	33986566	rs1886693	2022-03-25	34270706	Lin E	2021-07-16	Hum Mol Genet	www.ncbi.nlm.nih.gov/pubmed/34270706	Genome-wide association study in the Taiwan biobank identifies four novel genes for human height: NABP2, RASA2, RNF41 and SLC39A5.	Height	14,571 Taiwanese Han Chinese ancestry individuals	20,506 Taiwanese Han Chinese ancestry individuals	20q11.22	UQCC1	UQCC1			ENSG00000101019	NA	NA	rs1886693-?	rs1886693	0	1886693	intron_variant	0	NR	2e-09	8.69897		0.47	[0.31-0.63] unit increase	Affymetrix [5682219] (imputed)	N
9	20:34008850_CAA_C	20	34001250	rs6087705	2021-12-15	34560273	Shadrin AA	2021-09-21	Neuroimage	www.ncbi.nlm.nih.gov/pubmed/34560273	Vertex-wise multivariate genome-wide association study identifies 780 unique genetic loci associated with cortical morphology.	Cortical thickness	35,657 White British ancestry individuals	NA	20q11.22	NR	UQCC1 - GDF5-AS1	ENSG00000101019	ENSG00000204183		1416	19582	rs6087705-G	rs6087705	0	6087705	upstream_gene_variant	1	0.3699	1e-17	17		NA		NR [9056863] (imputed)	N
9	20:34008850_CAA_C	20	34005240	rs6060402	2017-06-21	28270201	Nagy R	2017-03-07	Genome Med	www.ncbi.nlm.nih.gov/pubmed/28270201	Exploration of haplotype research consortium imputation for genome-wide association studies in 20,032 Generation Scotland participants.	Height	19,965 British ancestry individuals from 6863 families.	NA	20q11.22	intergenic	UQCC1 - GDF5-AS1	ENSG00000101019	ENSG00000204183		5406	15592	rs6060402-C	rs6060402	0	6060402	intergenic_variant	1	0.3585	3e-13	12.5229		0.00514827	[0.0038-0.0065] m decrease	Illumina [24111857] (imputed)	N
9	20:34008850_CAA_C	20	34005240	rs6060402	2022-03-25	34270706	Lin E	2021-07-16	Hum Mol Genet	www.ncbi.nlm.nih.gov/pubmed/34270706	Genome-wide association study in the Taiwan biobank identifies four novel genes for human height: NABP2, RASA2, RNF41 and SLC39A5.	Height	14,571 Taiwanese Han Chinese ancestry individuals	20,506 Taiwanese Han Chinese ancestry individuals	20q11.22	UQCC1-GDF5	UQCC1 - GDF5-AS1	ENSG00000101019	ENSG00000204183		5406	15592	rs6060402-?	rs6060402	0	6060402	intergenic_variant	1	NR	6e-09	8.22185		0.46	[0.3-0.62] unit increase	Affymetrix [5682219] (imputed)	N
9	20:34008850_CAA_C	20	34006970	rs6141551	2021-02-03	33398198	Conti DV	2021-01-04	Nat Genet	www.ncbi.nlm.nih.gov/pubmed/33398198	Trans-ancestry genome-wide association meta-analysis of prostate cancer identifies new susceptibility loci and informs genetic risk prediction.	Prostate cancer	85,554 European ancestry cases, 10,368 African ancestry cases, 8,611 East Asian ancestry cases, 2,714 Hispanic cases, 91,972 European ancestry controls, 10,986 African ancestry controls, 18,809 East Asian ancestry controls, 5,239 Hispanic controls	NA	20q11.22	NR	UQCC1 - GDF5-AS1	ENSG00000101019	ENSG00000204183		7136	13862	rs6141551-C	rs6141551	0	6141551	intergenic_variant	1	NR	3e-09	8.52288		1.042	[1.03-1.06]	Affymetrix, Illumina [29235255] (imputed)	N
9	20:34008850_CAA_C	20	34008623	rs6142381	2019-03-07	30578418	Giri A	2018-12-21	Nat Genet	www.ncbi.nlm.nih.gov/pubmed/30578418	Trans-ethnic association study of blood pressure determinants in over 750,000 individuals.	Pulse pressure	365,998 European ancestry individuals, 63,490 African ancestry individuals, 22,802 Hispanic individuals, 4,792 Asian ancestry individuals, 2,695 Native American ancestry individuals	299,024 European ancestry individuals, 17,277 individuals	20q11.22	GDF5	UQCC1 - GDF5-AS1	ENSG00000101019	ENSG00000204183		8789	12209	rs6142381-A	rs6142381	0	6142381	intergenic_variant	1	0.5966	5e-14	13.301		0.1471	[0.11-0.19] mmHg decrease	Affymetrix [NR] (imputed)	N
9	20:34008850_CAA_C	20	34019579	rs224329	2015-07-15	25429064	He M	2014-11-26	Hum Mol Genet	www.ncbi.nlm.nih.gov/pubmed/25429064	Meta-analysis of genome-wide association studies of adult height in East Asians identifies 17 novel loci.	Height	36,227 East Asian ancestry individuals	57,699 East Asian ancestry individuals	20q11.22	GDF5	UQCC1 - GDF5-AS1	ENSG00000101019	ENSG00000204183		19750	1248	rs224329-T	rs224329	0	224329	upstream_gene_variant	1	0.3	2e-30	29.699		0.064	[0.05-0.078] unit increase	Affymetrix, Illumina [2704730] (imputed)	N
9	20:34008850_CAA_C	20	34019579	rs224329	2020-10-23	32665545	van der Meer D	2020-07-14	Nat Commun	www.ncbi.nlm.nih.gov/pubmed/32665545	Understanding the genetic determinants of the brain with MOSTest.	Cortical thickness (MOSTest)	26,502 European ancestry individuals	NA	20q11.22	TNS1	UQCC1 - GDF5-AS1	ENSG00000101019	ENSG00000204183		19750	1248	rs224329-?	rs224329	0	224329	upstream_gene_variant	1		9e-11	10.0458		NA		NR [7428630] (imputed)	N
9	20:34008850_CAA_C	20	34019579	rs224329	2019-07-02	31217584	Wojcik GL	2019-06-19	Nature	www.ncbi.nlm.nih.gov/pubmed/31217584	Genetic analyses of diverse populations improves discovery for complex traits.	Height	17,286 African American individuals, 22,192 Hispanic/Latino individuals, 4,680 Asian ancestry individuals, 3,939 Native Hawaiian ancestry individuals, 647 Native American ancestry individuals, 1,052 individuals	NA	20q11.22	NR	UQCC1 - GDF5-AS1	ENSG00000101019	ENSG00000204183		19750	1248	rs224329-?	rs224329	0	224329	upstream_gene_variant	1	NR	2e-13	12.699		0.0437736	[0.032-0.055] unit increase	Illumina [34656550] (imputed)	N
9	20:34008850_CAA_C	20	34019579	rs224329	2022-11-23	35164939	van der Meer D	2022-02-11	Biol Psychiatry	www.ncbi.nlm.nih.gov/pubmed/35164939	Boosting Schizophrenia Genetics by Utilizing Genetic Overlap With Brain Morphology.	Brain morphology (MOSTest)	33,735 white British ancestry individuals	NA	20q11.22		UQCC1 - GDF5-AS1	ENSG00000101019	ENSG00000204183		19750	1248	rs224329-?	rs224329	0	224329	upstream_gene_variant	1	NR	2e-26	25.699		NA		NR [9061072] (imputed)	N
9	20:34008850_CAA_C	20	34019579	rs224329	2022-10-26	36000784	Kulm S	2022-08-23	J Bone Joint Surg Am	www.ncbi.nlm.nih.gov/pubmed/36000784	Characterization of Genetic Risk of End-Stage Knee Osteoarthritis Treated with Total Knee Arthroplasty: A Genome-Wide Association Study.	End-stage knee osteoarthritis	16,032 European ancestry cases, 373,516 European ancestry controls	NA	20q11.22		UQCC1 - GDF5-AS1	ENSG00000101019	ENSG00000204183		19750	1248	rs224329-T	rs224329	0	224329	upstream_gene_variant	1	0.36	6000000000000	-12.7782		0.918		NR [7833032] (imputed)	N
9	20:34008850_CAA_C	20	34019579	rs224329	2022-03-07	34910505	van der Meer D	2021-12-15	Sci Adv	www.ncbi.nlm.nih.gov/pubmed/34910505	The genetic architecture of human cortical folding.	Vertex-wise sulcal depth	33,748 European ancestry individuals	NA	20q11.22		UQCC1 - GDF5-AS1	ENSG00000101019	ENSG00000204183		19750	1248	rs224329-T	rs224329	0	224329	upstream_gene_variant	1	0.37	2e-52	51.699		15.22	z score increase	Affymetrix [9061022] (imputed)	N
9	20:34008850_CAA_C	20	34019579	rs224329	2022-03-07	34910505	van der Meer D	2021-12-15	Sci Adv	www.ncbi.nlm.nih.gov/pubmed/34910505	The genetic architecture of human cortical folding.	Vertex-wise cortical thickness	33,748 European ancestry individuals	NA	20q11.22		UQCC1 - GDF5-AS1	ENSG00000101019	ENSG00000204183		19750	1248	rs224329-T	rs224329	0	224329	upstream_gene_variant	1	0.37	8e-33	32.0969		11.93	z score increase	Affymetrix [9061022] (imputed)	N
9	20:34008850_CAA_C	20	34019579	rs224329	2022-08-05	35831902	Chiou JS	2022-07-13	BMC Med	www.ncbi.nlm.nih.gov/pubmed/35831902	Your height affects your health: genetic determinants and health-related outcomes in Taiwan.	Height	67,452 Han Chinese ancestry individuals	NA	20q11.22		UQCC1 - GDF5-AS1	ENSG00000101019	ENSG00000204183		19750	1248	rs224329-T	rs224329	0	224329	upstream_gene_variant	1	NR	5e-40	39.301		0.074	[0.063-0.085] unit increase	Affymetrix [NR] (imputed)	N
9	20:34008850_CAA_C	20	34022387	rs224331	2020-10-23	32665545	van der Meer D	2020-07-14	Nat Commun	www.ncbi.nlm.nih.gov/pubmed/32665545	Understanding the genetic determinants of the brain with MOSTest.	Brain morphology (MOSTest)	26,502 European ancestry individuals	NA	20q11.22	FAM83C, UQCC1, GDF5OS, GDF5, CEP250, C20orf173, ERGIC3, SPAG4	GDF5-AS1, GDF5			ENSG00000204183, ENSG00000125965	NA	NA	rs224331-?	rs224331	0	224331	missense_variant	0		4e-19	18.3979		NA		NR [7428630] (imputed)	N
9	20:34008850_CAA_C	20	34022387	rs224331	2020-04-17	31669095	Zhu Z	2019-10-24	J Allergy Clin Immunol	www.ncbi.nlm.nih.gov/pubmed/31669095	Shared Genetic and Experimental Links between Obesity-Related Traits and Asthma Subtypes in UK Biobank.	Waist circumference adjusted for body mass index	457,690 European ancestry individuals	NA	20q11.22	NR	GDF5-AS1, GDF5			ENSG00000204183, ENSG00000125965	NA	NA	rs224331-?	rs224331	0	224331	missense_variant	0	NR	4e-10	9.39794		NA		Affymetrix [~ 8270000] (imputed)	N
9	20:34008850_CAA_C	20	34022387	rs224331	2020-04-17	31669095	Zhu Z	2019-10-24	J Allergy Clin Immunol	www.ncbi.nlm.nih.gov/pubmed/31669095	Shared Genetic and Experimental Links between Obesity-Related Traits and Asthma Subtypes in UK Biobank.	Waist-to-hip ratio adjusted for BMI	457,690 European ancestry individuals	NA	20q11.22	NR	GDF5-AS1, GDF5			ENSG00000204183, ENSG00000125965	NA	NA	rs224331-?	rs224331	0	224331	missense_variant	0	NR	8e-13	12.0969		NA		Affymetrix [~ 8270000] (imputed)	N
9	20:34008850_CAA_C	20	34022387	rs224331	2019-04-03	30778226	Justice AE	2019-02-18	Nat Genet	www.ncbi.nlm.nih.gov/pubmed/30778226	Protein-coding variants implicate novel genes related to lipid homeostasis contributing to body-fat distribution.	Waist-to-hip ratio adjusted for BMI (additive genetic model)	288,492 European ancestry individuals, up to 15,687 African American individuals, up to 29,315 South Asian ancestry individuals, up to 6,800 East Asian ancestry individuals, up to 4,075 Hispanic ancestry individuals	132,177 European ancestry individuals	20q11.22	GDF5	GDF5-AS1, GDF5			ENSG00000204183, ENSG00000125965	NA	NA	rs224331-A	rs224331	0	224331	missense_variant	0	0.6436	2e-11	10.699		0.0173	[0.012-0.022] unit increase	Affymetrix, Illumina [at least 228985]	N
[truncated: 85 more rows]
