# Supplementary material for: Deep learning and genome-wide association meta-analyses of bone marrow adiposity in the UK Biobank
Source: Nat Commun. 2025 Jan 2;16:99. doi: 10.1038/s41467-024-55422-4 (PMC11697225; doi:10.1038/s41467-024-55422-4)
Supplement: Supplementary file 60 — Supplementary Data 57 [file 41467_2024_55422_MOESM60_ESM.xlsx]

## Sheet: Supplementary Table 57
Supplementary Table 57: Summary of GWAS catalog for meta-GWAS in white unrelated sample by sex group for total hip
Total hip
GenomicLocus	IndSigSNP	chr	bp	snp	DateAddedToCatalog	PMID	FirstAuth	Date	Journal	Link	Study	Trait	InitialN	ReplicationN	Region	ReportedGene	MappedGene	UpGene	DownGene	SNP_Gene_ID	UpGeneDist	DownGeneDist	Strongest	SNPs	marged	SNP_ID_cur	Context	intergenic	RiskAF	P	Pmlog	Ptext	OrBeta	X95CI	Platform	CNV
Male
1	rs34963268	1	22681214	rs34761529	2020-03-23	31900758	Han X	2020-01-03	Eur J Epidemiol	www.ncbi.nlm.nih.gov/pubmed/31900758	Using Mendelian randomization to evaluate the causal relationship between serum C-reactive protein levels and age-related macular degeneration.	C-reactive protein levels	418,642 British ancestry individuals	NA	1p36.12	NR	PPIAP34 - ZBTB40	ENSG00000234397	ENSG00000184677		31390	74117	rs34761529-C	rs34761529	0	34761529	intergenic_variant	1	0.795183	4e-09	8.39794		0.0150896	[0.01-0.02] unit increase	NR [NR]	N
1	rs34963268	1	22681214	rs34761529	2022-05-06	35459240	Said S	2022-04-22	Nat Commun	www.ncbi.nlm.nih.gov/pubmed/35459240	Genetic analysis of over half a million people characterises C-reactive protein loci.	C-reactive protein levels	575,531 European ancestry individuals	NA	1p36.12		PPIAP34 - ZBTB40	ENSG00000234397	ENSG00000184677		31390	74117	rs34761529-T	rs34761529	0	34761529	intergenic_variant	1	NR	2e-12	11.699		0.0179	[0.013-0.023] unit decrease	NR [11106737] (imputed)	N
1	rs34963268	1	22681214	rs34761529	2021-12-14	34594039	Sakaue S	2021-09-30	Nat Genet	www.ncbi.nlm.nih.gov/pubmed/34594039	A cross-population atlas of genetic associations for 220 human phenotypes.	Medication use (drugs affecting bone structure and mineralization)	7,870 European ancestry cases, 207,798 European ancestry controls, 6,143 East Asian ancestry cases, 172,583 East Asian ancestry controls	NA	1p36.12		PPIAP34 - ZBTB40	ENSG00000234397	ENSG00000184677		31390	74117	rs34761529-T	rs34761529	0	34761529	intergenic_variant	1	NR	2e-08	7.69897		0.0775	[0.05-0.105] unit decrease	Affymetrix, Illumina [15248280] (imputed)	N
1	rs34963268	1	22682366	rs12742784	2018-03-05	29304378	Medina-Gomez C	2018-01-04	Am J Hum Genet	www.ncbi.nlm.nih.gov/pubmed/29304378	Life-Course Genome-wide Association Study Meta-analysis of Total Body BMD and Assessment of Age-Specific Effects.	Total body bone mineral density (age 30-45)	10,062 European and unknown ancestry individuals	NA	1p36.12	NR	PPIAP34 - ZBTB40	ENSG00000234397	ENSG00000184677		32542	72965	rs12742784-T	rs12742784	0	12742784	intergenic_variant	1	0.2193	7e-10	9.1549		0.1126	unit increase	Affymetrix, Illumina [~ 23700000] (imputed)	N
1	rs34963268	1	22682366	rs12742784	2019-01-31	27476799	Nielson CM	2016-09-06	J Bone Miner Res	www.ncbi.nlm.nih.gov/pubmed/27476799	Novel Genetic Variants Associated With Increased Vertebral Volumetric BMD, Reduced Vertebral Fracture Risk, and Increased Expression of SLC1A3 and EPHB2.	Lumbar spine bone mineral density (trabecular)	12,287 European ancestry individuals	2,987 individuals	1p36.12	ZBTB40	PPIAP34 - ZBTB40	ENSG00000234397	ENSG00000184677		32542	72965	rs12742784-C	rs12742784	0	12742784	intergenic_variant	1	0.21	1e-10	10		0.094	[0.065-0.123] unit increase	Affymetrix, Illumina [up to 37790451] (imputed)	N
1	rs34963268	1	22682366	rs12742784	2019-01-31	27476799	Nielson CM	2016-09-06	J Bone Miner Res	www.ncbi.nlm.nih.gov/pubmed/27476799	Novel Genetic Variants Associated With Increased Vertebral Volumetric BMD, Reduced Vertebral Fracture Risk, and Increased Expression of SLC1A3 and EPHB2.	Lumbar spine bone mineral density (integral)	11,080 European ancestry individuals	NA	1p36.12	ZBTB40	PPIAP34 - ZBTB40	ENSG00000234397	ENSG00000184677		32542	72965	rs12742784-C	rs12742784	0	12742784	intergenic_variant	1	0.21	1e-10	10		0.099	[0.07-0.128] unit increase	Affymetrix, Illumina [up to 2659730] (imputed)	N
1	rs34963268	1	22691597	rs11810751	2020-09-18	32888494	Vuckovic D	2020-09-01	Cell	www.ncbi.nlm.nih.gov/pubmed/32888494	The Polygenic and Monogenic Basis of Blood Traits and Diseases.	High light scatter reticulocyte count	408,112 British individuals	NA	1p36.12		PPIAP34 - ZBTB40	ENSG00000234397	ENSG00000184677		41773	63734	rs11810751-C	rs11810751	0	11810751	non_coding_transcript_exon_variant	1	0.17642	2e-18	17.699		0.0253711	[0.02-0.031] unit decrease	Affymetrix [93095623] (imputed)	N
1	rs34963268	1	22691597	rs11810751	2020-09-18	32888494	Vuckovic D	2020-09-01	Cell	www.ncbi.nlm.nih.gov/pubmed/32888494	The Polygenic and Monogenic Basis of Blood Traits and Diseases.	Immature fraction of reticulocytes	408,112 British individuals	NA	1p36.12		PPIAP34 - ZBTB40	ENSG00000234397	ENSG00000184677		41773	63734	rs11810751-C	rs11810751	0	11810751	non_coding_transcript_exon_variant	1	0.176452	4e-24	23.3979		0.0296611	[0.024-0.035] unit decrease	Affymetrix [93095623] (imputed)	N
1	rs34963268	1	22691597	rs11810751	2020-09-18	32888494	Vuckovic D	2020-09-01	Cell	www.ncbi.nlm.nih.gov/pubmed/32888494	The Polygenic and Monogenic Basis of Blood Traits and Diseases.	High light scatter reticulocyte percentage of red cells	408,112 British individuals	NA	1p36.12		PPIAP34 - ZBTB40	ENSG00000234397	ENSG00000184677		41773	63734	rs11810751-C	rs11810751	0	11810751	non_coding_transcript_exon_variant	1	0.17642	2e-22	21.699		0.0282863	[0.023-0.034] unit decrease	Affymetrix [93095623] (imputed)	N
1	rs34963268	1	22697212	rs34414754	2020-09-18	32888494	Vuckovic D	2020-09-01	Cell	www.ncbi.nlm.nih.gov/pubmed/32888494	The Polygenic and Monogenic Basis of Blood Traits and Diseases.	Red cell distribution width	408,112 British individuals	NA	1p36.12		PPIAP34 - ZBTB40	ENSG00000234397	ENSG00000184677		47388	58119	rs34414754-C	rs34414754	0	34414754	intergenic_variant	1	0.17647	8e-23	22.0969		0.0284037	[0.023-0.034] unit decrease	Affymetrix [93095623] (imputed)	N
1	rs34963268	1	22697212	rs34414754	2021-12-14	34594039	Sakaue S	2021-09-30	Nat Genet	www.ncbi.nlm.nih.gov/pubmed/34594039	A cross-population atlas of genetic associations for 220 human phenotypes.	Osteoporosis	8,520 European ancestry cases, 479,981 European ancestry controls, 9,794 East Asian ancestry cases, 168,932 East Asian ancestry controls	NA	1p36.12		PPIAP34 - ZBTB40	ENSG00000234397	ENSG00000184677		47388	58119	rs34414754-C	rs34414754	0	34414754	intergenic_variant	1	NR	1e-08	8		0.083	[0.054-0.112] unit decrease	Affymetrix, Illumina [25844994] (imputed)	N
1	rs34963268	1	22697860	rs6679981	2018-03-05	29304378	Medina-Gomez C	2018-01-04	Am J Hum Genet	www.ncbi.nlm.nih.gov/pubmed/29304378	Life-Course Genome-wide Association Study Meta-analysis of Total Body BMD and Assessment of Age-Specific Effects.	Total body bone mineral density (age 45-60)	18,805 European individuals	NA	1p36.12	NR	PPIAP34 - ZBTB40	ENSG00000234397	ENSG00000184677		48036	57471	rs6679981-A	rs6679981	0	6679981	intergenic_variant	1	0.1811	5e-17	16.301		0.1162	unit increase	Affymetrix, Illumina [~ 23700000] (imputed)	N
1	rs34963268	1	22698447	rs7524102	2018-07-04	29499414	Pei YF	2018-02-27	Bone	www.ncbi.nlm.nih.gov/pubmed/29499414	Joint study of two genome-wide association meta-analyses identified 20p12.1 and 20q13.33 for bone mineral density.	Lumbar spine bone mineral density	up to 4,692 European ancestry individuals, up to 1,539 Han Chinese ancestry individuals, up to 849 African American individuals, up to 446 Hispanic individuals, 2,882 European ancestry whole-genome sequenced individuals, 3,549 European ancestry whole-exome sequenced individuals, 26,534 European ancestry non-array genotype imputed individuals	NA	1p36.12	ZBTB40	PPIAP34 - ZBTB40	ENSG00000234397	ENSG00000184677		48623	56884	rs7524102-A	rs7524102	0	7524102	intergenic_variant	1	0.830289	5e-18	17.301		0.087	[0.067-0.107] unit decrease	Affymetrix, Illumina [7998108] (imputed)	N
1	rs34963268	1	22698447	rs7524102	2018-07-04	29499414	Pei YF	2018-02-27	Bone	www.ncbi.nlm.nih.gov/pubmed/29499414	Joint study of two genome-wide association meta-analyses identified 20p12.1 and 20q13.33 for bone mineral density.	Femoral neck bone mineral density	up to 4,692 European ancestry individuals, up to 1,539 Han Chinese ancestry individuals, up to 849 African American individuals, up to 446 Hispanic individuals, 2,882 European ancestry whole-genome sequenced individuals, 3,549 European ancestry whole-exome sequenced individuals, 26,534 European ancestry non-array genotype imputed individuals	NA	1p36.12	ZBTB40	PPIAP34 - ZBTB40	ENSG00000234397	ENSG00000184677		48623	56884	rs7524102-A	rs7524102	0	7524102	intergenic_variant	1	0.830289	1e-20	20		0.0828	[0.065-0.1] unit decrease	Affymetrix, Illumina [7998108] (imputed)	N
1	rs34963268	1	22698447	rs7524102	2011-05-27	21533022	Duncan EL	2011-04-21	PLoS Genet	www.ncbi.nlm.nih.gov/pubmed/21533022	Genome-wide association study using extreme truncate selection identifies novel genes affecting bone mineral density and fracture risk.	Bone mineral density	900 European ancestry female individuals with low hip bone mineral density, 1,055 European ancestry female individuals with high hip bone mineral density	20,898 European ancestry female individuals	1p36.12	ZBTB40	PPIAP34 - ZBTB40	ENSG00000234397	ENSG00000184677		48623	56884	rs7524102-G	rs7524102	0	7524102	intergenic_variant	1	NR	9e-07	6.04576	(total hip)	0.44	[NR] unit decrease	Illumina [2543887] (imputed)	N
1	rs34963268	1	22698447	rs7524102	2011-05-27	21533022	Duncan EL	2011-04-21	PLoS Genet	www.ncbi.nlm.nih.gov/pubmed/21533022	Genome-wide association study using extreme truncate selection identifies novel genes affecting bone mineral density and fracture risk.	Bone mineral density	900 European ancestry female individuals with low hip bone mineral density, 1,055 European ancestry female individuals with high hip bone mineral density	20,898 European ancestry female individuals	1p36.12	ZBTB40	PPIAP34 - ZBTB40	ENSG00000234397	ENSG00000184677		48623	56884	rs7524102-G	rs7524102	0	7524102	intergenic_variant	1	NR	1e-06	6	(femoral neck)	0.14	[NR] unit decrease	Illumina [2543887] (imputed)	N
1	rs34963268	1	22698447	rs7524102	2017-10-08	28886342	Ng M	2017-09-07	Am J Hum Genet	www.ncbi.nlm.nih.gov/pubmed/28886342	A Genome-wide Association Study of Dupuytren Disease Reveals 17 Additional Variants Implicated in Fibrosis.	Dupuytren's disease	3,871 European ancestry cases, 4,686 European ancestry controls	4,041 European and unknown ancestry cases, 8,251 European and unknown ancestry controls	1p36.12	WNT4, ZBTB40	PPIAP34 - ZBTB40	ENSG00000234397	ENSG00000184677		48623	56884	rs7524102-G	rs7524102	0	7524102	intergenic_variant	1	0.214	3e-15	14.5229		1.351	[1.254-1.456]	Illumina [238825]	N
1	rs34963268	1	22698447	rs7524102	2009-10-16	19801982	Rivadeneira F	2009-10-04	Nat Genet	www.ncbi.nlm.nih.gov/pubmed/19801982	Twenty bone-mineral-density loci identified by large-scale meta-analysis of genome-wide association studies.	Bone mineral density (spine)	19,195 European ancestry individuals	NA	1p36.12	ZBTB40	PPIAP34 - ZBTB40	ENSG00000234397	ENSG00000184677		48623	56884	rs7524102-G	rs7524102	0	7524102	intergenic_variant	1	0.17	3e-10	9.52288		0.09	[0.06-0.12] s.d. increase	Affymetrix, Illumina [2543686] (imputed)	N
1	rs34963268	1	22698447	rs7524102	2012-03-03	21732829	Dolmans GH	2011-07-06	N Engl J Med	www.ncbi.nlm.nih.gov/pubmed/21732829	Wnt signaling and Dupuytren's disease.	Dupuytren's disease	856 European ancestry cases, 2,836 European ancestry controls	1,298 European ancestry cases, 7,136 European ancestry controls	1p36.12	RP11-415K20.1, WNT4	PPIAP34 - ZBTB40	ENSG00000234397	ENSG00000184677		48623	56884	rs7524102-G	rs7524102	0	7524102	intergenic_variant	1	0.21	3e-09	8.52288		1.28	[1.17-1.41]	Illumina [234939]	N
1	rs34963268	1	22698447	rs7524102	2009-12-11	19915572	Barrett JC	2009-11-15	Nat Genet	www.ncbi.nlm.nih.gov/pubmed/19915572	Genome-wide association study of ulcerative colitis identifies three new susceptibility loci, including the HNF4A region.	Ulcerative colitis	2,361 European ancestry cases, 5,417 European ancestry controls	2,321 European ancestry cases, 4,818 European ancestry controls	1p36.12	intergenic	PPIAP34 - ZBTB40	ENSG00000234397	ENSG00000184677		48623	56884	rs7524102-A	rs7524102	0	7524102	intergenic_variant	1	0.83	3e-07	6.52288		1.1	[1.00-1.21]	Affymetrix [NR]	N
1	rs34963268	1	22698447	rs7524102	2008-06-20	18445777	Styrkarsdottir U	2008-04-29	N Engl J Med	www.ncbi.nlm.nih.gov/pubmed/18445777	Multiple genetic loci for bone mineral density and fractures.	Bone mineral density (hip)	5,861 European ancestry individuals	7,925 European ancestry individuals	1p36.12	ZBTB40	PPIAP34 - ZBTB40	ENSG00000234397	ENSG00000184677		48623	56884	rs7524102-A	rs7524102	0	7524102	intergenic_variant	1	0.82	5e-16	15.301		0.15	[0.11-0.19] s.d. decrease	Illumina [301019]	N
1	rs34963268	1	22698447	rs7524102	2008-06-20	18445777	Styrkarsdottir U	2008-04-29	N Engl J Med	www.ncbi.nlm.nih.gov/pubmed/18445777	Multiple genetic loci for bone mineral density and fractures.	Bone mineral density (spine)	5,861 European ancestry individuals	7,925 European ancestry individuals	1p36.12	ZBTB40	PPIAP34 - ZBTB40	ENSG00000234397	ENSG00000184677		48623	56884	rs7524102-A	rs7524102	0	7524102	intergenic_variant	1	0.82	9e-09	8.04576		0.11	[0.07-0.15] s.d. decrease	Illumina [301019]	N
1	rs34963268	1	22698447	rs7524102	2011-03-29	21297633	Anderson CA	2011-02-06	Nat Genet	www.ncbi.nlm.nih.gov/pubmed/21297633	Meta-analysis identifies 29 additional ulcerative colitis risk loci, increasing the number of confirmed associations to 47.	Ulcerative colitis	6,687 European ancestry cases, 19,718 European ancestry controls	9,628 European ancestry cases, 12,917 European ancestry controls	1p36.12	intergenic	PPIAP34 - ZBTB40	ENSG00000234397	ENSG00000184677		48623	56884	rs7524102-A	rs7524102	0	7524102	intergenic_variant	1	0.83	2e-13	12.699		1.1	[1.05-1.16]	Affymetrix, Illumina [~ 1100000] (imputed)	N
1	rs34963268	1	22698447	rs7524102	2009-01-16	19079262	Styrkarsdottir U	2008-12-14	Nat Genet	www.ncbi.nlm.nih.gov/pubmed/19079262	New sequence variants associated with bone mineral density.	Bone mineral density (hip)	6,865 European ancestry individuals	8,510 European ancestry individuals	1p36.12	intergenic	PPIAP34 - ZBTB40	ENSG00000234397	ENSG00000184677		48623	56884	rs7524102-A	rs7524102	0	7524102	intergenic_variant	1	0.82	1e-16	16		0.15	[0.11-0.18] s.d. decrease	Illumina [305051]	N
1	rs34963268	1	22698447	rs7524102	2022-04-13	34673960	Greenbaum J	2021-10-21	Hum Mol Genet	www.ncbi.nlm.nih.gov/pubmed/34673960	A multi-ethnic whole genome sequencing study to identify novel loci for bone mineral density.	Bone mineral density (femoral neck)	2,948 African American individuals, 39,107 European ancestry individuals, 2,451 Hispanic individuals	NA	1p36.12		PPIAP34 - ZBTB40	ENSG00000234397	ENSG00000184677		48623	56884	rs7524102-?	rs7524102	0	7524102	intergenic_variant	1	NR	3e-22	21.5229		NA		NR [15500000] (imputed)	N
1	rs34963268	1	22698447	rs7524102	2022-04-13	34673960	Greenbaum J	2021-10-21	Hum Mol Genet	www.ncbi.nlm.nih.gov/pubmed/34673960	A multi-ethnic whole genome sequencing study to identify novel loci for bone mineral density.	Bone mineral density (spine)	2,948 African American individuals, 39,107 European ancestry individuals, 2,451 Hispanic individuals	NA	1p36.12		PPIAP34 - ZBTB40	ENSG00000234397	ENSG00000184677		48623	56884	rs7524102-?	rs7524102	0	7524102	intergenic_variant	1	NR	6e-18	17.2218		NA		NR [15500000] (imputed)	N
1	rs34963268	1	22698447	rs7524102	2022-04-13	34673960	Greenbaum J	2021-10-21	Hum Mol Genet	www.ncbi.nlm.nih.gov/pubmed/34673960	A multi-ethnic whole genome sequencing study to identify novel loci for bone mineral density.	Bone mineral density (femoral neck)	1,825 African American females, 26,724 European ancestry females, 1,683 Hispanic females	NA	1p36.12		PPIAP34 - ZBTB40	ENSG00000234397	ENSG00000184677		48623	56884	rs7524102-?	rs7524102	0	7524102	intergenic_variant	1	NR	4e-16	15.3979		NA		NR [NR] (imputed)	N
1	rs34963268	1	22698447	rs7524102	2022-04-13	34673960	Greenbaum J	2021-10-21	Hum Mol Genet	www.ncbi.nlm.nih.gov/pubmed/34673960	A multi-ethnic whole genome sequencing study to identify novel loci for bone mineral density.	Bone mineral density (spine)	1,825 African American females, 26,724 European ancestry females, 1,683 Hispanic females	NA	1p36.12		PPIAP34 - ZBTB40	ENSG00000234397	ENSG00000184677		48623	56884	rs7524102-?	rs7524102	0	7524102	intergenic_variant	1	NR	6e-19	18.2218		NA		NR [NR] (imputed)	N
1	rs34963268	1	22698447	rs7524102	2021-12-14	34594039	Sakaue S	2021-09-30	Nat Genet	www.ncbi.nlm.nih.gov/pubmed/34594039	A cross-population atlas of genetic associations for 220 human phenotypes.	Hemoglobin	350,474 European ancestry individuals, 152,447 East Asian ancestry individuals	NA	1p36.12		PPIAP34 - ZBTB40	ENSG00000234397	ENSG00000184677		48623	56884	rs7524102-G	rs7524102	0	7524102	intergenic_variant	1	NR	1e-12	12		0.0146	[0.01-0.019] unit increase	Affymetrix, Illumina [20538521] (imputed)	N
1	rs34963268	1	22698447	rs7524102	2021-12-14	34594039	Sakaue S	2021-09-30	Nat Genet	www.ncbi.nlm.nih.gov/pubmed/34594039	A cross-population atlas of genetic associations for 220 human phenotypes.	Hematocrit	350,475 European ancestry individuals, 153,015 East Asian ancestry individuals	NA	1p36.12		PPIAP34 - ZBTB40	ENSG00000234397	ENSG00000184677		48623	56884	rs7524102-G	rs7524102	0	7524102	intergenic_variant	1	NR	2e-11	10.699		0.0141	[0.01-0.0182] unit increase	Affymetrix, Illumina [20538534] (imputed)	N
1	rs34963268	1	22700351	rs34920465	2014-07-20	24249740	Zhang L	2013-11-17	Hum Mol Genet	www.ncbi.nlm.nih.gov/pubmed/24249740	Multistage genome-wide association meta-analyses identified two new loci for bone mineral density.	Bone mineral density	5,833 European ancestry females, 2,639 European ancestry males, 784 Han Chinese ancestry females, 763 Han Chinese ancestry males, 712 African American females, 409 Hispanic females	7,010 European ancestry females, 3,772 European ancestry males, 2,980 East Asian ancestry females, 2,159 East Asian ancestry males	1p36.12	ZBTB40	PPIAP34 - ZBTB40	ENSG00000234397	ENSG00000184677		50527	54980	rs34920465-?	rs34920465	0	34920465	intergenic_variant	1	NR	3e-08	7.52288	(FNK)	NA		Affymetrix, Illumina [5842825] (imputed)	N
1	rs34963268	1	22700351	rs34920465	2014-07-20	24249740	Zhang L	2013-11-17	Hum Mol Genet	www.ncbi.nlm.nih.gov/pubmed/24249740	Multistage genome-wide association meta-analyses identified two new loci for bone mineral density.	Bone mineral density	5,833 European ancestry females, 2,639 European ancestry males, 784 Han Chinese ancestry females, 763 Han Chinese ancestry males, 712 African American females, 409 Hispanic females	7,010 European ancestry females, 3,772 European ancestry males, 2,980 East Asian ancestry females, 2,159 East Asian ancestry males	1p36.12	ZBTB40	PPIAP34 - ZBTB40	ENSG00000234397	ENSG00000184677		50527	54980	rs34920465-?	rs34920465	0	34920465	intergenic_variant	1	NR	3e-13	12.5229	(spine)	NA		Affymetrix, Illumina [5842825] (imputed)	N
1	rs34963268	1	22700351	rs34920465	2018-04-26	26974007	Ellinghaus D	2016-03-14	Nat Genet	www.ncbi.nlm.nih.gov/pubmed/26974007	Analysis of five chronic inflammatory diseases identifies 27 new associations and highlights disease-specific patterns at shared loci.	Chronic inflammatory diseases (ankylosing spondylitis, Crohn's disease, psoriasis, primary sclerosing cholangitis, ulcerative colitis) (pleiotropy)	8,726 European ancestry ankylosing spondylitis cases, 19,085 European ancestry Crohn鈥檚 disease cases, 6,530 European ancestry psoriasis cases, 3,408 European ancestry primary sclerosing cholangitis cases, 14,513 European ancestry ulcerative colitis cases, 34,213 European ancestry controls	NA	1p36.12	intergenic	PPIAP34 - ZBTB40	ENSG00000234397	ENSG00000184677		50527	54980	rs34920465-?	rs34920465	0	34920465	intergenic_variant	1	NR	3e-13	12.5229	(subset analysis)	NA		Illumina [130052]	N
1	rs34963268	1	22700351	rs34920465	2020-09-18	32888494	Vuckovic D	2020-09-01	Cell	www.ncbi.nlm.nih.gov/pubmed/32888494	The Polygenic and Monogenic Basis of Blood Traits and Diseases.	Hematocrit	408,112 British individuals	NA	1p36.12		PPIAP34 - ZBTB40	ENSG00000234397	ENSG00000184677		50527	54980	rs34920465-G	rs34920465	0	34920465	intergenic_variant	1	0.176467	2e-14	13.699		0.0220257	[0.016-0.028] unit increase	Affymetrix [93095623] (imputed)	N
1	rs34963268	1	22700351	rs34920465	2020-09-18	32888494	Vuckovic D	2020-09-01	Cell	www.ncbi.nlm.nih.gov/pubmed/32888494	The Polygenic and Monogenic Basis of Blood Traits and Diseases.	Hemoglobin	408,112 British individuals	NA	1p36.12		PPIAP34 - ZBTB40	ENSG00000234397	ENSG00000184677		50527	54980	rs34920465-G	rs34920465	0	34920465	intergenic_variant	1	0.176488	6e-16	15.2218		0.0233748	[0.018-0.029] unit increase	Affymetrix [93095623] (imputed)	N
1	rs34963268	1	22700351	rs34920465	2018-03-05	29304378	Medina-Gomez C	2018-01-04	Am J Hum Genet	www.ncbi.nlm.nih.gov/pubmed/29304378	Life-Course Genome-wide Association Study Meta-analysis of Total Body BMD and Assessment of Age-Specific Effects.	Total body bone mineral density	56,284 European ancestry individuals, up to 1,333 African American individuals, up to 9,328 admixed individuals	NA	1p36.12	NR	PPIAP34 - ZBTB40	ENSG00000234397	ENSG00000184677		50527	54980	rs34920465-A	rs34920465	0	34920465	intergenic_variant	1	0.8185	3e-35	34.5229	(European)	0.101	unit decrease	Affymetrix, Illumina [~ 23700000] (imputed)	N
1	rs34963268	1	22700351	rs34920465	2018-03-05	29304378	Medina-Gomez C	2018-01-04	Am J Hum Genet	www.ncbi.nlm.nih.gov/pubmed/29304378	Life-Course Genome-wide Association Study Meta-analysis of Total Body BMD and Assessment of Age-Specific Effects.	Total body bone mineral density (age over 60)	22,504 European ancestry and African American individuals	NA	1p36.12	NR	PPIAP34 - ZBTB40	ENSG00000234397	ENSG00000184677		50527	54980	rs34920465-A	rs34920465	0	34920465	intergenic_variant	1	0.7968	9e-16	15.0458		0.1008	unit decrease	Affymetrix, Illumina [~ 23700000] (imputed)	N
1	rs34963268	1	22700351	rs34920465	2016-07-24	26192919	Liu JZ	2015-07-20	Nat Genet	www.ncbi.nlm.nih.gov/pubmed/26192919	Association analyses identify 38 susceptibility loci for inflammatory bowel disease and highlight shared genetic risk across populations.	Inflammatory bowel disease	12,882 European ancestry cases, 21,770 European ancestry controls	25,273 European ancestry cases, 26,715 European ancestry controls, 548 Iranian ancestry cases, 342 Iranian ancestry control, 1,423 Indian ancestry cases, 990 Indian ancestry controls, 2,824 East Asian ancestry cases, 3,719 East Asian ancestry controls	1p36.12	NR	PPIAP34 - ZBTB40	ENSG00000234397	ENSG00000184677		50527	54980	rs34920465-?	rs34920465	0	34920465	intergenic_variant	1	NR	1e-10	10	(EA)	NA		Affymetrix, Illumina [~ 9000000] (imputed)	N
1	rs34963268	1	22702187	rs34553872	2019-01-28	30598549	Morris JA	2018-12-31	Nat Genet	www.ncbi.nlm.nih.gov/pubmed/30598549	An atlas of genetic influences on osteoporosis in humans and mice.	Heel bone mineral density	426,824 British ancestry individuals	NA	1p36.12	ZBTB40	PPIAP34 - ZBTB40	ENSG00000234397	ENSG00000184677		52363	53144	rs34553872-A	rs34553872	0	34553872	TF_binding_site_variant	1	0.823072	1e-139	139		0.06084	[0.056-0.066] unit decrease	NR [13737936] (imputed)	N
1	rs34963268	1	22702231	rs12568930	2017-08-30	27863252	Astle WJ	2016-11-17	Cell	www.ncbi.nlm.nih.gov/pubmed/27863252	The Allelic Landscape of Human Blood Cell Trait Variation and Links to Common Complex Disease.	High light scatter reticulocyte count	170,761 European ancestry individuals	NA	1p36.12	intergenic	PPIAP34 - ZBTB40	ENSG00000234397	ENSG00000184677		52407	53100	rs12568930-C	rs12568930	0	12568930	intergenic_variant	1	0.1778	1e-11	11		0.0316359	[0.023-0.041] unit decrease	Affymetrix [~ 2500000] (imputed)	N
1	rs34963268	1	22702231	rs12568930	2017-08-30	27863252	Astle WJ	2016-11-17	Cell	www.ncbi.nlm.nih.gov/pubmed/27863252	The Allelic Landscape of Human Blood Cell Trait Variation and Links to Common Complex Disease.	Immature fraction of reticulocytes	170,548 European ancestry individuals	NA	1p36.12	intergenic	PPIAP34 - ZBTB40	ENSG00000234397	ENSG00000184677		52407	53100	rs12568930-C	rs12568930	0	12568930	intergenic_variant	1	0.1778	3e-18	17.5229		0.0402616	[0.031-0.049] unit decrease	Affymetrix [~ 2500000] (imputed)	N
1	rs34963268	1	22702231	rs12568930	2017-08-30	27863252	Astle WJ	2016-11-17	Cell	www.ncbi.nlm.nih.gov/pubmed/27863252	The Allelic Landscape of Human Blood Cell Trait Variation and Links to Common Complex Disease.	High light scatter reticulocyte percentage of red cells	170,763 European ancestry individuals	NA	1p36.12	intergenic	PPIAP34 - ZBTB40	ENSG00000234397	ENSG00000184677		52407	53100	rs12568930-C	rs12568930	0	12568930	intergenic_variant	1	0.1778	7e-13	12.1549		0.033435	[0.024-0.043] unit decrease	Affymetrix [~ 2500000] (imputed)	N
1	rs34963268	1	22702231	rs12568930	2017-06-02	28067908	de Lange KM	2017-01-09	Nat Genet	www.ncbi.nlm.nih.gov/pubmed/28067908	Genome-wide association study implicates immune activation of multiple integrin genes in inflammatory bowel disease.	Ulcerative colitis	12,366 European and unknown ancestry cases, 33,609 European and unknown ancestry controls	NA	1p36.12	Intergenic	PPIAP34 - ZBTB40	ENSG00000234397	ENSG00000184677		52407	53100	rs12568930-?	rs12568930	0	12568930	intergenic_variant	1		2e-15	14.699		NA		Illumina [9578670] (imputed)	N
1	rs34963268	1	22702231	rs12568930	2017-06-02	28067908	de Lange KM	2017-01-09	Nat Genet	www.ncbi.nlm.nih.gov/pubmed/28067908	Genome-wide association study implicates immune activation of multiple integrin genes in inflammatory bowel disease.	Inflammatory bowel disease	25,042 European and unknown ancestry cases, 34,915 European and unknown ancestry controls	NA	1p36.12	Intergenic	PPIAP34 - ZBTB40	ENSG00000234397	ENSG00000184677		52407	53100	rs12568930-?	rs12568930	0	12568930	intergenic_variant	1		8e-15	14.0969		NA		Illumina [9725440] (imputed)	N
1	rs34963268	1	22702231	rs12568930	2020-09-21	32888493	Chen MH	2020-09-01	Cell	www.ncbi.nlm.nih.gov/pubmed/32888493	Trans-ethnic and Ancestry-Specific Blood-Cell Genetics in 746,667 Individuals from 5 Global Populations.	Hematocrit	737,823 African American or Afro-Caribbean, African ancestry, European ancestry, East Asian ancestry, Hispanic or Latin American and South Asian ancestry individuals	NA	1p36.12	NR	PPIAP34 - ZBTB40	ENSG00000234397	ENSG00000184677		52407	53100	rs12568930-C	rs12568930	0	12568930	intergenic_variant	1	0.188773	2e-16	15.699		NA		Affymetrix, Illumina [24558453] (imputed)	N
1	rs34963268	1	22702231	rs12568930	2020-09-21	32888493	Chen MH	2020-09-01	Cell	www.ncbi.nlm.nih.gov/pubmed/32888493	Trans-ethnic and Ancestry-Specific Blood-Cell Genetics in 746,667 Individuals from 5 Global Populations.	Hematocrit	562,259 European ancestry individuals	NA	1p36.12	NR	PPIAP34 - ZBTB40	ENSG00000234397	ENSG00000184677		52407	53100	rs12568930-C	rs12568930	0	12568930	intergenic_variant	1	0.175827	9e-18	17.0458		0.02097	[0.016-0.026] SD unit increase	Affymetrix, Illumina [50640577] (imputed)	N
1	rs34963268	1	22702231	rs12568930	2020-09-21	32888493	Chen MH	2020-09-01	Cell	www.ncbi.nlm.nih.gov/pubmed/32888493	Trans-ethnic and Ancestry-Specific Blood-Cell Genetics in 746,667 Individuals from 5 Global Populations.	Hemoglobin concentration	746,431 African American or Afro-Caribbean, African ancestry, European ancestry, East Asian ancestry, Hispanic or Latin American and South Asian ancestry individuals	NA	1p36.12	NR	PPIAP34 - ZBTB40	ENSG00000234397	ENSG00000184677		52407	53100	rs12568930-C	rs12568930	0	12568930	intergenic_variant	1	0.188892	3e-20	19.5229		NA		Affymetrix, Illumina [24653286] (imputed)	N
1	rs34963268	1	22702231	rs12568930	2020-09-21	32888493	Chen MH	2020-09-01	Cell	www.ncbi.nlm.nih.gov/pubmed/32888493	Trans-ethnic and Ancestry-Specific Blood-Cell Genetics in 746,667 Individuals from 5 Global Populations.	Hemoglobin concentration	563,946 European ancestry individuals	NA	1p36.12	NR	PPIAP34 - ZBTB40	ENSG00000234397	ENSG00000184677		52407	53100	rs12568930-C	rs12568930	0	12568930	intergenic_variant	1	0.175758	8e-22	21.0969		0.023386	[0.019-0.028] SD unit increase	Affymetrix, Illumina [50638016] (imputed)	N
1	rs34963268	1	22702231	rs12568930	2013-02-12	23128233	Jostins L	2012-11-01	Nature	www.ncbi.nlm.nih.gov/pubmed/23128233	Host-microbe interactions have shaped the genetic architecture of inflammatory bowel disease.	Inflammatory bowel disease	12,924 European ancestry cases, 21,442 European ancestry controls	25,683 European ancestry cases, 17,015 European ancestry controls	1p36.12	intergenic	PPIAP34 - ZBTB40	ENSG00000234397	ENSG00000184677		52407	53100	rs12568930-T	rs12568930	0	12568930	intergenic_variant	1	0.821	1e-17	17		1.095	[1.054-1.138]	Affymetrix, Illumina [1230000] (imputed)	N
1	rs34963268	1	22702231	rs12568930	2016-07-24	26192919	Liu JZ	2015-07-20	Nat Genet	www.ncbi.nlm.nih.gov/pubmed/26192919	Association analyses identify 38 susceptibility loci for inflammatory bowel disease and highlight shared genetic risk across populations.	Ulcerative colitis	6,968 European ancestry cases, 20,464 European ancestry controls	10,679 European ancestry cases, 26,715 European ancestry controls, 397 Iranian ancestry cases, 342 Iranian ancestry controls, 1,239 Indian ancestry cases, 990 Indian ancestry controls, 1,134 East Asian ancestry cases, 3,719 East Asian ancestry controls	1p36.12	NR	PPIAP34 - ZBTB40	ENSG00000234397	ENSG00000184677		52407	53100	rs12568930-A	rs12568930	0	12568930	intergenic_variant	1	0.84	4e-13	12.3979	(EA)	1.136		Affymetrix, Illumina [~ 9000000] (imputed)	N
1	rs34963268	1	22702231	rs12568930	2021-04-16	33608531	Wu Y	2021-02-19	Nat Commun	www.ncbi.nlm.nih.gov/pubmed/33608531	GWAS of peptic ulcer disease implicates Helicobacter pylori infection, other gastrointestinal disorders and depression.	Inflammatory bowel disease	7,045 European ancestry cases, 449,282 European ancestry controls	NA	1p36.12	NR	PPIAP34 - ZBTB40	ENSG00000234397	ENSG00000184677		52407	53100	rs12568930-T	rs12568930	0	12568930	intergenic_variant	1	0.82	3e-08	7.52288		1.14	[NR]	NR [8546065] (imputed)	N
1	rs34963268	1	22702231	rs12568930	2020-09-21	32888493	Chen MH	2020-09-01	Cell	www.ncbi.nlm.nih.gov/pubmed/32888493	Trans-ethnic and Ancestry-Specific Blood-Cell Genetics in 746,667 Individuals from 5 Global Populations.	Red blood cell count	545,203 European ancestry individuals	NA	1p36.12	NR	PPIAP34 - ZBTB40	ENSG00000234397	ENSG00000184677		52407	53100	rs12568930-C	rs12568930	0	12568930	intergenic_variant	1	0.175857	7e-11	10.1549		0.01577	[0.011-0.021] SD unit increase	Affymetrix, Illumina [50628390] (imputed)	N
1	rs34963268	1	22702858	rs6696981	2009-01-16	19079262	Styrkarsdottir U	2008-12-14	Nat Genet	www.ncbi.nlm.nih.gov/pubmed/19079262	New sequence variants associated with bone mineral density.	Bone mineral density (spine)	6,865 European ancestry individuals	8,510 European ancestry individuals	1p36.12	intergenic	PPIAP34 - ZBTB40	ENSG00000234397	ENSG00000184677		53034	52473	rs6696981-G	rs6696981	0	6696981	regulatory_region_variant	1	0.86	2e-08	7.69897		0.12	[0.08-0.16] s.d. decrease	Illumina [305051]	N
1	rs34963268	1	22703035	rs10493013	2018-03-05	29304378	Medina-Gomez C	2018-01-04	Am J Hum Genet	www.ncbi.nlm.nih.gov/pubmed/29304378	Life-Course Genome-wide Association Study Meta-analysis of Total Body BMD and Assessment of Age-Specific Effects.	Total body bone mineral density	56,284 European ancestry individuals, up to 1,333 African American individuals, up to 9,328 admixed individuals	NA	1p36.12	NR	PPIAP34 - ZBTB40	ENSG00000234397	ENSG00000184677		53211	52296	rs10493013-T	rs10493013	0	10493013	regulatory_region_variant	1	0.8189	4e-43	42.3979		0.1013	unit decrease	Affymetrix, Illumina [~ 23700000] (imputed)	N
1	rs34963268	1	22703035	rs10493013	2018-10-17	30158200	Trajanoska K	2018-08-29	BMJ	www.ncbi.nlm.nih.gov/pubmed/30158200	Assessment of the genetic and clinical determinants of fracture risk: genome wide association and mendelian randomisation study.	Fractures	37,857 European or East Asian ancestry cases, 227,116 European or East Asian ancestry controls	18,779 European, East Asian or other ancestry cases, 32,078 European, East Asian or other ancestry controls	1p36.12		PPIAP34 - ZBTB40	ENSG00000234397	ENSG00000184677		53211	52296	rs10493013-T	rs10493013	0	10493013	regulatory_region_variant	1	0.8286	6e-07	6.22185		1.05		Affymetrix, Illumina [2539801] (imputed)	N
1	rs34963268	1	22704191	rs11799474	2017-08-30	27863252	Astle WJ	2016-11-17	Cell	www.ncbi.nlm.nih.gov/pubmed/27863252	The Allelic Landscape of Human Blood Cell Trait Variation and Links to Common Complex Disease.	Red cell distribution width	171,529 European ancestry individuals	NA	1p36.12	intergenic	PPIAP34 - ZBTB40	ENSG00000234397	ENSG00000184677		54367	51140	rs11799474-G	rs11799474	0	11799474	intergenic_variant	1	0.1766	2e-14	13.699		0.0354974	[0.026-0.045] unit decrease	Affymetrix [~ 2500000] (imputed)	N
1	rs34963268	1	22704191	rs11799474	2018-12-17	28957414	Pilling LC	2017-09-28	PLoS One	www.ncbi.nlm.nih.gov/pubmed/28957414	Red blood cell distribution width: Genetic evidence for aging pathways in 116,666 volunteers.	Red cell distribution width	116,666 British ancestry individuals	NA	1p36.12	NR	PPIAP34 - ZBTB40	ENSG00000234397	ENSG00000184677		54367	51140	rs11799474-G	rs11799474	0	11799474	intergenic_variant	1	NR	6e-09	8.22185		0.0303989	[0.02-0.041] unit decrease	Affymetrix [16832071] (imputed)	N
1	rs34963268	1	22706434	rs6684375	2019-02-08	30595370	Kichaev G	2018-12-27	Am J Hum Genet	www.ncbi.nlm.nih.gov/pubmed/30595370	Leveraging Polygenic Functional Enrichment to Improve GWAS Power.	Heel bone mineral density	approximately 446,000 European ancestry individuals	NA	1p36.12		PPIAP34 - ZBTB40	ENSG00000234397	ENSG00000184677		56610	48897	rs6684375-?	rs6684375	0	6684375	regulatory_region_variant	1	NR	6e-147	146.222		NA		NR [~ 8900000] (imputed)	N
1	rs34963268	1	22706434	rs6684375	2017-09-21	28743860	Medina-Gomez C	2017-07-25	Nat Commun	www.ncbi.nlm.nih.gov/pubmed/28743860	Bivariate genome-wide association meta-analysis of pediatric musculoskeletal traits reveals pleiotropic effects at the SREBF1/TOM1L2 locus.	TB-LM or TBLH-BMD (pleiotropy)	8,327 European ancestry individuals, 2,087 individuals	NA	1p36.12	Intergenic	PPIAP34 - ZBTB40	ENSG00000234397	ENSG00000184677		56610	48897	rs6684375-T	rs6684375	0	6684375	regulatory_region_variant	1	0.19	5e-09	8.30103		NA		Illumina [2276811] (imputed)	N
1	rs34963268	1	22706434	rs6684375	2017-09-21	28743860	Medina-Gomez C	2017-07-25	Nat Commun	www.ncbi.nlm.nih.gov/pubmed/28743860	Bivariate genome-wide association meta-analysis of pediatric musculoskeletal traits reveals pleiotropic effects at the SREBF1/TOM1L2 locus.	Bone mineral density (paediatric, total body less femoral head)	8,327 European ancestry individuals, 2,087 individuals	NA	1p36.12	Intergenic	PPIAP34 - ZBTB40	ENSG00000234397	ENSG00000184677		56610	48897	rs6684375-T	rs6684375	0	6684375	regulatory_region_variant	1	0.19	2e-06	5.69897		0.0842	[NR] unit increase	Illumina [2276811] (imputed)	N
1	rs34963268	1	22706434	rs6684375	2018-10-18	30048462	Kim SK	2018-07-26	PLoS One	www.ncbi.nlm.nih.gov/pubmed/30048462	Identification of 613 new loci associated with heel bone mineral density and a polygenic risk score for bone mineral density, osteoporosis and fracture.	Heel bone mineral density	394,929 European ancestry individuals	NA	1p36.12		PPIAP34 - ZBTB40	ENSG00000234397	ENSG00000184677		56610	48897	rs6684375-?	rs6684375	0	6684375	regulatory_region_variant	1	NR	1e-126	126		0.0631368	[0.058-0.068] unit decrease	Affymetrix [20259828] (imputed)	N
1	rs34963268	1	22706434	rs6684375	2019-06-21	31015401	Wu Y	2019-04-23	Nat Commun	www.ncbi.nlm.nih.gov/pubmed/31015401	Genome-wide association study of medication-use and associated disease in the UK Biobank.	Medication use (drugs affecting bone structure and mineralization)	7,870 European ancestry cases, 207,798 European ancestry controls	NA	1p36.12	ZBTB40	PPIAP34 - ZBTB40	ENSG00000234397	ENSG00000184677		56610	48897	rs6684375-T	rs6684375	0	6684375	regulatory_region_variant	1	0.175671	2e-08	7.69897		0.118162	[0.077-0.159] unit decrease	Affymetrix [7288503] (imputed)	N
1	rs34963268	1	22706434	rs6684375	2019-02-08	30595370	Kichaev G	2018-12-27	Am J Hum Genet	www.ncbi.nlm.nih.gov/pubmed/30595370	Leveraging Polygenic Functional Enrichment to Improve GWAS Power.	Red cell distribution width	approximately 445,000 European ancestry individuals	NA	1p36.12		PPIAP34 - ZBTB40	ENSG00000234397	ENSG00000184677		56610	48897	rs6684375-?	rs6684375	0	6684375	regulatory_region_variant	1	NR	3e-20	19.5229		NA		NR [~ 8900000] (imputed)	N
1	rs34963268	1	22708253	rs12569102	2022-11-17	36329257	Lee CJ	2022-11-03	Commun Biol	www.ncbi.nlm.nih.gov/pubmed/36329257	Phenome-wide analysis of Taiwan Biobank reveals novel glycemia-related loci and genetic risks for diabetes.	Bone stiffness index	75,665 Taiwanese ancestry individuals	NA	1p36.12		PPIAP34 - ZBTB40	ENSG00000234397	ENSG00000184677		58429	47078	rs12569102-?	rs12569102	0	12569102	intergenic_variant	1	NR	6e-35	34.2218		1.24123	unit increase	NR [5925277] (imputed)	N
1	rs34963268	1	22710877	rs34963268	2018-09-20	28869591	Kemp JP	2017-09-04	Nat Genet	www.ncbi.nlm.nih.gov/pubmed/28869591	Identification of 153 new loci associated with heel bone mineral density and functional involvement of GPC6 in osteoporosis.	Heel bone mineral density	76,067 European ancestry women, 66,420 European ancestry men	NA	1p36.12	ZBTB40	PPIAP34 - ZBTB40	ENSG00000234397	ENSG00000184677		61053	44454	rs34963268-G	rs34963268	0	34963268	intergenic_variant	1	0.824657	3e-25	24.5229	(men)	0.0676047	[0.055-0.081] unit decrease	NR [17166351] (imputed)	N
1	rs34963268	1	22710877	rs34963268	2018-09-20	28869591	Kemp JP	2017-09-04	Nat Genet	www.ncbi.nlm.nih.gov/pubmed/28869591	Identification of 153 new loci associated with heel bone mineral density and functional involvement of GPC6 in osteoporosis.	Heel bone mineral density	76,067 European ancestry women, 66,420 European ancestry men	NA	1p36.12	ZBTB40	PPIAP34 - ZBTB40	ENSG00000234397	ENSG00000184677		61053	44454	rs34963268-G	rs34963268	0	34963268	intergenic_variant	1	0.823891	1e-50	50		0.0642023	[0.056-0.073] unit decrease	NR [17166351] (imputed)	N
1	rs34963268	1	22710877	rs34963268	2018-09-20	28869591	Kemp JP	2017-09-04	Nat Genet	www.ncbi.nlm.nih.gov/pubmed/28869591	Identification of 153 new loci associated with heel bone mineral density and functional involvement of GPC6 in osteoporosis.	Heel bone mineral density	76,067 European ancestry women, 66,420 European ancestry men	NA	1p36.12	ZBTB40	PPIAP34 - ZBTB40	ENSG00000234397	ENSG00000184677		61053	44454	rs34963268-G	rs34963268	0	34963268	intergenic_variant	1	0.823221	1e-25	25	(women)	0.0601535	[0.048-0.072] unit decrease	NR [17166351] (imputed)	N
1	rs34963268	1	22710877	rs34963268	2018-10-18	30048462	Kim SK	2018-07-26	PLoS One	www.ncbi.nlm.nih.gov/pubmed/30048462	Identification of 613 new loci associated with heel bone mineral density and a polygenic risk score for bone mineral density, osteoporosis and fracture.	Heel bone mineral density	394,929 European ancestry individuals	NA	1p36.12		PPIAP34 - ZBTB40	ENSG00000234397	ENSG00000184677		61053	44454	rs34963268-?	rs34963268	0	34963268	intergenic_variant	1	NR	2e-126	125.699		0.0630582	[0.058-0.068] unit decrease	Affymetrix [20259828] (imputed)	N
1	rs34963268	1	22710877	rs34963268	2020-09-18	32888494	Vuckovic D	2020-09-01	Cell	www.ncbi.nlm.nih.gov/pubmed/32888494	The Polygenic and Monogenic Basis of Blood Traits and Diseases.	Mean reticulocyte volume	408,112 British individuals	NA	1p36.12		PPIAP34 - ZBTB40	ENSG00000234397	ENSG00000184677		61053	44454	rs34963268-C	rs34963268	0	34963268	intergenic_variant	1	0.176129	1e-14	14		0.0224459	[0.017-0.028] unit decrease	Affymetrix [93095623] (imputed)	N
1	rs34963268	1	22710877	rs34963268	2019-02-08	30595370	Kichaev G	2018-12-27	Am J Hum Genet	www.ncbi.nlm.nih.gov/pubmed/30595370	Leveraging Polygenic Functional Enrichment to Improve GWAS Power.	Red blood cell count	approximately 445,000 European ancestry individuals	NA	1p36.12		PPIAP34 - ZBTB40	ENSG00000234397	ENSG00000184677		61053	44454	rs34963268-?	rs34963268	0	34963268	intergenic_variant	1	NR	3e-08	7.52288		NA		NR [~ 8900000] (imputed)	N
1	rs34963268	1	22711473	rs6426749	2009-10-16	19801982	Rivadeneira F	2009-10-04	Nat Genet	www.ncbi.nlm.nih.gov/pubmed/19801982	Twenty bone-mineral-density loci identified by large-scale meta-analysis of genome-wide association studies.	Bone mineral density (hip)	19,195 European ancestry individuals	NA	1p36.12	ZBTB40	PPIAP34 - ZBTB40	ENSG00000234397	ENSG00000184677		61649	43858	rs6426749-C	rs6426749	0	6426749	intergenic_variant	1	0.17	9e-08	7.04576		0.08	[0.05-0.11] s.d. increase	Affymetrix, Illumina [2543686] (imputed)	N
1	rs34963268	1	22711473	rs6426749	2019-05-01	22504420	Estrada K	2012-04-15	Nat Genet	www.ncbi.nlm.nih.gov/pubmed/22504420	Genome-wide meta-analysis identifies 56 bone mineral density loci and reveals 14 loci associated with risk of fracture.	Femoral neck bone mineral density	Up to 32,961 European and East Asian ancestry individuals	Up to 50,933 European and East Asian ancestry individuals	1p36.12	ZBTB40	PPIAP34 - ZBTB40	ENSG00000234397	ENSG00000184677		61649	43858	rs6426749-C	rs6426749	0	6426749	intergenic_variant	1	0.17	7e-57	56.1549		0.11	[NR] unit increase	Affymetrix, Illumina [~ 2500000] (imputed)	N
1	rs34963268	1	22711473	rs6426749	2018-10-17	30158200	Trajanoska K	2018-08-29	BMJ	www.ncbi.nlm.nih.gov/pubmed/30158200	Assessment of the genetic and clinical determinants of fracture risk: genome wide association and mendelian randomisation study.	Fractures	37,857 European or East Asian ancestry cases, 227,116 European or East Asian ancestry controls	18,779 European, East Asian or other ancestry cases, 32,078 European, East Asian or other ancestry controls	1p36.12		PPIAP34 - ZBTB40	ENSG00000234397	ENSG00000184677		61649	43858	rs6426749-G	rs6426749	0	6426749	intergenic_variant	1	0.8288	2e-07	6.69897		1.05		Affymetrix, Illumina [2539801] (imputed)	N
1	rs34963268	1	22711473	rs6426749	2020-09-21	32888493	Chen MH	2020-09-01	Cell	www.ncbi.nlm.nih.gov/pubmed/32888493	Trans-ethnic and Ancestry-Specific Blood-Cell Genetics in 746,667 Individuals from 5 Global Populations.	Red cell distribution width	531,774 European ancestry individuals	NA	1p36.12	NR	PPIAP34 - ZBTB40	ENSG00000234397	ENSG00000184677		61649	43858	rs6426749-G	rs6426749	0	6426749	intergenic_variant	1	0.822695	5e-30	29.301		0.027898	[0.023-0.033] SD unit increase	Affymetrix, Illumina [49860007] (imputed)	N
1	rs34963268	1	22711473	rs6426749	2020-09-21	32888493	Chen MH	2020-09-01	Cell	www.ncbi.nlm.nih.gov/pubmed/32888493	Trans-ethnic and Ancestry-Specific Blood-Cell Genetics in 746,667 Individuals from 5 Global Populations.	Red cell distribution width	563,352 African American or Afro-Caribbean, African ancestry, European ancestry, East Asian ancestry, Hispanic or Latin American and South Asian ancestry individuals	NA	1p36.12	NR	PPIAP34 - ZBTB40	ENSG00000234397	ENSG00000184677		61649	43858	rs6426749-G	rs6426749	0	6426749	intergenic_variant	1	0.820099	2e-28	27.699		NA		Affymetrix, Illumina [22063850] (imputed)	N
2	rs10789188	1	66053791	rs10789188	2021-02-19	33547301	Chen VL	2021-02-05	Nat Commun	www.ncbi.nlm.nih.gov/pubmed/33547301	Genome-wide association study of serum liver enzymes implicates diverse metabolic and liver pathology.	Serum alkaline phosphatase levels	390,964 European ancestry individuals	105,030 East Asian ancestry individuals	1p31.3	LEPR	LEPR			ENSG00000116678	NA	NA	rs10789188-A	rs10789188	0	10789188	intron_variant	0	0.33	1e-17	17		8.56	z-score increase	Affymetrix [4311822] (imputed)	N
2	rs10789188	1	66053791	rs10789188	2022-10-24	36168886	Thareja G	2022-09-28	Hum Mol Genet	www.ncbi.nlm.nih.gov/pubmed/36168886	Differences and commonalities in the genetic architecture of protein quantitative trait loci in European and Arab populations.	Leptin receptor levels	2,935 Qatari ancestry individuals	NA	1p31.3		LEPR			ENSG00000116678	NA	NA	rs10789188-G	rs10789188	0	10789188	intron_variant	0	0.476831	2e-38	37.699		0.355091	[0.3-0.41] unit decrease	NR [10004359]	N
2	rs10789188	1	66058801	rs4655537	2022-04-11	28240269	Suhre K	2017-02-27	Nat Commun	www.ncbi.nlm.nih.gov/pubmed/28240269	Connecting genetic risk to disease end points through the human blood plasma proteome.	Leptin receptor levels	997 European ancestry individuals	338 Greater Middle Eastern (Middle Eastern, North African or Persian), South Asian ancestry, Asian ancestry individuals	1p31.3		LEPR			ENSG00000116678	NA	NA	rs4655537-A	rs4655537	0	4655537	intron_variant	0	NR	7e-15	14.1549		0.3502	[0.26-0.44] unit increase	Affymetrix [509946]	N
2	rs767623284	1	66178918	rs7511672	2021-08-24	34021172	Christakoudi S	2021-05-21	Sci Rep	www.ncbi.nlm.nih.gov/pubmed/34021172	GWAS of allometric body-shape indices in UK Biobank identifies loci suggesting associations with morphogenesis, organogenesis, adrenal cell renewal and cancer.	Waist-to-hip ratio adjusted for BMI	219,872 British ancestry women	NA	1p31.3	RN7SL854P	LEPR - RN7SL854P	ENSG00000116678	ENSG00000239319		71676	47823	rs7511672-A	rs7511672	0	7511672	non_coding_transcript_exon_variant	1	NR	4e-08	7.39794		0.0154025	[0.0099-0.0209] unit increase	Affymetrix [319769] (imputed)	N
2	rs767623284	1	66178918	rs7511672	2022-05-11	35115687	Hautakangas H	2022-02-03	Nat Genet	www.ncbi.nlm.nih.gov/pubmed/35115687	Genome-wide analysis of 102,084 migraine cases identifies 123 risk loci and subtype-specific risk alleles.	Migraine	102,084 European ancestry cases, 771,257 European ancestry controls	NA	1p31.3		LEPR - RN7SL854P	ENSG00000116678	ENSG00000239319		71676	47823	rs7511672-G	rs7511672	0	7511672	non_coding_transcript_exon_variant	1	0.538291	1e-09	9		1.03175	[1.02-1.04] increase	Illumina [10843197] (imputed)	N
2	rs767623284	1	66191075	rs4291477	2020-09-21	32888493	Chen MH	2020-09-01	Cell	www.ncbi.nlm.nih.gov/pubmed/32888493	Trans-ethnic and Ancestry-Specific Blood-Cell Genetics in 746,667 Individuals from 5 Global Populations.	Monocyte count	639,696 African American or Afro-Caribbean, African ancestry, European ancestry, East Asian ancestry, Hispanic or Latin American and South Asian ancestry individuals	NA	1p31.3	NR	LEPR - RN7SL854P	ENSG00000116678	ENSG00000239319		83833	35666	rs4291477-A	rs4291477	0	4291477	regulatory_region_variant	1	0.560423	1e-10	10		NA		Affymetrix, Illumina [23467995] (imputed)	N
3	rs6909279	6	151855593	rs10872673	2019-01-31	27476799	Nielson CM	2016-09-06	J Bone Miner Res	www.ncbi.nlm.nih.gov/pubmed/27476799	Novel Genetic Variants Associated With Increased Vertebral Volumetric BMD, Reduced Vertebral Fracture Risk, and Increased Expression of SLC1A3 and EPHB2.	Lumbar spine bone mineral density (trabecular)	12,287 European ancestry individuals	2,987 individuals	6q25.1	C6orf97	CCDC170			ENSG00000120262	NA	NA	rs10872673-G	rs10872673	0	10872673	intron_variant	0	0.6	8e-07	6.09691		0.065	[0.041-0.089] unit increase	Affymetrix, Illumina [up to 37790451] (imputed)	N
3	rs6909279	6	151855593	rs10872673	2019-01-31	27476799	Nielson CM	2016-09-06	J Bone Miner Res	www.ncbi.nlm.nih.gov/pubmed/27476799	Novel Genetic Variants Associated With Increased Vertebral Volumetric BMD, Reduced Vertebral Fracture Risk, and Increased Expression of SLC1A3 and EPHB2.	Lumbar spine bone mineral density (integral)	11,080 European ancestry individuals	NA	6q25.1	C6orf97	CCDC170			ENSG00000120262	NA	NA	rs10872673-G	rs10872673	0	10872673	intron_variant	0	0.6	2e-07	6.69897		0.066	[0.041-0.091] unit increase	Affymetrix, Illumina [up to 2659730] (imputed)	N
3	rs6909279	6	151855593	rs10872673	2019-02-08	30595370	Kichaev G	2018-12-27	Am J Hum Genet	www.ncbi.nlm.nih.gov/pubmed/30595370	Leveraging Polygenic Functional Enrichment to Improve GWAS Power.	Cardiovascular disease	approximately 459,000 European ancestry individuals	NA	6q25.1		CCDC170			ENSG00000120262	NA	NA	rs10872673-?	rs10872673	0	10872673	intron_variant	0	NR	7e-08	7.1549		NA		NR [~ 8900000] (imputed)	N
3	rs6909279	6	151855593	rs10872673	2021-12-14	34594039	Sakaue S	2021-09-30	Nat Genet	www.ncbi.nlm.nih.gov/pubmed/34594039	A cross-population atlas of genetic associations for 220 human phenotypes.	Serum alkaline phosphatase levels	344,292 European ancestry individuals, 118,886 East Asian ancestry individuals	NA	6q25.1		CCDC170			ENSG00000120262	NA	NA	rs10872673-T	rs10872673	0	10872673	intron_variant	0	NR	2e-11	10.699		0.0141	[0.01-0.0182] unit decrease	Affymetrix, Illumina [20533886] (imputed)	N
3	rs6909279	6	151857594	rs6931664	2019-01-28	30598549	Morris JA	2018-12-31	Nat Genet	www.ncbi.nlm.nih.gov/pubmed/30598549	An atlas of genetic influences on osteoporosis in humans and mice.	Heel bone mineral density	426,824 British ancestry individuals	NA	6q25.1	CCDC170	CCDC170			ENSG00000120262	NA	NA	rs6931664-A	rs6931664	0	6931664	intron_variant	0	0.40062	2e-33	32.699		0.029679	[0.025-0.035] unit decrease	NR [13737936] (imputed)	N
3	rs6909279	6	151857713	rs1832727	2022-04-13	34673960	Greenbaum J	2021-10-21	Hum Mol Genet	www.ncbi.nlm.nih.gov/pubmed/34673960	A multi-ethnic whole genome sequencing study to identify novel loci for bone mineral density.	Bone mineral density (spine)	2,948 African American individuals, 39,107 European ancestry individuals, 2,451 Hispanic individuals	NA	6q25.1		CCDC170			ENSG00000120262	NA	NA	rs1832727-?	rs1832727	0	1832727	intron_variant	0	NR	4e-14	13.3979		NA		NR [15500000] (imputed)	N
3	rs1871859	6	151858598	rs9371220	2019-02-13	29507422	Hoffmann TJ	2018-03-05	Nat Genet	www.ncbi.nlm.nih.gov/pubmed/29507422	A large electronic-health-record-based genome-wide study of serum lipids.	Low density lipoprotein cholesterol levels	265,204 European ancestry individuals, 7,795 Hispanic individuals, 6,855 East Asian ancestry individuals, 2,958 African American individuals, 439 South Asian ancestry individuals	NA	6q25.1	NR	CCDC170			ENSG00000120262	NA	NA	rs9371220-C	rs9371220	0	9371220	intron_variant	0	NR	8e-07	6.09691		0.023	unit decrease	Affymetrix [at least 7091467] (imputed)	N
3	rs1871859	6	151858598	rs9371220	2019-02-13	29507422	Hoffmann TJ	2018-03-05	Nat Genet	www.ncbi.nlm.nih.gov/pubmed/29507422	A large electronic-health-record-based genome-wide study of serum lipids.	Total cholesterol levels	265,204 European ancestry individuals, 7,795 Hispanic individuals, 6,855 East Asian ancestry individuals, 2,958 African American individuals, 439 South Asian ancestry individuals	NA	6q25.1	NR	CCDC170			ENSG00000120262	NA	NA	rs9371220-C	rs9371220	0	9371220	intron_variant	0	NR	7e-09	8.1549		0.027	unit decrease	Affymetrix [at least 7091467] (imputed)	N
3	rs1871859	6	151872963	rs9371538	2017-02-13	27424934	Choi HJ	2016-07-15	Bone	www.ncbi.nlm.nih.gov/pubmed/27424934	Genome-wide association study in East Asians suggests UHMK1 as a novel bone mineral density susceptibility gene.	Bone mineral density (spine)	2,729 Korean ancestry individuals	1,547 Han Chinese ancestry individuals, 3,237 European ancestry individuals	6q25.1	ESR1	CCDC170			ENSG00000120262	NA	NA	rs9371538-T	rs9371538	0	9371538	intron_variant	0	0.45	6e-09	8.22185		0.11	NR unit decrease	Affymetrix [328918]	N
3	rs1871859	6	151872963	rs9371538	2017-02-13	27424934	Choi HJ	2016-07-15	Bone	www.ncbi.nlm.nih.gov/pubmed/27424934	Genome-wide association study in East Asians suggests UHMK1 as a novel bone mineral density susceptibility gene.	Bone mineral density (spine)	2,729 Korean ancestry individuals	1,547 Han Chinese ancestry individuals, 3,237 European ancestry individuals	6q25.1	ESR1	CCDC170			ENSG00000120262	NA	NA	rs9371538-T	rs9371538	0	9371538	intron_variant	0	0.45	3e-06	5.52288	(males)	0.14	NR unit decrease	Affymetrix [328918]	N
3	rs1871859	6	151873896	rs13213582	2021-06-29	33462484	Sinnott-Armstrong N	2021-01-18	Nat Genet	www.ncbi.nlm.nih.gov/pubmed/33462484	Genetics of 35 blood and urine biomarkers in the UK Biobank.	Serum phosphate levels	312,888 European ancestry individuals, 5,568 African ancestry individuals, 6,685 South Asian ancestry individuals	NA	6q25.1	NR	CCDC170			ENSG00000120262	NA	NA	rs13213582-T	rs13213582	0	13213582	intron_variant	0	NR	5e-12	11.301		0.0281	[0.02-0.036] unit increase	Affymetrix [9000000] (imputed)	N
3	rs6909279	6	151874122	rs9478217	2018-03-05	29304378	Medina-Gomez C	2018-01-04	Am J Hum Genet	www.ncbi.nlm.nih.gov/pubmed/29304378	Life-Course Genome-wide Association Study Meta-analysis of Total Body BMD and Assessment of Age-Specific Effects.	Total body bone mineral density (age 30-45)	10,062 European and unknown ancestry individuals	NA	6q25.1	NR	CCDC170			ENSG00000120262	NA	NA	rs9478217-A	rs9478217	0	9478217	intron_variant	0	0.4637	4e-15	14.3979		0.1173	unit decrease	Affymetrix, Illumina [~ 23700000] (imputed)	N
3	rs6909279	6	151882362	rs9478219	2022-04-13	34673960	Greenbaum J	2021-10-21	Hum Mol Genet	www.ncbi.nlm.nih.gov/pubmed/34673960	A multi-ethnic whole genome sequencing study to identify novel loci for bone mineral density.	Bone mineral density (femoral neck)	2,948 African American individuals, 39,107 European ancestry individuals, 2,451 Hispanic individuals	NA	6q25.1		CCDC170			ENSG00000120262	NA	NA	rs9478219-?	rs9478219	0	9478219	intron_variant	0	NR	4e-14	13.3979		NA		NR [15500000] (imputed)	N
3	rs1871859	6	151885986	rs9371221	2019-11-27	31453325	Wang H	2019-08-14	Sci Adv	www.ncbi.nlm.nih.gov/pubmed/31453325	Genotype-by-environment interactions inferred from genetic effects on phenotypic variability in the UK Biobank.	Heel bone mineral density	197,261 European ancestry individuals	NA	6q25.1	CCDC170	CCDC170			ENSG00000120262	NA	NA	rs9371221-?	rs9371221	0	9371221	intron_variant	0	NR	1e-76	76		NA		NR [5554549] (imputed)	N
3	rs1871859	6	151885986	rs9371221	2019-11-27	31453325	Wang H	2019-08-14	Sci Adv	www.ncbi.nlm.nih.gov/pubmed/31453325	Genotype-by-environment interactions inferred from genetic effects on phenotypic variability in the UK Biobank.	Heel bone mineral density variance	197,261 European ancestry individuals	NA	6q25.1	CCDC170	CCDC170			ENSG00000120262	NA	NA	rs9371221-?	rs9371221	0	9371221	intron_variant	0	NR	5e-10	9.30103		NA		NR [5554549] (imputed)	N
3	rs6909279	6	151895456	rs6909279	2019-02-08	30595370	Kichaev G	2018-12-27	Am J Hum Genet	www.ncbi.nlm.nih.gov/pubmed/30595370	Leveraging Polygenic Functional Enrichment to Improve GWAS Power.	Heel bone mineral density	approximately 446,000 European ancestry individuals	NA	6q25.1		CCDC170			ENSG00000120262	NA	NA	rs6909279-?	rs6909279	0	6909279	intron_variant	0	NR	1e-300	300		NA		NR [~ 8900000] (imputed)	N
3	rs6909279	6	151895456	rs6909279	2013-05-21	23437003	Paternoster L	2013-02-21	PLoS Genet	www.ncbi.nlm.nih.gov/pubmed/23437003	Genetic determinants of trabecular and cortical volumetric bone mineral densities and bone microstructure.	Bone mineral density	up to 5,878 European ancestry individuals	up to 1,052 European ancestry individuals	6q25.1	ESR1, C6orf97	CCDC170			ENSG00000120262	NA	NA	rs6909279-G	rs6909279	0	6909279	intron_variant	0	0.4	1e-09	9	(Cortical vBMD)	0.09	[0.070-0.110] unit decrease	Illumina [2401124] (imputed)	N
3	rs6909279	6	151896235	rs9479075	2018-07-04	29499414	Pei YF	2018-02-27	Bone	www.ncbi.nlm.nih.gov/pubmed/29499414	Joint study of two genome-wide association meta-analyses identified 20p12.1 and 20q13.33 for bone mineral density.	Lumbar spine bone mineral density	up to 4,692 European ancestry individuals, up to 1,539 Han Chinese ancestry individuals, up to 849 African American individuals, up to 446 Hispanic individuals, 2,882 European ancestry whole-genome sequenced individuals, 3,549 European ancestry whole-exome sequenced individuals, 26,534 European ancestry non-array genotype imputed individuals	NA	6q25.1	C6ORF97	CCDC170			ENSG00000120262	NA	NA	rs9479075-A	rs9479075	0	9479075	intron_variant	0	0.488202	4e-14	13.3979		0.06	[0.045-0.075] unit increase	Affymetrix, Illumina [7998108] (imputed)	N
3	rs6909279	6	151896235	rs9479075	2018-07-04	29499414	Pei YF	2018-02-27	Bone	www.ncbi.nlm.nih.gov/pubmed/29499414	Joint study of two genome-wide association meta-analyses identified 20p12.1 and 20q13.33 for bone mineral density.	Femoral neck bone mineral density	up to 4,692 European ancestry individuals, up to 1,539 Han Chinese ancestry individuals, up to 849 African American individuals, up to 446 Hispanic individuals, 2,882 European ancestry whole-genome sequenced individuals, 3,549 European ancestry whole-exome sequenced individuals, 26,534 European ancestry non-array genotype imputed individuals	NA	6q25.1	C6ORF97	CCDC170			ENSG00000120262	NA	NA	rs9479075-A	rs9479075	0	9479075	intron_variant	0	0.488202	2e-13	12.699		0.0515	[0.038-0.065] unit increase	Affymetrix, Illumina [7998108] (imputed)	N
3	rs1871859	6	151898506	rs1871859	2014-07-20	24249740	Zhang L	2013-11-17	Hum Mol Genet	www.ncbi.nlm.nih.gov/pubmed/24249740	Multistage genome-wide association meta-analyses identified two new loci for bone mineral density.	Bone mineral density	5,833 European ancestry females, 2,639 European ancestry males, 784 Han Chinese ancestry females, 763 Han Chinese ancestry males, 712 African American females, 409 Hispanic females	7,010 European ancestry females, 3,772 European ancestry males, 2,980 East Asian ancestry females, 2,159 East Asian ancestry males	6q25.1	C6orf97	CCDC170			ENSG00000120262	NA	NA	rs1871859-?	rs1871859	0	1871859	intron_variant	0	NR	9e-13	12.0458	(spine)	NA		Affymetrix, Illumina [5842825] (imputed)	N
3	rs1871859	6	151898506	rs1871859	2019-01-28	30598549	Morris JA	2018-12-31	Nat Genet	www.ncbi.nlm.nih.gov/pubmed/30598549	An atlas of genetic influences on osteoporosis in humans and mice.	Heel bone mineral density	426,824 British ancestry individuals	NA	6q25.1	CCDC170	CCDC170			ENSG00000120262	NA	NA	rs1871859-C	rs1871859	0	1871859	intron_variant	0	0.876864	2e-101	100.699		0.0728283	[0.066-0.08] unit increase	NR [13737936] (imputed)	N
3	rs1871859	6	151898506	rs1871859	2020-09-21	32888493	Chen MH	2020-09-01	Cell	www.ncbi.nlm.nih.gov/pubmed/32888493	Trans-ethnic and Ancestry-Specific Blood-Cell Genetics in 746,667 Individuals from 5 Global Populations.	Lymphocyte count	524,923 European ancestry individuals	NA	6q25.1	NR	CCDC170			ENSG00000120262	NA	NA	rs1871859-T	rs1871859	0	1871859	intron_variant	0	0.124218	2e-11	10.699		0.019351	[0.014-0.025] SD unit increase	Affymetrix, Illumina [50265552] (imputed)	N
3	rs1871859	6	151898506	rs1871859	2020-09-21	32888493	Chen MH	2020-09-01	Cell	www.ncbi.nlm.nih.gov/pubmed/32888493	Trans-ethnic and Ancestry-Specific Blood-Cell Genetics in 746,667 Individuals from 5 Global Populations.	Lymphocyte count	643,370 African American or Afro-Caribbean, African ancestry, European ancestry, East Asian ancestry, Hispanic or Latin American and South Asian ancestry individuals	NA	6q25.1	NR	CCDC170			ENSG00000120262	NA	NA	rs1871859-T	rs1871859	0	1871859	intron_variant	0	0.183316	2e-10	9.69897		NA		Affymetrix, Illumina [23472807] (imputed)	N
3	rs1871859	6	151898506	rs1871859	2020-09-18	32888494	Vuckovic D	2020-09-01	Cell	www.ncbi.nlm.nih.gov/pubmed/32888494	The Polygenic and Monogenic Basis of Blood Traits and Diseases.	Lymphocyte count	408,112 British individuals	NA	6q25.1	CCDC170	CCDC170			ENSG00000120262	NA	NA	rs1871859-T	rs1871859	0	1871859	intron_variant	0	0.122733	2e-11	10.699		0.0223757	[0.016-0.029] unit increase	Affymetrix [93095623] (imputed)	N
3	rs1871859	6	151898506	rs1871859	2018-10-18	30048462	Kim SK	2018-07-26	PLoS One	www.ncbi.nlm.nih.gov/pubmed/30048462	Identification of 613 new loci associated with heel bone mineral density and a polygenic risk score for bone mineral density, osteoporosis and fracture.	Heel bone mineral density	394,929 European ancestry individuals	NA	6q25.1		CCDC170			ENSG00000120262	NA	NA	rs1871859-?	rs1871859	0	1871859	intron_variant	0	NR	5e-255	254.301		0.105936	[0.1-0.112] unit increase	Affymetrix [20259828] (imputed)	N
3	rs1871859	6	151898506	rs1871859	2022-11-17	34887591	Graham SE	2021-12-09	Nature	www.ncbi.nlm.nih.gov/pubmed/34887591	The power of genetic diversity in genome-wide association studies of lipids.	Total cholesterol levels	40,963 South Asian ancestry individuals, 48,057 Hispanic individuals, 99,432 Admixed African or African ancestry individuals, 146,492 East Asian ancestry individuals, 1,320,016 European ancestry individuals	NA	6q25.1		CCDC170			ENSG00000120262	NA	NA	rs1871859-?	rs1871859	0	1871859	intron_variant	0	NR	3e-23	22.5229		NA		NR [52000000] (imputed)	N
3	rs1871859	6	151898506	rs1871859	2021-01-22	33097703	Surakka I	2020-10-23	Nat Commun	www.ncbi.nlm.nih.gov/pubmed/33097703	MEPE loss-of-function variant associates with decreased bone mineral density and increased fracture risk.	Ultradistal forearm bone mineral density	21,907 European ancestry individuals	NA	6q25.1	NR	CCDC170			ENSG00000120262	NA	NA	rs1871859-?	rs1871859	0	1871859	intron_variant	0	0.862525	8e-13	12.0969		0.111489	[0.081-0.142] SD units increase	Illumina [11603265] (imputed)	N
3	rs1871859	6	151898506	rs1871859	2022-11-17	34887591	Graham SE	2021-12-09	Nature	www.ncbi.nlm.nih.gov/pubmed/34887591	The power of genetic diversity in genome-wide association studies of lipids.	Total cholesterol levels	1,320,016 European ancestry individuals	NA	6q25.1		CCDC170			ENSG00000120262	NA	NA	rs1871859-T	rs1871859	0	1871859	intron_variant	0	0.129984	1e-17	17		0.02046	[0.017-0.024] unit increase	NR [52000000] (imputed)	N
3	rs1871859	6	151898506	rs1871859	2022-11-17	34887591	Graham SE	2021-12-09	Nature	www.ncbi.nlm.nih.gov/pubmed/34887591	The power of genetic diversity in genome-wide association studies of lipids.	Non-HDL cholesterol levels	40,963 South Asian ancestry individuals, 48,057 Hispanic individuals, 99,432 Admixed African or African ancestry individuals, 146,492 East Asian ancestry individuals, 1,320,016 European ancestry individuals	NA	6q25.1		CCDC170			ENSG00000120262	NA	NA	rs1871859-?	rs1871859	0	1871859	intron_variant	0	NR	4e-14	13.3979		NA		NR [52000000] (imputed)	N
3	rs1871859	6	151898506	rs1871859	2022-11-17	34887591	Graham SE	2021-12-09	Nature	www.ncbi.nlm.nih.gov/pubmed/34887591	The power of genetic diversity in genome-wide association studies of lipids.	Non-HDL cholesterol levels	1,320,016 European ancestry individuals	NA	6q25.1		CCDC170			ENSG00000120262	NA	NA	rs1871859-T	rs1871859	0	1871859	intron_variant	0	0.131474	9e-13	12.0458		0.020086	[0.015-0.025] unit increase	NR [52000000] (imputed)	N
3	rs1871859	6	151898506	rs1871859	2022-11-17	34887591	Graham SE	2021-12-09	Nature	www.ncbi.nlm.nih.gov/pubmed/34887591	The power of genetic diversity in genome-wide association studies of lipids.	Low density lipoprotein cholesterol levels	40,963 South Asian ancestry individuals, 48,057 Hispanic individuals, 99,432 Admixed African or African ancestry individuals, 146,492 East Asian ancestry individuals, 1,320,016 European ancestry individuals	NA	6q25.1		CCDC170			ENSG00000120262	NA	NA	rs1871859-?	rs1871859	0	1871859	intron_variant	0	NR	2e-17	16.699		NA		NR [52000000] (imputed)	N
3	rs1871859	6	151898506	rs1871859	2022-11-17	34887591	Graham SE	2021-12-09	Nature	www.ncbi.nlm.nih.gov/pubmed/34887591	The power of genetic diversity in genome-wide association studies of lipids.	Low density lipoprotein cholesterol levels	1,320,016 European ancestry individuals	NA	6q25.1		CCDC170			ENSG00000120262	NA	NA	rs1871859-T	rs1871859	0	1871859	intron_variant	0	0.12988	1e-14	14		0.0184903	[0.014-0.023] unit increase	NR [52000000] (imputed)	N
3	rs1871859	6	151898506	rs1871859	2022-11-17	36329257	Lee CJ	2022-11-03	Commun Biol	www.ncbi.nlm.nih.gov/pubmed/36329257	Phenome-wide analysis of Taiwan Biobank reveals novel glycemia-related loci and genetic risks for diabetes.	Bone stiffness index	75,665 Taiwanese ancestry individuals	NA	6q25.1		CCDC170			ENSG00000120262	NA	NA	rs1871859-?	rs1871859	0	1871859	intron_variant	0	NR	2e-17	16.699	(Conditioned on rs35883965)	NA		NR [5925277] (imputed)	N
3	rs1871859	6	151898506	rs1871859	2021-12-14	34594039	Sakaue S	2021-09-30	Nat Genet	www.ncbi.nlm.nih.gov/pubmed/34594039	A cross-population atlas of genetic associations for 220 human phenotypes.	Lymphocyte count	349,856 European ancestry individuals, 95,717 East Asian ancestry individuals	NA	6q25.1		CCDC170			ENSG00000120262	NA	NA	rs1871859-T	rs1871859	0	1871859	intron_variant	0	NR	6e-09	8.22185		0.0163	[0.011-0.022] unit increase	Affymetrix, Illumina [20531022] (imputed)	N
3	rs6909279	6	151901337	rs11155797	2022-04-13	34673960	Greenbaum J	2021-10-21	Hum Mol Genet	www.ncbi.nlm.nih.gov/pubmed/34673960	A multi-ethnic whole genome sequencing study to identify novel loci for bone mineral density.	Bone mineral density (femoral neck)	1,825 African American females, 26,724 European ancestry females, 1,683 Hispanic females	NA	6q25.1		CCDC170			ENSG00000120262	NA	NA	rs11155797-?	rs11155797	0	11155797	intron_variant	0	NR	9e-12	11.0458		NA		NR [NR] (imputed)	N
3	rs6909279	6	151910126	rs6557155	2018-03-05	29304378	Medina-Gomez C	2018-01-04	Am J Hum Genet	www.ncbi.nlm.nih.gov/pubmed/29304378	Life-Course Genome-wide Association Study Meta-analysis of Total Body BMD and Assessment of Age-Specific Effects.	Total body bone mineral density	56,284 European ancestry individuals, up to 1,333 African American individuals, up to 9,328 admixed individuals	NA	6q25.1	NR	CCDC170			ENSG00000120262	NA	NA	rs6557155-T	rs6557155	0	6557155	intron_variant	0	0.4318	3e-37	36.5229		0.0751	unit decrease	Affymetrix, Illumina [~ 23700000] (imputed)	N
3	rs6909279	6	151910126	rs6557155	2018-03-05	29304378	Medina-Gomez C	2018-01-04	Am J Hum Genet	www.ncbi.nlm.nih.gov/pubmed/29304378	Life-Course Genome-wide Association Study Meta-analysis of Total Body BMD and Assessment of Age-Specific Effects.	Total body bone mineral density	56,284 European ancestry individuals, up to 1,333 African American individuals, up to 9,328 admixed individuals	NA	6q25.1	NR	CCDC170			ENSG00000120262	NA	NA	rs6557155-T	rs6557155	0	6557155	intron_variant	0	0.4158	3e-34	33.5229	(European)	0.0785	unit decrease	Affymetrix, Illumina [~ 23700000] (imputed)	N
3	rs6909279	6	151910126	rs6557155	2018-03-05	29304378	Medina-Gomez C	2018-01-04	Am J Hum Genet	www.ncbi.nlm.nih.gov/pubmed/29304378	Life-Course Genome-wide Association Study Meta-analysis of Total Body BMD and Assessment of Age-Specific Effects.	Total body bone mineral density (age 45-60)	18,805 European individuals	NA	6q25.1	NR	CCDC170			ENSG00000120262	NA	NA	rs6557155-T	rs6557155	0	6557155	intron_variant	0	0.4255	1e-18	18		0.0968	unit decrease	Affymetrix, Illumina [~ 23700000] (imputed)	N
3	rs6909279	6	151910126	rs6557155	2018-03-05	29304378	Medina-Gomez C	2018-01-04	Am J Hum Genet	www.ncbi.nlm.nih.gov/pubmed/29304378	Life-Course Genome-wide Association Study Meta-analysis of Total Body BMD and Assessment of Age-Specific Effects.	Total body bone mineral density (age over 60)	22,504 European ancestry and African American individuals	NA	6q25.1	NR	CCDC170			ENSG00000120262	NA	NA	rs6557155-T	rs6557155	0	6557155	intron_variant	0	0.428	5e-22	21.301		0.0981	unit decrease	Affymetrix, Illumina [~ 23700000] (imputed)	N
5	rs4448201	7	96117918	rs4729260	2009-10-16	19801982	Rivadeneira F	2009-10-04	Nat Genet	www.ncbi.nlm.nih.gov/pubmed/19801982	Twenty bone-mineral-density loci identified by large-scale meta-analysis of genome-wide association studies.	Bone mineral density (spine)	19,195 European ancestry individuals	NA	7q21.3	FLJ42280	SEM1			ENSG00000127922	NA	NA	rs4729260-G	rs4729260	0	4729260	intron_variant	0	0.32	2e-10	9.69897		0.08	[0.05-0.11] s.d. decrease	Affymetrix, Illumina [2543686] (imputed)	N
5	rs4448201	7	96117918	rs4729260	2020-09-18	32888494	Vuckovic D	2020-09-01	Cell	www.ncbi.nlm.nih.gov/pubmed/32888494	The Polygenic and Monogenic Basis of Blood Traits and Diseases.	Immature fraction of reticulocytes	408,112 British individuals	NA	7q21.3	SHFM1, C7orf76	SEM1			ENSG00000127922	NA	NA	rs4729260-C	rs4729260	0	4729260	intron_variant	0	0.665597	4e-09	8.39794		0.0140348	[0.0094-0.0187] unit increase	Affymetrix [93095623] (imputed)	N
5	rs4448201	7	96117918	rs4729260	2020-09-18	32888494	Vuckovic D	2020-09-01	Cell	www.ncbi.nlm.nih.gov/pubmed/32888494	The Polygenic and Monogenic Basis of Blood Traits and Diseases.	High light scatter reticulocyte percentage of red cells	408,112 British individuals	NA	7q21.3	SHFM1, C7orf76	SEM1			ENSG00000127922	NA	NA	rs4729260-C	rs4729260	0	4729260	intron_variant	0	0.665545	1e-12	12		0.0168865	[0.012-0.022] unit increase	Affymetrix [93095623] (imputed)	N
5	rs4448201	7	96117918	rs4729260	2020-09-18	32888494	Vuckovic D	2020-09-01	Cell	www.ncbi.nlm.nih.gov/pubmed/32888494	The Polygenic and Monogenic Basis of Blood Traits and Diseases.	High light scatter reticulocyte count	408,112 British individuals	NA	7q21.3	SHFM1, C7orf76	SEM1			ENSG00000127922	NA	NA	rs4729260-C	rs4729260	0	4729260	intron_variant	0	0.665536	3e-11	10.5229		0.0157548	[0.011-0.02] unit increase	Affymetrix [93095623] (imputed)	N
5	rs4448201	7	96120675	rs4727338	2019-05-01	22504420	Estrada K	2012-04-15	Nat Genet	www.ncbi.nlm.nih.gov/pubmed/22504420	Genome-wide meta-analysis identifies 56 bone mineral density loci and reveals 14 loci associated with risk of fracture.	Femoral neck bone mineral density	Up to 32,961 European and East Asian ancestry individuals	Up to 50,933 European and East Asian ancestry individuals	7q21.3	SLC25A13	SEM1			ENSG00000127922	NA	NA	rs4727338-C	rs4727338	0	4727338	intron_variant	0	0.67	8e-48	47.0969		0.08	[NR] unit increase	Affymetrix, Illumina [~ 2500000] (imputed)	N
5	rs4448201	7	96120675	rs4727338	2022-04-13	34673960	Greenbaum J	2021-10-21	Hum Mol Genet	www.ncbi.nlm.nih.gov/pubmed/34673960	A multi-ethnic whole genome sequencing study to identify novel loci for bone mineral density.	Bone mineral density (femoral neck)	1,123 African American males, 12,382 European ancestry males, 768 Hispanic males	NA	7q21.3		SEM1			ENSG00000127922	NA	NA	rs4727338-?	rs4727338	0	4727338	intron_variant	0	NR	8e-09	8.09691		NA		NR [NR] (imputed)	N
5	rs4448201	7	96127355	rs6465508	2018-10-17	30158200	Trajanoska K	2018-08-29	BMJ	www.ncbi.nlm.nih.gov/pubmed/30158200	Assessment of the genetic and clinical determinants of fracture risk: genome wide association and mendelian randomisation study.	Fractures	37,857 European or East Asian cases, 227,116 European or East Asian controls	147,200 European ancestry cases, 150,085 European ancestry controls	7q21.3	C7orf76, SHFM1	SEM1			ENSG00000127922	NA	NA	rs6465508-G	rs6465508	0	6465508	intron_variant	0	0.34	2e-19	18.699		1.04	[1.03-1.05]	Affymetrix, Illumina [2539801] (imputed)	N
5	rs4448201	7	96130553	rs10808100	2022-04-13	34673960	Greenbaum J	2021-10-21	Hum Mol Genet	www.ncbi.nlm.nih.gov/pubmed/34673960	A multi-ethnic whole genome sequencing study to identify novel loci for bone mineral density.	Bone mineral density (femoral neck)	2,948 African American individuals, 39,107 European ancestry individuals, 2,451 Hispanic individuals	NA	7q21.3		SEM1			ENSG00000127922	NA	NA	rs10808100-?	rs10808100	0	10808100	intron_variant	0	NR	2e-22	21.699		NA		NR [15500000] (imputed)	N
5	rs4448201	7	96130553	rs10808100	2022-04-13	34673960	Greenbaum J	2021-10-21	Hum Mol Genet	www.ncbi.nlm.nih.gov/pubmed/34673960	A multi-ethnic whole genome sequencing study to identify novel loci for bone mineral density.	Bone mineral density (femoral neck)	1,825 African American females, 26,724 European ancestry females, 1,683 Hispanic females	NA	7q21.3		SEM1			ENSG00000127922	NA	NA	rs10808100-?	rs10808100	0	10808100	intron_variant	0	NR	1e-17	17		NA		NR [NR] (imputed)	N
5	rs4448201	7	96130553	rs10808100	2022-04-13	34673960	Greenbaum J	2021-10-21	Hum Mol Genet	www.ncbi.nlm.nih.gov/pubmed/34673960	A multi-ethnic whole genome sequencing study to identify novel loci for bone mineral density.	Bone mineral density (spine)	1,825 African American females, 26,724 European ancestry females, 1,683 Hispanic females	NA	7q21.3		SEM1			ENSG00000127922	NA	NA	rs10808100-?	rs10808100	0	10808100	intron_variant	0	NR	3e-10	9.52288		NA		NR [NR] (imputed)	N
5	rs4448201	7	96133319	rs6965122	2019-01-28	30598549	Morris JA	2018-12-31	Nat Genet	www.ncbi.nlm.nih.gov/pubmed/30598549	An atlas of genetic influences on osteoporosis in humans and mice.	Heel bone mineral density	426,824 British ancestry individuals	NA	7q21.3	C7orf76	SEM1			ENSG00000127922	NA	NA	rs6965122-A	rs6965122	0	6965122	intron_variant	0	0.67179	1e-74	74		0.0386692	[0.035-0.043] unit increase	NR [13737936] (imputed)	N
5	rs4448201	7	96133319	rs6965122	2019-02-08	30595370	Kichaev G	2018-12-27	Am J Hum Genet	www.ncbi.nlm.nih.gov/pubmed/30595370	Leveraging Polygenic Functional Enrichment to Improve GWAS Power.	Heel bone mineral density	approximately 446,000 European ancestry individuals	NA	7q21.3		SEM1			ENSG00000127922	NA	NA	rs6965122-?	rs6965122	0	6965122	intron_variant	0	NR	2e-119	118.699		NA		NR [~ 8900000] (imputed)	N
5	rs4448201	7	96133319	rs6965122	2018-03-05	29304378	Medina-Gomez C	2018-01-04	Am J Hum Genet	www.ncbi.nlm.nih.gov/pubmed/29304378	Life-Course Genome-wide Association Study Meta-analysis of Total Body BMD and Assessment of Age-Specific Effects.	Total body bone mineral density	56,284 European ancestry individuals, up to 1,333 African American individuals, up to 9,328 admixed individuals	NA	7q21.3	NR	SEM1			ENSG00000127922	NA	NA	rs6965122-A	rs6965122	0	6965122	intron_variant	0	0.6832	5e-31	30.301	(European)	0.0766	unit increase	Affymetrix, Illumina [~ 23700000] (imputed)	N
5	rs4448201	7	96133319	rs6965122	2022-04-13	34673960	Greenbaum J	2021-10-21	Hum Mol Genet	www.ncbi.nlm.nih.gov/pubmed/34673960	A multi-ethnic whole genome sequencing study to identify novel loci for bone mineral density.	Bone mineral density (spine)	2,948 African American individuals, 39,107 European ancestry individuals, 2,451 Hispanic individuals	NA	7q21.3		SEM1			ENSG00000127922	NA	NA	rs6965122-?	rs6965122	0	6965122	intron_variant	0	NR	4e-12	11.3979		NA		NR [15500000] (imputed)	N
5	rs4448201	7	96133531	rs7781370	2009-10-16	19801982	Rivadeneira F	2009-10-04	Nat Genet	www.ncbi.nlm.nih.gov/pubmed/19801982	Twenty bone-mineral-density loci identified by large-scale meta-analysis of genome-wide association studies.	Bone mineral density (hip)	19,195 European ancestry individuals	NA	7q21.3	FLJ42280	SEM1			ENSG00000127922	NA	NA	rs7781370-T	rs7781370	0	7781370	intron_variant	0	0.34	5e-12	11.301		0.08	[0.06-0.10] s.d. decrease	Affymetrix, Illumina [2543686] (imputed)	N
5	rs4448201	7	96133871	rs6465510	2018-03-05	29304378	Medina-Gomez C	2018-01-04	Am J Hum Genet	www.ncbi.nlm.nih.gov/pubmed/29304378	Life-Course Genome-wide Association Study Meta-analysis of Total Body BMD and Assessment of Age-Specific Effects.	Total body bone mineral density (age 45-60)	18,805 European individuals	NA	7q21.3	NR	SEM1			ENSG00000127922	NA	NA	rs6465510-A	rs6465510	0	6465510	intron_variant	0	0.6498	2e-12	11.699		0.0787	unit increase	Affymetrix, Illumina [~ 23700000] (imputed)	N
5	rs4448201	7	96134115	rs6465511	2018-03-05	29304378	Medina-Gomez C	2018-01-04	Am J Hum Genet	www.ncbi.nlm.nih.gov/pubmed/29304378	Life-Course Genome-wide Association Study Meta-analysis of Total Body BMD and Assessment of Age-Specific Effects.	Total body bone mineral density	56,284 European ancestry individuals, up to 1,333 African American individuals, up to 9,328 admixed individuals	NA	7q21.3	NR	SEM1			ENSG00000127922	NA	NA	rs6465511-C	rs6465511	0	6465511	intron_variant	0	0.3248	1e-34	34		0.0738	unit decrease	Affymetrix, Illumina [~ 23700000] (imputed)	N
5	rs4448201	7	96134115	rs6465511	2018-03-05	29304378	Medina-Gomez C	2018-01-04	Am J Hum Genet	www.ncbi.nlm.nih.gov/pubmed/29304378	Life-Course Genome-wide Association Study Meta-analysis of Total Body BMD and Assessment of Age-Specific Effects.	Total body bone mineral density (age over 60)	22,504 European ancestry and African American individuals	NA	7q21.3	NR	SEM1			ENSG00000127922	NA	NA	rs6465511-C	rs6465511	0	6465511	intron_variant	0	0.3265	1e-16	16		0.0849	unit decrease	Affymetrix, Illumina [~ 23700000] (imputed)	N
5	rs4448201	7	96135274	rs4440558	2018-09-20	28869591	Kemp JP	2017-09-04	Nat Genet	www.ncbi.nlm.nih.gov/pubmed/28869591	Identification of 153 new loci associated with heel bone mineral density and functional involvement of GPC6 in osteoporosis.	Heel bone mineral density	76,067 European ancestry women, 66,420 European ancestry men	NA	7q21.3	C7orf76	SEM1			ENSG00000127922	NA	NA	rs4440558-A	rs4440558	0	4440558	intron_variant	0	0.338518	4e-21	20.3979	(women)	0.0423163	[0.033-0.052] unit decrease	NR [17166351] (imputed)	N
5	rs4448201	7	96135274	rs4440558	2018-09-20	28869591	Kemp JP	2017-09-04	Nat Genet	www.ncbi.nlm.nih.gov/pubmed/28869591	Identification of 153 new loci associated with heel bone mineral density and functional involvement of GPC6 in osteoporosis.	Heel bone mineral density	76,067 European ancestry women, 66,420 European ancestry men	NA	7q21.3	C7orf76	SEM1			ENSG00000127922	NA	NA	rs4440558-A	rs4440558	0	4440558	intron_variant	0	0.337946	1e-25	25	(men)	0.0547858	[0.044-0.065] unit decrease	NR [17166351] (imputed)	N
5	rs4448201	7	96135274	rs4440558	2018-09-20	28869591	Kemp JP	2017-09-04	Nat Genet	www.ncbi.nlm.nih.gov/pubmed/28869591	Identification of 153 new loci associated with heel bone mineral density and functional involvement of GPC6 in osteoporosis.	Heel bone mineral density	76,067 European ancestry women, 66,420 European ancestry men	NA	7q21.3	C7orf76	SEM1			ENSG00000127922	NA	NA	rs4440558-A	rs4440558	0	4440558	intron_variant	0	0.338251	5e-47	46.301		0.0482858	[0.041-0.055] unit decrease	NR [17166351] (imputed)	N
5	rs4448201	7	96135274	rs4440558	2018-10-18	30048462	Kim SK	2018-07-26	PLoS One	www.ncbi.nlm.nih.gov/pubmed/30048462	Identification of 613 new loci associated with heel bone mineral density and a polygenic risk score for bone mineral density, osteoporosis and fracture.	Heel bone mineral density	394,929 European ancestry individuals	NA	7q21.3		SEM1			ENSG00000127922	NA	NA	rs4440558-?	rs4440558	0	4440558	intron_variant	0	NR	9e-123	122.046		0.0487134	[0.044-0.053] unit decrease	Affymetrix [20259828] (imputed)	N
5	rs4448201	7	96148577	rs6971293	2022-04-13	34673960	Greenbaum J	2021-10-21	Hum Mol Genet	www.ncbi.nlm.nih.gov/pubmed/34673960	A multi-ethnic whole genome sequencing study to identify novel loci for bone mineral density.	Bone mineral density (spine)	1,123 African American males, 12,382 European ancestry males, 768 Hispanic males	NA	7q21.3		SEM1			ENSG00000127922	NA	NA	rs6971293-?	rs6971293	0	6971293	intron_variant	0	NR	5e-09	8.30103		NA		NR [NR] (imputed)	N
5	rs4448201	7	96154912	rs4448201	2018-07-04	29499414	Pei YF	2018-02-27	Bone	www.ncbi.nlm.nih.gov/pubmed/29499414	Joint study of two genome-wide association meta-analyses identified 20p12.1 and 20q13.33 for bone mineral density.	Lumbar spine bone mineral density	up to 4,692 European ancestry individuals, up to 1,539 Han Chinese ancestry individuals, up to 849 African American individuals, up to 446 Hispanic individuals, 2,882 European ancestry whole-genome sequenced individuals, 3,549 European ancestry whole-exome sequenced individuals, 26,534 European ancestry non-array genotype imputed individuals	NA	7q21.3	FLJ42280	SEM1			ENSG00000127922	NA	NA	rs4448201-C	rs4448201	0	4448201	intron_variant	0	0.476959	1e-11	11		0.0563	[0.04-0.073] unit increase	Affymetrix, Illumina [7998108] (imputed)	N
5	rs4448201	7	96154912	rs4448201	2018-07-04	29499414	Pei YF	2018-02-27	Bone	www.ncbi.nlm.nih.gov/pubmed/29499414	Joint study of two genome-wide association meta-analyses identified 20p12.1 and 20q13.33 for bone mineral density.	Femoral neck bone mineral density	up to 4,692 European ancestry individuals, up to 1,539 Han Chinese ancestry individuals, up to 849 African American individuals, up to 446 Hispanic individuals, 2,882 European ancestry whole-genome sequenced individuals, 3,549 European ancestry whole-exome sequenced individuals, 26,534 European ancestry non-array genotype imputed individuals	NA	7q21.3	FLJ42280	SEM1			ENSG00000127922	NA	NA	rs4448201-C	rs4448201	0	4448201	intron_variant	0	0.476959	3e-20	19.5229		0.0668	[0.052-0.081] unit increase	Affymetrix, Illumina [7998108] (imputed)	N
5	rs4448201	7	96154912	rs4448201	2017-07-14	28472463	Mullin BH	2017-05-04	Hum Mol Genet	www.ncbi.nlm.nih.gov/pubmed/28472463	Genome-wide association study meta-analysis for quantitative ultrasound parameters of bone identifies five novel loci for broadband ultrasound attenuation.	Bone ultrasound measurement (velocity of sound)	1,268 whole genome sequenced European ancestry women, 8,880 European ancestry women, 6,479 European ancestry men	NA	7q21.3	C7orf76	SEM1			ENSG00000127922	NA	NA	rs4448201-G	rs4448201	0	4448201	intron_variant	0	0.33	2e-07	6.69897		0.06	[0.04-0.08] unit decrease	Illumina [11973598] (imputed)	N
5	rs4448201	7	96154912	rs4448201	2021-12-14	34594039	Sakaue S	2021-09-30	Nat Genet	www.ncbi.nlm.nih.gov/pubmed/34594039	A cross-population atlas of genetic associations for 220 human phenotypes.	Osteoporosis	8,520 European ancestry cases, 479,981 European ancestry controls, 9,794 East Asian ancestry cases, 168,932 East Asian ancestry controls	NA	7q21.3		SEM1			ENSG00000127922	NA	NA	rs4448201-C	rs4448201	0	4448201	intron_variant	0	NR	4e-08	7.39794		0.0759	[0.049-0.103] unit decrease	Affymetrix, Illumina [25844994] (imputed)	N
6	rs4263799	8	72390482	rs4131682	2021-08-24	34021172	Christakoudi S	2021-05-21	Sci Rep	www.ncbi.nlm.nih.gov/pubmed/34021172	GWAS of allometric body-shape indices in UK Biobank identifies loci suggesting associations with morphogenesis, organogenesis, adrenal cell renewal and cancer.	A body shape index	219,872 British ancestry women	NA	8q13.3	RP11-1102P16.1	EYA1			ENSG00000104313	NA	NA	rs4131682-G	rs4131682	0	4131682	intron_variant	0	NR	2e-09	8.69897		0.0172147	[0.012-0.023] unit decrease	Affymetrix [321169] (imputed)	N
6	rs4263799	8	72390482	rs4131682	2021-08-24	34021172	Christakoudi S	2021-05-21	Sci Rep	www.ncbi.nlm.nih.gov/pubmed/34021172	GWAS of allometric body-shape indices in UK Biobank identifies loci suggesting associations with morphogenesis, organogenesis, adrenal cell renewal and cancer.	Waist circumference adjusted for body mass index	219,872 British ancestry women	NA	8q13.3	RP11-1102P16.1	EYA1			ENSG00000104313	NA	NA	rs4131682-G	rs4131682	0	4131682	intron_variant	0	NR	2e-08	7.69897		0.016048	[0.01-0.022] unit decrease	Affymetrix [321114] (imputed)	N
6	rs4263799	8	72394991	rs4263799	2022-03-07	34910505	van der Meer D	2021-12-15	Sci Adv	www.ncbi.nlm.nih.gov/pubmed/34910505	The genetic architecture of human cortical folding.	Vertex-wise sulcal depth	33,748 European ancestry individuals	NA	8q13.3		EYA1			ENSG00000104313	NA	NA	rs4263799-T	rs4263799	0	4263799	intron_variant	0	0.5	2e-09	8.69897		6.01	z score increase	Affymetrix [9061022] (imputed)	N
6	rs11786889	8	72400180	rs59921208	2020-04-17	31669095	Zhu Z	2019-10-24	J Allergy Clin Immunol	www.ncbi.nlm.nih.gov/pubmed/31669095	Shared Genetic and Experimental Links between Obesity-Related Traits and Asthma Subtypes in UK Biobank.	Waist-to-hip ratio adjusted for BMI	457,690 European ancestry individuals	NA	8q13.3	NR	EYA1			ENSG00000104313	NA	NA	rs59921208-?	rs59921208	0	59921208	intron_variant	0	NR	3e-09	8.52288		NA		Affymetrix [~ 8270000] (imputed)	N
6	rs62508473	8	72407665	rs4738139	2021-08-24	34021172	Christakoudi S	2021-05-21	Sci Rep	www.ncbi.nlm.nih.gov/pubmed/34021172	GWAS of allometric body-shape indices in UK Biobank identifies loci suggesting associations with morphogenesis, organogenesis, adrenal cell renewal and cancer.	Waist-to-hip ratio adjusted for BMI	219,872 British ancestry women	NA	8q13.3	RP11-1102P16.1	EYA1			ENSG00000104313	NA	NA	rs4738139-G	rs4738139	0	4738139	intron_variant	0	NR	7e-10	9.1549		0.0178943	[0.012-0.024] unit increase	Affymetrix [319769] (imputed)	N
6	rs62508473	8	72407665	rs4738139	2021-08-24	34021172	Christakoudi S	2021-05-21	Sci Rep	www.ncbi.nlm.nih.gov/pubmed/34021172	GWAS of allometric body-shape indices in UK Biobank identifies loci suggesting associations with morphogenesis, organogenesis, adrenal cell renewal and cancer.	A body shape index	219,872 British ancestry women	NA	8q13.3	RP11-1102P16.1	EYA1			ENSG00000104313	NA	NA	rs4738139-G	rs4738139	0	4738139	intron_variant	0	NR	1e-10	10		0.0189884	[0.013-0.025] unit increase	Affymetrix [321169] (imputed)	N
6	rs62508473	8	72407665	rs4738139	2021-08-24	34021172	Christakoudi S	2021-05-21	Sci Rep	www.ncbi.nlm.nih.gov/pubmed/34021172	GWAS of allometric body-shape indices in UK Biobank identifies loci suggesting associations with morphogenesis, organogenesis, adrenal cell renewal and cancer.	Waist-hip index	219,872 British ancestry women	NA	8q13.3	RP11-1102P16.1	EYA1			ENSG00000104313	NA	NA	rs4738139-G	rs4738139	0	4738139	intron_variant	0	NR	2e-09	8.69897		0.0173892	[0.012-0.023] unit increase	Affymetrix [319769] (imputed)	N
6	rs62508473	8	72407665	rs4738139	2021-08-24	34021172	Christakoudi S	2021-05-21	Sci Rep	www.ncbi.nlm.nih.gov/pubmed/34021172	GWAS of allometric body-shape indices in UK Biobank identifies loci suggesting associations with morphogenesis, organogenesis, adrenal cell renewal and cancer.	Waist circumference adjusted for body mass index	219,872 British ancestry women	NA	8q13.3	RP11-1102P16.1	EYA1			ENSG00000104313	NA	NA	rs4738139-G	rs4738139	0	4738139	intron_variant	0	NR	2e-09	8.69897		0.0175546	[0.012-0.023] unit increase	Affymetrix [321114] (imputed)	N
7	rs10733608	9	117124731	rs3748176	2022-10-24	36168886	Thareja G	2022-09-28	Hum Mol Genet	www.ncbi.nlm.nih.gov/pubmed/36168886	Differences and commonalities in the genetic architecture of protein quantitative trait loci in European and Arab populations.	Coagulation Factor X levels	2,935 Qatari ancestry individuals	NA	9q32		AKNA			ENSG00000106948	NA	NA	rs3748176-A	rs3748176	0	3748176	missense_variant	0	0.499659	1e-16	16		0.224117	[0.17-0.28] unit increase	NR [10004359]	N
7	rs10733608	9	117129385	rs2787352	2020-11-26	32561361	Innes H	2020-06-16	Gastroenterology	www.ncbi.nlm.nih.gov/pubmed/32561361	Genome-wide Association Study for Alcohol-related Cirrhosis Identifies Risk Loci in MARC1 and HNRNPUL1.	Alanine transaminase levels in high alcohol intake	34,238 British ancestry individuals	NA	9q32		AKNA			ENSG00000106948	NA	NA	rs2787352-?	rs2787352	0	2787352	intron_variant	0	0.4607	7e-10	9.1549		0.008823	unit increase	NR [6200000] (imputed)	N
7	rs10733608	9	117129592	rs10119644	2022-09-08	35810165	Westerman KE	2022-07-09	Nat Commun	www.ncbi.nlm.nih.gov/pubmed/35810165	Variance-quantitative trait loci enable systematic discovery of gene-environment interactions for cardiometabolic serum biomarkers.	Aspartate aminotransferase levels	5,694 African ancestry individuals, 1,988 East Asian ancestry individuals, 336,298 European ancestry individuals, 6,036 South Asian ancestry individuals	NA	9q32		AKNA			ENSG00000106948	NA	NA	rs10119644-?	rs10119644	0	10119644	intron_variant	0	NR	2e-09	8.69897		NA		NR [9487345] (imputed)	N
7	rs10733608	9	117134191	rs7043196	2018-07-28	29403010	Kanai M	2018-02-05	Nat Genet	www.ncbi.nlm.nih.gov/pubmed/29403010	Genetic analysis of quantitative traits in the Japanese population links cell types to complex human diseases.	Aspartate aminotransferase levels	134,154 Japanese ancestry individuals	NA	9q32	AKNA	AKNA			ENSG00000106948	NA	NA	rs7043196-?	rs7043196	0	7043196	intron_variant	0	NR	2e-18	17.699		0.034	[0.026-0.042] unit decrease novel	Illumina [6108953] (imputed)	N
7	rs10733608	9	117134191	rs7043196	2022-07-25	35654975	Vujkovic M	2022-06-02	Nat Genet	www.ncbi.nlm.nih.gov/pubmed/35654975	A multiancestry genome-wide association study of unexplained chronic ALT elevation as a proxy for nonalcoholic fatty liver disease with histological and radiological validation.	Chronic elevation of alanine aminotransferase (cALT) levels	7,650 Hispanic cases, 7,468 Hispanic controls	NA	9q32		AKNA			ENSG00000106948	NA	NA	rs7043196-T	rs7043196	0	7043196	intron_variant	0	0.484	3e-14	13.5229		0.186	[0.14-0.23] unit decrease	NR [NR] (imputed)	N
7	rs10733608	9	117134191	rs7043196	2021-08-13	34315874	Ward LD	2021-07-27	Nat Commun	www.ncbi.nlm.nih.gov/pubmed/34315874	GWAS of serum ALT and AST reveals an association of SLC30A10 Thr95Ile with hypermanganesemia symptoms.	Aspartate aminotransferase levels	386,570 British ancestry individuals, 10,617 Asian or Asian British individuals, 7,426 Black or Black British individuals, 2,321 Chinese ancestry individuals	NA	9q32	AKNA	AKNA			ENSG00000106948	NA	NA	rs7043196-?	rs7043196	0	7043196	intron_variant	0	NR	8e-39	38.0969		0.0033	[0.0027-0.0039] unit decrease	Affymetrix [21347608] (imputed)	N
7	rs10733608	9	117134191	rs7043196	2021-08-13	34315874	Ward LD	2021-07-27	Nat Commun	www.ncbi.nlm.nih.gov/pubmed/34315874	GWAS of serum ALT and AST reveals an association of SLC30A10 Thr95Ile with hypermanganesemia symptoms.	Alanine aminotransferase levels	387,859 British ancestry individuals, 10,635 Asian or Asian British individuals, 7,468 Black or Black British individuals, 2,338 Chinese ancestry individuals	NA	9q32	AKNA	AKNA			ENSG00000106948	NA	NA	rs7043196-?	rs7043196	0	7043196	intron_variant	0	NR	4e-107	106.398		0.009	[0.0082-0.0098] unit decrease	Affymetrix [21347608] (imputed)	N
7	rs10733608	9	117140082	rs4979372	2020-07-21	32203549	Richardson TG	2020-03-23	PLoS Med	www.ncbi.nlm.nih.gov/pubmed/32203549	Evaluating the relationship between circulating lipoprotein lipids and apolipoproteins with risk of coronary heart disease: A multivariable Mendelian randomisation analysis.	HDL cholesterol levels	403,943 European ancestry individuals	NA	9q32	AKNA	AKNA			ENSG00000106948	NA	NA	rs4979372-T	rs4979372	0	4979372	intron_variant	0	0.511221	2e-13	12.699		0.0140592	[0.01-0.018] unit decrease	Affymetrix [NR] (imputed)	N
7	rs10733608	9	117140082	rs4979372	2020-07-21	32203549	Richardson TG	2020-03-23	PLoS Med	www.ncbi.nlm.nih.gov/pubmed/32203549	Evaluating the relationship between circulating lipoprotein lipids and apolipoproteins with risk of coronary heart disease: A multivariable Mendelian randomisation analysis.	Apolipoprotein A1 levels	393,193 European ancestry individuals	NA	9q32	AKNA	AKNA			ENSG00000106948	NA	NA	rs4979372-T	rs4979372	0	4979372	intron_variant	0	0.511303	5e-15	14.301		0.0154228	[0.012-0.019] unit decrease	Affymetrix [NR] (imputed)	N
7	rs10733608	9	117140082	rs4979372	2018-07-28	29403010	Kanai M	2018-02-05	Nat Genet	www.ncbi.nlm.nih.gov/pubmed/29403010	Genetic analysis of quantitative traits in the Japanese population links cell types to complex human diseases.	Alanine transaminase levels	134,182 Japanese ancestry individuals	NA	9q32	AKNA	AKNA			ENSG00000106948	NA	NA	rs4979372-?	rs4979372	0	4979372	intron_variant	0	NR	2e-34	33.699		0.04847	[0.041-0.056] unit decrease	Illumina [6108953] (imputed)	N
7	rs10733608	9	117140082	rs4979372	2020-12-14	32042192	Ruth KS	2020-02-10	Nat Med	www.ncbi.nlm.nih.gov/pubmed/32042192	Using human genetics to understand the disease impacts of testosterone in men and women.	Sex hormone-binding globulin levels	180,726 European ancestry men	NA	9q32	NR	AKNA			ENSG00000106948	NA	NA	rs4979372-C	rs4979372	0	4979372	intron_variant	0	0.487391	6e-28	27.2218		0.0131113	[0.011-0.016] unit increase	Affymetrix [16582614] (imputed)	N
7	rs10733608	9	117140082	rs4979372	2020-12-14	32042192	Ruth KS	2020-02-10	Nat Med	www.ncbi.nlm.nih.gov/pubmed/32042192	Using human genetics to understand the disease impacts of testosterone in men and women.	Sex hormone-binding globulin levels	370,125 European ancestry individuals	NA	9q32	NR	AKNA			ENSG00000106948	NA	NA	rs4979372-C	rs4979372	0	4979372	intron_variant	0	0.487128	2e-23	22.699		0.00937893	[0.0075-0.0112] unit increase	Affymetrix [16582965] (imputed)	N
7	rs10733608	9	117140082	rs4979372	2020-12-14	32042192	Ruth KS	2020-02-10	Nat Med	www.ncbi.nlm.nih.gov/pubmed/32042192	Using human genetics to understand the disease impacts of testosterone in men and women.	Sex hormone-binding globulin levels adjusted for BMI	368,929 European ancestry individuals	NA	9q32	NR	AKNA			ENSG00000106948	NA	NA	rs4979372-C	rs4979372	0	4979372	intron_variant	0	0.487128	1e-24	24		0.00834927	[0.0067-0.01] unit increase	Affymetrix [16582909] (imputed)	N
7	rs10733608	9	117140082	rs4979372	2021-03-22	33339817	Nielsen JB	2020-12-18	Nat Commun	www.ncbi.nlm.nih.gov/pubmed/33339817	Loss-of-function genomic variants highlight potential therapeutic targets for cardiovascular disease.	Alanine aminotransferase levels	76,081 European ancestry individuals, 127,395 Japanese ancestry individuals	NA	9q32	AKNA	AKNA			ENSG00000106948	NA	NA	rs4979372-?	rs4979372	0	4979372	intron_variant	0		1e-40	40		0.0476	[0.041-0.055] unit decrease	Illumina [31500000] (imputed)	N
7	rs10733608	9	117140082	rs4979372	2020-12-14	32042192	Ruth KS	2020-02-10	Nat Med	www.ncbi.nlm.nih.gov/pubmed/32042192	Using human genetics to understand the disease impacts of testosterone in men and women.	Sex hormone-binding globulin levels adjusted for BMI	180,094 European ancestry men	NA	9q32	NR	AKNA			ENSG00000106948	NA	NA	rs4979372-C	rs4979372	0	4979372	intron_variant	0	0.487391	3e-28	27.5229		0.012452	[0.01-0.015] unit increase	Affymetrix [16582621] (imputed)	N
7	rs10733608	9	117140082	rs4979372	2022-10-24	34321204	Harrison S	2021-07-28	Sci Adv	www.ncbi.nlm.nih.gov/pubmed/34321204	Testosterone and socioeconomic position: Mendelian randomization in 306,248 men and women in UK Biobank.	Sex hormone-binding globulin levels	148,248 British ancestry men	NA	9q32		AKNA			ENSG00000106948	NA	NA	rs4979372-C	rs4979372	0	4979372	intron_variant	0	0.49	1e-10	10		0.51	[0.36-0.66] nmol/L increase	Affymetrix [NR] (imputed)	N
7	rs10733608	9	117144504	rs4979373	2021-02-19	33547301	Chen VL	2021-02-05	Nat Commun	www.ncbi.nlm.nih.gov/pubmed/33547301	Genome-wide association study of serum liver enzymes implicates diverse metabolic and liver pathology.	Aspartate aminotransferase levels	389,565 European ancestry individuals	134,182 East Asian ancestry individuals	9q32	AKNA	AKNA			ENSG00000106948	NA	NA	rs4979373-C	rs4979373	0	4979373	intron_variant	0	0.51	1e-51	51		15.1	z-score increase	Affymetrix [4314223] (imputed)	N
7	rs10733608	9	117144504	rs4979373	2022-11-17	36329257	Lee CJ	2022-11-03	Commun Biol	www.ncbi.nlm.nih.gov/pubmed/36329257	Phenome-wide analysis of Taiwan Biobank reveals novel glycemia-related loci and genetic risks for diabetes.	Serum glutamic-oxaloacetic transaminase levels	76,168 Taiwanese ancestry individuals	NA	9q32		AKNA			ENSG00000106948	NA	NA	rs4979373-?	rs4979373	0	4979373	intron_variant	0	NR	1e-13	13		0.267416	unit decrease	NR [5925277] (imputed)	N
7	rs10733608	9	117144504	rs4979373	2022-11-17	36329257	Lee CJ	2022-11-03	Commun Biol	www.ncbi.nlm.nih.gov/pubmed/36329257	Phenome-wide analysis of Taiwan Biobank reveals novel glycemia-related loci and genetic risks for diabetes.	Serum glutamic-pyruvic transaminase levels	75,881 Taiwanese ancestry individuals	NA	9q32		AKNA			ENSG00000106948	NA	NA	rs4979373-?	rs4979373	0	4979373	intron_variant	0	NR	1e-31	31		0.73387	unit decrease	NR [5925277] (imputed)	N
7	rs10733608	9	117144504	rs4979373	2021-12-14	34594039	Sakaue S	2021-09-30	Nat Genet	www.ncbi.nlm.nih.gov/pubmed/34594039	A cross-population atlas of genetic associations for 220 human phenotypes.	Aspartate aminotransferase levels	150,068 East Asian ancestry individuals	NA	9q32		AKNA			ENSG00000106948	NA	NA	rs4979373-T	rs4979373	0	4979373	intron_variant	0	0.50178	3e-23	22.5229		0.0348008	[0.028-0.042] unit decrease	Illumina [13478956] (imputed)	N
7	rs10733608	9	117144504	rs4979373	2021-12-14	34594039	Sakaue S	2021-09-30	Nat Genet	www.ncbi.nlm.nih.gov/pubmed/34594039	A cross-population atlas of genetic associations for 220 human phenotypes.	Alanine aminotransferase levels	150,545 East Asian ancestry individuals	NA	9q32		AKNA			ENSG00000106948	NA	NA	rs4979373-T	rs4979373	0	4979373	intron_variant	0	0.502049	2e-40	39.699		0.0456176	[0.039-0.052] unit decrease	Illumina [13478866] (imputed)	N
7	rs10733608	9	117144504	rs4979373	2021-12-14	34594039	Sakaue S	2021-09-30	Nat Genet	www.ncbi.nlm.nih.gov/pubmed/34594039	A cross-population atlas of genetic associations for 220 human phenotypes.	Aspartate aminotransferase levels	342,990 European ancestry individuals, 150,068 East Asian ancestry individuals	NA	9q32		AKNA			ENSG00000106948	NA	NA	rs4979373-T	rs4979373	0	4979373	intron_variant	0	NR	3e-56	55.5229		0.0304	[0.027-0.034] unit decrease	Affymetrix, Illumina [20538469] (imputed)	N
7	rs10733608	9	117144795	rs2763193	2018-11-26	30275531	Klarin D	2018-10-01	Nat Genet	www.ncbi.nlm.nih.gov/pubmed/30275531	Genetics of blood lipids among ~300,000 multi-ethnic participants of the Million Veteran Program.	Total cholesterol levels	215,551 European ancestry individuals, 57,332 African American individuals, 24,743 Hispanic individuals	Up to 319,677 individuals	9q32	AKNA	AKNA			ENSG00000106948	NA	NA	rs2763193-T	rs2763193	0	2763193	intron_variant	0	0.5751	3e-08	7.52288		0.0156	[0.01-0.021] mg鈥塪l-1 increase	Affymetrix [up to 31400000] (imputed)	N
7	rs10733608	9	117146043	rs7041363	2021-02-19	33547301	Chen VL	2021-02-05	Nat Commun	www.ncbi.nlm.nih.gov/pubmed/33547301	Genome-wide association study of serum liver enzymes implicates diverse metabolic and liver pathology.	Alanine aminotransferase levels	390,812 European ancestry individuals	134,154 East Asian ancestry individuals	9q32	AKNA	AKNA			ENSG00000106948	NA	NA	rs7041363-C	rs7041363	0	7041363	intron_variant	0	0.51	8e-124	123.097		23.7	z-score increase	Affymetrix [4312306] (imputed)	N
7	rs10733608	9	117146043	rs7041363	2021-06-29	33462484	Sinnott-Armstrong N	2021-01-18	Nat Genet	www.ncbi.nlm.nih.gov/pubmed/33462484	Genetics of 35 blood and urine biomarkers in the UK Biobank.	High density lipoprotein cholesterol levels	313,372 European ancestry individuals, 5,573 African ancestry individuals, 6,689 South Asian ancestry individuals	NA	9q32	NR	AKNA			ENSG00000106948	NA	NA	rs7041363-G	rs7041363	0	7041363	intron_variant	0	NR	2e-09	8.69897		0.015	[0.01-0.02] unit increase	Affymetrix [9000000] (imputed)	N
7	rs10733608	9	117146043	rs7041363	2021-06-29	33462484	Sinnott-Armstrong N	2021-01-18	Nat Genet	www.ncbi.nlm.nih.gov/pubmed/33462484	Genetics of 35 blood and urine biomarkers in the UK Biobank.	Apolipoprotein A1 levels	311,601 European ancestry individuals, 5,550 African ancestry individuals, 6,682 South Asian ancestry individuals	NA	9q32	NR	AKNA			ENSG00000106948	NA	NA	rs7041363-G	rs7041363	0	7041363	intron_variant	0	NR	4e-11	10.3979		0.0166	[0.012-0.021] unit increase	Affymetrix [9000000] (imputed)	N
7	rs10733608	9	117146043	rs7041363	2022-07-25	35654975	Vujkovic M	2022-06-02	Nat Genet	www.ncbi.nlm.nih.gov/pubmed/35654975	A multiancestry genome-wide association study of unexplained chronic ALT elevation as a proxy for nonalcoholic fatty liver disease with histological and radiological validation.	Chronic elevation of alanine aminotransferase (cALT) levels	95,472 European ancestry cases, 68,725 European ancestry controls	NA	9q32		AKNA			ENSG00000106948	NA	NA	rs7041363-G	rs7041363	0	7041363	intron_variant	0	0.491	1e-71	71		0.135	[0.12-0.15] unit decrease	NR [NR] (imputed)	N
7	rs10733608	9	117146043	rs7041363	2022-07-25	35654975	Vujkovic M	2022-06-02	Nat Genet	www.ncbi.nlm.nih.gov/pubmed/35654975	A multiancestry genome-wide association study of unexplained chronic ALT elevation as a proxy for nonalcoholic fatty liver disease with histological and radiological validation.	Chronic elevation of alanine aminotransferase (cALT) levels	95,472 European ancestry cases, 68,725 European ancestry controls, 23,977 African American cases, 13,387 African American controls, 7,650 Hispanic cases, 7,468 Hispanic controls, 1,088 Asian ancestry cases, 828 Asian ancestry controls	NA	9q32		AKNA			ENSG00000106948	NA	NA	rs7041363-G	rs7041363	0	7041363	intron_variant	0	0.459	1e-81	81		0.13	[0.12-0.14] unit decrease	NR [NR] (imputed)	N
7	rs10733608	9	117146043	rs7041363	2021-06-09	33972514	Pazoki R	2021-05-10	Nat Commun	www.ncbi.nlm.nih.gov/pubmed/33972514	Genetic analysis in European ancestry individuals identifies 517 loci associated with liver enzymes.	Liver enzyme levels (alanine transaminase)	437,267 European ancestry individuals	315,572 European ancestry individuals	9q32	AKNA	AKNA			ENSG00000106948	NA	NA	rs7041363-C	rs7041363	0	7041363	intron_variant	0	0.511926	1e-136	136		0.00957417	[0.0088-0.0103] unit increase	Affymetrix [13995440] (imputed)	N
7	rs10733608	9	117146043	rs7041363	2021-12-14	34594039	Sakaue S	2021-09-30	Nat Genet	www.ncbi.nlm.nih.gov/pubmed/34594039	A cross-population atlas of genetic associations for 220 human phenotypes.	Alanine aminotransferase levels	344,136 European ancestry individuals, 150,545 East Asian ancestry individuals	NA	9q32		AKNA			ENSG00000106948	NA	NA	rs7041363-G	rs7041363	0	7041363	intron_variant	0	NR	3e-136	135.523		0.0467	[0.043-0.05] unit decrease	Affymetrix, Illumina [20538387] (imputed)	N
7	rs10733608	9	117148430	rs10733608	2022-11-17	34887591	Graham SE	2021-12-09	Nature	www.ncbi.nlm.nih.gov/pubmed/34887591	The power of genetic diversity in genome-wide association studies of lipids.	Total cholesterol levels	40,963 South Asian ancestry individuals, 48,057 Hispanic individuals, 99,432 Admixed African or African ancestry individuals, 146,492 East Asian ancestry individuals, 1,320,016 European ancestry individuals	NA	9q32		AKNA			ENSG00000106948	NA	NA	rs10733608-?	rs10733608	0	10733608	intron_variant	0	NR	2e-16	15.699		NA		NR [52000000] (imputed)	N
7	rs10733608	9	117148430	rs10733608	2022-11-17	34887591	Graham SE	2021-12-09	Nature	www.ncbi.nlm.nih.gov/pubmed/34887591	The power of genetic diversity in genome-wide association studies of lipids.	Total cholesterol levels	1,320,016 European ancestry individuals	NA	9q32		AKNA			ENSG00000106948	NA	NA	rs10733608-T	rs10733608	0	10733608	intron_variant	0	0.475863	5e-15	14.301		0.0126803	[0.01-0.015] unit increase	NR [52000000] (imputed)	N
7	rs10733608	9	117148430	rs10733608	2022-10-24	34321204	Harrison S	2021-07-28	Sci Adv	www.ncbi.nlm.nih.gov/pubmed/34321204	Testosterone and socioeconomic position: Mendelian randomization in 306,248 men and women in UK Biobank.	Sex hormone-binding globulin levels	148,248 British ancestry men	NA	9q32		AKNA			ENSG00000106948	NA	NA	rs10733608-T	rs10733608	0	10733608	intron_variant	0	0.49	5e-10	9.30103		0.5	[0.34-0.66] nmol/L increase	Affymetrix [NR] (imputed)	N
7	rs10733608	9	117148430	rs10733608	2022-09-08	35810165	Westerman KE	2022-07-09	Nat Commun	www.ncbi.nlm.nih.gov/pubmed/35810165	Variance-quantitative trait loci enable systematic discovery of gene-environment interactions for cardiometabolic serum biomarkers.	Alanine aminotransferase levels	5,694 African ancestry individuals, 1,988 East Asian ancestry individuals, 336,298 European ancestry individuals, 6,036 South Asian ancestry individuals	NA	9q32		AKNA			ENSG00000106948	NA	NA	rs10733608-?	rs10733608	0	10733608	intron_variant	0	NR	1e-20	20		NA		NR [9487345] (imputed)	N
7	rs10733608	9	117148430	rs10733608	2022-11-17	34887591	Graham SE	2021-12-09	Nature	www.ncbi.nlm.nih.gov/pubmed/34887591	The power of genetic diversity in genome-wide association studies of lipids.	High density lipoprotein cholesterol levels	1,320,016 European ancestry individuals	NA	9q32		AKNA			ENSG00000106948	NA	NA	rs10733608-T	rs10733608	0	10733608	intron_variant	0	0.476063	6e-11	10.2218		0.0119209	[0.0092-0.0146] unit increase	NR [52000000] (imputed)	N
7	rs10733608	9	117148430	rs10733608	2022-11-17	34887591	Graham SE	2021-12-09	Nature	www.ncbi.nlm.nih.gov/pubmed/34887591	The power of genetic diversity in genome-wide association studies of lipids.	High density lipoprotein cholesterol levels	40,963 South Asian ancestry individuals, 48,057 Hispanic individuals, 99,432 Admixed African or African ancestry individuals, 146,492 East Asian ancestry individuals, 1,320,016 European ancestry individuals	NA	9q32		AKNA			ENSG00000106948	NA	NA	rs10733608-?	rs10733608	0	10733608	intron_variant	0	NR	1e-15	15		NA		NR [52000000] (imputed)	N
8	rs17476364	10	71093392	rs16926246	2020-07-14	32154731	Ripatti P	2020-03-10	Circ Genom Precis Med	www.ncbi.nlm.nih.gov/pubmed/32154731	Polygenic Hyperlipidemias and Coronary Artery Disease Risk.	Low density lipoprotein cholesterol levels	324,708 British ancestry individuals	NA	10q22.1	HK1	HK1			ENSG00000156515	NA	NA	rs16926246-?	rs16926246	0	16926246	intron_variant	0	NR	2e-18	17.699		0.0334	[0.027-0.04] unit decrease	Affymetrix [5701386] (imputed)	N
8	rs17476364	10	71093392	rs16926246	2020-06-17	32327693	Oskarsson GR	2020-04-23	Commun Biol	www.ncbi.nlm.nih.gov/pubmed/32327693	Predicted loss and gain of function mutations in ACO1 are associated with erythropoiesis.	Hemoglobin levels	684,122 European ancestry individuals	NA	10q22.1	HK1	HK1			ENSG00000156515	NA	NA	rs16926246-T	rs16926246	0	16926246	intron_variant	0		1e-273	273		0.116	[NR] unit increase	Affymetrix, Illumina [43000000] (imputed)	N
8	rs17476364	10	71093392	rs16926246	2017-05-11	28017375	van Rooij FJA	2016-12-22	Am J Hum Genet	www.ncbi.nlm.nih.gov/pubmed/28017375	Genome-wide Trans-ethnic Meta-analysis Identifies Seven Genetic Loci Influencing Erythrocyte Traits and a Role for RBPMS in Erythropoiesis.	Hemoglobin levels	up to 40,258 European ancestry individuals, 16,128 African American individuals, up to 15,252 East Asian ancestry individuals.	16,389 European and African American individuals	10q22.1	HK1	HK1			ENSG00000156515	NA	NA	rs16926246-?	rs16926246	0	16926246	intron_variant	0	NR	1e-08	8		NA		Affymetrix, Illumina [2500000] (imputed)	N
8	rs17476364	10	71093392	rs16926246	2010-10-07	20858683	Soranzo N	2010-09-21	Diabetes	www.ncbi.nlm.nih.gov/pubmed/20858683	Common variants at 10 genomic loci influence hemoglobin A鈧(C) levels via glycemic and nonglycemic pathways.	Glycated hemoglobin levels	up to 46,368 European ancestry individuals	NA	10q22.1	HK1	HK1			ENSG00000156515	NA	NA	rs16926246-C	rs16926246	0	16926246	intron_variant	0	0.9	3e-54	53.5229		0.09	[0.08-0.10] % increase	Affymetrix, Illumina [~ 2500000] (imputed)	N
8	rs17476364	10	71093392	rs16926246	2009-11-03	19862010	Ganesh SK	2009-10-11	Nat Genet	www.ncbi.nlm.nih.gov/pubmed/19862010	Multiple loci influence erythrocyte phenotypes in the CHARGE Consortium.	Hematocrit	24,167 European ancestry individuals	9,456 European ancestry individuals	10q22.1	HK1	HK1			ENSG00000156515	NA	NA	rs16926246-T	rs16926246	0	16926246	intron_variant	0	NR	1e-13	13		0.33	[0.24-0.42] % increase	Affymetrix, Illumina [~ 2500000] (imputed)	N
8	rs17476364	10	71093392	rs16926246	2009-11-03	19862010	Ganesh SK	2009-10-11	Nat Genet	www.ncbi.nlm.nih.gov/pubmed/19862010	Multiple loci influence erythrocyte phenotypes in the CHARGE Consortium.	Hemoglobin	24,167 European ancestry individuals	9,456 European ancestry individuals	10q22.1	HK1	HK1			ENSG00000156515	NA	NA	rs16926246-T	rs16926246	0	16926246	intron_variant	0	NR	2e-11	10.699		0.11	[0.08-0.14] g/dl increase	Affymetrix, Illumina [~ 2500000] (imputed)	N
8	rs17476364	10	71093392	rs16926246	2019-07-01	31217584	Wojcik GL	2019-06-19	Nature	www.ncbi.nlm.nih.gov/pubmed/31217584	Genetic analyses of diverse populations improves discovery for complex traits.	Hemoglobin A1c levels	559 African American individuals, 10,408 Hispanic/Latino individuals, 92 Asian ancestry individuals, 4 Native American ancestry individuals, 115 individuals	NA	10q22.1	NR	HK1			ENSG00000156515	NA	NA	rs16926246-?	rs16926246	0	16926246	intron_variant	0	NR	2e-13	12.699		0.160091	[0.12-0.2] unit decrease	Illumina [22871999] (imputed)	N
8	rs17476364	10	71093392	rs16926246	2021-06-29	33462484	Sinnott-Armstrong N	2021-01-18	Nat Genet	www.ncbi.nlm.nih.gov/pubmed/33462484	Genetics of 35 blood and urine biomarkers in the UK Biobank.	Total bilirubin levels	341,077 European ancestry individuals, 5,978 African ancestry individuals, 7,313 South Asian ancestry individuals	NA	10q22.1	NR	HK1			ENSG00000156515	NA	NA	rs16926246-T	rs16926246	0	16926246	intron_variant	0	NR	4e-104	103.398		0.0768	[0.07-0.084] unit increase	Affymetrix [9000000] (imputed)	N
8	rs17476364	10	71093392	rs16926246	2021-06-29	33462484	Sinnott-Armstrong N	2021-01-18	Nat Genet	www.ncbi.nlm.nih.gov/pubmed/33462484	Genetics of 35 blood and urine biomarkers in the UK Biobank.	Low density lipoprotein cholesterol levels	341,875 European ancestry individuals, 6,003 African ancestry individuals, 7,319 South Asian ancestry individuals	NA	10q22.1	NR	HK1			ENSG00000156515	NA	NA	rs16926246-T	rs16926246	0	16926246	intron_variant	0	NR	5e-20	19.301		0.0324	[0.026-0.039] unit decrease	Affymetrix [9000000] (imputed)	N
8	rs17476364	10	71093392	rs16926246	2021-06-29	33462484	Sinnott-Armstrong N	2021-01-18	Nat Genet	www.ncbi.nlm.nih.gov/pubmed/33462484	Genetics of 35 blood and urine biomarkers in the UK Biobank.	Glycated hemoglobin levels	327,177 European ancestry individuals, 4,847 African ancestry individuals, 6,895 South Asian ancestry individuals	NA	10q22.1	NR	HK1			ENSG00000156515	NA	NA	rs16926246-T	rs16926246	0	16926246	intron_variant	0	NR	0	1360.05		0.2836	[0.28-0.29] unit decrease	Affymetrix [9000000] (imputed)	N
8	rs17476364	10	71093392	rs16926246	2021-06-29	33462484	Sinnott-Armstrong N	2021-01-18	Nat Genet	www.ncbi.nlm.nih.gov/pubmed/33462484	Genetics of 35 blood and urine biomarkers in the UK Biobank.	Apolipoprotein B levels	340,860 European ancestry individuals, 5,962 African ancestry individuals, 7,275 South Asian ancestry individuals	NA	10q22.1	NR	HK1			ENSG00000156515	NA	NA	rs16926246-T	rs16926246	0	16926246	intron_variant	0	NR	6e-17	16.2218		0.0297	[0.023-0.037] unit decrease	Affymetrix [9000000] (imputed)	N
8	rs17476364	10	71093392	rs16926246	2021-11-10	29483669	Appel EVR	2018-02-26	Eur J Hum Genet	www.ncbi.nlm.nih.gov/pubmed/29483669	Genetic determinants of glycated hemoglobin levels in the Greenlandic Inuit population.	Glycated hemoglobin levels	4,049 individuals	6,006 European ancestry individuals	10q22.1	HK1	HK1			ENSG00000156515	NA	NA	rs16926246-A	rs16926246	0	16926246	intron_variant	0	0.15	2e-20	19.699		0.2	[0.16-0.24] unit decrease	Illumina [112277]	N
8	rs17476364	10	71093392	rs16926246	2022-09-08	35810165	Westerman KE	2022-07-09	Nat Commun	www.ncbi.nlm.nih.gov/pubmed/35810165	Variance-quantitative trait loci enable systematic discovery of gene-environment interactions for cardiometabolic serum biomarkers.	Direct bilirubin levels	5,694 African ancestry individuals, 1,988 East Asian ancestry individuals, 336,298 European ancestry individuals, 6,036 South Asian ancestry individuals	NA	10q22.1		HK1			ENSG00000156515	NA	NA	rs16926246-?	rs16926246	0	16926246	intron_variant	0	NR	6e-10	9.22185		NA		NR [9487345] (imputed)	N
8	rs17476364	10	71093392	rs16926246	2021-06-29	33462484	Sinnott-Armstrong N	2021-01-18	Nat Genet	www.ncbi.nlm.nih.gov/pubmed/33462484	Genetics of 35 blood and urine biomarkers in the UK Biobank.	Total cholesterol levels	342,508 European ancestry individuals, 6,014 African ancestry individuals, 7,336 South Asian ancestry individuals	NA	10q22.1	NR	HK1			ENSG00000156515	NA	NA	rs16926246-T	rs16926246	0	16926246	intron_variant	0	NR	2e-23	22.699		0.0352	[0.028-0.042] unit decrease	Affymetrix [9000000] (imputed)	N
8	rs17476364	10	71093392	rs16926246	2021-06-29	33462484	Sinnott-Armstrong N	2021-01-18	Nat Genet	www.ncbi.nlm.nih.gov/pubmed/33462484	Genetics of 35 blood and urine biomarkers in the UK Biobank.	Direct bilirubin levels	291,512 European ancestry individuals, 5,007 African ancestry individuals, 6,088 South Asian ancestry individuals	NA	10q22.1	NR	HK1			ENSG00000156515	NA	NA	rs16926246-T	rs16926246	0	16926246	intron_variant	0	NR	1e-65	65		0.0651	[0.058-0.073] unit increase	Affymetrix [9000000] (imputed)	N
8	rs17476364	10	71093392	rs16926246	2021-12-14	34594039	Sakaue S	2021-09-30	Nat Genet	www.ncbi.nlm.nih.gov/pubmed/34594039	A cross-population atlas of genetic associations for 220 human phenotypes.	LDL cholesterol	343,621 European ancestry individuals, 72,866 East Asian ancestry individuals	NA	10q22.1		HK1			ENSG00000156515	NA	NA	rs16926246-T	rs16926246	0	16926246	intron_variant	0	NR	2e-10	9.69897		0.0221	[0.015-0.029] unit decrease	Affymetrix, Illumina [20521447] (imputed)	N
8	rs17476364	10	71093392	rs16926246	2021-12-14	34594039	Sakaue S	2021-09-30	Nat Genet	www.ncbi.nlm.nih.gov/pubmed/34594039	A cross-population atlas of genetic associations for 220 human phenotypes.	Total cholesterol levels	344,278 European ancestry individuals, 135,808 East Asian ancestry individuals	NA	10q22.1		HK1			ENSG00000156515	NA	NA	rs16926246-T	rs16926246	0	16926246	intron_variant	0	NR	4e-13	12.3979		0.0249	[0.018-0.032] unit decrease	Affymetrix, Illumina [20536134] (imputed)	N
8	rs17476364	10	71094504	rs17476364	2020-07-21	32203549	Richardson TG	2020-03-23	PLoS Med	www.ncbi.nlm.nih.gov/pubmed/32203549	Evaluating the relationship between circulating lipoprotein lipids and apolipoproteins with risk of coronary heart disease: A multivariable Mendelian randomisation analysis.	LDL cholesterol levels	440,546 European ancestry individuals	NA	10q22.1	HK1	HK1			ENSG00000156515	NA	NA	rs17476364-T	rs17476364	0	17476364	intron_variant	0	0.891668	9e-11	10.0458		0.0217849	[0.015-0.028] unit increase	Affymetrix [NR] (imputed)	N
8	rs17476364	10	71094504	rs17476364	2020-07-21	32203549	Richardson TG	2020-03-23	PLoS Med	www.ncbi.nlm.nih.gov/pubmed/32203549	Evaluating the relationship between circulating lipoprotein lipids and apolipoproteins with risk of coronary heart disease: A multivariable Mendelian randomisation analysis.	Apolipoprotein B levels	439,214 European ancestry individuals	NA	10q22.1	HK1	HK1			ENSG00000156515	NA	NA	rs17476364-T	rs17476364	0	17476364	intron_variant	0	0.891606	3e-10	9.52288		0.0211293	[0.015-0.028] unit increase	Affymetrix [NR] (imputed)	N
8	rs17476364	10	71094504	rs17476364	2017-08-30	27863252	Astle WJ	2016-11-17	Cell	www.ncbi.nlm.nih.gov/pubmed/27863252	The Allelic Landscape of Human Blood Cell Trait Variation and Links to Common Complex Disease.	Hematocrit	173,039 European ancestry individuals	NA	10q22.1	HK1	HK1			ENSG00000156515	NA	NA	rs17476364-C	rs17476364	0	17476364	intron_variant	0	0.1103	8e-159	158.097		0.151778	[0.14-0.16] unit increase	Affymetrix [~ 2500000] (imputed)	N
8	rs17476364	10	71094504	rs17476364	2017-08-30	27863252	Astle WJ	2016-11-17	Cell	www.ncbi.nlm.nih.gov/pubmed/27863252	The Allelic Landscape of Human Blood Cell Trait Variation and Links to Common Complex Disease.	High light scatter reticulocyte count	170,761 European ancestry individuals	NA	10q22.1	HK1	HK1			ENSG00000156515	NA	NA	rs17476364-C	rs17476364	0	17476364	intron_variant	0	0.1104	3e-69	68.5229		0.100903	[0.09-0.112] unit increase	Affymetrix [~ 2500000] (imputed)	N
8	rs17476364	10	71094504	rs17476364	2017-08-30	27863252	Astle WJ	2016-11-17	Cell	www.ncbi.nlm.nih.gov/pubmed/27863252	The Allelic Landscape of Human Blood Cell Trait Variation and Links to Common Complex Disease.	Mean corpuscular hemoglobin	172,332 European ancestry individuals	NA	10q22.1	HK1	HK1			ENSG00000156515	NA	NA	rs17476364-C	rs17476364	0	17476364	intron_variant	0	0.1103	4e-44	43.3979		0.0789824	[0.068-0.09] unit increase	Affymetrix [~ 2500000] (imputed)	N
8	rs17476364	10	71094504	rs17476364	2017-08-30	27863252	Astle WJ	2016-11-17	Cell	www.ncbi.nlm.nih.gov/pubmed/27863252	The Allelic Landscape of Human Blood Cell Trait Variation and Links to Common Complex Disease.	High light scatter reticulocyte percentage of red cells	170,763 European ancestry individuals	NA	10q22.1	HK1	HK1			ENSG00000156515	NA	NA	rs17476364-C	rs17476364	0	17476364	intron_variant	0	0.1104	3e-53	52.5229		0.0880505	[0.077-0.099] unit increase	Affymetrix [~ 2500000] (imputed)	N
8	rs17476364	10	71094504	rs17476364	2017-08-30	27863252	Astle WJ	2016-11-17	Cell	www.ncbi.nlm.nih.gov/pubmed/27863252	The Allelic Landscape of Human Blood Cell Trait Variation and Links to Common Complex Disease.	Reticulocyte count	170,641 European ancestry individuals	NA	10q22.1	HK1	HK1			ENSG00000156515	NA	NA	rs17476364-C	rs17476364	0	17476364	intron_variant	0	0.1104	2e-96	95.699		0.119759	[0.11-0.13] unit increase	Affymetrix [~ 2500000] (imputed)	N
8	rs17476364	10	71094504	rs17476364	2017-08-30	27863252	Astle WJ	2016-11-17	Cell	www.ncbi.nlm.nih.gov/pubmed/27863252	The Allelic Landscape of Human Blood Cell Trait Variation and Links to Common Complex Disease.	Hemoglobin concentration	172,925 European ancestry individuals	NA	10q22.1	HK1	HK1			ENSG00000156515	NA	NA	rs17476364-C	rs17476364	0	17476364	intron_variant	0	0.1103	1e-156	156		0.151392	[0.14-0.16] unit increase	Affymetrix [~ 2500000] (imputed)	N
8	rs17476364	10	71094504	rs17476364	2017-08-30	27863252	Astle WJ	2016-11-17	Cell	www.ncbi.nlm.nih.gov/pubmed/27863252	The Allelic Landscape of Human Blood Cell Trait Variation and Links to Common Complex Disease.	Reticulocyte fraction of red cells	170,690 European ancestry individuals	NA	10q22.1	HK1	HK1			ENSG00000156515	NA	NA	rs17476364-C	rs17476364	0	17476364	intron_variant	0	0.1104	3e-72	71.5229		0.1033	[0.092-0.115] unit increase	Affymetrix [~ 2500000] (imputed)	N
8	rs17476364	10	71094504	rs17476364	2017-08-30	27863252	Astle WJ	2016-11-17	Cell	www.ncbi.nlm.nih.gov/pubmed/27863252	The Allelic Landscape of Human Blood Cell Trait Variation and Links to Common Complex Disease.	Red cell distribution width	171,529 European ancestry individuals	NA	10q22.1	HK1	HK1			ENSG00000156515	NA	NA	rs17476364-C	rs17476364	0	17476364	intron_variant	0	0.1103	2e-11	10.699		0.0379796	[0.027-0.049] unit increase	Affymetrix [~ 2500000] (imputed)	N
8	rs17476364	10	71094504	rs17476364	2017-08-30	27863252	Astle WJ	2016-11-17	Cell	www.ncbi.nlm.nih.gov/pubmed/27863252	The Allelic Landscape of Human Blood Cell Trait Variation and Links to Common Complex Disease.	Mean corpuscular volume	172,433 European ancestry individuals	NA	10q22.1	HK1	HK1			ENSG00000156515	NA	NA	rs17476364-C	rs17476364	0	17476364	intron_variant	0	0.1103	7e-55	54.1549		0.0881144	[0.077-0.099] unit increase	Affymetrix [~ 2500000] (imputed)	N
8	rs17476364	10	71094504	rs17476364	2017-08-30	27863252	Astle WJ	2016-11-17	Cell	www.ncbi.nlm.nih.gov/pubmed/27863252	The Allelic Landscape of Human Blood Cell Trait Variation and Links to Common Complex Disease.	Red blood cell count	172,952 European ancestry individuals	NA	10q22.1	HK1	HK1			ENSG00000156515	NA	NA	rs17476364-C	rs17476364	0	17476364	intron_variant	0	0.1103	2e-48	47.699		0.0833013	[0.072-0.094] unit increase	Affymetrix [~ 2500000] (imputed)	N
8	rs17476364	10	71094504	rs17476364	2021-03-22	32171239	Hodonsky CJ	2020-03-14	BMC Genomics	www.ncbi.nlm.nih.gov/pubmed/32171239	Ancestry-specific associations identified in genome-wide combined-phenotype study of red blood cell traits emphasize benefits of diversity in genomics.	Hemoglobin concentration	29,379 European ancestry individuals	NA	10q22.1		HK1			ENSG00000156515	NA	NA	rs17476364-?	rs17476364	0	17476364	intron_variant	0	0.0946	9e-19	18.0458		0.126	[0.098-0.154] unit increase	Affymetrix, Illumina [21000000] (imputed)	N
8	rs17476364	10	71094504	rs17476364	2021-03-22	32171239	Hodonsky CJ	2020-03-14	BMC Genomics	www.ncbi.nlm.nih.gov/pubmed/32171239	Ancestry-specific associations identified in genome-wide combined-phenotype study of red blood cell traits emphasize benefits of diversity in genomics.	Hemoglobin concentration	20,692 Hispanic or Latin American individuals	NA	10q22.1		HK1			ENSG00000156515	NA	NA	rs17476364-?	rs17476364	0	17476364	intron_variant	0	0.0651	6e-10	9.22185		0.14	[0.096-0.184] unit increase	Affymetrix, Illumina [21000000] (imputed)	N
8	rs17476364	10	71094504	rs17476364	2021-03-22	32171239	Hodonsky CJ	2020-03-14	BMC Genomics	www.ncbi.nlm.nih.gov/pubmed/32171239	Ancestry-specific associations identified in genome-wide combined-phenotype study of red blood cell traits emphasize benefits of diversity in genomics.	Hematocrit	16,184 African American individuals, 20,704 Hispanic or Latin American individuals, 29,383 European ancestry individuals, 631 Asian ancestry individuals, 601 Native American ancestry individuals, 381 individuals	NA	10q22.1		HK1			ENSG00000156515	NA	NA	rs17476364-?	rs17476364	0	17476364	intron_variant	0	0.08	4e-26	25.3979		0.3706	[0.3-0.44] unit increase	Affymetrix, Illumina [21000000] (imputed)	N
8	rs17476364	10	71094504	rs17476364	2021-03-22	32171239	Hodonsky CJ	2020-03-14	BMC Genomics	www.ncbi.nlm.nih.gov/pubmed/32171239	Ancestry-specific associations identified in genome-wide combined-phenotype study of red blood cell traits emphasize benefits of diversity in genomics.	Hematocrit	29,383 European ancestry individuals	NA	10q22.1		HK1			ENSG00000156515	NA	NA	rs17476364-?	rs17476364	0	17476364	intron_variant	0	0.0946	1e-17	17		0.361	[0.28-0.44] unit increase	Affymetrix, Illumina [21000000] (imputed)	N
8	rs17476364	10	71094504	rs17476364	2021-03-22	32171239	Hodonsky CJ	2020-03-14	BMC Genomics	www.ncbi.nlm.nih.gov/pubmed/32171239	Ancestry-specific associations identified in genome-wide combined-phenotype study of red blood cell traits emphasize benefits of diversity in genomics.	Hematocrit	20,704 Hispanic or Latin American individuals	NA	10q22.1		HK1			ENSG00000156515	NA	NA	rs17476364-?	rs17476364	0	17476364	intron_variant	0	0.0651	7e-09	8.1549		0.3816	[0.25-0.51] unit increase	Affymetrix, Illumina [21000000] (imputed)	N
8	rs17476364	10	71094504	rs17476364	2021-03-22	32171239	Hodonsky CJ	2020-03-14	BMC Genomics	www.ncbi.nlm.nih.gov/pubmed/32171239	Ancestry-specific associations identified in genome-wide combined-phenotype study of red blood cell traits emphasize benefits of diversity in genomics.	Hemoglobin concentration	16,186 African American individuals, 20,692 Hispanic or Latin American individuals, 29,379 European ancestry individuals, 630 Asian ancestry individuals, 601 Native American ancestry individuals, 381 individuals	NA	10q22.1		HK1			ENSG00000156515	NA	NA	rs17476364-?	rs17476364	0	17476364	intron_variant	0	0.08	1e-27	27		0.1301	[0.11-0.15] unit increase	Affymetrix, Illumina [21000000] (imputed)	N
8	rs17476364	10	71094504	rs17476364	2021-03-22	32171239	Hodonsky CJ	2020-03-14	BMC Genomics	www.ncbi.nlm.nih.gov/pubmed/32171239	Ancestry-specific associations identified in genome-wide combined-phenotype study of red blood cell traits emphasize benefits of diversity in genomics.	Mean corpuscular volume	8,556 African American individuals, 17,141 Hispanic or Latin American individuals, 14,483 European ancestry individuals, 125 Asian ancestry individuals, 594 Native American ancestry individuals, 377 individuals	NA	10q22.1		HK1			ENSG00000156515	NA	NA	rs17476364-?	rs17476364	0	17476364	intron_variant	0	0.08	1e-06	6		0.3633	[0.22-0.51] unit increase	Affymetrix, Illumina [21000000] (imputed)	N
8	rs17476364	10	71094504	rs17476364	2020-09-18	32888494	Vuckovic D	2020-09-01	Cell	www.ncbi.nlm.nih.gov/pubmed/32888494	The Polygenic and Monogenic Basis of Blood Traits and Diseases.	Hematocrit	408,112 British individuals	NA	10q22.1	HK1	HK1			ENSG00000156515	NA	NA	rs17476364-C	rs17476364	0	17476364	intron_variant	0	0.108758	0	371.301		0.147147	[0.14-0.15] unit increase	Affymetrix [93095623] (imputed)	N
8	rs17476364	10	71094504	rs17476364	2020-09-18	32888494	Vuckovic D	2020-09-01	Cell	www.ncbi.nlm.nih.gov/pubmed/32888494	The Polygenic and Monogenic Basis of Blood Traits and Diseases.	Hemoglobin	408,112 British individuals	NA	10q22.1	HK1	HK1			ENSG00000156515	NA	NA	rs17476364-C	rs17476364	0	17476364	intron_variant	0	0.108778	0	368		0.146551	[0.14-0.15] unit increase	Affymetrix [93095623] (imputed)	N
8	rs17476364	10	71094504	rs17476364	2020-09-18	32888494	Vuckovic D	2020-09-01	Cell	www.ncbi.nlm.nih.gov/pubmed/32888494	The Polygenic and Monogenic Basis of Blood Traits and Diseases.	High light scatter reticulocyte count	408,112 British individuals	NA	10q22.1	HK1	HK1			ENSG00000156515	NA	NA	rs17476364-C	rs17476364	0	17476364	intron_variant	0	0.108757	6e-195	194.222		0.106568	[0.1-0.114] unit increase	Affymetrix [93095623] (imputed)	N
8	rs17476364	10	71094504	rs17476364	2021-03-22	33536631	Bell S	2021-02-03	Commun Biol	www.ncbi.nlm.nih.gov/pubmed/33536631	A genome-wide meta-analysis yields 46 new loci associating with biomarkers of iron homeostasis.	Iron status biomarkers (ferritin levels)	246,139 European ancestry individuals	NA	10q22.1	HK1	HK1			ENSG00000156515	NA	NA	rs17476364-C	rs17476364	0	17476364	intron_variant	0	0.108	4e-14	13.3979		0.043	[0.032-0.054] SD increase	Affymetrix, Illumina [40000000] (imputed)	N
8	rs17476364	10	71094504	rs17476364	2020-09-18	32888494	Vuckovic D	2020-09-01	Cell	www.ncbi.nlm.nih.gov/pubmed/32888494	The Polygenic and Monogenic Basis of Blood Traits and Diseases.	Immature fraction of reticulocytes	408,112 British individuals	NA	10q22.1	HK1	HK1			ENSG00000156515	NA	NA	rs17476364-C	rs17476364	0	17476364	intron_variant	0	0.10878	6e-40	39.2218		0.0476583	[0.041-0.055] unit increase	Affymetrix [93095623] (imputed)	N
8	rs17476364	10	71094504	rs17476364	2020-09-18	32888494	Vuckovic D	2020-09-01	Cell	www.ncbi.nlm.nih.gov/pubmed/32888494	The Polygenic and Monogenic Basis of Blood Traits and Diseases.	Mean corpuscular hemoglobin	408,112 British individuals	NA	10q22.1	HK1	HK1			ENSG00000156515	NA	NA	rs17476364-C	rs17476364	0	17476364	intron_variant	0	0.108777	6e-110	109.222		0.0794043	[0.072-0.086] unit increase	Affymetrix [93095623] (imputed)	N
8	rs17476364	10	71094504	rs17476364	2020-09-18	32888494	Vuckovic D	2020-09-01	Cell	www.ncbi.nlm.nih.gov/pubmed/32888494	The Polygenic and Monogenic Basis of Blood Traits and Diseases.	Mean corpuscular volume	408,112 British individuals	NA	10q22.1	HK1	HK1			ENSG00000156515	NA	NA	rs17476364-C	rs17476364	0	17476364	intron_variant	0	0.108777	1e-142	142		0.0940374	[0.088-0.101] unit increase	Affymetrix [93095623] (imputed)	N
8	rs17476364	10	71094504	rs17476364	2020-09-21	32888493	Chen MH	2020-09-01	Cell	www.ncbi.nlm.nih.gov/pubmed/32888493	Trans-ethnic and Ancestry-Specific Blood-Cell Genetics in 746,667 Individuals from 5 Global Populations.	Mean corpuscular volume	544,127 European ancestry individuals	NA	10q22.1	NR	HK1			ENSG00000156515	NA	NA	rs17476364-C	rs17476364	0	17476364	intron_variant	0	0.10674	1e-211	211		0.091405	[0.086-0.097] SD unit increase	Affymetrix, Illumina [50615308] (imputed)	N
8	rs17476364	10	71094504	rs17476364	2020-09-21	32888493	Chen MH	2020-09-01	Cell	www.ncbi.nlm.nih.gov/pubmed/32888493	Trans-ethnic and Ancestry-Specific Blood-Cell Genetics in 746,667 Individuals from 5 Global Populations.	Mean corpuscular volume	696,882 African American or Afro-Caribbean, African ancestry, European ancestry, East Asian ancestry, Hispanic or Latin American and South Asian ancestry individuals	NA	10q22.1	NR	HK1			ENSG00000156515	NA	NA	rs17476364-C	rs17476364	0	17476364	intron_variant	0	0.102938	1e-210	210		NA		Affymetrix, Illumina [24246363] (imputed)	N
8	rs17476364	10	71094504	rs17476364	2020-09-21	32888493	Chen MH	2020-09-01	Cell	www.ncbi.nlm.nih.gov/pubmed/32888493	Trans-ethnic and Ancestry-Specific Blood-Cell Genetics in 746,667 Individuals from 5 Global Populations.	Mean corpuscular hemoglobin	486,823 European ancestry individuals	NA	10q22.1	NR	HK1			ENSG00000156515	NA	NA	rs17476364-C	rs17476364	0	17476364	intron_variant	0	0.108072	7e-148	147.155		0.080275	[0.074-0.086] SD unit increase	Affymetrix, Illumina [50266654] (imputed)	N
8	rs17476364	10	71094504	rs17476364	2020-09-18	32888494	Vuckovic D	2020-09-01	Cell	www.ncbi.nlm.nih.gov/pubmed/32888494	The Polygenic and Monogenic Basis of Blood Traits and Diseases.	High light scatter reticulocyte percentage of red cells	408,112 British individuals	NA	10q22.1	HK1	HK1			ENSG00000156515	NA	NA	rs17476364-C	rs17476364	0	17476364	intron_variant	0	0.108749	2e-152	151.699		0.0940879	[0.087-0.101] unit increase	Affymetrix [93095623] (imputed)	N
8	rs17476364	10	71094504	rs17476364	2020-09-21	32888493	Chen MH	2020-09-01	Cell	www.ncbi.nlm.nih.gov/pubmed/32888493	Trans-ethnic and Ancestry-Specific Blood-Cell Genetics in 746,667 Individuals from 5 Global Populations.	Red blood cell count	727,624 African American or Afro-Caribbean, African ancestry, European ancestry, East Asian ancestry, Hispanic or Latin American and South Asian ancestry individuals	NA	10q22.1	NR	HK1			ENSG00000156515	NA	NA	rs17476364-C	rs17476364	0	17476364	intron_variant	0	0.10294	1e-141	141		NA		Affymetrix, Illumina [24332387] (imputed)	N
8	rs17476364	10	71094504	rs17476364	2020-09-21	32888493	Chen MH	2020-09-01	Cell	www.ncbi.nlm.nih.gov/pubmed/32888493	Trans-ethnic and Ancestry-Specific Blood-Cell Genetics in 746,667 Individuals from 5 Global Populations.	Red cell distribution width	563,352 African American or Afro-Caribbean, African ancestry, European ancestry, East Asian ancestry, Hispanic or Latin American and South Asian ancestry individuals	NA	10q22.1	NR	HK1			ENSG00000156515	NA	NA	rs17476364-T	rs17476364	0	17476364	intron_variant	0	0.896569	1e-32	32		NA		Affymetrix, Illumina [22063850] (imputed)	N
8	rs17476364	10	71094504	rs17476364	2020-09-21	32888493	Chen MH	2020-09-01	Cell	www.ncbi.nlm.nih.gov/pubmed/32888493	Trans-ethnic and Ancestry-Specific Blood-Cell Genetics in 746,667 Individuals from 5 Global Populations.	Red cell distribution width	531,774 European ancestry individuals	NA	10q22.1	NR	HK1			ENSG00000156515	NA	NA	rs17476364-T	rs17476364	0	17476364	intron_variant	0	0.892832	6e-36	35.2218		0.038198	[0.032-0.044] SD unit decrease	Affymetrix, Illumina [49860007] (imputed)	N
8	rs17476364	10	71094504	rs17476364	2021-12-13	34446064	Cade BE	2021-08-26	Genome Med	www.ncbi.nlm.nih.gov/pubmed/34446064	Whole-genome association analyses of sleep-disordered breathing phenotypes in the NHLBI TOPMed program.	Obstructive sleep apnea trait (minimum oxyhemoglobin saturation across sleep episode)	5,173 European male ancestry individuals	NA	10q22.1		HK1			ENSG00000156515	NA	NA	rs17476364-C	rs17476364	0	17476364	intron_variant	0	NR	2e-08	7.69897		1.129	[0.74-1.52] unit increase	Affymetrix, Illumina [22105437] (imputed)	N
8	rs17476364	10	71094504	rs17476364	2020-09-21	32888493	Chen MH	2020-09-01	Cell	www.ncbi.nlm.nih.gov/pubmed/32888493	Trans-ethnic and Ancestry-Specific Blood-Cell Genetics in 746,667 Individuals from 5 Global Populations.	Mean corpuscular hemoglobin	630,125 African American or Afro-Caribbean, African ancestry, European ancestry, East Asian ancestry, Hispanic or Latin American and South Asian ancestry individuals	NA	10q22.1	NR	HK1			ENSG00000156515	NA	NA	rs17476364-C	rs17476364	0	17476364	intron_variant	0	0.104331	1e-144	144		NA		Affymetrix, Illumina [20825802] (imputed)	N
8	rs17476364	10	71094504	rs17476364	2020-09-18	32888494	Vuckovic D	2020-09-01	Cell	www.ncbi.nlm.nih.gov/pubmed/32888494	The Polygenic and Monogenic Basis of Blood Traits and Diseases.	Mean spheric corpuscular volume	408,112 British individuals	NA	10q22.1	HK1	HK1			ENSG00000156515	NA	NA	rs17476364-C	rs17476364	0	17476364	intron_variant	0	0.108696	3e-159	158.523		0.097074	[0.09-0.104] unit increase	Affymetrix [93095623] (imputed)	N
8	rs17476364	10	71094504	rs17476364	2020-09-21	32888493	Chen MH	2020-09-01	Cell	www.ncbi.nlm.nih.gov/pubmed/32888493	Trans-ethnic and Ancestry-Specific Blood-Cell Genetics in 746,667 Individuals from 5 Global Populations.	Platelet count	542,827 European ancestry individuals	NA	10q22.1	NR	HK1			ENSG00000156515	NA	NA	rs17476364-C	rs17476364	0	17476364	intron_variant	0	0.106471	5e-11	10.301		0.019617	[0.014-0.025] SD unit decrease	Affymetrix, Illumina [50241410] (imputed)	N
8	rs17476364	10	71094504	rs17476364	2020-09-18	32888494	Vuckovic D	2020-09-01	Cell	www.ncbi.nlm.nih.gov/pubmed/32888494	The Polygenic and Monogenic Basis of Blood Traits and Diseases.	Plateletcrit	408,112 British individuals	NA	10q22.1	HK1	HK1			ENSG00000156515	NA	NA	rs17476364-C	rs17476364	0	17476364	intron_variant	0	0.108814	1e-09	9		0.0219638	[0.015-0.029] unit decrease	Affymetrix [93095623] (imputed)	N
8	rs17476364	10	71094504	rs17476364	2022-11-17	34887591	Graham SE	2021-12-09	Nature	www.ncbi.nlm.nih.gov/pubmed/34887591	The power of genetic diversity in genome-wide association studies of lipids.	Non-HDL cholesterol levels	1,320,016 European ancestry individuals	NA	10q22.1		HK1			ENSG00000156515	NA	NA	rs17476364-C	rs17476364	0	17476364	intron_variant	0	0.0994112	2e-15	14.699		0.0253603	[0.02-0.031] unit decrease	NR [52000000] (imputed)	N
8	rs17476364	10	71094504	rs17476364	2022-11-17	34887591	Graham SE	2021-12-09	Nature	www.ncbi.nlm.nih.gov/pubmed/34887591	The power of genetic diversity in genome-wide association studies of lipids.	Low density lipoprotein cholesterol levels	40,963 South Asian ancestry individuals, 48,057 Hispanic individuals, 99,432 Admixed African or African ancestry individuals, 146,492 East Asian ancestry individuals, 1,320,016 European ancestry individuals	NA	10q22.1		HK1			ENSG00000156515	NA	NA	rs17476364-?	rs17476364	0	17476364	intron_variant	0	NR	1e-26	26		NA		NR [52000000] (imputed)	N
8	rs17476364	10	71094504	rs17476364	2020-09-21	32888493	Chen MH	2020-09-01	Cell	www.ncbi.nlm.nih.gov/pubmed/32888493	Trans-ethnic and Ancestry-Specific Blood-Cell Genetics in 746,667 Individuals from 5 Global Populations.	Red blood cell count	545,203 European ancestry individuals	NA	10q22.1	NR	HK1			ENSG00000156515	NA	NA	rs17476364-C	rs17476364	0	17476364	intron_variant	0	0.106734	8e-146	145.097		0.077124	[0.071-0.083] SD unit increase	Affymetrix, Illumina [50628390] (imputed)	N
8	rs17476364	10	71094504	rs17476364	2022-11-17	34887591	Graham SE	2021-12-09	Nature	www.ncbi.nlm.nih.gov/pubmed/34887591	The power of genetic diversity in genome-wide association studies of lipids.	Total cholesterol levels	40,963 South Asian ancestry individuals, 48,057 Hispanic individuals, 99,432 Admixed African or African ancestry individuals, 146,492 East Asian ancestry individuals, 1,320,016 European ancestry individuals	NA	10q22.1		HK1			ENSG00000156515	NA	NA	rs17476364-?	rs17476364	0	17476364	intron_variant	0	NR	4e-36	35.3979		NA		NR [52000000] (imputed)	N
8	rs17476364	10	71094504	rs17476364	2022-11-17	34887591	Graham SE	2021-12-09	Nature	www.ncbi.nlm.nih.gov/pubmed/34887591	The power of genetic diversity in genome-wide association studies of lipids.	Total cholesterol levels	1,320,016 European ancestry individuals	NA	10q22.1		HK1			ENSG00000156515	NA	NA	rs17476364-C	rs17476364	0	17476364	intron_variant	0	0.0989036	2e-29	28.699		0.0303305	[0.026-0.035] unit decrease	NR [52000000] (imputed)	N
8	rs17476364	10	71094504	rs17476364	2022-11-17	34887591	Graham SE	2021-12-09	Nature	www.ncbi.nlm.nih.gov/pubmed/34887591	The power of genetic diversity in genome-wide association studies of lipids.	Non-HDL cholesterol levels	40,963 South Asian ancestry individuals, 48,057 Hispanic individuals, 99,432 Admixed African or African ancestry individuals, 146,492 East Asian ancestry individuals, 1,320,016 European ancestry individuals	NA	10q22.1		HK1			ENSG00000156515	NA	NA	rs17476364-?	rs17476364	0	17476364	intron_variant	0	NR	1e-17	17		NA		NR [52000000] (imputed)	N
8	rs17476364	10	71094504	rs17476364	2020-09-18	32888494	Vuckovic D	2020-09-01	Cell	www.ncbi.nlm.nih.gov/pubmed/32888494	The Polygenic and Monogenic Basis of Blood Traits and Diseases.	Mean reticulocyte volume	408,112 British individuals	NA	10q22.1	HK1	HK1			ENSG00000156515	NA	NA	rs17476364-C	rs17476364	0	17476364	intron_variant	0	0.108783	1e-59	59		0.0588458	[0.052-0.066] unit increase	Affymetrix [93095623] (imputed)	N
8	rs17476364	10	71094504	rs17476364	2019-02-08	30595370	Kichaev G	2018-12-27	Am J Hum Genet	www.ncbi.nlm.nih.gov/pubmed/30595370	Leveraging Polygenic Functional Enrichment to Improve GWAS Power.	Mean corpuscular hemoglobin	approximately 443,000 European ancestry individuals	NA	10q22.1		HK1			ENSG00000156515	NA	NA	rs17476364-?	rs17476364	0	17476364	intron_variant	0	NR	5e-128	127.301		NA		NR [~ 8900000] (imputed)	N
8	rs17476364	10	71094504	rs17476364	2020-09-18	32888494	Vuckovic D	2020-09-01	Cell	www.ncbi.nlm.nih.gov/pubmed/32888494	The Polygenic and Monogenic Basis of Blood Traits and Diseases.	Reticulocyte count	408,112 British individuals	NA	10q22.1	HK1	HK1			ENSG00000156515	NA	NA	rs17476364-C	rs17476364	0	17476364	intron_variant	0	0.108807	8e-225	224.097		0.115151	[0.11-0.12] unit increase	Affymetrix [93095623] (imputed)	N
8	rs17476364	10	71094504	rs17476364	2020-09-18	32888494	Vuckovic D	2020-09-01	Cell	www.ncbi.nlm.nih.gov/pubmed/32888494	The Polygenic and Monogenic Basis of Blood Traits and Diseases.	Reticulocyte fraction of red cells	408,112 British individuals	NA	10q22.1	HK1	HK1			ENSG00000156515	NA	NA	rs17476364-C	rs17476364	0	17476364	intron_variant	0	0.108802	7e-169	168.155		0.0996268	[0.093-0.107] unit increase	Affymetrix [93095623] (imputed)	N
8	rs17476364	10	71094504	rs17476364	2019-02-08	30595370	Kichaev G	2018-12-27	Am J Hum Genet	www.ncbi.nlm.nih.gov/pubmed/30595370	Leveraging Polygenic Functional Enrichment to Improve GWAS Power.	Red blood cell count	approximately 445,000 European ancestry individuals	NA	10q22.1		HK1			ENSG00000156515	NA	NA	rs17476364-?	rs17476364	0	17476364	intron_variant	0	NR	5e-125	124.301		NA		NR [~ 8900000] (imputed)	N
8	rs17476364	10	71094504	rs17476364	2021-06-10	34059833	Chen J	2021-05-31	Nat Genet	www.ncbi.nlm.nih.gov/pubmed/34059833	The trans-ancestral genomic architecture of glycemic traits.	Glycated hemoglobin levels	146,806 European ancestry individuals	NA	10q22.1	HK1	HK1			ENSG00000156515	NA	NA	rs17476364-T	rs17476364	0	17476364	intron_variant	0	0.9011	9.99999999963881e-315	314		0.0858	[0.081-0.09] unit increase	Affymetrix, Illumina [33811881] (imputed)	N
8	rs17476364	10	71094504	rs17476364	2020-09-18	32888494	Vuckovic D	2020-09-01	Cell	www.ncbi.nlm.nih.gov/pubmed/32888494	The Polygenic and Monogenic Basis of Blood Traits and Diseases.	Red cell distribution width	408,112 British individuals	NA	10q22.1	HK1	HK1			ENSG00000156515	NA	NA	rs17476364-C	rs17476364	0	17476364	intron_variant	0	0.108735	3e-23	22.5229		0.0354478	[0.028-0.042] unit increase	Affymetrix [93095623] (imputed)	N
8	rs17476364	10	71094504	rs17476364	2021-11-12	34104963	Thompson A	2021-06-08	Hum Mol Genet	www.ncbi.nlm.nih.gov/pubmed/34104963	Assessing the impact of alcohol consumption on the genetic contribution to mean corpuscular volume.	Mean corpuscular volume	362,595 British ancestry individuals	NA	10q22.1		HK1			ENSG00000156515	NA	NA	rs17476364-T	rs17476364	0	17476364	intron_variant	0	0.89	2e-92	91.699		0.36	[-0.39--0.32] % decrease	Affymetrix [NR] (imputed)	N
8	rs17476364	10	71094504	rs17476364	2020-09-18	32888494	Vuckovic D	2020-09-01	Cell	www.ncbi.nlm.nih.gov/pubmed/32888494	The Polygenic and Monogenic Basis of Blood Traits and Diseases.	Red blood cell count	408,112 British individuals	NA	10q22.1	HK1	HK1			ENSG00000156515	NA	NA	rs17476364-C	rs17476364	0	17476364	intron_variant	0	0.10876	1e-115	115		0.081053	[0.074-0.088] unit increase	Affymetrix [93095623] (imputed)	N
8	rs17476364	10	71094504	rs17476364	2019-02-08	30595370	Kichaev G	2018-12-27	Am J Hum Genet	www.ncbi.nlm.nih.gov/pubmed/30595370	Leveraging Polygenic Functional Enrichment to Improve GWAS Power.	Red cell distribution width	approximately 445,000 European ancestry individuals	NA	10q22.1		HK1			ENSG00000156515	NA	NA	rs17476364-?	rs17476364	0	17476364	intron_variant	0	NR	2e-25	24.699		NA		NR [~ 8900000] (imputed)	N
8	rs17476364	10	71094504	rs17476364	2022-11-17	34887591	Graham SE	2021-12-09	Nature	www.ncbi.nlm.nih.gov/pubmed/34887591	The power of genetic diversity in genome-wide association studies of lipids.	Low density lipoprotein cholesterol levels	1,320,016 European ancestry individuals	NA	10q22.1		HK1			ENSG00000156515	NA	NA	rs17476364-C	rs17476364	0	17476364	intron_variant	0	0.0988561	3e-23	22.5229		0.0268457	[0.022-0.031] unit decrease	NR [52000000] (imputed)	N
8	rs17476364	10	71094504	rs17476364	2021-12-14	34594039	Sakaue S	2021-09-30	Nat Genet	www.ncbi.nlm.nih.gov/pubmed/34594039	A cross-population atlas of genetic associations for 220 human phenotypes.	Mean corpuscular volume	350,473 European ancestry individuals, 129,832 East Asian ancestry individuals	NA	10q22.1		HK1			ENSG00000156515	NA	NA	rs17476364-C	rs17476364	0	17476364	intron_variant	0	NR	1e-98	98		0.0798	[0.072-0.087] unit increase	Affymetrix, Illumina [20535844] (imputed)	N
8	rs17476364	10	71094504	rs17476364	2021-12-14	34594039	Sakaue S	2021-09-30	Nat Genet	www.ncbi.nlm.nih.gov/pubmed/34594039	A cross-population atlas of genetic associations for 220 human phenotypes.	Hemoglobin A1c levels	344,182 European ancestry individuals, 71,221 East Asian ancestry individuals	NA	10q22.1		HK1			ENSG00000156515	NA	NA	rs17476364-C	rs17476364	0	17476364	intron_variant	0	NR	0	1744.4		0.3256	[0.32-0.33] unit decrease	Affymetrix, Illumina [20525742] (imputed)	N
8	rs17476364	10	71094504	rs17476364	2021-12-14	34594039	Sakaue S	2021-09-30	Nat Genet	www.ncbi.nlm.nih.gov/pubmed/34594039	A cross-population atlas of genetic associations for 220 human phenotypes.	Red blood cell count	350,475 European ancestry individuals, 153,512 East Asian ancestry individuals	NA	10q22.1		HK1			ENSG00000156515	NA	NA	rs17476364-C	rs17476364	0	17476364	intron_variant	0	NR	2e-87	86.699		0.0646	[0.058-0.071] unit increase	Affymetrix, Illumina [20538708] (imputed)	N
8	rs17476364	10	71094504	rs17476364	2021-12-14	34594039	Sakaue S	2021-09-30	Nat Genet	www.ncbi.nlm.nih.gov/pubmed/34594039	A cross-population atlas of genetic associations for 220 human phenotypes.	Hematocrit	350,475 European ancestry individuals, 153,015 East Asian ancestry individuals	NA	10q22.1		HK1			ENSG00000156515	NA	NA	rs17476364-C	rs17476364	0	17476364	intron_variant	0	NR	1e-282	282		0.1115	[0.11-0.12] unit increase	Affymetrix, Illumina [20538534] (imputed)	N
8	rs17476364	10	71094504	rs17476364	2021-12-14	34594039	Sakaue S	2021-09-30	Nat Genet	www.ncbi.nlm.nih.gov/pubmed/34594039	A cross-population atlas of genetic associations for 220 human phenotypes.	Mean corpuscular hemoglobin	350,472 European ancestry individuals, 128,028 East Asian ancestry individuals	NA	10q22.1		HK1			ENSG00000156515	NA	NA	rs17476364-C	rs17476364	0	17476364	intron_variant	0	NR	3e-78	77.5229		0.0707	[0.063-0.078] unit increase	Affymetrix, Illumina [20535878] (imputed)	N
8	rs17476364	10	71094504	rs17476364	2021-12-14	34594039	Sakaue S	2021-09-30	Nat Genet	www.ncbi.nlm.nih.gov/pubmed/34594039	A cross-population atlas of genetic associations for 220 human phenotypes.	Hemoglobin	350,474 European ancestry individuals, 152,447 East Asian ancestry individuals	NA	10q22.1		HK1			ENSG00000156515	NA	NA	rs17476364-C	rs17476364	0	17476364	intron_variant	0	NR	3e-289	288.523		0.1098	[0.1-0.12] unit increase	Affymetrix, Illumina [20538521] (imputed)	N
8	rs17476364	10	71094504	rs17476364	2021-12-14	34594039	Sakaue S	2021-09-30	Nat Genet	www.ncbi.nlm.nih.gov/pubmed/34594039	A cross-population atlas of genetic associations for 220 human phenotypes.	Total bilirubin levels	342,829 European ancestry individuals, 124,341 East Asian ancestry individuals	NA	10q22.1		HK1			ENSG00000156515	NA	NA	rs17476364-C	rs17476364	0	17476364	intron_variant	0	NR	2e-112	111.699		0.0828	[0.076-0.09] unit increase	Affymetrix, Illumina [20535842] (imputed)	N
8	rs17476364	10	71099109	rs72805692	2020-07-21	32203549	Richardson TG	2020-03-23	PLoS Med	www.ncbi.nlm.nih.gov/pubmed/32203549	Evaluating the relationship between circulating lipoprotein lipids and apolipoproteins with risk of coronary heart disease: A multivariable Mendelian randomisation analysis.	HDL cholesterol levels	403,943 European ancestry individuals	NA	10q22.1	HK1	HK1			ENSG00000156515	NA	NA	rs72805692-A	rs72805692	0	72805692	intron_variant	0	0.884869	9e-10	9.04576		0.0183089	[0.012-0.024] unit increase	Affymetrix [NR] (imputed)	N
8	rs17476364	10	71099109	rs72805692	2017-08-30	27863252	Astle WJ	2016-11-17	Cell	www.ncbi.nlm.nih.gov/pubmed/27863252	The Allelic Landscape of Human Blood Cell Trait Variation and Links to Common Complex Disease.	Immature fraction of reticulocytes	170,548 European ancestry individuals	NA	10q22.1	HK1	HK1			ENSG00000156515	NA	NA	rs72805692-G	rs72805692	0	72805692	intron_variant	0	0.1169	1e-11	11		0.0374376	[0.027-0.048] unit increase	Affymetrix [~ 2500000] (imputed)	N
8	rs17476364	10	71099109	rs72805692	2020-09-21	32888493	Chen MH	2020-09-01	Cell	www.ncbi.nlm.nih.gov/pubmed/32888493	Trans-ethnic and Ancestry-Specific Blood-Cell Genetics in 746,667 Individuals from 5 Global Populations.	Hemoglobin concentration	563,946 European ancestry individuals	NA	10q22.1	NR	HK1			ENSG00000156515	NA	NA	rs72805692-G	rs72805692	0	72805692	intron_variant	0	0.113894	0	481.699		0.136402	[0.13-0.14] SD unit increase	Affymetrix, Illumina [50638016] (imputed)	N
8	rs17476364	10	71099109	rs72805692	2019-07-01	31217584	Wojcik GL	2019-06-19	Nature	www.ncbi.nlm.nih.gov/pubmed/31217584	Genetic analyses of diverse populations improves discovery for complex traits.	Hemoglobin A1c levels	559 African American individuals, 10,408 Hispanic/Latino individuals, 92 Asian ancestry individuals, 4 Native American ancestry individuals, 115 individuals	NA	10q22.1	HK1	HK1			ENSG00000156515	NA	NA	rs72805692-?	rs72805692	0	72805692	intron_variant	0	NR	1e-21	21		0.265	[0.21-0.32] unit decrease	Illumina [22871999] (imputed)	N
8	rs17476364	10	71099109	rs72805692	2019-07-01	31217584	Wojcik GL	2019-06-19	Nature	www.ncbi.nlm.nih.gov/pubmed/31217584	Genetic analyses of diverse populations improves discovery for complex traits.	Hemoglobin A1c levels	559 African American individuals, 10,408 Hispanic/Latino individuals, 92 Asian ancestry individuals, 4 Native American ancestry individuals, 115 individuals	NA	10q22.1	HK1	HK1			ENSG00000156515	NA	NA	rs72805692-?	rs72805692	0	72805692	intron_variant	0	NR	6e-22	21.2218	(Hispanic/Latino)	0.268372	[0.21-0.32] unit decrease	Illumina [22871999] (imputed)	N
8	rs17476364	10	71099109	rs72805692	2019-08-12	31213470	Moon JY	2019-06-18	Diabetes Care	www.ncbi.nlm.nih.gov/pubmed/31213470	A Genome-Wide Association Study Identifies Blood Disorder-Related Variants Influencing Hemoglobin A1c With Implications for Glycemic Status in U.S. Hispanics/Latinos.	Glycated hemoglobin levels	9,636 Hispanic/Latino individuals	4,777 Hispanic/Latino individuals	10q22.1	HK1	HK1			ENSG00000156515	NA	NA	rs72805692-G	rs72805692	0	72805692	intron_variant	0	0.066	6e-26	25.2218		0.1	[0.08-0.12] % decrease	Illumina [11510031] (imputed)	N
8	rs17476364	10	71099109	rs72805692	2021-07-27	34014839	Page GP	2021-05-20	J Clin Invest	www.ncbi.nlm.nih.gov/pubmed/34014839	Multi-ancestry genome-wide association study identifies 27 loci associated with measures of hemolysis following blood storage.	hemolysis of donated blood (osmotic)	Up to 7,586 non-Hispanic White ancestry individuals, Up to 1,049 East Asian ancestry individuals, Up to 257 South Asian ancestry individuals, Up to 1,046 African Americans individuals, Up to 456 Mexican and Central American Hispanics individuals, Up to 489 Caribbean Island Hispanics, Up to 1,336 individuals	NA	10q22.1	HK1	HK1			ENSG00000156515	NA	NA	rs72805692-?	rs72805692	0	72805692	intron_variant	0	NR	5e-11	10.301		1.8	NR unit increase	NR [14100000] (imputed)	N
8	rs17476364	10	71099109	rs72805692	2022-03-15	34743558	Zekavat SM	2021-11-08	Circulation	www.ncbi.nlm.nih.gov/pubmed/34743558	Deep Learning of the Retina Enables Phenome- and Genome-wide Analyses of the Microvasculature.	Retinal vascular fractal density	38,932 British ancestry individuals	NA	10q22.1		HK1			ENSG00000156515	NA	NA	rs72805692-G	rs72805692	0	72805692	intron_variant	0	0.11873	2e-07	6.69897		0.054727	[0.034-0.075] unit increase	Affymetrix [15580782] (imputed)	N
8	rs17476364	10	71099109	rs72805692	2021-07-27	34014839	Page GP	2021-05-20	J Clin Invest	www.ncbi.nlm.nih.gov/pubmed/34014839	Multi-ancestry genome-wide association study identifies 27 loci associated with measures of hemolysis following blood storage.	hemolysis of donated blood (osmotic)	Up to 7,586 non-Hispanic White ancestry individuals	NA	10q22.1	HK1	HK1			ENSG00000156515	NA	NA	rs72805692-?	rs72805692	0	72805692	intron_variant	0	NR	5e-08	7.30103		NA		NR [14100000] (imputed)	N
8	rs17476364	10	71099109	rs72805692	2022-01-28	33887194	Hu Y	2021-04-21	Am J Hum Genet	www.ncbi.nlm.nih.gov/pubmed/33887194	Whole-genome sequencing association analysis of quantitative red blood cell phenotypes: The NHLBI TOPMed program.	Hematocrit	33,324 Amish, White ancestry individuals, 654 Asian ancestry individuals, 14,474 Black individuals, 14,035 锘緾entral American ancestry, 锘緾uban ancestry, 锘緿ominican ancestry, 锘縈exican ancestry, 锘縋uerto Rican ancestry, 锘縎outh American ancestry individuals	NA	10q22.1		HK1			ENSG00000156515	NA	NA	rs72805692-G	rs72805692	0	72805692	intron_variant	0	NR	5e-26	25.301		0.39	[0.31-0.47] unit increase	Illumina [110396782]	N
8	rs17476364	10	71099109	rs72805692	2022-01-28	33887194	Hu Y	2021-04-21	Am J Hum Genet	www.ncbi.nlm.nih.gov/pubmed/33887194	Whole-genome sequencing association analysis of quantitative red blood cell phenotypes: The NHLBI TOPMed program.	Hemoglobin	33,325 Amish, White ancestry individuals, 653 Asian ancestry individuals, 14,454 Black individuals, 14,029 锘緾entral American ancestry, 锘緾uban ancestry, 锘緿ominican ancestry, 锘縈exican ancestry, 锘縋uerto Rican ancestry, 锘縎outh American ancestry individuals	NA	10q22.1		HK1			ENSG00000156515	NA	NA	rs72805692-G	rs72805692	0	72805692	intron_variant	0	NR	3e-25	24.5229		0.13	[0.11-0.15] unit increase	Illumina [110351653]	N
8	rs17476364	10	71099109	rs72805692	2022-01-28	33887194	Hu Y	2021-04-21	Am J Hum Genet	www.ncbi.nlm.nih.gov/pubmed/33887194	Whole-genome sequencing association analysis of quantitative red blood cell phenotypes: The NHLBI TOPMed program.	Mean corpuscular volume	22,267 Amish, White ancestry individuals, 447 Asian ancestry individuals, 12,285 Black individuals, 13,831 锘緾entral American ancestry, 锘緾uban ancestry, 锘緿ominican ancestry, 锘縈exican ancestry, 锘縋uerto Rican ancestry, 锘縎outh American ancestry individuals	NA	10q22.1		HK1			ENSG00000156515	NA	NA	rs72805692-G	rs72805692	0	72805692	intron_variant	0	NR	3e-09	8.52288		0.39	[0.25-0.53] unit increase	Illumina [97506867]	N
8	rs17476364	10	71099109	rs72805692	2022-02-22	35047847	Miao Z	2021-08-24	HGG Adv	www.ncbi.nlm.nih.gov/pubmed/35047847	Identification of 90 NAFLD GWAS loci and establishment of NAFLD PRS and causal role of NAFLD in coronary artery disease.	Nonalcoholic fatty liver disease (imputed)	28,396 European ancestry cases, 108,652 European ancestry controls	NA	10q22.1		HK1			ENSG00000156515	NA	NA	rs72805692-?	rs72805692	0	72805692	intron_variant	0	NR	3e-09	8.52288		0.00833393	[0.0056-0.0111] unit increase	NR [NR]	N
8	rs17476364	10	71099109	rs72805692	2022-03-01	34951656	Downie CG	2021-12-24	Diabetologia	www.ncbi.nlm.nih.gov/pubmed/34951656	Multi-ethnic GWAS and fine-mapping of glycaemic traits identify novel loci in the PAGE Study.	Glycated haemoglobin HbA1c levels adjusted for BMI	23,357 European ancestry, African American or Afro-Caribbean, Hispanic or Latin American, Asian ancestry individuals	NA	10q22.1		HK1			ENSG00000156515	NA	NA	rs72805692-A	rs72805692	0	72805692	intron_variant	0	0.083	5e-44	43.301		0.2647	[0.23-0.3] unit increase	Affymetrix, Illumina [23060038] (imputed)	N
8	rs17476364	10	71099109	rs72805692	2022-03-01	34951656	Downie CG	2021-12-24	Diabetologia	www.ncbi.nlm.nih.gov/pubmed/34951656	Multi-ethnic GWAS and fine-mapping of glycaemic traits identify novel loci in the PAGE Study.	Glycated haemoglobin HbA1c levels adjusted for BMI	9,228 European ancestry individuals	NA	10q22.1		HK1			ENSG00000156515	NA	NA	rs72805692-A	rs72805692	0	72805692	intron_variant	0	0.1039	3e-25	24.5229		0.2682	[0.22-0.32] unit increase	Affymetrix, Illumina [23060038] (imputed)	N
8	rs17476364	10	71099109	rs72805692	2022-03-01	34951656	Downie CG	2021-12-24	Diabetologia	www.ncbi.nlm.nih.gov/pubmed/34951656	Multi-ethnic GWAS and fine-mapping of glycaemic traits identify novel loci in the PAGE Study.	Glycated haemoglobin HbA1c levels adjusted for BMI	10,693 Hispanic or Latin American individuals	NA	10q22.1		HK1			ENSG00000156515	NA	NA	rs72805692-A	rs72805692	0	72805692	intron_variant	0	0.0635	3e-20	19.5229		0.2628	[0.21-0.32] unit increase	Affymetrix, Illumina [23060038] (imputed)	N
8	rs17476364	10	71099109	rs72805692	2021-06-10	34059833	Chen J	2021-05-31	Nat Genet	www.ncbi.nlm.nih.gov/pubmed/34059833	The trans-ancestral genomic architecture of glycemic traits.	Glycated hemoglobin levels	15,248 Hispanic individuals	NA	10q22.1	HK1	HK1			ENSG00000156515	NA	NA	rs72805692-A	rs72805692	0	72805692	intron_variant	0	0.9293	2e-22	21.699		0.0859	[0.069-0.102] unit increase	Affymetrix, Illumina [29199641] (imputed)	N
8	rs17476364	10	71099888	rs10159477	2013-03-19	23222517	van der Harst P	2012-12-05	Nature	www.ncbi.nlm.nih.gov/pubmed/23222517	Seventy-five genetic loci influencing the human red blood cell.	Red blood cell traits	62,553 European ancestry individuals, 9,308 South Asian ancestry individuals	63,506 European ancestry individuals	10q22.1	HK1	HK1			ENSG00000156515	NA	NA	rs10159477-A	rs10159477	0	10159477	intron_variant	0	0.16	4e-20	19.3979	(EA, Hgb)	0.087	[0.067-0.107] unit increase	Affymetrix, Illumina, Perlegen [2711806] (imputed)	N
8	rs17476364	10	71100726	rs16926249	2020-09-21	32888493	Chen MH	2020-09-01	Cell	www.ncbi.nlm.nih.gov/pubmed/32888493	Trans-ethnic and Ancestry-Specific Blood-Cell Genetics in 746,667 Individuals from 5 Global Populations.	Hematocrit	737,823 African American or Afro-Caribbean, African ancestry, European ancestry, East Asian ancestry, Hispanic or Latin American and South Asian ancestry individuals	NA	10q22.1	NR	HK1			ENSG00000156515	NA	NA	rs16926249-G	rs16926249	0	16926249	intron_variant	0	0.147868	0	360.046		NA		Affymetrix, Illumina [24558453] (imputed)	N
8	rs17476364	10	71100920	rs73265749	2020-09-21	32888493	Chen MH	2020-09-01	Cell	www.ncbi.nlm.nih.gov/pubmed/32888493	Trans-ethnic and Ancestry-Specific Blood-Cell Genetics in 746,667 Individuals from 5 Global Populations.	Hemoglobin concentration	746,431 African American or Afro-Caribbean, African ancestry, European ancestry, East Asian ancestry, Hispanic or Latin American and South Asian ancestry individuals	NA	10q22.1	NR	HK1			ENSG00000156515	NA	NA	rs73265749-T	rs73265749	0	73265749	intron_variant	0	0.147616	0	354.699		NA		Affymetrix, Illumina [24653286] (imputed)	N
8	rs17476364	10	71106964	rs113041162	2020-09-21	32888493	Chen MH	2020-09-01	Cell	www.ncbi.nlm.nih.gov/pubmed/32888493	Trans-ethnic and Ancestry-Specific Blood-Cell Genetics in 746,667 Individuals from 5 Global Populations.	Hematocrit	562,259 European ancestry individuals	NA	10q22.1	NR	HK1			ENSG00000156515	NA	NA	rs113041162-A	rs113041162	0	113041162	intron_variant	0	0.148695	0	353.046		0.104956	[0.1-0.11] SD unit increase	Affymetrix, Illumina [50640577] (imputed)	N
9	rs9652185	13	42842698	rs875008	2020-09-18	32888494	Vuckovic D	2020-09-01	Cell	www.ncbi.nlm.nih.gov/pubmed/32888494	The Polygenic and Monogenic Basis of Blood Traits and Diseases.	Neutrophil count	408,112 British individuals	NA	13q14.11	AKAP11	DGKH - AKAP11	ENSG00000102780	ENSG00000023516		11984	3590	rs875008-G	rs875008	0	875008	intergenic_variant	1	0.234277	2e-17	16.699		0.0223389	[0.017-0.027] unit increase	Affymetrix [93095623] (imputed)	N
9	rs9652185	13	42842698	rs875008	2020-09-18	32888494	Vuckovic D	2020-09-01	Cell	www.ncbi.nlm.nih.gov/pubmed/32888494	The Polygenic and Monogenic Basis of Blood Traits and Diseases.	Neutrophil percentage of white cells	408,112 British individuals	NA	13q14.11	AKAP11	DGKH - AKAP11	ENSG00000102780	ENSG00000023516		11984	3590	rs875008-G	rs875008	0	875008	intergenic_variant	1	0.234255	6e-20	19.2218		0.024009	[0.019-0.029] unit increase	Affymetrix [93095623] (imputed)	N
9	rs9652185	13	42843630	rs78738581	2020-09-21	32888493	Chen MH	2020-09-01	Cell	www.ncbi.nlm.nih.gov/pubmed/32888493	Trans-ethnic and Ancestry-Specific Blood-Cell Genetics in 746,667 Individuals from 5 Global Populations.	Neutrophil count	519,288 European ancestry individuals	NA	13q14.11	NR	DGKH - AKAP11	ENSG00000102780	ENSG00000023516		12916	2658	rs78738581-A	rs78738581	0	78738581	intergenic_variant	1	0.231943	1e-20	20		0.021293	[0.017-0.026] SD unit increase	Affymetrix, Illumina [50250472] (imputed)	N
9	rs9652185	13	42843630	rs78738581	2020-09-21	32888493	Chen MH	2020-09-01	Cell	www.ncbi.nlm.nih.gov/pubmed/32888493	Trans-ethnic and Ancestry-Specific Blood-Cell Genetics in 746,667 Individuals from 5 Global Populations.	Neutrophil count	627,215 African American or Afro-Caribbean, African ancestry, European ancestry, East Asian ancestry, Hispanic or Latin American and South Asian ancestry individuals	NA	13q14.11	NR	DGKH - AKAP11	ENSG00000102780	ENSG00000023516		12916	2658	rs78738581-A	rs78738581	0	78738581	intergenic_variant	1	0.200116	6e-18	17.2218		NA		Affymetrix, Illumina [23114412] (imputed)	N
9	rs9652185	13	42843630	rs78738581	2020-09-21	32888493	Chen MH	2020-09-01	Cell	www.ncbi.nlm.nih.gov/pubmed/32888493	Trans-ethnic and Ancestry-Specific Blood-Cell Genetics in 746,667 Individuals from 5 Global Populations.	White blood cell count	562,243 European ancestry individuals	NA	13q14.11	NR	DGKH - AKAP11	ENSG00000102780	ENSG00000023516		12916	2658	rs78738581-A	rs78738581	0	78738581	intergenic_variant	1	0.231321	3e-12	11.5229		0.015264	[0.011-0.02] SD unit increase	Affymetrix, Illumina [50601830] (imputed)	N
9	rs238257	13	42924883	rs238257	2022-07-01	35361970	Okbay A	2022-03-31	Nat Genet	www.ncbi.nlm.nih.gov/pubmed/35361970	Polygenic prediction of educational attainment within and between families from genome-wide association analyses in 3 million individuals.	Educational attainment	3,037,499 European ancestry individuals	NA	13q14.11		LINC02341			ENSG00000283554	NA	NA	rs238257-C	rs238257	0	238257	intron_variant	0	0.4816	1e-12	12		0.00746514	[0.0054-0.0095] unit increase	Illumina [10675380] (imputed)	N
9	rs9594738	13	42951449	rs9533090	2014-07-20	24249740	Zhang L	2013-11-17	Hum Mol Genet	www.ncbi.nlm.nih.gov/pubmed/24249740	Multistage genome-wide association meta-analyses identified two new loci for bone mineral density.	Bone mineral density	5,833 European ancestry females, 2,639 European ancestry males, 784 Han Chinese ancestry females, 763 Han Chinese ancestry males, 712 African American females, 409 Hispanic females	7,010 European ancestry females, 3,772 European ancestry males, 2,980 East Asian ancestry females, 2,159 East Asian ancestry males	13q14.11	AKAP11	LINC02341			ENSG00000283554	NA	NA	rs9533090-?	rs9533090	0	9533090	intron_variant	0	NR	3e-07	6.52288	(spine)	NA		Affymetrix, Illumina [5842825] (imputed)	N
9	rs9594738	13	42951449	rs9533090	2018-03-05	29304378	Medina-Gomez C	2018-01-04	Am J Hum Genet	www.ncbi.nlm.nih.gov/pubmed/29304378	Life-Course Genome-wide Association Study Meta-analysis of Total Body BMD and Assessment of Age-Specific Effects.	Total body bone mineral density (age over 60)	22,504 European ancestry and African American individuals	NA	13q14.11	NR	LINC02341			ENSG00000283554	NA	NA	rs9533090-T	rs9533090	0	9533090	intron_variant	0	0.4555	8e-12	11.0969		0.0663	unit decrease	Affymetrix, Illumina [~ 23700000] (imputed)	N
9	rs9594738	13	42951449	rs9533090	2018-07-28	29403010	Kanai M	2018-02-05	Nat Genet	www.ncbi.nlm.nih.gov/pubmed/29403010	Genetic analysis of quantitative traits in the Japanese population links cell types to complex human diseases.	Serum alkaline phosphatase levels	105,030 Japanese ancestry individuals	NA	13q14.11	NR	LINC02341			ENSG00000283554	NA	NA	rs9533090-?	rs9533090	0	9533090	intron_variant	0	NR	2e-08	7.69897		0.05221	[0.034-0.07] unit increase novel	Illumina [6108953] (imputed)	N
9	rs9594738	13	42951449	rs9533090	2009-10-16	19801982	Rivadeneira F	2009-10-04	Nat Genet	www.ncbi.nlm.nih.gov/pubmed/19801982	Twenty bone-mineral-density loci identified by large-scale meta-analysis of genome-wide association studies.	Bone mineral density (spine)	19,195 European ancestry individuals	NA	13q14.11	AKAP11	LINC02341			ENSG00000283554	NA	NA	rs9533090-T	rs9533090	0	9533090	intron_variant	0	0.5	5e-25	24.301		0.12	[0.10-0.14] s.d. decrease	Affymetrix, Illumina [2543686] (imputed)	N
9	rs9594738	13	42951449	rs9533090	2013-04-11	22504420	Estrada K	2012-04-15	Nat Genet	www.ncbi.nlm.nih.gov/pubmed/22504420	Genome-wide meta-analysis identifies 56 bone mineral density loci and reveals 14 loci associated with risk of fracture.	Lumbar spine bone mineral density	Up to 32,961 European and East Asian ancestry individuals	Up to 50,933 European and East Asian ancestry individuals	13q14.11	AKAP11	LINC02341			ENSG00000283554	NA	NA	rs9533090-T	rs9533090	0	9533090	intron_variant	0	0.49	5e-68	67.301		0.1	[NR] unit decrease	Affymetrix, Illumina [~ 2500000] (imputed)	N
9	rs9594738	13	42951449	rs9533090	2021-03-22	33339817	Nielsen JB	2020-12-18	Nat Commun	www.ncbi.nlm.nih.gov/pubmed/33339817	Loss-of-function genomic variants highlight potential therapeutic targets for cardiovascular disease.	Serum alkaline phosphatase levels	76,081 European ancestry individuals, 127,395 Japanese ancestry individuals	NA	13q14.11	AKAP11, LINC02341	LINC02341			ENSG00000283554	NA	NA	rs9533090-?	rs9533090	0	9533090	intron_variant	0		2e-17	16.699		0.0511	[0.039-0.063] unit decrease	Illumina [31500000] (imputed)	N
9	rs9594738	13	42952145	rs9594738	2019-02-08	30595370	Kichaev G	2018-12-27	Am J Hum Genet	www.ncbi.nlm.nih.gov/pubmed/30595370	Leveraging Polygenic Functional Enrichment to Improve GWAS Power.	Heel bone mineral density	approximately 446,000 European ancestry individuals	NA	13q14.11		LINC02341			ENSG00000283554	NA	NA	rs9594738-?	rs9594738	0	9594738	intron_variant	0	NR	3e-144	143.523		NA		NR [~ 8900000] (imputed)	N
9	rs9594738	13	42952145	rs9594738	2019-01-28	30598549	Morris JA	2018-12-31	Nat Genet	www.ncbi.nlm.nih.gov/pubmed/30598549	An atlas of genetic influences on osteoporosis in humans and mice.	Heel bone mineral density	426,824 British ancestry individuals	NA	13q14.11	LOC105370177	LINC02341			ENSG00000283554	NA	NA	rs9594738-C	rs9594738	0	9594738	intron_variant	0	0.50907	8e-170	169.097		0.0592003	[0.055-0.063] unit increase	NR [13737936] (imputed)	N
9	rs9594738	13	42952145	rs9594738	2018-03-05	29304378	Medina-Gomez C	2018-01-04	Am J Hum Genet	www.ncbi.nlm.nih.gov/pubmed/29304378	Life-Course Genome-wide Association Study Meta-analysis of Total Body BMD and Assessment of Age-Specific Effects.	Total body bone mineral density	56,284 European ancestry individuals, up to 1,333 African American individuals, up to 9,328 admixed individuals	NA	13q14.11	NR	LINC02341			ENSG00000283554	NA	NA	rs9594738-T	rs9594738	0	9594738	intron_variant	0	0.4592	4e-27	26.3979		0.0614	unit decrease	Affymetrix, Illumina [~ 23700000] (imputed)	N
9	rs9594738	13	42952145	rs9594738	2018-03-05	29304378	Medina-Gomez C	2018-01-04	Am J Hum Genet	www.ncbi.nlm.nih.gov/pubmed/29304378	Life-Course Genome-wide Association Study Meta-analysis of Total Body BMD and Assessment of Age-Specific Effects.	Total body bone mineral density	56,284 European ancestry individuals, up to 1,333 African American individuals, up to 9,328 admixed individuals	NA	13q14.11	NR	LINC02341			ENSG00000283554	NA	NA	rs9594738-T	rs9594738	0	9594738	intron_variant	0	0.4715	5e-31	30.301	(European)	0.072	unit decrease	Affymetrix, Illumina [~ 23700000] (imputed)	N
9	rs9594738	13	42952145	rs9594738	2011-05-27	21533022	Duncan EL	2011-04-21	PLoS Genet	www.ncbi.nlm.nih.gov/pubmed/21533022	Genome-wide association study using extreme truncate selection identifies novel genes affecting bone mineral density and fracture risk.	Bone mineral density	900 European ancestry female individuals with low hip bone mineral density, 1,055 European ancestry female individuals with high hip bone mineral density	20,898 European ancestry female individuals	13q14.11	RANKL	LINC02341			ENSG00000283554	NA	NA	rs9594738-T	rs9594738	0	9594738	intron_variant	0	NR	4e-06	5.39794	(lumbar spine)	0.15	[NR] unit increase	Illumina [2543887] (imputed)	N
9	rs9594738	13	42952145	rs9594738	2008-06-20	18445777	Styrkarsdottir U	2008-04-29	N Engl J Med	www.ncbi.nlm.nih.gov/pubmed/18445777	Multiple genetic loci for bone mineral density and fractures.	Bone mineral density (hip)	5,861 European ancestry individuals	7,925 European ancestry individuals	13q14.11	RANKL	LINC02341			ENSG00000283554	NA	NA	rs9594738-T	rs9594738	0	9594738	intron_variant	0	0.56	2e-08	7.69897		0.1	[0.06-0.13] s.d. decrease	Illumina [301019]	N
9	rs9594738	13	42952145	rs9594738	2018-10-18	30048462	Kim SK	2018-07-26	PLoS One	www.ncbi.nlm.nih.gov/pubmed/30048462	Identification of 613 new loci associated with heel bone mineral density and a polygenic risk score for bone mineral density, osteoporosis and fracture.	Heel bone mineral density	394,929 European ancestry individuals	NA	13q14.11		LINC02341			ENSG00000283554	NA	NA	rs9594738-?	rs9594738	0	9594738	intron_variant	0	NR	7e-145	144.155		0.0519436	[0.048-0.056] unit increase	Affymetrix [20259828] (imputed)	N
9	rs9594738	13	42952145	rs9594738	2021-01-22	33097703	Surakka I	2020-10-23	Nat Commun	www.ncbi.nlm.nih.gov/pubmed/33097703	MEPE loss-of-function variant associates with decreased bone mineral density and increased fracture risk.	Ultradistal forearm bone mineral density	21,907 European ancestry individuals	NA	13q14.11	NR	LINC02341			ENSG00000283554	NA	NA	rs9594738-?	rs9594738	0	9594738	intron_variant	0	0.45349	6e-12	11.2218		0.0734918	[0.053-0.094] SD units increase	Illumina [11603265] (imputed)	N
9	rs9594738	13	42952145	rs9594738	2019-06-21	31015401	Wu Y	2019-04-23	Nat Commun	www.ncbi.nlm.nih.gov/pubmed/31015401	Genome-wide association study of medication-use and associated disease in the UK Biobank.	Medication use (drugs affecting bone structure and mineralization)	7,870 European ancestry cases, 207,798 European ancestry controls	NA	13q14.11	AKAP11	LINC02341			ENSG00000283554	NA	NA	rs9594738-T	rs9594738	0	9594738	intron_variant	0	0.48902	3e-15	14.5229		0.125975	[0.095-0.157] unit increase	Affymetrix [7288503] (imputed)	N
9	rs9594738	13	42952145	rs9594738	2022-04-13	34673960	Greenbaum J	2021-10-21	Hum Mol Genet	www.ncbi.nlm.nih.gov/pubmed/34673960	A multi-ethnic whole genome sequencing study to identify novel loci for bone mineral density.	Bone mineral density (spine)	1,825 African American females, 26,724 European ancestry females, 1,683 Hispanic females	NA	13q14.11		LINC02341			ENSG00000283554	NA	NA	rs9594738-?	rs9594738	0	9594738	intron_variant	0	NR	1e-33	33		NA		NR [NR] (imputed)	N
9	rs9594738	13	42952145	rs9594738	2021-12-14	34594039	Sakaue S	2021-09-30	Nat Genet	www.ncbi.nlm.nih.gov/pubmed/34594039	A cross-population atlas of genetic associations for 220 human phenotypes.	Medication use (drugs affecting bone structure and mineralization)	7,870 European ancestry cases, 207,798 European ancestry controls, 6,143 East Asian ancestry cases, 172,583 East Asian ancestry controls	NA	13q14.11		LINC02341			ENSG00000283554	NA	NA	rs9594738-T	rs9594738	0	9594738	intron_variant	0	NR	3e-15	14.5229		0.126	[0.095-0.157] unit increase	Affymetrix, Illumina [15248280] (imputed)	N
9	rs34723116	13	42955367	rs1408221	2019-02-08	30595370	Kichaev G	2018-12-27	Am J Hum Genet	www.ncbi.nlm.nih.gov/pubmed/30595370	Leveraging Polygenic Functional Enrichment to Improve GWAS Power.	Eosinophil counts	approximately 440,000 European ancestry individuals	NA	13q14.11		LINC02341			ENSG00000283554	NA	NA	rs1408221-?	rs1408221	0	1408221	intron_variant	0	NR	1e-17	17		NA		NR [~ 8900000] (imputed)	N
9	rs9594738	13	42959133	rs58973023	2018-09-20	28869591	Kemp JP	2017-09-04	Nat Genet	www.ncbi.nlm.nih.gov/pubmed/28869591	Identification of 153 new loci associated with heel bone mineral density and functional involvement of GPC6 in osteoporosis.	Heel bone mineral density	76,067 European ancestry women, 66,420 European ancestry men	NA	13q14.11	LOC105370177	LINC02341			ENSG00000283554	NA	NA	rs58973023-A	rs58973023	0	58973023	intron_variant	0	0.513849	2e-32	31.699	(men)	0.0594737	[0.049-0.07] unit increase	NR [17166351] (imputed)	N
9	rs9594738	13	42959133	rs58973023	2018-09-20	28869591	Kemp JP	2017-09-04	Nat Genet	www.ncbi.nlm.nih.gov/pubmed/28869591	Identification of 153 new loci associated with heel bone mineral density and functional involvement of GPC6 in osteoporosis.	Heel bone mineral density	76,067 European ancestry women, 66,420 European ancestry men	NA	13q14.11	LOC105370177	LINC02341			ENSG00000283554	NA	NA	rs58973023-A	rs58973023	0	58973023	intron_variant	0	0.514484	4e-18	17.3979	(women)	0.0387158	[0.03-0.048] unit increase	NR [17166351] (imputed)	N
9	rs9594738	13	42959133	rs58973023	2018-09-20	28869591	Kemp JP	2017-09-04	Nat Genet	www.ncbi.nlm.nih.gov/pubmed/28869591	Identification of 153 new loci associated with heel bone mineral density and functional involvement of GPC6 in osteoporosis.	Heel bone mineral density	76,067 European ancestry women, 66,420 European ancestry men	NA	13q14.11	LOC105370177	LINC02341			ENSG00000283554	NA	NA	rs58973023-A	rs58973023	0	58973023	intron_variant	0	0.514188	3e-48	47.5229		0.0468818	[0.04-0.054] unit increase	NR [17166351] (imputed)	N
9	rs9594738	13	42959133	rs58973023	2018-10-18	30048462	Kim SK	2018-07-26	PLoS One	www.ncbi.nlm.nih.gov/pubmed/30048462	Identification of 613 new loci associated with heel bone mineral density and a polygenic risk score for bone mineral density, osteoporosis and fracture.	Heel bone mineral density	394,929 European ancestry individuals	NA	13q14.11		LINC02341			ENSG00000283554	NA	NA	rs58973023-?	rs58973023	0	58973023	intron_variant	0	NR	3e-144	143.523		0.051899	[0.048-0.056] unit increase	Affymetrix [20259828] (imputed)	N
9	rs9594738	13	42959133	rs58973023	2021-11-01	34450027	Boer CG	2021-08-24	Cell	www.ncbi.nlm.nih.gov/pubmed/34450027	Deciphering osteoarthritis genetics across 826,690 individuals from 9 populations.	Knee osteoarthritis	61,588 European ancestry cases, 330,161 European ancestry controls, 899 Japanese ancestry cases, 3,396 Japanese ancestry controls	NA	13q14.11		LINC02341			ENSG00000283554	NA	NA	rs58973023-A	rs58973023	0	58973023	intron_variant	0	0.4894	5e-10	9.30103		1.05707	[1.038789736-1.075669953]	Affymetrix, Illumina [NR] (imputed)	N
9	rs9594738	13	42959133	rs58973023	2021-06-09	33972514	Pazoki R	2021-05-10	Nat Commun	www.ncbi.nlm.nih.gov/pubmed/33972514	Genetic analysis in European ancestry individuals identifies 517 loci associated with liver enzymes.	Liver enzyme levels (alkaline phosphatase)	437,438 European ancestry individuals	315,572 European ancestry individuals	13q14.11	LINC02341	LINC02341			ENSG00000283554	NA	NA	rs58973023-A	rs58973023	0	58973023	intron_variant	0	0.512977	2e-152	151.699		0.00598007	[0.0055-0.0064] unit decrease	Affymetrix [13995440] (imputed)	N
9	rs9594738	13	42959133	rs58973023	2021-12-14	34594039	Sakaue S	2021-09-30	Nat Genet	www.ncbi.nlm.nih.gov/pubmed/34594039	A cross-population atlas of genetic associations for 220 human phenotypes.	Serum alkaline phosphatase levels	344,292 European ancestry individuals, 118,886 East Asian ancestry individuals	NA	13q14.11		LINC02341			ENSG00000283554	NA	NA	rs58973023-T	rs58973023	0	58973023	intron_variant	0	NR	4e-112	111.398		0.0499	[0.046-0.054] unit increase	Affymetrix, Illumina [20533886] (imputed)	N
9	rs9594738	13	42965694	rs8001611	2018-03-05	29304378	Medina-Gomez C	2018-01-04	Am J Hum Genet	www.ncbi.nlm.nih.gov/pubmed/29304378	Life-Course Genome-wide Association Study Meta-analysis of Total Body BMD and Assessment of Age-Specific Effects.	Total body bone mineral density (age 30-45)	10,062 European and unknown ancestry individuals	NA	13q14.11	NR	LINC02341			ENSG00000283554	NA	NA	rs8001611-T	rs8001611	0	8001611	intron_variant	0	0.5404	2e-10	9.69897		0.0947	unit increase	Affymetrix, Illumina [~ 23700000] (imputed)	N
9	rs9594738	13	42965694	rs8001611	2014-10-01	23644456	Styrkarsdottir U	2013-05-05	Nature	www.ncbi.nlm.nih.gov/pubmed/23644456	Nonsense mutation in the LGR4 gene is associated with several human diseases and other traits.	Bone mineral density	4,931 European ancestry cases, 69,034 European ancestry controls	NA	13q14.11	NR	LINC02341			ENSG00000283554	NA	NA	rs8001611-?	rs8001611	0	8001611	intron_variant	0	NR	2e-12	11.699		1.21	[NR]	Illumina [30600000] (imputed)	N
9	rs9594738	13	42965694	rs8001611	2022-04-13	34673960	Greenbaum J	2021-10-21	Hum Mol Genet	www.ncbi.nlm.nih.gov/pubmed/34673960	A multi-ethnic whole genome sequencing study to identify novel loci for bone mineral density.	Bone mineral density (spine)	2,948 African American individuals, 39,107 European ancestry individuals, 2,451 Hispanic individuals	NA	13q14.11		LINC02341			ENSG00000283554	NA	NA	rs8001611-?	rs8001611	0	8001611	intron_variant	0	NR	7e-25	24.1549		NA		NR [15500000] (imputed)	N
9	rs9594738	13	42965837	rs9533094	2021-02-19	33547301	Chen VL	2021-02-05	Nat Commun	www.ncbi.nlm.nih.gov/pubmed/33547301	Genome-wide association study of serum liver enzymes implicates diverse metabolic and liver pathology.	Serum alkaline phosphatase levels	390,964 European ancestry individuals	105,030 East Asian ancestry individuals	13q14.11	AKAP11, TNFSF11	LINC02341			ENSG00000283554	NA	NA	rs9533094-G	rs9533094	0	9533094	intron_variant	0	0.49	2e-61	60.699		16.5	z-score increase	Affymetrix [4311822] (imputed)	N
9	rs9594738	13	42969049	rs9533095	2014-07-20	24249740	Zhang L	2013-11-17	Hum Mol Genet	www.ncbi.nlm.nih.gov/pubmed/24249740	Multistage genome-wide association meta-analyses identified two new loci for bone mineral density.	Bone mineral density	5,833 European ancestry females, 2,639 European ancestry males, 784 Han Chinese ancestry females, 763 Han Chinese ancestry males, 712 African American females, 409 Hispanic females	7,010 European ancestry females, 3,772 European ancestry males, 2,980 East Asian ancestry females, 2,159 East Asian ancestry males	13q14.11	TNFSF11	LINC02341			ENSG00000283554	NA	NA	rs9533095-?	rs9533095	0	9533095	intron_variant	0	NR	2e-15	14.699	(spine)	NA		Affymetrix, Illumina [5842825] (imputed)	N
9	rs9594738	13	42969049	rs9533095	2020-02-18	31666285	Olafsson S	2019-10-30	Cancer Epidemiol Biomarkers Prev	www.ncbi.nlm.nih.gov/pubmed/31666285	Common and rare sequence variants influencing tumor biomarkers in blood.	Serum alkaline phosphatase levels	162,774 Icelandic ancestry individuals	NA	13q14.11	intergenic	LINC02341			ENSG00000283554	NA	NA	rs9533095-G	rs9533095	0	9533095	intron_variant	0	0.435	8e-10	9.09691		0.03	[0.03-0.02] unit decrease	Illumina [NR] (imputed)	N
9	rs9594738	13	42969049	rs9533095	2018-03-05	29304378	Medina-Gomez C	2018-01-04	Am J Hum Genet	www.ncbi.nlm.nih.gov/pubmed/29304378	Life-Course Genome-wide Association Study Meta-analysis of Total Body BMD and Assessment of Age-Specific Effects.	Total body bone mineral density (age 45-60)	18,805 European individuals	NA	13q14.11	NR	LINC02341			ENSG00000283554	NA	NA	rs9533095-T	rs9533095	0	9533095	intron_variant	0	0.4647	1e-17	17		0.091	unit decrease	Affymetrix, Illumina [~ 23700000] (imputed)	N
9	rs9594738	13	42969049	rs9533095	2020-09-18	32888494	Vuckovic D	2020-09-01	Cell	www.ncbi.nlm.nih.gov/pubmed/32888494	The Polygenic and Monogenic Basis of Blood Traits and Diseases.	Immature fraction of reticulocytes	408,112 British individuals	NA	13q14.11		LINC02341			ENSG00000283554	NA	NA	rs9533095-T	rs9533095	0	9533095	intron_variant	0	0.486695	2e-10	9.69897		0.0143654	[0.01-0.0188] unit decrease	Affymetrix [93095623] (imputed)	N
9	rs34723116	13	42974818	rs9533096	2020-09-18	32888494	Vuckovic D	2020-09-01	Cell	www.ncbi.nlm.nih.gov/pubmed/32888494	The Polygenic and Monogenic Basis of Blood Traits and Diseases.	Eosinophil counts	408,112 British individuals	NA	13q14.11		LINC02341			ENSG00000283554	NA	NA	rs9533096-G	rs9533096	0	9533096	intron_variant	0	0.781157	9e-10	9.04576		0.0173794	[0.012-0.023] unit increase	Affymetrix [93095623] (imputed)	N
9	rs34723116	13	42974818	rs9533096	2020-09-18	32888494	Vuckovic D	2020-09-01	Cell	www.ncbi.nlm.nih.gov/pubmed/32888494	The Polygenic and Monogenic Basis of Blood Traits and Diseases.	Eosinophil percentage of white cells	408,112 British individuals	NA	13q14.11	NA	LINC02341			ENSG00000283554	NA	NA	rs9533096-G	rs9533096	0	9533096	intron_variant	0	0.781122	4e-09	8.39794		0.0166623	[0.011-0.022] unit increase	Affymetrix [93095623] (imputed)	N
9	rs34723116	13	42977809	rs12874142	2021-06-29	33462484	Sinnott-Armstrong N	2021-01-18	Nat Genet	www.ncbi.nlm.nih.gov/pubmed/33462484	Genetics of 35 blood and urine biomarkers in the UK Biobank.	Serum alkaline phosphatase levels	342,535 European ancestry individuals, 6,019 African ancestry individuals, 7,337 South Asian ancestry individuals	NA	13q14.11	NR	LINC02341			ENSG00000283554	NA	NA	rs12874142-T	rs12874142	0	12874142	intron_variant	0	NR	3e-19	18.5229		0.0261	[0.02-0.032] unit decrease	Affymetrix [9000000] (imputed)	N
9	rs9594738	13	42982302	rs2147161	2021-01-22	33097703	Surakka I	2020-10-23	Nat Commun	www.ncbi.nlm.nih.gov/pubmed/33097703	MEPE loss-of-function variant associates with decreased bone mineral density and increased fracture risk.	Ultradistal forearm bone mineral density	21,907 European ancestry individuals	NA	13q14.11	NR	LINC02341			ENSG00000283554	NA	NA	rs2147161-C	rs2147161	0	2147161	intron_variant	0	0.701	1e-14	14		0.091	[0.067-0.115] SD units decrease	Illumina [11603265] (imputed)	N
9	rs9594738	13	42982302	rs2147161	2022-11-09	36333501	Ishigaki K	2022-11-04	Nat Genet	www.ncbi.nlm.nih.gov/pubmed/36333501	Multi-ancestry genome-wide association analyses identify novel genetic mechanisms in rheumatoid arthritis.	Rheumatoid arthritis	22,350 European ancestry cases, 74,823 European ancestry controls, 11,025 East Asian ancestry cases, 162,608 East Asian ancestry controls, 999 African ancestry cases, 1,108 African ancestry controls, 986 South Asian ancestry cases, 1,258 South Asian ancestry controls, 511 Arab ancestry cases, 352 Arab ancestry controls	NA	13q14.11		LINC02341			ENSG00000283554	NA	NA	rs2147161-T	rs2147161	0	2147161	intron_variant	0	NR	2e-06	5.69897		1.0753	[1.04332899177584-1.10825138611008]	Affymetrix, Illumina [20990826] (imputed)	N
9	rs9594738	13	42982302	rs2147161	2022-11-09	36333501	Ishigaki K	2022-11-04	Nat Genet	www.ncbi.nlm.nih.gov/pubmed/36333501	Multi-ancestry genome-wide association analyses identify novel genetic mechanisms in rheumatoid arthritis.	Rheumatoid arthritis	22,350 European ancestry cases, 74,823 European ancestry controls	NA	13q14.11		LINC02341			ENSG00000283554	NA	NA	rs2147161-T	rs2147161	0	2147161	intron_variant	0	0.2117	3e-06	5.52288		1.07519	[1.04322466409314-1.10814056651254]	Affymetrix, Illumina [20990826] (imputed)	N
9	rs9594738	13	42982302	rs2147161	2022-11-09	36333501	Ishigaki K	2022-11-04	Nat Genet	www.ncbi.nlm.nih.gov/pubmed/36333501	Multi-ancestry genome-wide association analyses identify novel genetic mechanisms in rheumatoid arthritis.	Rheumatoid arthritis (rheumatoid factor and/or anti-cyclic citrullinated peptide seropositive)	17,221 European ancestry cases, 74,823 European ancestry controls	NA	13q14.11		LINC02341			ENSG00000283554	NA	NA	rs2147161-T	rs2147161	0	2147161	intron_variant	0	0.2117	3e-08	7.52288		1.09636	[1.0612681891459-1.13262211700105]	Affymetrix, Illumina [20990826] (imputed)	N
9	rs9594738	13	42982302	rs2147161	2022-11-09	36333501	Ishigaki K	2022-11-04	Nat Genet	www.ncbi.nlm.nih.gov/pubmed/36333501	Multi-ancestry genome-wide association analyses identify novel genetic mechanisms in rheumatoid arthritis.	Rheumatoid arthritis (rheumatoid factor and/or anti-cyclic citrullinated peptide seropositive)	17,221 European ancestry cases, 74,823 European ancestry controls, 8,340 East Asian ancestry cases, 162,608 East Asian ancestry controls, 841 African ancestry cases, 1,108 African ancestry controls, 689 South Asian ancestry cases, 1,258 South Asian ancestry controls, 357 Arab ancestry cases, 352 Arab ancestry controls	NA	13q14.11		LINC02341			ENSG00000283554	NA	NA	rs2147161-T	rs2147161	0	2147161	intron_variant	0	NR	3e-08	7.52288		1.0968	[1.06169278133433-1.13307525646971]	Affymetrix, Illumina [20990826] (imputed)	N
9	rs9594738	13	42988546	rs7328203	2018-10-17	30013184	Waage J	2018-07-16	Nat Genet	www.ncbi.nlm.nih.gov/pubmed/30013184	Genome-wide association and HLA fine-mapping studies identify risk loci and genetic pathways underlying allergic rhinitis.	Allergic rhinitis	59,762 European and unknown ancestry cases, 152,358 European and unknown ancestry controls	60,720 European ancestry cases, 618,527 European ancestry controls	13q14.11	TNFSF11, AKAP11	LINC02341			ENSG00000283554	NA	NA	rs7328203-G	rs7328203	0	7328203	intron_variant	0	0.4606	1e-10	10		1.03	[1.02-1.04]	Affymetrix, Illumina, Perlegen [16531985] (imputed)	N
9	rs9594738	13	42989660	rs9594746	2020-09-21	32888493	Chen MH	2020-09-01	Cell	www.ncbi.nlm.nih.gov/pubmed/32888493	Trans-ethnic and Ancestry-Specific Blood-Cell Genetics in 746,667 Individuals from 5 Global Populations.	Lymphocyte count	524,923 European ancestry individuals	NA	13q14.11	NR	LINC02341			ENSG00000283554	NA	NA	rs9594746-C	rs9594746	0	9594746	intron_variant	0	0.531828	1e-27	27		0.02067	[0.017-0.024] SD unit decrease	Affymetrix, Illumina [50265552] (imputed)	N
9	rs9594738	13	42991456	rs67190063	2021-12-14	34594039	Sakaue S	2021-09-30	Nat Genet	www.ncbi.nlm.nih.gov/pubmed/34594039	A cross-population atlas of genetic associations for 220 human phenotypes.	Lymphocyte count	349,856 European ancestry individuals, 95,717 East Asian ancestry individuals	NA	13q14.11		LINC02341			ENSG00000283554	NA	NA	rs67190063-C	rs67190063	0	67190063	intron_variant	0	NR	2e-19	18.699		0.0199	[0.016-0.024] unit decrease	Affymetrix, Illumina [20531022] (imputed)	N
9	rs9594738	13	42996548	rs9533100	2017-12-01	28928442	Tian C	2017-09-19	Nat Commun	www.ncbi.nlm.nih.gov/pubmed/28928442	Genome-wide association and HLA region fine-mapping studies identify susceptibility loci for multiple common infections.	Tonsillectomy	60,098 European ancestry cases, 113,323 European ancestry controls	NA	13q14.11	NR	LINC02341			ENSG00000283554	NA	NA	rs9533100-?	rs9533100	0	9533100	intron_variant	0	NR	1e-07	7		0.0429	[0.027-0.059] unit decrease	Illumina [at least 560000] (imputed)	N
9	rs9594738	13	42996548	rs9533100	2020-09-18	32888494	Vuckovic D	2020-09-01	Cell	www.ncbi.nlm.nih.gov/pubmed/32888494	The Polygenic and Monogenic Basis of Blood Traits and Diseases.	Lymphocyte count	408,112 British individuals	NA	13q14.11		LINC02341			ENSG00000283554	NA	NA	rs9533100-T	rs9533100	0	9533100	intron_variant	0	0.53575	7e-21	20.1549		0.020792	[0.016-0.025] unit decrease	Affymetrix [93095623] (imputed)	N
9	rs9594738	13	42996548	rs9533100	2019-06-21	31015401	Wu Y	2019-04-23	Nat Commun	www.ncbi.nlm.nih.gov/pubmed/31015401	Genome-wide association study of medication-use and associated disease in the UK Biobank.	Medication use (thyroid preparations)	24,832 European ancestry cases, 280,750 European ancestry controls	NA	13q14.11	AKAP11	LINC02341			ENSG00000283554	NA	NA	rs9533100-G	rs9533100	0	9533100	intron_variant	0	0.4624	1e-13	13		0.0677269	[0.05-0.086] unit decrease	Affymetrix [7288503] (imputed)	N
9	rs9594738	13	43018030	rs9525625	2016-07-24	26192919	Liu JZ	2015-07-20	Nat Genet	www.ncbi.nlm.nih.gov/pubmed/26192919	Association analyses identify 38 susceptibility loci for inflammatory bowel disease and highlight shared genetic risk across populations.	Crohn's disease	5,956 European ancestry cases, 14,927 European ancestry controls	14,594 European ancestry cases, 26,715 European ancestry controls, 151 Iranian ancestry cases, 342 Iranian ancestry controls, 184 Indian ancestry cases, 990 Indian ancestry controls, 1,690 East Asian ancestry cases, 3,719 East Asian ancestry controls	13q14.11	AKAP1, TFSF11	LINC02341			ENSG00000283554	NA	NA	rs9525625-A	rs9525625	0	9525625	intron_variant	0	0.4706	1e-09	9	(EA)	1.0764	[1.05-1.1]	Affymetrix, Illumina [~ 9000000] (imputed)	N
9	rs9594738	13	43018030	rs9525625	2016-07-24	26192919	Liu JZ	2015-07-20	Nat Genet	www.ncbi.nlm.nih.gov/pubmed/26192919	Association analyses identify 38 susceptibility loci for inflammatory bowel disease and highlight shared genetic risk across populations.	Inflammatory bowel disease	12,882 European ancestry cases, 21,770 European ancestry controls	25,273 European ancestry cases, 26,715 European ancestry controls, 548 Iranian ancestry cases, 342 Iranian ancestry control, 1,423 Indian ancestry cases, 990 Indian ancestry controls, 2,824 East Asian ancestry cases, 3,719 East Asian ancestry controls	13q14.11	AKAP1, TFSF11	LINC02341			ENSG00000283554	NA	NA	rs9525625-A	rs9525625	0	9525625	intron_variant	0	0.4706	7e-06	5.1549	(EA)	1.04603	[1.03-1.07]	Affymetrix, Illumina [~ 9000000] (imputed)	N
9	rs9594738	13	43026661	rs1830790	2017-08-30	27863252	Astle WJ	2016-11-17	Cell	www.ncbi.nlm.nih.gov/pubmed/27863252	The Allelic Landscape of Human Blood Cell Trait Variation and Links to Common Complex Disease.	Lymphocyte percentage of white cells	171,748 European ancestry individuals	NA	13q14.11	intergenic	LINC02341			ENSG00000283554	NA	NA	rs1830790-A	rs1830790	0	1830790	intron_variant	0	0.531	3e-09	8.52288		0.0213427	[0.014-0.028] unit decrease	Affymetrix [~ 2500000] (imputed)	N
9	rs9594738	13	43032027	rs12430303	2020-11-12	33106285	Lopez-Isac E	2020-10-26	Ann Rheum Dis	www.ncbi.nlm.nih.gov/pubmed/33106285	Combined genetic analysis of juvenile idiopathic arthritis clinical subtypes identifies novel risk loci, target genes and key regulatory mechanisms.	Arthritis (juvenile idiopathic)	3,305 European ancestry cases, 9,196 European ancestry controls	2,751 European ancestry cases, 15,886 European ancestry controls	13q14.11	TNFSF11	LINC02341			ENSG00000283554	NA	NA	rs12430303-C	rs12430303	0	12430303	intron_variant	0	NR	2e-09	8.69897		1.14	[1.09-1.19]	Illumina [7461261] (imputed)	N
9	rs9594738	13	43032593	rs9594759	2008-06-20	18445777	Styrkarsdottir U	2008-04-29	N Engl J Med	www.ncbi.nlm.nih.gov/pubmed/18445777	Multiple genetic loci for bone mineral density and fractures.	Bone mineral density (spine)	5,861 European ancestry individuals	7,925 European ancestry individuals	13q14.11	RANKL	LINC02341			ENSG00000283554	NA	NA	rs9594759-T	rs9594759	0	9594759	intron_variant	0	0.62	2e-21	20.699		0.17	[0.14-0.21] s.d. decrease	Illumina [301019]	N
9	rs9594738	13	43032593	rs9594759	2009-01-16	19079262	Styrkarsdottir U	2008-12-14	Nat Genet	www.ncbi.nlm.nih.gov/pubmed/19079262	New sequence variants associated with bone mineral density.	Bone mineral density (spine)	6,865 European ancestry individuals	8,510 European ancestry individuals	13q14.11	RANKL	LINC02341			ENSG00000283554	NA	NA	rs9594759-T	rs9594759	0	9594759	intron_variant	0	0.62	2e-17	16.699		0.12	[0.09-0.15] s.d. decrease	Illumina [305051]	N
9	rs9594738	13	43034968	rs1853573	2021-01-26	32603359	Ferreira MAR	2020-06-30	PLoS Genet	www.ncbi.nlm.nih.gov/pubmed/32603359	Age-of-onset information helps identify 76 genetic variants associated with allergic disease.	Allergic disease (asthma, hay fever and/or eczema) (multivariate analysis)	477,968 European ancestry individuals	NA	13q14.11	AKAP11, TNFSF11	LINC02341			ENSG00000283554	NA	NA	rs1853573-G	rs1853573	0	1853573	intron_variant	0	0.465	4e-12	11.3979		0.029	[0.021-0.037] unit decrease	NR [NR] (imputed)	N
9	rs9594738	13	43034968	rs1853573	2021-01-26	32603359	Ferreira MAR	2020-06-30	PLoS Genet	www.ncbi.nlm.nih.gov/pubmed/32603359	Age-of-onset information helps identify 76 genetic variants associated with allergic disease.	Allergic disease (asthma, hay fever and/or eczema) (age of onset)	117,130 European ancestry individuals	NA	13q14.11	AKAP11, TNFSF11	LINC02341			ENSG00000283554	NA	NA	rs1853573-G	rs1853573	0	1853573	intron_variant	0	0.465	4e-12	11.3979		0.029	[0.021-0.037] unit decrease	NR [7647814] (imputed)	N
9	rs9594738	13	43034968	rs1853573	2021-12-14	34594039	Sakaue S	2021-09-30	Nat Genet	www.ncbi.nlm.nih.gov/pubmed/34594039	A cross-population atlas of genetic associations for 220 human phenotypes.	Nasal polyps	5,093 European ancestry cases, 444,966 European ancestry controls, 160 East Asian ancestry cases, 151,846 East Asian ancestry controls	NA	13q14.11		LINC02341			ENSG00000283554	NA	NA	rs1853573-C	rs1853573	0	1853573	intron_variant	0	NR	2e-08	7.69897		0.1146	[0.074-0.155] unit increase	Affymetrix, Illumina [25837843] (imputed)	N
9	rs9594738	13	43039673	rs4512994	2020-11-24	33067605	Folkersen L	2020-10-16	Nat Metab	www.ncbi.nlm.nih.gov/pubmed/33067605	Genomic and drug target evaluation of 90 cardiovascular proteins in 30,931 individuals.	TNF-related activation-induced cytokine levels	21,758 European ancestry individuals	9,173 individuals	13q14.11		LINC02341			ENSG00000283554	NA	NA	rs4512994-A	rs4512994	0	4512994	intron_variant	0	0.46	3e-31	30.5229		0.1139	unit increase	Affymetrix, Illumina [20300000] (imputed)	N
9	rs9594738	13	43043595	rs12428878	2020-09-21	32888493	Chen MH	2020-09-01	Cell	www.ncbi.nlm.nih.gov/pubmed/32888493	Trans-ethnic and Ancestry-Specific Blood-Cell Genetics in 746,667 Individuals from 5 Global Populations.	Lymphocyte count	643,370 African American or Afro-Caribbean, African ancestry, European ancestry, East Asian ancestry, Hispanic or Latin American and South Asian ancestry individuals	NA	13q14.11	NR	LINC02341			ENSG00000283554	NA	NA	rs12428878-G	rs12428878	0	12428878	intron_variant	0	0.47384	2e-25	24.699		NA		Affymetrix, Illumina [23472807] (imputed)	N
9	rs9594738	13	43044946	rs7990020	2021-12-14	34594039	Sakaue S	2021-09-30	Nat Genet	www.ncbi.nlm.nih.gov/pubmed/34594039	A cross-population atlas of genetic associations for 220 human phenotypes.	Hypothyroidism	30,155 European ancestry cases, 379,986 European ancestry controls, 1,114 East Asian ancestry cases, 172,656 East Asian ancestry controls	NA	13q14.11		LINC02341			ENSG00000283554	NA	NA	rs7990020-C	rs7990020	0	7990020	intron_variant	0	NR	1e-08	8		0.0577	[0.038-0.077] unit increase	Affymetrix, Illumina [25801083] (imputed)	N
9	rs9594738	13	43044946	rs7990020	2021-12-14	34594039	Sakaue S	2021-09-30	Nat Genet	www.ncbi.nlm.nih.gov/pubmed/34594039	A cross-population atlas of genetic associations for 220 human phenotypes.	Medication use (thyroid preparations)	24,832 European ancestry cases, 280,750 European ancestry controls, 3,103 East Asian ancestry cases, 175,623 East Asian ancestry controls	NA	13q14.11		LINC02341			ENSG00000283554	NA	NA	rs7990020-C	rs7990020	0	7990020	intron_variant	0	NR	5e-13	12.301		0.0632	[0.046-0.08] unit increase	Affymetrix, Illumina [15248280] (imputed)	N
9	rs9594738	13	43046036	rs2093816	2019-02-08	30595370	Kichaev G	2018-12-27	Am J Hum Genet	www.ncbi.nlm.nih.gov/pubmed/30595370	Leveraging Polygenic Functional Enrichment to Improve GWAS Power.	Autoimmune traits	approximately 459,000 European ancestry individuals	NA	13q14.11		LINC02341			ENSG00000283554	NA	NA	rs2093816-?	rs2093816	0	2093816	intron_variant	0	NR	3e-13	12.5229		NA		NR [~ 8900000] (imputed)	N
9	rs9594738	13	43047260	rs9533118	2020-09-16	32581359	Saevarsdottir S	2020-06-24	Nature	www.ncbi.nlm.nih.gov/pubmed/32581359	FLT3 stop mutation increases FLT3 ligand level and risk of autoimmune thyroid disease.	Autoimmune thyroid disease	30,234 European ancestry cases, 724,172 European ancestry controls	NA	13q14.11	NR	LINC02341			ENSG00000283554	NA	NA	rs9533118-A	rs9533118	0	9533118	intron_variant	0	0.544	1e-14	14		1.07527	[NR]	Affymetrix, Illumina [42900000] (imputed)	N
9	rs9594738	13	43052880	rs2062305	2017-06-02	28067908	de Lange KM	2017-01-09	Nat Genet	www.ncbi.nlm.nih.gov/pubmed/28067908	Genome-wide association study implicates immune activation of multiple integrin genes in inflammatory bowel disease.	Crohn's disease	12,194 European and unknown ancestry cases, 28,072 European and unknown ancestry controls	NA	13q14.11	Intergenic	LINC02341			ENSG00000283554	NA	NA	rs2062305-?	rs2062305	0	2062305	intron_variant	0		4e-07	6.39794		NA		Illumina [9560910] (imputed)	N
9	rs9594738	13	43052880	rs2062305	2012-10-19	21102463	Franke A	2010-11-21	Nat Genet	www.ncbi.nlm.nih.gov/pubmed/21102463	Genome-wide meta-analysis increases to 71 the number of confirmed Crohn's disease susceptibility loci.	Crohn's disease	6,333 European ancestry cases, 15,056 European ancestry controls	15,694 European ancestry cases, 14,026 European ancestry controls, 414 European ancestry trios	13q14.11	TNFSF11	LINC02341			ENSG00000283554	NA	NA	rs2062305-G	rs2062305	0	2062305	intron_variant	0	0.346	5e-10	9.30103		1.1	[1.05-1.15]	Affymetrix, Illumina [953241] (imputed)	N
9	rs9594738	13	43055002	rs9533122	2021-11-25	34033851	Cordell HJ	2021-05-22	J Hepatol	www.ncbi.nlm.nih.gov/pubmed/34033851	An international genome-wide meta-analysis of primary biliary cholangitis: novel risk loci and candidate drugs.	Primary biliary cholangitis	8,021 European ancestry cases, 16,489 European ancestry controls	NA	13q14.11		LINC02341			ENSG00000283554	NA	NA	rs9533122-A	rs9533122	0	9533122	intron_variant	0	NR	6e-13	12.2218		0.155125	[0.11-0.2] unit decrease	NR [5054572] (imputed)	N
10	rs2414098	15	51524292	rs2414095	2014-04-04	24049095	Chen Z	2013-09-18	J Med Genet	www.ncbi.nlm.nih.gov/pubmed/24049095	Genome-wide association study of sex hormones, gonadotropins and sex hormone-binding protein in Chinese men.	Follicle stimulating hormone levels	1,999 Han Chinese ancestry individuals	1,496 East Asian ancestry individuals	15q21.2	CYP19A1	CYP19A1, MIR4713HG			ENSG00000137869, ENSG00000259240	NA	NA	rs2414095-A	rs2414095	0	2414095	intron_variant	0	0.31	2e-16	15.699	(FSH)	0.11	[0.090-0.130] unit increase	Illumina [709211]	N
10	rs2414098	15	51524292	rs2414095	2014-04-04	24049095	Chen Z	2013-09-18	J Med Genet	www.ncbi.nlm.nih.gov/pubmed/24049095	Genome-wide association study of sex hormones, gonadotropins and sex hormone-binding protein in Chinese men.	Hormone measurements	1,999 Han Chinese ancestry individuals	1,496 East Asian ancestry individuals	15q21.2	CYP19A1	CYP19A1, MIR4713HG			ENSG00000137869, ENSG00000259240	NA	NA	rs2414095-A	rs2414095	0	2414095	intron_variant	0	0.31	7e-31	30.1549	(Oestradiol)	0.08	[0.060-0.100] unit decrease	Illumina [709211]	N
10	rs2414098	15	51524292	rs2414095	2018-03-05	29304378	Medina-Gomez C	2018-01-04	Am J Hum Genet	www.ncbi.nlm.nih.gov/pubmed/29304378	Life-Course Genome-wide Association Study Meta-analysis of Total Body BMD and Assessment of Age-Specific Effects.	Total body bone mineral density	56,284 European ancestry individuals, up to 1,333 African American individuals, up to 9,328 admixed individuals	NA	15q21.2	NR	CYP19A1, MIR4713HG			ENSG00000137869, ENSG00000259240	NA	NA	rs2414095-A	rs2414095	0	2414095	intron_variant	0	0.3522	6e-10	9.22185	(European)	0.0401	unit decrease	Affymetrix, Illumina [~ 23700000] (imputed)	N
10	rs2414098	15	51525173	rs12592697	2022-10-24	34321204	Harrison S	2021-07-28	Sci Adv	www.ncbi.nlm.nih.gov/pubmed/34321204	Testosterone and socioeconomic position: Mendelian randomization in 306,248 men and women in UK Biobank.	Bioavailable testosterone levels	148,248 British ancestry men	NA	15q21.2		MIR4713HG, CYP19A1			ENSG00000259240, ENSG00000137869	NA	NA	rs12592697-C	rs12592697	0	12592697	intron_variant	0	0.65	1e-16	16		0.06	[0.044-0.076] nmol/L decrease	Affymetrix [NR] (imputed)	N
10	rs2414098	15	51525173	rs12592697	2022-10-24	34321204	Harrison S	2021-07-28	Sci Adv	www.ncbi.nlm.nih.gov/pubmed/34321204	Testosterone and socioeconomic position: Mendelian randomization in 306,248 men and women in UK Biobank.	Free testosterone levels	148,248 British ancestry men	NA	15q21.2		MIR4713HG, CYP19A1			ENSG00000259240, ENSG00000137869	NA	NA	rs12592697-C	rs12592697	0	12592697	intron_variant	0	0.65	2e-15	14.699		0	[0-0] nmol/L increase	Affymetrix [NR] (imputed)	N
10	rs2414098	15	51525173	rs12592697	2022-10-24	34321204	Harrison S	2021-07-28	Sci Adv	www.ncbi.nlm.nih.gov/pubmed/34321204	Testosterone and socioeconomic position: Mendelian randomization in 306,248 men and women in UK Biobank.	Total testosterone levels	148,248 British ancestry men	NA	15q21.2		MIR4713HG, CYP19A1			ENSG00000259240, ENSG00000137869	NA	NA	rs12592697-C	rs12592697	0	12592697	intron_variant	0	0.65	4e-10	9.39794		0.11	[0.075-0.145] nmol/L decrease	Affymetrix [NR] (imputed)	N
10	rs2414098	15	51533736	rs7173595	2020-04-17	31669095	Zhu Z	2019-10-24	J Allergy Clin Immunol	www.ncbi.nlm.nih.gov/pubmed/31669095	Shared Genetic and Experimental Links between Obesity-Related Traits and Asthma Subtypes in UK Biobank.	Waist-to-hip ratio adjusted for BMI	457,690 European ancestry individuals	NA	15q21.2	NR	CYP19A1, MIR4713HG			ENSG00000137869, ENSG00000259240	NA	NA	rs7173595-?	rs7173595	0	7173595	intron_variant	0	NR	4e-12	11.3979		NA		Affymetrix [~ 8270000] (imputed)	N
10	rs2414098	15	51533736	rs7173595	2020-12-14	32042192	Ruth KS	2020-02-10	Nat Med	www.ncbi.nlm.nih.gov/pubmed/32042192	Using human genetics to understand the disease impacts of testosterone in men and women.	Estradiol levels	206,927 European ancestry men	NA	15q21.2	NR	CYP19A1, MIR4713HG			ENSG00000137869, ENSG00000259240	NA	NA	rs7173595-T	rs7173595	0	7173595	intron_variant	0	0.64871	4e-72	71.3979		0.0158526	[0.014-0.018] unit increase	Affymetrix [16582268] (imputed)	N
10	rs2414098	15	51533736	rs7173595	2019-02-08	30595370	Kichaev G	2018-12-27	Am J Hum Genet	www.ncbi.nlm.nih.gov/pubmed/30595370	Leveraging Polygenic Functional Enrichment to Improve GWAS Power.	Waist-hip ratio	approximately 458,000 European ancestry individuals	NA	15q21.2		CYP19A1, MIR4713HG			ENSG00000137869, ENSG00000259240	NA	NA	rs7173595-?	rs7173595	0	7173595	intron_variant	0	NR	4e-13	12.3979		NA		NR [~ 8900000] (imputed)	N
10	rs2414098	15	51534055	rs7175531	2019-01-28	30598549	Morris JA	2018-12-31	Nat Genet	www.ncbi.nlm.nih.gov/pubmed/30598549	An atlas of genetic influences on osteoporosis in humans and mice.	Heel bone mineral density	426,824 British ancestry individuals	NA	15q21.2	CYP19A1	CYP19A1, MIR4713HG			ENSG00000137869, ENSG00000259240	NA	NA	rs7175531-T	rs7175531	0	7175531	intron_variant	0	0.349784	6e-25	24.2218		0.0225037	[0.018-0.027] unit decrease	NR [13737936] (imputed)	N
10	rs2414098	15	51534055	rs7175531	2021-11-08	33766948	Zhu Z	2021-03-25	Eur Respir J	www.ncbi.nlm.nih.gov/pubmed/33766948	A large-scale genome-wide association analysis of lung function in the Chinese population identifies novel loci and highlights shared genetic etiology with obesity.	Lung function (FEV1) and waist to hip ratio adjusted for BMI	up to 100,285 Chinese ancestry individuals	up to 457,756 European ancestry individuals	15q21.2		CYP19A1, MIR4713HG			ENSG00000137869, ENSG00000259240	NA	NA	rs7175531-T	rs7175531	0	7175531	intron_variant	0	NR	2e-12	11.699	(East Asian)	NA		Affymetrix [NR] (imputed)	N
10	rs2414098	15	51534547	rs727479	2018-07-09	29325096	Eriksson AL	2018-01-09	J Clin Endocrinol Metab	www.ncbi.nlm.nih.gov/pubmed/29325096	Genetic Determinants of Circulating Estrogen Levels, and Evidence of a Causal Effect of Estradiol on Bone Density in Men.	Estradiol levels	11,097 European ancestry men	NA	15q21.2	CYP19A1	CYP19A1, MIR4713HG			ENSG00000137869, ENSG00000259240	NA	NA	rs727479-A	rs727479	0	727479	intron_variant	0	0.63	8e-30	29.0969		1.39	[1.15-1.63] pg/ml increase	Affymetrix, Illumina [~ 2500000] (imputed)	N
10	rs2414098	15	51534547	rs727479	2018-07-09	29325096	Eriksson AL	2018-01-09	J Clin Endocrinol Metab	www.ncbi.nlm.nih.gov/pubmed/29325096	Genetic Determinants of Circulating Estrogen Levels, and Evidence of a Causal Effect of Estradiol on Bone Density in Men.	Estrone levels	7,570 European ancestry men	NA	15q21.2	CYP19A1	CYP19A1, MIR4713HG			ENSG00000137869, ENSG00000259240	NA	NA	rs727479-A	rs727479	0	727479	intron_variant	0	0.65	2e-22	21.699		2.09	[1.66-2.52] pg/ml increase	Affymetrix, Illumina [~ 2500000] (imputed)	N
10	rs2414098	15	51534547	rs727479	2012-07-27	22675492	Prescott J	2012-06-04	PLoS One	www.ncbi.nlm.nih.gov/pubmed/22675492	Genome-wide association study of circulating estradiol, testosterone, and sex hormone-binding globulin in postmenopausal women.	Estradiol levels	1,583 European ancestry female individuals	NA	15q21.2	MIR4713, CYP19A1	CYP19A1, MIR4713HG			ENSG00000137869, ENSG00000259240	NA	NA	rs727479-C	rs727479	0	727479	intron_variant	0	0.34	5e-07	6.30103		0.107	[NR] unit decrease	Illumina [~ 2500000] (imputed)	N
10	rs2414098	15	51534547	rs727479	2021-08-24	34021172	Christakoudi S	2021-05-21	Sci Rep	www.ncbi.nlm.nih.gov/pubmed/34021172	GWAS of allometric body-shape indices in UK Biobank identifies loci suggesting associations with morphogenesis, organogenesis, adrenal cell renewal and cancer.	Waist-hip index	186,825 British ancestry men	NA	15q21.2	RP11-108K3.1, CYP19A1	CYP19A1, MIR4713HG			ENSG00000137869, ENSG00000259240	NA	NA	rs727479-C	rs727479	0	727479	intron_variant	0	NR	5e-11	10.301		0.021577	[0.015-0.028] unit increase	Affymetrix [127266] (imputed)	N
10	rs2414098	15	51534547	rs727479	2022-02-18	34822396	Pott J	2021-10-28	Metabolites	www.ncbi.nlm.nih.gov/pubmed/34822396	Sex-Specific Causal Relations between Steroid Hormones and Obesity-A Mendelian Randomization Study.	Testosterone to estradiol ratio	5,696 individuals	NA	15q21.2		CYP19A1, MIR4713HG			ENSG00000137869, ENSG00000259240	NA	NA	rs727479-A	rs727479	0	727479	intron_variant	0	NR	2e-09	8.69897		0.115024	[0.077-0.153] unit decrease	Affymetrix [10900000] (imputed)	N
10	rs2414098	15	51534547	rs727479	2022-02-18	34822396	Pott J	2021-10-28	Metabolites	www.ncbi.nlm.nih.gov/pubmed/34822396	Sex-Specific Causal Relations between Steroid Hormones and Obesity-A Mendelian Randomization Study.	Testosterone to estradiol ratio	3,413 men	NA	15q21.2		CYP19A1, MIR4713HG			ENSG00000137869, ENSG00000259240	NA	NA	rs727479-A	rs727479	0	727479	intron_variant	0	NR	4e-21	20.3979		0.141224	[0.11-0.17] unit decrease	Affymetrix [10900000] (imputed)	N
10	rs2414098	15	51534547	rs727479	2021-08-24	34021172	Christakoudi S	2021-05-21	Sci Rep	www.ncbi.nlm.nih.gov/pubmed/34021172	GWAS of allometric body-shape indices in UK Biobank identifies loci suggesting associations with morphogenesis, organogenesis, adrenal cell renewal and cancer.	Waist-to-hip ratio adjusted for BMI	186,825 British ancestry men	NA	15q21.2	RP11-108K3.1, CYP19A1	CYP19A1, MIR4713HG			ENSG00000137869, ENSG00000259240	NA	NA	rs727479-C	rs727479	0	727479	intron_variant	0	NR	7e-11	10.1549		0.0213524	[0.015-0.028] unit increase	Affymetrix [323858] (imputed)	N
10	rs2414098	15	51536141	rs10459592	2021-08-24	34021172	Christakoudi S	2021-05-21	Sci Rep	www.ncbi.nlm.nih.gov/pubmed/34021172	GWAS of allometric body-shape indices in UK Biobank identifies loci suggesting associations with morphogenesis, organogenesis, adrenal cell renewal and cancer.	Hip circumference adjusted for BMI	186,825 British ancestry men	NA	15q21.2	RP11-108K3.1, CYP19A1	CYP19A1, MIR4713HG			ENSG00000137869, ENSG00000259240	NA	NA	rs10459592-T	rs10459592	0	10459592	intron_variant	0	NR	2e-12	11.699		0.0218048	[0.016-0.028] unit decrease	Affymetrix [323123] (imputed)	N
10	rs2414098	15	51537806	rs2414098	2018-03-05	29304378	Medina-Gomez C	2018-01-04	Am J Hum Genet	www.ncbi.nlm.nih.gov/pubmed/29304378	Life-Course Genome-wide Association Study Meta-analysis of Total Body BMD and Assessment of Age-Specific Effects.	Total body bone mineral density	56,284 European ancestry individuals, up to 1,333 African American individuals, up to 9,328 admixed individuals	NA	15q21.2	CYP19A1	CYP19A1, MIR4713HG			ENSG00000137869, ENSG00000259240	NA	NA	rs2414098-T	rs2414098	0	2414098	intron_variant	0	0.3898	2e-08	7.69897		0.0329	unit decrease	Affymetrix, Illumina [~ 23700000] (imputed)	N
10	rs2414098	15	51537806	rs2414098	2017-01-13	27135401	Cheng TH	2016-05-02	Nat Genet	www.ncbi.nlm.nih.gov/pubmed/27135401	Five endometrial cancer risk loci identified through genome-wide association analysis.	Endometrial endometrioid carcinoma	2,082 European ancestry cases, 9,544 European ancestry controls	4,553 European ancestry cases, 27,600 European ancestry controls	15q21.2	CYP19A1	CYP19A1, MIR4713HG			ENSG00000137869, ENSG00000259240	NA	NA	rs2414098-C	rs2414098	0	2414098	intron_variant	0	0.62	2e-13	12.699		1.18	[1.13-1.23]	Illumina [up to 2300000] (imputed)	N
10	rs2414098	15	51537806	rs2414098	2017-01-13	27135401	Cheng TH	2016-05-02	Nat Genet	www.ncbi.nlm.nih.gov/pubmed/27135401	Five endometrial cancer risk loci identified through genome-wide association analysis.	Endometrial cancer	2,082 European ancestry endometrioid cases, 130 European ancestry cases, 9,544 European ancestry controls	4,553 European ancestry endometrioid cases, 972 European ancestry cases, 27,600 European ancestry controls	15q21.2	CYP19A1	CYP19A1, MIR4713HG			ENSG00000137869, ENSG00000259240	NA	NA	rs2414098-C	rs2414098	0	2414098	intron_variant	0	0.62	5e-13	12.301		1.17	[1.13-1.23]	Illumina [up to 2300000] (imputed)	N
10	rs2414098	15	51537806	rs2414098	2021-02-19	33547301	Chen VL	2021-02-05	Nat Commun	www.ncbi.nlm.nih.gov/pubmed/33547301	Genome-wide association study of serum liver enzymes implicates diverse metabolic and liver pathology.	Serum alkaline phosphatase levels	390,964 European ancestry individuals	105,030 East Asian ancestry individuals	15q21.2	CYP19A1	CYP19A1, MIR4713HG			ENSG00000137869, ENSG00000259240	NA	NA	rs2414098-T	rs2414098	0	2414098	intron_variant	0	0.39	6e-13	12.2218		7.19	z-score increase	Affymetrix [4311822] (imputed)	N
10	rs2414098	15	51537806	rs2414098	2018-10-18	30048462	Kim SK	2018-07-26	PLoS One	www.ncbi.nlm.nih.gov/pubmed/30048462	Identification of 613 new loci associated with heel bone mineral density and a polygenic risk score for bone mineral density, osteoporosis and fracture.	Heel bone mineral density	394,929 European ancestry individuals	NA	15q21.2		CYP19A1, MIR4713HG			ENSG00000137869, ENSG00000259240	NA	NA	rs2414098-?	rs2414098	0	2414098	intron_variant	0	NR	2e-75	74.699		0.0380203	[0.034-0.042] unit decrease	Affymetrix [20259828] (imputed)	N
10	rs2414098	15	51537806	rs2414098	2021-08-24	34021172	Christakoudi S	2021-05-21	Sci Rep	www.ncbi.nlm.nih.gov/pubmed/34021172	GWAS of allometric body-shape indices in UK Biobank identifies loci suggesting associations with morphogenesis, organogenesis, adrenal cell renewal and cancer.	Hip index	186,825 British ancestry men	NA	15q21.2	RP11-108K3.1, CYP19A1	CYP19A1, MIR4713HG			ENSG00000137869, ENSG00000259240	NA	NA	rs2414098-T	rs2414098	0	2414098	intron_variant	0	NR	2e-09	8.69897		0.0198236	[0.013-0.026] unit decrease	Affymetrix [323858] (imputed)	N
10	rs2414098	15	51537806	rs2414098	2021-06-09	33972514	Pazoki R	2021-05-10	Nat Commun	www.ncbi.nlm.nih.gov/pubmed/33972514	Genetic analysis in European ancestry individuals identifies 517 loci associated with liver enzymes.	Liver enzyme levels (alkaline phosphatase)	437,438 European ancestry individuals	315,572 European ancestry individuals	15q21.2	CYP19A1	CYP19A1, MIR4713HG			ENSG00000137869, ENSG00000259240	NA	NA	rs2414098-T	rs2414098	0	2414098	intron_variant	0	0.386095	1e-19	19		0.00206267	[0.0016-0.0025] unit increase	Affymetrix [13995440] (imputed)	N
10	rs2414098	15	51537806	rs2414098	2021-12-14	34594039	Sakaue S	2021-09-30	Nat Genet	www.ncbi.nlm.nih.gov/pubmed/34594039	A cross-population atlas of genetic associations for 220 human phenotypes.	Serum alkaline phosphatase levels	344,292 European ancestry individuals, 118,886 East Asian ancestry individuals	NA	15q21.2		CYP19A1, MIR4713HG			ENSG00000137869, ENSG00000259240	NA	NA	rs2414098-C	rs2414098	0	2414098	intron_variant	0	NR	3e-13	12.5229		0.0153	[0.011-0.019] unit decrease	Affymetrix, Illumina [20533886] (imputed)	N
Female
1	rs12728589	1	22681214	rs34761529	2020-03-23	31900758	Han X	2020-01-03	Eur J Epidemiol	www.ncbi.nlm.nih.gov/pubmed/31900758	Using Mendelian randomization to evaluate the causal relationship between serum C-reactive protein levels and age-related macular degeneration.	C-reactive protein levels	418,642 British ancestry individuals	NA	1p36.12	NR	PPIAP34 - ZBTB40	ENSG00000234397	ENSG00000184677		31390	74117	rs34761529-C	rs34761529	0	34761529	intergenic_variant	1	0.795183	4e-09	8.39794		0.0150896	[0.01-0.02] unit increase	NR [NR]	N
1	rs12728589	1	22681214	rs34761529	2022-05-06	35459240	Said S	2022-04-22	Nat Commun	www.ncbi.nlm.nih.gov/pubmed/35459240	Genetic analysis of over half a million people characterises C-reactive protein loci.	C-reactive protein levels	575,531 European ancestry individuals	NA	1p36.12		PPIAP34 - ZBTB40	ENSG00000234397	ENSG00000184677		31390	74117	rs34761529-T	rs34761529	0	34761529	intergenic_variant	1	NR	2e-12	11.699		0.0179	[0.013-0.023] unit decrease	NR [11106737] (imputed)	N
1	rs12728589	1	22681214	rs34761529	2021-12-14	34594039	Sakaue S	2021-09-30	Nat Genet	www.ncbi.nlm.nih.gov/pubmed/34594039	A cross-population atlas of genetic associations for 220 human phenotypes.	Medication use (drugs affecting bone structure and mineralization)	7,870 European ancestry cases, 207,798 European ancestry controls, 6,143 East Asian ancestry cases, 172,583 East Asian ancestry controls	NA	1p36.12		PPIAP34 - ZBTB40	ENSG00000234397	ENSG00000184677		31390	74117	rs34761529-T	rs34761529	0	34761529	intergenic_variant	1	NR	2e-08	7.69897		0.0775	[0.05-0.105] unit decrease	Affymetrix, Illumina [15248280] (imputed)	N
1	rs12728589	1	22682366	rs12742784	2018-03-05	29304378	Medina-Gomez C	2018-01-04	Am J Hum Genet	www.ncbi.nlm.nih.gov/pubmed/29304378	Life-Course Genome-wide Association Study Meta-analysis of Total Body BMD and Assessment of Age-Specific Effects.	Total body bone mineral density (age 30-45)	10,062 European and unknown ancestry individuals	NA	1p36.12	NR	PPIAP34 - ZBTB40	ENSG00000234397	ENSG00000184677		32542	72965	rs12742784-T	rs12742784	0	12742784	intergenic_variant	1	0.2193	7e-10	9.1549		0.1126	unit increase	Affymetrix, Illumina [~ 23700000] (imputed)	N
1	rs12728589	1	22682366	rs12742784	2019-01-31	27476799	Nielson CM	2016-09-06	J Bone Miner Res	www.ncbi.nlm.nih.gov/pubmed/27476799	Novel Genetic Variants Associated With Increased Vertebral Volumetric BMD, Reduced Vertebral Fracture Risk, and Increased Expression of SLC1A3 and EPHB2.	Lumbar spine bone mineral density (trabecular)	12,287 European ancestry individuals	2,987 individuals	1p36.12	ZBTB40	PPIAP34 - ZBTB40	ENSG00000234397	ENSG00000184677		32542	72965	rs12742784-C	rs12742784	0	12742784	intergenic_variant	1	0.21	1e-10	10		0.094	[0.065-0.123] unit increase	Affymetrix, Illumina [up to 37790451] (imputed)	N
1	rs12728589	1	22682366	rs12742784	2019-01-31	27476799	Nielson CM	2016-09-06	J Bone Miner Res	www.ncbi.nlm.nih.gov/pubmed/27476799	Novel Genetic Variants Associated With Increased Vertebral Volumetric BMD, Reduced Vertebral Fracture Risk, and Increased Expression of SLC1A3 and EPHB2.	Lumbar spine bone mineral density (integral)	11,080 European ancestry individuals	NA	1p36.12	ZBTB40	PPIAP34 - ZBTB40	ENSG00000234397	ENSG00000184677		32542	72965	rs12742784-C	rs12742784	0	12742784	intergenic_variant	1	0.21	1e-10	10		0.099	[0.07-0.128] unit increase	Affymetrix, Illumina [up to 2659730] (imputed)	N
1	rs12728589	1	22691597	rs11810751	2020-09-18	32888494	Vuckovic D	2020-09-01	Cell	www.ncbi.nlm.nih.gov/pubmed/32888494	The Polygenic and Monogenic Basis of Blood Traits and Diseases.	High light scatter reticulocyte count	408,112 British individuals	NA	1p36.12		PPIAP34 - ZBTB40	ENSG00000234397	ENSG00000184677		41773	63734	rs11810751-C	rs11810751	0	11810751	non_coding_transcript_exon_variant	1	0.17642	2e-18	17.699		0.0253711	[0.02-0.031] unit decrease	Affymetrix [93095623] (imputed)	N
1	rs12728589	1	22691597	rs11810751	2020-09-18	32888494	Vuckovic D	2020-09-01	Cell	www.ncbi.nlm.nih.gov/pubmed/32888494	The Polygenic and Monogenic Basis of Blood Traits and Diseases.	Immature fraction of reticulocytes	408,112 British individuals	NA	1p36.12		PPIAP34 - ZBTB40	ENSG00000234397	ENSG00000184677		41773	63734	rs11810751-C	rs11810751	0	11810751	non_coding_transcript_exon_variant	1	0.176452	4e-24	23.3979		0.0296611	[0.024-0.035] unit decrease	Affymetrix [93095623] (imputed)	N
1	rs12728589	1	22691597	rs11810751	2020-09-18	32888494	Vuckovic D	2020-09-01	Cell	www.ncbi.nlm.nih.gov/pubmed/32888494	The Polygenic and Monogenic Basis of Blood Traits and Diseases.	High light scatter reticulocyte percentage of red cells	408,112 British individuals	NA	1p36.12		PPIAP34 - ZBTB40	ENSG00000234397	ENSG00000184677		41773	63734	rs11810751-C	rs11810751	0	11810751	non_coding_transcript_exon_variant	1	0.17642	2e-22	21.699		0.0282863	[0.023-0.034] unit decrease	Affymetrix [93095623] (imputed)	N
1	rs12728589	1	22697212	rs34414754	2020-09-18	32888494	Vuckovic D	2020-09-01	Cell	www.ncbi.nlm.nih.gov/pubmed/32888494	The Polygenic and Monogenic Basis of Blood Traits and Diseases.	Red cell distribution width	408,112 British individuals	NA	1p36.12		PPIAP34 - ZBTB40	ENSG00000234397	ENSG00000184677		47388	58119	rs34414754-C	rs34414754	0	34414754	intergenic_variant	1	0.17647	8e-23	22.0969		0.0284037	[0.023-0.034] unit decrease	Affymetrix [93095623] (imputed)	N
1	rs12728589	1	22697212	rs34414754	2021-12-14	34594039	Sakaue S	2021-09-30	Nat Genet	www.ncbi.nlm.nih.gov/pubmed/34594039	A cross-population atlas of genetic associations for 220 human phenotypes.	Osteoporosis	8,520 European ancestry cases, 479,981 European ancestry controls, 9,794 East Asian ancestry cases, 168,932 East Asian ancestry controls	NA	1p36.12		PPIAP34 - ZBTB40	ENSG00000234397	ENSG00000184677		47388	58119	rs34414754-C	rs34414754	0	34414754	intergenic_variant	1	NR	1e-08	8		0.083	[0.054-0.112] unit decrease	Affymetrix, Illumina [25844994] (imputed)	N
1	rs12728589	1	22697860	rs6679981	2018-03-05	29304378	Medina-Gomez C	2018-01-04	Am J Hum Genet	www.ncbi.nlm.nih.gov/pubmed/29304378	Life-Course Genome-wide Association Study Meta-analysis of Total Body BMD and Assessment of Age-Specific Effects.	Total body bone mineral density (age 45-60)	18,805 European individuals	NA	1p36.12	NR	PPIAP34 - ZBTB40	ENSG00000234397	ENSG00000184677		48036	57471	rs6679981-A	rs6679981	0	6679981	intergenic_variant	1	0.1811	5e-17	16.301		0.1162	unit increase	Affymetrix, Illumina [~ 23700000] (imputed)	N
1	rs12728589	1	22698447	rs7524102	2018-07-04	29499414	Pei YF	2018-02-27	Bone	www.ncbi.nlm.nih.gov/pubmed/29499414	Joint study of two genome-wide association meta-analyses identified 20p12.1 and 20q13.33 for bone mineral density.	Lumbar spine bone mineral density	up to 4,692 European ancestry individuals, up to 1,539 Han Chinese ancestry individuals, up to 849 African American individuals, up to 446 Hispanic individuals, 2,882 European ancestry whole-genome sequenced individuals, 3,549 European ancestry whole-exome sequenced individuals, 26,534 European ancestry non-array genotype imputed individuals	NA	1p36.12	ZBTB40	PPIAP34 - ZBTB40	ENSG00000234397	ENSG00000184677		48623	56884	rs7524102-A	rs7524102	0	7524102	intergenic_variant	1	0.830289	5e-18	17.301		0.087	[0.067-0.107] unit decrease	Affymetrix, Illumina [7998108] (imputed)	N
1	rs12728589	1	22698447	rs7524102	2018-07-04	29499414	Pei YF	2018-02-27	Bone	www.ncbi.nlm.nih.gov/pubmed/29499414	Joint study of two genome-wide association meta-analyses identified 20p12.1 and 20q13.33 for bone mineral density.	Femoral neck bone mineral density	up to 4,692 European ancestry individuals, up to 1,539 Han Chinese ancestry individuals, up to 849 African American individuals, up to 446 Hispanic individuals, 2,882 European ancestry whole-genome sequenced individuals, 3,549 European ancestry whole-exome sequenced individuals, 26,534 European ancestry non-array genotype imputed individuals	NA	1p36.12	ZBTB40	PPIAP34 - ZBTB40	ENSG00000234397	ENSG00000184677		48623	56884	rs7524102-A	rs7524102	0	7524102	intergenic_variant	1	0.830289	1e-20	20		0.0828	[0.065-0.1] unit decrease	Affymetrix, Illumina [7998108] (imputed)	N
1	rs12728589	1	22698447	rs7524102	2011-05-27	21533022	Duncan EL	2011-04-21	PLoS Genet	www.ncbi.nlm.nih.gov/pubmed/21533022	Genome-wide association study using extreme truncate selection identifies novel genes affecting bone mineral density and fracture risk.	Bone mineral density	900 European ancestry female individuals with low hip bone mineral density, 1,055 European ancestry female individuals with high hip bone mineral density	20,898 European ancestry female individuals	1p36.12	ZBTB40	PPIAP34 - ZBTB40	ENSG00000234397	ENSG00000184677		48623	56884	rs7524102-G	rs7524102	0	7524102	intergenic_variant	1	NR	9e-07	6.04576	(total hip)	0.44	[NR] unit decrease	Illumina [2543887] (imputed)	N
1	rs12728589	1	22698447	rs7524102	2011-05-27	21533022	Duncan EL	2011-04-21	PLoS Genet	www.ncbi.nlm.nih.gov/pubmed/21533022	Genome-wide association study using extreme truncate selection identifies novel genes affecting bone mineral density and fracture risk.	Bone mineral density	900 European ancestry female individuals with low hip bone mineral density, 1,055 European ancestry female individuals with high hip bone mineral density	20,898 European ancestry female individuals	1p36.12	ZBTB40	PPIAP34 - ZBTB40	ENSG00000234397	ENSG00000184677		48623	56884	rs7524102-G	rs7524102	0	7524102	intergenic_variant	1	NR	1e-06	6	(femoral neck)	0.14	[NR] unit decrease	Illumina [2543887] (imputed)	N
1	rs12728589	1	22698447	rs7524102	2017-10-08	28886342	Ng M	2017-09-07	Am J Hum Genet	www.ncbi.nlm.nih.gov/pubmed/28886342	A Genome-wide Association Study of Dupuytren Disease Reveals 17 Additional Variants Implicated in Fibrosis.	Dupuytren's disease	3,871 European ancestry cases, 4,686 European ancestry controls	4,041 European and unknown ancestry cases, 8,251 European and unknown ancestry controls	1p36.12	WNT4, ZBTB40	PPIAP34 - ZBTB40	ENSG00000234397	ENSG00000184677		48623	56884	rs7524102-G	rs7524102	0	7524102	intergenic_variant	1	0.214	3e-15	14.5229		1.351	[1.254-1.456]	Illumina [238825]	N
1	rs12728589	1	22698447	rs7524102	2009-10-16	19801982	Rivadeneira F	2009-10-04	Nat Genet	www.ncbi.nlm.nih.gov/pubmed/19801982	Twenty bone-mineral-density loci identified by large-scale meta-analysis of genome-wide association studies.	Bone mineral density (spine)	19,195 European ancestry individuals	NA	1p36.12	ZBTB40	PPIAP34 - ZBTB40	ENSG00000234397	ENSG00000184677		48623	56884	rs7524102-G	rs7524102	0	7524102	intergenic_variant	1	0.17	3e-10	9.52288		0.09	[0.06-0.12] s.d. increase	Affymetrix, Illumina [2543686] (imputed)	N
1	rs12728589	1	22698447	rs7524102	2012-03-03	21732829	Dolmans GH	2011-07-06	N Engl J Med	www.ncbi.nlm.nih.gov/pubmed/21732829	Wnt signaling and Dupuytren's disease.	Dupuytren's disease	856 European ancestry cases, 2,836 European ancestry controls	1,298 European ancestry cases, 7,136 European ancestry controls	1p36.12	RP11-415K20.1, WNT4	PPIAP34 - ZBTB40	ENSG00000234397	ENSG00000184677		48623	56884	rs7524102-G	rs7524102	0	7524102	intergenic_variant	1	0.21	3e-09	8.52288		1.28	[1.17-1.41]	Illumina [234939]	N
1	rs12728589	1	22698447	rs7524102	2009-12-11	19915572	Barrett JC	2009-11-15	Nat Genet	www.ncbi.nlm.nih.gov/pubmed/19915572	Genome-wide association study of ulcerative colitis identifies three new susceptibility loci, including the HNF4A region.	Ulcerative colitis	2,361 European ancestry cases, 5,417 European ancestry controls	2,321 European ancestry cases, 4,818 European ancestry controls	1p36.12	intergenic	PPIAP34 - ZBTB40	ENSG00000234397	ENSG00000184677		48623	56884	rs7524102-A	rs7524102	0	7524102	intergenic_variant	1	0.83	3e-07	6.52288		1.1	[1.00-1.21]	Affymetrix [NR]	N
1	rs12728589	1	22698447	rs7524102	2008-06-20	18445777	Styrkarsdottir U	2008-04-29	N Engl J Med	www.ncbi.nlm.nih.gov/pubmed/18445777	Multiple genetic loci for bone mineral density and fractures.	Bone mineral density (hip)	5,861 European ancestry individuals	7,925 European ancestry individuals	1p36.12	ZBTB40	PPIAP34 - ZBTB40	ENSG00000234397	ENSG00000184677		48623	56884	rs7524102-A	rs7524102	0	7524102	intergenic_variant	1	0.82	5e-16	15.301		0.15	[0.11-0.19] s.d. decrease	Illumina [301019]	N
1	rs12728589	1	22698447	rs7524102	2008-06-20	18445777	Styrkarsdottir U	2008-04-29	N Engl J Med	www.ncbi.nlm.nih.gov/pubmed/18445777	Multiple genetic loci for bone mineral density and fractures.	Bone mineral density (spine)	5,861 European ancestry individuals	7,925 European ancestry individuals	1p36.12	ZBTB40	PPIAP34 - ZBTB40	ENSG00000234397	ENSG00000184677		48623	56884	rs7524102-A	rs7524102	0	7524102	intergenic_variant	1	0.82	9e-09	8.04576		0.11	[0.07-0.15] s.d. decrease	Illumina [301019]	N
1	rs12728589	1	22698447	rs7524102	2011-03-29	21297633	Anderson CA	2011-02-06	Nat Genet	www.ncbi.nlm.nih.gov/pubmed/21297633	Meta-analysis identifies 29 additional ulcerative colitis risk loci, increasing the number of confirmed associations to 47.	Ulcerative colitis	6,687 European ancestry cases, 19,718 European ancestry controls	9,628 European ancestry cases, 12,917 European ancestry controls	1p36.12	intergenic	PPIAP34 - ZBTB40	ENSG00000234397	ENSG00000184677		48623	56884	rs7524102-A	rs7524102	0	7524102	intergenic_variant	1	0.83	2e-13	12.699		1.1	[1.05-1.16]	Affymetrix, Illumina [~ 1100000] (imputed)	N
1	rs12728589	1	22698447	rs7524102	2009-01-16	19079262	Styrkarsdottir U	2008-12-14	Nat Genet	www.ncbi.nlm.nih.gov/pubmed/19079262	New sequence variants associated with bone mineral density.	Bone mineral density (hip)	6,865 European ancestry individuals	8,510 European ancestry individuals	1p36.12	intergenic	PPIAP34 - ZBTB40	ENSG00000234397	ENSG00000184677		48623	56884	rs7524102-A	rs7524102	0	7524102	intergenic_variant	1	0.82	1e-16	16		0.15	[0.11-0.18] s.d. decrease	Illumina [305051]	N
1	rs12728589	1	22698447	rs7524102	2022-04-13	34673960	Greenbaum J	2021-10-21	Hum Mol Genet	www.ncbi.nlm.nih.gov/pubmed/34673960	A multi-ethnic whole genome sequencing study to identify novel loci for bone mineral density.	Bone mineral density (femoral neck)	2,948 African American individuals, 39,107 European ancestry individuals, 2,451 Hispanic individuals	NA	1p36.12		PPIAP34 - ZBTB40	ENSG00000234397	ENSG00000184677		48623	56884	rs7524102-?	rs7524102	0	7524102	intergenic_variant	1	NR	3e-22	21.5229		NA		NR [15500000] (imputed)	N
1	rs12728589	1	22698447	rs7524102	2022-04-13	34673960	Greenbaum J	2021-10-21	Hum Mol Genet	www.ncbi.nlm.nih.gov/pubmed/34673960	A multi-ethnic whole genome sequencing study to identify novel loci for bone mineral density.	Bone mineral density (spine)	2,948 African American individuals, 39,107 European ancestry individuals, 2,451 Hispanic individuals	NA	1p36.12		PPIAP34 - ZBTB40	ENSG00000234397	ENSG00000184677		48623	56884	rs7524102-?	rs7524102	0	7524102	intergenic_variant	1	NR	6e-18	17.2218		NA		NR [15500000] (imputed)	N
1	rs12728589	1	22698447	rs7524102	2022-04-13	34673960	Greenbaum J	2021-10-21	Hum Mol Genet	www.ncbi.nlm.nih.gov/pubmed/34673960	A multi-ethnic whole genome sequencing study to identify novel loci for bone mineral density.	Bone mineral density (femoral neck)	1,825 African American females, 26,724 European ancestry females, 1,683 Hispanic females	NA	1p36.12		PPIAP34 - ZBTB40	ENSG00000234397	ENSG00000184677		48623	56884	rs7524102-?	rs7524102	0	7524102	intergenic_variant	1	NR	4e-16	15.3979		NA		NR [NR] (imputed)	N
1	rs12728589	1	22698447	rs7524102	2022-04-13	34673960	Greenbaum J	2021-10-21	Hum Mol Genet	www.ncbi.nlm.nih.gov/pubmed/34673960	A multi-ethnic whole genome sequencing study to identify novel loci for bone mineral density.	Bone mineral density (spine)	1,825 African American females, 26,724 European ancestry females, 1,683 Hispanic females	NA	1p36.12		PPIAP34 - ZBTB40	ENSG00000234397	ENSG00000184677		48623	56884	rs7524102-?	rs7524102	0	7524102	intergenic_variant	1	NR	6e-19	18.2218		NA		NR [NR] (imputed)	N
1	rs12728589	1	22698447	rs7524102	2021-12-14	34594039	Sakaue S	2021-09-30	Nat Genet	www.ncbi.nlm.nih.gov/pubmed/34594039	A cross-population atlas of genetic associations for 220 human phenotypes.	Hemoglobin	350,474 European ancestry individuals, 152,447 East Asian ancestry individuals	NA	1p36.12		PPIAP34 - ZBTB40	ENSG00000234397	ENSG00000184677		48623	56884	rs7524102-G	rs7524102	0	7524102	intergenic_variant	1	NR	1e-12	12		0.0146	[0.01-0.019] unit increase	Affymetrix, Illumina [20538521] (imputed)	N
1	rs12728589	1	22698447	rs7524102	2021-12-14	34594039	Sakaue S	2021-09-30	Nat Genet	www.ncbi.nlm.nih.gov/pubmed/34594039	A cross-population atlas of genetic associations for 220 human phenotypes.	Hematocrit	350,475 European ancestry individuals, 153,015 East Asian ancestry individuals	NA	1p36.12		PPIAP34 - ZBTB40	ENSG00000234397	ENSG00000184677		48623	56884	rs7524102-G	rs7524102	0	7524102	intergenic_variant	1	NR	2e-11	10.699		0.0141	[0.01-0.0182] unit increase	Affymetrix, Illumina [20538534] (imputed)	N
1	rs12728589	1	22700351	rs34920465	2014-07-20	24249740	Zhang L	2013-11-17	Hum Mol Genet	www.ncbi.nlm.nih.gov/pubmed/24249740	Multistage genome-wide association meta-analyses identified two new loci for bone mineral density.	Bone mineral density	5,833 European ancestry females, 2,639 European ancestry males, 784 Han Chinese ancestry females, 763 Han Chinese ancestry males, 712 African American females, 409 Hispanic females	7,010 European ancestry females, 3,772 European ancestry males, 2,980 East Asian ancestry females, 2,159 East Asian ancestry males	1p36.12	ZBTB40	PPIAP34 - ZBTB40	ENSG00000234397	ENSG00000184677		50527	54980	rs34920465-?	rs34920465	0	34920465	intergenic_variant	1	NR	3e-08	7.52288	(FNK)	NA		Affymetrix, Illumina [5842825] (imputed)	N
1	rs12728589	1	22700351	rs34920465	2014-07-20	24249740	Zhang L	2013-11-17	Hum Mol Genet	www.ncbi.nlm.nih.gov/pubmed/24249740	Multistage genome-wide association meta-analyses identified two new loci for bone mineral density.	Bone mineral density	5,833 European ancestry females, 2,639 European ancestry males, 784 Han Chinese ancestry females, 763 Han Chinese ancestry males, 712 African American females, 409 Hispanic females	7,010 European ancestry females, 3,772 European ancestry males, 2,980 East Asian ancestry females, 2,159 East Asian ancestry males	1p36.12	ZBTB40	PPIAP34 - ZBTB40	ENSG00000234397	ENSG00000184677		50527	54980	rs34920465-?	rs34920465	0	34920465	intergenic_variant	1	NR	3e-13	12.5229	(spine)	NA		Affymetrix, Illumina [5842825] (imputed)	N
1	rs12728589	1	22700351	rs34920465	2018-04-26	26974007	Ellinghaus D	2016-03-14	Nat Genet	www.ncbi.nlm.nih.gov/pubmed/26974007	Analysis of five chronic inflammatory diseases identifies 27 new associations and highlights disease-specific patterns at shared loci.	Chronic inflammatory diseases (ankylosing spondylitis, Crohn's disease, psoriasis, primary sclerosing cholangitis, ulcerative colitis) (pleiotropy)	8,726 European ancestry ankylosing spondylitis cases, 19,085 European ancestry Crohn鈥檚 disease cases, 6,530 European ancestry psoriasis cases, 3,408 European ancestry primary sclerosing cholangitis cases, 14,513 European ancestry ulcerative colitis cases, 34,213 European ancestry controls	NA	1p36.12	intergenic	PPIAP34 - ZBTB40	ENSG00000234397	ENSG00000184677		50527	54980	rs34920465-?	rs34920465	0	34920465	intergenic_variant	1	NR	3e-13	12.5229	(subset analysis)	NA		Illumina [130052]	N
1	rs12728589	1	22700351	rs34920465	2020-09-18	32888494	Vuckovic D	2020-09-01	Cell	www.ncbi.nlm.nih.gov/pubmed/32888494	The Polygenic and Monogenic Basis of Blood Traits and Diseases.	Hematocrit	408,112 British individuals	NA	1p36.12		PPIAP34 - ZBTB40	ENSG00000234397	ENSG00000184677		50527	54980	rs34920465-G	rs34920465	0	34920465	intergenic_variant	1	0.176467	2e-14	13.699		0.0220257	[0.016-0.028] unit increase	Affymetrix [93095623] (imputed)	N
1	rs12728589	1	22700351	rs34920465	2020-09-18	32888494	Vuckovic D	2020-09-01	Cell	www.ncbi.nlm.nih.gov/pubmed/32888494	The Polygenic and Monogenic Basis of Blood Traits and Diseases.	Hemoglobin	408,112 British individuals	NA	1p36.12		PPIAP34 - ZBTB40	ENSG00000234397	ENSG00000184677		50527	54980	rs34920465-G	rs34920465	0	34920465	intergenic_variant	1	0.176488	6e-16	15.2218		0.0233748	[0.018-0.029] unit increase	Affymetrix [93095623] (imputed)	N
1	rs12728589	1	22700351	rs34920465	2018-03-05	29304378	Medina-Gomez C	2018-01-04	Am J Hum Genet	www.ncbi.nlm.nih.gov/pubmed/29304378	Life-Course Genome-wide Association Study Meta-analysis of Total Body BMD and Assessment of Age-Specific Effects.	Total body bone mineral density	56,284 European ancestry individuals, up to 1,333 African American individuals, up to 9,328 admixed individuals	NA	1p36.12	NR	PPIAP34 - ZBTB40	ENSG00000234397	ENSG00000184677		50527	54980	rs34920465-A	rs34920465	0	34920465	intergenic_variant	1	0.8185	3e-35	34.5229	(European)	0.101	unit decrease	Affymetrix, Illumina [~ 23700000] (imputed)	N
1	rs12728589	1	22700351	rs34920465	2018-03-05	29304378	Medina-Gomez C	2018-01-04	Am J Hum Genet	www.ncbi.nlm.nih.gov/pubmed/29304378	Life-Course Genome-wide Association Study Meta-analysis of Total Body BMD and Assessment of Age-Specific Effects.	Total body bone mineral density (age over 60)	22,504 European ancestry and African American individuals	NA	1p36.12	NR	PPIAP34 - ZBTB40	ENSG00000234397	ENSG00000184677		50527	54980	rs34920465-A	rs34920465	0	34920465	intergenic_variant	1	0.7968	9e-16	15.0458		0.1008	unit decrease	Affymetrix, Illumina [~ 23700000] (imputed)	N
1	rs12728589	1	22700351	rs34920465	2016-07-24	26192919	Liu JZ	2015-07-20	Nat Genet	www.ncbi.nlm.nih.gov/pubmed/26192919	Association analyses identify 38 susceptibility loci for inflammatory bowel disease and highlight shared genetic risk across populations.	Inflammatory bowel disease	12,882 European ancestry cases, 21,770 European ancestry controls	25,273 European ancestry cases, 26,715 European ancestry controls, 548 Iranian ancestry cases, 342 Iranian ancestry control, 1,423 Indian ancestry cases, 990 Indian ancestry controls, 2,824 East Asian ancestry cases, 3,719 East Asian ancestry controls	1p36.12	NR	PPIAP34 - ZBTB40	ENSG00000234397	ENSG00000184677		50527	54980	rs34920465-?	rs34920465	0	34920465	intergenic_variant	1	NR	1e-10	10	(EA)	NA		Affymetrix, Illumina [~ 9000000] (imputed)	N
1	rs12728589	1	22702187	rs34553872	2019-01-28	30598549	Morris JA	2018-12-31	Nat Genet	www.ncbi.nlm.nih.gov/pubmed/30598549	An atlas of genetic influences on osteoporosis in humans and mice.	Heel bone mineral density	426,824 British ancestry individuals	NA	1p36.12	ZBTB40	PPIAP34 - ZBTB40	ENSG00000234397	ENSG00000184677		52363	53144	rs34553872-A	rs34553872	0	34553872	TF_binding_site_variant	1	0.823072	1e-139	139		0.06084	[0.056-0.066] unit decrease	NR [13737936] (imputed)	N
1	rs12728589	1	22702231	rs12568930	2017-08-30	27863252	Astle WJ	2016-11-17	Cell	www.ncbi.nlm.nih.gov/pubmed/27863252	The Allelic Landscape of Human Blood Cell Trait Variation and Links to Common Complex Disease.	High light scatter reticulocyte count	170,761 European ancestry individuals	NA	1p36.12	intergenic	PPIAP34 - ZBTB40	ENSG00000234397	ENSG00000184677		52407	53100	rs12568930-C	rs12568930	0	12568930	intergenic_variant	1	0.1778	1e-11	11		0.0316359	[0.023-0.041] unit decrease	Affymetrix [~ 2500000] (imputed)	N
1	rs12728589	1	22702231	rs12568930	2017-08-30	27863252	Astle WJ	2016-11-17	Cell	www.ncbi.nlm.nih.gov/pubmed/27863252	The Allelic Landscape of Human Blood Cell Trait Variation and Links to Common Complex Disease.	Immature fraction of reticulocytes	170,548 European ancestry individuals	NA	1p36.12	intergenic	PPIAP34 - ZBTB40	ENSG00000234397	ENSG00000184677		52407	53100	rs12568930-C	rs12568930	0	12568930	intergenic_variant	1	0.1778	3e-18	17.5229		0.0402616	[0.031-0.049] unit decrease	Affymetrix [~ 2500000] (imputed)	N
1	rs12728589	1	22702231	rs12568930	2017-08-30	27863252	Astle WJ	2016-11-17	Cell	www.ncbi.nlm.nih.gov/pubmed/27863252	The Allelic Landscape of Human Blood Cell Trait Variation and Links to Common Complex Disease.	High light scatter reticulocyte percentage of red cells	170,763 European ancestry individuals	NA	1p36.12	intergenic	PPIAP34 - ZBTB40	ENSG00000234397	ENSG00000184677		52407	53100	rs12568930-C	rs12568930	0	12568930	intergenic_variant	1	0.1778	7e-13	12.1549		0.033435	[0.024-0.043] unit decrease	Affymetrix [~ 2500000] (imputed)	N
1	rs12728589	1	22702231	rs12568930	2017-06-02	28067908	de Lange KM	2017-01-09	Nat Genet	www.ncbi.nlm.nih.gov/pubmed/28067908	Genome-wide association study implicates immune activation of multiple integrin genes in inflammatory bowel disease.	Ulcerative colitis	12,366 European and unknown ancestry cases, 33,609 European and unknown ancestry controls	NA	1p36.12	Intergenic	PPIAP34 - ZBTB40	ENSG00000234397	ENSG00000184677		52407	53100	rs12568930-?	rs12568930	0	12568930	intergenic_variant	1		2e-15	14.699		NA		Illumina [9578670] (imputed)	N
1	rs12728589	1	22702231	rs12568930	2017-06-02	28067908	de Lange KM	2017-01-09	Nat Genet	www.ncbi.nlm.nih.gov/pubmed/28067908	Genome-wide association study implicates immune activation of multiple integrin genes in inflammatory bowel disease.	Inflammatory bowel disease	25,042 European and unknown ancestry cases, 34,915 European and unknown ancestry controls	NA	1p36.12	Intergenic	PPIAP34 - ZBTB40	ENSG00000234397	ENSG00000184677		52407	53100	rs12568930-?	rs12568930	0	12568930	intergenic_variant	1		8e-15	14.0969		NA		Illumina [9725440] (imputed)	N
1	rs12728589	1	22702231	rs12568930	2020-09-21	32888493	Chen MH	2020-09-01	Cell	www.ncbi.nlm.nih.gov/pubmed/32888493	Trans-ethnic and Ancestry-Specific Blood-Cell Genetics in 746,667 Individuals from 5 Global Populations.	Hematocrit	737,823 African American or Afro-Caribbean, African ancestry, European ancestry, East Asian ancestry, Hispanic or Latin American and South Asian ancestry individuals	NA	1p36.12	NR	PPIAP34 - ZBTB40	ENSG00000234397	ENSG00000184677		52407	53100	rs12568930-C	rs12568930	0	12568930	intergenic_variant	1	0.188773	2e-16	15.699		NA		Affymetrix, Illumina [24558453] (imputed)	N
1	rs12728589	1	22702231	rs12568930	2020-09-21	32888493	Chen MH	2020-09-01	Cell	www.ncbi.nlm.nih.gov/pubmed/32888493	Trans-ethnic and Ancestry-Specific Blood-Cell Genetics in 746,667 Individuals from 5 Global Populations.	Hematocrit	562,259 European ancestry individuals	NA	1p36.12	NR	PPIAP34 - ZBTB40	ENSG00000234397	ENSG00000184677		52407	53100	rs12568930-C	rs12568930	0	12568930	intergenic_variant	1	0.175827	9e-18	17.0458		0.02097	[0.016-0.026] SD unit increase	Affymetrix, Illumina [50640577] (imputed)	N
1	rs12728589	1	22702231	rs12568930	2020-09-21	32888493	Chen MH	2020-09-01	Cell	www.ncbi.nlm.nih.gov/pubmed/32888493	Trans-ethnic and Ancestry-Specific Blood-Cell Genetics in 746,667 Individuals from 5 Global Populations.	Hemoglobin concentration	746,431 African American or Afro-Caribbean, African ancestry, European ancestry, East Asian ancestry, Hispanic or Latin American and South Asian ancestry individuals	NA	1p36.12	NR	PPIAP34 - ZBTB40	ENSG00000234397	ENSG00000184677		52407	53100	rs12568930-C	rs12568930	0	12568930	intergenic_variant	1	0.188892	3e-20	19.5229		NA		Affymetrix, Illumina [24653286] (imputed)	N
1	rs12728589	1	22702231	rs12568930	2020-09-21	32888493	Chen MH	2020-09-01	Cell	www.ncbi.nlm.nih.gov/pubmed/32888493	Trans-ethnic and Ancestry-Specific Blood-Cell Genetics in 746,667 Individuals from 5 Global Populations.	Hemoglobin concentration	563,946 European ancestry individuals	NA	1p36.12	NR	PPIAP34 - ZBTB40	ENSG00000234397	ENSG00000184677		52407	53100	rs12568930-C	rs12568930	0	12568930	intergenic_variant	1	0.175758	8e-22	21.0969		0.023386	[0.019-0.028] SD unit increase	Affymetrix, Illumina [50638016] (imputed)	N
1	rs12728589	1	22702231	rs12568930	2013-02-12	23128233	Jostins L	2012-11-01	Nature	www.ncbi.nlm.nih.gov/pubmed/23128233	Host-microbe interactions have shaped the genetic architecture of inflammatory bowel disease.	Inflammatory bowel disease	12,924 European ancestry cases, 21,442 European ancestry controls	25,683 European ancestry cases, 17,015 European ancestry controls	1p36.12	intergenic	PPIAP34 - ZBTB40	ENSG00000234397	ENSG00000184677		52407	53100	rs12568930-T	rs12568930	0	12568930	intergenic_variant	1	0.821	1e-17	17		1.095	[1.054-1.138]	Affymetrix, Illumina [1230000] (imputed)	N
1	rs12728589	1	22702231	rs12568930	2016-07-24	26192919	Liu JZ	2015-07-20	Nat Genet	www.ncbi.nlm.nih.gov/pubmed/26192919	Association analyses identify 38 susceptibility loci for inflammatory bowel disease and highlight shared genetic risk across populations.	Ulcerative colitis	6,968 European ancestry cases, 20,464 European ancestry controls	10,679 European ancestry cases, 26,715 European ancestry controls, 397 Iranian ancestry cases, 342 Iranian ancestry controls, 1,239 Indian ancestry cases, 990 Indian ancestry controls, 1,134 East Asian ancestry cases, 3,719 East Asian ancestry controls	1p36.12	NR	PPIAP34 - ZBTB40	ENSG00000234397	ENSG00000184677		52407	53100	rs12568930-A	rs12568930	0	12568930	intergenic_variant	1	0.84	4e-13	12.3979	(EA)	1.136		Affymetrix, Illumina [~ 9000000] (imputed)	N
1	rs12728589	1	22702231	rs12568930	2021-04-16	33608531	Wu Y	2021-02-19	Nat Commun	www.ncbi.nlm.nih.gov/pubmed/33608531	GWAS of peptic ulcer disease implicates Helicobacter pylori infection, other gastrointestinal disorders and depression.	Inflammatory bowel disease	7,045 European ancestry cases, 449,282 European ancestry controls	NA	1p36.12	NR	PPIAP34 - ZBTB40	ENSG00000234397	ENSG00000184677		52407	53100	rs12568930-T	rs12568930	0	12568930	intergenic_variant	1	0.82	3e-08	7.52288		1.14	[NR]	NR [8546065] (imputed)	N
1	rs12728589	1	22702231	rs12568930	2020-09-21	32888493	Chen MH	2020-09-01	Cell	www.ncbi.nlm.nih.gov/pubmed/32888493	Trans-ethnic and Ancestry-Specific Blood-Cell Genetics in 746,667 Individuals from 5 Global Populations.	Red blood cell count	545,203 European ancestry individuals	NA	1p36.12	NR	PPIAP34 - ZBTB40	ENSG00000234397	ENSG00000184677		52407	53100	rs12568930-C	rs12568930	0	12568930	intergenic_variant	1	0.175857	7e-11	10.1549		0.01577	[0.011-0.021] SD unit increase	Affymetrix, Illumina [50628390] (imputed)	N
1	rs6684479	1	22702858	rs6696981	2009-01-16	19079262	Styrkarsdottir U	2008-12-14	Nat Genet	www.ncbi.nlm.nih.gov/pubmed/19079262	New sequence variants associated with bone mineral density.	Bone mineral density (spine)	6,865 European ancestry individuals	8,510 European ancestry individuals	1p36.12	intergenic	PPIAP34 - ZBTB40	ENSG00000234397	ENSG00000184677		53034	52473	rs6696981-G	rs6696981	0	6696981	regulatory_region_variant	1	0.86	2e-08	7.69897		0.12	[0.08-0.16] s.d. decrease	Illumina [305051]	N
1	rs12728589	1	22703035	rs10493013	2018-03-05	29304378	Medina-Gomez C	2018-01-04	Am J Hum Genet	www.ncbi.nlm.nih.gov/pubmed/29304378	Life-Course Genome-wide Association Study Meta-analysis of Total Body BMD and Assessment of Age-Specific Effects.	Total body bone mineral density	56,284 European ancestry individuals, up to 1,333 African American individuals, up to 9,328 admixed individuals	NA	1p36.12	NR	PPIAP34 - ZBTB40	ENSG00000234397	ENSG00000184677		53211	52296	rs10493013-T	rs10493013	0	10493013	regulatory_region_variant	1	0.8189	4e-43	42.3979		0.1013	unit decrease	Affymetrix, Illumina [~ 23700000] (imputed)	N
1	rs12728589	1	22703035	rs10493013	2018-10-17	30158200	Trajanoska K	2018-08-29	BMJ	www.ncbi.nlm.nih.gov/pubmed/30158200	Assessment of the genetic and clinical determinants of fracture risk: genome wide association and mendelian randomisation study.	Fractures	37,857 European or East Asian ancestry cases, 227,116 European or East Asian ancestry controls	18,779 European, East Asian or other ancestry cases, 32,078 European, East Asian or other ancestry controls	1p36.12		PPIAP34 - ZBTB40	ENSG00000234397	ENSG00000184677		53211	52296	rs10493013-T	rs10493013	0	10493013	regulatory_region_variant	1	0.8286	6e-07	6.22185		1.05		Affymetrix, Illumina [2539801] (imputed)	N
1	rs12728589	1	22704191	rs11799474	2017-08-30	27863252	Astle WJ	2016-11-17	Cell	www.ncbi.nlm.nih.gov/pubmed/27863252	The Allelic Landscape of Human Blood Cell Trait Variation and Links to Common Complex Disease.	Red cell distribution width	171,529 European ancestry individuals	NA	1p36.12	intergenic	PPIAP34 - ZBTB40	ENSG00000234397	ENSG00000184677		54367	51140	rs11799474-G	rs11799474	0	11799474	intergenic_variant	1	0.1766	2e-14	13.699		0.0354974	[0.026-0.045] unit decrease	Affymetrix [~ 2500000] (imputed)	N
1	rs12728589	1	22704191	rs11799474	2018-12-17	28957414	Pilling LC	2017-09-28	PLoS One	www.ncbi.nlm.nih.gov/pubmed/28957414	Red blood cell distribution width: Genetic evidence for aging pathways in 116,666 volunteers.	Red cell distribution width	116,666 British ancestry individuals	NA	1p36.12	NR	PPIAP34 - ZBTB40	ENSG00000234397	ENSG00000184677		54367	51140	rs11799474-G	rs11799474	0	11799474	intergenic_variant	1	NR	6e-09	8.22185		0.0303989	[0.02-0.041] unit decrease	Affymetrix [16832071] (imputed)	N
1	rs12728589	1	22706434	rs6684375	2019-02-08	30595370	Kichaev G	2018-12-27	Am J Hum Genet	www.ncbi.nlm.nih.gov/pubmed/30595370	Leveraging Polygenic Functional Enrichment to Improve GWAS Power.	Heel bone mineral density	approximately 446,000 European ancestry individuals	NA	1p36.12		PPIAP34 - ZBTB40	ENSG00000234397	ENSG00000184677		56610	48897	rs6684375-?	rs6684375	0	6684375	regulatory_region_variant	1	NR	6e-147	146.222		NA		NR [~ 8900000] (imputed)	N
1	rs12728589	1	22706434	rs6684375	2017-09-21	28743860	Medina-Gomez C	2017-07-25	Nat Commun	www.ncbi.nlm.nih.gov/pubmed/28743860	Bivariate genome-wide association meta-analysis of pediatric musculoskeletal traits reveals pleiotropic effects at the SREBF1/TOM1L2 locus.	TB-LM or TBLH-BMD (pleiotropy)	8,327 European ancestry individuals, 2,087 individuals	NA	1p36.12	Intergenic	PPIAP34 - ZBTB40	ENSG00000234397	ENSG00000184677		56610	48897	rs6684375-T	rs6684375	0	6684375	regulatory_region_variant	1	0.19	5e-09	8.30103		NA		Illumina [2276811] (imputed)	N
1	rs12728589	1	22706434	rs6684375	2017-09-21	28743860	Medina-Gomez C	2017-07-25	Nat Commun	www.ncbi.nlm.nih.gov/pubmed/28743860	Bivariate genome-wide association meta-analysis of pediatric musculoskeletal traits reveals pleiotropic effects at the SREBF1/TOM1L2 locus.	Bone mineral density (paediatric, total body less femoral head)	8,327 European ancestry individuals, 2,087 individuals	NA	1p36.12	Intergenic	PPIAP34 - ZBTB40	ENSG00000234397	ENSG00000184677		56610	48897	rs6684375-T	rs6684375	0	6684375	regulatory_region_variant	1	0.19	2e-06	5.69897		0.0842	[NR] unit increase	Illumina [2276811] (imputed)	N
1	rs12728589	1	22706434	rs6684375	2018-10-18	30048462	Kim SK	2018-07-26	PLoS One	www.ncbi.nlm.nih.gov/pubmed/30048462	Identification of 613 new loci associated with heel bone mineral density and a polygenic risk score for bone mineral density, osteoporosis and fracture.	Heel bone mineral density	394,929 European ancestry individuals	NA	1p36.12		PPIAP34 - ZBTB40	ENSG00000234397	ENSG00000184677		56610	48897	rs6684375-?	rs6684375	0	6684375	regulatory_region_variant	1	NR	1e-126	126		0.0631368	[0.058-0.068] unit decrease	Affymetrix [20259828] (imputed)	N
1	rs12728589	1	22706434	rs6684375	2019-06-21	31015401	Wu Y	2019-04-23	Nat Commun	www.ncbi.nlm.nih.gov/pubmed/31015401	Genome-wide association study of medication-use and associated disease in the UK Biobank.	Medication use (drugs affecting bone structure and mineralization)	7,870 European ancestry cases, 207,798 European ancestry controls	NA	1p36.12	ZBTB40	PPIAP34 - ZBTB40	ENSG00000234397	ENSG00000184677		56610	48897	rs6684375-T	rs6684375	0	6684375	regulatory_region_variant	1	0.175671	2e-08	7.69897		0.118162	[0.077-0.159] unit decrease	Affymetrix [7288503] (imputed)	N
1	rs12728589	1	22706434	rs6684375	2019-02-08	30595370	Kichaev G	2018-12-27	Am J Hum Genet	www.ncbi.nlm.nih.gov/pubmed/30595370	Leveraging Polygenic Functional Enrichment to Improve GWAS Power.	Red cell distribution width	approximately 445,000 European ancestry individuals	NA	1p36.12		PPIAP34 - ZBTB40	ENSG00000234397	ENSG00000184677		56610	48897	rs6684375-?	rs6684375	0	6684375	regulatory_region_variant	1	NR	3e-20	19.5229		NA		NR [~ 8900000] (imputed)	N
1	rs6684479	1	22708253	rs12569102	2022-11-17	36329257	Lee CJ	2022-11-03	Commun Biol	www.ncbi.nlm.nih.gov/pubmed/36329257	Phenome-wide analysis of Taiwan Biobank reveals novel glycemia-related loci and genetic risks for diabetes.	Bone stiffness index	75,665 Taiwanese ancestry individuals	NA	1p36.12		PPIAP34 - ZBTB40	ENSG00000234397	ENSG00000184677		58429	47078	rs12569102-?	rs12569102	0	12569102	intergenic_variant	1	NR	6e-35	34.2218		1.24123	unit increase	NR [5925277] (imputed)	N
1	rs12728589	1	22710877	rs34963268	2018-09-20	28869591	Kemp JP	2017-09-04	Nat Genet	www.ncbi.nlm.nih.gov/pubmed/28869591	Identification of 153 new loci associated with heel bone mineral density and functional involvement of GPC6 in osteoporosis.	Heel bone mineral density	76,067 European ancestry women, 66,420 European ancestry men	NA	1p36.12	ZBTB40	PPIAP34 - ZBTB40	ENSG00000234397	ENSG00000184677		61053	44454	rs34963268-G	rs34963268	0	34963268	intergenic_variant	1	0.824657	3e-25	24.5229	(men)	0.0676047	[0.055-0.081] unit decrease	NR [17166351] (imputed)	N
1	rs12728589	1	22710877	rs34963268	2018-09-20	28869591	Kemp JP	2017-09-04	Nat Genet	www.ncbi.nlm.nih.gov/pubmed/28869591	Identification of 153 new loci associated with heel bone mineral density and functional involvement of GPC6 in osteoporosis.	Heel bone mineral density	76,067 European ancestry women, 66,420 European ancestry men	NA	1p36.12	ZBTB40	PPIAP34 - ZBTB40	ENSG00000234397	ENSG00000184677		61053	44454	rs34963268-G	rs34963268	0	34963268	intergenic_variant	1	0.823891	1e-50	50		0.0642023	[0.056-0.073] unit decrease	NR [17166351] (imputed)	N
1	rs12728589	1	22710877	rs34963268	2018-09-20	28869591	Kemp JP	2017-09-04	Nat Genet	www.ncbi.nlm.nih.gov/pubmed/28869591	Identification of 153 new loci associated with heel bone mineral density and functional involvement of GPC6 in osteoporosis.	Heel bone mineral density	76,067 European ancestry women, 66,420 European ancestry men	NA	1p36.12	ZBTB40	PPIAP34 - ZBTB40	ENSG00000234397	ENSG00000184677		61053	44454	rs34963268-G	rs34963268	0	34963268	intergenic_variant	1	0.823221	1e-25	25	(women)	0.0601535	[0.048-0.072] unit decrease	NR [17166351] (imputed)	N
1	rs12728589	1	22710877	rs34963268	2018-10-18	30048462	Kim SK	2018-07-26	PLoS One	www.ncbi.nlm.nih.gov/pubmed/30048462	Identification of 613 new loci associated with heel bone mineral density and a polygenic risk score for bone mineral density, osteoporosis and fracture.	Heel bone mineral density	394,929 European ancestry individuals	NA	1p36.12		PPIAP34 - ZBTB40	ENSG00000234397	ENSG00000184677		61053	44454	rs34963268-?	rs34963268	0	34963268	intergenic_variant	1	NR	2e-126	125.699		0.0630582	[0.058-0.068] unit decrease	Affymetrix [20259828] (imputed)	N
1	rs12728589	1	22710877	rs34963268	2020-09-18	32888494	Vuckovic D	2020-09-01	Cell	www.ncbi.nlm.nih.gov/pubmed/32888494	The Polygenic and Monogenic Basis of Blood Traits and Diseases.	Mean reticulocyte volume	408,112 British individuals	NA	1p36.12		PPIAP34 - ZBTB40	ENSG00000234397	ENSG00000184677		61053	44454	rs34963268-C	rs34963268	0	34963268	intergenic_variant	1	0.176129	1e-14	14		0.0224459	[0.017-0.028] unit decrease	Affymetrix [93095623] (imputed)	N
1	rs12728589	1	22710877	rs34963268	2019-02-08	30595370	Kichaev G	2018-12-27	Am J Hum Genet	www.ncbi.nlm.nih.gov/pubmed/30595370	Leveraging Polygenic Functional Enrichment to Improve GWAS Power.	Red blood cell count	approximately 445,000 European ancestry individuals	NA	1p36.12		PPIAP34 - ZBTB40	ENSG00000234397	ENSG00000184677		61053	44454	rs34963268-?	rs34963268	0	34963268	intergenic_variant	1	NR	3e-08	7.52288		NA		NR [~ 8900000] (imputed)	N
1	rs12728589	1	22711473	rs6426749	2009-10-16	19801982	Rivadeneira F	2009-10-04	Nat Genet	www.ncbi.nlm.nih.gov/pubmed/19801982	Twenty bone-mineral-density loci identified by large-scale meta-analysis of genome-wide association studies.	Bone mineral density (hip)	19,195 European ancestry individuals	NA	1p36.12	ZBTB40	PPIAP34 - ZBTB40	ENSG00000234397	ENSG00000184677		61649	43858	rs6426749-C	rs6426749	0	6426749	intergenic_variant	1	0.17	9e-08	7.04576		0.08	[0.05-0.11] s.d. increase	Affymetrix, Illumina [2543686] (imputed)	N
1	rs12728589	1	22711473	rs6426749	2019-05-01	22504420	Estrada K	2012-04-15	Nat Genet	www.ncbi.nlm.nih.gov/pubmed/22504420	Genome-wide meta-analysis identifies 56 bone mineral density loci and reveals 14 loci associated with risk of fracture.	Femoral neck bone mineral density	Up to 32,961 European and East Asian ancestry individuals	Up to 50,933 European and East Asian ancestry individuals	1p36.12	ZBTB40	PPIAP34 - ZBTB40	ENSG00000234397	ENSG00000184677		61649	43858	rs6426749-C	rs6426749	0	6426749	intergenic_variant	1	0.17	7e-57	56.1549		0.11	[NR] unit increase	Affymetrix, Illumina [~ 2500000] (imputed)	N
1	rs12728589	1	22711473	rs6426749	2018-10-17	30158200	Trajanoska K	2018-08-29	BMJ	www.ncbi.nlm.nih.gov/pubmed/30158200	Assessment of the genetic and clinical determinants of fracture risk: genome wide association and mendelian randomisation study.	Fractures	37,857 European or East Asian ancestry cases, 227,116 European or East Asian ancestry controls	18,779 European, East Asian or other ancestry cases, 32,078 European, East Asian or other ancestry controls	1p36.12		PPIAP34 - ZBTB40	ENSG00000234397	ENSG00000184677		61649	43858	rs6426749-G	rs6426749	0	6426749	intergenic_variant	1	0.8288	2e-07	6.69897		1.05		Affymetrix, Illumina [2539801] (imputed)	N
1	rs12728589	1	22711473	rs6426749	2020-09-21	32888493	Chen MH	2020-09-01	Cell	www.ncbi.nlm.nih.gov/pubmed/32888493	Trans-ethnic and Ancestry-Specific Blood-Cell Genetics in 746,667 Individuals from 5 Global Populations.	Red cell distribution width	531,774 European ancestry individuals	NA	1p36.12	NR	PPIAP34 - ZBTB40	ENSG00000234397	ENSG00000184677		61649	43858	rs6426749-G	rs6426749	0	6426749	intergenic_variant	1	0.822695	5e-30	29.301		0.027898	[0.023-0.033] SD unit increase	Affymetrix, Illumina [49860007] (imputed)	N
1	rs12728589	1	22711473	rs6426749	2020-09-21	32888493	Chen MH	2020-09-01	Cell	www.ncbi.nlm.nih.gov/pubmed/32888493	Trans-ethnic and Ancestry-Specific Blood-Cell Genetics in 746,667 Individuals from 5 Global Populations.	Red cell distribution width	563,352 African American or Afro-Caribbean, African ancestry, European ancestry, East Asian ancestry, Hispanic or Latin American and South Asian ancestry individuals	NA	1p36.12	NR	PPIAP34 - ZBTB40	ENSG00000234397	ENSG00000184677		61649	43858	rs6426749-G	rs6426749	0	6426749	intergenic_variant	1	0.820099	2e-28	27.699		NA		Affymetrix, Illumina [22063850] (imputed)	N
1	rs11800051	1	22735906	rs4655059	2018-10-18	30048462	Kim SK	2018-07-26	PLoS One	www.ncbi.nlm.nih.gov/pubmed/30048462	Identification of 613 new loci associated with heel bone mineral density and a polygenic risk score for bone mineral density, osteoporosis and fracture.	Heel bone mineral density	394,929 European ancestry individuals	NA	1p36.12		PPIAP34 - ZBTB40	ENSG00000234397	ENSG00000184677		86082	19425	rs4655059-?	rs4655059	0	4655059	intergenic_variant	1	NR	1e-88	88		0.0416391	[0.037-0.046] unit increase	Affymetrix [20259828] (imputed)	N
2	rs9659701	1	66053791	rs10789188	2021-02-19	33547301	Chen VL	2021-02-05	Nat Commun	www.ncbi.nlm.nih.gov/pubmed/33547301	Genome-wide association study of serum liver enzymes implicates diverse metabolic and liver pathology.	Serum alkaline phosphatase levels	390,964 European ancestry individuals	105,030 East Asian ancestry individuals	1p31.3	LEPR	LEPR			ENSG00000116678	NA	NA	rs10789188-A	rs10789188	0	10789188	intron_variant	0	0.33	1e-17	17		8.56	z-score increase	Affymetrix [4311822] (imputed)	N
2	rs9659701	1	66053791	rs10789188	2022-10-24	36168886	Thareja G	2022-09-28	Hum Mol Genet	www.ncbi.nlm.nih.gov/pubmed/36168886	Differences and commonalities in the genetic architecture of protein quantitative trait loci in European and Arab populations.	Leptin receptor levels	2,935 Qatari ancestry individuals	NA	1p31.3		LEPR			ENSG00000116678	NA	NA	rs10789188-G	rs10789188	0	10789188	intron_variant	0	0.476831	2e-38	37.699		0.355091	[0.3-0.41] unit decrease	NR [10004359]	N
2	rs4655537	1	66058801	rs4655537	2022-04-11	28240269	Suhre K	2017-02-27	Nat Commun	www.ncbi.nlm.nih.gov/pubmed/28240269	Connecting genetic risk to disease end points through the human blood plasma proteome.	Leptin receptor levels	997 European ancestry individuals	338 Greater Middle Eastern (Middle Eastern, North African or Persian), South Asian ancestry, Asian ancestry individuals	1p31.3		LEPR			ENSG00000116678	NA	NA	rs4655537-A	rs4655537	0	4655537	intron_variant	0	NR	7e-15	14.1549		0.3502	[0.26-0.44] unit increase	Affymetrix [509946]	N
2	rs72683129	1	66069781	rs72683129	2020-09-18	32888494	Vuckovic D	2020-09-01	Cell	www.ncbi.nlm.nih.gov/pubmed/32888494	The Polygenic and Monogenic Basis of Blood Traits and Diseases.	Mean corpuscular volume	408,112 British individuals	NA	1p31.3	LEPR	LEPR			ENSG00000116678	NA	NA	rs72683129-G	rs72683129	0	72683129	intron_variant	0	0.14831	8e-09	8.09691		0.027065	[0.021-0.033] unit decrease	Affymetrix [93095623] (imputed)	N
2	rs72683129	1	66069781	rs72683129	2020-09-18	32888494	Vuckovic D	2020-09-01	Cell	www.ncbi.nlm.nih.gov/pubmed/32888494	The Polygenic and Monogenic Basis of Blood Traits and Diseases.	Neutrophil count	408,112 British individuals	NA	1p31.3	LEPR	LEPR			ENSG00000116678	NA	NA	rs72683129-G	rs72683129	0	72683129	intron_variant	0	0.148304	4e-23	22.3979		0.0338783	[0.027-0.041] unit increase	Affymetrix [93095623] (imputed)	N
2	rs72683129	1	66069781	rs72683129	2019-04-18	30388399	Ligthart S	2018-11-01	Am J Hum Genet	www.ncbi.nlm.nih.gov/pubmed/30388399	Genome Analyses of >200,000 Individuals Identify 58 Loci for Chronic Inflammation and Highlight Pathways that Link Inflammation and Complex Disorders.	C-reactive protein levels	148,164 European ancestry individuals	NA	1p31.3	LEPR	LEPR			ENSG00000116678	NA	NA	rs72683129-A	rs72683129	0	72683129	intron_variant	0	0.85	2e-89	88.699		0.122	[0.11-0.13] unit decrease	Affymetrix, Illumina, Perlegen [10019203] (imputed)	N
2	rs72683129	1	66069781	rs72683129	2020-09-18	32888494	Vuckovic D	2020-09-01	Cell	www.ncbi.nlm.nih.gov/pubmed/32888494	The Polygenic and Monogenic Basis of Blood Traits and Diseases.	White blood cell count	408,112 British individuals	NA	1p31.3	LEPR	LEPR			ENSG00000116678	NA	NA	rs72683129-G	rs72683129	0	72683129	intron_variant	0	0.148307	1e-20	20		0.0319077	[0.025-0.039] unit increase	Affymetrix [93095623] (imputed)	N
2	rs55737039	1	66070031	rs11208685	2022-05-06	35459240	Said S	2022-04-22	Nat Commun	www.ncbi.nlm.nih.gov/pubmed/35459240	Genetic analysis of over half a million people characterises C-reactive protein loci.	C-reactive protein levels	575,531 European ancestry individuals	NA	1p31.3		LEPR			ENSG00000116678	NA	NA	rs11208685-A	rs11208685	0	11208685	intron_variant	0	NR	1.99997773436537e-320	319.699		0.097	[0.091-0.103] unit increase	NR [11106737] (imputed)	N
2	rs55737039	1	66077590	rs6690625	2020-09-21	32888493	Chen MH	2020-09-01	Cell	www.ncbi.nlm.nih.gov/pubmed/32888493	Trans-ethnic and Ancestry-Specific Blood-Cell Genetics in 746,667 Individuals from 5 Global Populations.	Hemoglobin concentration	563,946 European ancestry individuals	NA	1p31.3	NR	LEPR			ENSG00000116678	NA	NA	rs6690625-G	rs6690625	0	6690625	intron_variant	0	0.196688	4e-15	14.3979		0.018081	[0.014-0.023] SD unit increase	Affymetrix, Illumina [50638016] (imputed)	N
2	rs55737039	1	66077590	rs6690625	2020-09-18	32888494	Vuckovic D	2020-09-01	Cell	www.ncbi.nlm.nih.gov/pubmed/32888494	The Polygenic and Monogenic Basis of Blood Traits and Diseases.	Hemoglobin	408,112 British individuals	NA	1p31.3	LEPR	LEPR			ENSG00000116678	NA	NA	rs6690625-G	rs6690625	0	6690625	intron_variant	0	0.195771	4e-12	11.3979		0.0193112	[0.014-0.025] unit increase	Affymetrix [93095623] (imputed)	N
2	rs55737039	1	66084181	rs4655739	2021-12-14	34594039	Sakaue S	2021-09-30	Nat Genet	www.ncbi.nlm.nih.gov/pubmed/34594039	A cross-population atlas of genetic associations for 220 human phenotypes.	Alanine aminotransferase levels	344,136 European ancestry individuals, 150,545 East Asian ancestry individuals	NA	1p31.3		LEPR			ENSG00000116678	NA	NA	rs4655739-T	rs4655739	0	4655739	intron_variant	0	NR	2e-12	11.699		0.0206	[0.015-0.026] unit increase	Affymetrix, Illumina [20538387] (imputed)	N
2	rs55737039	1	66118064	rs2186245	2020-12-10	32210231	Hollis B	2020-03-24	Nat Commun	www.ncbi.nlm.nih.gov/pubmed/32210231	Genomic analysis of male puberty timing highlights shared genetic basis with hair colour and lifespan.	Male puberty timing (age at voice breaking MTAG)	205,354 European ancestry individuals	NA	1p31.3		LEPR - NA	ENSG00000116678			10822	NA	rs2186245-C	rs2186245	0	2186245	intergenic_variant	1	NR	6e-22	21.2218		0.040836	[0.033-0.049] years increase	NR [7400000] (imputed)	N
2	rs55737039	1	66118064	rs2186245	2020-12-10	32210231	Hollis B	2020-03-24	Nat Commun	www.ncbi.nlm.nih.gov/pubmed/32210231	Genomic analysis of male puberty timing highlights shared genetic basis with hair colour and lifespan.	Male puberty timing (late vs. average onset facial hair)	26,066 European ancestry late onset individuals, 161,175 European ancestry average onset individuals	NA	1p31.3		LEPR - NA	ENSG00000116678			10822	NA	rs2186245-C	rs2186245	0	2186245	intergenic_variant	1	NR	2e-06	5.69897		0.00678504	[0.004-0.0096] years increase	NR [7400000] (imputed)	N
2	rs55737039	1	66118064	rs2186245	2020-12-10	32210231	Hollis B	2020-03-24	Nat Commun	www.ncbi.nlm.nih.gov/pubmed/32210231	Genomic analysis of male puberty timing highlights shared genetic basis with hair colour and lifespan.	Male puberty timing (early vs. average onset facial hair)	13,226 European ancestry early onset individuals, 161,175 European ancestry average onset individuals	NA	1p31.3		LEPR - NA	ENSG00000116678			10822	NA	rs2186245-C	rs2186245	0	2186245	intergenic_variant	1	NR	7e-10	9.1549		0.00710122	[0.0049-0.0093] years decrease	NR [7400000] (imputed)	N
2	rs72683129	1	66128239	rs6664626	2020-04-17	31669095	Zhu Z	2019-10-24	J Allergy Clin Immunol	www.ncbi.nlm.nih.gov/pubmed/31669095	Shared Genetic and Experimental Links between Obesity-Related Traits and Asthma Subtypes in UK Biobank.	Body mass index	457,822 European ancestry individuals	NA	1p31.3	NR	LEPR - RN7SL854P	ENSG00000116678	ENSG00000239319		20997	98502	rs6664626-?	rs6664626	0	6664626	intergenic_variant	1	NR	4e-11	10.3979		NA		Affymetrix [~ 8270000] (imputed)	N
2	rs4655537	1	66130398	rs4655772	2022-11-17	34887591	Graham SE	2021-12-09	Nature	www.ncbi.nlm.nih.gov/pubmed/34887591	The power of genetic diversity in genome-wide association studies of lipids.	Total cholesterol levels	1,320,016 European ancestry individuals	NA	1p31.3		LEPR - RN7SL854P	ENSG00000116678	ENSG00000239319		23156	96343	rs4655772-G	rs4655772	0	4655772	intergenic_variant	1	0.550094	4e-10	9.39794		0.0102148	[0.0075-0.0129] unit increase	NR [52000000] (imputed)	N
2	rs4655537	1	66130398	rs4655772	2022-11-17	34887591	Graham SE	2021-12-09	Nature	www.ncbi.nlm.nih.gov/pubmed/34887591	The power of genetic diversity in genome-wide association studies of lipids.	Low density lipoprotein cholesterol levels	40,963 South Asian ancestry individuals, 48,057 Hispanic individuals, 99,432 Admixed African or African ancestry individuals, 146,492 East Asian ancestry individuals, 1,320,016 European ancestry individuals	NA	1p31.3		LEPR - RN7SL854P	ENSG00000116678	ENSG00000239319		23156	96343	rs4655772-?	rs4655772	0	4655772	intergenic_variant	1	NR	5e-08	7.30103		NA		NR [52000000] (imputed)	N
2	rs4655537	1	66130398	rs4655772	2021-06-29	33462484	Sinnott-Armstrong N	2021-01-18	Nat Genet	www.ncbi.nlm.nih.gov/pubmed/33462484	Genetics of 35 blood and urine biomarkers in the UK Biobank.	Total cholesterol levels	342,508 European ancestry individuals, 6,014 African ancestry individuals, 7,336 South Asian ancestry individuals	NA	1p31.3	NR	LEPR - RN7SL854P	ENSG00000116678	ENSG00000239319		23156	96343	rs4655772-G	rs4655772	0	4655772	intergenic_variant	1	NR	8e-10	9.09691		0.0147	[0.01-0.0194] unit increase	Affymetrix [9000000] (imputed)	N
2	rs4655537	1	66130398	rs4655772	2022-04-27	35213538	Richardson TG	2022-02-25	PLoS Biol	www.ncbi.nlm.nih.gov/pubmed/35213538	Characterising metabolomic signatures of lipid-modifying therapies through drug target mendelian randomisation.	Albumin levels	115,064 European ancestry individuals	NA	1p31.3		LEPR - RN7SL854P	ENSG00000116678	ENSG00000239319		23156	96343	rs4655772-A	rs4655772	0	4655772	intergenic_variant	1	0.46797	2e-10	9.69897		0.0264101	[0.018-0.035] unit decrease	NR [11722792] (imputed)	N
2	rs4655537	1	66130398	rs4655772	2022-04-27	35213538	Richardson TG	2022-02-25	PLoS Biol	www.ncbi.nlm.nih.gov/pubmed/35213538	Characterising metabolomic signatures of lipid-modifying therapies through drug target mendelian randomisation.	Cholesterol levels in small HDL	115,082 European ancestry individuals	NA	1p31.3		LEPR - RN7SL854P	ENSG00000116678	ENSG00000239319		23156	96343	rs4655772-A	rs4655772	0	4655772	intergenic_variant	1	0.467967	2e-09	8.69897		0.0251108	[0.017-0.033] unit decrease	NR [11722792] (imputed)	N
2	rs4655537	1	66130398	rs4655772	2022-04-27	35213538	Richardson TG	2022-02-25	PLoS Biol	www.ncbi.nlm.nih.gov/pubmed/35213538	Characterising metabolomic signatures of lipid-modifying therapies through drug target mendelian randomisation.	Total lipid levels in small HDL	115,082 European ancestry individuals	NA	1p31.3		LEPR - RN7SL854P	ENSG00000116678	ENSG00000239319		23156	96343	rs4655772-A	rs4655772	0	4655772	intergenic_variant	1	0.467967	3e-09	8.52288		0.0245509	[0.016-0.033] unit decrease	NR [11722792] (imputed)	N
2	rs4655537	1	66130398	rs4655772	2022-04-27	35213538	Richardson TG	2022-02-25	PLoS Biol	www.ncbi.nlm.nih.gov/pubmed/35213538	Characterising metabolomic signatures of lipid-modifying therapies through drug target mendelian randomisation.	Concentration of small HDL particles	115,082 European ancestry individuals	NA	1p31.3		LEPR - RN7SL854P	ENSG00000116678	ENSG00000239319		23156	96343	rs4655772-A	rs4655772	0	4655772	intergenic_variant	1	0.467967	6e-10	9.22185		0.0257667	[0.018-0.034] unit decrease	NR [11722792] (imputed)	N
2	rs4655537	1	66133443	rs11208700	2020-09-21	32888493	Chen MH	2020-09-01	Cell	www.ncbi.nlm.nih.gov/pubmed/32888493	Trans-ethnic and Ancestry-Specific Blood-Cell Genetics in 746,667 Individuals from 5 Global Populations.	Monocyte count	521,594 European ancestry individuals	NA	1p31.3	NR	LEPR - RN7SL854P	ENSG00000116678	ENSG00000239319		26201	93298	rs11208700-T	rs11208700	0	11208700	intergenic_variant	1	0.532139	1e-12	12		0.013813	[0.01-0.0176] SD unit decrease	Affymetrix, Illumina [50262088] (imputed)	N
2	rs4655537	1	66133443	rs11208700	2020-09-18	32888494	Vuckovic D	2020-09-01	Cell	www.ncbi.nlm.nih.gov/pubmed/32888494	The Polygenic and Monogenic Basis of Blood Traits and Diseases.	Monocyte count	408,112 British individuals	NA	1p31.3	intergenic	LEPR - RN7SL854P	ENSG00000116678	ENSG00000239319		26201	93298	rs11208700-A	rs11208700	0	11208700	intergenic_variant	1	0.469647	8e-11	10.0969		0.014425	[0.01-0.019] unit decrease	Affymetrix [93095623] (imputed)	N
2	rs4655537	1	66133443	rs11208700	2022-11-17	34887591	Graham SE	2021-12-09	Nature	www.ncbi.nlm.nih.gov/pubmed/34887591	The power of genetic diversity in genome-wide association studies of lipids.	Total cholesterol levels	40,963 South Asian ancestry individuals, 48,057 Hispanic individuals, 99,432 Admixed African or African ancestry individuals, 146,492 East Asian ancestry individuals, 1,320,016 European ancestry individuals	NA	1p31.3		LEPR - RN7SL854P	ENSG00000116678	ENSG00000239319		26201	93298	rs11208700-?	rs11208700	0	11208700	intergenic_variant	1	NR	3e-13	12.5229		NA		NR [52000000] (imputed)	N
2	rs55737039	1	66141502	rs1938500	2021-02-19	33547301	Chen VL	2021-02-05	Nat Commun	www.ncbi.nlm.nih.gov/pubmed/33547301	Genome-wide association study of serum liver enzymes implicates diverse metabolic and liver pathology.	Alanine aminotransferase levels	390,812 European ancestry individuals	134,154 East Asian ancestry individuals	1p31.3	LEPR, PDE4B	LEPR - RN7SL854P	ENSG00000116678	ENSG00000239319		34260	85239	rs1938500-T	rs1938500	0	1938500	intergenic_variant	1	0.19	3e-11	10.5229		6.67	z-score increase	Affymetrix [4312306] (imputed)	N
2	rs55737039	1	66141502	rs1938500	2021-02-19	33547301	Chen VL	2021-02-05	Nat Commun	www.ncbi.nlm.nih.gov/pubmed/33547301	Genome-wide association study of serum liver enzymes implicates diverse metabolic and liver pathology.	Aspartate aminotransferase levels	389,565 European ancestry individuals	134,182 East Asian ancestry individuals	1p31.3	LEPR, PDE4B	LEPR - RN7SL854P	ENSG00000116678	ENSG00000239319		34260	85239	rs1938500-T	rs1938500	0	1938500	intergenic_variant	1	0.19	9e-13	12.0458		7.15	z-score increase	Affymetrix [4314223] (imputed)	N
2	rs55737039	1	66142530	rs4655779	2021-10-13	29878111	Kocarnik JM	2018-08-01	Hum Mol Genet	www.ncbi.nlm.nih.gov/pubmed/29878111	Discovery, fine-mapping, and conditional analyses of genetic variants associated with C-reactive protein in multiethnic populations using the Metabochip in the Population Architecture using Genomics and Epidemiology (PAGE) study.	C-reactive protein levels	15,895 Hispanic individuals, 12,817 African American individuals, 1,252 Asian or Oceanian ancestry individuals, 539 Native American ancestry individuals	NA	1p31.3	LEPR	LEPR - RN7SL854P	ENSG00000116678	ENSG00000239319		35288	84211	rs4655779-A	rs4655779	0	4655779	intergenic_variant	1	0.6512	4e-18	17.3979		0.0903	[0.07-0.111] unit increase	Illumina [~ 200000]	N
2	rs55737039	1	66142627	rs11208708	2021-12-14	34594039	Sakaue S	2021-09-30	Nat Genet	www.ncbi.nlm.nih.gov/pubmed/34594039	A cross-population atlas of genetic associations for 220 human phenotypes.	Hemoglobin	350,474 European ancestry individuals, 152,447 East Asian ancestry individuals	NA	1p31.3		LEPR - RN7SL854P	ENSG00000116678	ENSG00000239319		35385	84114	rs11208708-C	rs11208708	0	11208708	intergenic_variant	1	NR	3e-09	8.52288		0.0141	[0.0094-0.0188] unit increase	Affymetrix, Illumina [20538521] (imputed)	N
2	rs55737039	1	66142627	rs11208708	2021-12-14	34594039	Sakaue S	2021-09-30	Nat Genet	www.ncbi.nlm.nih.gov/pubmed/34594039	A cross-population atlas of genetic associations for 220 human phenotypes.	Mean corpuscular hemoglobin	350,472 European ancestry individuals, 128,028 East Asian ancestry individuals	NA	1p31.3		LEPR - RN7SL854P	ENSG00000116678	ENSG00000239319		35385	84114	rs11208708-C	rs11208708	0	11208708	intergenic_variant	1	NR	2e-19	18.699		0.0267	[0.021-0.033] unit increase	Affymetrix, Illumina [20535878] (imputed)	N
2	rs4655537	1	66143044	rs4655783	2020-09-21	32888493	Chen MH	2020-09-01	Cell	www.ncbi.nlm.nih.gov/pubmed/32888493	Trans-ethnic and Ancestry-Specific Blood-Cell Genetics in 746,667 Individuals from 5 Global Populations.	Lymphocyte count	524,923 European ancestry individuals	NA	1p31.3	NR	LEPR - RN7SL854P	ENSG00000116678	ENSG00000239319		35802	83697	rs4655783-C	rs4655783	0	4655783	intergenic_variant	1	0.532769	2e-22	21.699		0.018533	[0.015-0.022] SD unit decrease	Affymetrix, Illumina [50265552] (imputed)	N
2	rs4655537	1	66143044	rs4655783	2020-09-21	32888493	Chen MH	2020-09-01	Cell	www.ncbi.nlm.nih.gov/pubmed/32888493	Trans-ethnic and Ancestry-Specific Blood-Cell Genetics in 746,667 Individuals from 5 Global Populations.	Mean platelet volume	460,935 European ancestry individuals	NA	1p31.3	NR	LEPR - RN7SL854P	ENSG00000116678	ENSG00000239319		35802	83697	rs4655783-T	rs4655783	0	4655783	intergenic_variant	1	0.468547	2e-11	10.699		0.012937	[0.0092-0.0167] SD unit increase	Affymetrix, Illumina [49660172] (imputed)	N
2	rs4655537	1	66143044	rs4655783	2020-09-21	32888493	Chen MH	2020-09-01	Cell	www.ncbi.nlm.nih.gov/pubmed/32888493	Trans-ethnic and Ancestry-Specific Blood-Cell Genetics in 746,667 Individuals from 5 Global Populations.	Mean platelet volume	484,042 African American or Afro-Caribbean, African ancestry, European ancestry, East Asian ancestry, Hispanic or Latin American and South Asian ancestry individuals	NA	1p31.3	NR	LEPR - RN7SL854P	ENSG00000116678	ENSG00000239319		35802	83697	rs4655783-T	rs4655783	0	4655783	intergenic_variant	1	0.466674	2e-10	9.69897		NA		Affymetrix, Illumina [17210439] (imputed)	N
2	rs4655537	1	66143044	rs4655783	2022-04-27	35213538	Richardson TG	2022-02-25	PLoS Biol	www.ncbi.nlm.nih.gov/pubmed/35213538	Characterising metabolomic signatures of lipid-modifying therapies through drug target mendelian randomisation.	Cholesteryl ester levels in large LDL	115,082 European ancestry individuals	NA	1p31.3		LEPR - RN7SL854P	ENSG00000116678	ENSG00000239319		35802	83697	rs4655783-T	rs4655783	0	4655783	intergenic_variant	1	0.468174	2e-08	7.69897		0.0231645	[0.015-0.031] unit decrease	NR [11722792] (imputed)	N
2	rs4655537	1	66143044	rs4655783	2022-04-27	35213538	Richardson TG	2022-02-25	PLoS Biol	www.ncbi.nlm.nih.gov/pubmed/35213538	Characterising metabolomic signatures of lipid-modifying therapies through drug target mendelian randomisation.	Total lipid levels in large LDL	115,082 European ancestry individuals	NA	1p31.3		LEPR - RN7SL854P	ENSG00000116678	ENSG00000239319		35802	83697	rs4655783-T	rs4655783	0	4655783	intergenic_variant	1	0.468174	3e-08	7.52288		0.0228167	[0.015-0.031] unit decrease	NR [11722792] (imputed)	N
2	rs4655537	1	66143044	rs4655783	2022-04-27	35213538	Richardson TG	2022-02-25	PLoS Biol	www.ncbi.nlm.nih.gov/pubmed/35213538	Characterising metabolomic signatures of lipid-modifying therapies through drug target mendelian randomisation.	Phosphatidylcholine levels	115,006 European ancestry individuals	NA	1p31.3		LEPR - RN7SL854P	ENSG00000116678	ENSG00000239319		35802	83697	rs4655783-T	rs4655783	0	4655783	intergenic_variant	1	0.46819	2e-10	9.69897		0.0247879	[0.017-0.032] unit decrease	NR [11722792] (imputed)	N
2	rs55737039	1	66144876	rs10158937	2020-09-21	32888493	Chen MH	2020-09-01	Cell	www.ncbi.nlm.nih.gov/pubmed/32888493	Trans-ethnic and Ancestry-Specific Blood-Cell Genetics in 746,667 Individuals from 5 Global Populations.	Mean corpuscular volume	696,882 African American or Afro-Caribbean, African ancestry, European ancestry, East Asian ancestry, Hispanic or Latin American and South Asian ancestry individuals	NA	1p31.3	NR	LEPR - RN7SL854P	ENSG00000116678	ENSG00000239319		37634	81865	rs10158937-C	rs10158937	0	10158937	intergenic_variant	1	0.303983	8e-28	27.0969		NA		Affymetrix, Illumina [24246363] (imputed)	N
2	rs55737039	1	66146246	rs12026918	2019-02-08	30595370	Kichaev G	2018-12-27	Am J Hum Genet	www.ncbi.nlm.nih.gov/pubmed/30595370	Leveraging Polygenic Functional Enrichment to Improve GWAS Power.	Mean corpuscular hemoglobin	approximately 443,000 European ancestry individuals	NA	1p31.3		LEPR - RN7SL854P	ENSG00000116678	ENSG00000239319		39004	80495	rs12026918-?	rs12026918	0	12026918	intergenic_variant	1	NR	2e-38	37.699		NA		NR [~ 8900000] (imputed)	N
2	rs72683129	1	66150510	rs55953331	2020-09-18	32888494	Vuckovic D	2020-09-01	Cell	www.ncbi.nlm.nih.gov/pubmed/32888494	The Polygenic and Monogenic Basis of Blood Traits and Diseases.	Lymphocyte percentage of white cells	408,112 British individuals	NA	1p31.3		LEPR - RN7SL854P	ENSG00000116678	ENSG00000239319		43268	76231	rs55953331-A	rs55953331	0	55953331	intergenic_variant	1	0.148317	4e-10	9.39794		0.0203987	[0.014-0.027] unit decrease	Affymetrix [93095623] (imputed)	N
2	rs4655537	1	66153933	rs12022410	2021-10-13	29878111	Kocarnik JM	2018-08-01	Hum Mol Genet	www.ncbi.nlm.nih.gov/pubmed/29878111	Discovery, fine-mapping, and conditional analyses of genetic variants associated with C-reactive protein in multiethnic populations using the Metabochip in the Population Architecture using Genomics and Epidemiology (PAGE) study.	C-reactive protein levels	15,895 Hispanic individuals, 12,817 African American individuals, 1,252 Asian or Oceanian ancestry individuals, 539 Native American ancestry individuals	NA	1p31.3	LEPR	LEPR - RN7SL854P	ENSG00000116678	ENSG00000239319		46691	72808	rs12022410-A	rs12022410	0	12022410	regulatory_region_variant	1	0.4224	4e-12	11.3979	(HIS)	0.0944	[0.068-0.121] unit increase	Illumina [~ 200000]	N
2	rs4655537	1	66153933	rs12022410	2022-04-27	35213538	Richardson TG	2022-02-25	PLoS Biol	www.ncbi.nlm.nih.gov/pubmed/35213538	Characterising metabolomic signatures of lipid-modifying therapies through drug target mendelian randomisation.	Total cholines levels	115,006 European ancestry individuals	NA	1p31.3		LEPR - RN7SL854P	ENSG00000116678	ENSG00000239319		46691	72808	rs12022410-A	rs12022410	0	12022410	regulatory_region_variant	1	0.46779	1e-10	10		0.0252039	[0.018-0.033] unit decrease	NR [11722792] (imputed)	N
2	rs4655537	1	66153933	rs12022410	2022-04-27	35213538	Richardson TG	2022-02-25	PLoS Biol	www.ncbi.nlm.nih.gov/pubmed/35213538	Characterising metabolomic signatures of lipid-modifying therapies through drug target mendelian randomisation.	Cholesterol levels in large LDL	115,082 European ancestry individuals	NA	1p31.3		LEPR - RN7SL854P	ENSG00000116678	ENSG00000239319		46691	72808	rs12022410-A	rs12022410	0	12022410	regulatory_region_variant	1	0.467773	3e-08	7.52288		0.0227927	[0.015-0.031] unit decrease	NR [11722792] (imputed)	N
2	rs4655537	1	66153933	rs12022410	2022-04-27	35213538	Richardson TG	2022-02-25	PLoS Biol	www.ncbi.nlm.nih.gov/pubmed/35213538	Characterising metabolomic signatures of lipid-modifying therapies through drug target mendelian randomisation.	Total lipid levels in lipoprotein particles	115,082 European ancestry individuals	NA	1p31.3		LEPR - RN7SL854P	ENSG00000116678	ENSG00000239319		46691	72808	rs12022410-A	rs12022410	0	12022410	regulatory_region_variant	1	0.467773	3e-09	8.52288		0.0243547	[0.016-0.032] unit decrease	NR [11722792] (imputed)	N
2	rs4655537	1	66153933	rs12022410	2022-04-27	35213538	Richardson TG	2022-02-25	PLoS Biol	www.ncbi.nlm.nih.gov/pubmed/35213538	Characterising metabolomic signatures of lipid-modifying therapies through drug target mendelian randomisation.	Total concentration of lipoprotein particles	115,082 European ancestry individuals	NA	1p31.3		LEPR - RN7SL854P	ENSG00000116678	ENSG00000239319		46691	72808	rs12022410-A	rs12022410	0	12022410	regulatory_region_variant	1	0.467773	7e-11	10.1549		0.0255318	[0.018-0.033] unit decrease	NR [11722792] (imputed)	N
2	rs4655537	1	66153933	rs12022410	2022-04-27	35213538	Richardson TG	2022-02-25	PLoS Biol	www.ncbi.nlm.nih.gov/pubmed/35213538	Characterising metabolomic signatures of lipid-modifying therapies through drug target mendelian randomisation.	Total phospholipid levels in lipoprotein particles	115,082 European ancestry individuals	NA	1p31.3		LEPR - RN7SL854P	ENSG00000116678	ENSG00000239319		46691	72808	rs12022410-A	rs12022410	0	12022410	regulatory_region_variant	1	0.467773	4e-10	9.39794		0.0247589	[0.017-0.033] unit decrease	NR [11722792] (imputed)	N
2	rs4655537	1	66153933	rs12022410	2022-04-27	35213538	Richardson TG	2022-02-25	PLoS Biol	www.ncbi.nlm.nih.gov/pubmed/35213538	Characterising metabolomic signatures of lipid-modifying therapies through drug target mendelian randomisation.	Total cholesterol levels	115,082 European ancestry individuals	NA	1p31.3		LEPR - RN7SL854P	ENSG00000116678	ENSG00000239319		46691	72808	rs12022410-A	rs12022410	0	12022410	regulatory_region_variant	1	0.467773	4e-09	8.39794		0.0237714	[0.016-0.032] unit decrease	NR [11722792] (imputed)	N
2	rs4655537	1	66153933	rs12022410	2022-04-27	35213538	Richardson TG	2022-02-25	PLoS Biol	www.ncbi.nlm.nih.gov/pubmed/35213538	Characterising metabolomic signatures of lipid-modifying therapies through drug target mendelian randomisation.	Total esterified cholesterol levels	115,082 European ancestry individuals	NA	1p31.3		LEPR - RN7SL854P	ENSG00000116678	ENSG00000239319		46691	72808	rs12022410-A	rs12022410	0	12022410	regulatory_region_variant	1	0.467773	2e-09	8.69897		0.0240623	[0.016-0.032] unit decrease	NR [11722792] (imputed)	N
2	rs4655537	1	66153933	rs12022410	2022-04-27	35213538	Richardson TG	2022-02-25	PLoS Biol	www.ncbi.nlm.nih.gov/pubmed/35213538	Characterising metabolomic signatures of lipid-modifying therapies through drug target mendelian randomisation.	Total free cholesterol levels	115,082 European ancestry individuals	NA	1p31.3		LEPR - RN7SL854P	ENSG00000116678	ENSG00000239319		46691	72808	rs12022410-A	rs12022410	0	12022410	regulatory_region_variant	1	0.467773	3e-08	7.52288		0.0225371	[0.015-0.03] unit decrease	NR [11722792] (imputed)	N
2	rs4655537	1	66153933	rs12022410	2022-04-27	35213538	Richardson TG	2022-02-25	PLoS Biol	www.ncbi.nlm.nih.gov/pubmed/35213538	Characterising metabolomic signatures of lipid-modifying therapies through drug target mendelian randomisation.	Phosphoglycerides levels	115,006 European ancestry individuals	NA	1p31.3		LEPR - RN7SL854P	ENSG00000116678	ENSG00000239319		46691	72808	rs12022410-A	rs12022410	0	12022410	regulatory_region_variant	1	0.46779	2e-10	9.69897		0.0249373	[0.017-0.033] unit decrease	NR [11722792] (imputed)	N
2	rs4655537	1	66153933	rs12022410	2022-04-27	35213538	Richardson TG	2022-02-25	PLoS Biol	www.ncbi.nlm.nih.gov/pubmed/35213538	Characterising metabolomic signatures of lipid-modifying therapies through drug target mendelian randomisation.	Free cholesterol levels in small HDL	115,082 European ancestry individuals	NA	1p31.3		LEPR - RN7SL854P	ENSG00000116678	ENSG00000239319		46691	72808	rs12022410-A	rs12022410	0	12022410	regulatory_region_variant	1	0.467773	1e-11	11		0.0275368	[0.02-0.036] unit decrease	NR [11722792] (imputed)	N
2	rs4655537	1	66153933	rs12022410	2022-04-27	35213538	Richardson TG	2022-02-25	PLoS Biol	www.ncbi.nlm.nih.gov/pubmed/35213538	Characterising metabolomic signatures of lipid-modifying therapies through drug target mendelian randomisation.	Phospholipid levels in small HDL	115,082 European ancestry individuals	NA	1p31.3		LEPR - RN7SL854P	ENSG00000116678	ENSG00000239319		46691	72808	rs12022410-A	rs12022410	0	12022410	regulatory_region_variant	1	0.467773	2e-08	7.69897		0.0230721	[0.015-0.031] unit decrease	NR [11722792] (imputed)	N
2	rs55737039	1	66159001	rs11208719	2020-09-21	32888493	Chen MH	2020-09-01	Cell	www.ncbi.nlm.nih.gov/pubmed/32888493	Trans-ethnic and Ancestry-Specific Blood-Cell Genetics in 746,667 Individuals from 5 Global Populations.	Mean corpuscular hemoglobin	630,125 African American or Afro-Caribbean, African ancestry, European ancestry, East Asian ancestry, Hispanic or Latin American and South Asian ancestry individuals	NA	1p31.3	NR	LEPR - RN7SL854P	ENSG00000116678	ENSG00000239319		51759	67740	rs11208719-G	rs11208719	0	11208719	regulatory_region_variant	1	0.308043	1e-34	34		NA		Affymetrix, Illumina [20825802] (imputed)	N
2	rs4655537	1	66159301	rs4655794	2020-09-18	32888494	Vuckovic D	2020-09-01	Cell	www.ncbi.nlm.nih.gov/pubmed/32888494	The Polygenic and Monogenic Basis of Blood Traits and Diseases.	Mean platelet volume	408,112 British individuals	NA	1p31.3		LEPR - RN7SL854P	ENSG00000116678	ENSG00000239319		52059	67440	rs4655794-C	rs4655794	0	4655794	regulatory_region_variant	1	0.531732	3e-09	8.52288		0.0132636	[0.0089-0.0176] unit decrease	Affymetrix [93095623] (imputed)	N
2	rs55737039	1	66160433	rs6588156	2020-09-21	32888493	Chen MH	2020-09-01	Cell	www.ncbi.nlm.nih.gov/pubmed/32888493	Trans-ethnic and Ancestry-Specific Blood-Cell Genetics in 746,667 Individuals from 5 Global Populations.	Mean corpuscular hemoglobin concentration	642,173 African American or Afro-Caribbean, African ancestry, European ancestry, East Asian ancestry, Hispanic or Latin American and South Asian ancestry individuals	NA	1p31.3	NR	LEPR - RN7SL854P	ENSG00000116678	ENSG00000239319		53191	66308	rs6588156-G	rs6588156	0	6588156	intergenic_variant	1	0.687349	2e-10	9.69897		NA		Affymetrix, Illumina [21126107] (imputed)	N
2	rs55737039	1	66161698	rs6688625	2020-09-21	32888493	Chen MH	2020-09-01	Cell	www.ncbi.nlm.nih.gov/pubmed/32888493	Trans-ethnic and Ancestry-Specific Blood-Cell Genetics in 746,667 Individuals from 5 Global Populations.	Hemoglobin concentration	746,431 African American or Afro-Caribbean, African ancestry, European ancestry, East Asian ancestry, Hispanic or Latin American and South Asian ancestry individuals	NA	1p31.3	NR	LEPR - RN7SL854P	ENSG00000116678	ENSG00000239319		54456	65043	rs6688625-T	rs6688625	0	6688625	intergenic_variant	1	0.23902	1e-13	13		NA		Affymetrix, Illumina [24653286] (imputed)	N
2	rs55737039	1	66161698	rs6688625	2021-06-09	33972514	Pazoki R	2021-05-10	Nat Commun	www.ncbi.nlm.nih.gov/pubmed/33972514	Genetic analysis in European ancestry individuals identifies 517 loci associated with liver enzymes.	Liver enzyme levels (alanine transaminase)	437,267 European ancestry individuals	315,572 European ancestry individuals	1p31.3	LEPR	LEPR - RN7SL854P	ENSG00000116678	ENSG00000239319		54456	65043	rs6688625-C	rs6688625	0	6688625	intergenic_variant	1	0.823499	7e-13	12.1549		0.00369705	[0.0027-0.0047] unit decrease	Affymetrix [13995440] (imputed)	N
2	rs55737039	1	66161698	rs6688625	2021-08-13	34315874	Ward LD	2021-07-27	Nat Commun	www.ncbi.nlm.nih.gov/pubmed/34315874	GWAS of serum ALT and AST reveals an association of SLC30A10 Thr95Ile with hypermanganesemia symptoms.	Alanine aminotransferase levels	387,859 British ancestry individuals, 10,635 Asian or Asian British individuals, 7,468 Black or Black British individuals, 2,338 Chinese ancestry individuals	NA	1p31.3	LEPR	LEPR - RN7SL854P	ENSG00000116678	ENSG00000239319		54456	65043	rs6688625-?	rs6688625	0	6688625	intergenic_variant	1	NR	2e-10	9.69897		0.0035	[0.0023-0.0047] unit increase	Affymetrix [21347608] (imputed)	N
2	rs55737039	1	66161698	rs6688625	2021-08-13	34315874	Ward LD	2021-07-27	Nat Commun	www.ncbi.nlm.nih.gov/pubmed/34315874	GWAS of serum ALT and AST reveals an association of SLC30A10 Thr95Ile with hypermanganesemia symptoms.	Aspartate aminotransferase levels	386,570 British ancestry individuals, 10,617 Asian or Asian British individuals, 7,426 Black or Black British individuals, 2,321 Chinese ancestry individuals	NA	1p31.3	LEPR	LEPR - RN7SL854P	ENSG00000116678	ENSG00000239319		54456	65043	rs6688625-?	rs6688625	0	6688625	intergenic_variant	1	NR	2e-15	14.699		0.0027	[0.0019-0.0035] unit increase	Affymetrix [21347608] (imputed)	N
2	rs55737039	1	66165836	rs4394621	2021-06-29	33462484	Sinnott-Armstrong N	2021-01-18	Nat Genet	www.ncbi.nlm.nih.gov/pubmed/33462484	Genetics of 35 blood and urine biomarkers in the UK Biobank.	Insulin-like growth factor 1 levels	340,567 European ancestry individuals, 5,974 African ancestry individuals, 7,283 South Asian ancestry individuals	NA	1p31.3	NR	LEPR - RN7SL854P	ENSG00000116678	ENSG00000239319		58594	60905	rs4394621-A	rs4394621	0	4394621	intergenic_variant	1	NR	2e-09	8.69897		0.0185	[0.012-0.025] unit decrease	Affymetrix [9000000] (imputed)	N
2	rs55737039	1	66165836	rs4394621	2021-06-29	33462484	Sinnott-Armstrong N	2021-01-18	Nat Genet	www.ncbi.nlm.nih.gov/pubmed/33462484	Genetics of 35 blood and urine biomarkers in the UK Biobank.	Serum alkaline phosphatase levels	342,535 European ancestry individuals, 6,019 African ancestry individuals, 7,337 South Asian ancestry individuals	NA	1p31.3	NR	LEPR - RN7SL854P	ENSG00000116678	ENSG00000239319		58594	60905	rs4394621-A	rs4394621	0	4394621	intergenic_variant	1	NR	2e-12	11.699		0.0216	[0.016-0.028] unit increase	Affymetrix [9000000] (imputed)	N
2	rs55737039	1	66165836	rs4394621	2021-06-29	33462484	Sinnott-Armstrong N	2021-01-18	Nat Genet	www.ncbi.nlm.nih.gov/pubmed/33462484	Genetics of 35 blood and urine biomarkers in the UK Biobank.	Aspartate aminotransferase levels	341,246 European ancestry individuals, 5,982 African ancestry individuals, 7,313 South Asian ancestry individuals	NA	1p31.3	NR	LEPR - RN7SL854P	ENSG00000116678	ENSG00000239319		58594	60905	rs4394621-A	rs4394621	0	4394621	intergenic_variant	1	NR	3e-19	18.5229		0.0276	[0.022-0.034] unit decrease	Affymetrix [9000000] (imputed)	N
2	rs55737039	1	66165836	rs4394621	2021-06-29	33462484	Sinnott-Armstrong N	2021-01-18	Nat Genet	www.ncbi.nlm.nih.gov/pubmed/33462484	Genetics of 35 blood and urine biomarkers in the UK Biobank.	C-reactive protein levels	341,805 European ancestry individuals, 6,006 African ancestry individuals, 7,316 South Asian ancestry individuals	NA	1p31.3	NR	LEPR - RN7SL854P	ENSG00000116678	ENSG00000239319		58594	60905	rs4394621-A	rs4394621	0	4394621	intergenic_variant	1	NR	9e-276	275.046		0.1088	[0.1-0.11] unit increase	Affymetrix [9000000] (imputed)	N
2	rs55737039	1	66165836	rs4394621	2021-06-29	33462484	Sinnott-Armstrong N	2021-01-18	Nat Genet	www.ncbi.nlm.nih.gov/pubmed/33462484	Genetics of 35 blood and urine biomarkers in the UK Biobank.	Alanine aminotransferase levels	342,387 European ancestry individuals, 6,017 African ancestry individuals, 7,325 South Asian ancestry individuals	NA	1p31.3	NR	LEPR - RN7SL854P	ENSG00000116678	ENSG00000239319		58594	60905	rs4394621-A	rs4394621	0	4394621	intergenic_variant	1	NR	3e-13	12.5229		0.0224	[0.016-0.028] unit decrease	Affymetrix [9000000] (imputed)	N
2	rs55737039	1	66165836	rs4394621	2021-06-29	33462484	Sinnott-Armstrong N	2021-01-18	Nat Genet	www.ncbi.nlm.nih.gov/pubmed/33462484	Genetics of 35 blood and urine biomarkers in the UK Biobank.	Serum albumin levels	313,032 European ancestry individuals, 5,573 African ancestry individuals, 6,687 South Asian ancestry individuals	NA	1p31.3	NR	LEPR - RN7SL854P	ENSG00000116678	ENSG00000239319		58594	60905	rs4394621-A	rs4394621	0	4394621	intergenic_variant	1	NR	7e-10	9.1549		0.0198	[0.014-0.026] unit decrease	Affymetrix [9000000] (imputed)	N
2	rs55737039	1	66168566	rs10889576	2022-08-04	35710981	Liu H	2022-06-16	Nat Genet	www.ncbi.nlm.nih.gov/pubmed/35710981	Epigenomic and transcriptomic analyses define core cell types, genes and targetable mechanisms for kidney disease.	Estimated glomerular filtration rate (creatinine)	1,205,871 European ancestry individuals, 168,300 East Asian ancestry individuals, 63,553 African ancestry individuals, 23,509 Hispanic or Latin American individuals, 22,103 African American individuals, 21,791 Central Asian or South Asian ancestry individuals, 1,502 Middle Eastern ancestry individuals, 939 other admixed ancestry individuals, 602 Native American ancestry individuals, 150 Asian anc…	NA	1p31.3		LEPR - RN7SL854P	ENSG00000116678	ENSG00000239319		61324	58175	rs10889576-C	rs10889576	0	10889576	upstream_gene_variant	1	0.714	8e-10	9.09691		6.141	z score increase	Affymetrix, Illumina [12653804] (imputed)	N
2	rs17416194	1	66171001	rs11208722	2017-02-25	27286809	Ligthart S	2016-06-10	BMC Genomics	www.ncbi.nlm.nih.gov/pubmed/27286809	Bivariate genome-wide association study identifies novel pleiotropic loci for lipids and inflammation.	C-reactive protein levels or triglyceride levels (pleiotropy)	65,000 individuals (C-reactive protein), 96,598 individuals (triglycerides)	NA	1p31.3	LEPR	LEPR - RN7SL854P	ENSG00000116678	ENSG00000239319		63759	55740	rs11208722-A	rs11208722	0	11208722	intron_variant	1	NR	8e-36	35.0969		NA		NR [25015711] (imputed)	N
3	rs6547608	2	85490112	rs11126989	2019-02-08	30595370	Kichaev G	2018-12-27	Am J Hum Genet	www.ncbi.nlm.nih.gov/pubmed/30595370	Leveraging Polygenic Functional Enrichment to Improve GWAS Power.	Heel bone mineral density	approximately 446,000 European ancestry individuals	NA	2p11.2		TCF7L1			ENSG00000152284	NA	NA	rs11126989-?	rs11126989	0	11126989	intron_variant	0	NR	6e-11	10.2218		NA		NR [~ 8900000] (imputed)	N
3	rs6547608	2	85490112	rs11126989	2021-12-14	34594039	Sakaue S	2021-09-30	Nat Genet	www.ncbi.nlm.nih.gov/pubmed/34594039	A cross-population atlas of genetic associations for 220 human phenotypes.	Pulse pressure	360,863 European ancestry individuals, 145,445 East Asian ancestry individuals	NA	2p11.2		TCF7L1			ENSG00000152284	NA	NA	rs11126989-A	rs11126989	0	11126989	intron_variant	0	NR	6e-22	21.2218		0.0181	[0.014-0.022] unit decrease	Affymetrix, Illumina [20537391] (imputed)	N
3	rs6547608	2	85491365	rs11689667	2017-07-01	28135244	Warren HR	2017-01-30	Nat Genet	www.ncbi.nlm.nih.gov/pubmed/28135244	Genome-wide association analysis identifies novel blood pressure loci and offers biological insights into cardiovascular risk.	Pulse pressure	140,886 European ancestry individuals	190,318 European ancestry individuals	2p11.2	TCF7L1	TCF7L1			ENSG00000152284	NA	NA	rs11689667-T	rs11689667	0	11689667	intron_variant	0	0.54	2e-08	7.69897		0.176	[0.12-0.23] unit increase	Affymetrix [~ 9800000] (imputed)	N
3	rs6547608	2	85491365	rs11689667	2019-05-02	30487518	Takeuchi F	2018-11-28	Nat Commun	www.ncbi.nlm.nih.gov/pubmed/30487518	Interethnic analyses of blood pressure loci in populations of East Asian and European descent.	Pulse pressure	130,777 Japanese ancestry individuals	53,008 East Asian individuals, 105,253 Japanese ancestry individuals	2p11.2	TCF7L1	TCF7L1			ENSG00000152284	NA	NA	rs11689667-T	rs11689667	0	11689667	intron_variant	0	0.7488	5e-07	6.30103	(Japanese)	0.2976	[0.18-0.41] unit increase	Illumina [6200000] (imputed)	N
3	rs6547608	2	85498783	rs11675489	2019-01-28	30598549	Morris JA	2018-12-31	Nat Genet	www.ncbi.nlm.nih.gov/pubmed/30598549	An atlas of genetic influences on osteoporosis in humans and mice.	Heel bone mineral density	426,824 British ancestry individuals	NA	2p11.2	TCF7L1	TCF7L1			ENSG00000152284	NA	NA	rs11675489-A	rs11675489	0	11675489	intron_variant	0	0.546155	5e-13	12.301		0.0133231	[0.0097-0.0169] unit increase	NR [13737936] (imputed)	N
3	rs6547608	2	85502236	rs62162674	2019-02-10	27841878	Hoffmann TJ	2016-11-14	Nat Genet	www.ncbi.nlm.nih.gov/pubmed/27841878	Genome-wide association analyses using electronic health records identify new loci influencing blood pressure variation.	Pulse pressure	80,792 European ancestry individuals, 8,231 Latino individuals, 3,058 African American individuals, 7,243 East Asian ancestry individuals, 461 South Asian ancestry individuals	NA	2p11.2	TCF7L1	TCF7L1			ENSG00000152284	NA	NA	rs62162674-G	rs62162674	0	62162674	intron_variant	0		5e-07	6.30103		0.183	unit increase	Affymetrix [at least 2696785] (imputed)	N
3	rs6547608	2	85502236	rs62162674	2019-02-10	27841878	Hoffmann TJ	2016-11-14	Nat Genet	www.ncbi.nlm.nih.gov/pubmed/27841878	Genome-wide association analyses using electronic health records identify new loci influencing blood pressure variation.	Pulse pressure	295,529 European ancestry individuals, 8,231 Latino individuals, 3,058 African American individuals, 2,029 African British individuals, 7,701 East Asian ancestry individuals, 2,735 South Asian ancestry individuals, 1,979 mixed and unknown ancestry individuals	NA	2p11.2	TCF7L1	TCF7L1			ENSG00000152284	NA	NA	rs62162674-G	rs62162674	0	62162674	intron_variant	0		2e-12	11.699		0.181	unit increase	Affymetrix [at least 2696785] (imputed)	N
3	rs6547608	2	85502236	rs62162674	2019-05-02	30487518	Takeuchi F	2018-11-28	Nat Commun	www.ncbi.nlm.nih.gov/pubmed/30487518	Interethnic analyses of blood pressure loci in populations of East Asian and European descent.	Pulse pressure	130,777 Japanese ancestry individuals	53,008 East Asian individuals, 105,253 Japanese ancestry individuals	2p11.2	TCF7L1	TCF7L1			ENSG00000152284	NA	NA	rs62162674-C	rs62162674	0	62162674	intron_variant	0	0.2559	9e-07	6.04576	(Japanese)	0.2895	[0.17-0.41] unit decrease	Illumina [6200000] (imputed)	N
3	rs6547608	2	85502236	rs62162674	2019-02-08	30595370	Kichaev G	2018-12-27	Am J Hum Genet	www.ncbi.nlm.nih.gov/pubmed/30595370	Leveraging Polygenic Functional Enrichment to Improve GWAS Power.	Systolic blood pressure	approximately 422,000 European ancestry individuals	NA	2p11.2		TCF7L1			ENSG00000152284	NA	NA	rs62162674-?	rs62162674	0	62162674	intron_variant	0	NR	2e-10	9.69897		NA		NR [~ 8900000] (imputed)	N
3	rs6547608	2	85503139	rs6745529	2018-10-18	30048462	Kim SK	2018-07-26	PLoS One	www.ncbi.nlm.nih.gov/pubmed/30048462	Identification of 613 new loci associated with heel bone mineral density and a polygenic risk score for bone mineral density, osteoporosis and fracture.	Heel bone mineral density	394,929 European ancestry individuals	NA	2p11.2		TCF7L1			ENSG00000152284	NA	NA	rs6745529-?	rs6745529	0	6745529	intron_variant	0	NR	1e-11	11		0.0141079	[0.01-0.018] unit increase	Affymetrix [20259828] (imputed)	N
4	rs307572	3	12031719	rs4684833	2018-10-31	29942085	Nagel M	2018-06-25	Nat Genet	www.ncbi.nlm.nih.gov/pubmed/29942085	Meta-analysis of genome-wide association studies for neuroticism in 449,484 individuals identifies novel genetic loci and pathways.	Worry	348,219 European ancestry individuals	NA	3p25.2	NR	RN7SL147P - SYN2	ENSG00000263988	ENSG00000157152		37160	14143	rs4684833-C	rs4684833	0	4684833	intergenic_variant	1	NR	5e-08	7.30103		0.01563	[0.01-0.021] unit increase	Affymetrix [10847151] (imputed)	N
4	rs307572	3	12031719	rs4684833	2019-02-08	30595370	Kichaev G	2018-12-27	Am J Hum Genet	www.ncbi.nlm.nih.gov/pubmed/30595370	Leveraging Polygenic Functional Enrichment to Improve GWAS Power.	Eosinophil counts	approximately 440,000 European ancestry individuals	NA	3p25.2		RN7SL147P - SYN2	ENSG00000263988	ENSG00000157152		37160	14143	rs4684833-?	rs4684833	0	4684833	intergenic_variant	1	NR	2e-10	9.69897		NA		NR [~ 8900000] (imputed)	N
4	rs74796862	3	12060484	rs17612444	2019-01-28	30598549	Morris JA	2018-12-31	Nat Genet	www.ncbi.nlm.nih.gov/pubmed/30598549	An atlas of genetic influences on osteoporosis in humans and mice.	Heel bone mineral density	426,824 British ancestry individuals	NA	3p25.2	SYN2	SYN2			ENSG00000157152	NA	NA	rs17612444-A	rs17612444	0	17612444	intron_variant	0	0.951681	4e-09	8.39794		0.0255479	[0.017-0.034] unit decrease	NR [13737936] (imputed)	N
4	rs307572	3	12110247	rs307586	2021-08-24	34021172	Christakoudi S	2021-05-21	Sci Rep	www.ncbi.nlm.nih.gov/pubmed/34021172	GWAS of allometric body-shape indices in UK Biobank identifies loci suggesting associations with morphogenesis, organogenesis, adrenal cell renewal and cancer.	Hip index	219,872 British ancestry women	NA	3p25.2	SYN2	SYN2			ENSG00000157152	NA	NA	rs307586-C	rs307586	0	307586	intron_variant	0	NR	5e-11	10.301		0.0301651	[0.021-0.039] unit decrease	Affymetrix [321788] (imputed)	N
4	3:12296909_TAAAA_T	3	12291417	rs6804173	2020-04-17	31669095	Zhu Z	2019-10-24	J Allergy Clin Immunol	www.ncbi.nlm.nih.gov/pubmed/31669095	Shared Genetic and Experimental Links between Obesity-Related Traits and Asthma Subtypes in UK Biobank.	Waist-to-hip ratio adjusted for BMI	457,690 European ancestry individuals	NA	3p25.2	NR	SYN2 - GSTM5P1	ENSG00000157152	ENSG00000236062		57886	7883	rs6804173-?	rs6804173	0	6804173	intergenic_variant	1	NR	1e-18	18		NA		Affymetrix [~ 8270000] (imputed)	N
4	3:12296909_TAAAA_T	3	12291417	rs6804173	2021-08-24	34021172	Christakoudi S	2021-05-21	Sci Rep	www.ncbi.nlm.nih.gov/pubmed/34021172	GWAS of allometric body-shape indices in UK Biobank identifies loci suggesting associations with morphogenesis, organogenesis, adrenal cell renewal and cancer.	A body shape index	219,872 British ancestry women	NA	3p25.2	GSTM5P1	SYN2 - GSTM5P1	ENSG00000157152	ENSG00000236062		57886	7883	rs6804173-C	rs6804173	0	6804173	intergenic_variant	1	NR	7e-12	11.1549		0.0278684	[0.02-0.036] unit increase	Affymetrix [321169] (imputed)	N
4	3:12296909_TAAAA_T	3	12291417	rs6804173	2021-08-24	34021172	Christakoudi S	2021-05-21	Sci Rep	www.ncbi.nlm.nih.gov/pubmed/34021172	GWAS of allometric body-shape indices in UK Biobank identifies loci suggesting associations with morphogenesis, organogenesis, adrenal cell renewal and cancer.	Waist circumference adjusted for body mass index	219,872 British ancestry women	NA	3p25.2	GSTM5P1	SYN2 - GSTM5P1	ENSG00000157152	ENSG00000236062		57886	7883	rs6804173-C	rs6804173	0	6804173	intergenic_variant	1	NR	1e-11	11		0.0275271	[0.02-0.035] unit increase	Affymetrix [321114] (imputed)	N
4	3:12296909_TAAAA_T	3	12291417	rs6804173	2021-08-24	34021172	Christakoudi S	2021-05-21	Sci Rep	www.ncbi.nlm.nih.gov/pubmed/34021172	GWAS of allometric body-shape indices in UK Biobank identifies loci suggesting associations with morphogenesis, organogenesis, adrenal cell renewal and cancer.	Waist-to-hip ratio adjusted for BMI	219,872 British ancestry women	NA	3p25.2	GSTM5P1	SYN2 - GSTM5P1	ENSG00000157152	ENSG00000236062		57886	7883	rs6804173-C	rs6804173	0	6804173	intergenic_variant	1	NR	1e-22	22		0.0394131	[0.032-0.047] unit increase	Affymetrix [319769] (imputed)	N
4	3:12296909_TAAAA_T	3	12291417	rs6804173	2021-08-24	34021172	Christakoudi S	2021-05-21	Sci Rep	www.ncbi.nlm.nih.gov/pubmed/34021172	GWAS of allometric body-shape indices in UK Biobank identifies loci suggesting associations with morphogenesis, organogenesis, adrenal cell renewal and cancer.	Waist-hip index	219,872 British ancestry women	NA	3p25.2	GSTM5P1	SYN2 - GSTM5P1	ENSG00000157152	ENSG00000236062		57886	7883	rs6804173-C	rs6804173	0	6804173	intergenic_variant	1	NR	9e-23	22.0458		0.0394603	[0.032-0.047] unit increase	Affymetrix [319769] (imputed)	N
4	3:12296909_TAAAA_T	3	12296751	rs7631359	2021-08-24	34021172	Christakoudi S	2021-05-21	Sci Rep	www.ncbi.nlm.nih.gov/pubmed/34021172	GWAS of allometric body-shape indices in UK Biobank identifies loci suggesting associations with morphogenesis, organogenesis, adrenal cell renewal and cancer.	Hip index	219,872 British ancestry women	NA	3p25.2	GSTM5P1	SYN2 - GSTM5P1	ENSG00000157152	ENSG00000236062		63220	2549	rs7631359-T	rs7631359	0	7631359	intergenic_variant	1	NR	7e-13	12.1549		0.0299084	[0.022-0.038] unit decrease	Affymetrix [321788] (imputed)	N
4	3:12360884_TG_T	3	12329783	rs17036160	2020-09-14	32541925	Vujkovic M	2020-06-15	Nat Genet	www.ncbi.nlm.nih.gov/pubmed/32541925	Discovery of 318 new risk loci for type 2 diabetes and related vascular outcomes among 1.4 million participants in a multi-ancestry meta-analysis.	Type 2 diabetes	148,726 European ancestry cases, 24,646 African American cases, 8,616 Hispanic cases, 46,511 Asian ancestry cases, 965,732 European ancestry controls, 31,446 African American controls, 11,829 Hispanic controls, 169,776 Asian ancestry controls	NA	3p25.2	NR	PPARG			ENSG00000132170	NA	NA	rs17036160-C	rs17036160	0	17036160	intron_variant	0	0.8874	2e-53	52.699		0.1007	[0.088-0.113] unit increase	Affymetrix, Illumina [at least 945603] (imputed)	N
4	3:12360884_TG_T	3	12329783	rs17036160	2020-09-14	32541925	Vujkovic M	2020-06-15	Nat Genet	www.ncbi.nlm.nih.gov/pubmed/32541925	Discovery of 318 new risk loci for type 2 diabetes and related vascular outcomes among 1.4 million participants in a multi-ancestry meta-analysis.	Type 2 diabetes	148,726 European ancestry cases, 965,732 European ancestry controls	NA	3p25.2	NR	PPARG			ENSG00000132170	NA	NA	rs17036160-C	rs17036160	0	17036160	intron_variant	0	0.8796	3e-47	46.5229		0.1028	[0.089-0.117] unit increase	Affymetrix, Illumina [1198787] (imputed)	N
4	3:12360884_TG_T	3	12329783	rs17036160	2019-02-08	30595370	Kichaev G	2018-12-27	Am J Hum Genet	www.ncbi.nlm.nih.gov/pubmed/30595370	Leveraging Polygenic Functional Enrichment to Improve GWAS Power.	Type 2 diabetes	approximately 459,000 European ancestry individuals	NA	3p25.2		PPARG			ENSG00000132170	NA	NA	rs17036160-?	rs17036160	0	17036160	intron_variant	0	NR	1e-11	11		NA		NR [~ 8900000] (imputed)	N
4	3:12360884_TG_T	3	12329783	rs17036160	2019-06-21	31015401	Wu Y	2019-04-23	Nat Commun	www.ncbi.nlm.nih.gov/pubmed/31015401	Genome-wide association study of medication-use and associated disease in the UK Biobank.	Medication use (drugs used in diabetes)	15,272 European ancestry cases, 29,0641 European ancestry controls	NA	3p25.2	PPARG	PPARG			ENSG00000132170	NA	NA	rs17036160-T	rs17036160	0	17036160	intron_variant	0	0.116465	7e-11	10.1549		0.118091	[0.083-0.154] unit decrease	Affymetrix [7288503] (imputed)	N
4	3:12360884_TG_T	3	12329783	rs17036160	2019-08-12	31235810	Fung K	2019-06-24	Sci Rep	www.ncbi.nlm.nih.gov/pubmed/31235810	Genome-wide association study identifies loci for arterial stiffness index in 127,121 UK Biobank participants.	Arterial stiffness index	127,121 European ancestry individuals	NA	3p25.2	PPARG	PPARG			ENSG00000132170	NA	NA	rs17036160-C	rs17036160	0	17036160	intron_variant	0	0.882	4e-06	5.39794		0.028	[0.016-0.04] unit increase	Affymetrix [~ 10446505] (imputed)	N
4	3:12360884_TG_T	3	12329783	rs17036160	2022-07-25	35654975	Vujkovic M	2022-06-02	Nat Genet	www.ncbi.nlm.nih.gov/pubmed/35654975	A multiancestry genome-wide association study of unexplained chronic ALT elevation as a proxy for nonalcoholic fatty liver disease with histological and radiological validation.	Chronic elevation of alanine aminotransferase (cALT) levels	95,472 European ancestry cases, 68,725 European ancestry controls, 23,977 African American cases, 13,387 African American controls, 7,650 Hispanic cases, 7,468 Hispanic controls, 1,088 Asian ancestry cases, 828 Asian ancestry controls	NA	3p25.2		PPARG			ENSG00000132170	NA	NA	rs17036160-T	rs17036160	0	17036160	intron_variant	0	0.115	3e-10	9.52288		0.068	[0.046-0.09] unit decrease	NR [NR] (imputed)	N
4	3:12360884_TG_T	3	12329783	rs17036160	2022-03-01	34951656	Downie CG	2021-12-24	Diabetologia	www.ncbi.nlm.nih.gov/pubmed/34951656	Multi-ethnic GWAS and fine-mapping of glycaemic traits identify novel loci in the PAGE Study.	Glycated haemoglobin HbA1c levels adjusted for BMI	9,228 European ancestry individuals	NA	3p25.2		PPARG			ENSG00000132170	NA	NA	rs17036160-T	rs17036160	0	17036160	intron_variant	0	0.1229	3e-07	6.52288		0.0805	[0.05-0.111] unit decrease	Affymetrix, Illumina [23060038] (imputed)	N
4	3:12360884_TG_T	3	12329783	rs17036160	2022-03-01	34951656	Downie CG	2021-12-24	Diabetologia	www.ncbi.nlm.nih.gov/pubmed/34951656	Multi-ethnic GWAS and fine-mapping of glycaemic traits identify novel loci in the PAGE Study.	Fasting insulin adjusted for BMI	48,395 European ancestry, African American or Afro-Caribbean, Hispanic or Latin American, Asian ancestry, Other ancestry, Native American ancestry individuals	NA	3p25.2		PPARG			ENSG00000132170	NA	NA	rs17036160-T	rs17036160	0	17036160	intron_variant	0	0.1002	9e-10	9.04576		0.0718	[0.049-0.095] unit decrease	Affymetrix, Illumina [28462191] (imputed)	N
4	3:12360884_TG_T	3	12329783	rs17036160	2022-08-19	35551307	Mahajan A	2022-05-12	Nat Genet	www.ncbi.nlm.nih.gov/pubmed/35551307	Multi-ancestry genetic study of type 2 diabetes highlights the power of diverse populations for discovery and translation.	Type 2 diabetes	251,740 European ancestry individuals, 139,705 East Asian ancestry individuals, 40,737 South Asian ancestry individuals, 27,417 Hispanic individuals, 30,167 African American individuals, 2,426 Zulu ancestry individuals	NA	3p25.2		PPARG			ENSG00000132170	NA	NA	rs17036160-C	rs17036160	0	17036160	intron_variant	0	NR	1e-40	40		1.12	[1.1-1.14]	Affymetrix, Illumina [10454876] (imputed)	N
4	3:12360884_TG_T	3	12329783	rs17036160	2022-08-19	35551307	Mahajan A	2022-05-12	Nat Genet	www.ncbi.nlm.nih.gov/pubmed/35551307	Multi-ancestry genetic study of type 2 diabetes highlights the power of diverse populations for discovery and translation.	Type 2 diabetes	139,705 East Asian ancestry individuals	NA	3p25.2		PPARG			ENSG00000132170	NA	NA	rs17036160-C	rs17036160	0	17036160	intron_variant	0	0.953	1e-07	7		0.115	[0.072-0.158] unit increase	Affymetrix, Illumina [9106251] (imputed)	N
4	3:12360884_TG_T	3	12329783	rs17036160	2022-08-19	35551307	Mahajan A	2022-05-12	Nat Genet	www.ncbi.nlm.nih.gov/pubmed/35551307	Multi-ancestry genetic study of type 2 diabetes highlights the power of diverse populations for discovery and translation.	Type 2 diabetes	251,740 European ancestry individuals	NA	3p25.2		PPARG			ENSG00000132170	NA	NA	rs17036160-C	rs17036160	0	17036160	intron_variant	0	0.874	1e-33	33		0.115	[0.095-0.135] unit increase	Affymetrix, Illumina [10454876] (imputed)	N
4	3:12360884_TG_T	3	12329783	rs17036160	2022-08-19	35551307	Mahajan A	2022-05-12	Nat Genet	www.ncbi.nlm.nih.gov/pubmed/35551307	Multi-ancestry genetic study of type 2 diabetes highlights the power of diverse populations for discovery and translation.	Type 2 diabetes	40,737 South Asian ancestry individuals	NA	3p25.2		PPARG			ENSG00000132170	NA	NA	rs17036160-C	rs17036160	0	17036160	intron_variant	0	0.881	5e-07	6.30103		0.115	[0.07-0.16] unit increase	Affymetrix, Illumina [10401622] (imputed)	N
4	3:12360884_TG_T	3	12329783	rs17036160	2021-12-14	34594039	Sakaue S	2021-09-30	Nat Genet	www.ncbi.nlm.nih.gov/pubmed/34594039	A cross-population atlas of genetic associations for 220 human phenotypes.	Type 2 diabetes	38,841 European ancestry cases, 451,248 European ancestry controls, 45,383 East Asian ancestry cases, 132,032 East Asian ancestry controls	NA	3p25.2		PPARG			ENSG00000132170	NA	NA	rs17036160-T	rs17036160	0	17036160	intron_variant	0	NR	2e-22	21.699		0.1092	[0.087-0.131] unit decrease	Affymetrix, Illumina [25845091] (imputed)	N
4	3:12360884_TG_T	3	12329783	rs17036160	2021-12-14	34594039	Sakaue S	2021-09-30	Nat Genet	www.ncbi.nlm.nih.gov/pubmed/34594039	A cross-population atlas of genetic associations for 220 human phenotypes.	Medication use (drugs used in diabetes)	15,272 European ancestry cases, 290,641 European ancestry controls, 30,515 East Asian ancestry cases, 148,211 East Asian ancestry controls	NA	3p25.2		PPARG			ENSG00000132170	NA	NA	rs17036160-T	rs17036160	0	17036160	intron_variant	0	NR	4e-15	14.3979		0.1203	[0.09-0.15] unit decrease	Affymetrix, Illumina [15248280] (imputed)	N
4	3:12360884_TG_T	3	12336507	rs11709077	2020-01-08	30297969	Mahajan A	2018-10-08	Nat Genet	www.ncbi.nlm.nih.gov/pubmed/30297969	Fine-mapping type 2 diabetes loci to single-variant resolution using high-density imputation and islet-specific epigenome maps.	Type 2 diabetes	74,124 European ancestry cases, 824,006 European ancestry controls	NA	3p25.2	PPARG	PPARG			ENSG00000132170	NA	NA	rs11709077-G	rs11709077	0	11709077	intron_variant	0	0.8765	2e-36	35.699		1.14	[1.11-1.16]	Affymetrix, Illumina [~ 27000000] (imputed)	N
4	3:12360884_TG_T	3	12336507	rs11709077	2017-12-11	22885922	Morris AP	2012-09-01	Nat Genet	www.ncbi.nlm.nih.gov/pubmed/22885922	Large-scale association analysis provides insights into the genetic architecture and pathophysiology of type 2 diabetes.	Type 2 diabetes	6,377 European ancestry male cases, 5,794 European ancestry female cases, 22,243 European ancestry male controls, 34,619 European ancestry female controls	12,938 European ancestry male cases, 8,553 European ancestry female cases, 904 Pakistani ancestry male cases, 274 Pakistani ancestry female cases, 30,273 European ancestry male controls, 25,374 European ancestry female controls, 2,088 Pakistani ancestry male controls, 384 Pakistani ancestry female controls	3p25.2	PPARG	PPARG			ENSG00000132170	NA	NA	rs11709077-G	rs11709077	0	11709077	intron_variant	0	NR	1e-08	8	(female)	1.14	[1.09-1.20]	Affymetrix, Illumina [up to 2500000] (imputed)	N
4	3:12360884_TG_T	3	12336507	rs11709077	2017-12-11	22885922	Morris AP	2012-09-01	Nat Genet	www.ncbi.nlm.nih.gov/pubmed/22885922	Large-scale association analysis provides insights into the genetic architecture and pathophysiology of type 2 diabetes.	Type 2 diabetes	6,377 European ancestry male cases, 5,794 European ancestry female cases, 22,243 European ancestry male controls, 34,619 European ancestry female controls	12,938 European ancestry male cases, 8,553 European ancestry female cases, 904 Pakistani ancestry male cases, 274 Pakistani ancestry female cases, 30,273 European ancestry male controls, 25,374 European ancestry female controls, 2,088 Pakistani ancestry male controls, 384 Pakistani ancestry female controls	3p25.2	PPARG	PPARG			ENSG00000132170	NA	NA	rs11709077-G	rs11709077	0	11709077	intron_variant	0	NR	2e-07	6.69897	(men)	1.12	[1.07-1.17]	Affymetrix, Illumina [up to 2500000] (imputed)	N
4	3:12360884_TG_T	3	12336507	rs11709077	2016-01-27	25673413	Locke AE	2015-02-12	Nature	www.ncbi.nlm.nih.gov/pubmed/25673413	Genetic studies of body mass index yield new insights for obesity biology.	Body mass index	up to 104,666 European ancestry male individuals, up to 132,115 European ancestry female individuals, 370 African American male individuals, 517 African American female individuals, 512 Hispanic male individuals, 764 Hispanic female individuals	up to 48,274 European ancestry male individuals, up to 39,864 European ancestry female individuals, 2,441 African American or Afro-Caribbean male individuals, 6,314 African American or Afro-Caribbean female individuals, 919 Filipino male individuals, 828 Filipino female individuals, 205 Seychellois male individuals, 287 Seychellois female individuals, 2,964 South Asian ancestry male individuals, …	3p25.2	PPARG	PPARG			ENSG00000132170	NA	NA	rs11709077-A	rs11709077	0	11709077	intron_variant	0	0.131	1e-07	7		0.024	[0.015-0.032] kg/m2 increase	Affymetrix, Illumina [2550021]	N
4	3:12360884_TG_T	3	12336507	rs11709077	2016-01-27	25673413	Locke AE	2015-02-12	Nature	www.ncbi.nlm.nih.gov/pubmed/25673413	Genetic studies of body mass index yield new insights for obesity biology.	Body mass index	up to 104,666 European ancestry male individuals, up to 132,115 European ancestry female individuals, 370 African American male individuals, 517 African American female individuals, 512 Hispanic male individuals, 764 Hispanic female individuals	up to 48,274 European ancestry male individuals, up to 39,864 European ancestry female individuals, 2,441 African American or Afro-Caribbean male individuals, 6,314 African American or Afro-Caribbean female individuals, 919 Filipino male individuals, 828 Filipino female individuals, 205 Seychellois male individuals, 287 Seychellois female individuals, 2,964 South Asian ancestry male individuals, …	3p25.2	PPARG	PPARG			ENSG00000132170	NA	NA	rs11709077-A	rs11709077	0	11709077	intron_variant	0	0.133	2e-07	6.69897	(EA)	0.024	[0.015-0.033] kg/m2 increase	Affymetrix, Illumina [2550021]	N
4	3:12360884_TG_T	3	12336507	rs11709077	2021-06-09	33972514	Pazoki R	2021-05-10	Nat Commun	www.ncbi.nlm.nih.gov/pubmed/33972514	Genetic analysis in European ancestry individuals identifies 517 loci associated with liver enzymes.	Liver enzyme levels (gamma-glutamyl transferase)	437,194 European ancestry individuals	315,572 European ancestry individuals	3p25.2	PPARG	PPARG			ENSG00000132170	NA	NA	rs11709077-G	rs11709077	0	11709077	intron_variant	0	0.881267	4e-31	30.3979		0.0089575	[0.0074-0.0105] unit increase	Affymetrix [13995440] (imputed)	N
4	3:12360884_TG_T	3	12344730	rs11712037	2019-02-08	30593698	Hubel C	2018-12-28	Am J Med Genet B Neuropsychiatr Genet	www.ncbi.nlm.nih.gov/pubmed/30593698	Genomics of body fat percentage may contribute to sex bias in anorexia nervosa.	Body fat percentage	70,700 European ancestry female individuals, 85,261 European ancestry male individuals	NA	3p25.2	NR	PPARG			ENSG00000132170	NA	NA	rs11712037-?	rs11712037	0	11712037	intron_variant	0	NR	1e-08	8	(female)	0.30271	[0.2-0.41] unit increase	Affymetrix [7794483] (imputed)	N
4	3:12360884_TG_T	3	12344730	rs11712037	2019-02-08	30593698	Hubel C	2018-12-28	Am J Med Genet B Neuropsychiatr Genet	www.ncbi.nlm.nih.gov/pubmed/30593698	Genomics of body fat percentage may contribute to sex bias in anorexia nervosa.	Body fat percentage	70,700 European ancestry female individuals, 85,261 European ancestry male individuals	NA	3p25.2	NR	PPARG			ENSG00000132170	NA	NA	rs11712037-?	rs11712037	0	11712037	intron_variant	0	NR	3e-10	9.52288	(male)	0.25189	[0.17-0.33] unit increase	Affymetrix [7794483] (imputed)	N
4	3:12360884_TG_T	3	12344730	rs11712037	2019-02-08	30593698	Hubel C	2018-12-28	Am J Med Genet B Neuropsychiatr Genet	www.ncbi.nlm.nih.gov/pubmed/30593698	Genomics of body fat percentage may contribute to sex bias in anorexia nervosa.	Body fat percentage	70,700 European ancestry female individuals, 85,261 European ancestry male individuals	NA	3p25.2	NR	PPARG			ENSG00000132170	NA	NA	rs11712037-?	rs11712037	0	11712037	intron_variant	0	NR	4e-17	16.3979		0.27358	[0.21-0.34] unit increase	Affymetrix [7794483] (imputed)	N
4	3:12360884_TG_T	3	12344730	rs11712037	2021-06-10	34059833	Chen J	2021-05-31	Nat Genet	www.ncbi.nlm.nih.gov/pubmed/34059833	The trans-ancestral genomic architecture of glycemic traits.	Fasting insulin	151,013 European ancestry individuals	NA	3p25.2	PPARG	PPARG			ENSG00000132170	NA	NA	rs11712037-C	rs11712037	0	11712037	intron_variant	0	0.8653	2e-21	20.699		0.0278	[0.022-0.033] unit increase	Affymetrix, Illumina [32635793] (imputed)	N
4	3:12360884_TG_T	3	12344730	rs11712037	2021-08-13	34315874	Ward LD	2021-07-27	Nat Commun	www.ncbi.nlm.nih.gov/pubmed/34315874	GWAS of serum ALT and AST reveals an association of SLC30A10 Thr95Ile with hypermanganesemia symptoms.	Aspartate aminotransferase levels	386,570 British ancestry individuals, 10,617 Asian or Asian British individuals, 7,426 Black or Black British individuals, 2,321 Chinese ancestry individuals	NA	3p25.2	PPARG	PPARG			ENSG00000132170	NA	NA	rs11712037-?	rs11712037	0	11712037	intron_variant	0	NR	2e-16	15.699		0.0034	[0.0026-0.0042] unit decrease	Affymetrix [21347608] (imputed)	N
4	3:12360884_TG_T	3	12344730	rs11712037	2021-08-13	34315874	Ward LD	2021-07-27	Nat Commun	www.ncbi.nlm.nih.gov/pubmed/34315874	GWAS of serum ALT and AST reveals an association of SLC30A10 Thr95Ile with hypermanganesemia symptoms.	Alanine aminotransferase levels	387,859 British ancestry individuals, 10,635 Asian or Asian British individuals, 7,468 Black or Black British individuals, 2,338 Chinese ancestry individuals	NA	3p25.2	PPARG	PPARG			ENSG00000132170	NA	NA	rs11712037-?	rs11712037	0	11712037	intron_variant	0	NR	2e-41	40.699		0.0086	[0.0072-0.01] unit decrease	Affymetrix [21347608] (imputed)	N
4	3:12360884_TG_T	3	12365308	rs13083375	2021-06-09	33972514	Pazoki R	2021-05-10	Nat Commun	www.ncbi.nlm.nih.gov/pubmed/33972514	Genetic analysis in European ancestry individuals identifies 517 loci associated with liver enzymes.	Liver enzyme levels (alanine transaminase)	437,267 European ancestry individuals	315,572 European ancestry individuals	3p25.2	PPARG	PPARG			ENSG00000132170	NA	NA	rs13083375-G	rs13083375	0	13083375	intron_variant	0	0.881515	7e-32	31.1549		0.00690905	[0.0057-0.0081] unit increase	Affymetrix [13995440] (imputed)	N
4	3:12360884_TG_T	3	12369401	rs13064760	2019-02-08	30595370	Kichaev G	2018-12-27	Am J Hum Genet	www.ncbi.nlm.nih.gov/pubmed/30595370	Leveraging Polygenic Functional Enrichment to Improve GWAS Power.	Red cell distribution width	approximately 445,000 European ancestry individuals	NA	3p25.2		PPARG			ENSG00000132170	NA	NA	rs13064760-?	rs13064760	0	13064760	intron_variant	0	NR	8e-16	15.0969		NA		NR [~ 8900000] (imputed)	N
4	3:12360884_TG_T	3	12375956	rs2012444	2020-11-24	33067605	Folkersen L	2020-10-16	Nat Metab	www.ncbi.nlm.nih.gov/pubmed/33067605	Genomic and drug target evaluation of 90 cardiovascular proteins in 30,931 individuals.	Fatty acid-binding protein, adipocyte levels	21,758 European ancestry individuals	9,173 individuals	3p25.2		PPARG			ENSG00000132170	NA	NA	rs2012444-T	rs2012444	0	2012444	intron_variant	0	0.13	1e-16	16		0.0914	unit increase	Affymetrix, Illumina [20300000] (imputed)	N
4	3:12360884_TG_T	3	12375956	rs2012444	2022-04-21	35393509	Loh M	2022-04-07	Commun Biol	www.ncbi.nlm.nih.gov/pubmed/35393509	Identification of genetic effects underlying type 2 diabetes in South Asian and European populations.	Type ii diabetes	16,677 South Asian ancestry cases, 33,856 South Asian ancestry controls	NA	3p25.2		PPARG			ENSG00000132170	NA	NA	rs2012444-T	rs2012444	0	2012444	intron_variant	0	0.1187	2e-07	6.69897		0.1195	[0.075-0.164] decrease	NR [18881775] (imputed)	N
4	3:12360884_TG_T	3	12375956	rs2012444	2022-04-21	35393509	Loh M	2022-04-07	Commun Biol	www.ncbi.nlm.nih.gov/pubmed/35393509	Identification of genetic effects underlying type 2 diabetes in South Asian and European populations.	Type 2 diabetes (adjusted for BMI)	16,677 South Asian ancestry cases, 33,856 South Asian ancestry controls	NA	3p25.2		PPARG			ENSG00000132170	NA	NA	rs2012444-T	rs2012444	0	2012444	intron_variant	0	0.1187	6e-10	9.22185		0.1467	[0.1-0.19] decrease	NR [18738826] (imputed)	N
4	3:12360884_TG_T	3	12383714	rs7638903	2022-11-17	34887591	Graham SE	2021-12-09	Nature	www.ncbi.nlm.nih.gov/pubmed/34887591	The power of genetic diversity in genome-wide association studies of lipids.	Triglyceride levels	40,963 South Asian ancestry individuals, 48,057 Hispanic individuals, 99,432 Admixed African or African ancestry individuals, 146,492 East Asian ancestry individuals, 1,320,016 European ancestry individuals	NA	3p25.2		PPARG			ENSG00000132170	NA	NA	rs7638903-?	rs7638903	0	7638903	intron_variant	0	NR	7e-36	35.1549		NA		NR [52000000] (imputed)	N
4	rs3963364	3	12385357	rs3963364	2020-07-06	32499647	Spracklen CN	2020-05-06	Nature	www.ncbi.nlm.nih.gov/pubmed/32499647	Identification of type 2 diabetes loci in 433,540 East Asian individuals.	Type 2 diabetes	77,418 East Asian cases, 356,122 East Asian controls	NA	3p25.2	PPARG	PPARG			ENSG00000132170	NA	NA	rs3963364-C	rs3963364	0	3963364	intron_variant	0	0.95	3e-11	10.5229		1.12	[1.08-1.16]	Affymetrix, Illumina [11800000] (imputed)	N
4	rs3963364	3	12385357	rs3963364	2020-09-14	32541925	Vujkovic M	2020-06-15	Nat Genet	www.ncbi.nlm.nih.gov/pubmed/32541925	Discovery of 318 new risk loci for type 2 diabetes and related vascular outcomes among 1.4 million participants in a multi-ancestry meta-analysis.	Type 2 diabetes	46,511 Asian ancestry cases, 169,776 Asian ancestry controls	NA	3p25.2	NR	PPARG			ENSG00000132170	NA	NA	rs3963364-C	rs3963364	0	3963364	intron_variant	0	0.9598	9e-09	8.04576		0.1502	[0.099-0.201] unit increase	Affymetrix, Illumina [1077427] (imputed)	N
4	rs3963364	3	12385357	rs3963364	2019-05-22	30718926	Suzuki K	2019-02-04	Nat Genet	www.ncbi.nlm.nih.gov/pubmed/30718926	Identification of 28 new susceptibility loci for type 2 diabetes in the Japanese population.	Type 2 diabetes	36,614 Japanese ancestry cases, 155,150 Japanese ancestry controls	NA	3p25.2	PPARG	PPARG			ENSG00000132170	NA	NA	rs3963364-C	rs3963364	0	3963364	intron_variant	0	0.96	9e-09	8.04576		1.16	1.10-1.22	Illumina [12557761] (imputed)	N
4	rs3963364	3	12385357	rs3963364	2022-04-27	35213538	Richardson TG	2022-02-25	PLoS Biol	www.ncbi.nlm.nih.gov/pubmed/35213538	Characterising metabolomic signatures of lipid-modifying therapies through drug target mendelian randomisation.	Triglyceride levels in large VLDL	115,082 European ancestry individuals	NA	3p25.2		PPARG			ENSG00000132170	NA	NA	rs3963364-C	rs3963364	0	3963364	intron_variant	0	0.834932	1e-08	8		0.0325856	[0.021-0.044] unit increase	NR [11722792] (imputed)	N
4	rs3963364	3	12385357	rs3963364	2022-04-27	35213538	Richardson TG	2022-02-25	PLoS Biol	www.ncbi.nlm.nih.gov/pubmed/35213538	Characterising metabolomic signatures of lipid-modifying therapies through drug target mendelian randomisation.	Triglyceride levels in VLDL	115,082 European ancestry individuals	NA	3p25.2		PPARG			ENSG00000132170	NA	NA	rs3963364-C	rs3963364	0	3963364	intron_variant	0	0.834932	3e-08	7.52288		0.0314311	[0.02-0.043] unit increase	NR [11722792] (imputed)	N
4	rs3963364	3	12385357	rs3963364	2022-04-27	35213538	Richardson TG	2022-02-25	PLoS Biol	www.ncbi.nlm.nih.gov/pubmed/35213538	Characterising metabolomic signatures of lipid-modifying therapies through drug target mendelian randomisation.	Average diameter for VLDL particles	115,082 European ancestry individuals	NA	3p25.2		PPARG			ENSG00000132170	NA	NA	rs3963364-C	rs3963364	0	3963364	intron_variant	0	0.834932	6e-10	9.22185		0.0341723	[0.023-0.045] unit increase	NR [11722792] (imputed)	N
4	rs3963364	3	12385357	rs3963364	2022-04-27	35213538	Richardson TG	2022-02-25	PLoS Biol	www.ncbi.nlm.nih.gov/pubmed/35213538	Characterising metabolomic signatures of lipid-modifying therapies through drug target mendelian randomisation.	Concentration of chylomicrons and extremely large VLDL particles	115,082 European ancestry individuals	NA	3p25.2		PPARG			ENSG00000132170	NA	NA	rs3963364-C	rs3963364	0	3963364	intron_variant	0	0.834932	2e-08	7.69897		0.031736	[0.021-0.043] unit increase	NR [11722792] (imputed)	N
4	rs3963364	3	12385357	rs3963364	2022-04-27	35213538	Richardson TG	2022-02-25	PLoS Biol	www.ncbi.nlm.nih.gov/pubmed/35213538	Characterising metabolomic signatures of lipid-modifying therapies through drug target mendelian randomisation.	Ratio of triglycerides to phosphoglycerides	115,006 European ancestry individuals	NA	3p25.2		PPARG			ENSG00000132170	NA	NA	rs3963364-C	rs3963364	0	3963364	intron_variant	0	0.834919	2e-08	7.69897		0.0308501	[0.02-0.042] unit increase	NR [11722792] (imputed)	N
4	rs3963364	3	12385357	rs3963364	2022-04-27	35213538	Richardson TG	2022-02-25	PLoS Biol	www.ncbi.nlm.nih.gov/pubmed/35213538	Characterising metabolomic signatures of lipid-modifying therapies through drug target mendelian randomisation.	Triglyceride levels in very large VLDL	115,082 European ancestry individuals	NA	3p25.2		PPARG			ENSG00000132170	NA	NA	rs3963364-C	rs3963364	0	3963364	intron_variant	0	0.834932	2e-08	7.69897		0.0317934	[0.021-0.043] unit increase	NR [11722792] (imputed)	N
4	rs3963364	3	12385357	rs3963364	2022-04-27	35213538	Richardson TG	2022-02-25	PLoS Biol	www.ncbi.nlm.nih.gov/pubmed/35213538	Characterising metabolomic signatures of lipid-modifying therapies through drug target mendelian randomisation.	Triglyceride levels in chylomicrons and extremely large VLDL	115,082 European ancestry individuals	NA	3p25.2		PPARG			ENSG00000132170	NA	NA	rs3963364-C	rs3963364	0	3963364	intron_variant	0	0.834932	8e-09	8.09691		0.0329281	[0.022-0.044] unit increase	NR [11722792] (imputed)	N
4	3:12360884_TG_T	3	12385828	rs11128603	2012-11-28	22990020	Huang J	2012-09-18	Blood	www.ncbi.nlm.nih.gov/pubmed/22990020	Genome-wide association study for circulating levels of PAI-1 provides novel insights into its regulation.	Plasminogen activator inhibitor type 1 levels (PAI-1)	19,599 European ancestry individuals	10,764 European ancestry individuals	3p25.2	PPARG	PPARG			ENSG00000132170	NA	NA	rs11128603-?	rs11128603	0	11128603	intron_variant	0	NR	9e-08	7.04576		0.066	[NR] unit increase	Affymetrix, Illumina [2445683] (imputed)	N
4	3:12360884_TG_T	3	12385828	rs11128603	2021-02-17	33356394	Gill D	2020-12-28	Hypertension	www.ncbi.nlm.nih.gov/pubmed/33356394	Urate, Blood Pressure, and Cardiovascular Disease: Evidence From Mendelian Randomization and Meta-Analysis of Clinical Trials.	Urate levels	454,183 European ancestry individuals	NA	3p25.2	NR	PPARG			ENSG00000132170	NA	NA	rs11128603-A	rs11128603	0	11128603	intron_variant	0	0.88	3e-14	13.5229		0.0218	[0.016-0.027] unit increase	NR [NR]	N
4	3:12360884_TG_T	3	12385828	rs11128603	2022-07-20	35285134	Temprano-Sagrera G	2022-03-14	J Thromb Haemost	www.ncbi.nlm.nih.gov/pubmed/35285134	Multi-phenotype analyses of hemostatic traits with cardiovascular events reveal novel genetic associations.	Fibrinogen levels or plasminogen activator inhibitor 1 levels (pleiotropy)	120,246 European ancestry individuals with fibrinogen measurements, 19,599 European ancestry individuals with PAI1 measurements	NA	3p25.2		PPARG			ENSG00000132170	NA	NA	rs11128603-?	rs11128603	0	11128603	intron_variant	0	NR	1e-10	10		NA		NR [NR]	N
4	3:12360884_TG_T	3	12385828	rs11128603	2021-12-14	34594039	Sakaue S	2021-09-30	Nat Genet	www.ncbi.nlm.nih.gov/pubmed/34594039	A cross-population atlas of genetic associations for 220 human phenotypes.	Serum uric acid levels	343,836 European ancestry individuals, 129,405 East Asian ancestry individuals	NA	3p25.2		PPARG			ENSG00000132170	NA	NA	rs11128603-G	rs11128603	0	11128603	intron_variant	0	NR	9e-12	11.0458		0.0203	[0.014-0.026] unit decrease	Affymetrix, Illumina [20535231] (imputed)	N
4	3:12360884_TG_T	3	12386337	rs4684847	2020-02-07	31761296	Hernandez Cordero AI	2019-11-21	Am J Hum Genet	www.ncbi.nlm.nih.gov/pubmed/31761296	Genome-wide Associations Reveal Human-Mouse Genetic Convergence and Modifiers of Myogenesis, CPNE1 and STC2.	Appendicular lean mass	181,862 European ancestry elderly individuals	NA	3p25.2	NR	PPARG			ENSG00000132170	NA	NA	rs4684847-T	rs4684847	0	4684847	5_prime_UTR_variant	0	0.119848	4e-19	18.3979		0.0937224	[0.073-0.114] unit decrease	Affymetrix [17914406] (imputed)	N
4	3:12360884_TG_T	3	12386337	rs4684847	2022-07-25	35654975	Vujkovic M	2022-06-02	Nat Genet	www.ncbi.nlm.nih.gov/pubmed/35654975	A multiancestry genome-wide association study of unexplained chronic ALT elevation as a proxy for nonalcoholic fatty liver disease with histological and radiological validation.	Chronic elevation of alanine aminotransferase (cALT) levels	95,472 European ancestry cases, 68,725 European ancestry controls	NA	3p25.2		PPARG			ENSG00000132170	NA	NA	rs4684847-T	rs4684847	0	4684847	5_prime_UTR_variant	0	0.123	1e-10	10		0.072	[0.05-0.094] unit decrease	NR [NR] (imputed)	N
4	3:12360884_TG_T	3	12386337	rs4684847	2021-10-18	33980691	Martin S	2021-05-12	Diabetes	www.ncbi.nlm.nih.gov/pubmed/33980691	Genetic evidence for different adiposity phenotypes and their opposing influence on ectopic fat and risk of cardiometabolic disease.	Body fat percentage	442,278 European ancestry individuals	NA	3p25.2		PPARG			ENSG00000132170	NA	NA	rs4684847-T	rs4684847	0	4684847	5_prime_UTR_variant	0	0.12	3e-37	36.5229		0.029	% increase	NR [NR] (imputed)	N
4	3:12360884_TG_T	3	12386337	rs4684847	2021-10-18	33980691	Martin S	2021-05-12	Diabetes	www.ncbi.nlm.nih.gov/pubmed/33980691	Genetic evidence for different adiposity phenotypes and their opposing influence on ectopic fat and risk of cardiometabolic disease.	Metabolic biomarkers (multivariate analysis)	389,354 European ancestry individuals	NA	3p25.2		PPARG			ENSG00000132170	NA	NA	rs4684847-T	rs4684847	0	4684847	5_prime_UTR_variant	0	0.12	7e-42	41.1549		NA		NR [NR] (imputed)	N
4	3:12360884_TG_T	3	12386337	rs4684847	2021-10-18	33980691	Martin S	2021-05-12	Diabetes	www.ncbi.nlm.nih.gov/pubmed/33980691	Genetic evidence for different adiposity phenotypes and their opposing influence on ectopic fat and risk of cardiometabolic disease.	Aspartate aminotransferase levels	424,778 European ancestry individuals	NA	3p25.2		PPARG			ENSG00000132170	NA	NA	rs4684847-T	rs4684847	0	4684847	5_prime_UTR_variant	0	0.12	1e-16	16		0.024	U/L decrease	NR [NR] (imputed)	N
4	3:12360884_TG_T	3	12386337	rs4684847	2021-10-18	33980691	Martin S	2021-05-12	Diabetes	www.ncbi.nlm.nih.gov/pubmed/33980691	Genetic evidence for different adiposity phenotypes and their opposing influence on ectopic fat and risk of cardiometabolic disease.	High density lipoprotein cholesterol levels	392,965 European ancestry individuals	NA	3p25.2		PPARG			ENSG00000132170	NA	NA	rs4684847-T	rs4684847	0	4684847	5_prime_UTR_variant	0	0.12	6e-12	11.2218		0.019	mmol/L increase	NR [NR] (imputed)	N
4	3:12360884_TG_T	3	12386337	rs4684847	2021-10-18	33980691	Martin S	2021-05-12	Diabetes	www.ncbi.nlm.nih.gov/pubmed/33980691	Genetic evidence for different adiposity phenotypes and their opposing influence on ectopic fat and risk of cardiometabolic disease.	Sex hormone-binding globulin levels	389,354 European ancestry individuals	NA	3p25.2		PPARG			ENSG00000132170	NA	NA	rs4684847-T	rs4684847	0	4684847	5_prime_UTR_variant	0	0.12	6e-33	32.2218		0.035	nmol/L increase	NR [NR] (imputed)	N
4	3:12360884_TG_T	3	12386337	rs4684847	2021-10-18	33980691	Martin S	2021-05-12	Diabetes	www.ncbi.nlm.nih.gov/pubmed/33980691	Genetic evidence for different adiposity phenotypes and their opposing influence on ectopic fat and risk of cardiometabolic disease.	Triglycerides	429,011 European ancestry individuals	NA	3p25.2		PPARG			ENSG00000132170	NA	NA	rs4684847-T	rs4684847	0	4684847	5_prime_UTR_variant	0	0.12	1e-18	18		0.025	mmol/L decrease	NR [NR] (imputed)	N
4	3:12360884_TG_T	3	12386337	rs4684847	2021-10-18	33980691	Martin S	2021-05-12	Diabetes	www.ncbi.nlm.nih.gov/pubmed/33980691	Genetic evidence for different adiposity phenotypes and their opposing influence on ectopic fat and risk of cardiometabolic disease.	Alanine aminotransferase levels	429,203 European ancestry individuals	NA	3p25.2		PPARG			ENSG00000132170	NA	NA	rs4684847-T	rs4684847	0	4684847	5_prime_UTR_variant	0	0.12	3e-31	30.5229		0.034	U/L decrease	NR [NR] (imputed)	N
4	3:12360884_TG_T	3	12388409	rs7610055	2020-11-04	33097823	Pei YF	2020-10-23	Commun Biol	www.ncbi.nlm.nih.gov/pubmed/33097823	The genetic architecture of appendicular lean mass characterized by association analysis in the UK Biobank study.	Appendicular lean mass	450,243 European ancestry individuals	NA	3p25.2	PPARG	PPARG			ENSG00000132170	NA	NA	rs7610055-A	rs7610055	0	7610055	intron_variant	0	0.1207	4e-38	37.3979		0.0373	[0.032-0.043] unit decrease	Affymetrix [18391927] (imputed)	N
4	3:12360884_TG_T	3	12389313	rs17036326	2020-12-14	32042192	Ruth KS	2020-02-10	Nat Med	www.ncbi.nlm.nih.gov/pubmed/32042192	Using human genetics to understand the disease impacts of testosterone in men and women.	Sex hormone-binding globulin levels	180,726 European ancestry men	NA	3p25.2	NR	PPARG			ENSG00000132170	NA	NA	rs17036326-G	rs17036326	0	17036326	intron_variant	0	0.121764	1e-18	18		0.0170022	[0.013-0.021] unit increase	Affymetrix [16582614] (imputed)	N
4	3:12360884_TG_T	3	12389313	rs17036326	2020-12-14	32042192	Ruth KS	2020-02-10	Nat Med	www.ncbi.nlm.nih.gov/pubmed/32042192	Using human genetics to understand the disease impacts of testosterone in men and women.	Sex hormone-binding globulin levels adjusted for BMI	180,094 European ancestry men	NA	3p25.2	NR	PPARG			ENSG00000132170	NA	NA	rs17036326-G	rs17036326	0	17036326	intron_variant	0	0.121764	1e-26	26		0.0194341	[0.016-0.023] unit increase	Affymetrix [16582621] (imputed)	N
4	3:12360884_TG_T	3	12389313	rs17036326	2022-10-24	34321204	Harrison S	2021-07-28	Sci Adv	www.ncbi.nlm.nih.gov/pubmed/34321204	Testosterone and socioeconomic position: Mendelian randomization in 306,248 men and women in UK Biobank.	Albumin levels	158,000 British ancestry women	NA	3p25.2		PPARG			ENSG00000132170	NA	NA	rs17036326-G	rs17036326	0	17036326	intron_variant	0	0.12	1e-15	15		0.15	[0.11-0.19] g/L decrease	Affymetrix [NR] (imputed)	N
4	3:12360884_TG_T	3	12389313	rs17036326	2022-10-24	34321204	Harrison S	2021-07-28	Sci Adv	www.ncbi.nlm.nih.gov/pubmed/34321204	Testosterone and socioeconomic position: Mendelian randomization in 306,248 men and women in UK Biobank.	Albumin levels	104,632 British ancestry post-menopausal women	NA	3p25.2		PPARG			ENSG00000132170	NA	NA	rs17036326-G	rs17036326	0	17036326	intron_variant	0	0.12	3e-15	14.5229		0.18	[0.14-0.22] g/L decrease	Affymetrix [NR] (imputed)	N
4	3:12360884_TG_T	3	12390484	rs17036328	2021-01-28	32339537	Roberts V	2020-04-24	J Invest Dermatol	www.ncbi.nlm.nih.gov/pubmed/32339537	Genome wide association study identifies genetic associations with perceived age.	Youthful appearance (self-reported)	423,992 European ancestry individuals	NA	3p25.2	PPARG	PPARG			ENSG00000132170	NA	NA	rs17036328-T	rs17036328	0	17036328	intron_variant	0	0.879183	5e-09	8.30103		1.03964	NR	Affymetrix [~ 9600000] (imputed)	N
4	3:12360884_TG_T	3	12390484	rs17036328	2017-02-24	27416945	Walford GA	2016-07-14	Diabetes	www.ncbi.nlm.nih.gov/pubmed/27416945	Genome-Wide Association Study of the Modified Stumvoll Insulin Sensitivity Index Identifies BCL2 and FAM19A2 as Novel Insulin Sensitivity Loci.	Modified Stumvoll Insulin Sensitivity Index (model adjusted for BMI)	16,753 European ancestry individuals	13,354 European ancestry individuals	3p25.2	PPARG	PPARG			ENSG00000132170	NA	NA	rs17036328-T	rs17036328	0	17036328	intron_variant	0	NR	1e-06	6		0.07	[0.050-0.090] unit decrease	Affymetrix, Illumina [up to 2400000] (imputed)	N
4	3:12360884_TG_T	3	12390484	rs17036328	2019-06-17	25631608	Wessel J	2015-01-29	Nat Commun	www.ncbi.nlm.nih.gov/pubmed/25631608	Low-frequency and rare exome chip variants associate with fasting glucose and type 2 diabetes susceptibility.	Fasting blood insulin	35,380 European ancestry non-diabetic individuals, 12,738 African American non-diabetic individuals	NA	3p25.2	PPARG	PPARG			ENSG00000132170	NA	NA	rs17036328-G	rs17036328	0	17036328	intron_variant	0	0.103234	7e-13	12.1549		0.031257	[0.023-0.04] unit decrease	Illumina [197481]	N
4	3:12360884_TG_T	3	12390484	rs17036328	2022-09-08	35810165	Westerman KE	2022-07-09	Nat Commun	www.ncbi.nlm.nih.gov/pubmed/35810165	Variance-quantitative trait loci enable systematic discovery of gene-environment interactions for cardiometabolic serum biomarkers.	Alanine aminotransferase levels	5,694 African ancestry individuals, 1,988 East Asian ancestry individuals, 336,298 European ancestry individuals, 6,036 South Asian ancestry individuals	NA	3p25.2		PPARG			ENSG00000132170	NA	NA	rs17036328-?	rs17036328	0	17036328	intron_variant	0	NR	9e-12	11.0458		NA		NR [9487345] (imputed)	N
4	3:12360884_TG_T	3	12391207	rs6802898	2022-02-22	35047847	Miao Z	2021-08-24	HGG Adv	www.ncbi.nlm.nih.gov/pubmed/35047847	Identification of 90 NAFLD GWAS loci and establishment of NAFLD PRS and causal role of NAFLD in coronary artery disease.	Nonalcoholic fatty liver disease (imputed)	28,396 European ancestry cases, 108,652 European ancestry controls	NA	3p25.2		PPARG			ENSG00000132170	NA	NA	rs6802898-?	rs6802898	0	6802898	intron_variant	0	NR	6e-09	8.22185		0.00807329	[0.0054-0.0108] unit increase	NR [NR]	N
4	3:12360884_TG_T	3	12392272	rs7649970	2019-11-27	31453325	Wang H	2019-08-14	Sci Adv	www.ncbi.nlm.nih.gov/pubmed/31453325	Genotype-by-environment interactions inferred from genetic effects on phenotypic variability in the UK Biobank.	Waist circumference variance	347,158 European ancestry individuals	NA	3p25.2	PPARG	PPARG			ENSG00000132170	NA	NA	rs7649970-?	rs7649970	0	7649970	intron_variant	0	NR	6e-10	9.22185		NA		NR [5554549] (imputed)	N
4	3:12360884_TG_T	3	12392272	rs7649970	2019-11-27	31453325	Wang H	2019-08-14	Sci Adv	www.ncbi.nlm.nih.gov/pubmed/31453325	Genotype-by-environment interactions inferred from genetic effects on phenotypic variability in the UK Biobank.	Waist circumference	347,158 European ancestry individuals	NA	3p25.2	PPARG	PPARG			ENSG00000132170	NA	NA	rs7649970-?	rs7649970	0	7649970	intron_variant	0	NR	5e-10	9.30103		NA		NR [5554549] (imputed)	N
4	3:12360884_TG_T	3	12392272	rs7649970	2019-09-23	31501611	Karlsson T	2019-09-09	Nat Med	www.ncbi.nlm.nih.gov/pubmed/31501611	Contribution of genetics to visceral adiposity and its relation to cardiovascular and metabolic disease.	Predicted visceral adipose tissue	325,153 British ancestry individuals	NA	3p25.2	NR	PPARG			ENSG00000132170	NA	NA	rs7649970-T	rs7649970	0	7649970	intron_variant	0	0.1208	2e-11	10.699		0.0254853	[0.018-0.033] unit increase	Affymetrix [10549349] (imputed)	N
4	3:12360884_TG_T	3	12393125	rs1801282	2014-10-23	24509480	Mahajan A	2014-02-09	Nat Genet	www.ncbi.nlm.nih.gov/pubmed/24509480	Genome-wide trans-ancestry meta-analysis provides insight into the genetic architecture of type 2 diabetes susceptibility.	Type 2 diabetes	12,171 European ancestry cases, 56,862 European ancestry controls, 6,952 East Asian ancestry cases, 11,865 East Asian ancestry controls, 5,561 South Asian ancestry cases, 14,458 South Asian ancestry controls, 1,804 Mexican ancestry cases, 779 Mexican ancestry controls	21,491 European ancestry cases, 55,647 European ancestry controls	3p25.2	PPARG	PPARG			ENSG00000132170	NA	NA	rs1801282-C	rs1801282	0	1801282	missense_variant	0	0.88	6e-10	9.22185		1.16	[1.10-1.23]	Affymetrix, Illumina [2500000] (imputed)	N
4	3:12360884_TG_T	3	12393125	rs1801282	2017-12-11	22885922	Morris AP	2012-09-01	Nat Genet	www.ncbi.nlm.nih.gov/pubmed/22885922	Large-scale association analysis provides insights into the genetic architecture and pathophysiology of type 2 diabetes.	Type 2 diabetes	6,377 European ancestry male cases, 5,794 European ancestry female cases, 22,243 European ancestry male controls, 34,619 European ancestry female controls	12,938 European ancestry male cases, 8,553 European ancestry female cases, 904 Pakistani ancestry male cases, 274 Pakistani ancestry female cases, 30,273 European ancestry male controls, 25,374 European ancestry female controls, 2,088 Pakistani ancestry male controls, 384 Pakistani ancestry female controls	3p25.2	PPARG	PPARG			ENSG00000132170	NA	NA	rs1801282-C	rs1801282	0	1801282	missense_variant	0	0.855203	1e-12	12		1.13	[1.09-1.17]	Affymetrix, Illumina [up to 2500000] (imputed)	N
4	3:12360884_TG_T	3	12393125	rs1801282	2012-08-15	22581228	Manning AK	2012-05-13	Nat Genet	www.ncbi.nlm.nih.gov/pubmed/22581228	A genome-wide approach accounting for body mass index identifies genetic variants influencing fasting glycemic traits and insulin resistance.	Fasting blood insulin (BMI interaction)	Up to 51,750 European ancestry individuals	Up to 33,823 European ancestry individuals	3p25.2	PPARG	PPARG			ENSG00000132170	NA	NA	rs1801282-C	rs1801282	0	1801282	missense_variant	0	0.8725	2e-07	6.69897		0.001425	[-0.00034-0.00319] unit increase	Affymetrix, Illumina [~ 2400000] (imputed)	N
4	3:12360884_TG_T	3	12393125	rs1801282	2017-10-20	28869590	Zhao W	2017-09-04	Nat Genet	www.ncbi.nlm.nih.gov/pubmed/28869590	Identification of new susceptibility loci for type 2 diabetes and shared etiological pathways with coronary heart disease.	Type 2 diabetes	6,353 South Asian ancestry cases, 7,179 South Asian ancestry controls, 3,871 European ancestry cases, 16,427 European ancestry controls, 34,840 cases, 114,981 controls	7,888 South Asian ancestry cases, 20,679 South Asian ancestry controls, 387 European ancestry cases, 2,092 European ancestry controls, 19,998 East Asian ancestry cases, 30,983 East Asian ancestry controls	3p25.2	PPARG	PPARG			ENSG00000132170	NA	NA	rs1801282-G	rs1801282	0	1801282	missense_variant	0	0.1203	2e-14	13.699	(EA)	0.1134	[0.084-0.142] unit decrease	Affymetrix, Illumina [NR] (imputed)	N
4	3:12360884_TG_T	3	12393125	rs1801282	2017-10-20	28869590	Zhao W	2017-09-04	Nat Genet	www.ncbi.nlm.nih.gov/pubmed/28869590	Identification of new susceptibility loci for type 2 diabetes and shared etiological pathways with coronary heart disease.	Type 2 diabetes	6,353 South Asian ancestry cases, 7,179 South Asian ancestry controls, 3,871 European ancestry cases, 16,427 European ancestry controls, 34,840 cases, 114,981 controls	7,888 South Asian ancestry cases, 20,679 South Asian ancestry controls, 387 European ancestry cases, 2,092 European ancestry controls, 19,998 East Asian ancestry cases, 30,983 East Asian ancestry controls	3p25.2	PPARG	PPARG			ENSG00000132170	NA	NA	rs1801282-G	rs1801282	0	1801282	missense_variant	0	0.1203	2e-19	18.699		0.113	[0.088-0.138] unit decrease	Affymetrix, Illumina [NR] (imputed)	N
4	3:12360884_TG_T	3	12393125	rs1801282	2008-06-16	17463246	Saxena R	2007-04-26	Science	www.ncbi.nlm.nih.gov/pubmed/17463246	Genome-wide association analysis identifies loci for type 2 diabetes and triglyceride levels.	Type 2 diabetes	1,464 European ancestry cases, 1,467 European ancestry controls	5,065 European ancestry cases, 5,785 European ancestry controls, at least 18,129 cases and controls.	3p25.2	PPARG	PPARG			ENSG00000132170	NA	NA	rs1801282-C	rs1801282	0	1801282	missense_variant	0	0.86	2e-06	5.69897		1.14	[1.08-1.20]	Affymetrix [386731]	N
4	3:12360884_TG_T	3	12393125	rs1801282	2008-06-16	17463248	Scott LJ	2007-04-26	Science	www.ncbi.nlm.nih.gov/pubmed/17463248	A genome-wide association study of type 2 diabetes in Finns detects multiple susceptibility variants.	Type 2 diabetes	1,161 European ancestry cases, 1,174 European ancestry controls	1,215 European ancestry cases, 1,258 European ancestry controls	3p25.2	PPARG	PPARG			ENSG00000132170	NA	NA	rs1801282-C	rs1801282	0	1801282	missense_variant	0	0.82	2e-06	5.69897	(DGI+FUSION+WTCCC)	1.14	[1.08-1.20]	Illumina [315635]	N
4	3:12360884_TG_T	3	12393125	rs1801282	2008-06-16	17463249	Zeggini E	2007-04-26	Science	www.ncbi.nlm.nih.gov/pubmed/17463249	Replication of genome-wide association signals in UK samples reveals risk loci for type 2 diabetes.	Type 2 diabetes	1,924 European ancestry cases, 2,938 European ancestry controls	3,757 European ancestry cases, 5,346 European ancestry controls	3p25.2	PPARG	PPARG			ENSG00000132170	NA	NA	rs1801282-C	rs1801282	0	1801282	missense_variant	0	NR	2e-06	5.69897	(DGI+FUSION+WTCCC)	1.14	[1.08-1.20]	Affymetrix [393453]	N
4	3:12360884_TG_T	3	12393125	rs1801282	2019-04-05	29632382	Mahajan A	2018-04-09	Nat Genet	www.ncbi.nlm.nih.gov/pubmed/29632382	Refining the accuracy of validated target identification through coding variant fine-mapping in type 2 diabetes.	Type 2 diabetes (adjusted for BMI)	up to 48,286 European ancestry cases, up to 250,671 European ancestry controls	NA	3p25.2	PPARG	PPARG			ENSG00000132170	NA	NA	rs1801282-C	rs1801282	0	1801282	missense_variant	0	0.871	1e-16	16		1.09	[1.07-1.12]	Affymetrix, Illumina [247470]	N
4	3:12360884_TG_T	3	12393125	rs1801282	2019-04-05	29632382	Mahajan A	2018-04-09	Nat Genet	www.ncbi.nlm.nih.gov/pubmed/29632382	Refining the accuracy of validated target identification through coding variant fine-mapping in type 2 diabetes.	Type 2 diabetes	up to 48,286 European ancestry cases, up to 250,671 European ancestry controls	NA	3p25.2	PPARG	PPARG			ENSG00000132170	NA	NA	rs1801282-C	rs1801282	0	1801282	missense_variant	0	0.871	5e-12	11.301		1.08	[1.05-1.10]	Affymetrix, Illumina [247470]	N
4	3:12360884_TG_T	3	12393125	rs1801282	2019-04-05	29632382	Mahajan A	2018-04-09	Nat Genet	www.ncbi.nlm.nih.gov/pubmed/29632382	Refining the accuracy of validated target identification through coding variant fine-mapping in type 2 diabetes.	Type 2 diabetes (adjusted for BMI)	48,286 European ancestry cases, 250,671 European ancestry controls, 33,126 African American, East Asian, Hispanic/Latino or South Asian cases, 120,161 African American, East Asian, Hispanic/Latino or South Asian controls	NA	3p25.2	PPARG	PPARG			ENSG00000132170	NA	NA	rs1801282-C	rs1801282	0	1801282	missense_variant	0	0.887	3e-19	18.5229		1.1	[1.07-1.12]	Affymetrix, Illumina [247470]	N
4	3:12360884_TG_T	3	12393125	rs1801282	2019-04-05	29632382	Mahajan A	2018-04-09	Nat Genet	www.ncbi.nlm.nih.gov/pubmed/29632382	Refining the accuracy of validated target identification through coding variant fine-mapping in type 2 diabetes.	Type 2 diabetes	48,286 European ancestry cases, 250,671 European ancestry controls, 33,126 African American, East Asian, Hispanic/Latino or South Asian cases, 120,161 African American, East Asian, Hispanic/Latino or South Asian controls	NA	3p25.2	PPARG	PPARG			ENSG00000132170	NA	NA	rs1801282-C	rs1801282	0	1801282	missense_variant	0	0.887	1e-17	17		1.09	[1.07-1.11]	Affymetrix, Illumina [247470]	N
4	3:12360884_TG_T	3	12393125	rs1801282	2020-12-14	32042192	Ruth KS	2020-02-10	Nat Med	www.ncbi.nlm.nih.gov/pubmed/32042192	Using human genetics to understand the disease impacts of testosterone in men and women.	Sex hormone-binding globulin levels adjusted for BMI	368,929 European ancestry individuals	NA	3p25.2	NR	PPARG			ENSG00000132170	NA	NA	rs1801282-G	rs1801282	0	1801282	missense_variant	0	0.120447	3e-67	66.5229		0.021621	[0.019-0.024] unit increase	Affymetrix [16582909] (imputed)	N
4	3:12360884_TG_T	3	12393125	rs1801282	2020-12-14	32042192	Ruth KS	2020-02-10	Nat Med	www.ncbi.nlm.nih.gov/pubmed/32042192	Using human genetics to understand the disease impacts of testosterone in men and women.	Sex hormone-binding globulin levels adjusted for BMI	188,908 European ancestry women	NA	3p25.2	NR	PPARG			ENSG00000132170	NA	NA	rs1801282-G	rs1801282	0	1801282	missense_variant	0	0.119929	9e-43	42.0458		0.0241704	[0.02-0.028] unit increase	Affymetrix [16585854] (imputed)	N
4	3:12360884_TG_T	3	12393125	rs1801282	2020-12-14	32042192	Ruth KS	2020-02-10	Nat Med	www.ncbi.nlm.nih.gov/pubmed/32042192	Using human genetics to understand the disease impacts of testosterone in men and women.	Sex hormone-binding globulin levels	189,473 European ancestry women	NA	3p25.2	NR	PPARG			ENSG00000132170	NA	NA	rs1801282-G	rs1801282	0	1801282	missense_variant	0	0.119929	8e-23	22.0969		0.0202851	[0.016-0.025] unit increase	Affymetrix [16585866] (imputed)	N
4	3:12360884_TG_T	3	12393125	rs1801282	2019-07-12	29273807	Turcot V	2017-12-22	Nat Genet	www.ncbi.nlm.nih.gov/pubmed/29273807	Protein-altering variants associated with body mass index implicate pathways that control energy intake and expenditure in obesity.	Body mass index	up to 449,889 European ancestry individuals, up to 29,398 South Asian ancestry individuals, up to 27,610 African American individuals, up to 8,839 East Asian individuals, up to 10,772 Hispanic ancestry individuals	up to 196,766 European ancestry individuals	3p25.2	PPARG	PPARG			ENSG00000132170	NA	NA	rs1801282-G	rs1801282	0	1801282	missense_variant	0	0.1183	1e-16	16		0.0237	[0.018-0.029] unit increase	Illumina [246328]	N
4	3:12360884_TG_T	3	12393125	rs1801282	2021-09-21	33230300	Surendran P	2020-11-23	Nat Genet	www.ncbi.nlm.nih.gov/pubmed/33230300	Discovery of rare variants associated with blood pressure regulation through meta-analysis of 1.3 million individuals.	Systolic blood pressure	810,865 European ancestry individuals	354,096 European ancestry individuals	3p25.2		PPARG			ENSG00000132170	NA	NA	rs1801282-C	rs1801282	0	1801282	missense_variant	0	0.8767	5e-09	8.30103		0.196544	[0.13-0.26] mmHg increase	Affymetrix, Illumina [242865] (imputed)	N
4	3:12360884_TG_T	3	12393125	rs1801282	2021-09-21	33230300	Surendran P	2020-11-23	Nat Genet	www.ncbi.nlm.nih.gov/pubmed/33230300	Discovery of rare variants associated with blood pressure regulation through meta-analysis of 1.3 million individuals.	Pulse pressure	810,865 European ancestry individuals	354,096 European ancestry individuals	3p25.2		PPARG			ENSG00000132170	NA	NA	rs1801282-C	rs1801282	0	1801282	missense_variant	0	0.8766	4e-19	18.3979		0.204234	[0.16-0.25] mmHg increase	Affymetrix, Illumina [242866] (imputed)	N
4	3:12360884_TG_T	3	12393125	rs1801282	2020-12-14	32042192	Ruth KS	2020-02-10	Nat Med	www.ncbi.nlm.nih.gov/pubmed/32042192	Using human genetics to understand the disease impacts of testosterone in men and women.	Sex hormone-binding globulin levels	370,125 European ancestry individuals	NA	3p25.2	NR	PPARG			ENSG00000132170	NA	NA	rs1801282-G	rs1801282	0	1801282	missense_variant	0	0.120447	1e-37	37		0.0183443	[0.016-0.021] unit increase	Affymetrix [16582965] (imputed)	N
4	3:12360884_TG_T	3	12393125	rs1801282	2018-09-28	30108127	Hoffmann TJ	2018-08-14	Genetics	www.ncbi.nlm.nih.gov/pubmed/30108127	A Large Multi-ethnic Genome-Wide Association Study of Adult Body Mass Index Identifies Novel Loci.	Body mass index	315,347 European ancestry individuals, 8,322 Hispanic/Latino individuals, 7,290 East Asian ancestry individuals, 3,069 African American individuals, 459 South Asian ancestry individuals	431,743 European ancestry individuals, 9,275 South Asian ancestry individuals, 8,261 African British individuals, 1,822 East Asian ancestry individuals, 7,620 individuals	3p25.2	NR	PPARG			ENSG00000132170	NA	NA	rs1801282-C	rs1801282	0	1801282	missense_variant	0	NR	2e-09	8.69897		0.023	[NR] unit decrease	Affymetrix [at least 28613428] (imputed)	N
4	3:12360884_TG_T	3	12393125	rs1801282	2021-09-27	33887147	Young WJ	2021-04-22	Circ Genom Precis Med	www.ncbi.nlm.nih.gov/pubmed/33887147	Genetically-Determined Serum Calcium Levels and Markers of Ventricular Repolarisation: A Mendelian Randomization Study in the UK Biobank.	Calcium levels	305,349 European ancestry individuals	NA	3p25.2	NR	PPARG			ENSG00000132170	NA	NA	rs1801282-G	rs1801282	0	1801282	missense_variant	0	0.1197	2e-22	21.699		0.00332	[0.0026-0.004] mmol/L decrease	Affymetrix [NR] (imputed)	N
4	3:12360884_TG_T	3	12393125	rs1801282	2022-11-17	34887591	Graham SE	2021-12-09	Nature	www.ncbi.nlm.nih.gov/pubmed/34887591	The power of genetic diversity in genome-wide association studies of lipids.	Triglyceride levels	1,320,016 European ancestry individuals	NA	3p25.2		PPARG			ENSG00000132170	NA	NA	rs1801282-G	rs1801282	0	1801282	missense_variant	0	0.124564	5e-26	25.301		0.0270379	[0.023-0.031] unit decrease	NR [52000000] (imputed)	N
4	3:12360884_TG_T	3	12393125	rs1801282	2019-05-28	25625282	Mahajan A	2015-01-27	PLoS Genet	www.ncbi.nlm.nih.gov/pubmed/25625282	Identification and functional characterization of G6PC2 coding variants influencing glycemic traits define an effector transcript at the G6PC2-ABCB11 locus.	Fasting blood insulin adjusted for BMI	up to 30,825 non-diabetic individuals	NA	3p25.2	PPARG	PPARG			ENSG00000132170	NA	NA	rs1801282-G	rs1801282	0	1801282	missense_variant	0	NR	1e-07	7		0.025	[0.017-0.033] unit decrease	Illumina [106489]	N
4	3:12360884_TG_T	3	12393125	rs1801282	2022-04-21	35393509	Loh M	2022-04-07	Commun Biol	www.ncbi.nlm.nih.gov/pubmed/35393509	Identification of genetic effects underlying type 2 diabetes in South Asian and European populations.	Type ii diabetes	16,677 South Asian ancestry cases, 33,856 South Asian ancestry controls	NA	3p25.2		PPARG			ENSG00000132170	NA	NA	rs1801282-C	rs1801282	0	1801282	missense_variant	0	0.8764	2e-07	6.69897		0.1164	[0.072-0.16] increase	NR [18881775] (imputed)	N
4	3:12360884_TG_T	3	12393125	rs1801282	2022-04-21	35393509	Loh M	2022-04-07	Commun Biol	www.ncbi.nlm.nih.gov/pubmed/35393509	Identification of genetic effects underlying type 2 diabetes in South Asian and European populations.	Type 2 diabetes (adjusted for BMI)	16,677 South Asian ancestry cases, 33,856 South Asian ancestry controls	NA	3p25.2		PPARG			ENSG00000132170	NA	NA	rs1801282-C	rs1801282	0	1801282	missense_variant	0	0.8764	1e-09	9		0.1409	[0.095-0.186] increase	NR [18738826] (imputed)	N
4	3:12360884_TG_T	3	12393125	rs1801282	2022-06-13	35192695	Haas CB	2022-02-22	Endocrinology	www.ncbi.nlm.nih.gov/pubmed/35192695	Cross-ancestry genome-wide association studies of sex hormone concentrations in pre- and postmenopausal women.	Sex hormone-binding globulin levels in postmenopausal women	92,911 European ancestry individuals	NA	3p25.2		PPARG			ENSG00000132170	NA	NA	rs1801282-G	rs1801282	0	1801282	missense_variant	0	0.116992	2e-11	10.699		0.0483349	[0.034-0.062] unit increase	NR [NR] (imputed)	N
4	3:12360884_TG_T	3	12393125	rs1801282	2022-06-13	35192695	Haas CB	2022-02-22	Endocrinology	www.ncbi.nlm.nih.gov/pubmed/35192695	Cross-ancestry genome-wide association studies of sex hormone concentrations in pre- and postmenopausal women.	Sex hormone-binding globulin levels	196,901 European ancestry individuals	NA	3p25.2		PPARG			ENSG00000132170	NA	NA	rs1801282-G	rs1801282	0	1801282	missense_variant	0	0.116992	2e-21	20.699		0.046662	[0.037-0.056] unit increase	NR [NR] (imputed)	N
4	3:12360884_TG_T	3	12393125	rs1801282	2022-06-13	35192695	Haas CB	2022-02-22	Endocrinology	www.ncbi.nlm.nih.gov/pubmed/35192695	Cross-ancestry genome-wide association studies of sex hormone concentrations in pre- and postmenopausal women.	Sex hormone-binding globulin levels	4,522 African ancestry individuals, 196,901 European ancestry individuals	NA	3p25.2		PPARG			ENSG00000132170	NA	NA	rs1801282-?	rs1801282	0	1801282	missense_variant	0	NR	2e-21	20.699		9.495	z score decrease	NR [NR] (imputed)	N
4	3:12360884_TG_T	3	12393125	rs1801282	2021-11-29	33893285	Guindo-Martinez M	2021-04-23	Nat Commun	www.ncbi.nlm.nih.gov/pubmed/33893285	The impact of non-additive genetic associations on age-related complex diseases.	Type 2 diabetes	6,967 European ancestry cases, 49,670 European ancestry controls	NA	3p25.2		PPARG			ENSG00000132170	NA	NA	rs1801282-G	rs1801282	0	1801282	missense_variant	0	0.120265	1e-07	7		0.86		Affymetrix [15533686] (imputed)	N
4	3:12360884_TG_T	3	12393125	rs1801282	2022-10-24	34321204	Harrison S	2021-07-28	Sci Adv	www.ncbi.nlm.nih.gov/pubmed/34321204	Testosterone and socioeconomic position: Mendelian randomization in 306,248 men and women in UK Biobank.	Albumin levels	148,248 British ancestry men	NA	3p25.2		PPARG			ENSG00000132170	NA	NA	rs1801282-G	rs1801282	0	1801282	missense_variant	0	0.12	2e-09	8.69897		0.11	[0.073-0.147] g/L decrease	Affymetrix [NR] (imputed)	N
4	3:12360884_TG_T	3	12393125	rs1801282	2021-12-14	34594039	Sakaue S	2021-09-30	Nat Genet	www.ncbi.nlm.nih.gov/pubmed/34594039	A cross-population atlas of genetic associations for 220 human phenotypes.	Serum albumin levels	315,268 European ancestry individuals, 120,539 East Asian ancestry individuals	NA	3p25.2		PPARG			ENSG00000132170	NA	NA	rs1801282-G	rs1801282	0	1801282	missense_variant	0	NR	2e-41	40.699		0.0481	[0.041-0.055] unit decrease	Affymetrix, Illumina [20534035] (imputed)	N
4	3:12360884_TG_T	3	12393125	rs1801282	2021-12-14	34594039	Sakaue S	2021-09-30	Nat Genet	www.ncbi.nlm.nih.gov/pubmed/34594039	A cross-population atlas of genetic associations for 220 human phenotypes.	Serum total protein level	314,921 European ancestry individuals, 133,321 East Asian ancestry individuals	NA	3p25.2		PPARG			ENSG00000132170	NA	NA	rs1801282-G	rs1801282	0	1801282	missense_variant	0	NR	2e-26	25.699		0.0386	[0.032-0.046] unit decrease	Affymetrix, Illumina [20536782] (imputed)	N
4	3:12360884_TG_T	3	12394840	rs1899951	2020-07-09	32154731	Ripatti P	2020-03-10	Circ Genom Precis Med	www.ncbi.nlm.nih.gov/pubmed/32154731	Polygenic Hyperlipidemias and Coronary Artery Disease Risk.	Triglyceride levels	324,694 British ancestry individuals	NA	3p25.2	PPARG	PPARG			ENSG00000132170	NA	NA	rs1899951-?	rs1899951	0	1899951	intron_variant	0	NR	1e-11	11		0.027	[0.02-0.034] unit decrease	Affymetrix [5701386] (imputed)	N
4	3:12360884_TG_T	3	12394840	rs1899951	2017-10-27	28892062	Akiyama M	2017-09-11	Nat Genet	www.ncbi.nlm.nih.gov/pubmed/28892062	Genome-wide association study identifies 112 new loci for body mass index in the Japanese population.	Body mass index	up to 72,390 Japanese ancestry women, up to 85,894 Japanese ancestry men	up to 10,048 Japanese ancestry women, up to 5,098 Japanese ancestry men, up to 181,999 European ancestry women, up to 140,155 European ancestry controls	3p25.2	PPARG	PPARG			ENSG00000132170	NA	NA	rs1899951-T	rs1899951	0	1899951	intron_variant	0	0.12	6e-09	8.22185		0.024	[0.016-0.032] unit increase	Illumina [6108953] (imputed)	N
4	3:12360884_TG_T	3	12394840	rs1899951	2019-01-11	30054458	Xue A	2018-07-27	Nat Commun	www.ncbi.nlm.nih.gov/pubmed/30054458	Genome-wide association analyses identify 143 risk variants and putative regulatory mechanisms for type 2 diabetes.	Type 2 diabetes	61,714 European ancestry cases, 1,178 Pakistani ancestry cases, 593,952 European ancestry controls, 2,472 Pakistani ancestry controls	NA	3p25.2	PPARG	PPARG			ENSG00000132170	NA	NA	rs1899951-T	rs1899951	0	1899951	intron_variant	0	0.123288	2e-24	23.699		0.1118	[0.09-0.133] unit decrease	NR [5035015] (imputed)	N
4	3:12360884_TG_T	3	12394840	rs1899951	2022-04-27	35213538	Richardson TG	2022-02-25	PLoS Biol	www.ncbi.nlm.nih.gov/pubmed/35213538	Characterising metabolomic signatures of lipid-modifying therapies through drug target mendelian randomisation.	Cholesteryl esters to total lipids ratio in large VLDL	115,071 European ancestry individuals	NA	3p25.2		PPARG			ENSG00000132170	NA	NA	rs1899951-C	rs1899951	0	1899951	intron_variant	0	0.877827	6e-10	9.22185		0.0373792	[0.026-0.049] unit decrease	NR [11722792] (imputed)	N
4	3:12360884_TG_T	3	12394840	rs1899951	2022-04-27	35213538	Richardson TG	2022-02-25	PLoS Biol	www.ncbi.nlm.nih.gov/pubmed/35213538	Characterising metabolomic signatures of lipid-modifying therapies through drug target mendelian randomisation.	Cholesterol to total lipids ratio in large VLDL	115,071 European ancestry individuals	NA	3p25.2		PPARG			ENSG00000132170	NA	NA	rs1899951-C	rs1899951	0	1899951	intron_variant	0	0.877827	1e-09	9		0.0374588	[0.025-0.05] unit decrease	NR [11722792] (imputed)	N
4	3:12360884_TG_T	3	12394840	rs1899951	2022-04-27	35213538	Richardson TG	2022-02-25	PLoS Biol	www.ncbi.nlm.nih.gov/pubmed/35213538	Characterising metabolomic signatures of lipid-modifying therapies through drug target mendelian randomisation.	Cholesterol to total lipids ratio in very large VLDL	114,160 European ancestry individuals	NA	3p25.2		PPARG			ENSG00000132170	NA	NA	rs1899951-C	rs1899951	0	1899951	intron_variant	0	0.877933	2e-08	7.69897		0.0337921	[0.022-0.046] unit decrease	NR [11722792] (imputed)	N
4	3:12360884_TG_T	3	12394840	rs1899951	2022-04-27	35213538	Richardson TG	2022-02-25	PLoS Biol	www.ncbi.nlm.nih.gov/pubmed/35213538	Characterising metabolomic signatures of lipid-modifying therapies through drug target mendelian randomisation.	Cholesteryl esters to total lipids ratio in very large VLDL	114,160 European ancestry individuals	NA	3p25.2		PPARG			ENSG00000132170	NA	NA	rs1899951-C	rs1899951	0	1899951	intron_variant	0	0.877933	2e-08	7.69897		0.0338968	[0.022-0.046] unit decrease	NR [11722792] (imputed)	N
4	3:12360884_TG_T	3	12394840	rs1899951	2022-04-27	35213538	Richardson TG	2022-02-25	PLoS Biol	www.ncbi.nlm.nih.gov/pubmed/35213538	Characterising metabolomic signatures of lipid-modifying therapies through drug target mendelian randomisation.	Cholesteryl esters to total lipids ratio in medium VLDL	115,082 European ancestry individuals	NA	3p25.2		PPARG			ENSG00000132170	NA	NA	rs1899951-C	rs1899951	0	1899951	intron_variant	0	0.877826	2e-08	7.69897		0.0333675	[0.022-0.045] unit decrease	NR [11722792] (imputed)	N
4	3:12360884_TG_T	3	12394840	rs1899951	2022-04-27	35213538	Richardson TG	2022-02-25	PLoS Biol	www.ncbi.nlm.nih.gov/pubmed/35213538	Characterising metabolomic signatures of lipid-modifying therapies through drug target mendelian randomisation.	Free cholesterol to total lipids ratio in medium VLDL	115,082 European ancestry individuals	NA	3p25.2		PPARG			ENSG00000132170	NA	NA	rs1899951-C	rs1899951	0	1899951	intron_variant	0	0.877826	3e-08	7.52288		0.0331728	[0.021-0.045] unit decrease	NR [11722792] (imputed)	N
4	3:12360884_TG_T	3	12394840	rs1899951	2022-04-27	35213538	Richardson TG	2022-02-25	PLoS Biol	www.ncbi.nlm.nih.gov/pubmed/35213538	Characterising metabolomic signatures of lipid-modifying therapies through drug target mendelian randomisation.	Triglycerides to total lipids ratio in medium VLDL	115,082 European ancestry individuals	NA	3p25.2		PPARG			ENSG00000132170	NA	NA	rs1899951-C	rs1899951	0	1899951	intron_variant	0	0.877826	2e-08	7.69897		0.0334377	[0.022-0.045] unit increase	NR [11722792] (imputed)	N
4	3:12360884_TG_T	3	12394840	rs1899951	2022-04-27	35213538	Richardson TG	2022-02-25	PLoS Biol	www.ncbi.nlm.nih.gov/pubmed/35213538	Characterising metabolomic signatures of lipid-modifying therapies through drug target mendelian randomisation.	Cholesteryl esters to total lipids ratio in small VLDL	115,082 European ancestry individuals	NA	3p25.2		PPARG			ENSG00000132170	NA	NA	rs1899951-C	rs1899951	0	1899951	intron_variant	0	0.877826	3e-08	7.52288		0.034395	[0.022-0.047] unit decrease	NR [11722792] (imputed)	N
4	3:12360884_TG_T	3	12394840	rs1899951	2022-04-27	35213538	Richardson TG	2022-02-25	PLoS Biol	www.ncbi.nlm.nih.gov/pubmed/35213538	Characterising metabolomic signatures of lipid-modifying therapies through drug target mendelian randomisation.	Cholesterol to total lipids ratio in medium VLDL	115,082 European ancestry individuals	NA	3p25.2		PPARG			ENSG00000132170	NA	NA	rs1899951-C	rs1899951	0	1899951	intron_variant	0	0.877826	1e-08	8		0.033535	[0.022-0.045] unit decrease	NR [11722792] (imputed)	N
4	3:12360884_TG_T	3	12394840	rs1899951	2021-12-14	34594039	Sakaue S	2021-09-30	Nat Genet	www.ncbi.nlm.nih.gov/pubmed/34594039	A cross-population atlas of genetic associations for 220 human phenotypes.	Calcium levels	315,153 European ancestry individuals, 83,980 East Asian ancestry individuals	NA	3p25.2		PPARG			ENSG00000132170	NA	NA	rs1899951-T	rs1899951	0	1899951	intron_variant	0	NR	3e-21	20.5229		0.0346	[0.028-0.042] unit decrease	Affymetrix, Illumina [20528270] (imputed)	N
4	3:12360884_TG_T	3	12395645	rs4684848	2019-10-15	31118516	Flannick J	2019-05-22	Nature	www.ncbi.nlm.nih.gov/pubmed/31118516	Exome sequencing of 20,791聽cases of type 2 diabetes and 24,440聽controls.	Type 2 diabetes	2,277 African American cases, 3,098 East Asian ancestry cases, 3,704 European ancestry cases, 6,215 Hispanic/Latino cases, 2,939 South Asian ancestry cases, 2,283 African American controls, 2,921 East Asian ancestry controls, 3,514 European ancestry controls, 5,939 Hispanic/Latino controls, 3,022 South Asian ancestry controls	NA	3p25.2	PPARG	PPARG			ENSG00000132170	NA	NA	rs4684848-G	rs4684848	0	4684848	intron_variant	0	0.2	4e-08	7.39794		1.1325	NR	Affymetrix, Illumina [up to 35256845] (imputed)	N
4	3:12360884_TG_T	3	12396913	rs71304101	2018-03-29	29358691	Bonas-Guarch S	2018-01-22	Nat Commun	www.ncbi.nlm.nih.gov/pubmed/29358691	Re-analysis of public genetic data reveals a rare X-chromosomal variant associated with type 2 diabetes.	Type 2 diabetes	up to 12,931 European ancestry cases, up to 57,196 European ancestry controls	NA	3p25.2	PPARG	PPARG			ENSG00000132170	NA	NA	rs71304101-G	rs71304101	0	71304101	intron_variant	0	NR	4e-16	15.3979		1.22299		Affymetrix, Illumina [~ 13000000] (imputed)	N
4	3:12360884_TG_T	3	12396913	rs71304101	2020-09-18	32888494	Vuckovic D	2020-09-01	Cell	www.ncbi.nlm.nih.gov/pubmed/32888494	The Polygenic and Monogenic Basis of Blood Traits and Diseases.	Platelet distribution width	408,112 British individuals	NA	3p25.2	PPARG	PPARG			ENSG00000132170	NA	NA	rs71304101-A	rs71304101	0	71304101	intron_variant	0	0.120365	3e-15	14.5229		0.0273114	[0.021-0.034] unit decrease	Affymetrix [93095623] (imputed)	N
4	3:12360884_TG_T	3	12396955	rs2881654	2021-03-22	33619380	Huang LO	2021-02-22	Nat Metab	www.ncbi.nlm.nih.gov/pubmed/33619380	Genome-wide discovery of genetic loci that uncouple excess adiposity from its comorbidities.	Body fat percentage and type 2 diabetes (pairwise)	200,863 European ancestry individuals, 24,401 East Asian, South Asian and African American ancestry individuals	NA	3p25.2	PPARG	PPARG			ENSG00000132170	NA	NA	rs2881654-A	rs2881654	0	2881654	intron_variant	0	0.1213	8e-16	15.0969		NA		Affymetrix, Illumina [2331072] (imputed)	N
4	3:12360884_TG_T	3	12396955	rs2881654	2021-03-22	33619380	Huang LO	2021-02-22	Nat Metab	www.ncbi.nlm.nih.gov/pubmed/33619380	Genome-wide discovery of genetic loci that uncouple excess adiposity from its comorbidities.	Body mass index and fasting insulin (pairwise)	374,012 European ancestry individuals, 16,962 East Asian, South Asian, Hispanic and African American ancestry individuals	NA	3p25.2	PPARG	PPARG			ENSG00000132170	NA	NA	rs2881654-A	rs2881654	0	2881654	intron_variant	0	0.1213	4e-09	8.39794		NA		Affymetrix, Illumina [2331072] (imputed)	N
4	3:12360884_TG_T	3	12396955	rs2881654	2021-03-22	33619380	Huang LO	2021-02-22	Nat Metab	www.ncbi.nlm.nih.gov/pubmed/33619380	Genome-wide discovery of genetic loci that uncouple excess adiposity from its comorbidities.	Body fat percentage and fasting insulin (pairwise)	142,394 European ancestry individuals, 10,072 East Asian, South Asian and African American ancestry individuals	NA	3p25.2	PPARG	PPARG			ENSG00000132170	NA	NA	rs2881654-A	rs2881654	0	2881654	intron_variant	0	0.1213	5e-08	7.30103		NA		Affymetrix, Illumina [2331072] (imputed)	N
4	3:12360884_TG_T	3	12396955	rs2881654	2021-03-22	33619380	Huang LO	2021-02-22	Nat Metab	www.ncbi.nlm.nih.gov/pubmed/33619380	Genome-wide discovery of genetic loci that uncouple excess adiposity from its comorbidities.	Body mass index and type 2 diabetes (pairwise)	418,152 European ancestry individuals, 31,291 East Asian, South Asian, Hispanic and African American ancestry individuals	NA	3p25.2	PPARG	PPARG			ENSG00000132170	NA	NA	rs2881654-A	rs2881654	0	2881654	intron_variant	0	0.1213	9e-14	13.0458		NA		Affymetrix, Illumina [2331072] (imputed)	N
4	3:12360884_TG_T	3	12396955	rs2881654	2021-03-22	33619380	Huang LO	2021-02-22	Nat Metab	www.ncbi.nlm.nih.gov/pubmed/33619380	Genome-wide discovery of genetic loci that uncouple excess adiposity from its comorbidities.	Waist-hip ratio and type 2 diabetes (pairwise)	311,200 European ancestry individuals, 25,662 East Asian, South Asian, Hispanic and African American ancestry individuals	NA	3p25.2	PPARG	PPARG			ENSG00000132170	NA	NA	rs2881654-A	rs2881654	0	2881654	intron_variant	0	0.1213	9e-12	11.0458		NA		Affymetrix, Illumina [2331072] (imputed)	N
5	rs2726623	4	55705571	rs2726629	2019-02-06	30595370	Kichaev G	2018-12-27	Am J Hum Genet	www.ncbi.nlm.nih.gov/pubmed/30595370	Leveraging Polygenic Functional Enrichment to Improve GWAS Power.	Body mass index	approximately 458,000 European ancestry individuals	NA	4q12		KIT - LINC02358	ENSG00000157404	ENSG00000251256		98690	6163	rs2726629-?	rs2726629	0	2726629	intron_variant	1	NR	9e-09	8.04576		NA		NR [~ 8900000] (imputed)	N
5	rs2726623	4	55705571	rs2726629	2020-04-17	31669095	Zhu Z	2019-10-24	J Allergy Clin Immunol	www.ncbi.nlm.nih.gov/pubmed/31669095	Shared Genetic and Experimental Links between Obesity-Related Traits and Asthma Subtypes in UK Biobank.	Body mass index	457,822 European ancestry individuals	NA	4q12	NR	KIT - LINC02358	ENSG00000157404	ENSG00000251256		98690	6163	rs2726629-?	rs2726629	0	2726629	intron_variant	1	NR	9e-09	8.04576		NA		Affymetrix [~ 8270000] (imputed)	N
6	rs9478217	6	151855593	rs10872673	2019-01-31	27476799	Nielson CM	2016-09-06	J Bone Miner Res	www.ncbi.nlm.nih.gov/pubmed/27476799	Novel Genetic Variants Associated With Increased Vertebral Volumetric BMD, Reduced Vertebral Fracture Risk, and Increased Expression of SLC1A3 and EPHB2.	Lumbar spine bone mineral density (trabecular)	12,287 European ancestry individuals	2,987 individuals	6q25.1	C6orf97	CCDC170			ENSG00000120262	NA	NA	rs10872673-G	rs10872673	0	10872673	intron_variant	0	0.6	8e-07	6.09691		0.065	[0.041-0.089] unit increase	Affymetrix, Illumina [up to 37790451] (imputed)	N
6	rs9478217	6	151855593	rs10872673	2019-01-31	27476799	Nielson CM	2016-09-06	J Bone Miner Res	www.ncbi.nlm.nih.gov/pubmed/27476799	Novel Genetic Variants Associated With Increased Vertebral Volumetric BMD, Reduced Vertebral Fracture Risk, and Increased Expression of SLC1A3 and EPHB2.	Lumbar spine bone mineral density (integral)	11,080 European ancestry individuals	NA	6q25.1	C6orf97	CCDC170			ENSG00000120262	NA	NA	rs10872673-G	rs10872673	0	10872673	intron_variant	0	0.6	2e-07	6.69897		0.066	[0.041-0.091] unit increase	Affymetrix, Illumina [up to 2659730] (imputed)	N
6	rs9478217	6	151855593	rs10872673	2019-02-08	30595370	Kichaev G	2018-12-27	Am J Hum Genet	www.ncbi.nlm.nih.gov/pubmed/30595370	Leveraging Polygenic Functional Enrichment to Improve GWAS Power.	Cardiovascular disease	approximately 459,000 European ancestry individuals	NA	6q25.1		CCDC170			ENSG00000120262	NA	NA	rs10872673-?	rs10872673	0	10872673	intron_variant	0	NR	7e-08	7.1549		NA		NR [~ 8900000] (imputed)	N
6	rs9478217	6	151855593	rs10872673	2021-12-14	34594039	Sakaue S	2021-09-30	Nat Genet	www.ncbi.nlm.nih.gov/pubmed/34594039	A cross-population atlas of genetic associations for 220 human phenotypes.	Serum alkaline phosphatase levels	344,292 European ancestry individuals, 118,886 East Asian ancestry individuals	NA	6q25.1		CCDC170			ENSG00000120262	NA	NA	rs10872673-T	rs10872673	0	10872673	intron_variant	0	NR	2e-11	10.699		0.0141	[0.01-0.0182] unit decrease	Affymetrix, Illumina [20533886] (imputed)	N
6	rs9478217	6	151857594	rs6931664	2019-01-28	30598549	Morris JA	2018-12-31	Nat Genet	www.ncbi.nlm.nih.gov/pubmed/30598549	An atlas of genetic influences on osteoporosis in humans and mice.	Heel bone mineral density	426,824 British ancestry individuals	NA	6q25.1	CCDC170	CCDC170			ENSG00000120262	NA	NA	rs6931664-A	rs6931664	0	6931664	intron_variant	0	0.40062	2e-33	32.699		0.029679	[0.025-0.035] unit decrease	NR [13737936] (imputed)	N
6	rs9478217	6	151857713	rs1832727	2022-04-13	34673960	Greenbaum J	2021-10-21	Hum Mol Genet	www.ncbi.nlm.nih.gov/pubmed/34673960	A multi-ethnic whole genome sequencing study to identify novel loci for bone mineral density.	Bone mineral density (spine)	2,948 African American individuals, 39,107 European ancestry individuals, 2,451 Hispanic individuals	NA	6q25.1		CCDC170			ENSG00000120262	NA	NA	rs1832727-?	rs1832727	0	1832727	intron_variant	0	NR	4e-14	13.3979		NA		NR [15500000] (imputed)	N
6	rs1871859	6	151858598	rs9371220	2019-02-13	29507422	Hoffmann TJ	2018-03-05	Nat Genet	www.ncbi.nlm.nih.gov/pubmed/29507422	A large electronic-health-record-based genome-wide study of serum lipids.	Low density lipoprotein cholesterol levels	265,204 European ancestry individuals, 7,795 Hispanic individuals, 6,855 East Asian ancestry individuals, 2,958 African American individuals, 439 South Asian ancestry individuals	NA	6q25.1	NR	CCDC170			ENSG00000120262	NA	NA	rs9371220-C	rs9371220	0	9371220	intron_variant	0	NR	8e-07	6.09691		0.023	unit decrease	Affymetrix [at least 7091467] (imputed)	N
6	rs1871859	6	151858598	rs9371220	2019-02-13	29507422	Hoffmann TJ	2018-03-05	Nat Genet	www.ncbi.nlm.nih.gov/pubmed/29507422	A large electronic-health-record-based genome-wide study of serum lipids.	Total cholesterol levels	265,204 European ancestry individuals, 7,795 Hispanic individuals, 6,855 East Asian ancestry individuals, 2,958 African American individuals, 439 South Asian ancestry individuals	NA	6q25.1	NR	CCDC170			ENSG00000120262	NA	NA	rs9371220-C	rs9371220	0	9371220	intron_variant	0	NR	7e-09	8.1549		0.027	unit decrease	Affymetrix [at least 7091467] (imputed)	N
6	rs1871859	6	151872963	rs9371538	2017-02-13	27424934	Choi HJ	2016-07-15	Bone	www.ncbi.nlm.nih.gov/pubmed/27424934	Genome-wide association study in East Asians suggests UHMK1 as a novel bone mineral density susceptibility gene.	Bone mineral density (spine)	2,729 Korean ancestry individuals	1,547 Han Chinese ancestry individuals, 3,237 European ancestry individuals	6q25.1	ESR1	CCDC170			ENSG00000120262	NA	NA	rs9371538-T	rs9371538	0	9371538	intron_variant	0	0.45	6e-09	8.22185		0.11	NR unit decrease	Affymetrix [328918]	N
6	rs1871859	6	151872963	rs9371538	2017-02-13	27424934	Choi HJ	2016-07-15	Bone	www.ncbi.nlm.nih.gov/pubmed/27424934	Genome-wide association study in East Asians suggests UHMK1 as a novel bone mineral density susceptibility gene.	Bone mineral density (spine)	2,729 Korean ancestry individuals	1,547 Han Chinese ancestry individuals, 3,237 European ancestry individuals	6q25.1	ESR1	CCDC170			ENSG00000120262	NA	NA	rs9371538-T	rs9371538	0	9371538	intron_variant	0	0.45	3e-06	5.52288	(males)	0.14	NR unit decrease	Affymetrix [328918]	N
6	rs1871859	6	151873896	rs13213582	2021-06-29	33462484	Sinnott-Armstrong N	2021-01-18	Nat Genet	www.ncbi.nlm.nih.gov/pubmed/33462484	Genetics of 35 blood and urine biomarkers in the UK Biobank.	Serum phosphate levels	312,888 European ancestry individuals, 5,568 African ancestry individuals, 6,685 South Asian ancestry individuals	NA	6q25.1	NR	CCDC170			ENSG00000120262	NA	NA	rs13213582-T	rs13213582	0	13213582	intron_variant	0	NR	5e-12	11.301		0.0281	[0.02-0.036] unit increase	Affymetrix [9000000] (imputed)	N
6	rs9478217	6	151874122	rs9478217	2018-03-05	29304378	Medina-Gomez C	2018-01-04	Am J Hum Genet	www.ncbi.nlm.nih.gov/pubmed/29304378	Life-Course Genome-wide Association Study Meta-analysis of Total Body BMD and Assessment of Age-Specific Effects.	Total body bone mineral density (age 30-45)	10,062 European and unknown ancestry individuals	NA	6q25.1	NR	CCDC170			ENSG00000120262	NA	NA	rs9478217-A	rs9478217	0	9478217	intron_variant	0	0.4637	4e-15	14.3979		0.1173	unit decrease	Affymetrix, Illumina [~ 23700000] (imputed)	N
6	rs9478217	6	151882362	rs9478219	2022-04-13	34673960	Greenbaum J	2021-10-21	Hum Mol Genet	www.ncbi.nlm.nih.gov/pubmed/34673960	A multi-ethnic whole genome sequencing study to identify novel loci for bone mineral density.	Bone mineral density (femoral neck)	2,948 African American individuals, 39,107 European ancestry individuals, 2,451 Hispanic individuals	NA	6q25.1		CCDC170			ENSG00000120262	NA	NA	rs9478219-?	rs9478219	0	9478219	intron_variant	0	NR	4e-14	13.3979		NA		NR [15500000] (imputed)	N
6	rs1871859	6	151885986	rs9371221	2019-11-27	31453325	Wang H	2019-08-14	Sci Adv	www.ncbi.nlm.nih.gov/pubmed/31453325	Genotype-by-environment interactions inferred from genetic effects on phenotypic variability in the UK Biobank.	Heel bone mineral density	197,261 European ancestry individuals	NA	6q25.1	CCDC170	CCDC170			ENSG00000120262	NA	NA	rs9371221-?	rs9371221	0	9371221	intron_variant	0	NR	1e-76	76		NA		NR [5554549] (imputed)	N
6	rs1871859	6	151885986	rs9371221	2019-11-27	31453325	Wang H	2019-08-14	Sci Adv	www.ncbi.nlm.nih.gov/pubmed/31453325	Genotype-by-environment interactions inferred from genetic effects on phenotypic variability in the UK Biobank.	Heel bone mineral density variance	197,261 European ancestry individuals	NA	6q25.1	CCDC170	CCDC170			ENSG00000120262	NA	NA	rs9371221-?	rs9371221	0	9371221	intron_variant	0	NR	5e-10	9.30103		NA		NR [5554549] (imputed)	N
6	rs9478217	6	151895456	rs6909279	2019-02-08	30595370	Kichaev G	2018-12-27	Am J Hum Genet	www.ncbi.nlm.nih.gov/pubmed/30595370	Leveraging Polygenic Functional Enrichment to Improve GWAS Power.	Heel bone mineral density	approximately 446,000 European ancestry individuals	NA	6q25.1		CCDC170			ENSG00000120262	NA	NA	rs6909279-?	rs6909279	0	6909279	intron_variant	0	NR	1e-300	300		NA		NR [~ 8900000] (imputed)	N
6	rs9478217	6	151895456	rs6909279	2013-05-21	23437003	Paternoster L	2013-02-21	PLoS Genet	www.ncbi.nlm.nih.gov/pubmed/23437003	Genetic determinants of trabecular and cortical volumetric bone mineral densities and bone microstructure.	Bone mineral density	up to 5,878 European ancestry individuals	up to 1,052 European ancestry individuals	6q25.1	ESR1, C6orf97	CCDC170			ENSG00000120262	NA	NA	rs6909279-G	rs6909279	0	6909279	intron_variant	0	0.4	1e-09	9	(Cortical vBMD)	0.09	[0.070-0.110] unit decrease	Illumina [2401124] (imputed)	N
6	rs9478217	6	151896235	rs9479075	2018-07-04	29499414	Pei YF	2018-02-27	Bone	www.ncbi.nlm.nih.gov/pubmed/29499414	Joint study of two genome-wide association meta-analyses identified 20p12.1 and 20q13.33 for bone mineral density.	Lumbar spine bone mineral density	up to 4,692 European ancestry individuals, up to 1,539 Han Chinese ancestry individuals, up to 849 African American individuals, up to 446 Hispanic individuals, 2,882 European ancestry whole-genome sequenced individuals, 3,549 European ancestry whole-exome sequenced individuals, 26,534 European ancestry non-array genotype imputed individuals	NA	6q25.1	C6ORF97	CCDC170			ENSG00000120262	NA	NA	rs9479075-A	rs9479075	0	9479075	intron_variant	0	0.488202	4e-14	13.3979		0.06	[0.045-0.075] unit increase	Affymetrix, Illumina [7998108] (imputed)	N
6	rs9478217	6	151896235	rs9479075	2018-07-04	29499414	Pei YF	2018-02-27	Bone	www.ncbi.nlm.nih.gov/pubmed/29499414	Joint study of two genome-wide association meta-analyses identified 20p12.1 and 20q13.33 for bone mineral density.	Femoral neck bone mineral density	up to 4,692 European ancestry individuals, up to 1,539 Han Chinese ancestry individuals, up to 849 African American individuals, up to 446 Hispanic individuals, 2,882 European ancestry whole-genome sequenced individuals, 3,549 European ancestry whole-exome sequenced individuals, 26,534 European ancestry non-array genotype imputed individuals	NA	6q25.1	C6ORF97	CCDC170			ENSG00000120262	NA	NA	rs9479075-A	rs9479075	0	9479075	intron_variant	0	0.488202	2e-13	12.699		0.0515	[0.038-0.065] unit increase	Affymetrix, Illumina [7998108] (imputed)	N
6	rs1871859	6	151898506	rs1871859	2014-07-20	24249740	Zhang L	2013-11-17	Hum Mol Genet	www.ncbi.nlm.nih.gov/pubmed/24249740	Multistage genome-wide association meta-analyses identified two new loci for bone mineral density.	Bone mineral density	5,833 European ancestry females, 2,639 European ancestry males, 784 Han Chinese ancestry females, 763 Han Chinese ancestry males, 712 African American females, 409 Hispanic females	7,010 European ancestry females, 3,772 European ancestry males, 2,980 East Asian ancestry females, 2,159 East Asian ancestry males	6q25.1	C6orf97	CCDC170			ENSG00000120262	NA	NA	rs1871859-?	rs1871859	0	1871859	intron_variant	0	NR	9e-13	12.0458	(spine)	NA		Affymetrix, Illumina [5842825] (imputed)	N
6	rs1871859	6	151898506	rs1871859	2019-01-28	30598549	Morris JA	2018-12-31	Nat Genet	www.ncbi.nlm.nih.gov/pubmed/30598549	An atlas of genetic influences on osteoporosis in humans and mice.	Heel bone mineral density	426,824 British ancestry individuals	NA	6q25.1	CCDC170	CCDC170			ENSG00000120262	NA	NA	rs1871859-C	rs1871859	0	1871859	intron_variant	0	0.876864	2e-101	100.699		0.0728283	[0.066-0.08] unit increase	NR [13737936] (imputed)	N
6	rs1871859	6	151898506	rs1871859	2020-09-21	32888493	Chen MH	2020-09-01	Cell	www.ncbi.nlm.nih.gov/pubmed/32888493	Trans-ethnic and Ancestry-Specific Blood-Cell Genetics in 746,667 Individuals from 5 Global Populations.	Lymphocyte count	524,923 European ancestry individuals	NA	6q25.1	NR	CCDC170			ENSG00000120262	NA	NA	rs1871859-T	rs1871859	0	1871859	intron_variant	0	0.124218	2e-11	10.699		0.019351	[0.014-0.025] SD unit increase	Affymetrix, Illumina [50265552] (imputed)	N
6	rs1871859	6	151898506	rs1871859	2020-09-21	32888493	Chen MH	2020-09-01	Cell	www.ncbi.nlm.nih.gov/pubmed/32888493	Trans-ethnic and Ancestry-Specific Blood-Cell Genetics in 746,667 Individuals from 5 Global Populations.	Lymphocyte count	643,370 African American or Afro-Caribbean, African ancestry, European ancestry, East Asian ancestry, Hispanic or Latin American and South Asian ancestry individuals	NA	6q25.1	NR	CCDC170			ENSG00000120262	NA	NA	rs1871859-T	rs1871859	0	1871859	intron_variant	0	0.183316	2e-10	9.69897		NA		Affymetrix, Illumina [23472807] (imputed)	N
6	rs1871859	6	151898506	rs1871859	2020-09-18	32888494	Vuckovic D	2020-09-01	Cell	www.ncbi.nlm.nih.gov/pubmed/32888494	The Polygenic and Monogenic Basis of Blood Traits and Diseases.	Lymphocyte count	408,112 British individuals	NA	6q25.1	CCDC170	CCDC170			ENSG00000120262	NA	NA	rs1871859-T	rs1871859	0	1871859	intron_variant	0	0.122733	2e-11	10.699		0.0223757	[0.016-0.029] unit increase	Affymetrix [93095623] (imputed)	N
6	rs1871859	6	151898506	rs1871859	2018-10-18	30048462	Kim SK	2018-07-26	PLoS One	www.ncbi.nlm.nih.gov/pubmed/30048462	Identification of 613 new loci associated with heel bone mineral density and a polygenic risk score for bone mineral density, osteoporosis and fracture.	Heel bone mineral density	394,929 European ancestry individuals	NA	6q25.1		CCDC170			ENSG00000120262	NA	NA	rs1871859-?	rs1871859	0	1871859	intron_variant	0	NR	5e-255	254.301		0.105936	[0.1-0.112] unit increase	Affymetrix [20259828] (imputed)	N
6	rs1871859	6	151898506	rs1871859	2022-11-17	34887591	Graham SE	2021-12-09	Nature	www.ncbi.nlm.nih.gov/pubmed/34887591	The power of genetic diversity in genome-wide association studies of lipids.	Total cholesterol levels	40,963 South Asian ancestry individuals, 48,057 Hispanic individuals, 99,432 Admixed African or African ancestry individuals, 146,492 East Asian ancestry individuals, 1,320,016 European ancestry individuals	NA	6q25.1		CCDC170			ENSG00000120262	NA	NA	rs1871859-?	rs1871859	0	1871859	intron_variant	0	NR	3e-23	22.5229		NA		NR [52000000] (imputed)	N
6	rs1871859	6	151898506	rs1871859	2021-01-22	33097703	Surakka I	2020-10-23	Nat Commun	www.ncbi.nlm.nih.gov/pubmed/33097703	MEPE loss-of-function variant associates with decreased bone mineral density and increased fracture risk.	Ultradistal forearm bone mineral density	21,907 European ancestry individuals	NA	6q25.1	NR	CCDC170			ENSG00000120262	NA	NA	rs1871859-?	rs1871859	0	1871859	intron_variant	0	0.862525	8e-13	12.0969		0.111489	[0.081-0.142] SD units increase	Illumina [11603265] (imputed)	N
6	rs1871859	6	151898506	rs1871859	2022-11-17	34887591	Graham SE	2021-12-09	Nature	www.ncbi.nlm.nih.gov/pubmed/34887591	The power of genetic diversity in genome-wide association studies of lipids.	Total cholesterol levels	1,320,016 European ancestry individuals	NA	6q25.1		CCDC170			ENSG00000120262	NA	NA	rs1871859-T	rs1871859	0	1871859	intron_variant	0	0.129984	1e-17	17		0.02046	[0.017-0.024] unit increase	NR [52000000] (imputed)	N
6	rs1871859	6	151898506	rs1871859	2022-11-17	34887591	Graham SE	2021-12-09	Nature	www.ncbi.nlm.nih.gov/pubmed/34887591	The power of genetic diversity in genome-wide association studies of lipids.	Non-HDL cholesterol levels	40,963 South Asian ancestry individuals, 48,057 Hispanic individuals, 99,432 Admixed African or African ancestry individuals, 146,492 East Asian ancestry individuals, 1,320,016 European ancestry individuals	NA	6q25.1		CCDC170			ENSG00000120262	NA	NA	rs1871859-?	rs1871859	0	1871859	intron_variant	0	NR	4e-14	13.3979		NA		NR [52000000] (imputed)	N
6	rs1871859	6	151898506	rs1871859	2022-11-17	34887591	Graham SE	2021-12-09	Nature	www.ncbi.nlm.nih.gov/pubmed/34887591	The power of genetic diversity in genome-wide association studies of lipids.	Non-HDL cholesterol levels	1,320,016 European ancestry individuals	NA	6q25.1		CCDC170			ENSG00000120262	NA	NA	rs1871859-T	rs1871859	0	1871859	intron_variant	0	0.131474	9e-13	12.0458		0.020086	[0.015-0.025] unit increase	NR [52000000] (imputed)	N
6	rs1871859	6	151898506	rs1871859	2022-11-17	34887591	Graham SE	2021-12-09	Nature	www.ncbi.nlm.nih.gov/pubmed/34887591	The power of genetic diversity in genome-wide association studies of lipids.	Low density lipoprotein cholesterol levels	40,963 South Asian ancestry individuals, 48,057 Hispanic individuals, 99,432 Admixed African or African ancestry individuals, 146,492 East Asian ancestry individuals, 1,320,016 European ancestry individuals	NA	6q25.1		CCDC170			ENSG00000120262	NA	NA	rs1871859-?	rs1871859	0	1871859	intron_variant	0	NR	2e-17	16.699		NA		NR [52000000] (imputed)	N
6	rs1871859	6	151898506	rs1871859	2022-11-17	34887591	Graham SE	2021-12-09	Nature	www.ncbi.nlm.nih.gov/pubmed/34887591	The power of genetic diversity in genome-wide association studies of lipids.	Low density lipoprotein cholesterol levels	1,320,016 European ancestry individuals	NA	6q25.1		CCDC170			ENSG00000120262	NA	NA	rs1871859-T	rs1871859	0	1871859	intron_variant	0	0.12988	1e-14	14		0.0184903	[0.014-0.023] unit increase	NR [52000000] (imputed)	N
6	rs1871859	6	151898506	rs1871859	2022-11-17	36329257	Lee CJ	2022-11-03	Commun Biol	www.ncbi.nlm.nih.gov/pubmed/36329257	Phenome-wide analysis of Taiwan Biobank reveals novel glycemia-related loci and genetic risks for diabetes.	Bone stiffness index	75,665 Taiwanese ancestry individuals	NA	6q25.1		CCDC170			ENSG00000120262	NA	NA	rs1871859-?	rs1871859	0	1871859	intron_variant	0	NR	2e-17	16.699	(Conditioned on rs35883965)	NA		NR [5925277] (imputed)	N
6	rs1871859	6	151898506	rs1871859	2021-12-14	34594039	Sakaue S	2021-09-30	Nat Genet	www.ncbi.nlm.nih.gov/pubmed/34594039	A cross-population atlas of genetic associations for 220 human phenotypes.	Lymphocyte count	349,856 European ancestry individuals, 95,717 East Asian ancestry individuals	NA	6q25.1		CCDC170			ENSG00000120262	NA	NA	rs1871859-T	rs1871859	0	1871859	intron_variant	0	NR	6e-09	8.22185		0.0163	[0.011-0.022] unit increase	Affymetrix, Illumina [20531022] (imputed)	N
6	rs4869743	6	151900047	rs1891002	2017-07-14	28472463	Mullin BH	2017-05-04	Hum Mol Genet	www.ncbi.nlm.nih.gov/pubmed/28472463	Genome-wide association study meta-analysis for quantitative ultrasound parameters of bone identifies five novel loci for broadband ultrasound attenuation.	Bone ultrasound measurement (broadband ultrasound attenuation)	1,268 whole genome sequenced European ancestry women, 8,880 European ancestry women, 6,479 European ancestry men	NA	6q25.1	CCDC170, ESR1	CCDC170			ENSG00000120262	NA	NA	rs1891002-A	rs1891002	0	1891002	intron_variant	0	0.29	2e-10	9.69897		0.08	[0.06-0.1] unit decrease	Illumina [11973598] (imputed)	N
6	rs4869743	6	151900047	rs1891002	2018-10-18	30048462	Kim SK	2018-07-26	PLoS One	www.ncbi.nlm.nih.gov/pubmed/30048462	Identification of 613 new loci associated with heel bone mineral density and a polygenic risk score for bone mineral density, osteoporosis and fracture.	Heel bone mineral density	394,929 European ancestry individuals	NA	6q25.1		CCDC170			ENSG00000120262	NA	NA	rs1891002-?	rs1891002	0	1891002	intron_variant	0	NR	1e-300	300		0.0883992	[0.084-0.093] unit increase	Affymetrix [20259828] (imputed)	N
6	rs4869743	6	151900047	rs1891002	2021-01-22	33097703	Surakka I	2020-10-23	Nat Commun	www.ncbi.nlm.nih.gov/pubmed/33097703	MEPE loss-of-function variant associates with decreased bone mineral density and increased fracture risk.	Ultradistal forearm bone mineral density	21,907 European ancestry individuals	NA	6q25.1	NR	CCDC170			ENSG00000120262	NA	NA	rs1891002-?	rs1891002	0	1891002	intron_variant	0	0.726685	3e-19	18.5229		0.107421	[0.084-0.131] SD units increase	Illumina [11603265] (imputed)	N
6	rs9478217	6	151901337	rs11155797	2022-04-13	34673960	Greenbaum J	2021-10-21	Hum Mol Genet	www.ncbi.nlm.nih.gov/pubmed/34673960	A multi-ethnic whole genome sequencing study to identify novel loci for bone mineral density.	Bone mineral density (femoral neck)	1,825 African American females, 26,724 European ancestry females, 1,683 Hispanic females	NA	6q25.1		CCDC170			ENSG00000120262	NA	NA	rs11155797-?	rs11155797	0	11155797	intron_variant	0	NR	9e-12	11.0458		NA		NR [NR] (imputed)	N
6	rs4869743	6	151901409	rs4870044	2019-12-03	29083408	Liu DJ	2017-10-30	Nat Genet	www.ncbi.nlm.nih.gov/pubmed/29083408	Exome-wide association study of plasma lipids in >300,000 individuals.	Total cholesterol levels	up to 237,050 European ancestry individuals, up to 16,935 African ancestry individuals, up to 30,468 South Asian ancestry individuals, up to 8,287 East Asian ancestry individuals, 5,084 Hispanic individuals	up to 286,268 European and unknown ancestry individuals	6q25.1	C6orf97	CCDC170			ENSG00000120262	NA	NA	rs4870044-T	rs4870044	0	4870044	intron_variant	0	NR	2e-09	8.69897		0.0125688	[0.0085-0.0167] unit increase	Illumina [242289]	N
6	rs4869743	6	151901409	rs4870044	2019-12-03	29083408	Liu DJ	2017-10-30	Nat Genet	www.ncbi.nlm.nih.gov/pubmed/29083408	Exome-wide association study of plasma lipids in >300,000 individuals.	Total cholesterol levels	up to 237,050 European ancestry individuals	NA	6q25.1	NR	CCDC170			ENSG00000120262	NA	NA	rs4870044-T	rs4870044	0	4870044	intron_variant	0	0.29	3e-07	6.52288		0.016	unit increase	Illumina [242289]	N
6	rs4869743	6	151901409	rs4870044	2008-06-20	18445777	Styrkarsdottir U	2008-04-29	N Engl J Med	www.ncbi.nlm.nih.gov/pubmed/18445777	Multiple genetic loci for bone mineral density and fractures.	Bone mineral density (hip)	5,861 European ancestry individuals	7,925 European ancestry individuals	6q25.1	ESR1, C6orf97	CCDC170			ENSG00000120262	NA	NA	rs4870044-T	rs4870044	0	4870044	intron_variant	0	0.28	2e-07	6.69897		0.08	[0.05-0.11] s.d. decrease	Illumina [301019]	N
6	rs4869743	6	151901409	rs4870044	2008-06-20	18445777	Styrkarsdottir U	2008-04-29	N Engl J Med	www.ncbi.nlm.nih.gov/pubmed/18445777	Multiple genetic loci for bone mineral density and fractures.	Bone mineral density (spine)	5,861 European ancestry individuals	7,925 European ancestry individuals	6q25.1	ESR1	CCDC170			ENSG00000120262	NA	NA	rs4870044-T	rs4870044	0	4870044	intron_variant	0	0.28	2e-11	10.699		0.11	[0.08-0.14] s.d. decrease	Illumina [301019]	N
6	rs4869743	6	151901409	rs4870044	2021-02-19	33547301	Chen VL	2021-02-05	Nat Commun	www.ncbi.nlm.nih.gov/pubmed/33547301	Genome-wide association study of serum liver enzymes implicates diverse metabolic and liver pathology.	Serum alkaline phosphatase levels	390,964 European ancestry individuals	105,030 East Asian ancestry individuals	6q25.1	CCDC170	CCDC170			ENSG00000120262	NA	NA	rs4870044-T	rs4870044	0	4870044	intron_variant	0	0.29	1e-08	8		5.68	z-score increase	Affymetrix [4311822] (imputed)	N
6	rs4869743	6	151901802	rs4869739	2014-10-01	24430505	Moayyeri A	2014-01-14	Hum Mol Genet	www.ncbi.nlm.nih.gov/pubmed/24430505	Genetic determinants of heel bone properties: genome-wide association meta-analysis and replication in the GEFOS/GENOMOS consortium.	Bone properties (heel)	2,483 East Asian ancestry individuals, 1,885 European ancestry individuals, 11,146 individuals	10,074 European ancestry individuals, 2,870 European and other ancestry individuals, 21,434 individuals	6q25.1	ESR1, CCDC170	CCDC170			ENSG00000120262	NA	NA	rs4869739-T	rs4869739	0	4869739	intron_variant	0	0.33	3e-18	17.5229	(VOS)	0.07	[0.06-0.09] unit decrease	Affymetrix, Illumina [up to 2609590] (imputed)	N
6	rs4869743	6	151901802	rs4869739	2017-07-14	28472463	Mullin BH	2017-05-04	Hum Mol Genet	www.ncbi.nlm.nih.gov/pubmed/28472463	Genome-wide association study meta-analysis for quantitative ultrasound parameters of bone identifies five novel loci for broadband ultrasound attenuation.	Bone ultrasound measurement (velocity of sound)	1,268 whole genome sequenced European ancestry women, 8,880 European ancestry women, 6,479 European ancestry men	NA	6q25.1	CCDC170, ESR1	CCDC170			ENSG00000120262	NA	NA	rs4869739-T	rs4869739	0	4869739	intron_variant	0	0.29	1e-11	11		0.08	[0.06-0.1] unit decrease	Illumina [11973598] (imputed)	N
6	rs4869743	6	151901802	rs4869739	2018-10-18	30048462	Kim SK	2018-07-26	PLoS One	www.ncbi.nlm.nih.gov/pubmed/30048462	Identification of 613 new loci associated with heel bone mineral density and a polygenic risk score for bone mineral density, osteoporosis and fracture.	Heel bone mineral density	394,929 European ancestry individuals	NA	6q25.1	CCDC170	CCDC170			ENSG00000120262	NA	NA	rs4869739-?	rs4869739	0	4869739	intron_variant	0	NR	0	339.398		NA		Affymetrix [20259828] (imputed)	N
6	rs4869743	6	151907748	rs4869742	2019-01-28	30598549	Morris JA	2018-12-31	Nat Genet	www.ncbi.nlm.nih.gov/pubmed/30598549	An atlas of genetic influences on osteoporosis in humans and mice.	Fractures	53,184 British ancestry cases, 373,611 British ancestry controls	367,900 European ancestry cases, 363,919 European ancestry controls	6q25.1	CCDC170	CCDC170			ENSG00000120262	NA	NA	rs4869742-C	rs4869742	0	4869742	intron_variant	0	0.7088	2e-23	22.699		0.0327	[0.026-0.039] unit decrease	NR [13977204] (imputed)	N
6	rs4869743	6	151907748	rs4869742	2011-06-01	21540461	Kim DH	2011-05-03	Blood	www.ncbi.nlm.nih.gov/pubmed/21540461	A genome-wide association study identifies novel loci associated with susceptibility to chronic myeloid leukemia.	Chronic myeloid leukemia	201 Korean ancestry cases, 497 Korean ancestry controls	237 Korean ancestry cases, 1,000 Korean ancestry controls, 232 European ancestry cases, 576 European ancestry controls	6q25.1	AKAP12, ZBTB2, MTHFD1L, RMND1, C6orf211, ESR1, C6orf97	CCDC170			ENSG00000120262	NA	NA	rs4869742-T	rs4869742	0	4869742	intron_variant	0	0.77	2e-06	5.69897		1.67	[1.35-2.04]	Affymetrix [456522]	N
6	rs4869743	6	151907748	rs4869742	2013-04-11	22504420	Estrada K	2012-04-15	Nat Genet	www.ncbi.nlm.nih.gov/pubmed/22504420	Genome-wide meta-analysis identifies 56 bone mineral density loci and reveals 14 loci associated with risk of fracture.	Lumbar spine bone mineral density	Up to 32,961 European and East Asian ancestry individuals	Up to 50,933 European and East Asian ancestry individuals	6q25.1	C6orf97	CCDC170			ENSG00000120262	NA	NA	rs4869742-T	rs4869742	0	4869742	intron_variant	0	0.31	4e-35	34.3979		0.08	[NR] unit decrease	Affymetrix, Illumina [~ 2500000] (imputed)	N
6	rs4869743	6	151907748	rs4869742	2021-01-22	33097703	Surakka I	2020-10-23	Nat Commun	www.ncbi.nlm.nih.gov/pubmed/33097703	MEPE loss-of-function variant associates with decreased bone mineral density and increased fracture risk.	Ultradistal forearm bone mineral density	21,907 European ancestry individuals	NA	6q25.1	NR	CCDC170			ENSG00000120262	NA	NA	rs4869742-T	rs4869742	0	4869742	intron_variant	0	0.273	2e-19	18.699		0.108	[0.084-0.132] SD units decrease	Illumina [11603265] (imputed)	N
6	rs4869743	6	151908012	rs4869744	2018-09-20	28869591	Kemp JP	2017-09-04	Nat Genet	www.ncbi.nlm.nih.gov/pubmed/28869591	Identification of 153 new loci associated with heel bone mineral density and functional involvement of GPC6 in osteoporosis.	Heel bone mineral density	76,067 European ancestry women, 66,420 European ancestry men	NA	6q25.1	CCDC170	CCDC170			ENSG00000120262	NA	NA	rs4869744-T	rs4869744	0	4869744	intron_variant	0	0.710987	1e-70	70	(men)	0.0987417	[0.088-0.11] unit increase	NR [17166351] (imputed)	N
6	rs4869743	6	151908012	rs4869744	2018-09-20	28869591	Kemp JP	2017-09-04	Nat Genet	www.ncbi.nlm.nih.gov/pubmed/28869591	Identification of 153 new loci associated with heel bone mineral density and functional involvement of GPC6 in osteoporosis.	Heel bone mineral density	76,067 European ancestry women, 66,420 European ancestry men	NA	6q25.1	CCDC170	CCDC170			ENSG00000120262	NA	NA	rs4869744-T	rs4869744	0	4869744	intron_variant	0	0.711636	9e-80	79.0458	(women)	0.0925895	[0.083-0.103] unit increase	NR [17166351] (imputed)	N
6	rs4869743	6	151908012	rs4869744	2018-09-20	28869591	Kemp JP	2017-09-04	Nat Genet	www.ncbi.nlm.nih.gov/pubmed/28869591	Identification of 153 new loci associated with heel bone mineral density and functional involvement of GPC6 in osteoporosis.	Heel bone mineral density	76,067 European ancestry women, 66,420 European ancestry men	NA	6q25.1	CCDC170	CCDC170			ENSG00000120262	NA	NA	rs4869744-T	rs4869744	0	4869744	intron_variant	0	0.711333	4e-150	149.398		0.0946706	[0.087-0.102] unit increase	NR [17166351] (imputed)	N
6	rs4869743	6	151908012	rs4869744	2018-10-18	30048462	Kim SK	2018-07-26	PLoS One	www.ncbi.nlm.nih.gov/pubmed/30048462	Identification of 613 new loci associated with heel bone mineral density and a polygenic risk score for bone mineral density, osteoporosis and fracture.	Heel bone mineral density	394,929 European ancestry individuals	NA	6q25.1		CCDC170			ENSG00000120262	NA	NA	rs4869744-?	rs4869744	0	4869744	intron_variant	0	NR	1e-300	300		0.0882182	[0.084-0.093] unit increase	Affymetrix [20259828] (imputed)	N
6	rs4869743	6	151908012	rs4869744	2021-11-29	33893285	Guindo-Martinez M	2021-04-23	Nat Commun	www.ncbi.nlm.nih.gov/pubmed/33893285	The impact of non-additive genetic associations on age-related complex diseases.	Osteoporosis	5,399 European ancestry cases, 51,238 European ancestry controls	NA	6q25.1		CCDC170			ENSG00000120262	NA	NA	rs4869744-C	rs4869744	0	4869744	intron_variant	0	0.291755	4e-09	8.39794		1.15		Affymetrix [15544346] (imputed)	N
6	rs9478217	6	151910126	rs6557155	2018-03-05	29304378	Medina-Gomez C	2018-01-04	Am J Hum Genet	www.ncbi.nlm.nih.gov/pubmed/29304378	Life-Course Genome-wide Association Study Meta-analysis of Total Body BMD and Assessment of Age-Specific Effects.	Total body bone mineral density	56,284 European ancestry individuals, up to 1,333 African American individuals, up to 9,328 admixed individuals	NA	6q25.1	NR	CCDC170			ENSG00000120262	NA	NA	rs6557155-T	rs6557155	0	6557155	intron_variant	0	0.4318	3e-37	36.5229		0.0751	unit decrease	Affymetrix, Illumina [~ 23700000] (imputed)	N
6	rs9478217	6	151910126	rs6557155	2018-03-05	29304378	Medina-Gomez C	2018-01-04	Am J Hum Genet	www.ncbi.nlm.nih.gov/pubmed/29304378	Life-Course Genome-wide Association Study Meta-analysis of Total Body BMD and Assessment of Age-Specific Effects.	Total body bone mineral density	56,284 European ancestry individuals, up to 1,333 African American individuals, up to 9,328 admixed individuals	NA	6q25.1	NR	CCDC170			ENSG00000120262	NA	NA	rs6557155-T	rs6557155	0	6557155	intron_variant	0	0.4158	3e-34	33.5229	(European)	0.0785	unit decrease	Affymetrix, Illumina [~ 23700000] (imputed)	N
6	rs9478217	6	151910126	rs6557155	2018-03-05	29304378	Medina-Gomez C	2018-01-04	Am J Hum Genet	www.ncbi.nlm.nih.gov/pubmed/29304378	Life-Course Genome-wide Association Study Meta-analysis of Total Body BMD and Assessment of Age-Specific Effects.	Total body bone mineral density (age 45-60)	18,805 European individuals	NA	6q25.1	NR	CCDC170			ENSG00000120262	NA	NA	rs6557155-T	rs6557155	0	6557155	intron_variant	0	0.4255	1e-18	18		0.0968	unit decrease	Affymetrix, Illumina [~ 23700000] (imputed)	N
6	rs9478217	6	151910126	rs6557155	2018-03-05	29304378	Medina-Gomez C	2018-01-04	Am J Hum Genet	www.ncbi.nlm.nih.gov/pubmed/29304378	Life-Course Genome-wide Association Study Meta-analysis of Total Body BMD and Assessment of Age-Specific Effects.	Total body bone mineral density (age over 60)	22,504 European ancestry and African American individuals	NA	6q25.1	NR	CCDC170			ENSG00000120262	NA	NA	rs6557155-T	rs6557155	0	6557155	intron_variant	0	0.428	5e-22	21.301		0.0981	unit decrease	Affymetrix, Illumina [~ 23700000] (imputed)	N
6	rs4869743	6	151911872	rs9383929	2017-07-14	28472463	Mullin BH	2017-05-04	Hum Mol Genet	www.ncbi.nlm.nih.gov/pubmed/28472463	Genome-wide association study meta-analysis for quantitative ultrasound parameters of bone identifies five novel loci for broadband ultrasound attenuation.	Bone ultrasound measurement (broadband ultrasound attenuation)	1,268 whole genome sequenced European ancestry women, 8,880 European ancestry women, 6,479 European ancestry men	NA	6q25.1	CCDC170, ESR1	CCDC170			ENSG00000120262	NA	NA	rs9383929-A	rs9383929	0	9383929	intron_variant	0	0.29	3e-08	7.52288	(male)	0.11	[0.071-0.149] unit decrease	Illumina [11973598] (imputed)	N
6	rs4869743	6	151911872	rs9383929	2022-04-13	34673960	Greenbaum J	2021-10-21	Hum Mol Genet	www.ncbi.nlm.nih.gov/pubmed/34673960	A multi-ethnic whole genome sequencing study to identify novel loci for bone mineral density.	Bone mineral density (spine)	1,123 African American males, 12,382 European ancestry males, 768 Hispanic males	NA	6q25.1		CCDC170			ENSG00000120262	NA	NA	rs9383929-?	rs9383929	0	9383929	intron_variant	0	NR	1e-11	11		NA		NR [NR] (imputed)	N
6	rs1038304	6	151932778	rs1023940	2022-04-13	34673960	Greenbaum J	2021-10-21	Hum Mol Genet	www.ncbi.nlm.nih.gov/pubmed/34673960	A multi-ethnic whole genome sequencing study to identify novel loci for bone mineral density.	Bone mineral density (spine)	2,948 African American individuals, 39,107 European ancestry individuals, 2,451 Hispanic individuals	NA	6q25.1		CCDC170			ENSG00000120262	NA	NA	rs1023940-?	rs1023940	0	1023940	intron_variant	0	NR	2e-16	15.699		NA		NR [15500000] (imputed)	N
[truncated: 563 more rows]
