# Supplementary material for: Deep learning and genome-wide association meta-analyses of bone marrow adiposity in the UK Biobank
Source: Nat Commun. 2025 Jan 2;16:99. doi: 10.1038/s41467-024-55422-4 (PMC11697225; doi:10.1038/s41467-024-55422-4)
Supplement: Supplementary file 61 — Supplementary Data 58 [file 41467_2024_55422_MOESM61_ESM.xlsx]

## Sheet: Supplementary Table 58
Supplementary Table 58: Summary of GWAS catalog for meta-GWAS in white unrelated sample by sex group for femoral diaphysis
Diaphysis
GenomicLocus	IndSigSNP	chr	bp	snp	DateAddedToCatalog	PMID	FirstAuth	Date	Journal	Link	Study	Trait	InitialN	ReplicationN	Region	ReportedGene	MappedGene	UpGene	DownGene	SNP_Gene_ID	UpGeneDist	DownGeneDist	Strongest	SNPs	marged	SNP_ID_cur	Context	intergenic	RiskAF	P	Pmlog	Ptext	OrBeta	X95CI	Platform	CNV
Male
1	rs11128603	3	12329783	rs17036160	2020-09-14	32541925	Vujkovic M	2020-06-15	Nat Genet	www.ncbi.nlm.nih.gov/pubmed/32541925	Discovery of 318 new risk loci for type 2 diabetes and related vascular outcomes among 1.4 million participants in a multi-ancestry meta-analysis.	Type 2 diabetes	148,726 European ancestry cases, 24,646 African American cases, 8,616 Hispanic cases, 46,511 Asian ancestry cases, 965,732 European ancestry controls, 31,446 African American controls, 11,829 Hispanic controls, 169,776 Asian ancestry controls	NA	3p25.2	NR	PPARG			ENSG00000132170	NA	NA	rs17036160-C	rs17036160	0	17036160	intron_variant	0	0.8874	2e-53	52.699		0.1007	[0.088-0.113] unit increase	Affymetrix, Illumina [at least 945603] (imputed)	N
1	rs11128603	3	12329783	rs17036160	2020-09-14	32541925	Vujkovic M	2020-06-15	Nat Genet	www.ncbi.nlm.nih.gov/pubmed/32541925	Discovery of 318 new risk loci for type 2 diabetes and related vascular outcomes among 1.4 million participants in a multi-ancestry meta-analysis.	Type 2 diabetes	148,726 European ancestry cases, 965,732 European ancestry controls	NA	3p25.2	NR	PPARG			ENSG00000132170	NA	NA	rs17036160-C	rs17036160	0	17036160	intron_variant	0	0.8796	3e-47	46.5229		0.1028	[0.089-0.117] unit increase	Affymetrix, Illumina [1198787] (imputed)	N
1	rs11128603	3	12329783	rs17036160	2019-02-08	30595370	Kichaev G	2018-12-27	Am J Hum Genet	www.ncbi.nlm.nih.gov/pubmed/30595370	Leveraging Polygenic Functional Enrichment to Improve GWAS Power.	Type 2 diabetes	approximately 459,000 European ancestry individuals	NA	3p25.2		PPARG			ENSG00000132170	NA	NA	rs17036160-?	rs17036160	0	17036160	intron_variant	0	NR	1e-11	11		NA		NR [~ 8900000] (imputed)	N
1	rs11128603	3	12329783	rs17036160	2019-06-21	31015401	Wu Y	2019-04-23	Nat Commun	www.ncbi.nlm.nih.gov/pubmed/31015401	Genome-wide association study of medication-use and associated disease in the UK Biobank.	Medication use (drugs used in diabetes)	15,272 European ancestry cases, 29,0641 European ancestry controls	NA	3p25.2	PPARG	PPARG			ENSG00000132170	NA	NA	rs17036160-T	rs17036160	0	17036160	intron_variant	0	0.116465	7e-11	10.1549		0.118091	[0.083-0.154] unit decrease	Affymetrix [7288503] (imputed)	N
1	rs11128603	3	12329783	rs17036160	2019-08-12	31235810	Fung K	2019-06-24	Sci Rep	www.ncbi.nlm.nih.gov/pubmed/31235810	Genome-wide association study identifies loci for arterial stiffness index in 127,121 UK Biobank participants.	Arterial stiffness index	127,121 European ancestry individuals	NA	3p25.2	PPARG	PPARG			ENSG00000132170	NA	NA	rs17036160-C	rs17036160	0	17036160	intron_variant	0	0.882	4e-06	5.39794		0.028	[0.016-0.04] unit increase	Affymetrix [~ 10446505] (imputed)	N
1	rs11128603	3	12329783	rs17036160	2022-07-25	35654975	Vujkovic M	2022-06-02	Nat Genet	www.ncbi.nlm.nih.gov/pubmed/35654975	A multiancestry genome-wide association study of unexplained chronic ALT elevation as a proxy for nonalcoholic fatty liver disease with histological and radiological validation.	Chronic elevation of alanine aminotransferase (cALT) levels	95,472 European ancestry cases, 68,725 European ancestry controls, 23,977 African American cases, 13,387 African American controls, 7,650 Hispanic cases, 7,468 Hispanic controls, 1,088 Asian ancestry cases, 828 Asian ancestry controls	NA	3p25.2		PPARG			ENSG00000132170	NA	NA	rs17036160-T	rs17036160	0	17036160	intron_variant	0	0.115	3e-10	9.52288		0.068	[0.046-0.09] unit decrease	NR [NR] (imputed)	N
1	rs11128603	3	12329783	rs17036160	2022-03-01	34951656	Downie CG	2021-12-24	Diabetologia	www.ncbi.nlm.nih.gov/pubmed/34951656	Multi-ethnic GWAS and fine-mapping of glycaemic traits identify novel loci in the PAGE Study.	Glycated haemoglobin HbA1c levels adjusted for BMI	9,228 European ancestry individuals	NA	3p25.2		PPARG			ENSG00000132170	NA	NA	rs17036160-T	rs17036160	0	17036160	intron_variant	0	0.1229	3e-07	6.52288		0.0805	[0.05-0.111] unit decrease	Affymetrix, Illumina [23060038] (imputed)	N
1	rs11128603	3	12329783	rs17036160	2022-03-01	34951656	Downie CG	2021-12-24	Diabetologia	www.ncbi.nlm.nih.gov/pubmed/34951656	Multi-ethnic GWAS and fine-mapping of glycaemic traits identify novel loci in the PAGE Study.	Fasting insulin adjusted for BMI	48,395 European ancestry, African American or Afro-Caribbean, Hispanic or Latin American, Asian ancestry, Other ancestry, Native American ancestry individuals	NA	3p25.2		PPARG			ENSG00000132170	NA	NA	rs17036160-T	rs17036160	0	17036160	intron_variant	0	0.1002	9e-10	9.04576		0.0718	[0.049-0.095] unit decrease	Affymetrix, Illumina [28462191] (imputed)	N
1	rs11128603	3	12329783	rs17036160	2022-08-19	35551307	Mahajan A	2022-05-12	Nat Genet	www.ncbi.nlm.nih.gov/pubmed/35551307	Multi-ancestry genetic study of type 2 diabetes highlights the power of diverse populations for discovery and translation.	Type 2 diabetes	251,740 European ancestry individuals, 139,705 East Asian ancestry individuals, 40,737 South Asian ancestry individuals, 27,417 Hispanic individuals, 30,167 African American individuals, 2,426 Zulu ancestry individuals	NA	3p25.2		PPARG			ENSG00000132170	NA	NA	rs17036160-C	rs17036160	0	17036160	intron_variant	0	NR	1e-40	40		1.12	[1.1-1.14]	Affymetrix, Illumina [10454876] (imputed)	N
1	rs11128603	3	12329783	rs17036160	2022-08-19	35551307	Mahajan A	2022-05-12	Nat Genet	www.ncbi.nlm.nih.gov/pubmed/35551307	Multi-ancestry genetic study of type 2 diabetes highlights the power of diverse populations for discovery and translation.	Type 2 diabetes	139,705 East Asian ancestry individuals	NA	3p25.2		PPARG			ENSG00000132170	NA	NA	rs17036160-C	rs17036160	0	17036160	intron_variant	0	0.953	1e-07	7		0.115	[0.072-0.158] unit increase	Affymetrix, Illumina [9106251] (imputed)	N
1	rs11128603	3	12329783	rs17036160	2022-08-19	35551307	Mahajan A	2022-05-12	Nat Genet	www.ncbi.nlm.nih.gov/pubmed/35551307	Multi-ancestry genetic study of type 2 diabetes highlights the power of diverse populations for discovery and translation.	Type 2 diabetes	251,740 European ancestry individuals	NA	3p25.2		PPARG			ENSG00000132170	NA	NA	rs17036160-C	rs17036160	0	17036160	intron_variant	0	0.874	1e-33	33		0.115	[0.095-0.135] unit increase	Affymetrix, Illumina [10454876] (imputed)	N
1	rs11128603	3	12329783	rs17036160	2022-08-19	35551307	Mahajan A	2022-05-12	Nat Genet	www.ncbi.nlm.nih.gov/pubmed/35551307	Multi-ancestry genetic study of type 2 diabetes highlights the power of diverse populations for discovery and translation.	Type 2 diabetes	40,737 South Asian ancestry individuals	NA	3p25.2		PPARG			ENSG00000132170	NA	NA	rs17036160-C	rs17036160	0	17036160	intron_variant	0	0.881	5e-07	6.30103		0.115	[0.07-0.16] unit increase	Affymetrix, Illumina [10401622] (imputed)	N
1	rs11128603	3	12329783	rs17036160	2021-12-14	34594039	Sakaue S	2021-09-30	Nat Genet	www.ncbi.nlm.nih.gov/pubmed/34594039	A cross-population atlas of genetic associations for 220 human phenotypes.	Type 2 diabetes	38,841 European ancestry cases, 451,248 European ancestry controls, 45,383 East Asian ancestry cases, 132,032 East Asian ancestry controls	NA	3p25.2		PPARG			ENSG00000132170	NA	NA	rs17036160-T	rs17036160	0	17036160	intron_variant	0	NR	2e-22	21.699		0.1092	[0.087-0.131] unit decrease	Affymetrix, Illumina [25845091] (imputed)	N
1	rs11128603	3	12329783	rs17036160	2021-12-14	34594039	Sakaue S	2021-09-30	Nat Genet	www.ncbi.nlm.nih.gov/pubmed/34594039	A cross-population atlas of genetic associations for 220 human phenotypes.	Medication use (drugs used in diabetes)	15,272 European ancestry cases, 290,641 European ancestry controls, 30,515 East Asian ancestry cases, 148,211 East Asian ancestry controls	NA	3p25.2		PPARG			ENSG00000132170	NA	NA	rs17036160-T	rs17036160	0	17036160	intron_variant	0	NR	4e-15	14.3979		0.1203	[0.09-0.15] unit decrease	Affymetrix, Illumina [15248280] (imputed)	N
1	rs11128603	3	12336507	rs11709077	2020-01-08	30297969	Mahajan A	2018-10-08	Nat Genet	www.ncbi.nlm.nih.gov/pubmed/30297969	Fine-mapping type 2 diabetes loci to single-variant resolution using high-density imputation and islet-specific epigenome maps.	Type 2 diabetes	74,124 European ancestry cases, 824,006 European ancestry controls	NA	3p25.2	PPARG	PPARG			ENSG00000132170	NA	NA	rs11709077-G	rs11709077	0	11709077	intron_variant	0	0.8765	2e-36	35.699		1.14	[1.11-1.16]	Affymetrix, Illumina [~ 27000000] (imputed)	N
1	rs11128603	3	12336507	rs11709077	2017-12-11	22885922	Morris AP	2012-09-01	Nat Genet	www.ncbi.nlm.nih.gov/pubmed/22885922	Large-scale association analysis provides insights into the genetic architecture and pathophysiology of type 2 diabetes.	Type 2 diabetes	6,377 European ancestry male cases, 5,794 European ancestry female cases, 22,243 European ancestry male controls, 34,619 European ancestry female controls	12,938 European ancestry male cases, 8,553 European ancestry female cases, 904 Pakistani ancestry male cases, 274 Pakistani ancestry female cases, 30,273 European ancestry male controls, 25,374 European ancestry female controls, 2,088 Pakistani ancestry male controls, 384 Pakistani ancestry female controls	3p25.2	PPARG	PPARG			ENSG00000132170	NA	NA	rs11709077-G	rs11709077	0	11709077	intron_variant	0	NR	1e-08	8	(female)	1.14	[1.09-1.20]	Affymetrix, Illumina [up to 2500000] (imputed)	N
1	rs11128603	3	12336507	rs11709077	2017-12-11	22885922	Morris AP	2012-09-01	Nat Genet	www.ncbi.nlm.nih.gov/pubmed/22885922	Large-scale association analysis provides insights into the genetic architecture and pathophysiology of type 2 diabetes.	Type 2 diabetes	6,377 European ancestry male cases, 5,794 European ancestry female cases, 22,243 European ancestry male controls, 34,619 European ancestry female controls	12,938 European ancestry male cases, 8,553 European ancestry female cases, 904 Pakistani ancestry male cases, 274 Pakistani ancestry female cases, 30,273 European ancestry male controls, 25,374 European ancestry female controls, 2,088 Pakistani ancestry male controls, 384 Pakistani ancestry female controls	3p25.2	PPARG	PPARG			ENSG00000132170	NA	NA	rs11709077-G	rs11709077	0	11709077	intron_variant	0	NR	2e-07	6.69897	(men)	1.12	[1.07-1.17]	Affymetrix, Illumina [up to 2500000] (imputed)	N
1	rs11128603	3	12336507	rs11709077	2016-01-27	25673413	Locke AE	2015-02-12	Nature	www.ncbi.nlm.nih.gov/pubmed/25673413	Genetic studies of body mass index yield new insights for obesity biology.	Body mass index	up to 104,666 European ancestry male individuals, up to 132,115 European ancestry female individuals, 370 African American male individuals, 517 African American female individuals, 512 Hispanic male individuals, 764 Hispanic female individuals	up to 48,274 European ancestry male individuals, up to 39,864 European ancestry female individuals, 2,441 African American or Afro-Caribbean male individuals, 6,314 African American or Afro-Caribbean female individuals, 919 Filipino male individuals, 828 Filipino female individuals, 205 Seychellois male individuals, 287 Seychellois female individuals, 2,964 South Asian ancestry male individuals, …	3p25.2	PPARG	PPARG			ENSG00000132170	NA	NA	rs11709077-A	rs11709077	0	11709077	intron_variant	0	0.131	1e-07	7		0.024	[0.015-0.032] kg/m2 increase	Affymetrix, Illumina [2550021]	N
1	rs11128603	3	12336507	rs11709077	2016-01-27	25673413	Locke AE	2015-02-12	Nature	www.ncbi.nlm.nih.gov/pubmed/25673413	Genetic studies of body mass index yield new insights for obesity biology.	Body mass index	up to 104,666 European ancestry male individuals, up to 132,115 European ancestry female individuals, 370 African American male individuals, 517 African American female individuals, 512 Hispanic male individuals, 764 Hispanic female individuals	up to 48,274 European ancestry male individuals, up to 39,864 European ancestry female individuals, 2,441 African American or Afro-Caribbean male individuals, 6,314 African American or Afro-Caribbean female individuals, 919 Filipino male individuals, 828 Filipino female individuals, 205 Seychellois male individuals, 287 Seychellois female individuals, 2,964 South Asian ancestry male individuals, …	3p25.2	PPARG	PPARG			ENSG00000132170	NA	NA	rs11709077-A	rs11709077	0	11709077	intron_variant	0	0.133	2e-07	6.69897	(EA)	0.024	[0.015-0.033] kg/m2 increase	Affymetrix, Illumina [2550021]	N
1	rs11128603	3	12336507	rs11709077	2021-06-09	33972514	Pazoki R	2021-05-10	Nat Commun	www.ncbi.nlm.nih.gov/pubmed/33972514	Genetic analysis in European ancestry individuals identifies 517 loci associated with liver enzymes.	Liver enzyme levels (gamma-glutamyl transferase)	437,194 European ancestry individuals	315,572 European ancestry individuals	3p25.2	PPARG	PPARG			ENSG00000132170	NA	NA	rs11709077-G	rs11709077	0	11709077	intron_variant	0	0.881267	4e-31	30.3979		0.0089575	[0.0074-0.0105] unit increase	Affymetrix [13995440] (imputed)	N
1	rs11128603	3	12344730	rs11712037	2019-02-08	30593698	Hubel C	2018-12-28	Am J Med Genet B Neuropsychiatr Genet	www.ncbi.nlm.nih.gov/pubmed/30593698	Genomics of body fat percentage may contribute to sex bias in anorexia nervosa.	Body fat percentage	70,700 European ancestry female individuals, 85,261 European ancestry male individuals	NA	3p25.2	NR	PPARG			ENSG00000132170	NA	NA	rs11712037-?	rs11712037	0	11712037	intron_variant	0	NR	1e-08	8	(female)	0.30271	[0.2-0.41] unit increase	Affymetrix [7794483] (imputed)	N
1	rs11128603	3	12344730	rs11712037	2019-02-08	30593698	Hubel C	2018-12-28	Am J Med Genet B Neuropsychiatr Genet	www.ncbi.nlm.nih.gov/pubmed/30593698	Genomics of body fat percentage may contribute to sex bias in anorexia nervosa.	Body fat percentage	70,700 European ancestry female individuals, 85,261 European ancestry male individuals	NA	3p25.2	NR	PPARG			ENSG00000132170	NA	NA	rs11712037-?	rs11712037	0	11712037	intron_variant	0	NR	3e-10	9.52288	(male)	0.25189	[0.17-0.33] unit increase	Affymetrix [7794483] (imputed)	N
1	rs11128603	3	12344730	rs11712037	2019-02-08	30593698	Hubel C	2018-12-28	Am J Med Genet B Neuropsychiatr Genet	www.ncbi.nlm.nih.gov/pubmed/30593698	Genomics of body fat percentage may contribute to sex bias in anorexia nervosa.	Body fat percentage	70,700 European ancestry female individuals, 85,261 European ancestry male individuals	NA	3p25.2	NR	PPARG			ENSG00000132170	NA	NA	rs11712037-?	rs11712037	0	11712037	intron_variant	0	NR	4e-17	16.3979		0.27358	[0.21-0.34] unit increase	Affymetrix [7794483] (imputed)	N
1	rs11128603	3	12344730	rs11712037	2021-06-10	34059833	Chen J	2021-05-31	Nat Genet	www.ncbi.nlm.nih.gov/pubmed/34059833	The trans-ancestral genomic architecture of glycemic traits.	Fasting insulin	151,013 European ancestry individuals	NA	3p25.2	PPARG	PPARG			ENSG00000132170	NA	NA	rs11712037-C	rs11712037	0	11712037	intron_variant	0	0.8653	2e-21	20.699		0.0278	[0.022-0.033] unit increase	Affymetrix, Illumina [32635793] (imputed)	N
1	rs11128603	3	12344730	rs11712037	2021-08-13	34315874	Ward LD	2021-07-27	Nat Commun	www.ncbi.nlm.nih.gov/pubmed/34315874	GWAS of serum ALT and AST reveals an association of SLC30A10 Thr95Ile with hypermanganesemia symptoms.	Aspartate aminotransferase levels	386,570 British ancestry individuals, 10,617 Asian or Asian British individuals, 7,426 Black or Black British individuals, 2,321 Chinese ancestry individuals	NA	3p25.2	PPARG	PPARG			ENSG00000132170	NA	NA	rs11712037-?	rs11712037	0	11712037	intron_variant	0	NR	2e-16	15.699		0.0034	[0.0026-0.0042] unit decrease	Affymetrix [21347608] (imputed)	N
1	rs11128603	3	12344730	rs11712037	2021-08-13	34315874	Ward LD	2021-07-27	Nat Commun	www.ncbi.nlm.nih.gov/pubmed/34315874	GWAS of serum ALT and AST reveals an association of SLC30A10 Thr95Ile with hypermanganesemia symptoms.	Alanine aminotransferase levels	387,859 British ancestry individuals, 10,635 Asian or Asian British individuals, 7,468 Black or Black British individuals, 2,338 Chinese ancestry individuals	NA	3p25.2	PPARG	PPARG			ENSG00000132170	NA	NA	rs11712037-?	rs11712037	0	11712037	intron_variant	0	NR	2e-41	40.699		0.0086	[0.0072-0.01] unit decrease	Affymetrix [21347608] (imputed)	N
1	rs11128603	3	12365308	rs13083375	2021-06-09	33972514	Pazoki R	2021-05-10	Nat Commun	www.ncbi.nlm.nih.gov/pubmed/33972514	Genetic analysis in European ancestry individuals identifies 517 loci associated with liver enzymes.	Liver enzyme levels (alanine transaminase)	437,267 European ancestry individuals	315,572 European ancestry individuals	3p25.2	PPARG	PPARG			ENSG00000132170	NA	NA	rs13083375-G	rs13083375	0	13083375	intron_variant	0	0.881515	7e-32	31.1549		0.00690905	[0.0057-0.0081] unit increase	Affymetrix [13995440] (imputed)	N
1	rs11128603	3	12369401	rs13064760	2019-02-08	30595370	Kichaev G	2018-12-27	Am J Hum Genet	www.ncbi.nlm.nih.gov/pubmed/30595370	Leveraging Polygenic Functional Enrichment to Improve GWAS Power.	Red cell distribution width	approximately 445,000 European ancestry individuals	NA	3p25.2		PPARG			ENSG00000132170	NA	NA	rs13064760-?	rs13064760	0	13064760	intron_variant	0	NR	8e-16	15.0969		NA		NR [~ 8900000] (imputed)	N
1	rs11128603	3	12375956	rs2012444	2020-11-24	33067605	Folkersen L	2020-10-16	Nat Metab	www.ncbi.nlm.nih.gov/pubmed/33067605	Genomic and drug target evaluation of 90 cardiovascular proteins in 30,931 individuals.	Fatty acid-binding protein, adipocyte levels	21,758 European ancestry individuals	9,173 individuals	3p25.2		PPARG			ENSG00000132170	NA	NA	rs2012444-T	rs2012444	0	2012444	intron_variant	0	0.13	1e-16	16		0.0914	unit increase	Affymetrix, Illumina [20300000] (imputed)	N
1	rs11128603	3	12375956	rs2012444	2022-04-21	35393509	Loh M	2022-04-07	Commun Biol	www.ncbi.nlm.nih.gov/pubmed/35393509	Identification of genetic effects underlying type 2 diabetes in South Asian and European populations.	Type ii diabetes	16,677 South Asian ancestry cases, 33,856 South Asian ancestry controls	NA	3p25.2		PPARG			ENSG00000132170	NA	NA	rs2012444-T	rs2012444	0	2012444	intron_variant	0	0.1187	2e-07	6.69897		0.1195	[0.075-0.164] decrease	NR [18881775] (imputed)	N
1	rs11128603	3	12375956	rs2012444	2022-04-21	35393509	Loh M	2022-04-07	Commun Biol	www.ncbi.nlm.nih.gov/pubmed/35393509	Identification of genetic effects underlying type 2 diabetes in South Asian and European populations.	Type 2 diabetes (adjusted for BMI)	16,677 South Asian ancestry cases, 33,856 South Asian ancestry controls	NA	3p25.2		PPARG			ENSG00000132170	NA	NA	rs2012444-T	rs2012444	0	2012444	intron_variant	0	0.1187	6e-10	9.22185		0.1467	[0.1-0.19] decrease	NR [18738826] (imputed)	N
1	rs11128603	3	12383714	rs7638903	2022-11-17	34887591	Graham SE	2021-12-09	Nature	www.ncbi.nlm.nih.gov/pubmed/34887591	The power of genetic diversity in genome-wide association studies of lipids.	Triglyceride levels	40,963 South Asian ancestry individuals, 48,057 Hispanic individuals, 99,432 Admixed African or African ancestry individuals, 146,492 East Asian ancestry individuals, 1,320,016 European ancestry individuals	NA	3p25.2		PPARG			ENSG00000132170	NA	NA	rs7638903-?	rs7638903	0	7638903	intron_variant	0	NR	7e-36	35.1549		NA		NR [52000000] (imputed)	N
1	rs11128603	3	12385357	rs3963364	2020-07-06	32499647	Spracklen CN	2020-05-06	Nature	www.ncbi.nlm.nih.gov/pubmed/32499647	Identification of type 2 diabetes loci in 433,540 East Asian individuals.	Type 2 diabetes	77,418 East Asian cases, 356,122 East Asian controls	NA	3p25.2	PPARG	PPARG			ENSG00000132170	NA	NA	rs3963364-C	rs3963364	0	3963364	intron_variant	0	0.95	3e-11	10.5229		1.12	[1.08-1.16]	Affymetrix, Illumina [11800000] (imputed)	N
1	rs11128603	3	12385357	rs3963364	2020-09-14	32541925	Vujkovic M	2020-06-15	Nat Genet	www.ncbi.nlm.nih.gov/pubmed/32541925	Discovery of 318 new risk loci for type 2 diabetes and related vascular outcomes among 1.4 million participants in a multi-ancestry meta-analysis.	Type 2 diabetes	46,511 Asian ancestry cases, 169,776 Asian ancestry controls	NA	3p25.2	NR	PPARG			ENSG00000132170	NA	NA	rs3963364-C	rs3963364	0	3963364	intron_variant	0	0.9598	9e-09	8.04576		0.1502	[0.099-0.201] unit increase	Affymetrix, Illumina [1077427] (imputed)	N
1	rs11128603	3	12385357	rs3963364	2019-05-22	30718926	Suzuki K	2019-02-04	Nat Genet	www.ncbi.nlm.nih.gov/pubmed/30718926	Identification of 28 new susceptibility loci for type 2 diabetes in the Japanese population.	Type 2 diabetes	36,614 Japanese ancestry cases, 155,150 Japanese ancestry controls	NA	3p25.2	PPARG	PPARG			ENSG00000132170	NA	NA	rs3963364-C	rs3963364	0	3963364	intron_variant	0	0.96	9e-09	8.04576		1.16	1.10-1.22	Illumina [12557761] (imputed)	N
1	rs11128603	3	12385357	rs3963364	2022-04-27	35213538	Richardson TG	2022-02-25	PLoS Biol	www.ncbi.nlm.nih.gov/pubmed/35213538	Characterising metabolomic signatures of lipid-modifying therapies through drug target mendelian randomisation.	Triglyceride levels in large VLDL	115,082 European ancestry individuals	NA	3p25.2		PPARG			ENSG00000132170	NA	NA	rs3963364-C	rs3963364	0	3963364	intron_variant	0	0.834932	1e-08	8		0.0325856	[0.021-0.044] unit increase	NR [11722792] (imputed)	N
1	rs11128603	3	12385357	rs3963364	2022-04-27	35213538	Richardson TG	2022-02-25	PLoS Biol	www.ncbi.nlm.nih.gov/pubmed/35213538	Characterising metabolomic signatures of lipid-modifying therapies through drug target mendelian randomisation.	Triglyceride levels in VLDL	115,082 European ancestry individuals	NA	3p25.2		PPARG			ENSG00000132170	NA	NA	rs3963364-C	rs3963364	0	3963364	intron_variant	0	0.834932	3e-08	7.52288		0.0314311	[0.02-0.043] unit increase	NR [11722792] (imputed)	N
1	rs11128603	3	12385357	rs3963364	2022-04-27	35213538	Richardson TG	2022-02-25	PLoS Biol	www.ncbi.nlm.nih.gov/pubmed/35213538	Characterising metabolomic signatures of lipid-modifying therapies through drug target mendelian randomisation.	Average diameter for VLDL particles	115,082 European ancestry individuals	NA	3p25.2		PPARG			ENSG00000132170	NA	NA	rs3963364-C	rs3963364	0	3963364	intron_variant	0	0.834932	6e-10	9.22185		0.0341723	[0.023-0.045] unit increase	NR [11722792] (imputed)	N
1	rs11128603	3	12385357	rs3963364	2022-04-27	35213538	Richardson TG	2022-02-25	PLoS Biol	www.ncbi.nlm.nih.gov/pubmed/35213538	Characterising metabolomic signatures of lipid-modifying therapies through drug target mendelian randomisation.	Concentration of chylomicrons and extremely large VLDL particles	115,082 European ancestry individuals	NA	3p25.2		PPARG			ENSG00000132170	NA	NA	rs3963364-C	rs3963364	0	3963364	intron_variant	0	0.834932	2e-08	7.69897		0.031736	[0.021-0.043] unit increase	NR [11722792] (imputed)	N
1	rs11128603	3	12385357	rs3963364	2022-04-27	35213538	Richardson TG	2022-02-25	PLoS Biol	www.ncbi.nlm.nih.gov/pubmed/35213538	Characterising metabolomic signatures of lipid-modifying therapies through drug target mendelian randomisation.	Ratio of triglycerides to phosphoglycerides	115,006 European ancestry individuals	NA	3p25.2		PPARG			ENSG00000132170	NA	NA	rs3963364-C	rs3963364	0	3963364	intron_variant	0	0.834919	2e-08	7.69897		0.0308501	[0.02-0.042] unit increase	NR [11722792] (imputed)	N
1	rs11128603	3	12385357	rs3963364	2022-04-27	35213538	Richardson TG	2022-02-25	PLoS Biol	www.ncbi.nlm.nih.gov/pubmed/35213538	Characterising metabolomic signatures of lipid-modifying therapies through drug target mendelian randomisation.	Triglyceride levels in very large VLDL	115,082 European ancestry individuals	NA	3p25.2		PPARG			ENSG00000132170	NA	NA	rs3963364-C	rs3963364	0	3963364	intron_variant	0	0.834932	2e-08	7.69897		0.0317934	[0.021-0.043] unit increase	NR [11722792] (imputed)	N
1	rs11128603	3	12385357	rs3963364	2022-04-27	35213538	Richardson TG	2022-02-25	PLoS Biol	www.ncbi.nlm.nih.gov/pubmed/35213538	Characterising metabolomic signatures of lipid-modifying therapies through drug target mendelian randomisation.	Triglyceride levels in chylomicrons and extremely large VLDL	115,082 European ancestry individuals	NA	3p25.2		PPARG			ENSG00000132170	NA	NA	rs3963364-C	rs3963364	0	3963364	intron_variant	0	0.834932	8e-09	8.09691		0.0329281	[0.022-0.044] unit increase	NR [11722792] (imputed)	N
1	rs11128603	3	12385828	rs11128603	2012-11-28	22990020	Huang J	2012-09-18	Blood	www.ncbi.nlm.nih.gov/pubmed/22990020	Genome-wide association study for circulating levels of PAI-1 provides novel insights into its regulation.	Plasminogen activator inhibitor type 1 levels (PAI-1)	19,599 European ancestry individuals	10,764 European ancestry individuals	3p25.2	PPARG	PPARG			ENSG00000132170	NA	NA	rs11128603-?	rs11128603	0	11128603	intron_variant	0	NR	9e-08	7.04576		0.066	[NR] unit increase	Affymetrix, Illumina [2445683] (imputed)	N
1	rs11128603	3	12385828	rs11128603	2021-02-17	33356394	Gill D	2020-12-28	Hypertension	www.ncbi.nlm.nih.gov/pubmed/33356394	Urate, Blood Pressure, and Cardiovascular Disease: Evidence From Mendelian Randomization and Meta-Analysis of Clinical Trials.	Urate levels	454,183 European ancestry individuals	NA	3p25.2	NR	PPARG			ENSG00000132170	NA	NA	rs11128603-A	rs11128603	0	11128603	intron_variant	0	0.88	3e-14	13.5229		0.0218	[0.016-0.027] unit increase	NR [NR]	N
1	rs11128603	3	12385828	rs11128603	2022-07-20	35285134	Temprano-Sagrera G	2022-03-14	J Thromb Haemost	www.ncbi.nlm.nih.gov/pubmed/35285134	Multi-phenotype analyses of hemostatic traits with cardiovascular events reveal novel genetic associations.	Fibrinogen levels or plasminogen activator inhibitor 1 levels (pleiotropy)	120,246 European ancestry individuals with fibrinogen measurements, 19,599 European ancestry individuals with PAI1 measurements	NA	3p25.2		PPARG			ENSG00000132170	NA	NA	rs11128603-?	rs11128603	0	11128603	intron_variant	0	NR	1e-10	10		NA		NR [NR]	N
1	rs11128603	3	12385828	rs11128603	2021-12-14	34594039	Sakaue S	2021-09-30	Nat Genet	www.ncbi.nlm.nih.gov/pubmed/34594039	A cross-population atlas of genetic associations for 220 human phenotypes.	Serum uric acid levels	343,836 European ancestry individuals, 129,405 East Asian ancestry individuals	NA	3p25.2		PPARG			ENSG00000132170	NA	NA	rs11128603-G	rs11128603	0	11128603	intron_variant	0	NR	9e-12	11.0458		0.0203	[0.014-0.026] unit decrease	Affymetrix, Illumina [20535231] (imputed)	N
1	rs11128603	3	12386337	rs4684847	2020-02-07	31761296	Hernandez Cordero AI	2019-11-21	Am J Hum Genet	www.ncbi.nlm.nih.gov/pubmed/31761296	Genome-wide Associations Reveal Human-Mouse Genetic Convergence and Modifiers of Myogenesis, CPNE1 and STC2.	Appendicular lean mass	181,862 European ancestry elderly individuals	NA	3p25.2	NR	PPARG			ENSG00000132170	NA	NA	rs4684847-T	rs4684847	0	4684847	5_prime_UTR_variant	0	0.119848	4e-19	18.3979		0.0937224	[0.073-0.114] unit decrease	Affymetrix [17914406] (imputed)	N
1	rs11128603	3	12386337	rs4684847	2022-07-25	35654975	Vujkovic M	2022-06-02	Nat Genet	www.ncbi.nlm.nih.gov/pubmed/35654975	A multiancestry genome-wide association study of unexplained chronic ALT elevation as a proxy for nonalcoholic fatty liver disease with histological and radiological validation.	Chronic elevation of alanine aminotransferase (cALT) levels	95,472 European ancestry cases, 68,725 European ancestry controls	NA	3p25.2		PPARG			ENSG00000132170	NA	NA	rs4684847-T	rs4684847	0	4684847	5_prime_UTR_variant	0	0.123	1e-10	10		0.072	[0.05-0.094] unit decrease	NR [NR] (imputed)	N
1	rs11128603	3	12386337	rs4684847	2021-10-18	33980691	Martin S	2021-05-12	Diabetes	www.ncbi.nlm.nih.gov/pubmed/33980691	Genetic evidence for different adiposity phenotypes and their opposing influence on ectopic fat and risk of cardiometabolic disease.	Body fat percentage	442,278 European ancestry individuals	NA	3p25.2		PPARG			ENSG00000132170	NA	NA	rs4684847-T	rs4684847	0	4684847	5_prime_UTR_variant	0	0.12	3e-37	36.5229		0.029	% increase	NR [NR] (imputed)	N
1	rs11128603	3	12386337	rs4684847	2021-10-18	33980691	Martin S	2021-05-12	Diabetes	www.ncbi.nlm.nih.gov/pubmed/33980691	Genetic evidence for different adiposity phenotypes and their opposing influence on ectopic fat and risk of cardiometabolic disease.	Metabolic biomarkers (multivariate analysis)	389,354 European ancestry individuals	NA	3p25.2		PPARG			ENSG00000132170	NA	NA	rs4684847-T	rs4684847	0	4684847	5_prime_UTR_variant	0	0.12	7e-42	41.1549		NA		NR [NR] (imputed)	N
1	rs11128603	3	12386337	rs4684847	2021-10-18	33980691	Martin S	2021-05-12	Diabetes	www.ncbi.nlm.nih.gov/pubmed/33980691	Genetic evidence for different adiposity phenotypes and their opposing influence on ectopic fat and risk of cardiometabolic disease.	Aspartate aminotransferase levels	424,778 European ancestry individuals	NA	3p25.2		PPARG			ENSG00000132170	NA	NA	rs4684847-T	rs4684847	0	4684847	5_prime_UTR_variant	0	0.12	1e-16	16		0.024	U/L decrease	NR [NR] (imputed)	N
1	rs11128603	3	12386337	rs4684847	2021-10-18	33980691	Martin S	2021-05-12	Diabetes	www.ncbi.nlm.nih.gov/pubmed/33980691	Genetic evidence for different adiposity phenotypes and their opposing influence on ectopic fat and risk of cardiometabolic disease.	High density lipoprotein cholesterol levels	392,965 European ancestry individuals	NA	3p25.2		PPARG			ENSG00000132170	NA	NA	rs4684847-T	rs4684847	0	4684847	5_prime_UTR_variant	0	0.12	6e-12	11.2218		0.019	mmol/L increase	NR [NR] (imputed)	N
1	rs11128603	3	12386337	rs4684847	2021-10-18	33980691	Martin S	2021-05-12	Diabetes	www.ncbi.nlm.nih.gov/pubmed/33980691	Genetic evidence for different adiposity phenotypes and their opposing influence on ectopic fat and risk of cardiometabolic disease.	Sex hormone-binding globulin levels	389,354 European ancestry individuals	NA	3p25.2		PPARG			ENSG00000132170	NA	NA	rs4684847-T	rs4684847	0	4684847	5_prime_UTR_variant	0	0.12	6e-33	32.2218		0.035	nmol/L increase	NR [NR] (imputed)	N
1	rs11128603	3	12386337	rs4684847	2021-10-18	33980691	Martin S	2021-05-12	Diabetes	www.ncbi.nlm.nih.gov/pubmed/33980691	Genetic evidence for different adiposity phenotypes and their opposing influence on ectopic fat and risk of cardiometabolic disease.	Triglycerides	429,011 European ancestry individuals	NA	3p25.2		PPARG			ENSG00000132170	NA	NA	rs4684847-T	rs4684847	0	4684847	5_prime_UTR_variant	0	0.12	1e-18	18		0.025	mmol/L decrease	NR [NR] (imputed)	N
1	rs11128603	3	12386337	rs4684847	2021-10-18	33980691	Martin S	2021-05-12	Diabetes	www.ncbi.nlm.nih.gov/pubmed/33980691	Genetic evidence for different adiposity phenotypes and their opposing influence on ectopic fat and risk of cardiometabolic disease.	Alanine aminotransferase levels	429,203 European ancestry individuals	NA	3p25.2		PPARG			ENSG00000132170	NA	NA	rs4684847-T	rs4684847	0	4684847	5_prime_UTR_variant	0	0.12	3e-31	30.5229		0.034	U/L decrease	NR [NR] (imputed)	N
1	rs11128603	3	12388409	rs7610055	2020-11-04	33097823	Pei YF	2020-10-23	Commun Biol	www.ncbi.nlm.nih.gov/pubmed/33097823	The genetic architecture of appendicular lean mass characterized by association analysis in the UK Biobank study.	Appendicular lean mass	450,243 European ancestry individuals	NA	3p25.2	PPARG	PPARG			ENSG00000132170	NA	NA	rs7610055-A	rs7610055	0	7610055	intron_variant	0	0.1207	4e-38	37.3979		0.0373	[0.032-0.043] unit decrease	Affymetrix [18391927] (imputed)	N
1	rs11128603	3	12389313	rs17036326	2020-12-14	32042192	Ruth KS	2020-02-10	Nat Med	www.ncbi.nlm.nih.gov/pubmed/32042192	Using human genetics to understand the disease impacts of testosterone in men and women.	Sex hormone-binding globulin levels	180,726 European ancestry men	NA	3p25.2	NR	PPARG			ENSG00000132170	NA	NA	rs17036326-G	rs17036326	0	17036326	intron_variant	0	0.121764	1e-18	18		0.0170022	[0.013-0.021] unit increase	Affymetrix [16582614] (imputed)	N
1	rs11128603	3	12389313	rs17036326	2020-12-14	32042192	Ruth KS	2020-02-10	Nat Med	www.ncbi.nlm.nih.gov/pubmed/32042192	Using human genetics to understand the disease impacts of testosterone in men and women.	Sex hormone-binding globulin levels adjusted for BMI	180,094 European ancestry men	NA	3p25.2	NR	PPARG			ENSG00000132170	NA	NA	rs17036326-G	rs17036326	0	17036326	intron_variant	0	0.121764	1e-26	26		0.0194341	[0.016-0.023] unit increase	Affymetrix [16582621] (imputed)	N
1	rs11128603	3	12389313	rs17036326	2022-10-24	34321204	Harrison S	2021-07-28	Sci Adv	www.ncbi.nlm.nih.gov/pubmed/34321204	Testosterone and socioeconomic position: Mendelian randomization in 306,248 men and women in UK Biobank.	Albumin levels	158,000 British ancestry women	NA	3p25.2		PPARG			ENSG00000132170	NA	NA	rs17036326-G	rs17036326	0	17036326	intron_variant	0	0.12	1e-15	15		0.15	[0.11-0.19] g/L decrease	Affymetrix [NR] (imputed)	N
1	rs11128603	3	12389313	rs17036326	2022-10-24	34321204	Harrison S	2021-07-28	Sci Adv	www.ncbi.nlm.nih.gov/pubmed/34321204	Testosterone and socioeconomic position: Mendelian randomization in 306,248 men and women in UK Biobank.	Albumin levels	104,632 British ancestry post-menopausal women	NA	3p25.2		PPARG			ENSG00000132170	NA	NA	rs17036326-G	rs17036326	0	17036326	intron_variant	0	0.12	3e-15	14.5229		0.18	[0.14-0.22] g/L decrease	Affymetrix [NR] (imputed)	N
1	rs11128603	3	12390484	rs17036328	2021-01-28	32339537	Roberts V	2020-04-24	J Invest Dermatol	www.ncbi.nlm.nih.gov/pubmed/32339537	Genome wide association study identifies genetic associations with perceived age.	Youthful appearance (self-reported)	423,992 European ancestry individuals	NA	3p25.2	PPARG	PPARG			ENSG00000132170	NA	NA	rs17036328-T	rs17036328	0	17036328	intron_variant	0	0.879183	5e-09	8.30103		1.03964	NR	Affymetrix [~ 9600000] (imputed)	N
1	rs11128603	3	12390484	rs17036328	2017-02-24	27416945	Walford GA	2016-07-14	Diabetes	www.ncbi.nlm.nih.gov/pubmed/27416945	Genome-Wide Association Study of the Modified Stumvoll Insulin Sensitivity Index Identifies BCL2 and FAM19A2 as Novel Insulin Sensitivity Loci.	Modified Stumvoll Insulin Sensitivity Index (model adjusted for BMI)	16,753 European ancestry individuals	13,354 European ancestry individuals	3p25.2	PPARG	PPARG			ENSG00000132170	NA	NA	rs17036328-T	rs17036328	0	17036328	intron_variant	0	NR	1e-06	6		0.07	[0.050-0.090] unit decrease	Affymetrix, Illumina [up to 2400000] (imputed)	N
1	rs11128603	3	12390484	rs17036328	2019-06-17	25631608	Wessel J	2015-01-29	Nat Commun	www.ncbi.nlm.nih.gov/pubmed/25631608	Low-frequency and rare exome chip variants associate with fasting glucose and type 2 diabetes susceptibility.	Fasting blood insulin	35,380 European ancestry non-diabetic individuals, 12,738 African American non-diabetic individuals	NA	3p25.2	PPARG	PPARG			ENSG00000132170	NA	NA	rs17036328-G	rs17036328	0	17036328	intron_variant	0	0.103234	7e-13	12.1549		0.031257	[0.023-0.04] unit decrease	Illumina [197481]	N
1	rs11128603	3	12390484	rs17036328	2022-09-08	35810165	Westerman KE	2022-07-09	Nat Commun	www.ncbi.nlm.nih.gov/pubmed/35810165	Variance-quantitative trait loci enable systematic discovery of gene-environment interactions for cardiometabolic serum biomarkers.	Alanine aminotransferase levels	5,694 African ancestry individuals, 1,988 East Asian ancestry individuals, 336,298 European ancestry individuals, 6,036 South Asian ancestry individuals	NA	3p25.2		PPARG			ENSG00000132170	NA	NA	rs17036328-?	rs17036328	0	17036328	intron_variant	0	NR	9e-12	11.0458		NA		NR [9487345] (imputed)	N
1	rs11128603	3	12391207	rs6802898	2022-02-22	35047847	Miao Z	2021-08-24	HGG Adv	www.ncbi.nlm.nih.gov/pubmed/35047847	Identification of 90 NAFLD GWAS loci and establishment of NAFLD PRS and causal role of NAFLD in coronary artery disease.	Nonalcoholic fatty liver disease (imputed)	28,396 European ancestry cases, 108,652 European ancestry controls	NA	3p25.2		PPARG			ENSG00000132170	NA	NA	rs6802898-?	rs6802898	0	6802898	intron_variant	0	NR	6e-09	8.22185		0.00807329	[0.0054-0.0108] unit increase	NR [NR]	N
1	rs11128603	3	12392272	rs7649970	2019-11-27	31453325	Wang H	2019-08-14	Sci Adv	www.ncbi.nlm.nih.gov/pubmed/31453325	Genotype-by-environment interactions inferred from genetic effects on phenotypic variability in the UK Biobank.	Waist circumference variance	347,158 European ancestry individuals	NA	3p25.2	PPARG	PPARG			ENSG00000132170	NA	NA	rs7649970-?	rs7649970	0	7649970	intron_variant	0	NR	6e-10	9.22185		NA		NR [5554549] (imputed)	N
1	rs11128603	3	12392272	rs7649970	2019-11-27	31453325	Wang H	2019-08-14	Sci Adv	www.ncbi.nlm.nih.gov/pubmed/31453325	Genotype-by-environment interactions inferred from genetic effects on phenotypic variability in the UK Biobank.	Waist circumference	347,158 European ancestry individuals	NA	3p25.2	PPARG	PPARG			ENSG00000132170	NA	NA	rs7649970-?	rs7649970	0	7649970	intron_variant	0	NR	5e-10	9.30103		NA		NR [5554549] (imputed)	N
1	rs11128603	3	12392272	rs7649970	2019-09-23	31501611	Karlsson T	2019-09-09	Nat Med	www.ncbi.nlm.nih.gov/pubmed/31501611	Contribution of genetics to visceral adiposity and its relation to cardiovascular and metabolic disease.	Predicted visceral adipose tissue	325,153 British ancestry individuals	NA	3p25.2	NR	PPARG			ENSG00000132170	NA	NA	rs7649970-T	rs7649970	0	7649970	intron_variant	0	0.1208	2e-11	10.699		0.0254853	[0.018-0.033] unit increase	Affymetrix [10549349] (imputed)	N
1	rs11128603	3	12393125	rs1801282	2014-10-23	24509480	Mahajan A	2014-02-09	Nat Genet	www.ncbi.nlm.nih.gov/pubmed/24509480	Genome-wide trans-ancestry meta-analysis provides insight into the genetic architecture of type 2 diabetes susceptibility.	Type 2 diabetes	12,171 European ancestry cases, 56,862 European ancestry controls, 6,952 East Asian ancestry cases, 11,865 East Asian ancestry controls, 5,561 South Asian ancestry cases, 14,458 South Asian ancestry controls, 1,804 Mexican ancestry cases, 779 Mexican ancestry controls	21,491 European ancestry cases, 55,647 European ancestry controls	3p25.2	PPARG	PPARG			ENSG00000132170	NA	NA	rs1801282-C	rs1801282	0	1801282	missense_variant	0	0.88	6e-10	9.22185		1.16	[1.10-1.23]	Affymetrix, Illumina [2500000] (imputed)	N
1	rs11128603	3	12393125	rs1801282	2017-12-11	22885922	Morris AP	2012-09-01	Nat Genet	www.ncbi.nlm.nih.gov/pubmed/22885922	Large-scale association analysis provides insights into the genetic architecture and pathophysiology of type 2 diabetes.	Type 2 diabetes	6,377 European ancestry male cases, 5,794 European ancestry female cases, 22,243 European ancestry male controls, 34,619 European ancestry female controls	12,938 European ancestry male cases, 8,553 European ancestry female cases, 904 Pakistani ancestry male cases, 274 Pakistani ancestry female cases, 30,273 European ancestry male controls, 25,374 European ancestry female controls, 2,088 Pakistani ancestry male controls, 384 Pakistani ancestry female controls	3p25.2	PPARG	PPARG			ENSG00000132170	NA	NA	rs1801282-C	rs1801282	0	1801282	missense_variant	0	0.855203	1e-12	12		1.13	[1.09-1.17]	Affymetrix, Illumina [up to 2500000] (imputed)	N
1	rs11128603	3	12393125	rs1801282	2012-08-15	22581228	Manning AK	2012-05-13	Nat Genet	www.ncbi.nlm.nih.gov/pubmed/22581228	A genome-wide approach accounting for body mass index identifies genetic variants influencing fasting glycemic traits and insulin resistance.	Fasting blood insulin (BMI interaction)	Up to 51,750 European ancestry individuals	Up to 33,823 European ancestry individuals	3p25.2	PPARG	PPARG			ENSG00000132170	NA	NA	rs1801282-C	rs1801282	0	1801282	missense_variant	0	0.8725	2e-07	6.69897		0.001425	[-0.00034-0.00319] unit increase	Affymetrix, Illumina [~ 2400000] (imputed)	N
1	rs11128603	3	12393125	rs1801282	2017-10-20	28869590	Zhao W	2017-09-04	Nat Genet	www.ncbi.nlm.nih.gov/pubmed/28869590	Identification of new susceptibility loci for type 2 diabetes and shared etiological pathways with coronary heart disease.	Type 2 diabetes	6,353 South Asian ancestry cases, 7,179 South Asian ancestry controls, 3,871 European ancestry cases, 16,427 European ancestry controls, 34,840 cases, 114,981 controls	7,888 South Asian ancestry cases, 20,679 South Asian ancestry controls, 387 European ancestry cases, 2,092 European ancestry controls, 19,998 East Asian ancestry cases, 30,983 East Asian ancestry controls	3p25.2	PPARG	PPARG			ENSG00000132170	NA	NA	rs1801282-G	rs1801282	0	1801282	missense_variant	0	0.1203	2e-14	13.699	(EA)	0.1134	[0.084-0.142] unit decrease	Affymetrix, Illumina [NR] (imputed)	N
1	rs11128603	3	12393125	rs1801282	2017-10-20	28869590	Zhao W	2017-09-04	Nat Genet	www.ncbi.nlm.nih.gov/pubmed/28869590	Identification of new susceptibility loci for type 2 diabetes and shared etiological pathways with coronary heart disease.	Type 2 diabetes	6,353 South Asian ancestry cases, 7,179 South Asian ancestry controls, 3,871 European ancestry cases, 16,427 European ancestry controls, 34,840 cases, 114,981 controls	7,888 South Asian ancestry cases, 20,679 South Asian ancestry controls, 387 European ancestry cases, 2,092 European ancestry controls, 19,998 East Asian ancestry cases, 30,983 East Asian ancestry controls	3p25.2	PPARG	PPARG			ENSG00000132170	NA	NA	rs1801282-G	rs1801282	0	1801282	missense_variant	0	0.1203	2e-19	18.699		0.113	[0.088-0.138] unit decrease	Affymetrix, Illumina [NR] (imputed)	N
1	rs11128603	3	12393125	rs1801282	2008-06-16	17463246	Saxena R	2007-04-26	Science	www.ncbi.nlm.nih.gov/pubmed/17463246	Genome-wide association analysis identifies loci for type 2 diabetes and triglyceride levels.	Type 2 diabetes	1,464 European ancestry cases, 1,467 European ancestry controls	5,065 European ancestry cases, 5,785 European ancestry controls, at least 18,129 cases and controls.	3p25.2	PPARG	PPARG			ENSG00000132170	NA	NA	rs1801282-C	rs1801282	0	1801282	missense_variant	0	0.86	2e-06	5.69897		1.14	[1.08-1.20]	Affymetrix [386731]	N
1	rs11128603	3	12393125	rs1801282	2008-06-16	17463248	Scott LJ	2007-04-26	Science	www.ncbi.nlm.nih.gov/pubmed/17463248	A genome-wide association study of type 2 diabetes in Finns detects multiple susceptibility variants.	Type 2 diabetes	1,161 European ancestry cases, 1,174 European ancestry controls	1,215 European ancestry cases, 1,258 European ancestry controls	3p25.2	PPARG	PPARG			ENSG00000132170	NA	NA	rs1801282-C	rs1801282	0	1801282	missense_variant	0	0.82	2e-06	5.69897	(DGI+FUSION+WTCCC)	1.14	[1.08-1.20]	Illumina [315635]	N
1	rs11128603	3	12393125	rs1801282	2008-06-16	17463249	Zeggini E	2007-04-26	Science	www.ncbi.nlm.nih.gov/pubmed/17463249	Replication of genome-wide association signals in UK samples reveals risk loci for type 2 diabetes.	Type 2 diabetes	1,924 European ancestry cases, 2,938 European ancestry controls	3,757 European ancestry cases, 5,346 European ancestry controls	3p25.2	PPARG	PPARG			ENSG00000132170	NA	NA	rs1801282-C	rs1801282	0	1801282	missense_variant	0	NR	2e-06	5.69897	(DGI+FUSION+WTCCC)	1.14	[1.08-1.20]	Affymetrix [393453]	N
1	rs11128603	3	12393125	rs1801282	2019-04-05	29632382	Mahajan A	2018-04-09	Nat Genet	www.ncbi.nlm.nih.gov/pubmed/29632382	Refining the accuracy of validated target identification through coding variant fine-mapping in type 2 diabetes.	Type 2 diabetes (adjusted for BMI)	up to 48,286 European ancestry cases, up to 250,671 European ancestry controls	NA	3p25.2	PPARG	PPARG			ENSG00000132170	NA	NA	rs1801282-C	rs1801282	0	1801282	missense_variant	0	0.871	1e-16	16		1.09	[1.07-1.12]	Affymetrix, Illumina [247470]	N
1	rs11128603	3	12393125	rs1801282	2019-04-05	29632382	Mahajan A	2018-04-09	Nat Genet	www.ncbi.nlm.nih.gov/pubmed/29632382	Refining the accuracy of validated target identification through coding variant fine-mapping in type 2 diabetes.	Type 2 diabetes	up to 48,286 European ancestry cases, up to 250,671 European ancestry controls	NA	3p25.2	PPARG	PPARG			ENSG00000132170	NA	NA	rs1801282-C	rs1801282	0	1801282	missense_variant	0	0.871	5e-12	11.301		1.08	[1.05-1.10]	Affymetrix, Illumina [247470]	N
1	rs11128603	3	12393125	rs1801282	2019-04-05	29632382	Mahajan A	2018-04-09	Nat Genet	www.ncbi.nlm.nih.gov/pubmed/29632382	Refining the accuracy of validated target identification through coding variant fine-mapping in type 2 diabetes.	Type 2 diabetes (adjusted for BMI)	48,286 European ancestry cases, 250,671 European ancestry controls, 33,126 African American, East Asian, Hispanic/Latino or South Asian cases, 120,161 African American, East Asian, Hispanic/Latino or South Asian controls	NA	3p25.2	PPARG	PPARG			ENSG00000132170	NA	NA	rs1801282-C	rs1801282	0	1801282	missense_variant	0	0.887	3e-19	18.5229		1.1	[1.07-1.12]	Affymetrix, Illumina [247470]	N
1	rs11128603	3	12393125	rs1801282	2019-04-05	29632382	Mahajan A	2018-04-09	Nat Genet	www.ncbi.nlm.nih.gov/pubmed/29632382	Refining the accuracy of validated target identification through coding variant fine-mapping in type 2 diabetes.	Type 2 diabetes	48,286 European ancestry cases, 250,671 European ancestry controls, 33,126 African American, East Asian, Hispanic/Latino or South Asian cases, 120,161 African American, East Asian, Hispanic/Latino or South Asian controls	NA	3p25.2	PPARG	PPARG			ENSG00000132170	NA	NA	rs1801282-C	rs1801282	0	1801282	missense_variant	0	0.887	1e-17	17		1.09	[1.07-1.11]	Affymetrix, Illumina [247470]	N
1	rs11128603	3	12393125	rs1801282	2020-12-14	32042192	Ruth KS	2020-02-10	Nat Med	www.ncbi.nlm.nih.gov/pubmed/32042192	Using human genetics to understand the disease impacts of testosterone in men and women.	Sex hormone-binding globulin levels adjusted for BMI	368,929 European ancestry individuals	NA	3p25.2	NR	PPARG			ENSG00000132170	NA	NA	rs1801282-G	rs1801282	0	1801282	missense_variant	0	0.120447	3e-67	66.5229		0.021621	[0.019-0.024] unit increase	Affymetrix [16582909] (imputed)	N
1	rs11128603	3	12393125	rs1801282	2020-12-14	32042192	Ruth KS	2020-02-10	Nat Med	www.ncbi.nlm.nih.gov/pubmed/32042192	Using human genetics to understand the disease impacts of testosterone in men and women.	Sex hormone-binding globulin levels adjusted for BMI	188,908 European ancestry women	NA	3p25.2	NR	PPARG			ENSG00000132170	NA	NA	rs1801282-G	rs1801282	0	1801282	missense_variant	0	0.119929	9e-43	42.0458		0.0241704	[0.02-0.028] unit increase	Affymetrix [16585854] (imputed)	N
1	rs11128603	3	12393125	rs1801282	2020-12-14	32042192	Ruth KS	2020-02-10	Nat Med	www.ncbi.nlm.nih.gov/pubmed/32042192	Using human genetics to understand the disease impacts of testosterone in men and women.	Sex hormone-binding globulin levels	189,473 European ancestry women	NA	3p25.2	NR	PPARG			ENSG00000132170	NA	NA	rs1801282-G	rs1801282	0	1801282	missense_variant	0	0.119929	8e-23	22.0969		0.0202851	[0.016-0.025] unit increase	Affymetrix [16585866] (imputed)	N
1	rs11128603	3	12393125	rs1801282	2019-07-12	29273807	Turcot V	2017-12-22	Nat Genet	www.ncbi.nlm.nih.gov/pubmed/29273807	Protein-altering variants associated with body mass index implicate pathways that control energy intake and expenditure in obesity.	Body mass index	up to 449,889 European ancestry individuals, up to 29,398 South Asian ancestry individuals, up to 27,610 African American individuals, up to 8,839 East Asian individuals, up to 10,772 Hispanic ancestry individuals	up to 196,766 European ancestry individuals	3p25.2	PPARG	PPARG			ENSG00000132170	NA	NA	rs1801282-G	rs1801282	0	1801282	missense_variant	0	0.1183	1e-16	16		0.0237	[0.018-0.029] unit increase	Illumina [246328]	N
1	rs11128603	3	12393125	rs1801282	2021-09-21	33230300	Surendran P	2020-11-23	Nat Genet	www.ncbi.nlm.nih.gov/pubmed/33230300	Discovery of rare variants associated with blood pressure regulation through meta-analysis of 1.3 million individuals.	Systolic blood pressure	810,865 European ancestry individuals	354,096 European ancestry individuals	3p25.2		PPARG			ENSG00000132170	NA	NA	rs1801282-C	rs1801282	0	1801282	missense_variant	0	0.8767	5e-09	8.30103		0.196544	[0.13-0.26] mmHg increase	Affymetrix, Illumina [242865] (imputed)	N
1	rs11128603	3	12393125	rs1801282	2021-09-21	33230300	Surendran P	2020-11-23	Nat Genet	www.ncbi.nlm.nih.gov/pubmed/33230300	Discovery of rare variants associated with blood pressure regulation through meta-analysis of 1.3 million individuals.	Pulse pressure	810,865 European ancestry individuals	354,096 European ancestry individuals	3p25.2		PPARG			ENSG00000132170	NA	NA	rs1801282-C	rs1801282	0	1801282	missense_variant	0	0.8766	4e-19	18.3979		0.204234	[0.16-0.25] mmHg increase	Affymetrix, Illumina [242866] (imputed)	N
1	rs11128603	3	12393125	rs1801282	2020-12-14	32042192	Ruth KS	2020-02-10	Nat Med	www.ncbi.nlm.nih.gov/pubmed/32042192	Using human genetics to understand the disease impacts of testosterone in men and women.	Sex hormone-binding globulin levels	370,125 European ancestry individuals	NA	3p25.2	NR	PPARG			ENSG00000132170	NA	NA	rs1801282-G	rs1801282	0	1801282	missense_variant	0	0.120447	1e-37	37		0.0183443	[0.016-0.021] unit increase	Affymetrix [16582965] (imputed)	N
1	rs11128603	3	12393125	rs1801282	2018-09-28	30108127	Hoffmann TJ	2018-08-14	Genetics	www.ncbi.nlm.nih.gov/pubmed/30108127	A Large Multi-ethnic Genome-Wide Association Study of Adult Body Mass Index Identifies Novel Loci.	Body mass index	315,347 European ancestry individuals, 8,322 Hispanic/Latino individuals, 7,290 East Asian ancestry individuals, 3,069 African American individuals, 459 South Asian ancestry individuals	431,743 European ancestry individuals, 9,275 South Asian ancestry individuals, 8,261 African British individuals, 1,822 East Asian ancestry individuals, 7,620 individuals	3p25.2	NR	PPARG			ENSG00000132170	NA	NA	rs1801282-C	rs1801282	0	1801282	missense_variant	0	NR	2e-09	8.69897		0.023	[NR] unit decrease	Affymetrix [at least 28613428] (imputed)	N
1	rs11128603	3	12393125	rs1801282	2021-09-27	33887147	Young WJ	2021-04-22	Circ Genom Precis Med	www.ncbi.nlm.nih.gov/pubmed/33887147	Genetically-Determined Serum Calcium Levels and Markers of Ventricular Repolarisation: A Mendelian Randomization Study in the UK Biobank.	Calcium levels	305,349 European ancestry individuals	NA	3p25.2	NR	PPARG			ENSG00000132170	NA	NA	rs1801282-G	rs1801282	0	1801282	missense_variant	0	0.1197	2e-22	21.699		0.00332	[0.0026-0.004] mmol/L decrease	Affymetrix [NR] (imputed)	N
1	rs11128603	3	12393125	rs1801282	2022-11-17	34887591	Graham SE	2021-12-09	Nature	www.ncbi.nlm.nih.gov/pubmed/34887591	The power of genetic diversity in genome-wide association studies of lipids.	Triglyceride levels	1,320,016 European ancestry individuals	NA	3p25.2		PPARG			ENSG00000132170	NA	NA	rs1801282-G	rs1801282	0	1801282	missense_variant	0	0.124564	5e-26	25.301		0.0270379	[0.023-0.031] unit decrease	NR [52000000] (imputed)	N
1	rs11128603	3	12393125	rs1801282	2019-05-28	25625282	Mahajan A	2015-01-27	PLoS Genet	www.ncbi.nlm.nih.gov/pubmed/25625282	Identification and functional characterization of G6PC2 coding variants influencing glycemic traits define an effector transcript at the G6PC2-ABCB11 locus.	Fasting blood insulin adjusted for BMI	up to 30,825 non-diabetic individuals	NA	3p25.2	PPARG	PPARG			ENSG00000132170	NA	NA	rs1801282-G	rs1801282	0	1801282	missense_variant	0	NR	1e-07	7		0.025	[0.017-0.033] unit decrease	Illumina [106489]	N
1	rs11128603	3	12393125	rs1801282	2022-04-21	35393509	Loh M	2022-04-07	Commun Biol	www.ncbi.nlm.nih.gov/pubmed/35393509	Identification of genetic effects underlying type 2 diabetes in South Asian and European populations.	Type ii diabetes	16,677 South Asian ancestry cases, 33,856 South Asian ancestry controls	NA	3p25.2		PPARG			ENSG00000132170	NA	NA	rs1801282-C	rs1801282	0	1801282	missense_variant	0	0.8764	2e-07	6.69897		0.1164	[0.072-0.16] increase	NR [18881775] (imputed)	N
1	rs11128603	3	12393125	rs1801282	2022-04-21	35393509	Loh M	2022-04-07	Commun Biol	www.ncbi.nlm.nih.gov/pubmed/35393509	Identification of genetic effects underlying type 2 diabetes in South Asian and European populations.	Type 2 diabetes (adjusted for BMI)	16,677 South Asian ancestry cases, 33,856 South Asian ancestry controls	NA	3p25.2		PPARG			ENSG00000132170	NA	NA	rs1801282-C	rs1801282	0	1801282	missense_variant	0	0.8764	1e-09	9		0.1409	[0.095-0.186] increase	NR [18738826] (imputed)	N
1	rs11128603	3	12393125	rs1801282	2022-06-13	35192695	Haas CB	2022-02-22	Endocrinology	www.ncbi.nlm.nih.gov/pubmed/35192695	Cross-ancestry genome-wide association studies of sex hormone concentrations in pre- and postmenopausal women.	Sex hormone-binding globulin levels in postmenopausal women	92,911 European ancestry individuals	NA	3p25.2		PPARG			ENSG00000132170	NA	NA	rs1801282-G	rs1801282	0	1801282	missense_variant	0	0.116992	2e-11	10.699		0.0483349	[0.034-0.062] unit increase	NR [NR] (imputed)	N
1	rs11128603	3	12393125	rs1801282	2022-06-13	35192695	Haas CB	2022-02-22	Endocrinology	www.ncbi.nlm.nih.gov/pubmed/35192695	Cross-ancestry genome-wide association studies of sex hormone concentrations in pre- and postmenopausal women.	Sex hormone-binding globulin levels	196,901 European ancestry individuals	NA	3p25.2		PPARG			ENSG00000132170	NA	NA	rs1801282-G	rs1801282	0	1801282	missense_variant	0	0.116992	2e-21	20.699		0.046662	[0.037-0.056] unit increase	NR [NR] (imputed)	N
1	rs11128603	3	12393125	rs1801282	2022-06-13	35192695	Haas CB	2022-02-22	Endocrinology	www.ncbi.nlm.nih.gov/pubmed/35192695	Cross-ancestry genome-wide association studies of sex hormone concentrations in pre- and postmenopausal women.	Sex hormone-binding globulin levels	4,522 African ancestry individuals, 196,901 European ancestry individuals	NA	3p25.2		PPARG			ENSG00000132170	NA	NA	rs1801282-?	rs1801282	0	1801282	missense_variant	0	NR	2e-21	20.699		9.495	z score decrease	NR [NR] (imputed)	N
1	rs11128603	3	12393125	rs1801282	2021-11-29	33893285	Guindo-Martinez M	2021-04-23	Nat Commun	www.ncbi.nlm.nih.gov/pubmed/33893285	The impact of non-additive genetic associations on age-related complex diseases.	Type 2 diabetes	6,967 European ancestry cases, 49,670 European ancestry controls	NA	3p25.2		PPARG			ENSG00000132170	NA	NA	rs1801282-G	rs1801282	0	1801282	missense_variant	0	0.120265	1e-07	7		0.86		Affymetrix [15533686] (imputed)	N
1	rs11128603	3	12393125	rs1801282	2022-10-24	34321204	Harrison S	2021-07-28	Sci Adv	www.ncbi.nlm.nih.gov/pubmed/34321204	Testosterone and socioeconomic position: Mendelian randomization in 306,248 men and women in UK Biobank.	Albumin levels	148,248 British ancestry men	NA	3p25.2		PPARG			ENSG00000132170	NA	NA	rs1801282-G	rs1801282	0	1801282	missense_variant	0	0.12	2e-09	8.69897		0.11	[0.073-0.147] g/L decrease	Affymetrix [NR] (imputed)	N
1	rs11128603	3	12393125	rs1801282	2021-12-14	34594039	Sakaue S	2021-09-30	Nat Genet	www.ncbi.nlm.nih.gov/pubmed/34594039	A cross-population atlas of genetic associations for 220 human phenotypes.	Serum albumin levels	315,268 European ancestry individuals, 120,539 East Asian ancestry individuals	NA	3p25.2		PPARG			ENSG00000132170	NA	NA	rs1801282-G	rs1801282	0	1801282	missense_variant	0	NR	2e-41	40.699		0.0481	[0.041-0.055] unit decrease	Affymetrix, Illumina [20534035] (imputed)	N
1	rs11128603	3	12393125	rs1801282	2021-12-14	34594039	Sakaue S	2021-09-30	Nat Genet	www.ncbi.nlm.nih.gov/pubmed/34594039	A cross-population atlas of genetic associations for 220 human phenotypes.	Serum total protein level	314,921 European ancestry individuals, 133,321 East Asian ancestry individuals	NA	3p25.2		PPARG			ENSG00000132170	NA	NA	rs1801282-G	rs1801282	0	1801282	missense_variant	0	NR	2e-26	25.699		0.0386	[0.032-0.046] unit decrease	Affymetrix, Illumina [20536782] (imputed)	N
1	rs11128603	3	12394840	rs1899951	2020-07-09	32154731	Ripatti P	2020-03-10	Circ Genom Precis Med	www.ncbi.nlm.nih.gov/pubmed/32154731	Polygenic Hyperlipidemias and Coronary Artery Disease Risk.	Triglyceride levels	324,694 British ancestry individuals	NA	3p25.2	PPARG	PPARG			ENSG00000132170	NA	NA	rs1899951-?	rs1899951	0	1899951	intron_variant	0	NR	1e-11	11		0.027	[0.02-0.034] unit decrease	Affymetrix [5701386] (imputed)	N
1	rs11128603	3	12394840	rs1899951	2017-10-27	28892062	Akiyama M	2017-09-11	Nat Genet	www.ncbi.nlm.nih.gov/pubmed/28892062	Genome-wide association study identifies 112 new loci for body mass index in the Japanese population.	Body mass index	up to 72,390 Japanese ancestry women, up to 85,894 Japanese ancestry men	up to 10,048 Japanese ancestry women, up to 5,098 Japanese ancestry men, up to 181,999 European ancestry women, up to 140,155 European ancestry controls	3p25.2	PPARG	PPARG			ENSG00000132170	NA	NA	rs1899951-T	rs1899951	0	1899951	intron_variant	0	0.12	6e-09	8.22185		0.024	[0.016-0.032] unit increase	Illumina [6108953] (imputed)	N
1	rs11128603	3	12394840	rs1899951	2019-01-11	30054458	Xue A	2018-07-27	Nat Commun	www.ncbi.nlm.nih.gov/pubmed/30054458	Genome-wide association analyses identify 143 risk variants and putative regulatory mechanisms for type 2 diabetes.	Type 2 diabetes	61,714 European ancestry cases, 1,178 Pakistani ancestry cases, 593,952 European ancestry controls, 2,472 Pakistani ancestry controls	NA	3p25.2	PPARG	PPARG			ENSG00000132170	NA	NA	rs1899951-T	rs1899951	0	1899951	intron_variant	0	0.123288	2e-24	23.699		0.1118	[0.09-0.133] unit decrease	NR [5035015] (imputed)	N
1	rs11128603	3	12394840	rs1899951	2022-04-27	35213538	Richardson TG	2022-02-25	PLoS Biol	www.ncbi.nlm.nih.gov/pubmed/35213538	Characterising metabolomic signatures of lipid-modifying therapies through drug target mendelian randomisation.	Cholesteryl esters to total lipids ratio in large VLDL	115,071 European ancestry individuals	NA	3p25.2		PPARG			ENSG00000132170	NA	NA	rs1899951-C	rs1899951	0	1899951	intron_variant	0	0.877827	6e-10	9.22185		0.0373792	[0.026-0.049] unit decrease	NR [11722792] (imputed)	N
1	rs11128603	3	12394840	rs1899951	2022-04-27	35213538	Richardson TG	2022-02-25	PLoS Biol	www.ncbi.nlm.nih.gov/pubmed/35213538	Characterising metabolomic signatures of lipid-modifying therapies through drug target mendelian randomisation.	Cholesterol to total lipids ratio in large VLDL	115,071 European ancestry individuals	NA	3p25.2		PPARG			ENSG00000132170	NA	NA	rs1899951-C	rs1899951	0	1899951	intron_variant	0	0.877827	1e-09	9		0.0374588	[0.025-0.05] unit decrease	NR [11722792] (imputed)	N
1	rs11128603	3	12394840	rs1899951	2022-04-27	35213538	Richardson TG	2022-02-25	PLoS Biol	www.ncbi.nlm.nih.gov/pubmed/35213538	Characterising metabolomic signatures of lipid-modifying therapies through drug target mendelian randomisation.	Cholesterol to total lipids ratio in very large VLDL	114,160 European ancestry individuals	NA	3p25.2		PPARG			ENSG00000132170	NA	NA	rs1899951-C	rs1899951	0	1899951	intron_variant	0	0.877933	2e-08	7.69897		0.0337921	[0.022-0.046] unit decrease	NR [11722792] (imputed)	N
1	rs11128603	3	12394840	rs1899951	2022-04-27	35213538	Richardson TG	2022-02-25	PLoS Biol	www.ncbi.nlm.nih.gov/pubmed/35213538	Characterising metabolomic signatures of lipid-modifying therapies through drug target mendelian randomisation.	Cholesteryl esters to total lipids ratio in very large VLDL	114,160 European ancestry individuals	NA	3p25.2		PPARG			ENSG00000132170	NA	NA	rs1899951-C	rs1899951	0	1899951	intron_variant	0	0.877933	2e-08	7.69897		0.0338968	[0.022-0.046] unit decrease	NR [11722792] (imputed)	N
1	rs11128603	3	12394840	rs1899951	2022-04-27	35213538	Richardson TG	2022-02-25	PLoS Biol	www.ncbi.nlm.nih.gov/pubmed/35213538	Characterising metabolomic signatures of lipid-modifying therapies through drug target mendelian randomisation.	Cholesteryl esters to total lipids ratio in medium VLDL	115,082 European ancestry individuals	NA	3p25.2		PPARG			ENSG00000132170	NA	NA	rs1899951-C	rs1899951	0	1899951	intron_variant	0	0.877826	2e-08	7.69897		0.0333675	[0.022-0.045] unit decrease	NR [11722792] (imputed)	N
1	rs11128603	3	12394840	rs1899951	2022-04-27	35213538	Richardson TG	2022-02-25	PLoS Biol	www.ncbi.nlm.nih.gov/pubmed/35213538	Characterising metabolomic signatures of lipid-modifying therapies through drug target mendelian randomisation.	Free cholesterol to total lipids ratio in medium VLDL	115,082 European ancestry individuals	NA	3p25.2		PPARG			ENSG00000132170	NA	NA	rs1899951-C	rs1899951	0	1899951	intron_variant	0	0.877826	3e-08	7.52288		0.0331728	[0.021-0.045] unit decrease	NR [11722792] (imputed)	N
1	rs11128603	3	12394840	rs1899951	2022-04-27	35213538	Richardson TG	2022-02-25	PLoS Biol	www.ncbi.nlm.nih.gov/pubmed/35213538	Characterising metabolomic signatures of lipid-modifying therapies through drug target mendelian randomisation.	Triglycerides to total lipids ratio in medium VLDL	115,082 European ancestry individuals	NA	3p25.2		PPARG			ENSG00000132170	NA	NA	rs1899951-C	rs1899951	0	1899951	intron_variant	0	0.877826	2e-08	7.69897		0.0334377	[0.022-0.045] unit increase	NR [11722792] (imputed)	N
1	rs11128603	3	12394840	rs1899951	2022-04-27	35213538	Richardson TG	2022-02-25	PLoS Biol	www.ncbi.nlm.nih.gov/pubmed/35213538	Characterising metabolomic signatures of lipid-modifying therapies through drug target mendelian randomisation.	Cholesteryl esters to total lipids ratio in small VLDL	115,082 European ancestry individuals	NA	3p25.2		PPARG			ENSG00000132170	NA	NA	rs1899951-C	rs1899951	0	1899951	intron_variant	0	0.877826	3e-08	7.52288		0.034395	[0.022-0.047] unit decrease	NR [11722792] (imputed)	N
1	rs11128603	3	12394840	rs1899951	2022-04-27	35213538	Richardson TG	2022-02-25	PLoS Biol	www.ncbi.nlm.nih.gov/pubmed/35213538	Characterising metabolomic signatures of lipid-modifying therapies through drug target mendelian randomisation.	Cholesterol to total lipids ratio in medium VLDL	115,082 European ancestry individuals	NA	3p25.2		PPARG			ENSG00000132170	NA	NA	rs1899951-C	rs1899951	0	1899951	intron_variant	0	0.877826	1e-08	8		0.033535	[0.022-0.045] unit decrease	NR [11722792] (imputed)	N
1	rs11128603	3	12394840	rs1899951	2021-12-14	34594039	Sakaue S	2021-09-30	Nat Genet	www.ncbi.nlm.nih.gov/pubmed/34594039	A cross-population atlas of genetic associations for 220 human phenotypes.	Calcium levels	315,153 European ancestry individuals, 83,980 East Asian ancestry individuals	NA	3p25.2		PPARG			ENSG00000132170	NA	NA	rs1899951-T	rs1899951	0	1899951	intron_variant	0	NR	3e-21	20.5229		0.0346	[0.028-0.042] unit decrease	Affymetrix, Illumina [20528270] (imputed)	N
1	rs11128603	3	12395645	rs4684848	2019-10-15	31118516	Flannick J	2019-05-22	Nature	www.ncbi.nlm.nih.gov/pubmed/31118516	Exome sequencing of 20,791聽cases of type 2 diabetes and 24,440聽controls.	Type 2 diabetes	2,277 African American cases, 3,098 East Asian ancestry cases, 3,704 European ancestry cases, 6,215 Hispanic/Latino cases, 2,939 South Asian ancestry cases, 2,283 African American controls, 2,921 East Asian ancestry controls, 3,514 European ancestry controls, 5,939 Hispanic/Latino controls, 3,022 South Asian ancestry controls	NA	3p25.2	PPARG	PPARG			ENSG00000132170	NA	NA	rs4684848-G	rs4684848	0	4684848	intron_variant	0	0.2	4e-08	7.39794		1.1325	NR	Affymetrix, Illumina [up to 35256845] (imputed)	N
1	rs11128603	3	12396913	rs71304101	2018-03-29	29358691	Bonas-Guarch S	2018-01-22	Nat Commun	www.ncbi.nlm.nih.gov/pubmed/29358691	Re-analysis of public genetic data reveals a rare X-chromosomal variant associated with type 2 diabetes.	Type 2 diabetes	up to 12,931 European ancestry cases, up to 57,196 European ancestry controls	NA	3p25.2	PPARG	PPARG			ENSG00000132170	NA	NA	rs71304101-G	rs71304101	0	71304101	intron_variant	0	NR	4e-16	15.3979		1.22299		Affymetrix, Illumina [~ 13000000] (imputed)	N
1	rs11128603	3	12396913	rs71304101	2020-09-18	32888494	Vuckovic D	2020-09-01	Cell	www.ncbi.nlm.nih.gov/pubmed/32888494	The Polygenic and Monogenic Basis of Blood Traits and Diseases.	Platelet distribution width	408,112 British individuals	NA	3p25.2	PPARG	PPARG			ENSG00000132170	NA	NA	rs71304101-A	rs71304101	0	71304101	intron_variant	0	0.120365	3e-15	14.5229		0.0273114	[0.021-0.034] unit decrease	Affymetrix [93095623] (imputed)	N
1	rs11128603	3	12396955	rs2881654	2021-03-22	33619380	Huang LO	2021-02-22	Nat Metab	www.ncbi.nlm.nih.gov/pubmed/33619380	Genome-wide discovery of genetic loci that uncouple excess adiposity from its comorbidities.	Body fat percentage and type 2 diabetes (pairwise)	200,863 European ancestry individuals, 24,401 East Asian, South Asian and African American ancestry individuals	NA	3p25.2	PPARG	PPARG			ENSG00000132170	NA	NA	rs2881654-A	rs2881654	0	2881654	intron_variant	0	0.1213	8e-16	15.0969		NA		Affymetrix, Illumina [2331072] (imputed)	N
1	rs11128603	3	12396955	rs2881654	2021-03-22	33619380	Huang LO	2021-02-22	Nat Metab	www.ncbi.nlm.nih.gov/pubmed/33619380	Genome-wide discovery of genetic loci that uncouple excess adiposity from its comorbidities.	Body mass index and fasting insulin (pairwise)	374,012 European ancestry individuals, 16,962 East Asian, South Asian, Hispanic and African American ancestry individuals	NA	3p25.2	PPARG	PPARG			ENSG00000132170	NA	NA	rs2881654-A	rs2881654	0	2881654	intron_variant	0	0.1213	4e-09	8.39794		NA		Affymetrix, Illumina [2331072] (imputed)	N
1	rs11128603	3	12396955	rs2881654	2021-03-22	33619380	Huang LO	2021-02-22	Nat Metab	www.ncbi.nlm.nih.gov/pubmed/33619380	Genome-wide discovery of genetic loci that uncouple excess adiposity from its comorbidities.	Body fat percentage and fasting insulin (pairwise)	142,394 European ancestry individuals, 10,072 East Asian, South Asian and African American ancestry individuals	NA	3p25.2	PPARG	PPARG			ENSG00000132170	NA	NA	rs2881654-A	rs2881654	0	2881654	intron_variant	0	0.1213	5e-08	7.30103		NA		Affymetrix, Illumina [2331072] (imputed)	N
1	rs11128603	3	12396955	rs2881654	2021-03-22	33619380	Huang LO	2021-02-22	Nat Metab	www.ncbi.nlm.nih.gov/pubmed/33619380	Genome-wide discovery of genetic loci that uncouple excess adiposity from its comorbidities.	Body mass index and type 2 diabetes (pairwise)	418,152 European ancestry individuals, 31,291 East Asian, South Asian, Hispanic and African American ancestry individuals	NA	3p25.2	PPARG	PPARG			ENSG00000132170	NA	NA	rs2881654-A	rs2881654	0	2881654	intron_variant	0	0.1213	9e-14	13.0458		NA		Affymetrix, Illumina [2331072] (imputed)	N
1	rs11128603	3	12396955	rs2881654	2021-03-22	33619380	Huang LO	2021-02-22	Nat Metab	www.ncbi.nlm.nih.gov/pubmed/33619380	Genome-wide discovery of genetic loci that uncouple excess adiposity from its comorbidities.	Waist-hip ratio and type 2 diabetes (pairwise)	311,200 European ancestry individuals, 25,662 East Asian, South Asian, Hispanic and African American ancestry individuals	NA	3p25.2	PPARG	PPARG			ENSG00000132170	NA	NA	rs2881654-A	rs2881654	0	2881654	intron_variant	0	0.1213	9e-12	11.0458		NA		Affymetrix, Illumina [2331072] (imputed)	N
2	rs7761420	6	151855593	rs10872673	2019-01-31	27476799	Nielson CM	2016-09-06	J Bone Miner Res	www.ncbi.nlm.nih.gov/pubmed/27476799	Novel Genetic Variants Associated With Increased Vertebral Volumetric BMD, Reduced Vertebral Fracture Risk, and Increased Expression of SLC1A3 and EPHB2.	Lumbar spine bone mineral density (trabecular)	12,287 European ancestry individuals	2,987 individuals	6q25.1	C6orf97	CCDC170			ENSG00000120262	NA	NA	rs10872673-G	rs10872673	0	10872673	intron_variant	0	0.6	8e-07	6.09691		0.065	[0.041-0.089] unit increase	Affymetrix, Illumina [up to 37790451] (imputed)	N
2	rs7761420	6	151855593	rs10872673	2019-01-31	27476799	Nielson CM	2016-09-06	J Bone Miner Res	www.ncbi.nlm.nih.gov/pubmed/27476799	Novel Genetic Variants Associated With Increased Vertebral Volumetric BMD, Reduced Vertebral Fracture Risk, and Increased Expression of SLC1A3 and EPHB2.	Lumbar spine bone mineral density (integral)	11,080 European ancestry individuals	NA	6q25.1	C6orf97	CCDC170			ENSG00000120262	NA	NA	rs10872673-G	rs10872673	0	10872673	intron_variant	0	0.6	2e-07	6.69897		0.066	[0.041-0.091] unit increase	Affymetrix, Illumina [up to 2659730] (imputed)	N
2	rs7761420	6	151855593	rs10872673	2019-02-08	30595370	Kichaev G	2018-12-27	Am J Hum Genet	www.ncbi.nlm.nih.gov/pubmed/30595370	Leveraging Polygenic Functional Enrichment to Improve GWAS Power.	Cardiovascular disease	approximately 459,000 European ancestry individuals	NA	6q25.1		CCDC170			ENSG00000120262	NA	NA	rs10872673-?	rs10872673	0	10872673	intron_variant	0	NR	7e-08	7.1549		NA		NR [~ 8900000] (imputed)	N
2	rs7761420	6	151855593	rs10872673	2021-12-14	34594039	Sakaue S	2021-09-30	Nat Genet	www.ncbi.nlm.nih.gov/pubmed/34594039	A cross-population atlas of genetic associations for 220 human phenotypes.	Serum alkaline phosphatase levels	344,292 European ancestry individuals, 118,886 East Asian ancestry individuals	NA	6q25.1		CCDC170			ENSG00000120262	NA	NA	rs10872673-T	rs10872673	0	10872673	intron_variant	0	NR	2e-11	10.699		0.0141	[0.01-0.0182] unit decrease	Affymetrix, Illumina [20533886] (imputed)	N
2	rs7761420	6	151857594	rs6931664	2019-01-28	30598549	Morris JA	2018-12-31	Nat Genet	www.ncbi.nlm.nih.gov/pubmed/30598549	An atlas of genetic influences on osteoporosis in humans and mice.	Heel bone mineral density	426,824 British ancestry individuals	NA	6q25.1	CCDC170	CCDC170			ENSG00000120262	NA	NA	rs6931664-A	rs6931664	0	6931664	intron_variant	0	0.40062	2e-33	32.699		0.029679	[0.025-0.035] unit decrease	NR [13737936] (imputed)	N
2	rs7761420	6	151857713	rs1832727	2022-04-13	34673960	Greenbaum J	2021-10-21	Hum Mol Genet	www.ncbi.nlm.nih.gov/pubmed/34673960	A multi-ethnic whole genome sequencing study to identify novel loci for bone mineral density.	Bone mineral density (spine)	2,948 African American individuals, 39,107 European ancestry individuals, 2,451 Hispanic individuals	NA	6q25.1		CCDC170			ENSG00000120262	NA	NA	rs1832727-?	rs1832727	0	1832727	intron_variant	0	NR	4e-14	13.3979		NA		NR [15500000] (imputed)	N
2	rs7761420	6	151874122	rs9478217	2018-03-05	29304378	Medina-Gomez C	2018-01-04	Am J Hum Genet	www.ncbi.nlm.nih.gov/pubmed/29304378	Life-Course Genome-wide Association Study Meta-analysis of Total Body BMD and Assessment of Age-Specific Effects.	Total body bone mineral density (age 30-45)	10,062 European and unknown ancestry individuals	NA	6q25.1	NR	CCDC170			ENSG00000120262	NA	NA	rs9478217-A	rs9478217	0	9478217	intron_variant	0	0.4637	4e-15	14.3979		0.1173	unit decrease	Affymetrix, Illumina [~ 23700000] (imputed)	N
2	rs7761420	6	151882362	rs9478219	2022-04-13	34673960	Greenbaum J	2021-10-21	Hum Mol Genet	www.ncbi.nlm.nih.gov/pubmed/34673960	A multi-ethnic whole genome sequencing study to identify novel loci for bone mineral density.	Bone mineral density (femoral neck)	2,948 African American individuals, 39,107 European ancestry individuals, 2,451 Hispanic individuals	NA	6q25.1		CCDC170			ENSG00000120262	NA	NA	rs9478219-?	rs9478219	0	9478219	intron_variant	0	NR	4e-14	13.3979		NA		NR [15500000] (imputed)	N
2	rs7761420	6	151895456	rs6909279	2019-02-08	30595370	Kichaev G	2018-12-27	Am J Hum Genet	www.ncbi.nlm.nih.gov/pubmed/30595370	Leveraging Polygenic Functional Enrichment to Improve GWAS Power.	Heel bone mineral density	approximately 446,000 European ancestry individuals	NA	6q25.1		CCDC170			ENSG00000120262	NA	NA	rs6909279-?	rs6909279	0	6909279	intron_variant	0	NR	1e-300	300		NA		NR [~ 8900000] (imputed)	N
2	rs7761420	6	151895456	rs6909279	2013-05-21	23437003	Paternoster L	2013-02-21	PLoS Genet	www.ncbi.nlm.nih.gov/pubmed/23437003	Genetic determinants of trabecular and cortical volumetric bone mineral densities and bone microstructure.	Bone mineral density	up to 5,878 European ancestry individuals	up to 1,052 European ancestry individuals	6q25.1	ESR1, C6orf97	CCDC170			ENSG00000120262	NA	NA	rs6909279-G	rs6909279	0	6909279	intron_variant	0	0.4	1e-09	9	(Cortical vBMD)	0.09	[0.070-0.110] unit decrease	Illumina [2401124] (imputed)	N
2	rs7761420	6	151896235	rs9479075	2018-07-04	29499414	Pei YF	2018-02-27	Bone	www.ncbi.nlm.nih.gov/pubmed/29499414	Joint study of two genome-wide association meta-analyses identified 20p12.1 and 20q13.33 for bone mineral density.	Lumbar spine bone mineral density	up to 4,692 European ancestry individuals, up to 1,539 Han Chinese ancestry individuals, up to 849 African American individuals, up to 446 Hispanic individuals, 2,882 European ancestry whole-genome sequenced individuals, 3,549 European ancestry whole-exome sequenced individuals, 26,534 European ancestry non-array genotype imputed individuals	NA	6q25.1	C6ORF97	CCDC170			ENSG00000120262	NA	NA	rs9479075-A	rs9479075	0	9479075	intron_variant	0	0.488202	4e-14	13.3979		0.06	[0.045-0.075] unit increase	Affymetrix, Illumina [7998108] (imputed)	N
2	rs7761420	6	151896235	rs9479075	2018-07-04	29499414	Pei YF	2018-02-27	Bone	www.ncbi.nlm.nih.gov/pubmed/29499414	Joint study of two genome-wide association meta-analyses identified 20p12.1 and 20q13.33 for bone mineral density.	Femoral neck bone mineral density	up to 4,692 European ancestry individuals, up to 1,539 Han Chinese ancestry individuals, up to 849 African American individuals, up to 446 Hispanic individuals, 2,882 European ancestry whole-genome sequenced individuals, 3,549 European ancestry whole-exome sequenced individuals, 26,534 European ancestry non-array genotype imputed individuals	NA	6q25.1	C6ORF97	CCDC170			ENSG00000120262	NA	NA	rs9479075-A	rs9479075	0	9479075	intron_variant	0	0.488202	2e-13	12.699		0.0515	[0.038-0.065] unit increase	Affymetrix, Illumina [7998108] (imputed)	N
2	rs7761420	6	151901337	rs11155797	2022-04-13	34673960	Greenbaum J	2021-10-21	Hum Mol Genet	www.ncbi.nlm.nih.gov/pubmed/34673960	A multi-ethnic whole genome sequencing study to identify novel loci for bone mineral density.	Bone mineral density (femoral neck)	1,825 African American females, 26,724 European ancestry females, 1,683 Hispanic females	NA	6q25.1		CCDC170			ENSG00000120262	NA	NA	rs11155797-?	rs11155797	0	11155797	intron_variant	0	NR	9e-12	11.0458		NA		NR [NR] (imputed)	N
2	rs7761420	6	151910126	rs6557155	2018-03-05	29304378	Medina-Gomez C	2018-01-04	Am J Hum Genet	www.ncbi.nlm.nih.gov/pubmed/29304378	Life-Course Genome-wide Association Study Meta-analysis of Total Body BMD and Assessment of Age-Specific Effects.	Total body bone mineral density	56,284 European ancestry individuals, up to 1,333 African American individuals, up to 9,328 admixed individuals	NA	6q25.1	NR	CCDC170			ENSG00000120262	NA	NA	rs6557155-T	rs6557155	0	6557155	intron_variant	0	0.4318	3e-37	36.5229		0.0751	unit decrease	Affymetrix, Illumina [~ 23700000] (imputed)	N
2	rs7761420	6	151910126	rs6557155	2018-03-05	29304378	Medina-Gomez C	2018-01-04	Am J Hum Genet	www.ncbi.nlm.nih.gov/pubmed/29304378	Life-Course Genome-wide Association Study Meta-analysis of Total Body BMD and Assessment of Age-Specific Effects.	Total body bone mineral density	56,284 European ancestry individuals, up to 1,333 African American individuals, up to 9,328 admixed individuals	NA	6q25.1	NR	CCDC170			ENSG00000120262	NA	NA	rs6557155-T	rs6557155	0	6557155	intron_variant	0	0.4158	3e-34	33.5229	(European)	0.0785	unit decrease	Affymetrix, Illumina [~ 23700000] (imputed)	N
2	rs7761420	6	151910126	rs6557155	2018-03-05	29304378	Medina-Gomez C	2018-01-04	Am J Hum Genet	www.ncbi.nlm.nih.gov/pubmed/29304378	Life-Course Genome-wide Association Study Meta-analysis of Total Body BMD and Assessment of Age-Specific Effects.	Total body bone mineral density (age 45-60)	18,805 European individuals	NA	6q25.1	NR	CCDC170			ENSG00000120262	NA	NA	rs6557155-T	rs6557155	0	6557155	intron_variant	0	0.4255	1e-18	18		0.0968	unit decrease	Affymetrix, Illumina [~ 23700000] (imputed)	N
2	rs7761420	6	151910126	rs6557155	2018-03-05	29304378	Medina-Gomez C	2018-01-04	Am J Hum Genet	www.ncbi.nlm.nih.gov/pubmed/29304378	Life-Course Genome-wide Association Study Meta-analysis of Total Body BMD and Assessment of Age-Specific Effects.	Total body bone mineral density (age over 60)	22,504 European ancestry and African American individuals	NA	6q25.1	NR	CCDC170			ENSG00000120262	NA	NA	rs6557155-T	rs6557155	0	6557155	intron_variant	0	0.428	5e-22	21.301		0.0981	unit decrease	Affymetrix, Illumina [~ 23700000] (imputed)	N
3	rs4448201	7	96117918	rs4729260	2009-10-16	19801982	Rivadeneira F	2009-10-04	Nat Genet	www.ncbi.nlm.nih.gov/pubmed/19801982	Twenty bone-mineral-density loci identified by large-scale meta-analysis of genome-wide association studies.	Bone mineral density (spine)	19,195 European ancestry individuals	NA	7q21.3	FLJ42280	SEM1			ENSG00000127922	NA	NA	rs4729260-G	rs4729260	0	4729260	intron_variant	0	0.32	2e-10	9.69897		0.08	[0.05-0.11] s.d. decrease	Affymetrix, Illumina [2543686] (imputed)	N
3	rs4448201	7	96117918	rs4729260	2020-09-18	32888494	Vuckovic D	2020-09-01	Cell	www.ncbi.nlm.nih.gov/pubmed/32888494	The Polygenic and Monogenic Basis of Blood Traits and Diseases.	Immature fraction of reticulocytes	408,112 British individuals	NA	7q21.3	SHFM1, C7orf76	SEM1			ENSG00000127922	NA	NA	rs4729260-C	rs4729260	0	4729260	intron_variant	0	0.665597	4e-09	8.39794		0.0140348	[0.0094-0.0187] unit increase	Affymetrix [93095623] (imputed)	N
3	rs4448201	7	96117918	rs4729260	2020-09-18	32888494	Vuckovic D	2020-09-01	Cell	www.ncbi.nlm.nih.gov/pubmed/32888494	The Polygenic and Monogenic Basis of Blood Traits and Diseases.	High light scatter reticulocyte percentage of red cells	408,112 British individuals	NA	7q21.3	SHFM1, C7orf76	SEM1			ENSG00000127922	NA	NA	rs4729260-C	rs4729260	0	4729260	intron_variant	0	0.665545	1e-12	12		0.0168865	[0.012-0.022] unit increase	Affymetrix [93095623] (imputed)	N
3	rs4448201	7	96117918	rs4729260	2020-09-18	32888494	Vuckovic D	2020-09-01	Cell	www.ncbi.nlm.nih.gov/pubmed/32888494	The Polygenic and Monogenic Basis of Blood Traits and Diseases.	High light scatter reticulocyte count	408,112 British individuals	NA	7q21.3	SHFM1, C7orf76	SEM1			ENSG00000127922	NA	NA	rs4729260-C	rs4729260	0	4729260	intron_variant	0	0.665536	3e-11	10.5229		0.0157548	[0.011-0.02] unit increase	Affymetrix [93095623] (imputed)	N
3	rs4448201	7	96120675	rs4727338	2019-05-01	22504420	Estrada K	2012-04-15	Nat Genet	www.ncbi.nlm.nih.gov/pubmed/22504420	Genome-wide meta-analysis identifies 56 bone mineral density loci and reveals 14 loci associated with risk of fracture.	Femoral neck bone mineral density	Up to 32,961 European and East Asian ancestry individuals	Up to 50,933 European and East Asian ancestry individuals	7q21.3	SLC25A13	SEM1			ENSG00000127922	NA	NA	rs4727338-C	rs4727338	0	4727338	intron_variant	0	0.67	8e-48	47.0969		0.08	[NR] unit increase	Affymetrix, Illumina [~ 2500000] (imputed)	N
3	rs4448201	7	96120675	rs4727338	2022-04-13	34673960	Greenbaum J	2021-10-21	Hum Mol Genet	www.ncbi.nlm.nih.gov/pubmed/34673960	A multi-ethnic whole genome sequencing study to identify novel loci for bone mineral density.	Bone mineral density (femoral neck)	1,123 African American males, 12,382 European ancestry males, 768 Hispanic males	NA	7q21.3		SEM1			ENSG00000127922	NA	NA	rs4727338-?	rs4727338	0	4727338	intron_variant	0	NR	8e-09	8.09691		NA		NR [NR] (imputed)	N
3	rs4448201	7	96127355	rs6465508	2018-10-17	30158200	Trajanoska K	2018-08-29	BMJ	www.ncbi.nlm.nih.gov/pubmed/30158200	Assessment of the genetic and clinical determinants of fracture risk: genome wide association and mendelian randomisation study.	Fractures	37,857 European or East Asian cases, 227,116 European or East Asian controls	147,200 European ancestry cases, 150,085 European ancestry controls	7q21.3	C7orf76, SHFM1	SEM1			ENSG00000127922	NA	NA	rs6465508-G	rs6465508	0	6465508	intron_variant	0	0.34	2e-19	18.699		1.04	[1.03-1.05]	Affymetrix, Illumina [2539801] (imputed)	N
3	rs4448201	7	96130553	rs10808100	2022-04-13	34673960	Greenbaum J	2021-10-21	Hum Mol Genet	www.ncbi.nlm.nih.gov/pubmed/34673960	A multi-ethnic whole genome sequencing study to identify novel loci for bone mineral density.	Bone mineral density (femoral neck)	2,948 African American individuals, 39,107 European ancestry individuals, 2,451 Hispanic individuals	NA	7q21.3		SEM1			ENSG00000127922	NA	NA	rs10808100-?	rs10808100	0	10808100	intron_variant	0	NR	2e-22	21.699		NA		NR [15500000] (imputed)	N
3	rs4448201	7	96130553	rs10808100	2022-04-13	34673960	Greenbaum J	2021-10-21	Hum Mol Genet	www.ncbi.nlm.nih.gov/pubmed/34673960	A multi-ethnic whole genome sequencing study to identify novel loci for bone mineral density.	Bone mineral density (femoral neck)	1,825 African American females, 26,724 European ancestry females, 1,683 Hispanic females	NA	7q21.3		SEM1			ENSG00000127922	NA	NA	rs10808100-?	rs10808100	0	10808100	intron_variant	0	NR	1e-17	17		NA		NR [NR] (imputed)	N
3	rs4448201	7	96130553	rs10808100	2022-04-13	34673960	Greenbaum J	2021-10-21	Hum Mol Genet	www.ncbi.nlm.nih.gov/pubmed/34673960	A multi-ethnic whole genome sequencing study to identify novel loci for bone mineral density.	Bone mineral density (spine)	1,825 African American females, 26,724 European ancestry females, 1,683 Hispanic females	NA	7q21.3		SEM1			ENSG00000127922	NA	NA	rs10808100-?	rs10808100	0	10808100	intron_variant	0	NR	3e-10	9.52288		NA		NR [NR] (imputed)	N
3	rs4448201	7	96133319	rs6965122	2019-01-28	30598549	Morris JA	2018-12-31	Nat Genet	www.ncbi.nlm.nih.gov/pubmed/30598549	An atlas of genetic influences on osteoporosis in humans and mice.	Heel bone mineral density	426,824 British ancestry individuals	NA	7q21.3	C7orf76	SEM1			ENSG00000127922	NA	NA	rs6965122-A	rs6965122	0	6965122	intron_variant	0	0.67179	1e-74	74		0.0386692	[0.035-0.043] unit increase	NR [13737936] (imputed)	N
3	rs4448201	7	96133319	rs6965122	2019-02-08	30595370	Kichaev G	2018-12-27	Am J Hum Genet	www.ncbi.nlm.nih.gov/pubmed/30595370	Leveraging Polygenic Functional Enrichment to Improve GWAS Power.	Heel bone mineral density	approximately 446,000 European ancestry individuals	NA	7q21.3		SEM1			ENSG00000127922	NA	NA	rs6965122-?	rs6965122	0	6965122	intron_variant	0	NR	2e-119	118.699		NA		NR [~ 8900000] (imputed)	N
3	rs4448201	7	96133319	rs6965122	2018-03-05	29304378	Medina-Gomez C	2018-01-04	Am J Hum Genet	www.ncbi.nlm.nih.gov/pubmed/29304378	Life-Course Genome-wide Association Study Meta-analysis of Total Body BMD and Assessment of Age-Specific Effects.	Total body bone mineral density	56,284 European ancestry individuals, up to 1,333 African American individuals, up to 9,328 admixed individuals	NA	7q21.3	NR	SEM1			ENSG00000127922	NA	NA	rs6965122-A	rs6965122	0	6965122	intron_variant	0	0.6832	5e-31	30.301	(European)	0.0766	unit increase	Affymetrix, Illumina [~ 23700000] (imputed)	N
3	rs4448201	7	96133319	rs6965122	2022-04-13	34673960	Greenbaum J	2021-10-21	Hum Mol Genet	www.ncbi.nlm.nih.gov/pubmed/34673960	A multi-ethnic whole genome sequencing study to identify novel loci for bone mineral density.	Bone mineral density (spine)	2,948 African American individuals, 39,107 European ancestry individuals, 2,451 Hispanic individuals	NA	7q21.3		SEM1			ENSG00000127922	NA	NA	rs6965122-?	rs6965122	0	6965122	intron_variant	0	NR	4e-12	11.3979		NA		NR [15500000] (imputed)	N
3	rs4448201	7	96133531	rs7781370	2009-10-16	19801982	Rivadeneira F	2009-10-04	Nat Genet	www.ncbi.nlm.nih.gov/pubmed/19801982	Twenty bone-mineral-density loci identified by large-scale meta-analysis of genome-wide association studies.	Bone mineral density (hip)	19,195 European ancestry individuals	NA	7q21.3	FLJ42280	SEM1			ENSG00000127922	NA	NA	rs7781370-T	rs7781370	0	7781370	intron_variant	0	0.34	5e-12	11.301		0.08	[0.06-0.10] s.d. decrease	Affymetrix, Illumina [2543686] (imputed)	N
3	rs4448201	7	96133871	rs6465510	2018-03-05	29304378	Medina-Gomez C	2018-01-04	Am J Hum Genet	www.ncbi.nlm.nih.gov/pubmed/29304378	Life-Course Genome-wide Association Study Meta-analysis of Total Body BMD and Assessment of Age-Specific Effects.	Total body bone mineral density (age 45-60)	18,805 European individuals	NA	7q21.3	NR	SEM1			ENSG00000127922	NA	NA	rs6465510-A	rs6465510	0	6465510	intron_variant	0	0.6498	2e-12	11.699		0.0787	unit increase	Affymetrix, Illumina [~ 23700000] (imputed)	N
3	rs4448201	7	96134115	rs6465511	2018-03-05	29304378	Medina-Gomez C	2018-01-04	Am J Hum Genet	www.ncbi.nlm.nih.gov/pubmed/29304378	Life-Course Genome-wide Association Study Meta-analysis of Total Body BMD and Assessment of Age-Specific Effects.	Total body bone mineral density	56,284 European ancestry individuals, up to 1,333 African American individuals, up to 9,328 admixed individuals	NA	7q21.3	NR	SEM1			ENSG00000127922	NA	NA	rs6465511-C	rs6465511	0	6465511	intron_variant	0	0.3248	1e-34	34		0.0738	unit decrease	Affymetrix, Illumina [~ 23700000] (imputed)	N
3	rs4448201	7	96134115	rs6465511	2018-03-05	29304378	Medina-Gomez C	2018-01-04	Am J Hum Genet	www.ncbi.nlm.nih.gov/pubmed/29304378	Life-Course Genome-wide Association Study Meta-analysis of Total Body BMD and Assessment of Age-Specific Effects.	Total body bone mineral density (age over 60)	22,504 European ancestry and African American individuals	NA	7q21.3	NR	SEM1			ENSG00000127922	NA	NA	rs6465511-C	rs6465511	0	6465511	intron_variant	0	0.3265	1e-16	16		0.0849	unit decrease	Affymetrix, Illumina [~ 23700000] (imputed)	N
3	rs4448201	7	96135274	rs4440558	2018-09-20	28869591	Kemp JP	2017-09-04	Nat Genet	www.ncbi.nlm.nih.gov/pubmed/28869591	Identification of 153 new loci associated with heel bone mineral density and functional involvement of GPC6 in osteoporosis.	Heel bone mineral density	76,067 European ancestry women, 66,420 European ancestry men	NA	7q21.3	C7orf76	SEM1			ENSG00000127922	NA	NA	rs4440558-A	rs4440558	0	4440558	intron_variant	0	0.338518	4e-21	20.3979	(women)	0.0423163	[0.033-0.052] unit decrease	NR [17166351] (imputed)	N
3	rs4448201	7	96135274	rs4440558	2018-09-20	28869591	Kemp JP	2017-09-04	Nat Genet	www.ncbi.nlm.nih.gov/pubmed/28869591	Identification of 153 new loci associated with heel bone mineral density and functional involvement of GPC6 in osteoporosis.	Heel bone mineral density	76,067 European ancestry women, 66,420 European ancestry men	NA	7q21.3	C7orf76	SEM1			ENSG00000127922	NA	NA	rs4440558-A	rs4440558	0	4440558	intron_variant	0	0.337946	1e-25	25	(men)	0.0547858	[0.044-0.065] unit decrease	NR [17166351] (imputed)	N
3	rs4448201	7	96135274	rs4440558	2018-09-20	28869591	Kemp JP	2017-09-04	Nat Genet	www.ncbi.nlm.nih.gov/pubmed/28869591	Identification of 153 new loci associated with heel bone mineral density and functional involvement of GPC6 in osteoporosis.	Heel bone mineral density	76,067 European ancestry women, 66,420 European ancestry men	NA	7q21.3	C7orf76	SEM1			ENSG00000127922	NA	NA	rs4440558-A	rs4440558	0	4440558	intron_variant	0	0.338251	5e-47	46.301		0.0482858	[0.041-0.055] unit decrease	NR [17166351] (imputed)	N
3	rs4448201	7	96135274	rs4440558	2018-10-18	30048462	Kim SK	2018-07-26	PLoS One	www.ncbi.nlm.nih.gov/pubmed/30048462	Identification of 613 new loci associated with heel bone mineral density and a polygenic risk score for bone mineral density, osteoporosis and fracture.	Heel bone mineral density	394,929 European ancestry individuals	NA	7q21.3		SEM1			ENSG00000127922	NA	NA	rs4440558-?	rs4440558	0	4440558	intron_variant	0	NR	9e-123	122.046		0.0487134	[0.044-0.053] unit decrease	Affymetrix [20259828] (imputed)	N
3	rs4448201	7	96148577	rs6971293	2022-04-13	34673960	Greenbaum J	2021-10-21	Hum Mol Genet	www.ncbi.nlm.nih.gov/pubmed/34673960	A multi-ethnic whole genome sequencing study to identify novel loci for bone mineral density.	Bone mineral density (spine)	1,123 African American males, 12,382 European ancestry males, 768 Hispanic males	NA	7q21.3		SEM1			ENSG00000127922	NA	NA	rs6971293-?	rs6971293	0	6971293	intron_variant	0	NR	5e-09	8.30103		NA		NR [NR] (imputed)	N
3	rs4448201	7	96154912	rs4448201	2018-07-04	29499414	Pei YF	2018-02-27	Bone	www.ncbi.nlm.nih.gov/pubmed/29499414	Joint study of two genome-wide association meta-analyses identified 20p12.1 and 20q13.33 for bone mineral density.	Lumbar spine bone mineral density	up to 4,692 European ancestry individuals, up to 1,539 Han Chinese ancestry individuals, up to 849 African American individuals, up to 446 Hispanic individuals, 2,882 European ancestry whole-genome sequenced individuals, 3,549 European ancestry whole-exome sequenced individuals, 26,534 European ancestry non-array genotype imputed individuals	NA	7q21.3	FLJ42280	SEM1			ENSG00000127922	NA	NA	rs4448201-C	rs4448201	0	4448201	intron_variant	0	0.476959	1e-11	11		0.0563	[0.04-0.073] unit increase	Affymetrix, Illumina [7998108] (imputed)	N
3	rs4448201	7	96154912	rs4448201	2018-07-04	29499414	Pei YF	2018-02-27	Bone	www.ncbi.nlm.nih.gov/pubmed/29499414	Joint study of two genome-wide association meta-analyses identified 20p12.1 and 20q13.33 for bone mineral density.	Femoral neck bone mineral density	up to 4,692 European ancestry individuals, up to 1,539 Han Chinese ancestry individuals, up to 849 African American individuals, up to 446 Hispanic individuals, 2,882 European ancestry whole-genome sequenced individuals, 3,549 European ancestry whole-exome sequenced individuals, 26,534 European ancestry non-array genotype imputed individuals	NA	7q21.3	FLJ42280	SEM1			ENSG00000127922	NA	NA	rs4448201-C	rs4448201	0	4448201	intron_variant	0	0.476959	3e-20	19.5229		0.0668	[0.052-0.081] unit increase	Affymetrix, Illumina [7998108] (imputed)	N
3	rs4448201	7	96154912	rs4448201	2017-07-14	28472463	Mullin BH	2017-05-04	Hum Mol Genet	www.ncbi.nlm.nih.gov/pubmed/28472463	Genome-wide association study meta-analysis for quantitative ultrasound parameters of bone identifies five novel loci for broadband ultrasound attenuation.	Bone ultrasound measurement (velocity of sound)	1,268 whole genome sequenced European ancestry women, 8,880 European ancestry women, 6,479 European ancestry men	NA	7q21.3	C7orf76	SEM1			ENSG00000127922	NA	NA	rs4448201-G	rs4448201	0	4448201	intron_variant	0	0.33	2e-07	6.69897		0.06	[0.04-0.08] unit decrease	Illumina [11973598] (imputed)	N
3	rs4448201	7	96154912	rs4448201	2021-12-14	34594039	Sakaue S	2021-09-30	Nat Genet	www.ncbi.nlm.nih.gov/pubmed/34594039	A cross-population atlas of genetic associations for 220 human phenotypes.	Osteoporosis	8,520 European ancestry cases, 479,981 European ancestry controls, 9,794 East Asian ancestry cases, 168,932 East Asian ancestry controls	NA	7q21.3		SEM1			ENSG00000127922	NA	NA	rs4448201-C	rs4448201	0	4448201	intron_variant	0	NR	4e-08	7.39794		0.0759	[0.049-0.103] unit decrease	Affymetrix, Illumina [25844994] (imputed)	N
4	rs10242100	7	120966790	rs3779381	2019-01-28	30598549	Morris JA	2018-12-31	Nat Genet	www.ncbi.nlm.nih.gov/pubmed/30598549	An atlas of genetic influences on osteoporosis in humans and mice.	Heel bone mineral density	426,824 British ancestry individuals	NA	7q31.31	WNT16	WNT16			ENSG00000002745	NA	NA	rs3779381-A	rs3779381	0	3779381	intron_variant	0	0.74094	4e-143	142.398		0.0793046	[0.073-0.085] unit decrease	NR [13737936] (imputed)	N
4	rs10242100	7	120966790	rs3779381	2018-07-04	29499414	Pei YF	2018-02-27	Bone	www.ncbi.nlm.nih.gov/pubmed/29499414	Joint study of two genome-wide association meta-analyses identified 20p12.1 and 20q13.33 for bone mineral density.	Lumbar spine bone mineral density	up to 4,692 European ancestry individuals, up to 1,539 Han Chinese ancestry individuals, up to 849 African American individuals, up to 446 Hispanic individuals, 2,882 European ancestry whole-genome sequenced individuals, 3,549 European ancestry whole-exome sequenced individuals, 26,534 European ancestry non-array genotype imputed individuals	NA	7q31.31	WNT16	WNT16			ENSG00000002745	NA	NA	rs3779381-A	rs3779381	0	3779381	intron_variant	0	0.742765	1e-18	18		0.0782	[0.061-0.096] unit decrease	Affymetrix, Illumina [7998108] (imputed)	N
4	rs10242100	7	120966790	rs3779381	2018-07-04	29499414	Pei YF	2018-02-27	Bone	www.ncbi.nlm.nih.gov/pubmed/29499414	Joint study of two genome-wide association meta-analyses identified 20p12.1 and 20q13.33 for bone mineral density.	Femoral neck bone mineral density	up to 4,692 European ancestry individuals, up to 1,539 Han Chinese ancestry individuals, up to 849 African American individuals, up to 446 Hispanic individuals, 2,882 European ancestry whole-genome sequenced individuals, 3,549 European ancestry whole-exome sequenced individuals, 26,534 European ancestry non-array genotype imputed individuals	NA	7q31.31	WNT16	WNT16			ENSG00000002745	NA	NA	rs3779381-A	rs3779381	0	3779381	intron_variant	0	0.742765	1e-14	14		0.0605	[0.045-0.076] unit decrease	Affymetrix, Illumina [7998108] (imputed)	N
4	rs10242100	7	120966790	rs3779381	2017-07-14	28472463	Mullin BH	2017-05-04	Hum Mol Genet	www.ncbi.nlm.nih.gov/pubmed/28472463	Genome-wide association study meta-analysis for quantitative ultrasound parameters of bone identifies five novel loci for broadband ultrasound attenuation.	Bone ultrasound measurement (velocity of sound)	1,268 whole genome sequenced European ancestry women, 8,880 European ancestry women, 6,479 European ancestry men	NA	7q31.31	WNT16	WNT16			ENSG00000002745	NA	NA	rs3779381-G	rs3779381	0	3779381	intron_variant	0	0.25	1e-21	21	(male)	0.19	[0.15-0.23] unit increase	Illumina [11973598] (imputed)	N
4	rs10242100	7	120966790	rs3779381	2019-02-08	30251476	Lopez-Mejias R	2018-09-24	Arthritis Rheumatol	www.ncbi.nlm.nih.gov/pubmed/30251476	A genome-wide association study identifies a 3'UTR genetic variant of RARB associated with carotid intima-media thickness in rheumatoid arthritis.	Ischemic heart disease in rheumatoid arthritis	224 Spanish ancestry patients, 2,765 Spanish ancestry controls	NA	7q31.31	WNT16	WNT16			ENSG00000002745	NA	NA	rs3779381-G	rs3779381	0	3779381	intron_variant	0	0.283	2e-07	6.69897		1.77	[1.23-2.19]	Illumina [63089444] (imputed)	N
4	rs10242100	7	120966790	rs3779381	2019-06-21	31015401	Wu Y	2019-04-23	Nat Commun	www.ncbi.nlm.nih.gov/pubmed/31015401	Genome-wide association study of medication-use and associated disease in the UK Biobank.	Medication use (drugs affecting bone structure and mineralization)	7,870 European ancestry cases, 207,798 European ancestry controls	NA	7q31.31	WNT16	WNT16			ENSG00000002745	NA	NA	rs3779381-G	rs3779381	0	3779381	intron_variant	0	0.258819	5e-10	9.30103		0.11387	[0.078-0.15] unit decrease	Affymetrix [7288503] (imputed)	N
4	rs10242100	7	120966790	rs3779381	2021-12-14	34594039	Sakaue S	2021-09-30	Nat Genet	www.ncbi.nlm.nih.gov/pubmed/34594039	A cross-population atlas of genetic associations for 220 human phenotypes.	Osteoporosis	8,520 European ancestry cases, 479,981 European ancestry controls, 9,794 East Asian ancestry cases, 168,932 East Asian ancestry controls	NA	7q31.31		WNT16			ENSG00000002745	NA	NA	rs3779381-G	rs3779381	0	3779381	intron_variant	0	NR	5e-15	14.301		0.1162	[0.087-0.145] unit decrease	Affymetrix, Illumina [25844994] (imputed)	N
4	rs10242100	7	120966790	rs3779381	2021-12-14	34594039	Sakaue S	2021-09-30	Nat Genet	www.ncbi.nlm.nih.gov/pubmed/34594039	A cross-population atlas of genetic associations for 220 human phenotypes.	Medication use (drugs affecting bone structure and mineralization)	7,870 European ancestry cases, 207,798 European ancestry controls, 6,143 East Asian ancestry cases, 172,583 East Asian ancestry controls	NA	7q31.31		WNT16			ENSG00000002745	NA	NA	rs3779381-G	rs3779381	0	3779381	intron_variant	0	NR	5e-11	10.301		0.1024	[0.072-0.133] unit decrease	Affymetrix, Illumina [15248280] (imputed)	N
4	rs2536185	7	120969769	rs2908004	2014-12-18	24945404	Kemp JP	2014-06-19	PLoS Genet	www.ncbi.nlm.nih.gov/pubmed/24945404	Phenotypic dissection of bone mineral density reveals skeletal site specificity and facilitates the identification of novel loci in the genetic regulation of bone mass attainment.	Bone mineral density (paediatric, lower limb)	8,007 European ancestry children, 289 Surinamese ancestry children, 300 Turkish ancestry children, 232 Moroccan ancestry children, 588 children	NA	7q31.31	FAM3C, WNT16, CPED1	WNT16			ENSG00000002745	NA	NA	rs2908004-A	rs2908004	0	2908004	missense_variant	0	0.47	3e-11	10.5229		0.1	[0.071-0.129] unit increase	Illumina [~ 2500000] (imputed)	N
4	rs2536185	7	120969769	rs2908004	2014-12-18	24945404	Kemp JP	2014-06-19	PLoS Genet	www.ncbi.nlm.nih.gov/pubmed/24945404	Phenotypic dissection of bone mineral density reveals skeletal site specificity and facilitates the identification of novel loci in the genetic regulation of bone mass attainment.	Bone mineral density (paediatric, lower limb)	8,007 European ancestry children, 289 Surinamese ancestry children, 300 Turkish ancestry children, 232 Moroccan ancestry children, 588 children	NA	7q31.31	FAM3C, WNT16, CPED1	WNT16			ENSG00000002745	NA	NA	rs2908004-A	rs2908004	0	2908004	missense_variant	0	NR	1e-09	9	(EA)	0.1039	[0.07-0.138] unit increase	Illumina [~ 2500000] (imputed)	N
4	rs2536185	7	120969769	rs2908004	2012-09-12	22792071	Zheng HF	2012-07-05	PLoS Genet	www.ncbi.nlm.nih.gov/pubmed/22792071	WNT16 influences bone mineral density, cortical bone thickness, bone strength, and osteoporotic fracture risk.	Bone mineral density	5,672 European ancestry individuals	NA	7q31.31	WNT16	WNT16			ENSG00000002745	NA	NA	rs2908004-G	rs2908004	0	2908004	missense_variant	0	0.58	1e-15	15		0.16	[NR] mg/cm3 decrease	Affymetrix, Illumina [~ 2500000] (imputed)	N
4	rs2536185	7	120969769	rs2908004	2022-05-31	33875891	Smith SM	2021-04-19	Nat Neurosci	www.ncbi.nlm.nih.gov/pubmed/33875891	An expanded set of genome-wide association studies of brain imaging phenotypes in UK Biobank.	IDP T1 SIENAX brain-unnormalised volume	22,138 British ancestry individuals	11,086 British ancestry individuals	7q31.31		WNT16			ENSG00000002745	NA	NA	rs2908004-A	rs2908004	0	2908004	missense_variant	0	0.444	1e-14	14		0.074	[0.054-0.094] unit increase	Affymetrix [17103079] (imputed)	N
4	rs2536185	7	120969769	rs2908004	2022-05-31	33875891	Smith SM	2021-04-19	Nat Neurosci	www.ncbi.nlm.nih.gov/pubmed/33875891	An expanded set of genome-wide association studies of brain imaging phenotypes in UK Biobank.	IDP T1 FAST ROIs L temporal pole	22,133 British ancestry individuals	11,086 British ancestry individuals	7q31.31		WNT16			ENSG00000002745	NA	NA	rs2908004-A	rs2908004	0	2908004	missense_variant	0	0.444	7e-14	13.1549		0.071	[0.051-0.091] unit increase	Affymetrix [17103079] (imputed)	N
4	rs2536185	7	120969769	rs2908004	2022-05-31	33875891	Smith SM	2021-04-19	Nat Neurosci	www.ncbi.nlm.nih.gov/pubmed/33875891	An expanded set of genome-wide association studies of brain imaging phenotypes in UK Biobank.	IDP T1 SIENAX peripheral grey unnormalised volume	22,138 British ancestry individuals	11,086 British ancestry individuals	7q31.31		WNT16			ENSG00000002745	NA	NA	rs2908004-A	rs2908004	0	2908004	missense_variant	0	0.444	1e-21	21		0.091	[0.073-0.109] unit increase	Affymetrix [17103079] (imputed)	N
4	rs2536185	7	120969769	rs2908004	2022-05-31	33875891	Smith SM	2021-04-19	Nat Neurosci	www.ncbi.nlm.nih.gov/pubmed/33875891	An expanded set of genome-wide association studies of brain imaging phenotypes in UK Biobank.	IDP T1 SIENAX grey normalised volume	22,138 British ancestry individuals	11,086 British ancestry individuals	7q31.31		WNT16			ENSG00000002745	NA	NA	rs2908004-A	rs2908004	0	2908004	missense_variant	0	0.444	7e-19	18.1549		0.084	[0.064-0.104] unit increase	Affymetrix [17103079] (imputed)	N
4	rs2536185	7	120969769	rs2908004	2022-05-31	33875891	Smith SM	2021-04-19	Nat Neurosci	www.ncbi.nlm.nih.gov/pubmed/33875891	An expanded set of genome-wide association studies of brain imaging phenotypes in UK Biobank.	IDP T1 SIENAX grey unnormalised volume	22,138 British ancestry individuals	11,086 British ancestry individuals	7q31.31		WNT16			ENSG00000002745	NA	NA	rs2908004-A	rs2908004	0	2908004	missense_variant	0	0.444	2e-18	17.699		0.084	[0.064-0.104] unit increase	Affymetrix [17103079] (imputed)	N
4	rs2536185	7	120969769	rs2908004	2022-05-31	33875891	Smith SM	2021-04-19	Nat Neurosci	www.ncbi.nlm.nih.gov/pubmed/33875891	An expanded set of genome-wide association studies of brain imaging phenotypes in UK Biobank.	IDP T1 SIENAX brain-normalised volume	22,138 British ancestry individuals	11,086 British ancestry individuals	7q31.31		WNT16			ENSG00000002745	NA	NA	rs2908004-A	rs2908004	0	2908004	missense_variant	0	0.444	4e-15	14.3979		0.075	[0.055-0.095] unit increase	Affymetrix [17103079] (imputed)	N
4	rs2536185	7	120973621	rs2536189	2022-05-31	33875891	Smith SM	2021-04-19	Nat Neurosci	www.ncbi.nlm.nih.gov/pubmed/33875891	An expanded set of genome-wide association studies of brain imaging phenotypes in UK Biobank.	IDP T1 SIENAX peripheral grey normalised volume	22,138 British ancestry individuals	11,086 British ancestry individuals	7q31.31		WNT16			ENSG00000002745	NA	NA	rs2536189-G	rs2536189	0	2536189	intron_variant	0	0.448	4e-22	21.3979		0.092	[0.074-0.11] unit increase	Affymetrix [17103079] (imputed)	N
4	rs2536185	7	120973621	rs2536189	2019-02-08	30595370	Kichaev G	2018-12-27	Am J Hum Genet	www.ncbi.nlm.nih.gov/pubmed/30595370	Leveraging Polygenic Functional Enrichment to Improve GWAS Power.	Lung function (FEV1/FVC)	approximately 370,000 European ancestry individuals	NA	7q31.31		WNT16			ENSG00000002745	NA	NA	rs2536189-?	rs2536189	0	2536189	intron_variant	0	NR	4e-10	9.39794		NA		NR [~ 8900000] (imputed)	N
4	rs10242100	7	120974765	rs3801387	2018-03-05	29304378	Medina-Gomez C	2018-01-04	Am J Hum Genet	www.ncbi.nlm.nih.gov/pubmed/29304378	Life-Course Genome-wide Association Study Meta-analysis of Total Body BMD and Assessment of Age-Specific Effects.	Total body bone mineral density	56,284 European ancestry individuals, up to 1,333 African American individuals, up to 9,328 admixed individuals	NA	7q31.31	NR	WNT16			ENSG00000002745	NA	NA	rs3801387-A	rs3801387	0	3801387	intron_variant	0	0.7279	1e-100	100		0.1347	unit decrease	Affymetrix, Illumina [~ 23700000] (imputed)	N
4	rs10242100	7	120974765	rs3801387	2018-03-05	29304378	Medina-Gomez C	2018-01-04	Am J Hum Genet	www.ncbi.nlm.nih.gov/pubmed/29304378	Life-Course Genome-wide Association Study Meta-analysis of Total Body BMD and Assessment of Age-Specific Effects.	Total body bone mineral density	56,284 European ancestry individuals, up to 1,333 African American individuals, up to 9,328 admixed individuals	NA	7q31.31	NR	WNT16			ENSG00000002745	NA	NA	rs3801387-A	rs3801387	0	3801387	intron_variant	0	0.7337	3e-87	86.5229	(European)	0.1377	unit decrease	Affymetrix, Illumina [~ 23700000] (imputed)	N
4	rs10242100	7	120974765	rs3801387	2018-03-05	29304378	Medina-Gomez C	2018-01-04	Am J Hum Genet	www.ncbi.nlm.nih.gov/pubmed/29304378	Life-Course Genome-wide Association Study Meta-analysis of Total Body BMD and Assessment of Age-Specific Effects.	Total body bone mineral density (age 45-60)	18,805 European individuals	NA	7q31.31	NR	WNT16			ENSG00000002745	NA	NA	rs3801387-A	rs3801387	0	3801387	intron_variant	0	0.7348	3e-30	29.5229		0.1359	unit decrease	Affymetrix, Illumina [~ 23700000] (imputed)	N
4	rs10242100	7	120974765	rs3801387	2018-03-05	29304378	Medina-Gomez C	2018-01-04	Am J Hum Genet	www.ncbi.nlm.nih.gov/pubmed/29304378	Life-Course Genome-wide Association Study Meta-analysis of Total Body BMD and Assessment of Age-Specific Effects.	Total body bone mineral density (age over 60)	22,504 European ancestry and African American individuals	NA	7q31.31	NR	WNT16			ENSG00000002745	NA	NA	rs3801387-A	rs3801387	0	3801387	intron_variant	0	0.7266	3e-35	34.5229		0.1337	unit decrease	Affymetrix, Illumina [~ 23700000] (imputed)	N
4	rs10242100	7	120974765	rs3801387	2013-04-11	22504420	Estrada K	2012-04-15	Nat Genet	www.ncbi.nlm.nih.gov/pubmed/22504420	Genome-wide meta-analysis identifies 56 bone mineral density loci and reveals 14 loci associated with risk of fracture.	Lumbar spine bone mineral density	Up to 32,961 European and East Asian ancestry individuals	Up to 50,933 European and East Asian ancestry individuals	7q31.31	WNT16	WNT16			ENSG00000002745	NA	NA	rs3801387-A	rs3801387	0	3801387	intron_variant	0	0.74	3e-51	50.5229		0.09	[NR] unit decrease	Affymetrix, Illumina [~ 2500000] (imputed)	N
4	rs10242100	7	120974765	rs3801387	2022-04-13	34673960	Greenbaum J	2021-10-21	Hum Mol Genet	www.ncbi.nlm.nih.gov/pubmed/34673960	A multi-ethnic whole genome sequencing study to identify novel loci for bone mineral density.	Bone mineral density (spine)	1,825 African American females, 26,724 European ancestry females, 1,683 Hispanic females	NA	7q31.31		WNT16			ENSG00000002745	NA	NA	rs3801387-?	rs3801387	0	3801387	intron_variant	0	NR	2e-22	21.699		NA		NR [NR] (imputed)	N
4	rs2536185	7	120979089	rs2707466	2012-09-12	22792071	Zheng HF	2012-07-05	PLoS Genet	www.ncbi.nlm.nih.gov/pubmed/22792071	WNT16 influences bone mineral density, cortical bone thickness, bone strength, and osteoporotic fracture risk.	Cortical thickness	5,878 European ancestry individuals	1,032 European ancestry individuals	7q31.31	WNT16	WNT16			ENSG00000002745	NA	NA	rs2707466-C	rs2707466	0	2707466	missense_variant	0	NR	2e-10	9.69897		0.11	[0.071-0.149] mm decrease	Affymetrix, Illumina [~ 2500000] (imputed)	N
4	rs10242100	7	120983343	rs10242100	2014-07-20	24249740	Zhang L	2013-11-17	Hum Mol Genet	www.ncbi.nlm.nih.gov/pubmed/24249740	Multistage genome-wide association meta-analyses identified two new loci for bone mineral density.	Bone mineral density	5,833 European ancestry females, 2,639 European ancestry males, 784 Han Chinese ancestry females, 763 Han Chinese ancestry males, 712 African American females, 409 Hispanic females	7,010 European ancestry females, 3,772 European ancestry males, 2,980 East Asian ancestry females, 2,159 East Asian ancestry males	7q31.31	WNT16	WNT16 - FAM3C	ENSG00000002745	ENSG00000196937		2185	5589	rs10242100-?	rs10242100	0	10242100	downstream_gene_variant	1	NR	2e-10	9.69897	(hip)	NA		Affymetrix, Illumina [5842825] (imputed)	N
4	rs10242100	7	120983343	rs10242100	2018-03-05	29304378	Medina-Gomez C	2018-01-04	Am J Hum Genet	www.ncbi.nlm.nih.gov/pubmed/29304378	Life-Course Genome-wide Association Study Meta-analysis of Total Body BMD and Assessment of Age-Specific Effects.	Total body bone mineral density (age 30-45)	10,062 European and unknown ancestry individuals	NA	7q31.31	NR	WNT16 - FAM3C	ENSG00000002745	ENSG00000196937		2185	5589	rs10242100-A	rs10242100	0	10242100	downstream_gene_variant	1	0.7296	8e-23	22.0969		0.1614	unit decrease	Affymetrix, Illumina [~ 23700000] (imputed)	N
4	rs10242100	7	120983343	rs10242100	2021-11-29	33893285	Guindo-Martinez M	2021-04-23	Nat Commun	www.ncbi.nlm.nih.gov/pubmed/33893285	The impact of non-additive genetic associations on age-related complex diseases.	Osteoporosis	5,399 European ancestry cases, 51,238 European ancestry controls	NA	7q31.31		WNT16 - FAM3C	ENSG00000002745	ENSG00000196937		2185	5589	rs10242100-G	rs10242100	0	10242100	downstream_gene_variant	1	0.276502	3e-08	7.52288		0.87		Affymetrix [15544346] (imputed)	N
4	rs10242100	7	120983343	rs10242100	2022-11-23	35164939	van der Meer D	2022-02-11	Biol Psychiatry	www.ncbi.nlm.nih.gov/pubmed/35164939	Boosting Schizophrenia Genetics by Utilizing Genetic Overlap With Brain Morphology.	Brain morphology (MOSTest)	33,735 white British ancestry individuals	NA	7q31.31		WNT16 - FAM3C	ENSG00000002745	ENSG00000196937		2185	5589	rs10242100-?	rs10242100	0	10242100	downstream_gene_variant	1	NR	8e-22	21.0969		NA		NR [9061072] (imputed)	N
4	rs2536185	7	120984041	rs2536185	2021-12-15	34560273	Shadrin AA	2021-09-21	Neuroimage	www.ncbi.nlm.nih.gov/pubmed/34560273	Vertex-wise multivariate genome-wide association study identifies 780 unique genetic loci associated with cortical morphology.	Cortical thickness	35,657 White British ancestry individuals	NA	7q31.31	NR	WNT16 - FAM3C	ENSG00000002745	ENSG00000196937		2883	4891	rs2536185-T	rs2536185	0	2536185	downstream_gene_variant	1	0.4485	5e-12	11.301		NA		NR [9056863] (imputed)	N
4	rs10242100	7	120994169	rs3801383	2022-05-31	33875891	Smith SM	2021-04-19	Nat Neurosci	www.ncbi.nlm.nih.gov/pubmed/33875891	An expanded set of genome-wide association studies of brain imaging phenotypes in UK Biobank.	IDP T1 FAST ROIs R temporal pole	22,133 British ancestry individuals	11,086 British ancestry individuals	7q31.31		FAM3C			ENSG00000196937	NA	NA	rs3801383-T	rs3801383	0	3801383	intron_variant	0	0.279	4e-15	14.3979		0.083	[0.061-0.105] unit increase	Affymetrix [17103079] (imputed)	N
4	rs10242100	7	120994169	rs3801383	2022-04-13	34673960	Greenbaum J	2021-10-21	Hum Mol Genet	www.ncbi.nlm.nih.gov/pubmed/34673960	A multi-ethnic whole genome sequencing study to identify novel loci for bone mineral density.	Bone mineral density (femoral neck)	2,948 African American individuals, 39,107 European ancestry individuals, 2,451 Hispanic individuals	NA	7q31.31		FAM3C			ENSG00000196937	NA	NA	rs3801383-?	rs3801383	0	3801383	intron_variant	0	NR	6e-17	16.2218		NA		NR [15500000] (imputed)	N
4	rs2536185	7	120997560	rs2536172	2019-04-18	30779856	Lu HF	2019-02-19	J Bone Miner Res	www.ncbi.nlm.nih.gov/pubmed/30779856	A meta-analysis of genome-wide association studies identifies three loci associated with stiffness index of the calcaneus.	Calcaneus stiffness index	7,742 Taiwanese ancestry individuals	2,955 Korean ancestry individuals	7q31.31	FAM3C	FAM3C			ENSG00000196937	NA	NA	rs2536172-?	rs2536172	0	2536172	intron_variant	0	0.4085	3e-13	12.5229		0.1165	[0.085-0.148] unit increase	Affymetrix [~ 6100000] (imputed)	N
4	rs10242100	7	121000718	rs7807953	2022-03-07	34910505	van der Meer D	2021-12-15	Sci Adv	www.ncbi.nlm.nih.gov/pubmed/34910505	The genetic architecture of human cortical folding.	Vertex-wise cortical thickness	33,748 European ancestry individuals	NA	7q31.31		FAM3C			ENSG00000196937	NA	NA	rs7807953-T	rs7807953	0	7807953	intron_variant	0	0.26	2e-13	12.699		7.36	z score increase	Affymetrix [9061022] (imputed)	N
4	rs10242100	7	121000931	rs7808155	2022-05-31	33875891	Smith SM	2021-04-19	Nat Neurosci	www.ncbi.nlm.nih.gov/pubmed/33875891	An expanded set of genome-wide association studies of brain imaging phenotypes in UK Biobank.	QC T1-to-standard nonlinear alignment discrepancy	22,138 British ancestry individuals	11,086 British ancestry individuals	7q31.31		FAM3C			ENSG00000196937	NA	NA	rs7808155-G	rs7808155	0	7808155	intron_variant	0	0.279	6e-31	30.2218		0.122	[0.1-0.14] unit decrease	Affymetrix [17103079] (imputed)	N
4	rs10242100	7	121000931	rs7808155	2022-04-13	34673960	Greenbaum J	2021-10-21	Hum Mol Genet	www.ncbi.nlm.nih.gov/pubmed/34673960	A multi-ethnic whole genome sequencing study to identify novel loci for bone mineral density.	Bone mineral density (spine)	2,948 African American individuals, 39,107 European ancestry individuals, 2,451 Hispanic individuals	NA	7q31.31		FAM3C			ENSG00000196937	NA	NA	rs7808155-?	rs7808155	0	7808155	intron_variant	0	NR	1e-21	21		NA		NR [15500000] (imputed)	N
4	rs10242100	7	121018579	rs917727	2017-09-21	28743860	Medina-Gomez C	2017-07-25	Nat Commun	www.ncbi.nlm.nih.gov/pubmed/28743860	Bivariate genome-wide association meta-analysis of pediatric musculoskeletal traits reveals pleiotropic effects at the SREBF1/TOM1L2 locus.	TB-LM or TBLH-BMD (pleiotropy)	8,327 European ancestry individuals, 2,087 individuals	NA	7q31.31	WNT16, CPED1	FAM3C			ENSG00000196937	NA	NA	rs917727-T	rs917727	0	917727	intron_variant	0	0.29	3e-20	19.5229		NA		Illumina [2276811] (imputed)	N
4	rs10242100	7	121018579	rs917727	2017-09-21	28743860	Medina-Gomez C	2017-07-25	Nat Commun	www.ncbi.nlm.nih.gov/pubmed/28743860	Bivariate genome-wide association meta-analysis of pediatric musculoskeletal traits reveals pleiotropic effects at the SREBF1/TOM1L2 locus.	Bone mineral density (paediatric, total body less femoral head)	8,327 European ancestry individuals, 2,087 individuals	NA	7q31.31	WNT16, CPED1	FAM3C			ENSG00000196937	NA	NA	rs917727-T	rs917727	0	917727	intron_variant	0	0.29	5e-17	16.301		0.1289	[NR] unit increase	Illumina [2276811] (imputed)	N
4	rs10242100	7	121018579	rs917727	2012-09-11	22792070	Medina-Gomez C	2012-07-05	PLoS Genet	www.ncbi.nlm.nih.gov/pubmed/22792070	Meta-analysis of genome-wide scans for total body BMD in children and adults reveals allelic heterogeneity and age-specific effects at the WNT16 locus.	Bone mineral density	1,834 European ancestry children, 825 children	11,052 European ancestry individuals	7q31.31	WNT16	FAM3C			ENSG00000196937	NA	NA	rs917727-T	rs917727	0	917727	intron_variant	0	0.273	1e-27	27		0.154	[NR] unit increase	Illumina [3021329] (imputed)	N
4	rs10242100	7	121018857	rs917726	2018-03-05	29304378	Medina-Gomez C	2018-01-04	Am J Hum Genet	www.ncbi.nlm.nih.gov/pubmed/29304378	Life-Course Genome-wide Association Study Meta-analysis of Total Body BMD and Assessment of Age-Specific Effects.	Total body bone mineral density (age 0-15)	11,807 European and unknown ancestry individuals	NA	7q31.31	NR	FAM3C			ENSG00000196937	NA	NA	rs917726-A	rs917726	0	917726	intron_variant	0	0.7269	5e-21	20.301		0.137	unit decrease	Affymetrix, Illumina [~ 23700000] (imputed)	N
4	rs10242100	7	121025502	rs718766	2018-10-19	30172743	Liang X	2018-08-30	Bone	www.ncbi.nlm.nih.gov/pubmed/30172743	Assessing the genetic correlations between early growth parameters and bone mineral density: A polygenic risk score analysis.	Ulna and radius bone mineral density	2,286 European ancestry individuals	NA	7q31.31	FAM3C	FAM3C			ENSG00000196937	NA	NA	rs718766-?	rs718766	0	718766	intron_variant	0	NR	2e-10	9.69897		NA		Affymetrix [753382]	N
4	rs2536185	7	121031879	rs4727924	2022-01-14	33430342	Younes N	2021-01-07	J Pers Med	www.ncbi.nlm.nih.gov/pubmed/33430342	A Whole-Genome Sequencing Association Study of Low Bone Mineral Density Identifies New Susceptibility Loci in the Phase I Qatar Biobank Cohort.	Total body bone mineral density	3,000 Qatari ancestry individuals	NA	7q31.31		FAM3C			ENSG00000196937	NA	NA	rs4727924-T	rs4727924	0	4727924	intron_variant	0	NR	2e-11	10.699		NA		Illumina [1084750]	N
4	rs2536185	7	121031879	rs4727924	2022-01-14	33430342	Younes N	2021-01-07	J Pers Med	www.ncbi.nlm.nih.gov/pubmed/33430342	A Whole-Genome Sequencing Association Study of Low Bone Mineral Density Identifies New Susceptibility Loci in the Phase I Qatar Biobank Cohort.	Bone mineral density (spine)	3,000 Qatari ancestry individuals	NA	7q31.31		FAM3C			ENSG00000196937	NA	NA	rs4727924-?	rs4727924	0	4727924	intron_variant	0	NR	2e-08	7.69897		NA		Illumina [1084750]	N
4	rs2536185	7	121031879	rs4727924	2022-01-14	33430342	Younes N	2021-01-07	J Pers Med	www.ncbi.nlm.nih.gov/pubmed/33430342	A Whole-Genome Sequencing Association Study of Low Bone Mineral Density Identifies New Susceptibility Loci in the Phase I Qatar Biobank Cohort.	Bone mineral density (trunk)	3,000 Qatari ancestry individuals	NA	7q31.31		FAM3C			ENSG00000196937	NA	NA	rs4727924-?	rs4727924	0	4727924	intron_variant	0	NR	2e-08	7.69897		NA		Illumina [1084750]	N
4	rs10242100	7	121033121	rs7776725	2014-12-18	24945404	Kemp JP	2014-06-19	PLoS Genet	www.ncbi.nlm.nih.gov/pubmed/24945404	Phenotypic dissection of bone mineral density reveals skeletal site specificity and facilitates the identification of novel loci in the genetic regulation of bone mass attainment.	Bone mineral density (paediatric, total body less femoral head)	8,007 European ancestry children, 289 Surinamese ancestry children, 300 Turkish ancestry children, 232 Moroccan ancestry children, 588 children	NA	7q31.31	FAM3C, WNT16, CPED1	FAM3C			ENSG00000196937	NA	NA	rs7776725-C	rs7776725	0	7776725	intron_variant	0	0.27	6e-20	19.2218		0.159	[0.13-0.19] unit increase	Illumina [~ 2500000] (imputed)	N
4	rs10242100	7	121033121	rs7776725	2014-12-18	24945404	Kemp JP	2014-06-19	PLoS Genet	www.ncbi.nlm.nih.gov/pubmed/24945404	Phenotypic dissection of bone mineral density reveals skeletal site specificity and facilitates the identification of novel loci in the genetic regulation of bone mass attainment.	Bone mineral density (paediatric, total body less femoral head)	8,007 European ancestry children, 289 Surinamese ancestry children, 300 Turkish ancestry children, 232 Moroccan ancestry children, 588 children	NA	7q31.31	FAM3C, WNT16, CPED1	FAM3C			ENSG00000196937	NA	NA	rs7776725-C	rs7776725	0	7776725	intron_variant	0	NR	2e-15	14.699	(EA)	0.1582	[0.12-0.2] unit increase	Illumina [~ 2500000] (imputed)	N
4	rs10242100	7	121033121	rs7776725	2017-02-13	27424934	Choi HJ	2016-07-15	Bone	www.ncbi.nlm.nih.gov/pubmed/27424934	Genome-wide association study in East Asians suggests UHMK1 as a novel bone mineral density susceptibility gene.	Bone mineral density (femoral neck)	2,729 Korean ancestry individuals	1,547 Han Chinese ancestry individuals, 3,237 European ancestry individuals	7q31.31	WNT16	FAM3C			ENSG00000196937	NA	NA	rs7776725-C	rs7776725	0	7776725	intron_variant	0	0.13	1e-06	6		0.1	unit increase	Affymetrix [328918]	N
4	rs10242100	7	121033121	rs7776725	2017-02-13	27424934	Choi HJ	2016-07-15	Bone	www.ncbi.nlm.nih.gov/pubmed/27424934	Genome-wide association study in East Asians suggests UHMK1 as a novel bone mineral density susceptibility gene.	Bone mineral density (femoral neck)	2,729 Korean ancestry individuals	1,547 Han Chinese ancestry individuals, 3,237 European ancestry individuals	7q31.31	WNT16	FAM3C			ENSG00000196937	NA	NA	rs7776725-C	rs7776725	0	7776725	intron_variant	0	0.13	6e-07	6.22185	(females)	0.13	unit increase	Affymetrix [328918]	N
4	rs10242100	7	121033121	rs7776725	2017-02-13	27424934	Choi HJ	2016-07-15	Bone	www.ncbi.nlm.nih.gov/pubmed/27424934	Genome-wide association study in East Asians suggests UHMK1 as a novel bone mineral density susceptibility gene.	Bone mineral density (total hip)	2,729 Korean ancestry individuals	1,547 Chinese Han ancestry individuals, 3,237 European ancestry individuals	7q31.31	WNT16	FAM3C			ENSG00000196937	NA	NA	rs7776725-C	rs7776725	0	7776725	intron_variant	0	0.13	9e-09	8.04576		0.12	unit increase	Affymetrix [328918]	N
4	rs10242100	7	121033121	rs7776725	2017-02-13	27424934	Choi HJ	2016-07-15	Bone	www.ncbi.nlm.nih.gov/pubmed/27424934	Genome-wide association study in East Asians suggests UHMK1 as a novel bone mineral density susceptibility gene.	Bone mineral density (total hip)	2,729 Korean ancestry individuals	1,547 Chinese Han ancestry individuals, 3,237 European ancestry individuals	7q31.31	WNT16	FAM3C			ENSG00000196937	NA	NA	rs7776725-C	rs7776725	0	7776725	intron_variant	0	0.13	4e-08	7.39794	(females)	0.15	unit increase	Affymetrix [328918]	N
4	rs10242100	7	121033121	rs7776725	2018-04-30	26367794	Zheng HF	2015-10-01	Nature	www.ncbi.nlm.nih.gov/pubmed/26367794	Whole-genome sequencing identifies EN1 as a determinant of bone density and fracture.	Forearm bone mineral density	6,627 European ancestry individuals, 1,221 whole genome sequenced European ancestry individuals, 295 whole exome sequenced European ancestry individuals,	2,662 European ancestry individuals	7q31.31	WNT16, FAM3C	FAM3C			ENSG00000196937	NA	NA	rs7776725-C	rs7776725	0	7776725	intron_variant	0	0.285	1e-25	25		0.186	[0.15-0.22] unit increase	Illumina [at least 14018627] (imputed)	N
4	rs10242100	7	121033121	rs7776725	2009-05-05	19396169	Cho YS	2009-04-26	Nat Genet	www.ncbi.nlm.nih.gov/pubmed/19396169	A large-scale genome-wide association study of Asian populations uncovers genetic factors influencing eight quantitative traits.	Biomedical quantitative traits	8,842 Korean ancestry individuals	7,861 Korean ancestry individuals	7q31.31	FAM3C	FAM3C			ENSG00000196937	NA	NA	rs7776725-C	rs7776725	0	7776725	intron_variant	0	0.13	2e-06	5.69897	(BD-TT)	NA		Affymetrix [2156535] (imputed)	N
4	rs10242100	7	121033121	rs7776725	2009-05-05	19396169	Cho YS	2009-04-26	Nat Genet	www.ncbi.nlm.nih.gov/pubmed/19396169	A large-scale genome-wide association study of Asian populations uncovers genetic factors influencing eight quantitative traits.	Biomedical quantitative traits	8,842 Korean ancestry individuals	7,861 Korean ancestry individuals	7q31.31	FAM3C	FAM3C			ENSG00000196937	NA	NA	rs7776725-C	rs7776725	0	7776725	intron_variant	0	0.13	1e-11	11	(BD-RT)	NA		Affymetrix [2156535] (imputed)	N
4	rs10242100	7	121033121	rs7776725	2018-10-19	30172743	Liang X	2018-08-30	Bone	www.ncbi.nlm.nih.gov/pubmed/30172743	Assessing the genetic correlations between early growth parameters and bone mineral density: A polygenic risk score analysis.	Total body bone mineral density	2,286 European ancestry individuals	NA	7q31.31	FAM3C	FAM3C			ENSG00000196937	NA	NA	rs7776725-?	rs7776725	0	7776725	intron_variant	0	NR	2e-06	5.69897		NA		Affymetrix [753382]	N
4	rs10242100	7	121033121	rs7776725	2022-04-13	34673960	Greenbaum J	2021-10-21	Hum Mol Genet	www.ncbi.nlm.nih.gov/pubmed/34673960	A multi-ethnic whole genome sequencing study to identify novel loci for bone mineral density.	Bone mineral density (femoral neck)	1,825 African American females, 26,724 European ancestry females, 1,683 Hispanic females	NA	7q31.31		FAM3C			ENSG00000196937	NA	NA	rs7776725-?	rs7776725	0	7776725	intron_variant	0	NR	6e-15	14.2218		NA		NR [NR] (imputed)	N
5	rs2073617	8	119923873	rs4355801	2008-06-10	18455228	Richards JB	2008-04-29	Lancet	www.ncbi.nlm.nih.gov/pubmed/18455228	Bone mineral density, osteoporosis, and osteoporotic fractures: a genome-wide association study.	Bone mineral density	2,094 European ancestry female individuals	6,463 European ancestry individuals	8q24.12	TNFRSF11B	SAMD12-AS1 - TNFRSF11B	ENSG00000281641	ENSG00000164761		5479	11923	rs4355801-A	rs4355801	0	4355801	regulatory_region_variant	1	0.53	8e-10	9.09691		0.09	[NR] SD decrease	Illumina [314075]	N
5	rs2073617	8	119932741	rs72680380	2020-09-21	32888493	Chen MH	2020-09-01	Cell	www.ncbi.nlm.nih.gov/pubmed/32888493	Trans-ethnic and Ancestry-Specific Blood-Cell Genetics in 746,667 Individuals from 5 Global Populations.	Lymphocyte count	643,370 African American or Afro-Caribbean, African ancestry, European ancestry, East Asian ancestry, Hispanic or Latin American and South Asian ancestry individuals	NA	8q24.12	NR	SAMD12-AS1 - TNFRSF11B	ENSG00000281641	ENSG00000164761		14347	3055	rs72680380-A	rs72680380	0	72680380	intergenic_variant	1	0.431449	4e-12	11.3979		NA		Affymetrix, Illumina [23472807] (imputed)	N
5	rs2073617	8	119941277	rs4876869	2022-05-31	33875891	Smith SM	2021-04-19	Nat Neurosci	www.ncbi.nlm.nih.gov/pubmed/33875891	An expanded set of genome-wide association studies of brain imaging phenotypes in UK Biobank.	IDP dMRI TBSS MD Corticospinal tract R	20,860 British ancestry individuals	10,496 British ancestry individuals	8q24.12		TNFRSF11B			ENSG00000164761	NA	NA	rs4876869-G	rs4876869	0	4876869	non_coding_transcript_exon_variant	0	0.468	1e-08	8		0.056	[0.036-0.076] unit decrease	Affymetrix [17103079] (imputed)	N
5	rs2073617	8	119946656	rs7010267	2018-03-05	29304378	Medina-Gomez C	2018-01-04	Am J Hum Genet	www.ncbi.nlm.nih.gov/pubmed/29304378	Life-Course Genome-wide Association Study Meta-analysis of Total Body BMD and Assessment of Age-Specific Effects.	Total body bone mineral density (age 45-60)	18,805 European individuals	NA	8q24.12	NR	TNFRSF11B			ENSG00000164761	NA	NA	rs7010267-A	rs7010267	0	7010267	intron_variant	0	0.4438	3e-15	14.5229		0.0838	unit increase	Affymetrix, Illumina [~ 23700000] (imputed)	N
5	rs2073617	8	119952750	rs6469788	2021-06-09	33972514	Pazoki R	2021-05-10	Nat Commun	www.ncbi.nlm.nih.gov/pubmed/33972514	Genetic analysis in European ancestry individuals identifies 517 loci associated with liver enzymes.	Liver enzyme levels (alkaline phosphatase)	437,438 European ancestry individuals	315,572 European ancestry individuals	8q24.12	TNFRSF11B	TNFRSF11B			ENSG00000164761	NA	NA	rs6469788-A	rs6469788	0	6469788	intron_variant	0	0.455536	4e-128	127.398		0.00543394	[0.005-0.0059] unit decrease	Affymetrix [13995440] (imputed)	N
5	rs2073617	8	119955111	rs6415470	2021-12-14	34594039	Sakaue S	2021-09-30	Nat Genet	www.ncbi.nlm.nih.gov/pubmed/34594039	A cross-population atlas of genetic associations for 220 human phenotypes.	Serum alkaline phosphatase levels	344,292 European ancestry individuals, 118,886 East Asian ancestry individuals	NA	8q24.12		TNFRSF11B			ENSG00000164761	NA	NA	rs6415470-A	rs6415470	0	6415470	intron_variant	0	NR	6e-113	112.222		0.0463	[0.042-0.05] unit increase	Affymetrix, Illumina [20533886] (imputed)	N
5	rs2073617	8	119959925	rs11573824	2018-07-28	29403010	Kanai M	2018-02-05	Nat Genet	www.ncbi.nlm.nih.gov/pubmed/29403010	Genetic analysis of quantitative traits in the Japanese population links cell types to complex human diseases.	Serum alkaline phosphatase levels	105,030 Japanese ancestry individuals	NA	8q24.12	TNFRSF11B	TNFRSF11B			ENSG00000164761	NA	NA	rs11573824-?	rs11573824	0	11573824	intron_variant	0	NR	2e-22	21.699		0.04675	[0.037-0.056] unit increase novel	Illumina [6108953] (imputed)	N
5	rs2073617	8	119959925	rs11573824	2021-02-19	33547301	Chen VL	2021-02-05	Nat Commun	www.ncbi.nlm.nih.gov/pubmed/33547301	Genome-wide association study of serum liver enzymes implicates diverse metabolic and liver pathology.	Serum alkaline phosphatase levels	390,964 European ancestry individuals	105,030 East Asian ancestry individuals	8q24.12	TNFRSF11B	TNFRSF11B			ENSG00000164761	NA	NA	rs11573824-T	rs11573824	0	11573824	intron_variant	0	0.54	1e-84	84		19.5	z-score increase	Affymetrix [4311822] (imputed)	N
5	rs2073617	8	119960661	rs6469789	2021-12-14	34594039	Sakaue S	2021-09-30	Nat Genet	www.ncbi.nlm.nih.gov/pubmed/34594039	A cross-population atlas of genetic associations for 220 human phenotypes.	Serum alkaline phosphatase levels	118,886 East Asian ancestry individuals	NA	8q24.12		TNFRSF11B			ENSG00000164761	NA	NA	rs6469789-G	rs6469789	0	6469789	intron_variant	0	0.709693	5e-26	25.301		0.0449373	[0.037-0.053] unit increase	Illumina [13474352] (imputed)	N
5	rs2073617	8	119963547	rs10955915	2022-08-04	35505052	Fan CC	2022-05-03	Nat Commun	www.ncbi.nlm.nih.gov/pubmed/35505052	Multivariate genome-wide association study on tissue-sensitive diffusion metrics highlights pathways that shape the human brain.	Whole brain restricted directional diffusion (multivariate analysis)	23,543 European ancestry individuals	11,555 European ancestry individuals, 3,030 non-European ancestry individuals	8q24.12		TNFRSF11B			ENSG00000164761	NA	NA	rs10955915-?	rs10955915	0	10955915	intron_variant	0	NR	1e-17	17	(EA)	NA		NR [NR] (imputed)	N
5	rs2073617	8	119964283	rs2073617	2018-01-29	29198719	Shaffer JR	2017-11-30	Am J Hum Genet	www.ncbi.nlm.nih.gov/pubmed/29198719	Multiethnic GWAS Reveals Polygenic Architecture of Earlobe Attachment.	Lobe attachment (rater-scored or self-reported)	66,741 European ancestry individuals, 5,062 Hispanic individuals, 2,857 Han Chinese ancestry individuals	NA	8q24.12	NR	TNFRSF11B - RNU6-12P	ENSG00000164761	ENSG00000207334		159	24469	rs2073617-?	rs2073617	0	2073617	upstream_gene_variant	1	NR	3e-06	5.52288		NA		Illumina [at least 7383741] (imputed)	N
5	rs2073617	8	119964283	rs2073617	2018-01-30	29273806	Demenais F	2017-12-22	Nat Genet	www.ncbi.nlm.nih.gov/pubmed/29273806	Multiancestry association study identifies new asthma risk loci that colocalize with immune-cell enhancer marks.	Asthma	19,954 European ancestry cases, 107,715 European ancestry controls, 2,149 African ancestry cases, 6,055 African ancestry controls, 1,239 Japanese ancestry cases, 3,976 Japanese ancestry controls, 606 Latino cases, 792 Latino controls	NA	8q24.12	TNFRSF11B, SAMD12, COLEC10	TNFRSF11B - RNU6-12P	ENSG00000164761	ENSG00000207334		159	24469	rs2073617-A	rs2073617	0	2073617	upstream_gene_variant	1	0.37	5e-06	5.30103	(Latino)	1.46	[1.24鈥1.71]	Affymetrix, Illumina, Perlegen [2831075] (imputed)	N
5	rs2073617	8	119964283	rs2073617	2022-11-16	34791242	Knol MJ	2021-11-15	Hum Mol Genet	www.ncbi.nlm.nih.gov/pubmed/34791242	Genetic architecture of orbital telorism.	Orbital telorism	34,130 European ancestry individuals	NA	8q24.12		TNFRSF11B - RNU6-12P	ENSG00000164761	ENSG00000207334		159	24469	rs2073617-?	rs2073617	0	2073617	upstream_gene_variant	1	NR	3e-11	10.5229		0.1428	[0.1-0.18] unit increase	Affymetrix, Illumina [NR] (imputed)	N
5	rs2073617	8	119968975	rs4242592	2020-02-18	31666285	Olafsson S	2019-10-30	Cancer Epidemiol Biomarkers Prev	www.ncbi.nlm.nih.gov/pubmed/31666285	Common and rare sequence variants influencing tumor biomarkers in blood.	Serum alkaline phosphatase levels	162,774 Icelandic ancestry individuals	NA	8q24.12	TNFRSF11B	TNFRSF11B - RNU6-12P	ENSG00000164761	ENSG00000207334		4851	19777	rs4242592-T	rs4242592	0	4242592	intergenic_variant	1	0.479	3e-10	9.52288		0.03	[0.03-0.02] unit decrease	Illumina [NR] (imputed)	N
5	rs7839059	8	119974708	rs1385499	2020-04-17	31669095	Zhu Z	2019-10-24	J Allergy Clin Immunol	www.ncbi.nlm.nih.gov/pubmed/31669095	Shared Genetic and Experimental Links between Obesity-Related Traits and Asthma Subtypes in UK Biobank.	Waist circumference adjusted for body mass index	457,690 European ancestry individuals	NA	8q24.12	NR	TNFRSF11B - RNU6-12P	ENSG00000164761	ENSG00000207334		10584	14044	rs1385499-?	rs1385499	0	1385499	regulatory_region_variant	1	NR	4e-10	9.39794		NA		Affymetrix [~ 8270000] (imputed)	N
5	rs7839059	8	119975670	rs1564860	2022-07-01	35361970	Okbay A	2022-03-31	Nat Genet	www.ncbi.nlm.nih.gov/pubmed/35361970	Polygenic prediction of educational attainment within and between families from genome-wide association analyses in 3 million individuals.	Educational attainment	3,037,499 European ancestry individuals	NA	8q24.12		TNFRSF11B - RNU6-12P	ENSG00000164761	ENSG00000207334		11546	13082	rs1564860-T	rs1564860	0	1564860	intergenic_variant	1	0.3051	5e-13	12.301		0.00820625	[0.006-0.0104] unit increase	Illumina [10675380] (imputed)	N
5	rs3134057	8	119976256	rs1485303	2020-02-27	31170332	Zheng J	2019-08-02	J Bone Miner Res	www.ncbi.nlm.nih.gov/pubmed/31170332	Mendelian Randomization Analysis Reveals a Causal Influence of Circulating Sclerostin Levels on Bone Mineral Density and Fractures.	Serum sclerostin levels	10,584 European ancestry individuals	NA	8q24.12	TNFRSF11B	TNFRSF11B - RNU6-12P	ENSG00000164761	ENSG00000207334		12132	12496	rs1485303-G	rs1485303	0	1485303	intergenic_variant	1	0.568	8e-08	7.09691		0.074	[0.047-0.101] NR increase	NR [5245208] (imputed)	N
5	rs3134057	8	119976256	rs1485303	2019-01-31	27476799	Nielson CM	2016-09-06	J Bone Miner Res	www.ncbi.nlm.nih.gov/pubmed/27476799	Novel Genetic Variants Associated With Increased Vertebral Volumetric BMD, Reduced Vertebral Fracture Risk, and Increased Expression of SLC1A3 and EPHB2.	Lumbar spine bone mineral density (trabecular)	12,287 European ancestry individuals	2,987 individuals	8q24.12	TNFRSF11B	TNFRSF11B - RNU6-12P	ENSG00000164761	ENSG00000207334		12132	12496	rs1485303-A	rs1485303	0	1485303	intergenic_variant	1	0.44	5e-09	8.30103		0.057	[0.033-0.081] unit decrease	Affymetrix, Illumina [up to 37790451] (imputed)	N
5	rs3134057	8	119976256	rs1485303	2019-01-31	27476799	Nielson CM	2016-09-06	J Bone Miner Res	www.ncbi.nlm.nih.gov/pubmed/27476799	Novel Genetic Variants Associated With Increased Vertebral Volumetric BMD, Reduced Vertebral Fracture Risk, and Increased Expression of SLC1A3 and EPHB2.	Lumbar spine bone mineral density (integral)	11,080 European ancestry individuals	NA	8q24.12	TNFRSF11B	TNFRSF11B - RNU6-12P	ENSG00000164761	ENSG00000207334		12132	12496	rs1485303-A	rs1485303	0	1485303	intergenic_variant	1	0.44	8e-06	5.09691		0.054	[0.03-0.078] unit decrease	Affymetrix, Illumina [up to 2659730] (imputed)	N
5	rs7839059	8	119976542	rs7839059	2017-01-25	27311723	Pei YF	2016-06-16	Osteoporos Int	www.ncbi.nlm.nih.gov/pubmed/27311723	Association of 3q13.32 variants with hip trochanter and intertrochanter bone mineral density identified by a genome-wide association study.	Bone mineral density (hip)	6,912 European ancestry individuals	845 African American individuals, 446 Hispanic individuals, 971 European ancestry individuals	8q24.12	TNFRSF11B	TNFRSF11B - RNU6-12P	ENSG00000164761	ENSG00000207334		12418	12210	rs7839059-C	rs7839059	0	7839059	intergenic_variant	1	NR	7e-09	8.1549	(trochanter)	0.1	[NR] unit decrease	Affymetrix [6879267] (imputed)	N
5	rs7839059	8	119976542	rs7839059	2013-05-21	23437003	Paternoster L	2013-02-21	PLoS Genet	www.ncbi.nlm.nih.gov/pubmed/23437003	Genetic determinants of trabecular and cortical volumetric bone mineral densities and bone microstructure.	Bone mineral density	up to 5,878 European ancestry individuals	up to 1,052 European ancestry individuals	8q24.12	TNFRSF11B	TNFRSF11B - RNU6-12P	ENSG00000164761	ENSG00000207334		12418	12210	rs7839059-A	rs7839059	0	7839059	intergenic_variant	1	0.34	1e-10	10	(Cortical vBMD)	0.1	[0.061-0.139] unit decrease	Illumina [2401124] (imputed)	N
5	rs2073617	8	119977792	rs2062375	2010-07-04	20548944	Hsu YH	2010-06-10	PLoS Genet	www.ncbi.nlm.nih.gov/pubmed/20548944	An integration of genome-wide association study and gene expression profiling to prioritize the discovery of novel susceptibility Loci for osteoporosis-related traits.	Osteoporosis-related phenotypes	2,038 European ancestry female individuals, 1,531 European ancestry male individuals	5,595 European ancestry female individuals, 2,126 European ancestry male individuals	8q24.12	TNFRSF11B	TNFRSF11B - RNU6-12P	ENSG00000164761	ENSG00000207334		13668	10960	rs2062375-G	rs2062375	0	2062375	intergenic_variant	1	0.45	3e-11	10.5229	(LS BMD, women)	0.14	[NR] g/cm2 increase	Affymetrix [433510]	N
5	rs2073617	8	119980069	rs6992497	2021-03-22	33339817	Nielsen JB	2020-12-18	Nat Commun	www.ncbi.nlm.nih.gov/pubmed/33339817	Loss-of-function genomic variants highlight potential therapeutic targets for cardiovascular disease.	Serum alkaline phosphatase levels	76,081 European ancestry individuals, 127,395 Japanese ancestry individuals	NA	8q24.12	COLEC10	TNFRSF11B - RNU6-12P	ENSG00000164761	ENSG00000207334		15945	8683	rs6992497-?	rs6992497	0	6992497	intergenic_variant	1		1e-27	27		0.0463	[0.038-0.055] unit increase	Illumina [31500000] (imputed)	N
5	rs2073617	8	119980069	rs6992497	2022-02-15	35078996	Gudjonsson A	2022-01-25	Nat Commun	www.ncbi.nlm.nih.gov/pubmed/35078996	A genome-wide association study of serum proteins reveals shared loci with common diseases.	Serum levels of protein SOST	5,367 Icelandic ancestry individuals	NA	8q24.12		TNFRSF11B - RNU6-12P	ENSG00000164761	ENSG00000207334		15945	8683	rs6992497-A	rs6992497	0	6992497	intergenic_variant	1	0.4709	3e-19	18.5229		0.143939	[0.11-0.18] unit increase	Illumina [7506463] (imputed)	N
5	rs150058363	8	120007395	rs1485307	2022-11-16	34791242	Knol MJ	2021-11-15	Hum Mol Genet	www.ncbi.nlm.nih.gov/pubmed/34791242	Genetic architecture of orbital telorism.	Orbital telorism	34,130 European ancestry individuals	NA	8q24.12		RNU6-12P - COLEC10	ENSG00000207334	ENSG00000184374		18537	296	rs1485307-?	rs1485307	0	1485307	upstream_gene_variant	1	NR	3e-11	10.5229		0.1421	[0.1-0.18] unit decrease	Affymetrix, Illumina [NR] (imputed)	N
5	rs150058363	8	120007420	rs2062377	2009-10-16	19801982	Rivadeneira F	2009-10-04	Nat Genet	www.ncbi.nlm.nih.gov/pubmed/19801982	Twenty bone-mineral-density loci identified by large-scale meta-analysis of genome-wide association studies.	Bone mineral density (spine)	19,195 European ancestry individuals	NA	8q24.12	TNFRSF11B	RNU6-12P - COLEC10	ENSG00000207334	ENSG00000184374		18562	271	rs2062377-T	rs2062377	0	2062377	regulatory_region_variant	1	0.44	4e-16	15.3979		0.09	[0.07-0.11] s.d. increase	Affymetrix, Illumina [2543686] (imputed)	N
5	rs150058363	8	120007420	rs2062377	2013-05-21	23437003	Paternoster L	2013-02-21	PLoS Genet	www.ncbi.nlm.nih.gov/pubmed/23437003	Genetic determinants of trabecular and cortical volumetric bone mineral densities and bone microstructure.	Bone mineral density	up to 5,878 European ancestry individuals	up to 1,052 European ancestry individuals	8q24.12	TNFRSF11B	RNU6-12P - COLEC10	ENSG00000207334	ENSG00000184374		18562	271	rs2062377-A	rs2062377	0	2062377	regulatory_region_variant	1	0.57	1e-07	7	(Cortical vBMD)	0.08	[0.041-0.119] unit decrease	Illumina [2401124] (imputed)	N
5	rs150058363	8	120007420	rs2062377	2013-04-11	22504420	Estrada K	2012-04-15	Nat Genet	www.ncbi.nlm.nih.gov/pubmed/22504420	Genome-wide meta-analysis identifies 56 bone mineral density loci and reveals 14 loci associated with risk of fracture.	Lumbar spine bone mineral density	Up to 32,961 European and East Asian ancestry individuals	Up to 50,933 European and East Asian ancestry individuals	8q24.12	TNFRSF11B	RNU6-12P - COLEC10	ENSG00000207334	ENSG00000184374		18562	271	rs2062377-A	rs2062377	0	2062377	regulatory_region_variant	1	0.57	3e-39	38.5229		0.08	[NR] unit decrease	Affymetrix, Illumina [~ 2500000] (imputed)	N
5	rs150058363	8	120008274	rs4567065	2022-04-13	34673960	Greenbaum J	2021-10-21	Hum Mol Genet	www.ncbi.nlm.nih.gov/pubmed/34673960	A multi-ethnic whole genome sequencing study to identify novel loci for bone mineral density.	Bone mineral density (spine)	1,123 African American males, 12,382 European ancestry males, 768 Hispanic males	NA	8q24.12		COLEC10			ENSG00000184374	NA	NA	rs4567065-?	rs4567065	0	4567065	intron_variant	0	NR	1e-08	8		NA		NR [NR] (imputed)	N
5	rs150058363	8	120012700	rs11995824	2018-03-05	29304378	Medina-Gomez C	2018-01-04	Am J Hum Genet	www.ncbi.nlm.nih.gov/pubmed/29304378	Life-Course Genome-wide Association Study Meta-analysis of Total Body BMD and Assessment of Age-Specific Effects.	Total body bone mineral density	56,284 European ancestry individuals, up to 1,333 African American individuals, up to 9,328 admixed individuals	NA	8q24.12	NR	COLEC10			ENSG00000184374	NA	NA	rs11995824-C	rs11995824	0	11995824	intron_variant	0	0.4319	1e-31	31		0.0675	unit increase	Affymetrix, Illumina [~ 23700000] (imputed)	N
5	rs150058363	8	120012700	rs11995824	2018-03-05	29304378	Medina-Gomez C	2018-01-04	Am J Hum Genet	www.ncbi.nlm.nih.gov/pubmed/29304378	Life-Course Genome-wide Association Study Meta-analysis of Total Body BMD and Assessment of Age-Specific Effects.	Total body bone mineral density	56,284 European ancestry individuals, up to 1,333 African American individuals, up to 9,328 admixed individuals	NA	8q24.12	NR	COLEC10			ENSG00000184374	NA	NA	rs11995824-C	rs11995824	0	11995824	intron_variant	0	0.4416	5e-32	31.301	(European)	0.074	unit increase	Affymetrix, Illumina [~ 23700000] (imputed)	N
5	rs150058363	8	120012700	rs11995824	2018-03-05	29304378	Medina-Gomez C	2018-01-04	Am J Hum Genet	www.ncbi.nlm.nih.gov/pubmed/29304378	Life-Course Genome-wide Association Study Meta-analysis of Total Body BMD and Assessment of Age-Specific Effects.	Total body bone mineral density (age over 60)	22,504 European ancestry and African American individuals	NA	8q24.12	NR	COLEC10			ENSG00000184374	NA	NA	rs11995824-C	rs11995824	0	11995824	intron_variant	0	0.4289	3e-16	15.5229		0.0806	unit increase	Affymetrix, Illumina [~ 23700000] (imputed)	N
5	rs150058363	8	120012700	rs11995824	2009-10-16	19801982	Rivadeneira F	2009-10-04	Nat Genet	www.ncbi.nlm.nih.gov/pubmed/19801982	Twenty bone-mineral-density loci identified by large-scale meta-analysis of genome-wide association studies.	Bone mineral density (hip)	19,195 European ancestry individuals	NA	8q24.12	TNFRSF11B	COLEC10			ENSG00000184374	NA	NA	rs11995824-G	rs11995824	0	11995824	intron_variant	0	0.55	7e-09	8.1549		0.07	[0.05-0.09] s.d. decrease	Affymetrix, Illumina [2543686] (imputed)	N
5	rs150058363	8	120012700	rs11995824	2022-04-13	34673960	Greenbaum J	2021-10-21	Hum Mol Genet	www.ncbi.nlm.nih.gov/pubmed/34673960	A multi-ethnic whole genome sequencing study to identify novel loci for bone mineral density.	Bone mineral density (femoral neck)	2,948 African American individuals, 39,107 European ancestry individuals, 2,451 Hispanic individuals	NA	8q24.12		COLEC10			ENSG00000184374	NA	NA	rs11995824-?	rs11995824	0	11995824	intron_variant	0	NR	2e-16	15.699		NA		NR [15500000] (imputed)	N
5	rs150058363	8	120012861	rs13264172	2018-07-04	29499414	Pei YF	2018-02-27	Bone	www.ncbi.nlm.nih.gov/pubmed/29499414	Joint study of two genome-wide association meta-analyses identified 20p12.1 and 20q13.33 for bone mineral density.	Lumbar spine bone mineral density	up to 4,692 European ancestry individuals, up to 1,539 Han Chinese ancestry individuals, up to 849 African American individuals, up to 446 Hispanic individuals, 2,882 European ancestry whole-genome sequenced individuals, 3,549 European ancestry whole-exome sequenced individuals, 26,534 European ancestry non-array genotype imputed individuals	NA	8q24.12	TNFRSF11B	COLEC10			ENSG00000184374	NA	NA	rs13264172-A	rs13264172	0	13264172	intron_variant	0	0.50513	3e-25	24.5229		0.0812	[0.066-0.096] unit decrease	Affymetrix, Illumina [7998108] (imputed)	N
5	rs150058363	8	120012861	rs13264172	2018-07-04	29499414	Pei YF	2018-02-27	Bone	www.ncbi.nlm.nih.gov/pubmed/29499414	Joint study of two genome-wide association meta-analyses identified 20p12.1 and 20q13.33 for bone mineral density.	Femoral neck bone mineral density	up to 4,692 European ancestry individuals, up to 1,539 Han Chinese ancestry individuals, up to 849 African American individuals, up to 446 Hispanic individuals, 2,882 European ancestry whole-genome sequenced individuals, 3,549 European ancestry whole-exome sequenced individuals, 26,534 European ancestry non-array genotype imputed individuals	NA	8q24.12	TNFRSF11B	COLEC10			ENSG00000184374	NA	NA	rs13264172-A	rs13264172	0	13264172	intron_variant	0	0.50513	1e-16	16		0.0571	[0.044-0.071] unit decrease	Affymetrix, Illumina [7998108] (imputed)	N
5	rs150058363	8	120012861	rs13264172	2022-04-13	34673960	Greenbaum J	2021-10-21	Hum Mol Genet	www.ncbi.nlm.nih.gov/pubmed/34673960	A multi-ethnic whole genome sequencing study to identify novel loci for bone mineral density.	Bone mineral density (femoral neck)	1,123 African American males, 12,382 European ancestry males, 768 Hispanic males	NA	8q24.12		COLEC10			ENSG00000184374	NA	NA	rs13264172-?	rs13264172	0	13264172	intron_variant	0	NR	1e-08	8		NA		NR [NR] (imputed)	N
5	rs2073617	8	120013090	rs13264791	2022-08-04	35505052	Fan CC	2022-05-03	Nat Commun	www.ncbi.nlm.nih.gov/pubmed/35505052	Multivariate genome-wide association study on tissue-sensitive diffusion metrics highlights pathways that shape the human brain.	Whole brain restricted isotropic diffusion (multivariate analysis)	23,543 European ancestry individuals	11,555 European ancestry individuals, 3,030 non-European ancestry individuals	8q24.12		COLEC10			ENSG00000184374	NA	NA	rs13264791-?	rs13264791	0	13264791	intron_variant	0	NR	4e-31	30.3979	(EA)	NA		NR [NR] (imputed)	N
5	rs150058363	8	120013276	rs4424296	2014-07-20	24249740	Zhang L	2013-11-17	Hum Mol Genet	www.ncbi.nlm.nih.gov/pubmed/24249740	Multistage genome-wide association meta-analyses identified two new loci for bone mineral density.	Bone mineral density	5,833 European ancestry females, 2,639 European ancestry males, 784 Han Chinese ancestry females, 763 Han Chinese ancestry males, 712 African American females, 409 Hispanic females	7,010 European ancestry females, 3,772 European ancestry males, 2,980 East Asian ancestry females, 2,159 East Asian ancestry males	8q24.12	TNFRSF11B	COLEC10			ENSG00000184374	NA	NA	rs4424296-?	rs4424296	0	4424296	intron_variant	0	NR	9e-14	13.0458	(spine)	NA		Affymetrix, Illumina [5842825] (imputed)	N
5	rs150058363	8	120013469	rs4335155	2020-02-05	31666681	Zhao B	2019-10-30	Mol Psychiatry	www.ncbi.nlm.nih.gov/pubmed/31666681	Large-scale GWAS reveals genetic architecture of brain white matter microstructure and genetic overlap with cognitive and mental health traits (n鈥=鈥17,706).	White matter microstructure (radial diusivities)	17,706 European ancestry individuals	NA	8q24.12	NR	COLEC10			ENSG00000184374	NA	NA	rs4335155-?	rs4335155	0	4335155	intron_variant	0		2e-08	7.69897	(Corticospinal tract )	NA		NR [8955960] (imputed)	N
5	rs150058363	8	120013469	rs4335155	2022-04-13	34673960	Greenbaum J	2021-10-21	Hum Mol Genet	www.ncbi.nlm.nih.gov/pubmed/34673960	A multi-ethnic whole genome sequencing study to identify novel loci for bone mineral density.	Bone mineral density (spine)	2,948 African American individuals, 39,107 European ancestry individuals, 2,451 Hispanic individuals	NA	8q24.12		COLEC10			ENSG00000184374	NA	NA	rs4335155-?	rs4335155	0	4335155	intron_variant	0	NR	2e-26	25.699		NA		NR [15500000] (imputed)	N
5	rs150058363	8	120013469	rs4335155	2022-04-13	34673960	Greenbaum J	2021-10-21	Hum Mol Genet	www.ncbi.nlm.nih.gov/pubmed/34673960	A multi-ethnic whole genome sequencing study to identify novel loci for bone mineral density.	Bone mineral density (spine)	1,825 African American females, 26,724 European ancestry females, 1,683 Hispanic females	NA	8q24.12		COLEC10			ENSG00000184374	NA	NA	rs4335155-?	rs4335155	0	4335155	intron_variant	0	NR	9e-21	20.0458		NA		NR [NR] (imputed)	N
5	rs150058363	8	120026562	rs1586274	2018-10-18	30048462	Kim SK	2018-07-26	PLoS One	www.ncbi.nlm.nih.gov/pubmed/30048462	Identification of 613 new loci associated with heel bone mineral density and a polygenic risk score for bone mineral density, osteoporosis and fracture.	Heel bone mineral density	394,929 European ancestry individuals	NA	8q24.12		COLEC10			ENSG00000184374	NA	NA	rs1586274-?	rs1586274	0	1586274	intron_variant	0	NR	2e-10	9.69897		0.0121022	[0.008-0.0162] unit increase	Affymetrix [20259828] (imputed)	N
5	rs150058363	8	120026562	rs1586274	2021-01-22	33097703	Surakka I	2020-10-23	Nat Commun	www.ncbi.nlm.nih.gov/pubmed/33097703	MEPE loss-of-function variant associates with decreased bone mineral density and increased fracture risk.	Ultradistal forearm bone mineral density	21,907 European ancestry individuals	NA	8q24.12	NR	COLEC10			ENSG00000184374	NA	NA	rs1586274-?	rs1586274	0	1586274	intron_variant	0	0.522378	3e-06	5.52288		0.049921	[0.029-0.071] SD units increase	Illumina [11603265] (imputed)	N
5	rs150058363	8	120044829	rs6469804	2008-06-20	18445777	Styrkarsdottir U	2008-04-29	N Engl J Med	www.ncbi.nlm.nih.gov/pubmed/18445777	Multiple genetic loci for bone mineral density and fractures.	Bone mineral density (spine)	5,861 European ancestry individuals	7,925 European ancestry individuals	8q24.12	OPG	COLEC10			ENSG00000184374	NA	NA	rs6469804-A	rs6469804	0	6469804	intron_variant	0	0.51	7e-15	14.1549		0.12	[0.09-0.15] s.d. decrease	Illumina [301019]	N
5	rs150058363	8	120052238	rs6993813	2008-06-20	18445777	Styrkarsdottir U	2008-04-29	N Engl J Med	www.ncbi.nlm.nih.gov/pubmed/18445777	Multiple genetic loci for bone mineral density and fractures.	Bone mineral density (hip)	5,861 European ancestry individuals	7,925 European ancestry individuals	8q24.12	OPG	COLEC10			ENSG00000184374	NA	NA	rs6993813-C	rs6993813	0	6993813	intron_variant	0	0.5	3e-11	10.5229		0.09	[0.07-0.12] s.d. decrease	Illumina [301019]	N
5	rs2073617	8	120063542	rs2450083	2014-12-18	24945404	Kemp JP	2014-06-19	PLoS Genet	www.ncbi.nlm.nih.gov/pubmed/24945404	Phenotypic dissection of bone mineral density reveals skeletal site specificity and facilitates the identification of novel loci in the genetic regulation of bone mass attainment.	Bone mineral density (paediatric, skull)	7,976 European ancestry children, 289 Surinamese ancestry children, 300 Turkish ancestry children, 232 Moroccan ancestry children, 588 children	NA	8q24.12	COLEC10, TNFRSF11B	COLEC10			ENSG00000184374	NA	NA	rs2450083-T	rs2450083	0	2450083	intron_variant	0	0.47	2e-11	10.699		0.102	[0.073-0.131] unit increase	Illumina [~ 2500000] (imputed)	N
5	rs2073617	8	120063542	rs2450083	2014-12-18	24945404	Kemp JP	2014-06-19	PLoS Genet	www.ncbi.nlm.nih.gov/pubmed/24945404	Phenotypic dissection of bone mineral density reveals skeletal site specificity and facilitates the identification of novel loci in the genetic regulation of bone mass attainment.	Bone mineral density (paediatric, skull)	7,976 European ancestry children, 289 Surinamese ancestry children, 300 Turkish ancestry children, 232 Moroccan ancestry children, 588 children	NA	8q24.12	COLEC10, TNFRSF11B	COLEC10			ENSG00000184374	NA	NA	rs2450083-T	rs2450083	0	2450083	intron_variant	0	NR	3e-08	7.52288	(EA)	0.0959	[0.062-0.13] unit increase	Illumina [~ 2500000] (imputed)	N
5	rs2073617	8	120063542	rs2450083	2019-05-14	30929738	Ferreira MAR	2019-03-28	Am J Hum Genet	www.ncbi.nlm.nih.gov/pubmed/30929738	Genetic Architectures of Childhood- and Adult-Onset Asthma Are Partly Distinct.	Asthma (childhood onset)	13,962 European ancestry cases, 300,671 European ancestry controls	31,759 European ancestry cases, 214,890 European ancestry controls	8q24.12	TNFRSF11B, COLEC10	COLEC10			ENSG00000184374	NA	NA	rs2450083-?	rs2450083	0	2450083	intron_variant	0	NR	8e-11	10.0969		1.049	[1.04-1.06]	Affymetrix [9000000] (imputed)	N
6	rs238257	13	42924883	rs238257	2022-07-01	35361970	Okbay A	2022-03-31	Nat Genet	www.ncbi.nlm.nih.gov/pubmed/35361970	Polygenic prediction of educational attainment within and between families from genome-wide association analyses in 3 million individuals.	Educational attainment	3,037,499 European ancestry individuals	NA	13q14.11		LINC02341			ENSG00000283554	NA	NA	rs238257-C	rs238257	0	238257	intron_variant	0	0.4816	1e-12	12		0.00746514	[0.0054-0.0095] unit increase	Illumina [10675380] (imputed)	N
6	rs35836665	13	42936067	rs35517783	2021-06-29	33462484	Sinnott-Armstrong N	2021-01-18	Nat Genet	www.ncbi.nlm.nih.gov/pubmed/33462484	Genetics of 35 blood and urine biomarkers in the UK Biobank.	Serum alkaline phosphatase levels	342,535 European ancestry individuals, 6,019 African ancestry individuals, 7,337 South Asian ancestry individuals	NA	13q14.11	NR	LINC02341			ENSG00000283554	NA	NA	rs35517783-C	rs35517783	0	35517783	intron_variant	0	NR	5e-17	16.301		0.0495	[0.038-0.061] unit decrease	Affymetrix [9000000] (imputed)	N
6	rs17595883	13	42956621	rs17638544	2013-05-21	23437003	Paternoster L	2013-02-21	PLoS Genet	www.ncbi.nlm.nih.gov/pubmed/23437003	Genetic determinants of trabecular and cortical volumetric bone mineral densities and bone microstructure.	Bone mineral density	up to 5,878 European ancestry individuals	up to 1,052 European ancestry individuals	13q14.11	TNFSF11	LINC02341			ENSG00000283554	NA	NA	rs17638544-T	rs17638544	0	17638544	intron_variant	0	0.07	5e-06	5.30103	(Cortical vBMD - conditional on rs1021188)	0.13	[0.071-0.189] unit increase	Illumina [2401124] (imputed)	N
6	rs17595883	13	42958848	rs34110009	2022-04-13	34673960	Greenbaum J	2021-10-21	Hum Mol Genet	www.ncbi.nlm.nih.gov/pubmed/34673960	A multi-ethnic whole genome sequencing study to identify novel loci for bone mineral density.	Bone mineral density (femoral neck)	2,948 African American individuals, 39,107 European ancestry individuals, 2,451 Hispanic individuals	NA	13q14.11		LINC02341			ENSG00000283554	NA	NA	rs34110009-?	rs34110009	0	34110009	intron_variant	0	NR	3e-08	7.52288		NA		NR [15500000] (imputed)	N
6	rs17595883	13	42969782	rs10507508	2019-05-07	30850646	Tziotzios C	2019-03-08	Nat Commun	www.ncbi.nlm.nih.gov/pubmed/30850646	Genome-wide association study in frontal fibrosing alopecia identifies four susceptibility loci including HLA-B*07:02.	Frontal fibrosing alopecia	1,016 European ancestry cases, 4,145 European ancestry controls		13q14.11	NR	LINC02341			ENSG00000283554	NA	NA	rs10507508-G	rs10507508	0	10507508	intron_variant	0	0.044	4e-06	5.39794		1.66	[1.34-2.06]	Illumina [~ 8000000] (imputed)	N
6	rs116926994	13	43077245	rs116926994	2018-03-05	29304378	Medina-Gomez C	2018-01-04	Am J Hum Genet	www.ncbi.nlm.nih.gov/pubmed/29304378	Life-Course Genome-wide Association Study Meta-analysis of Total Body BMD and Assessment of Age-Specific Effects.	Total body bone mineral density	56,284 European ancestry individuals, up to 1,333 African American individuals, up to 9,328 admixed individuals	NA	13q14.11	NR	LINC02341 - TNFSF11	ENSG00000283554	ENSG00000120659		17153	59627	rs116926994-A	rs116926994	0	116926994	intergenic_variant	1	0.9711	4e-17	16.3979		0.1579	unit decrease	Affymetrix, Illumina [~ 23700000] (imputed)	N
6	rs116926994	13	43077245	rs116926994	2018-03-05	29304378	Medina-Gomez C	2018-01-04	Am J Hum Genet	www.ncbi.nlm.nih.gov/pubmed/29304378	Life-Course Genome-wide Association Study Meta-analysis of Total Body BMD and Assessment of Age-Specific Effects.	Total body bone mineral density	56,284 European ancestry individuals, up to 1,333 African American individuals, up to 9,328 admixed individuals	NA	13q14.11	NR	LINC02341 - TNFSF11	ENSG00000283554	ENSG00000120659		17153	59627	rs116926994-A	rs116926994	0	116926994	intergenic_variant	1	0.9705	1e-19	19	(European)	0.1823	unit decrease	Affymetrix, Illumina [~ 23700000] (imputed)	N
6	rs665632	13	43116133	rs1021188	2013-05-21	23437003	Paternoster L	2013-02-21	PLoS Genet	www.ncbi.nlm.nih.gov/pubmed/23437003	Genetic determinants of trabecular and cortical volumetric bone mineral densities and bone microstructure.	Bone mineral density	up to 5,878 European ancestry individuals	up to 1,052 European ancestry individuals	13q14.11	TNFSF11	LINC02341 - TNFSF11	ENSG00000283554	ENSG00000120659		56041	20739	rs1021188-C	rs1021188	0	1021188	intergenic_variant	1	0.17	4e-14	13.3979	(Cortical vBMD)	0.15	[0.11-0.19] unit decrease	Illumina [2401124] (imputed)	N
6	rs665632	13	43116133	rs1021188	2011-01-12	21124946	Paternoster L	2010-11-18	PLoS Genet	www.ncbi.nlm.nih.gov/pubmed/21124946	Genome-wide association meta-analysis of cortical bone mineral density unravels allelic heterogeneity at the RANKL locus and potential pleiotropic effects on bone.	Bone mineral density	1,934 European ancestry individuals	Up to 3,835 European ancestry individuals	13q14.11	RANKL	LINC02341 - TNFSF11	ENSG00000283554	ENSG00000120659		56041	20739	rs1021188-C	rs1021188	0	1021188	intergenic_variant	1	0.18	2e-14	13.699		3.89	[1.91-5.87] mg/cm3 decrease	Illumina [2417199] (imputed)	N
6	rs665632	13	43117201	rs17596685	2014-11-13	24763700	Vinayagamoorthy N	2014-04-24	PLoS One	www.ncbi.nlm.nih.gov/pubmed/24763700	New variants including ARG1 polymorphisms associated with C-reactive protein levels identified by genome-wide association and pathway analysis.	C-reactive protein levels	7,626 Korean ancestry individuals	903 Korean ancestry individuals	13q14.11	TNFSF11	LINC02341 - TNFSF11	ENSG00000283554	ENSG00000120659		57109	19671	rs17596685-T	rs17596685	0	17596685	intergenic_variant	1		4e-06	5.39794		0.093	[NR] unit decrease	Affymetrix [1219546] (imputed)	N
6	rs9533159	13	43128577	rs9525638	2014-12-18	24945404	Kemp JP	2014-06-19	PLoS Genet	www.ncbi.nlm.nih.gov/pubmed/24945404	Phenotypic dissection of bone mineral density reveals skeletal site specificity and facilitates the identification of novel loci in the genetic regulation of bone mass attainment.	Bone mineral density (paediatric, upper limb)	8,007 European ancestry children, 289 Surinamese ancestry children, 300 Turkish ancestry children, 232 Moroccan ancestry children, 588 children	NA	13q14.11	TNFSF11	LINC02341 - TNFSF11	ENSG00000283554	ENSG00000120659		68485	8295	rs9525638-C	rs9525638	0	9525638	regulatory_region_variant	1	0.42	3e-09	8.52288		0.089	[0.060-0.118] unit increase	Illumina [~ 2500000] (imputed)	N
6	rs9533159	13	43128577	rs9525638	2014-12-18	24945404	Kemp JP	2014-06-19	PLoS Genet	www.ncbi.nlm.nih.gov/pubmed/24945404	Phenotypic dissection of bone mineral density reveals skeletal site specificity and facilitates the identification of novel loci in the genetic regulation of bone mass attainment.	Bone mineral density (paediatric, upper limb)	8,007 European ancestry children, 289 Surinamese ancestry children, 300 Turkish ancestry children, 232 Moroccan ancestry children, 588 children	NA	13q14.11	TNFSF11	LINC02341 - TNFSF11	ENSG00000283554	ENSG00000120659		68485	8295	rs9525638-C	rs9525638	0	9525638	regulatory_region_variant	1	NR	2e-08	7.69897	(EA)	0.0949	[0.062-0.128] unit increase	Illumina [~ 2500000] (imputed)	N
6	rs9533159	13	43128577	rs9525638	2018-03-05	29304378	Medina-Gomez C	2018-01-04	Am J Hum Genet	www.ncbi.nlm.nih.gov/pubmed/29304378	Life-Course Genome-wide Association Study Meta-analysis of Total Body BMD and Assessment of Age-Specific Effects.	Total body bone mineral density (age 0-15)	11,807 European and unknown ancestry individuals	NA	13q14.11	NR	LINC02341 - TNFSF11	ENSG00000283554	ENSG00000120659		68485	8295	rs9525638-T	rs9525638	0	9525638	regulatory_region_variant	1	0.5826	2e-10	9.69897		0.0844	unit decrease	Affymetrix, Illumina [~ 23700000] (imputed)	N
6	rs9533159	13	43128577	rs9525638	2017-09-21	28743860	Medina-Gomez C	2017-07-25	Nat Commun	www.ncbi.nlm.nih.gov/pubmed/28743860	Bivariate genome-wide association meta-analysis of pediatric musculoskeletal traits reveals pleiotropic effects at the SREBF1/TOM1L2 locus.	TB-LM or TBLH-BMD (pleiotropy)	8,327 European ancestry individuals, 2,087 individuals	NA	13q14.11	Intergenic	LINC02341 - TNFSF11	ENSG00000283554	ENSG00000120659		68485	8295	rs9525638-C	rs9525638	0	9525638	regulatory_region_variant	1	0.42	1e-08	8		NA		Illumina [2276811] (imputed)	N
6	rs9533159	13	43128577	rs9525638	2017-09-21	28743860	Medina-Gomez C	2017-07-25	Nat Commun	www.ncbi.nlm.nih.gov/pubmed/28743860	Bivariate genome-wide association meta-analysis of pediatric musculoskeletal traits reveals pleiotropic effects at the SREBF1/TOM1L2 locus.	Bone mineral density (paediatric, total body less femoral head)	8,327 European ancestry individuals, 2,087 individuals	NA	13q14.11	Intergenic	LINC02341 - TNFSF11	ENSG00000283554	ENSG00000120659		68485	8295	rs9525638-C	rs9525638	0	9525638	regulatory_region_variant	1	0.42	6e-08	7.22185		0.0756	[NR] unit increase	Illumina [2276811] (imputed)	N
6	rs9533159	13	43128577	rs9525638	2012-09-12	22792071	Zheng HF	2012-07-05	PLoS Genet	www.ncbi.nlm.nih.gov/pubmed/22792071	WNT16 influences bone mineral density, cortical bone thickness, bone strength, and osteoporotic fracture risk.	Cortical thickness	5,878 European ancestry individuals	1,032 European ancestry individuals	13q14.11	TNFSF11, RANKL	LINC02341 - TNFSF11	ENSG00000283554	ENSG00000120659		68485	8295	rs9525638-T	rs9525638	0	9525638	regulatory_region_variant	1	NR	4e-09	8.39794		0.09	[0.051-0.129] mm decrease	Affymetrix, Illumina [~ 2500000] (imputed)	N
6	rs9533159	13	43143029	rs17536328	2014-12-18	24945404	Kemp JP	2014-06-19	PLoS Genet	www.ncbi.nlm.nih.gov/pubmed/24945404	Phenotypic dissection of bone mineral density reveals skeletal site specificity and facilitates the identification of novel loci in the genetic regulation of bone mass attainment.	Bone mineral density (paediatric, total body less femoral head)	8,007 European ancestry children, 289 Surinamese ancestry children, 300 Turkish ancestry children, 232 Moroccan ancestry children, 588 children	NA	13q14.11	TNFSF11	TNFSF11			ENSG00000120659	NA	NA	rs17536328-T	rs17536328	0	17536328	intron_variant	0	0.42	8e-09	8.09691		0.086	[0.057-0.115] unit increase	Illumina [~ 2500000] (imputed)	N
6	rs9533159	13	43143029	rs17536328	2014-12-18	24945404	Kemp JP	2014-06-19	PLoS Genet	www.ncbi.nlm.nih.gov/pubmed/24945404	Phenotypic dissection of bone mineral density reveals skeletal site specificity and facilitates the identification of novel loci in the genetic regulation of bone mass attainment.	Bone mineral density (paediatric, total body less femoral head)	8,007 European ancestry children, 289 Surinamese ancestry children, 300 Turkish ancestry children, 232 Moroccan ancestry children, 588 children	NA	13q14.11	TNFSF11	TNFSF11			ENSG00000120659	NA	NA	rs17536328-T	rs17536328	0	17536328	intron_variant	0	NR	3e-07	6.52288	(EA)	0.0866	[0.053-0.12] unit increase	Illumina [~ 2500000] (imputed)	N
6	rs138818878	13	43148546	rs138818878	2019-02-08	30595370	Kichaev G	2018-12-27	Am J Hum Genet	www.ncbi.nlm.nih.gov/pubmed/30595370	Leveraging Polygenic Functional Enrichment to Improve GWAS Power.	Heel bone mineral density	approximately 446,000 European ancestry individuals	NA	13q14.11		TNFSF11			ENSG00000120659	NA	NA	rs138818878-?	rs138818878	0	138818878	missense_variant	0	NR	1e-24	24		NA		NR [~ 8900000] (imputed)	N
6	rs138818878	13	43148546	rs138818878	2019-01-28	30598549	Morris JA	2018-12-31	Nat Genet	www.ncbi.nlm.nih.gov/pubmed/30598549	An atlas of genetic influences on osteoporosis in humans and mice.	Heel bone mineral density	426,824 British ancestry individuals	NA	13q14.11	TNFSF11	TNFSF11			ENSG00000120659	NA	NA	rs138818878-C	rs138818878	0	138818878	missense_variant	0	0.973952	6e-15	14.2218		0.043973	[0.033-0.055] unit decrease	NR [13737936] (imputed)	N
6	rs138818878	13	43148546	rs138818878	2022-11-16	34791242	Knol MJ	2021-11-15	Hum Mol Genet	www.ncbi.nlm.nih.gov/pubmed/34791242	Genetic architecture of orbital telorism.	Orbital telorism	34,130 European ancestry individuals	NA	13q14.11		TNFSF11			ENSG00000120659	NA	NA	rs138818878-?	rs138818878	0	138818878	missense_variant	0	NR	9e-10	9.04576		0.3992	[0.27-0.53] unit increase	Affymetrix, Illumina [NR] (imputed)	N
6	rs138818878	13	43153869	rs117543324	2018-10-18	30048462	Kim SK	2018-07-26	PLoS One	www.ncbi.nlm.nih.gov/pubmed/30048462	Identification of 613 new loci associated with heel bone mineral density and a polygenic risk score for bone mineral density, osteoporosis and fracture.	Heel bone mineral density	394,929 European ancestry individuals	NA	13q14.11		TNFSF11			ENSG00000120659	NA	NA	rs117543324-?	rs117543324	0	117543324	intron_variant	0	NR	3e-21	20.5229		0.0570335	[0.045-0.069] unit decrease	Affymetrix [20259828] (imputed)	N
6	rs665632	13	43165468	rs346588	2019-01-28	30598549	Morris JA	2018-12-31	Nat Genet	www.ncbi.nlm.nih.gov/pubmed/30598549	An atlas of genetic influences on osteoporosis in humans and mice.	Heel bone mineral density	426,824 British ancestry individuals	NA	13q14.11	TNFSF11	TNFSF11			ENSG00000120659	NA	NA	rs346588-A	rs346588	0	346588	intron_variant	0	0.825544	3e-12	11.5229		0.0171966	[0.012-0.022] unit increase	NR [13737936] (imputed)	N
6	rs665632	13	43167513	rs346592	2018-10-18	30048462	Kim SK	2018-07-26	PLoS One	www.ncbi.nlm.nih.gov/pubmed/30048462	Identification of 613 new loci associated with heel bone mineral density and a polygenic risk score for bone mineral density, osteoporosis and fracture.	Heel bone mineral density	394,929 European ancestry individuals	NA	13q14.11		TNFSF11			ENSG00000120659	NA	NA	rs346592-?	rs346592	0	346592	intron_variant	0	NR	2e-11	10.699		0.0175208	[0.012-0.023] unit increase	Affymetrix [20259828] (imputed)	N
6	rs138818878	13	43200103	rs78667121	2018-03-05	29304378	Medina-Gomez C	2018-01-04	Am J Hum Genet	www.ncbi.nlm.nih.gov/pubmed/29304378	Life-Course Genome-wide Association Study Meta-analysis of Total Body BMD and Assessment of Age-Specific Effects.	Total body bone mineral density	56,284 European ancestry individuals, up to 1,333 African American individuals, up to 9,328 admixed individuals	NA	13q14.11	NR	TNFSF11 - FAM216B	ENSG00000120659	ENSG00000179813		17954	155583	rs78667121-A	rs78667121	0	78667121	intergenic_variant	1	0.0329	6e-16	15.2218	(European)	0.1557	unit increase	Affymetrix, Illumina [~ 23700000] (imputed)	N
6	rs138818878	13	43200103	rs78667121	2018-03-05	29304378	Medina-Gomez C	2018-01-04	Am J Hum Genet	www.ncbi.nlm.nih.gov/pubmed/29304378	Life-Course Genome-wide Association Study Meta-analysis of Total Body BMD and Assessment of Age-Specific Effects.	Total body bone mineral density	56,284 European ancestry individuals, up to 1,333 African American individuals, up to 9,328 admixed individuals	NA	13q14.11	NR	TNFSF11 - FAM216B	ENSG00000120659	ENSG00000179813		17954	155583	rs78667121-A	rs78667121	0	78667121	intergenic_variant	1	0.0325	2e-13	12.699		0.1326	unit increase	Affymetrix, Illumina [~ 23700000] (imputed)	N
6	rs138818878	13	43200103	rs78667121	2022-04-13	34673960	Greenbaum J	2021-10-21	Hum Mol Genet	www.ncbi.nlm.nih.gov/pubmed/34673960	A multi-ethnic whole genome sequencing study to identify novel loci for bone mineral density.	Bone mineral density (spine)	2,948 African American individuals, 39,107 European ancestry individuals, 2,451 Hispanic individuals	NA	13q14.11		TNFSF11 - FAM216B	ENSG00000120659	ENSG00000179813		17954	155583	rs78667121-?	rs78667121	0	78667121	intergenic_variant	1	NR	2e-09	8.69897		NA		NR [15500000] (imputed)	N
6	rs138818878	13	43200103	rs78667121	2021-06-29	33462484	Sinnott-Armstrong N	2021-01-18	Nat Genet	www.ncbi.nlm.nih.gov/pubmed/33462484	Genetics of 35 blood and urine biomarkers in the UK Biobank.	Serum alkaline phosphatase levels	342,535 European ancestry individuals, 6,019 African ancestry individuals, 7,337 South Asian ancestry individuals	NA	13q14.11	NR	TNFSF11 - FAM216B	ENSG00000120659	ENSG00000179813		17954	155583	rs78667121-A	rs78667121	0	78667121	intergenic_variant	1	NR	3e-21	20.5229		0.0655	[0.052-0.079] unit decrease	Affymetrix [9000000] (imputed)	N
7	rs35017585	13	111115558	rs9521787	2021-02-19	33547301	Chen VL	2021-02-05	Nat Commun	www.ncbi.nlm.nih.gov/pubmed/33547301	Genome-wide association study of serum liver enzymes implicates diverse metabolic and liver pathology.	Serum alkaline phosphatase levels	390,964 European ancestry individuals	105,030 East Asian ancestry individuals	13q34	COL4A2	COL4A2-AS2, COL4A2			ENSG00000224821, ENSG00000134871	NA	NA	rs9521787-C	rs9521787	0	9521787	non_coding_transcript_exon_variant	0	0.39	2e-17	16.699		8.5	z-score increase	Affymetrix [4311822] (imputed)	N
7	rs35017585	13	111116990	rs9555704	2021-12-14	34594039	Sakaue S	2021-09-30	Nat Genet	www.ncbi.nlm.nih.gov/pubmed/34594039	A cross-population atlas of genetic associations for 220 human phenotypes.	Serum alkaline phosphatase levels	344,292 European ancestry individuals, 118,886 East Asian ancestry individuals	NA	13q34		COL4A2			ENSG00000134871	NA	NA	rs9555704-G	rs9555704	0	9555704	intron_variant	0	NR	6e-23	22.2218		0.021	[0.017-0.025] unit decrease	Affymetrix, Illumina [20533886] (imputed)	N
8	rs884205	18	60054857	rs884205	2014-12-18	24945404	Kemp JP	2014-06-19	PLoS Genet	www.ncbi.nlm.nih.gov/pubmed/24945404	Phenotypic dissection of bone mineral density reveals skeletal site specificity and facilitates the identification of novel loci in the genetic regulation of bone mass attainment.	Bone mineral density (paediatric, skull)	7,976 European ancestry children, 289 Surinamese ancestry children, 300 Turkish ancestry children, 232 Moroccan ancestry children, 588 children	NA	18q21.33	TNFRSF11A	TNFRSF11A			ENSG00000141655	NA	NA	rs884205-C	rs884205	0	884205	3_prime_UTR_variant	0	NR	2e-07	6.69897	(EA)	0.1033	[0.064-0.143] unit increase	Illumina [~ 2500000] (imputed)	N
8	rs884205	18	60054857	rs884205	2014-12-18	24945404	Kemp JP	2014-06-19	PLoS Genet	www.ncbi.nlm.nih.gov/pubmed/24945404	Phenotypic dissection of bone mineral density reveals skeletal site specificity and facilitates the identification of novel loci in the genetic regulation of bone mass attainment.	Bone mineral density (paediatric, skull)	7,976 European ancestry children, 289 Surinamese ancestry children, 300 Turkish ancestry children, 232 Moroccan ancestry children, 588 children	NA	18q21.33	TNFRSF11A	TNFRSF11A			ENSG00000141655	NA	NA	rs884205-C	rs884205	0	884205	3_prime_UTR_variant	0	0.75	2e-08	7.69897		0.104	[0.069-0.139] unit increase	Illumina [~ 2500000] (imputed)	N
8	rs884205	18	60054857	rs884205	2019-01-28	30598549	Morris JA	2018-12-31	Nat Genet	www.ncbi.nlm.nih.gov/pubmed/30598549	An atlas of genetic influences on osteoporosis in humans and mice.	Heel bone mineral density	426,824 British ancestry individuals	NA	18q21.33	TNFRSF11A	TNFRSF11A			ENSG00000141655	NA	NA	rs884205-A	rs884205	0	884205	3_prime_UTR_variant	0	0.2495	6e-38	37.2218		0.0277399	[0.024-0.032] unit decrease	NR [13737936] (imputed)	N
8	rs884205	18	60054857	rs884205	2018-07-04	29499414	Pei YF	2018-02-27	Bone	www.ncbi.nlm.nih.gov/pubmed/29499414	Joint study of two genome-wide association meta-analyses identified 20p12.1 and 20q13.33 for bone mineral density.	Femoral neck bone mineral density	up to 4,692 European ancestry individuals, up to 1,539 Han Chinese ancestry individuals, up to 849 African American individuals, up to 446 Hispanic individuals, 2,882 European ancestry whole-genome sequenced individuals, 3,549 European ancestry whole-exome sequenced individuals, 26,534 European ancestry non-array genotype imputed individuals	NA	18q21.33	TNFRSF11A	TNFRSF11A			ENSG00000141655	NA	NA	rs884205-A	rs884205	0	884205	3_prime_UTR_variant	0	0.523571	6e-10	9.22185		0.0501	[0.034-0.066] unit decrease	Affymetrix, Illumina [7998108] (imputed)	N
8	rs884205	18	60054857	rs884205	2018-07-04	29499414	Pei YF	2018-02-27	Bone	www.ncbi.nlm.nih.gov/pubmed/29499414	Joint study of two genome-wide association meta-analyses identified 20p12.1 and 20q13.33 for bone mineral density.	Lumbar spine bone mineral density	up to 4,692 European ancestry individuals, up to 1,539 Han Chinese ancestry individuals, up to 849 African American individuals, up to 446 Hispanic individuals, 2,882 European ancestry whole-genome sequenced individuals, 3,549 European ancestry whole-exome sequenced individuals, 26,534 European ancestry non-array genotype imputed individuals	NA	18q21.33	TNFRSF11A	TNFRSF11A			ENSG00000141655	NA	NA	rs884205-A	rs884205	0	884205	3_prime_UTR_variant	0	0.523571	2e-12	11.699		0.0643	[0.046-0.082] unit decrease	Affymetrix, Illumina [7998108] (imputed)	N
8	rs884205	18	60054857	rs884205	2019-02-08	30595370	Kichaev G	2018-12-27	Am J Hum Genet	www.ncbi.nlm.nih.gov/pubmed/30595370	Leveraging Polygenic Functional Enrichment to Improve GWAS Power.	Heel bone mineral density	approximately 446,000 European ancestry individuals	NA	18q21.33		TNFRSF11A			ENSG00000141655	NA	NA	rs884205-?	rs884205	0	884205	3_prime_UTR_variant	0	NR	3e-27	26.5229		NA		NR [~ 8900000] (imputed)	N
8	rs884205	18	60054857	rs884205	2018-03-05	29304378	Medina-Gomez C	2018-01-04	Am J Hum Genet	www.ncbi.nlm.nih.gov/pubmed/29304378	Life-Course Genome-wide Association Study Meta-analysis of Total Body BMD and Assessment of Age-Specific Effects.	Total body bone mineral density	56,284 European ancestry individuals, up to 1,333 African American individuals, up to 9,328 admixed individuals	NA	18q21.33	NR	TNFRSF11A			ENSG00000141655	NA	NA	rs884205-A	rs884205	0	884205	3_prime_UTR_variant	0	0.2421	4e-15	14.3979		0.0531	unit decrease	Affymetrix, Illumina [~ 23700000] (imputed)	N
8	rs884205	18	60054857	rs884205	2018-03-05	29304378	Medina-Gomez C	2018-01-04	Am J Hum Genet	www.ncbi.nlm.nih.gov/pubmed/29304378	Life-Course Genome-wide Association Study Meta-analysis of Total Body BMD and Assessment of Age-Specific Effects.	Total body bone mineral density	56,284 European ancestry individuals, up to 1,333 African American individuals, up to 9,328 admixed individuals	NA	18q21.33	NR	TNFRSF11A			ENSG00000141655	NA	NA	rs884205-A	rs884205	0	884205	3_prime_UTR_variant	0	0.2483	4e-13	12.3979	(European)	0.053	unit decrease	Affymetrix, Illumina [~ 23700000] (imputed)	N
8	rs884205	18	60054857	rs884205	2018-03-05	29304378	Medina-Gomez C	2018-01-04	Am J Hum Genet	www.ncbi.nlm.nih.gov/pubmed/29304378	Life-Course Genome-wide Association Study Meta-analysis of Total Body BMD and Assessment of Age-Specific Effects.	Total body bone mineral density (age 45-60)	18,805 European individuals	NA	18q21.33	NR	TNFRSF11A			ENSG00000141655	NA	NA	rs884205-A	rs884205	0	884205	3_prime_UTR_variant	0	0.2479	1e-08	8		0.072	unit decrease	Affymetrix, Illumina [~ 23700000] (imputed)	N
8	rs884205	18	60054857	rs884205	2018-09-20	28869591	Kemp JP	2017-09-04	Nat Genet	www.ncbi.nlm.nih.gov/pubmed/28869591	Identification of 153 new loci associated with heel bone mineral density and functional involvement of GPC6 in osteoporosis.	Heel bone mineral density	76,067 European ancestry women, 66,420 European ancestry men	NA	18q21.33	TNFRSF11A	TNFRSF11A			ENSG00000141655	NA	NA	rs884205-A	rs884205	0	884205	3_prime_UTR_variant	0	0.24787	1e-10	10	(men)	0.0373772	[0.026-0.049] unit decrease	NR [17166351] (imputed)	N
8	rs884205	18	60054857	rs884205	2018-09-20	28869591	Kemp JP	2017-09-04	Nat Genet	www.ncbi.nlm.nih.gov/pubmed/28869591	Identification of 153 new loci associated with heel bone mineral density and functional involvement of GPC6 in osteoporosis.	Heel bone mineral density	76,067 European ancestry women, 66,420 European ancestry men	NA	18q21.33	TNFRSF11A	TNFRSF11A			ENSG00000141655	NA	NA	rs884205-A	rs884205	0	884205	3_prime_UTR_variant	0	0.250016	3e-09	8.52288	(women)	0.0294248	[0.019-0.04] unit decrease	NR [17166351] (imputed)	N
8	rs884205	18	60054857	rs884205	2018-09-20	28869591	Kemp JP	2017-09-04	Nat Genet	www.ncbi.nlm.nih.gov/pubmed/28869591	Identification of 153 new loci associated with heel bone mineral density and functional involvement of GPC6 in osteoporosis.	Heel bone mineral density	76,067 European ancestry women, 66,420 European ancestry men	NA	18q21.33	TNFRSF11A	TNFRSF11A			ENSG00000141655	NA	NA	rs884205-A	rs884205	0	884205	3_prime_UTR_variant	0	0.249016	1e-18	18		0.0331999	[0.026-0.041] unit decrease	NR [17166351] (imputed)	N
8	rs884205	18	60054857	rs884205	2018-07-28	29403010	Kanai M	2018-02-05	Nat Genet	www.ncbi.nlm.nih.gov/pubmed/29403010	Genetic analysis of quantitative traits in the Japanese population links cell types to complex human diseases.	Serum alkaline phosphatase levels	105,030 Japanese ancestry individuals	NA	18q21.33	TNFRSF11A	TNFRSF11A			ENSG00000141655	NA	NA	rs884205-?	rs884205	0	884205	3_prime_UTR_variant	0	NR	5e-11	10.301		0.035	[0.025-0.045] unit decrease novel	Illumina [6108953] (imputed)	N
8	rs884205	18	60054857	rs884205	2009-10-16	19801982	Rivadeneira F	2009-10-04	Nat Genet	www.ncbi.nlm.nih.gov/pubmed/19801982	Twenty bone-mineral-density loci identified by large-scale meta-analysis of genome-wide association studies.	Bone mineral density (spine)	19,195 European ancestry individuals	NA	18q21.33	TNFRSF11A	TNFRSF11A			ENSG00000141655	NA	NA	rs884205-A	rs884205	0	884205	3_prime_UTR_variant	0	0.27	9e-09	8.04576		0.08	[0.05-0.11] s.d. decrease	Affymetrix, Illumina [2543686] (imputed)	N
8	rs884205	18	60054857	rs884205	2013-04-11	22504420	Estrada K	2012-04-15	Nat Genet	www.ncbi.nlm.nih.gov/pubmed/22504420	Genome-wide meta-analysis identifies 56 bone mineral density loci and reveals 14 loci associated with risk of fracture.	Lumbar spine bone mineral density	Up to 32,961 European and East Asian ancestry individuals	Up to 50,933 European and East Asian ancestry individuals	18q21.33	TNFRSF11A	TNFRSF11A			ENSG00000141655	NA	NA	rs884205-A	rs884205	0	884205	3_prime_UTR_variant	0	0.27	2e-17	16.699		0.05	[NR] unit decrease	Affymetrix, Illumina [~ 2500000] (imputed)	N
8	rs884205	18	60054857	rs884205	2021-03-22	33339817	Nielsen JB	2020-12-18	Nat Commun	www.ncbi.nlm.nih.gov/pubmed/33339817	Loss-of-function genomic variants highlight potential therapeutic targets for cardiovascular disease.	Serum alkaline phosphatase levels	76,081 European ancestry individuals, 127,395 Japanese ancestry individuals	NA	18q21.33	TNFRSF11A	TNFRSF11A			ENSG00000141655	NA	NA	rs884205-?	rs884205	0	884205	3_prime_UTR_variant	0		1e-13	13		0.0352	[0.026-0.044] unit decrease	Illumina [31500000] (imputed)	N
8	rs884205	18	60054857	rs884205	2018-07-05	29875488	Sun BB	2018-06-06	Nature	www.ncbi.nlm.nih.gov/pubmed/29875488	Genomic atlas of the human plasma proteome.	Blood protein levels	3,301 European ancestry individuals	NA	18q21.33	TNFRSF11A	TNFRSF11A			ENSG00000141655	NA	NA	rs884205-C	rs884205	0	884205	3_prime_UTR_variant	0	0.756	2e-14	13.699	(Tumor necrosis factor receptor superfamily member 11A, TNFRSF11A.8256.57.3)	0.22	[0.16-0.28] unit decrease	Affymetrix [10572788] (imputed)	N
8	rs884205	18	60054857	rs884205	2021-02-19	33547301	Chen VL	2021-02-05	Nat Commun	www.ncbi.nlm.nih.gov/pubmed/33547301	Genome-wide association study of serum liver enzymes implicates diverse metabolic and liver pathology.	Serum alkaline phosphatase levels	390,964 European ancestry individuals	105,030 East Asian ancestry individuals	18q21.33	TNFRSF11A	TNFRSF11A			ENSG00000141655	NA	NA	rs884205-A	rs884205	0	884205	3_prime_UTR_variant	0	0.25	2e-47	46.699		14.5	z-score increase	Affymetrix [4311822] (imputed)	N
8	rs884205	18	60054857	rs884205	2018-10-18	30048462	Kim SK	2018-07-26	PLoS One	www.ncbi.nlm.nih.gov/pubmed/30048462	Identification of 613 new loci associated with heel bone mineral density and a polygenic risk score for bone mineral density, osteoporosis and fracture.	Heel bone mineral density	394,929 European ancestry individuals	NA	18q21.33		TNFRSF11A			ENSG00000141655	NA	NA	rs884205-?	rs884205	0	884205	3_prime_UTR_variant	0	NR	8e-30	29.0969		0.0261596	[0.021-0.031] unit decrease	Affymetrix [20259828] (imputed)	N
8	rs884205	18	60054857	rs884205	2022-04-13	34673960	Greenbaum J	2021-10-21	Hum Mol Genet	www.ncbi.nlm.nih.gov/pubmed/34673960	A multi-ethnic whole genome sequencing study to identify novel loci for bone mineral density.	Bone mineral density (spine)	2,948 African American individuals, 39,107 European ancestry individuals, 2,451 Hispanic individuals	NA	18q21.33		TNFRSF11A			ENSG00000141655	NA	NA	rs884205-?	rs884205	0	884205	3_prime_UTR_variant	0	NR	3e-10	9.52288		NA		NR [15500000] (imputed)	N
8	rs884205	18	60054857	rs884205	2022-04-13	34673960	Greenbaum J	2021-10-21	Hum Mol Genet	www.ncbi.nlm.nih.gov/pubmed/34673960	A multi-ethnic whole genome sequencing study to identify novel loci for bone mineral density.	Bone mineral density (spine)	1,825 African American females, 26,724 European ancestry females, 1,683 Hispanic females	NA	18q21.33		TNFRSF11A			ENSG00000141655	NA	NA	rs884205-?	rs884205	0	884205	3_prime_UTR_variant	0	NR	3e-08	7.52288		NA		NR [NR] (imputed)	N
8	rs884205	18	60054857	rs884205	2022-11-16	34791242	Knol MJ	2021-11-15	Hum Mol Genet	www.ncbi.nlm.nih.gov/pubmed/34791242	Genetic architecture of orbital telorism.	Orbital telorism	34,130 European ancestry individuals	NA	18q21.33		TNFRSF11A			ENSG00000141655	NA	NA	rs884205-?	rs884205	0	884205	3_prime_UTR_variant	0	NR	7e-10	9.1549		0.1535	[0.1-0.2] unit increase	Affymetrix, Illumina [NR] (imputed)	N
8	rs884205	18	60054857	rs884205	2021-12-14	34594039	Sakaue S	2021-09-30	Nat Genet	www.ncbi.nlm.nih.gov/pubmed/34594039	A cross-population atlas of genetic associations for 220 human phenotypes.	Serum alkaline phosphatase levels	118,886 East Asian ancestry individuals	NA	18q21.33		TNFRSF11A			ENSG00000141655	NA	NA	rs884205-C	rs884205	0	884205	3_prime_UTR_variant	0	0.780905	2e-13	12.699		0.0346852	[0.025-0.044] unit decrease	Illumina [13474352] (imputed)	N
8	rs884205	18	60054857	rs884205	2021-12-14	34594039	Sakaue S	2021-09-30	Nat Genet	www.ncbi.nlm.nih.gov/pubmed/34594039	A cross-population atlas of genetic associations for 220 human phenotypes.	Serum alkaline phosphatase levels	344,292 European ancestry individuals, 118,886 East Asian ancestry individuals	NA	18q21.33		TNFRSF11A			ENSG00000141655	NA	NA	rs884205-C	rs884205	0	884205	3_prime_UTR_variant	0	NR	3e-65	64.5229		0.0398	[0.035-0.044] unit decrease	Affymetrix, Illumina [20533886] (imputed)	N
8	rs3017360	18	60060735	rs2957128	2010-05-31	20436471	Albagha OM	2010-05-02	Nat Genet	www.ncbi.nlm.nih.gov/pubmed/20436471	Genome-wide association study identifies variants at CSF1, OPTN and TNFRSF11A as genetic risk factors for Paget's disease of bone.	Paget's disease	692 European ancestry cases, 1,001 European ancestry controls	256 European ancestry cases, 488 European ancestry controls	18q21.33	TNFRSF11A	TNFRSF11A - RPL17P44	ENSG00000141655	ENSG00000241088		2214	22176	rs2957128-A	rs2957128	0	2957128	intergenic_variant	1	0.38	2e-11	10.699		1.46	[1.30-1.63]	Illumina [294663]	N
8	rs2957150	18	60066888	rs2957137	2018-03-05	29304378	Medina-Gomez C	2018-01-04	Am J Hum Genet	www.ncbi.nlm.nih.gov/pubmed/29304378	Life-Course Genome-wide Association Study Meta-analysis of Total Body BMD and Assessment of Age-Specific Effects.	Total body bone mineral density	56,284 European ancestry individuals, up to 1,333 African American individuals, up to 9,328 admixed individuals	NA	18q21.33	NR	TNFRSF11A - RPL17P44	ENSG00000141655	ENSG00000241088		8367	16023	rs2957137-A	rs2957137	0	2957137	regulatory_region_variant	1	0.3695	6e-14	13.2218		0.0442	unit decrease	Affymetrix, Illumina [~ 23700000] (imputed)	N
8	rs2957150	18	60082093	rs3018362	2010-05-31	20436471	Albagha OM	2010-05-02	Nat Genet	www.ncbi.nlm.nih.gov/pubmed/20436471	Genome-wide association study identifies variants at CSF1, OPTN and TNFRSF11A as genetic risk factors for Paget's disease of bone.	Paget's disease	692 European ancestry cases, 1,001 European ancestry controls	256 European ancestry cases, 488 European ancestry controls	18q21.33	TNFRSF11A	TNFRSF11A - RPL17P44	ENSG00000141655	ENSG00000241088		23572	818	rs3018362-A	rs3018362	0	3018362	intergenic_variant	1	0.34	5e-13	12.301		1.52	[1.36-1.70]	Illumina [294663]	N
8	rs2957150	18	60082093	rs3018362	2008-06-20	18445777	Styrkarsdottir U	2008-04-29	N Engl J Med	www.ncbi.nlm.nih.gov/pubmed/18445777	Multiple genetic loci for bone mineral density and fractures.	Bone mineral density (hip)	5,861 European ancestry individuals	7,925 European ancestry individuals	18q21.33	RANK	TNFRSF11A - RPL17P44	ENSG00000141655	ENSG00000241088		23572	818	rs3018362-A	rs3018362	0	3018362	intergenic_variant	1	0.35	1e-06	6		0.07	[0.04-0.10] s.d. decrease	Illumina [301019]	N
8	rs2957150	18	60082093	rs3018362	2011-06-08	21623375	Albagha OM	2011-05-29	Nat Genet	www.ncbi.nlm.nih.gov/pubmed/21623375	Genome-wide association identifies three new susceptibility loci for Paget's disease of bone.	Paget's disease	741 European ancestry cases, 2,699 European ancestry controls	1,474 European ancestry cases, 1,671 European ancestry controls	18q21.33	TNFRSF11A	TNFRSF11A - RPL17P44	ENSG00000141655	ENSG00000241088		23572	818	rs3018362-A	rs3018362	0	3018362	intergenic_variant	1	0.36	8e-21	20.0969		1.45	[1.34-1.56]	Illumina [2487078] (imputed)	N
9	21:36926852_CT_C	21	36970350	rs9976876	2019-02-08	30595370	Kichaev G	2018-12-27	Am J Hum Genet	www.ncbi.nlm.nih.gov/pubmed/30595370	Leveraging Polygenic Functional Enrichment to Improve GWAS Power.	Heel bone mineral density	approximately 446,000 European ancestry individuals	NA	21q22.12		RUNX1			ENSG00000159216	NA	NA	rs9976876-?	rs9976876	0	9976876	intron_variant	0	NR	2e-22	21.699		NA		NR [~ 8900000] (imputed)	N
9	21:36926852_CT_C	21	36970350	rs9976876	2019-01-28	30598549	Morris JA	2018-12-31	Nat Genet	www.ncbi.nlm.nih.gov/pubmed/30598549	An atlas of genetic influences on osteoporosis in humans and mice.	Heel bone mineral density	426,824 British ancestry individuals	NA	21q22.12	LOC100506403	RUNX1			ENSG00000159216	NA	NA	rs9976876-G	rs9976876	0	9976876	intron_variant	0	0.517457	2e-13	12.699		0.0143743	[0.011-0.018] unit increase	NR [13737936] (imputed)	N
9	21:36926852_CT_C	21	36970350	rs9976876	2018-03-05	29304378	Medina-Gomez C	2018-01-04	Am J Hum Genet	www.ncbi.nlm.nih.gov/pubmed/29304378	Life-Course Genome-wide Association Study Meta-analysis of Total Body BMD and Assessment of Age-Specific Effects.	Total body bone mineral density	56,284 European ancestry individuals, up to 1,333 African American individuals, up to 9,328 admixed individuals	NA	21q22.12	NR	RUNX1			ENSG00000159216	NA	NA	rs9976876-T	rs9976876	0	9976876	intron_variant	0	0.447	8e-11	10.0969		0.0375	unit decrease	Affymetrix, Illumina [~ 23700000] (imputed)	N
9	21:36926852_CT_C	21	36970350	rs9976876	2018-03-05	29304378	Medina-Gomez C	2018-01-04	Am J Hum Genet	www.ncbi.nlm.nih.gov/pubmed/29304378	Life-Course Genome-wide Association Study Meta-analysis of Total Body BMD and Assessment of Age-Specific Effects.	Total body bone mineral density	56,284 European ancestry individuals, up to 1,333 African American individuals, up to 9,328 admixed individuals	NA	21q22.12	NR	RUNX1			ENSG00000159216	NA	NA	rs9976876-T	rs9976876	0	9976876	intron_variant	0	0.4559	1e-09	9	(European)	0.0381	unit decrease	Affymetrix, Illumina [~ 23700000] (imputed)	N
Female
1	rs6805092	3	12139092	rs6798755	2020-07-21	32203549	Richardson TG	2020-03-23	PLoS Med	www.ncbi.nlm.nih.gov/pubmed/32203549	Evaluating the relationship between circulating lipoprotein lipids and apolipoproteins with risk of coronary heart disease: A multivariable Mendelian randomisation analysis.	Triglyceride levels	441,016 European ancestry individuals	NA	3p25.2	TIMP4	SYN2			ENSG00000157152	NA	NA	rs6798755-C	rs6798755	0	6798755	intron_variant	0	0.934471	2e-10	9.69897		0.0254837	[0.018-0.033] unit increase	Affymetrix [NR] (imputed)	N
1	rs6805092	3	12276493	rs11709119	2021-03-22	33290408	Ray D	2020-12-08	PLoS Genet	www.ncbi.nlm.nih.gov/pubmed/33290408	A powerful method for pleiotropic analysis under composite null hypothesis identifies novel shared loci between Type 2 Diabetes and Prostate Cancer.	Type 2 diabetes or prostate cancer (pleiotropy)	62,892 European ancestry T2D cases, 79,194 European ancestry PrCa cases, 659,536 European ancestry controls	NA	3p25.2	PPARG	SYN2 - GSTM5P1	ENSG00000157152	ENSG00000236062		42961	22808	rs11709119-?	rs11709119	0	11709119	regulatory_region_variant	1		5e-10	9.30103		NA		Illumina [5041948] (imputed)	N
1	rs6805092	3	12277845	rs17036101	2008-06-16	18372903	Zeggini E	2008-03-30	Nat Genet	www.ncbi.nlm.nih.gov/pubmed/18372903	Meta-analysis of genome-wide association data and large-scale replication identifies additional susceptibility loci for type 2 diabetes.	Type 2 diabetes	4,549 European ancestry cases, 5,579 European ancestry controls	24,194 European ancestry cases, 55,598 European ancestry controls	3p25.2	SYN2, PPARG	SYN2 - GSTM5P1	ENSG00000157152	ENSG00000236062		44313	21456	rs17036101-G	rs17036101	0	17036101	regulatory_region_variant	1	0.93	2e-07	6.69897		1.15	[1.10-1.21]	Affymetrix, Illumina [2202892] (imputed)	N
1	rs6805092	3	12277845	rs17036101	2021-06-29	33462484	Sinnott-Armstrong N	2021-01-18	Nat Genet	www.ncbi.nlm.nih.gov/pubmed/33462484	Genetics of 35 blood and urine biomarkers in the UK Biobank.	Triglyceride levels	342,233 European ancestry individuals, 6,014 African ancestry individuals, 7,330 South Asian ancestry individuals	NA	3p25.2	NR	SYN2 - GSTM5P1	ENSG00000157152	ENSG00000236062		44313	21456	rs17036101-A	rs17036101	0	17036101	regulatory_region_variant	1	NR	3e-10	9.52288		0.0314	[0.022-0.041] unit decrease	Affymetrix [9000000] (imputed)	N
1	rs6805092	3	12277845	rs17036101	2021-06-29	33462484	Sinnott-Armstrong N	2021-01-18	Nat Genet	www.ncbi.nlm.nih.gov/pubmed/33462484	Genetics of 35 blood and urine biomarkers in the UK Biobank.	Serum total protein level	313,032 European ancestry individuals, 5,573 African ancestry individuals, 6,687 South Asian ancestry individuals	NA	3p25.2	NR	SYN2 - GSTM5P1	ENSG00000157152	ENSG00000236062		44313	21456	rs17036101-A	rs17036101	0	17036101	regulatory_region_variant	1	NR	3e-12	11.5229		0.0363	[0.026-0.046] unit decrease	Affymetrix [9000000] (imputed)	N
1	rs6805092	3	12277845	rs17036101	2021-06-29	33462484	Sinnott-Armstrong N	2021-01-18	Nat Genet	www.ncbi.nlm.nih.gov/pubmed/33462484	Genetics of 35 blood and urine biomarkers in the UK Biobank.	Sex hormone-binding globulin levels	310,323 European ancestry individuals, 5,523 African ancestry individuals, 6,638 South Asian ancestry individuals	NA	3p25.2	NR	SYN2 - GSTM5P1	ENSG00000157152	ENSG00000236062		44313	21456	rs17036101-A	rs17036101	0	17036101	regulatory_region_variant	1	NR	6e-12	11.2218		0.0361	[0.026-0.046] unit increase	Affymetrix [9000000] (imputed)	N
1	rs6805092	3	12277845	rs17036101	2021-06-29	33462484	Sinnott-Armstrong N	2021-01-18	Nat Genet	www.ncbi.nlm.nih.gov/pubmed/33462484	Genetics of 35 blood and urine biomarkers in the UK Biobank.	Aspartate aminotransferase to alanine aminotransferase ratio	341,165 European ancestry individuals, 5,981 African ancestry individuals, 7,309 South Asian ancestry individuals	NA	3p25.2	NR	SYN2 - GSTM5P1	ENSG00000157152	ENSG00000236062		44313	21456	rs17036101-A	rs17036101	0	17036101	regulatory_region_variant	1	NR	1e-18	18		0.044	[0.034-0.054] unit increase	Affymetrix [9000000] (imputed)	N
1	rs6805092	3	12277845	rs17036101	2021-06-29	33462484	Sinnott-Armstrong N	2021-01-18	Nat Genet	www.ncbi.nlm.nih.gov/pubmed/33462484	Genetics of 35 blood and urine biomarkers in the UK Biobank.	Calcium levels	313,387 European ancestry individuals, 5,576 African ancestry individuals, 6,696 South Asian ancestry individuals	NA	3p25.2	NR	SYN2 - GSTM5P1	ENSG00000157152	ENSG00000236062		44313	21456	rs17036101-A	rs17036101	0	17036101	regulatory_region_variant	1	NR	1e-09	9		0.0317	[0.022-0.042] unit decrease	Affymetrix [9000000] (imputed)	N
1	rs6805092	3	12277845	rs17036101	2021-06-29	33462484	Sinnott-Armstrong N	2021-01-18	Nat Genet	www.ncbi.nlm.nih.gov/pubmed/33462484	Genetics of 35 blood and urine biomarkers in the UK Biobank.	Alanine aminotransferase levels	342,387 European ancestry individuals, 6,017 African ancestry individuals, 7,325 South Asian ancestry individuals	NA	3p25.2	NR	SYN2 - GSTM5P1	ENSG00000157152	ENSG00000236062		44313	21456	rs17036101-A	rs17036101	0	17036101	regulatory_region_variant	1	NR	3e-19	18.5229		0.0449	[0.035-0.055] unit decrease	Affymetrix [9000000] (imputed)	N
1	rs6805092	3	12277845	rs17036101	2021-06-29	33462484	Sinnott-Armstrong N	2021-01-18	Nat Genet	www.ncbi.nlm.nih.gov/pubmed/33462484	Genetics of 35 blood and urine biomarkers in the UK Biobank.	Serum albumin levels	313,032 European ancestry individuals, 5,573 African ancestry individuals, 6,687 South Asian ancestry individuals	NA	3p25.2	NR	SYN2 - GSTM5P1	ENSG00000157152	ENSG00000236062		44313	21456	rs17036101-A	rs17036101	0	17036101	regulatory_region_variant	1	NR	2e-21	20.699		0.0498	[0.04-0.06] unit decrease	Affymetrix [9000000] (imputed)	N
1	rs6805092	3	12277845	rs17036101	2021-06-29	33462484	Sinnott-Armstrong N	2021-01-18	Nat Genet	www.ncbi.nlm.nih.gov/pubmed/33462484	Genetics of 35 blood and urine biomarkers in the UK Biobank.	Gamma glutamyl transferase levels	342,339 European ancestry individuals, 6,015 African ancestry individuals, 7,336 South Asian ancestry individuals	NA	3p25.2	NR	SYN2 - GSTM5P1	ENSG00000157152	ENSG00000236062		44313	21456	rs17036101-A	rs17036101	0	17036101	regulatory_region_variant	1	NR	3e-10	9.52288		0.0314	[0.022-0.041] unit decrease	Affymetrix [9000000] (imputed)	N
1	rs6805092	3	12289800	rs13081389	2010-07-12	20581827	Voight BF	2010-06-27	Nat Genet	www.ncbi.nlm.nih.gov/pubmed/20581827	Twelve type 2 diabetes susceptibility loci identified through large-scale association analysis.	Type 2 diabetes	8,130 European ancestry cases, 38,987 European ancestry controls	Up to 34,412 European ancestry cases, 59,925 European ancestry controls	3p25.2	PPARG	SYN2 - GSTM5P1	ENSG00000157152	ENSG00000236062		56269	9500	rs13081389-A	rs13081389	0	13081389	intergenic_variant	1		2e-07	6.69897		1.24	[1.15-1.35]	Affymetrix, Illumina [2426886] (imputed)	N
1	rs11715234	3	12317310	rs11715234	2022-10-24	34321204	Harrison S	2021-07-28	Sci Adv	www.ncbi.nlm.nih.gov/pubmed/34321204	Testosterone and socioeconomic position: Mendelian randomization in 306,248 men and women in UK Biobank.	Albumin levels	148,248 British ancestry men	NA	3p25.2		GSTM5P1 - PPARG	ENSG00000236062	ENSG00000132170		17351	11557	rs11715234-A	rs11715234	0	11715234	intergenic_variant	1	0.08	2e-11	10.699		0.16	[0.11-0.21] g/L decrease	Affymetrix [NR] (imputed)	N
1	rs17036160	3	12329783	rs17036160	2020-09-14	32541925	Vujkovic M	2020-06-15	Nat Genet	www.ncbi.nlm.nih.gov/pubmed/32541925	Discovery of 318 new risk loci for type 2 diabetes and related vascular outcomes among 1.4 million participants in a multi-ancestry meta-analysis.	Type 2 diabetes	148,726 European ancestry cases, 24,646 African American cases, 8,616 Hispanic cases, 46,511 Asian ancestry cases, 965,732 European ancestry controls, 31,446 African American controls, 11,829 Hispanic controls, 169,776 Asian ancestry controls	NA	3p25.2	NR	PPARG			ENSG00000132170	NA	NA	rs17036160-C	rs17036160	0	17036160	intron_variant	0	0.8874	2e-53	52.699		0.1007	[0.088-0.113] unit increase	Affymetrix, Illumina [at least 945603] (imputed)	N
1	rs17036160	3	12329783	rs17036160	2020-09-14	32541925	Vujkovic M	2020-06-15	Nat Genet	www.ncbi.nlm.nih.gov/pubmed/32541925	Discovery of 318 new risk loci for type 2 diabetes and related vascular outcomes among 1.4 million participants in a multi-ancestry meta-analysis.	Type 2 diabetes	148,726 European ancestry cases, 965,732 European ancestry controls	NA	3p25.2	NR	PPARG			ENSG00000132170	NA	NA	rs17036160-C	rs17036160	0	17036160	intron_variant	0	0.8796	3e-47	46.5229		0.1028	[0.089-0.117] unit increase	Affymetrix, Illumina [1198787] (imputed)	N
1	rs17036160	3	12329783	rs17036160	2019-02-08	30595370	Kichaev G	2018-12-27	Am J Hum Genet	www.ncbi.nlm.nih.gov/pubmed/30595370	Leveraging Polygenic Functional Enrichment to Improve GWAS Power.	Type 2 diabetes	approximately 459,000 European ancestry individuals	NA	3p25.2		PPARG			ENSG00000132170	NA	NA	rs17036160-?	rs17036160	0	17036160	intron_variant	0	NR	1e-11	11		NA		NR [~ 8900000] (imputed)	N
1	rs17036160	3	12329783	rs17036160	2019-06-21	31015401	Wu Y	2019-04-23	Nat Commun	www.ncbi.nlm.nih.gov/pubmed/31015401	Genome-wide association study of medication-use and associated disease in the UK Biobank.	Medication use (drugs used in diabetes)	15,272 European ancestry cases, 29,0641 European ancestry controls	NA	3p25.2	PPARG	PPARG			ENSG00000132170	NA	NA	rs17036160-T	rs17036160	0	17036160	intron_variant	0	0.116465	7e-11	10.1549		0.118091	[0.083-0.154] unit decrease	Affymetrix [7288503] (imputed)	N
1	rs17036160	3	12329783	rs17036160	2019-08-12	31235810	Fung K	2019-06-24	Sci Rep	www.ncbi.nlm.nih.gov/pubmed/31235810	Genome-wide association study identifies loci for arterial stiffness index in 127,121 UK Biobank participants.	Arterial stiffness index	127,121 European ancestry individuals	NA	3p25.2	PPARG	PPARG			ENSG00000132170	NA	NA	rs17036160-C	rs17036160	0	17036160	intron_variant	0	0.882	4e-06	5.39794		0.028	[0.016-0.04] unit increase	Affymetrix [~ 10446505] (imputed)	N
1	rs17036160	3	12329783	rs17036160	2022-07-25	35654975	Vujkovic M	2022-06-02	Nat Genet	www.ncbi.nlm.nih.gov/pubmed/35654975	A multiancestry genome-wide association study of unexplained chronic ALT elevation as a proxy for nonalcoholic fatty liver disease with histological and radiological validation.	Chronic elevation of alanine aminotransferase (cALT) levels	95,472 European ancestry cases, 68,725 European ancestry controls, 23,977 African American cases, 13,387 African American controls, 7,650 Hispanic cases, 7,468 Hispanic controls, 1,088 Asian ancestry cases, 828 Asian ancestry controls	NA	3p25.2		PPARG			ENSG00000132170	NA	NA	rs17036160-T	rs17036160	0	17036160	intron_variant	0	0.115	3e-10	9.52288		0.068	[0.046-0.09] unit decrease	NR [NR] (imputed)	N
1	rs17036160	3	12329783	rs17036160	2022-03-01	34951656	Downie CG	2021-12-24	Diabetologia	www.ncbi.nlm.nih.gov/pubmed/34951656	Multi-ethnic GWAS and fine-mapping of glycaemic traits identify novel loci in the PAGE Study.	Glycated haemoglobin HbA1c levels adjusted for BMI	9,228 European ancestry individuals	NA	3p25.2		PPARG			ENSG00000132170	NA	NA	rs17036160-T	rs17036160	0	17036160	intron_variant	0	0.1229	3e-07	6.52288		0.0805	[0.05-0.111] unit decrease	Affymetrix, Illumina [23060038] (imputed)	N
1	rs17036160	3	12329783	rs17036160	2022-03-01	34951656	Downie CG	2021-12-24	Diabetologia	www.ncbi.nlm.nih.gov/pubmed/34951656	Multi-ethnic GWAS and fine-mapping of glycaemic traits identify novel loci in the PAGE Study.	Fasting insulin adjusted for BMI	48,395 European ancestry, African American or Afro-Caribbean, Hispanic or Latin American, Asian ancestry, Other ancestry, Native American ancestry individuals	NA	3p25.2		PPARG			ENSG00000132170	NA	NA	rs17036160-T	rs17036160	0	17036160	intron_variant	0	0.1002	9e-10	9.04576		0.0718	[0.049-0.095] unit decrease	Affymetrix, Illumina [28462191] (imputed)	N
1	rs17036160	3	12329783	rs17036160	2022-08-19	35551307	Mahajan A	2022-05-12	Nat Genet	www.ncbi.nlm.nih.gov/pubmed/35551307	Multi-ancestry genetic study of type 2 diabetes highlights the power of diverse populations for discovery and translation.	Type 2 diabetes	251,740 European ancestry individuals, 139,705 East Asian ancestry individuals, 40,737 South Asian ancestry individuals, 27,417 Hispanic individuals, 30,167 African American individuals, 2,426 Zulu ancestry individuals	NA	3p25.2		PPARG			ENSG00000132170	NA	NA	rs17036160-C	rs17036160	0	17036160	intron_variant	0	NR	1e-40	40		1.12	[1.1-1.14]	Affymetrix, Illumina [10454876] (imputed)	N
1	rs17036160	3	12329783	rs17036160	2022-08-19	35551307	Mahajan A	2022-05-12	Nat Genet	www.ncbi.nlm.nih.gov/pubmed/35551307	Multi-ancestry genetic study of type 2 diabetes highlights the power of diverse populations for discovery and translation.	Type 2 diabetes	139,705 East Asian ancestry individuals	NA	3p25.2		PPARG			ENSG00000132170	NA	NA	rs17036160-C	rs17036160	0	17036160	intron_variant	0	0.953	1e-07	7		0.115	[0.072-0.158] unit increase	Affymetrix, Illumina [9106251] (imputed)	N
1	rs17036160	3	12329783	rs17036160	2022-08-19	35551307	Mahajan A	2022-05-12	Nat Genet	www.ncbi.nlm.nih.gov/pubmed/35551307	Multi-ancestry genetic study of type 2 diabetes highlights the power of diverse populations for discovery and translation.	Type 2 diabetes	251,740 European ancestry individuals	NA	3p25.2		PPARG			ENSG00000132170	NA	NA	rs17036160-C	rs17036160	0	17036160	intron_variant	0	0.874	1e-33	33		0.115	[0.095-0.135] unit increase	Affymetrix, Illumina [10454876] (imputed)	N
1	rs17036160	3	12329783	rs17036160	2022-08-19	35551307	Mahajan A	2022-05-12	Nat Genet	www.ncbi.nlm.nih.gov/pubmed/35551307	Multi-ancestry genetic study of type 2 diabetes highlights the power of diverse populations for discovery and translation.	Type 2 diabetes	40,737 South Asian ancestry individuals	NA	3p25.2		PPARG			ENSG00000132170	NA	NA	rs17036160-C	rs17036160	0	17036160	intron_variant	0	0.881	5e-07	6.30103		0.115	[0.07-0.16] unit increase	Affymetrix, Illumina [10401622] (imputed)	N
1	rs17036160	3	12329783	rs17036160	2021-12-14	34594039	Sakaue S	2021-09-30	Nat Genet	www.ncbi.nlm.nih.gov/pubmed/34594039	A cross-population atlas of genetic associations for 220 human phenotypes.	Type 2 diabetes	38,841 European ancestry cases, 451,248 European ancestry controls, 45,383 East Asian ancestry cases, 132,032 East Asian ancestry controls	NA	3p25.2		PPARG			ENSG00000132170	NA	NA	rs17036160-T	rs17036160	0	17036160	intron_variant	0	NR	2e-22	21.699		0.1092	[0.087-0.131] unit decrease	Affymetrix, Illumina [25845091] (imputed)	N
1	rs17036160	3	12329783	rs17036160	2021-12-14	34594039	Sakaue S	2021-09-30	Nat Genet	www.ncbi.nlm.nih.gov/pubmed/34594039	A cross-population atlas of genetic associations for 220 human phenotypes.	Medication use (drugs used in diabetes)	15,272 European ancestry cases, 290,641 European ancestry controls, 30,515 East Asian ancestry cases, 148,211 East Asian ancestry controls	NA	3p25.2		PPARG			ENSG00000132170	NA	NA	rs17036160-T	rs17036160	0	17036160	intron_variant	0	NR	4e-15	14.3979		0.1203	[0.09-0.15] unit decrease	Affymetrix, Illumina [15248280] (imputed)	N
1	rs17036160	3	12336507	rs11709077	2020-01-08	30297969	Mahajan A	2018-10-08	Nat Genet	www.ncbi.nlm.nih.gov/pubmed/30297969	Fine-mapping type 2 diabetes loci to single-variant resolution using high-density imputation and islet-specific epigenome maps.	Type 2 diabetes	74,124 European ancestry cases, 824,006 European ancestry controls	NA	3p25.2	PPARG	PPARG			ENSG00000132170	NA	NA	rs11709077-G	rs11709077	0	11709077	intron_variant	0	0.8765	2e-36	35.699		1.14	[1.11-1.16]	Affymetrix, Illumina [~ 27000000] (imputed)	N
1	rs17036160	3	12336507	rs11709077	2017-12-11	22885922	Morris AP	2012-09-01	Nat Genet	www.ncbi.nlm.nih.gov/pubmed/22885922	Large-scale association analysis provides insights into the genetic architecture and pathophysiology of type 2 diabetes.	Type 2 diabetes	6,377 European ancestry male cases, 5,794 European ancestry female cases, 22,243 European ancestry male controls, 34,619 European ancestry female controls	12,938 European ancestry male cases, 8,553 European ancestry female cases, 904 Pakistani ancestry male cases, 274 Pakistani ancestry female cases, 30,273 European ancestry male controls, 25,374 European ancestry female controls, 2,088 Pakistani ancestry male controls, 384 Pakistani ancestry female controls	3p25.2	PPARG	PPARG			ENSG00000132170	NA	NA	rs11709077-G	rs11709077	0	11709077	intron_variant	0	NR	1e-08	8	(female)	1.14	[1.09-1.20]	Affymetrix, Illumina [up to 2500000] (imputed)	N
1	rs17036160	3	12336507	rs11709077	2017-12-11	22885922	Morris AP	2012-09-01	Nat Genet	www.ncbi.nlm.nih.gov/pubmed/22885922	Large-scale association analysis provides insights into the genetic architecture and pathophysiology of type 2 diabetes.	Type 2 diabetes	6,377 European ancestry male cases, 5,794 European ancestry female cases, 22,243 European ancestry male controls, 34,619 European ancestry female controls	12,938 European ancestry male cases, 8,553 European ancestry female cases, 904 Pakistani ancestry male cases, 274 Pakistani ancestry female cases, 30,273 European ancestry male controls, 25,374 European ancestry female controls, 2,088 Pakistani ancestry male controls, 384 Pakistani ancestry female controls	3p25.2	PPARG	PPARG			ENSG00000132170	NA	NA	rs11709077-G	rs11709077	0	11709077	intron_variant	0	NR	2e-07	6.69897	(men)	1.12	[1.07-1.17]	Affymetrix, Illumina [up to 2500000] (imputed)	N
1	rs17036160	3	12336507	rs11709077	2016-01-27	25673413	Locke AE	2015-02-12	Nature	www.ncbi.nlm.nih.gov/pubmed/25673413	Genetic studies of body mass index yield new insights for obesity biology.	Body mass index	up to 104,666 European ancestry male individuals, up to 132,115 European ancestry female individuals, 370 African American male individuals, 517 African American female individuals, 512 Hispanic male individuals, 764 Hispanic female individuals	up to 48,274 European ancestry male individuals, up to 39,864 European ancestry female individuals, 2,441 African American or Afro-Caribbean male individuals, 6,314 African American or Afro-Caribbean female individuals, 919 Filipino male individuals, 828 Filipino female individuals, 205 Seychellois male individuals, 287 Seychellois female individuals, 2,964 South Asian ancestry male individuals, …	3p25.2	PPARG	PPARG			ENSG00000132170	NA	NA	rs11709077-A	rs11709077	0	11709077	intron_variant	0	0.131	1e-07	7		0.024	[0.015-0.032] kg/m2 increase	Affymetrix, Illumina [2550021]	N
1	rs17036160	3	12336507	rs11709077	2016-01-27	25673413	Locke AE	2015-02-12	Nature	www.ncbi.nlm.nih.gov/pubmed/25673413	Genetic studies of body mass index yield new insights for obesity biology.	Body mass index	up to 104,666 European ancestry male individuals, up to 132,115 European ancestry female individuals, 370 African American male individuals, 517 African American female individuals, 512 Hispanic male individuals, 764 Hispanic female individuals	up to 48,274 European ancestry male individuals, up to 39,864 European ancestry female individuals, 2,441 African American or Afro-Caribbean male individuals, 6,314 African American or Afro-Caribbean female individuals, 919 Filipino male individuals, 828 Filipino female individuals, 205 Seychellois male individuals, 287 Seychellois female individuals, 2,964 South Asian ancestry male individuals, …	3p25.2	PPARG	PPARG			ENSG00000132170	NA	NA	rs11709077-A	rs11709077	0	11709077	intron_variant	0	0.133	2e-07	6.69897	(EA)	0.024	[0.015-0.033] kg/m2 increase	Affymetrix, Illumina [2550021]	N
1	rs17036160	3	12336507	rs11709077	2021-06-09	33972514	Pazoki R	2021-05-10	Nat Commun	www.ncbi.nlm.nih.gov/pubmed/33972514	Genetic analysis in European ancestry individuals identifies 517 loci associated with liver enzymes.	Liver enzyme levels (gamma-glutamyl transferase)	437,194 European ancestry individuals	315,572 European ancestry individuals	3p25.2	PPARG	PPARG			ENSG00000132170	NA	NA	rs11709077-G	rs11709077	0	11709077	intron_variant	0	0.881267	4e-31	30.3979		0.0089575	[0.0074-0.0105] unit increase	Affymetrix [13995440] (imputed)	N
1	rs17036160	3	12344730	rs11712037	2019-02-08	30593698	Hubel C	2018-12-28	Am J Med Genet B Neuropsychiatr Genet	www.ncbi.nlm.nih.gov/pubmed/30593698	Genomics of body fat percentage may contribute to sex bias in anorexia nervosa.	Body fat percentage	70,700 European ancestry female individuals, 85,261 European ancestry male individuals	NA	3p25.2	NR	PPARG			ENSG00000132170	NA	NA	rs11712037-?	rs11712037	0	11712037	intron_variant	0	NR	1e-08	8	(female)	0.30271	[0.2-0.41] unit increase	Affymetrix [7794483] (imputed)	N
1	rs17036160	3	12344730	rs11712037	2019-02-08	30593698	Hubel C	2018-12-28	Am J Med Genet B Neuropsychiatr Genet	www.ncbi.nlm.nih.gov/pubmed/30593698	Genomics of body fat percentage may contribute to sex bias in anorexia nervosa.	Body fat percentage	70,700 European ancestry female individuals, 85,261 European ancestry male individuals	NA	3p25.2	NR	PPARG			ENSG00000132170	NA	NA	rs11712037-?	rs11712037	0	11712037	intron_variant	0	NR	3e-10	9.52288	(male)	0.25189	[0.17-0.33] unit increase	Affymetrix [7794483] (imputed)	N
1	rs17036160	3	12344730	rs11712037	2019-02-08	30593698	Hubel C	2018-12-28	Am J Med Genet B Neuropsychiatr Genet	www.ncbi.nlm.nih.gov/pubmed/30593698	Genomics of body fat percentage may contribute to sex bias in anorexia nervosa.	Body fat percentage	70,700 European ancestry female individuals, 85,261 European ancestry male individuals	NA	3p25.2	NR	PPARG			ENSG00000132170	NA	NA	rs11712037-?	rs11712037	0	11712037	intron_variant	0	NR	4e-17	16.3979		0.27358	[0.21-0.34] unit increase	Affymetrix [7794483] (imputed)	N
1	rs17036160	3	12344730	rs11712037	2021-06-10	34059833	Chen J	2021-05-31	Nat Genet	www.ncbi.nlm.nih.gov/pubmed/34059833	The trans-ancestral genomic architecture of glycemic traits.	Fasting insulin	151,013 European ancestry individuals	NA	3p25.2	PPARG	PPARG			ENSG00000132170	NA	NA	rs11712037-C	rs11712037	0	11712037	intron_variant	0	0.8653	2e-21	20.699		0.0278	[0.022-0.033] unit increase	Affymetrix, Illumina [32635793] (imputed)	N
1	rs17036160	3	12344730	rs11712037	2021-08-13	34315874	Ward LD	2021-07-27	Nat Commun	www.ncbi.nlm.nih.gov/pubmed/34315874	GWAS of serum ALT and AST reveals an association of SLC30A10 Thr95Ile with hypermanganesemia symptoms.	Aspartate aminotransferase levels	386,570 British ancestry individuals, 10,617 Asian or Asian British individuals, 7,426 Black or Black British individuals, 2,321 Chinese ancestry individuals	NA	3p25.2	PPARG	PPARG			ENSG00000132170	NA	NA	rs11712037-?	rs11712037	0	11712037	intron_variant	0	NR	2e-16	15.699		0.0034	[0.0026-0.0042] unit decrease	Affymetrix [21347608] (imputed)	N
1	rs17036160	3	12344730	rs11712037	2021-08-13	34315874	Ward LD	2021-07-27	Nat Commun	www.ncbi.nlm.nih.gov/pubmed/34315874	GWAS of serum ALT and AST reveals an association of SLC30A10 Thr95Ile with hypermanganesemia symptoms.	Alanine aminotransferase levels	387,859 British ancestry individuals, 10,635 Asian or Asian British individuals, 7,468 Black or Black British individuals, 2,338 Chinese ancestry individuals	NA	3p25.2	PPARG	PPARG			ENSG00000132170	NA	NA	rs11712037-?	rs11712037	0	11712037	intron_variant	0	NR	2e-41	40.699		0.0086	[0.0072-0.01] unit decrease	Affymetrix [21347608] (imputed)	N
1	rs17036160	3	12365308	rs13083375	2021-06-09	33972514	Pazoki R	2021-05-10	Nat Commun	www.ncbi.nlm.nih.gov/pubmed/33972514	Genetic analysis in European ancestry individuals identifies 517 loci associated with liver enzymes.	Liver enzyme levels (alanine transaminase)	437,267 European ancestry individuals	315,572 European ancestry individuals	3p25.2	PPARG	PPARG			ENSG00000132170	NA	NA	rs13083375-G	rs13083375	0	13083375	intron_variant	0	0.881515	7e-32	31.1549		0.00690905	[0.0057-0.0081] unit increase	Affymetrix [13995440] (imputed)	N
1	rs17036160	3	12369401	rs13064760	2019-02-08	30595370	Kichaev G	2018-12-27	Am J Hum Genet	www.ncbi.nlm.nih.gov/pubmed/30595370	Leveraging Polygenic Functional Enrichment to Improve GWAS Power.	Red cell distribution width	approximately 445,000 European ancestry individuals	NA	3p25.2		PPARG			ENSG00000132170	NA	NA	rs13064760-?	rs13064760	0	13064760	intron_variant	0	NR	8e-16	15.0969		NA		NR [~ 8900000] (imputed)	N
1	rs17036160	3	12375956	rs2012444	2020-11-24	33067605	Folkersen L	2020-10-16	Nat Metab	www.ncbi.nlm.nih.gov/pubmed/33067605	Genomic and drug target evaluation of 90 cardiovascular proteins in 30,931 individuals.	Fatty acid-binding protein, adipocyte levels	21,758 European ancestry individuals	9,173 individuals	3p25.2		PPARG			ENSG00000132170	NA	NA	rs2012444-T	rs2012444	0	2012444	intron_variant	0	0.13	1e-16	16		0.0914	unit increase	Affymetrix, Illumina [20300000] (imputed)	N
1	rs17036160	3	12375956	rs2012444	2022-04-21	35393509	Loh M	2022-04-07	Commun Biol	www.ncbi.nlm.nih.gov/pubmed/35393509	Identification of genetic effects underlying type 2 diabetes in South Asian and European populations.	Type ii diabetes	16,677 South Asian ancestry cases, 33,856 South Asian ancestry controls	NA	3p25.2		PPARG			ENSG00000132170	NA	NA	rs2012444-T	rs2012444	0	2012444	intron_variant	0	0.1187	2e-07	6.69897		0.1195	[0.075-0.164] decrease	NR [18881775] (imputed)	N
1	rs17036160	3	12375956	rs2012444	2022-04-21	35393509	Loh M	2022-04-07	Commun Biol	www.ncbi.nlm.nih.gov/pubmed/35393509	Identification of genetic effects underlying type 2 diabetes in South Asian and European populations.	Type 2 diabetes (adjusted for BMI)	16,677 South Asian ancestry cases, 33,856 South Asian ancestry controls	NA	3p25.2		PPARG			ENSG00000132170	NA	NA	rs2012444-T	rs2012444	0	2012444	intron_variant	0	0.1187	6e-10	9.22185		0.1467	[0.1-0.19] decrease	NR [18738826] (imputed)	N
1	rs17036160	3	12383714	rs7638903	2022-11-17	34887591	Graham SE	2021-12-09	Nature	www.ncbi.nlm.nih.gov/pubmed/34887591	The power of genetic diversity in genome-wide association studies of lipids.	Triglyceride levels	40,963 South Asian ancestry individuals, 48,057 Hispanic individuals, 99,432 Admixed African or African ancestry individuals, 146,492 East Asian ancestry individuals, 1,320,016 European ancestry individuals	NA	3p25.2		PPARG			ENSG00000132170	NA	NA	rs7638903-?	rs7638903	0	7638903	intron_variant	0	NR	7e-36	35.1549		NA		NR [52000000] (imputed)	N
1	rs3963364	3	12385357	rs3963364	2020-07-06	32499647	Spracklen CN	2020-05-06	Nature	www.ncbi.nlm.nih.gov/pubmed/32499647	Identification of type 2 diabetes loci in 433,540 East Asian individuals.	Type 2 diabetes	77,418 East Asian cases, 356,122 East Asian controls	NA	3p25.2	PPARG	PPARG			ENSG00000132170	NA	NA	rs3963364-C	rs3963364	0	3963364	intron_variant	0	0.95	3e-11	10.5229		1.12	[1.08-1.16]	Affymetrix, Illumina [11800000] (imputed)	N
1	rs3963364	3	12385357	rs3963364	2020-09-14	32541925	Vujkovic M	2020-06-15	Nat Genet	www.ncbi.nlm.nih.gov/pubmed/32541925	Discovery of 318 new risk loci for type 2 diabetes and related vascular outcomes among 1.4 million participants in a multi-ancestry meta-analysis.	Type 2 diabetes	46,511 Asian ancestry cases, 169,776 Asian ancestry controls	NA	3p25.2	NR	PPARG			ENSG00000132170	NA	NA	rs3963364-C	rs3963364	0	3963364	intron_variant	0	0.9598	9e-09	8.04576		0.1502	[0.099-0.201] unit increase	Affymetrix, Illumina [1077427] (imputed)	N
1	rs3963364	3	12385357	rs3963364	2019-05-22	30718926	Suzuki K	2019-02-04	Nat Genet	www.ncbi.nlm.nih.gov/pubmed/30718926	Identification of 28 new susceptibility loci for type 2 diabetes in the Japanese population.	Type 2 diabetes	36,614 Japanese ancestry cases, 155,150 Japanese ancestry controls	NA	3p25.2	PPARG	PPARG			ENSG00000132170	NA	NA	rs3963364-C	rs3963364	0	3963364	intron_variant	0	0.96	9e-09	8.04576		1.16	1.10-1.22	Illumina [12557761] (imputed)	N
1	rs3963364	3	12385357	rs3963364	2022-04-27	35213538	Richardson TG	2022-02-25	PLoS Biol	www.ncbi.nlm.nih.gov/pubmed/35213538	Characterising metabolomic signatures of lipid-modifying therapies through drug target mendelian randomisation.	Triglyceride levels in large VLDL	115,082 European ancestry individuals	NA	3p25.2		PPARG			ENSG00000132170	NA	NA	rs3963364-C	rs3963364	0	3963364	intron_variant	0	0.834932	1e-08	8		0.0325856	[0.021-0.044] unit increase	NR [11722792] (imputed)	N
1	rs3963364	3	12385357	rs3963364	2022-04-27	35213538	Richardson TG	2022-02-25	PLoS Biol	www.ncbi.nlm.nih.gov/pubmed/35213538	Characterising metabolomic signatures of lipid-modifying therapies through drug target mendelian randomisation.	Triglyceride levels in VLDL	115,082 European ancestry individuals	NA	3p25.2		PPARG			ENSG00000132170	NA	NA	rs3963364-C	rs3963364	0	3963364	intron_variant	0	0.834932	3e-08	7.52288		0.0314311	[0.02-0.043] unit increase	NR [11722792] (imputed)	N
1	rs3963364	3	12385357	rs3963364	2022-04-27	35213538	Richardson TG	2022-02-25	PLoS Biol	www.ncbi.nlm.nih.gov/pubmed/35213538	Characterising metabolomic signatures of lipid-modifying therapies through drug target mendelian randomisation.	Average diameter for VLDL particles	115,082 European ancestry individuals	NA	3p25.2		PPARG			ENSG00000132170	NA	NA	rs3963364-C	rs3963364	0	3963364	intron_variant	0	0.834932	6e-10	9.22185		0.0341723	[0.023-0.045] unit increase	NR [11722792] (imputed)	N
1	rs3963364	3	12385357	rs3963364	2022-04-27	35213538	Richardson TG	2022-02-25	PLoS Biol	www.ncbi.nlm.nih.gov/pubmed/35213538	Characterising metabolomic signatures of lipid-modifying therapies through drug target mendelian randomisation.	Concentration of chylomicrons and extremely large VLDL particles	115,082 European ancestry individuals	NA	3p25.2		PPARG			ENSG00000132170	NA	NA	rs3963364-C	rs3963364	0	3963364	intron_variant	0	0.834932	2e-08	7.69897		0.031736	[0.021-0.043] unit increase	NR [11722792] (imputed)	N
1	rs3963364	3	12385357	rs3963364	2022-04-27	35213538	Richardson TG	2022-02-25	PLoS Biol	www.ncbi.nlm.nih.gov/pubmed/35213538	Characterising metabolomic signatures of lipid-modifying therapies through drug target mendelian randomisation.	Ratio of triglycerides to phosphoglycerides	115,006 European ancestry individuals	NA	3p25.2		PPARG			ENSG00000132170	NA	NA	rs3963364-C	rs3963364	0	3963364	intron_variant	0	0.834919	2e-08	7.69897		0.0308501	[0.02-0.042] unit increase	NR [11722792] (imputed)	N
1	rs3963364	3	12385357	rs3963364	2022-04-27	35213538	Richardson TG	2022-02-25	PLoS Biol	www.ncbi.nlm.nih.gov/pubmed/35213538	Characterising metabolomic signatures of lipid-modifying therapies through drug target mendelian randomisation.	Triglyceride levels in very large VLDL	115,082 European ancestry individuals	NA	3p25.2		PPARG			ENSG00000132170	NA	NA	rs3963364-C	rs3963364	0	3963364	intron_variant	0	0.834932	2e-08	7.69897		0.0317934	[0.021-0.043] unit increase	NR [11722792] (imputed)	N
1	rs3963364	3	12385357	rs3963364	2022-04-27	35213538	Richardson TG	2022-02-25	PLoS Biol	www.ncbi.nlm.nih.gov/pubmed/35213538	Characterising metabolomic signatures of lipid-modifying therapies through drug target mendelian randomisation.	Triglyceride levels in chylomicrons and extremely large VLDL	115,082 European ancestry individuals	NA	3p25.2		PPARG			ENSG00000132170	NA	NA	rs3963364-C	rs3963364	0	3963364	intron_variant	0	0.834932	8e-09	8.09691		0.0329281	[0.022-0.044] unit increase	NR [11722792] (imputed)	N
1	rs17036160	3	12385828	rs11128603	2012-11-28	22990020	Huang J	2012-09-18	Blood	www.ncbi.nlm.nih.gov/pubmed/22990020	Genome-wide association study for circulating levels of PAI-1 provides novel insights into its regulation.	Plasminogen activator inhibitor type 1 levels (PAI-1)	19,599 European ancestry individuals	10,764 European ancestry individuals	3p25.2	PPARG	PPARG			ENSG00000132170	NA	NA	rs11128603-?	rs11128603	0	11128603	intron_variant	0	NR	9e-08	7.04576		0.066	[NR] unit increase	Affymetrix, Illumina [2445683] (imputed)	N
1	rs17036160	3	12385828	rs11128603	2021-02-17	33356394	Gill D	2020-12-28	Hypertension	www.ncbi.nlm.nih.gov/pubmed/33356394	Urate, Blood Pressure, and Cardiovascular Disease: Evidence From Mendelian Randomization and Meta-Analysis of Clinical Trials.	Urate levels	454,183 European ancestry individuals	NA	3p25.2	NR	PPARG			ENSG00000132170	NA	NA	rs11128603-A	rs11128603	0	11128603	intron_variant	0	0.88	3e-14	13.5229		0.0218	[0.016-0.027] unit increase	NR [NR]	N
1	rs17036160	3	12385828	rs11128603	2022-07-20	35285134	Temprano-Sagrera G	2022-03-14	J Thromb Haemost	www.ncbi.nlm.nih.gov/pubmed/35285134	Multi-phenotype analyses of hemostatic traits with cardiovascular events reveal novel genetic associations.	Fibrinogen levels or plasminogen activator inhibitor 1 levels (pleiotropy)	120,246 European ancestry individuals with fibrinogen measurements, 19,599 European ancestry individuals with PAI1 measurements	NA	3p25.2		PPARG			ENSG00000132170	NA	NA	rs11128603-?	rs11128603	0	11128603	intron_variant	0	NR	1e-10	10		NA		NR [NR]	N
1	rs17036160	3	12385828	rs11128603	2021-12-14	34594039	Sakaue S	2021-09-30	Nat Genet	www.ncbi.nlm.nih.gov/pubmed/34594039	A cross-population atlas of genetic associations for 220 human phenotypes.	Serum uric acid levels	343,836 European ancestry individuals, 129,405 East Asian ancestry individuals	NA	3p25.2		PPARG			ENSG00000132170	NA	NA	rs11128603-G	rs11128603	0	11128603	intron_variant	0	NR	9e-12	11.0458		0.0203	[0.014-0.026] unit decrease	Affymetrix, Illumina [20535231] (imputed)	N
1	rs17036160	3	12386337	rs4684847	2020-02-07	31761296	Hernandez Cordero AI	2019-11-21	Am J Hum Genet	www.ncbi.nlm.nih.gov/pubmed/31761296	Genome-wide Associations Reveal Human-Mouse Genetic Convergence and Modifiers of Myogenesis, CPNE1 and STC2.	Appendicular lean mass	181,862 European ancestry elderly individuals	NA	3p25.2	NR	PPARG			ENSG00000132170	NA	NA	rs4684847-T	rs4684847	0	4684847	5_prime_UTR_variant	0	0.119848	4e-19	18.3979		0.0937224	[0.073-0.114] unit decrease	Affymetrix [17914406] (imputed)	N
1	rs17036160	3	12386337	rs4684847	2022-07-25	35654975	Vujkovic M	2022-06-02	Nat Genet	www.ncbi.nlm.nih.gov/pubmed/35654975	A multiancestry genome-wide association study of unexplained chronic ALT elevation as a proxy for nonalcoholic fatty liver disease with histological and radiological validation.	Chronic elevation of alanine aminotransferase (cALT) levels	95,472 European ancestry cases, 68,725 European ancestry controls	NA	3p25.2		PPARG			ENSG00000132170	NA	NA	rs4684847-T	rs4684847	0	4684847	5_prime_UTR_variant	0	0.123	1e-10	10		0.072	[0.05-0.094] unit decrease	NR [NR] (imputed)	N
1	rs17036160	3	12386337	rs4684847	2021-10-18	33980691	Martin S	2021-05-12	Diabetes	www.ncbi.nlm.nih.gov/pubmed/33980691	Genetic evidence for different adiposity phenotypes and their opposing influence on ectopic fat and risk of cardiometabolic disease.	Body fat percentage	442,278 European ancestry individuals	NA	3p25.2		PPARG			ENSG00000132170	NA	NA	rs4684847-T	rs4684847	0	4684847	5_prime_UTR_variant	0	0.12	3e-37	36.5229		0.029	% increase	NR [NR] (imputed)	N
1	rs17036160	3	12386337	rs4684847	2021-10-18	33980691	Martin S	2021-05-12	Diabetes	www.ncbi.nlm.nih.gov/pubmed/33980691	Genetic evidence for different adiposity phenotypes and their opposing influence on ectopic fat and risk of cardiometabolic disease.	Metabolic biomarkers (multivariate analysis)	389,354 European ancestry individuals	NA	3p25.2		PPARG			ENSG00000132170	NA	NA	rs4684847-T	rs4684847	0	4684847	5_prime_UTR_variant	0	0.12	7e-42	41.1549		NA		NR [NR] (imputed)	N
1	rs17036160	3	12386337	rs4684847	2021-10-18	33980691	Martin S	2021-05-12	Diabetes	www.ncbi.nlm.nih.gov/pubmed/33980691	Genetic evidence for different adiposity phenotypes and their opposing influence on ectopic fat and risk of cardiometabolic disease.	Aspartate aminotransferase levels	424,778 European ancestry individuals	NA	3p25.2		PPARG			ENSG00000132170	NA	NA	rs4684847-T	rs4684847	0	4684847	5_prime_UTR_variant	0	0.12	1e-16	16		0.024	U/L decrease	NR [NR] (imputed)	N
1	rs17036160	3	12386337	rs4684847	2021-10-18	33980691	Martin S	2021-05-12	Diabetes	www.ncbi.nlm.nih.gov/pubmed/33980691	Genetic evidence for different adiposity phenotypes and their opposing influence on ectopic fat and risk of cardiometabolic disease.	High density lipoprotein cholesterol levels	392,965 European ancestry individuals	NA	3p25.2		PPARG			ENSG00000132170	NA	NA	rs4684847-T	rs4684847	0	4684847	5_prime_UTR_variant	0	0.12	6e-12	11.2218		0.019	mmol/L increase	NR [NR] (imputed)	N
1	rs17036160	3	12386337	rs4684847	2021-10-18	33980691	Martin S	2021-05-12	Diabetes	www.ncbi.nlm.nih.gov/pubmed/33980691	Genetic evidence for different adiposity phenotypes and their opposing influence on ectopic fat and risk of cardiometabolic disease.	Sex hormone-binding globulin levels	389,354 European ancestry individuals	NA	3p25.2		PPARG			ENSG00000132170	NA	NA	rs4684847-T	rs4684847	0	4684847	5_prime_UTR_variant	0	0.12	6e-33	32.2218		0.035	nmol/L increase	NR [NR] (imputed)	N
1	rs17036160	3	12386337	rs4684847	2021-10-18	33980691	Martin S	2021-05-12	Diabetes	www.ncbi.nlm.nih.gov/pubmed/33980691	Genetic evidence for different adiposity phenotypes and their opposing influence on ectopic fat and risk of cardiometabolic disease.	Triglycerides	429,011 European ancestry individuals	NA	3p25.2		PPARG			ENSG00000132170	NA	NA	rs4684847-T	rs4684847	0	4684847	5_prime_UTR_variant	0	0.12	1e-18	18		0.025	mmol/L decrease	NR [NR] (imputed)	N
1	rs17036160	3	12386337	rs4684847	2021-10-18	33980691	Martin S	2021-05-12	Diabetes	www.ncbi.nlm.nih.gov/pubmed/33980691	Genetic evidence for different adiposity phenotypes and their opposing influence on ectopic fat and risk of cardiometabolic disease.	Alanine aminotransferase levels	429,203 European ancestry individuals	NA	3p25.2		PPARG			ENSG00000132170	NA	NA	rs4684847-T	rs4684847	0	4684847	5_prime_UTR_variant	0	0.12	3e-31	30.5229		0.034	U/L decrease	NR [NR] (imputed)	N
1	rs17036160	3	12388409	rs7610055	2020-11-04	33097823	Pei YF	2020-10-23	Commun Biol	www.ncbi.nlm.nih.gov/pubmed/33097823	The genetic architecture of appendicular lean mass characterized by association analysis in the UK Biobank study.	Appendicular lean mass	450,243 European ancestry individuals	NA	3p25.2	PPARG	PPARG			ENSG00000132170	NA	NA	rs7610055-A	rs7610055	0	7610055	intron_variant	0	0.1207	4e-38	37.3979		0.0373	[0.032-0.043] unit decrease	Affymetrix [18391927] (imputed)	N
1	rs17036160	3	12389313	rs17036326	2020-12-14	32042192	Ruth KS	2020-02-10	Nat Med	www.ncbi.nlm.nih.gov/pubmed/32042192	Using human genetics to understand the disease impacts of testosterone in men and women.	Sex hormone-binding globulin levels	180,726 European ancestry men	NA	3p25.2	NR	PPARG			ENSG00000132170	NA	NA	rs17036326-G	rs17036326	0	17036326	intron_variant	0	0.121764	1e-18	18		0.0170022	[0.013-0.021] unit increase	Affymetrix [16582614] (imputed)	N
1	rs17036160	3	12389313	rs17036326	2020-12-14	32042192	Ruth KS	2020-02-10	Nat Med	www.ncbi.nlm.nih.gov/pubmed/32042192	Using human genetics to understand the disease impacts of testosterone in men and women.	Sex hormone-binding globulin levels adjusted for BMI	180,094 European ancestry men	NA	3p25.2	NR	PPARG			ENSG00000132170	NA	NA	rs17036326-G	rs17036326	0	17036326	intron_variant	0	0.121764	1e-26	26		0.0194341	[0.016-0.023] unit increase	Affymetrix [16582621] (imputed)	N
1	rs17036160	3	12389313	rs17036326	2022-10-24	34321204	Harrison S	2021-07-28	Sci Adv	www.ncbi.nlm.nih.gov/pubmed/34321204	Testosterone and socioeconomic position: Mendelian randomization in 306,248 men and women in UK Biobank.	Albumin levels	158,000 British ancestry women	NA	3p25.2		PPARG			ENSG00000132170	NA	NA	rs17036326-G	rs17036326	0	17036326	intron_variant	0	0.12	1e-15	15		0.15	[0.11-0.19] g/L decrease	Affymetrix [NR] (imputed)	N
1	rs17036160	3	12389313	rs17036326	2022-10-24	34321204	Harrison S	2021-07-28	Sci Adv	www.ncbi.nlm.nih.gov/pubmed/34321204	Testosterone and socioeconomic position: Mendelian randomization in 306,248 men and women in UK Biobank.	Albumin levels	104,632 British ancestry post-menopausal women	NA	3p25.2		PPARG			ENSG00000132170	NA	NA	rs17036326-G	rs17036326	0	17036326	intron_variant	0	0.12	3e-15	14.5229		0.18	[0.14-0.22] g/L decrease	Affymetrix [NR] (imputed)	N
1	rs17036160	3	12390484	rs17036328	2021-01-28	32339537	Roberts V	2020-04-24	J Invest Dermatol	www.ncbi.nlm.nih.gov/pubmed/32339537	Genome wide association study identifies genetic associations with perceived age.	Youthful appearance (self-reported)	423,992 European ancestry individuals	NA	3p25.2	PPARG	PPARG			ENSG00000132170	NA	NA	rs17036328-T	rs17036328	0	17036328	intron_variant	0	0.879183	5e-09	8.30103		1.03964	NR	Affymetrix [~ 9600000] (imputed)	N
1	rs17036160	3	12390484	rs17036328	2017-02-24	27416945	Walford GA	2016-07-14	Diabetes	www.ncbi.nlm.nih.gov/pubmed/27416945	Genome-Wide Association Study of the Modified Stumvoll Insulin Sensitivity Index Identifies BCL2 and FAM19A2 as Novel Insulin Sensitivity Loci.	Modified Stumvoll Insulin Sensitivity Index (model adjusted for BMI)	16,753 European ancestry individuals	13,354 European ancestry individuals	3p25.2	PPARG	PPARG			ENSG00000132170	NA	NA	rs17036328-T	rs17036328	0	17036328	intron_variant	0	NR	1e-06	6		0.07	[0.050-0.090] unit decrease	Affymetrix, Illumina [up to 2400000] (imputed)	N
1	rs17036160	3	12390484	rs17036328	2019-06-17	25631608	Wessel J	2015-01-29	Nat Commun	www.ncbi.nlm.nih.gov/pubmed/25631608	Low-frequency and rare exome chip variants associate with fasting glucose and type 2 diabetes susceptibility.	Fasting blood insulin	35,380 European ancestry non-diabetic individuals, 12,738 African American non-diabetic individuals	NA	3p25.2	PPARG	PPARG			ENSG00000132170	NA	NA	rs17036328-G	rs17036328	0	17036328	intron_variant	0	0.103234	7e-13	12.1549		0.031257	[0.023-0.04] unit decrease	Illumina [197481]	N
1	rs17036160	3	12390484	rs17036328	2022-09-08	35810165	Westerman KE	2022-07-09	Nat Commun	www.ncbi.nlm.nih.gov/pubmed/35810165	Variance-quantitative trait loci enable systematic discovery of gene-environment interactions for cardiometabolic serum biomarkers.	Alanine aminotransferase levels	5,694 African ancestry individuals, 1,988 East Asian ancestry individuals, 336,298 European ancestry individuals, 6,036 South Asian ancestry individuals	NA	3p25.2		PPARG			ENSG00000132170	NA	NA	rs17036328-?	rs17036328	0	17036328	intron_variant	0	NR	9e-12	11.0458		NA		NR [9487345] (imputed)	N
1	rs17036160	3	12391207	rs6802898	2022-02-22	35047847	Miao Z	2021-08-24	HGG Adv	www.ncbi.nlm.nih.gov/pubmed/35047847	Identification of 90 NAFLD GWAS loci and establishment of NAFLD PRS and causal role of NAFLD in coronary artery disease.	Nonalcoholic fatty liver disease (imputed)	28,396 European ancestry cases, 108,652 European ancestry controls	NA	3p25.2		PPARG			ENSG00000132170	NA	NA	rs6802898-?	rs6802898	0	6802898	intron_variant	0	NR	6e-09	8.22185		0.00807329	[0.0054-0.0108] unit increase	NR [NR]	N
1	rs17036160	3	12392272	rs7649970	2019-11-27	31453325	Wang H	2019-08-14	Sci Adv	www.ncbi.nlm.nih.gov/pubmed/31453325	Genotype-by-environment interactions inferred from genetic effects on phenotypic variability in the UK Biobank.	Waist circumference variance	347,158 European ancestry individuals	NA	3p25.2	PPARG	PPARG			ENSG00000132170	NA	NA	rs7649970-?	rs7649970	0	7649970	intron_variant	0	NR	6e-10	9.22185		NA		NR [5554549] (imputed)	N
1	rs17036160	3	12392272	rs7649970	2019-11-27	31453325	Wang H	2019-08-14	Sci Adv	www.ncbi.nlm.nih.gov/pubmed/31453325	Genotype-by-environment interactions inferred from genetic effects on phenotypic variability in the UK Biobank.	Waist circumference	347,158 European ancestry individuals	NA	3p25.2	PPARG	PPARG			ENSG00000132170	NA	NA	rs7649970-?	rs7649970	0	7649970	intron_variant	0	NR	5e-10	9.30103		NA		NR [5554549] (imputed)	N
1	rs17036160	3	12392272	rs7649970	2019-09-23	31501611	Karlsson T	2019-09-09	Nat Med	www.ncbi.nlm.nih.gov/pubmed/31501611	Contribution of genetics to visceral adiposity and its relation to cardiovascular and metabolic disease.	Predicted visceral adipose tissue	325,153 British ancestry individuals	NA	3p25.2	NR	PPARG			ENSG00000132170	NA	NA	rs7649970-T	rs7649970	0	7649970	intron_variant	0	0.1208	2e-11	10.699		0.0254853	[0.018-0.033] unit increase	Affymetrix [10549349] (imputed)	N
1	rs17036160	3	12393125	rs1801282	2014-10-23	24509480	Mahajan A	2014-02-09	Nat Genet	www.ncbi.nlm.nih.gov/pubmed/24509480	Genome-wide trans-ancestry meta-analysis provides insight into the genetic architecture of type 2 diabetes susceptibility.	Type 2 diabetes	12,171 European ancestry cases, 56,862 European ancestry controls, 6,952 East Asian ancestry cases, 11,865 East Asian ancestry controls, 5,561 South Asian ancestry cases, 14,458 South Asian ancestry controls, 1,804 Mexican ancestry cases, 779 Mexican ancestry controls	21,491 European ancestry cases, 55,647 European ancestry controls	3p25.2	PPARG	PPARG			ENSG00000132170	NA	NA	rs1801282-C	rs1801282	0	1801282	missense_variant	0	0.88	6e-10	9.22185		1.16	[1.10-1.23]	Affymetrix, Illumina [2500000] (imputed)	N
1	rs17036160	3	12393125	rs1801282	2017-12-11	22885922	Morris AP	2012-09-01	Nat Genet	www.ncbi.nlm.nih.gov/pubmed/22885922	Large-scale association analysis provides insights into the genetic architecture and pathophysiology of type 2 diabetes.	Type 2 diabetes	6,377 European ancestry male cases, 5,794 European ancestry female cases, 22,243 European ancestry male controls, 34,619 European ancestry female controls	12,938 European ancestry male cases, 8,553 European ancestry female cases, 904 Pakistani ancestry male cases, 274 Pakistani ancestry female cases, 30,273 European ancestry male controls, 25,374 European ancestry female controls, 2,088 Pakistani ancestry male controls, 384 Pakistani ancestry female controls	3p25.2	PPARG	PPARG			ENSG00000132170	NA	NA	rs1801282-C	rs1801282	0	1801282	missense_variant	0	0.855203	1e-12	12		1.13	[1.09-1.17]	Affymetrix, Illumina [up to 2500000] (imputed)	N
1	rs17036160	3	12393125	rs1801282	2012-08-15	22581228	Manning AK	2012-05-13	Nat Genet	www.ncbi.nlm.nih.gov/pubmed/22581228	A genome-wide approach accounting for body mass index identifies genetic variants influencing fasting glycemic traits and insulin resistance.	Fasting blood insulin (BMI interaction)	Up to 51,750 European ancestry individuals	Up to 33,823 European ancestry individuals	3p25.2	PPARG	PPARG			ENSG00000132170	NA	NA	rs1801282-C	rs1801282	0	1801282	missense_variant	0	0.8725	2e-07	6.69897		0.001425	[-0.00034-0.00319] unit increase	Affymetrix, Illumina [~ 2400000] (imputed)	N
1	rs17036160	3	12393125	rs1801282	2017-10-20	28869590	Zhao W	2017-09-04	Nat Genet	www.ncbi.nlm.nih.gov/pubmed/28869590	Identification of new susceptibility loci for type 2 diabetes and shared etiological pathways with coronary heart disease.	Type 2 diabetes	6,353 South Asian ancestry cases, 7,179 South Asian ancestry controls, 3,871 European ancestry cases, 16,427 European ancestry controls, 34,840 cases, 114,981 controls	7,888 South Asian ancestry cases, 20,679 South Asian ancestry controls, 387 European ancestry cases, 2,092 European ancestry controls, 19,998 East Asian ancestry cases, 30,983 East Asian ancestry controls	3p25.2	PPARG	PPARG			ENSG00000132170	NA	NA	rs1801282-G	rs1801282	0	1801282	missense_variant	0	0.1203	2e-14	13.699	(EA)	0.1134	[0.084-0.142] unit decrease	Affymetrix, Illumina [NR] (imputed)	N
1	rs17036160	3	12393125	rs1801282	2017-10-20	28869590	Zhao W	2017-09-04	Nat Genet	www.ncbi.nlm.nih.gov/pubmed/28869590	Identification of new susceptibility loci for type 2 diabetes and shared etiological pathways with coronary heart disease.	Type 2 diabetes	6,353 South Asian ancestry cases, 7,179 South Asian ancestry controls, 3,871 European ancestry cases, 16,427 European ancestry controls, 34,840 cases, 114,981 controls	7,888 South Asian ancestry cases, 20,679 South Asian ancestry controls, 387 European ancestry cases, 2,092 European ancestry controls, 19,998 East Asian ancestry cases, 30,983 East Asian ancestry controls	3p25.2	PPARG	PPARG			ENSG00000132170	NA	NA	rs1801282-G	rs1801282	0	1801282	missense_variant	0	0.1203	2e-19	18.699		0.113	[0.088-0.138] unit decrease	Affymetrix, Illumina [NR] (imputed)	N
1	rs17036160	3	12393125	rs1801282	2008-06-16	17463246	Saxena R	2007-04-26	Science	www.ncbi.nlm.nih.gov/pubmed/17463246	Genome-wide association analysis identifies loci for type 2 diabetes and triglyceride levels.	Type 2 diabetes	1,464 European ancestry cases, 1,467 European ancestry controls	5,065 European ancestry cases, 5,785 European ancestry controls, at least 18,129 cases and controls.	3p25.2	PPARG	PPARG			ENSG00000132170	NA	NA	rs1801282-C	rs1801282	0	1801282	missense_variant	0	0.86	2e-06	5.69897		1.14	[1.08-1.20]	Affymetrix [386731]	N
1	rs17036160	3	12393125	rs1801282	2008-06-16	17463248	Scott LJ	2007-04-26	Science	www.ncbi.nlm.nih.gov/pubmed/17463248	A genome-wide association study of type 2 diabetes in Finns detects multiple susceptibility variants.	Type 2 diabetes	1,161 European ancestry cases, 1,174 European ancestry controls	1,215 European ancestry cases, 1,258 European ancestry controls	3p25.2	PPARG	PPARG			ENSG00000132170	NA	NA	rs1801282-C	rs1801282	0	1801282	missense_variant	0	0.82	2e-06	5.69897	(DGI+FUSION+WTCCC)	1.14	[1.08-1.20]	Illumina [315635]	N
1	rs17036160	3	12393125	rs1801282	2008-06-16	17463249	Zeggini E	2007-04-26	Science	www.ncbi.nlm.nih.gov/pubmed/17463249	Replication of genome-wide association signals in UK samples reveals risk loci for type 2 diabetes.	Type 2 diabetes	1,924 European ancestry cases, 2,938 European ancestry controls	3,757 European ancestry cases, 5,346 European ancestry controls	3p25.2	PPARG	PPARG			ENSG00000132170	NA	NA	rs1801282-C	rs1801282	0	1801282	missense_variant	0	NR	2e-06	5.69897	(DGI+FUSION+WTCCC)	1.14	[1.08-1.20]	Affymetrix [393453]	N
1	rs17036160	3	12393125	rs1801282	2019-04-05	29632382	Mahajan A	2018-04-09	Nat Genet	www.ncbi.nlm.nih.gov/pubmed/29632382	Refining the accuracy of validated target identification through coding variant fine-mapping in type 2 diabetes.	Type 2 diabetes (adjusted for BMI)	up to 48,286 European ancestry cases, up to 250,671 European ancestry controls	NA	3p25.2	PPARG	PPARG			ENSG00000132170	NA	NA	rs1801282-C	rs1801282	0	1801282	missense_variant	0	0.871	1e-16	16		1.09	[1.07-1.12]	Affymetrix, Illumina [247470]	N
1	rs17036160	3	12393125	rs1801282	2019-04-05	29632382	Mahajan A	2018-04-09	Nat Genet	www.ncbi.nlm.nih.gov/pubmed/29632382	Refining the accuracy of validated target identification through coding variant fine-mapping in type 2 diabetes.	Type 2 diabetes	up to 48,286 European ancestry cases, up to 250,671 European ancestry controls	NA	3p25.2	PPARG	PPARG			ENSG00000132170	NA	NA	rs1801282-C	rs1801282	0	1801282	missense_variant	0	0.871	5e-12	11.301		1.08	[1.05-1.10]	Affymetrix, Illumina [247470]	N
1	rs17036160	3	12393125	rs1801282	2019-04-05	29632382	Mahajan A	2018-04-09	Nat Genet	www.ncbi.nlm.nih.gov/pubmed/29632382	Refining the accuracy of validated target identification through coding variant fine-mapping in type 2 diabetes.	Type 2 diabetes (adjusted for BMI)	48,286 European ancestry cases, 250,671 European ancestry controls, 33,126 African American, East Asian, Hispanic/Latino or South Asian cases, 120,161 African American, East Asian, Hispanic/Latino or South Asian controls	NA	3p25.2	PPARG	PPARG			ENSG00000132170	NA	NA	rs1801282-C	rs1801282	0	1801282	missense_variant	0	0.887	3e-19	18.5229		1.1	[1.07-1.12]	Affymetrix, Illumina [247470]	N
1	rs17036160	3	12393125	rs1801282	2019-04-05	29632382	Mahajan A	2018-04-09	Nat Genet	www.ncbi.nlm.nih.gov/pubmed/29632382	Refining the accuracy of validated target identification through coding variant fine-mapping in type 2 diabetes.	Type 2 diabetes	48,286 European ancestry cases, 250,671 European ancestry controls, 33,126 African American, East Asian, Hispanic/Latino or South Asian cases, 120,161 African American, East Asian, Hispanic/Latino or South Asian controls	NA	3p25.2	PPARG	PPARG			ENSG00000132170	NA	NA	rs1801282-C	rs1801282	0	1801282	missense_variant	0	0.887	1e-17	17		1.09	[1.07-1.11]	Affymetrix, Illumina [247470]	N
1	rs17036160	3	12393125	rs1801282	2020-12-14	32042192	Ruth KS	2020-02-10	Nat Med	www.ncbi.nlm.nih.gov/pubmed/32042192	Using human genetics to understand the disease impacts of testosterone in men and women.	Sex hormone-binding globulin levels adjusted for BMI	368,929 European ancestry individuals	NA	3p25.2	NR	PPARG			ENSG00000132170	NA	NA	rs1801282-G	rs1801282	0	1801282	missense_variant	0	0.120447	3e-67	66.5229		0.021621	[0.019-0.024] unit increase	Affymetrix [16582909] (imputed)	N
1	rs17036160	3	12393125	rs1801282	2020-12-14	32042192	Ruth KS	2020-02-10	Nat Med	www.ncbi.nlm.nih.gov/pubmed/32042192	Using human genetics to understand the disease impacts of testosterone in men and women.	Sex hormone-binding globulin levels adjusted for BMI	188,908 European ancestry women	NA	3p25.2	NR	PPARG			ENSG00000132170	NA	NA	rs1801282-G	rs1801282	0	1801282	missense_variant	0	0.119929	9e-43	42.0458		0.0241704	[0.02-0.028] unit increase	Affymetrix [16585854] (imputed)	N
1	rs17036160	3	12393125	rs1801282	2020-12-14	32042192	Ruth KS	2020-02-10	Nat Med	www.ncbi.nlm.nih.gov/pubmed/32042192	Using human genetics to understand the disease impacts of testosterone in men and women.	Sex hormone-binding globulin levels	189,473 European ancestry women	NA	3p25.2	NR	PPARG			ENSG00000132170	NA	NA	rs1801282-G	rs1801282	0	1801282	missense_variant	0	0.119929	8e-23	22.0969		0.0202851	[0.016-0.025] unit increase	Affymetrix [16585866] (imputed)	N
1	rs17036160	3	12393125	rs1801282	2019-07-12	29273807	Turcot V	2017-12-22	Nat Genet	www.ncbi.nlm.nih.gov/pubmed/29273807	Protein-altering variants associated with body mass index implicate pathways that control energy intake and expenditure in obesity.	Body mass index	up to 449,889 European ancestry individuals, up to 29,398 South Asian ancestry individuals, up to 27,610 African American individuals, up to 8,839 East Asian individuals, up to 10,772 Hispanic ancestry individuals	up to 196,766 European ancestry individuals	3p25.2	PPARG	PPARG			ENSG00000132170	NA	NA	rs1801282-G	rs1801282	0	1801282	missense_variant	0	0.1183	1e-16	16		0.0237	[0.018-0.029] unit increase	Illumina [246328]	N
1	rs17036160	3	12393125	rs1801282	2021-09-21	33230300	Surendran P	2020-11-23	Nat Genet	www.ncbi.nlm.nih.gov/pubmed/33230300	Discovery of rare variants associated with blood pressure regulation through meta-analysis of 1.3 million individuals.	Systolic blood pressure	810,865 European ancestry individuals	354,096 European ancestry individuals	3p25.2		PPARG			ENSG00000132170	NA	NA	rs1801282-C	rs1801282	0	1801282	missense_variant	0	0.8767	5e-09	8.30103		0.196544	[0.13-0.26] mmHg increase	Affymetrix, Illumina [242865] (imputed)	N
1	rs17036160	3	12393125	rs1801282	2021-09-21	33230300	Surendran P	2020-11-23	Nat Genet	www.ncbi.nlm.nih.gov/pubmed/33230300	Discovery of rare variants associated with blood pressure regulation through meta-analysis of 1.3 million individuals.	Pulse pressure	810,865 European ancestry individuals	354,096 European ancestry individuals	3p25.2		PPARG			ENSG00000132170	NA	NA	rs1801282-C	rs1801282	0	1801282	missense_variant	0	0.8766	4e-19	18.3979		0.204234	[0.16-0.25] mmHg increase	Affymetrix, Illumina [242866] (imputed)	N
1	rs17036160	3	12393125	rs1801282	2020-12-14	32042192	Ruth KS	2020-02-10	Nat Med	www.ncbi.nlm.nih.gov/pubmed/32042192	Using human genetics to understand the disease impacts of testosterone in men and women.	Sex hormone-binding globulin levels	370,125 European ancestry individuals	NA	3p25.2	NR	PPARG			ENSG00000132170	NA	NA	rs1801282-G	rs1801282	0	1801282	missense_variant	0	0.120447	1e-37	37		0.0183443	[0.016-0.021] unit increase	Affymetrix [16582965] (imputed)	N
1	rs17036160	3	12393125	rs1801282	2018-09-28	30108127	Hoffmann TJ	2018-08-14	Genetics	www.ncbi.nlm.nih.gov/pubmed/30108127	A Large Multi-ethnic Genome-Wide Association Study of Adult Body Mass Index Identifies Novel Loci.	Body mass index	315,347 European ancestry individuals, 8,322 Hispanic/Latino individuals, 7,290 East Asian ancestry individuals, 3,069 African American individuals, 459 South Asian ancestry individuals	431,743 European ancestry individuals, 9,275 South Asian ancestry individuals, 8,261 African British individuals, 1,822 East Asian ancestry individuals, 7,620 individuals	3p25.2	NR	PPARG			ENSG00000132170	NA	NA	rs1801282-C	rs1801282	0	1801282	missense_variant	0	NR	2e-09	8.69897		0.023	[NR] unit decrease	Affymetrix [at least 28613428] (imputed)	N
1	rs17036160	3	12393125	rs1801282	2021-09-27	33887147	Young WJ	2021-04-22	Circ Genom Precis Med	www.ncbi.nlm.nih.gov/pubmed/33887147	Genetically-Determined Serum Calcium Levels and Markers of Ventricular Repolarisation: A Mendelian Randomization Study in the UK Biobank.	Calcium levels	305,349 European ancestry individuals	NA	3p25.2	NR	PPARG			ENSG00000132170	NA	NA	rs1801282-G	rs1801282	0	1801282	missense_variant	0	0.1197	2e-22	21.699		0.00332	[0.0026-0.004] mmol/L decrease	Affymetrix [NR] (imputed)	N
1	rs17036160	3	12393125	rs1801282	2022-11-17	34887591	Graham SE	2021-12-09	Nature	www.ncbi.nlm.nih.gov/pubmed/34887591	The power of genetic diversity in genome-wide association studies of lipids.	Triglyceride levels	1,320,016 European ancestry individuals	NA	3p25.2		PPARG			ENSG00000132170	NA	NA	rs1801282-G	rs1801282	0	1801282	missense_variant	0	0.124564	5e-26	25.301		0.0270379	[0.023-0.031] unit decrease	NR [52000000] (imputed)	N
1	rs17036160	3	12393125	rs1801282	2019-05-28	25625282	Mahajan A	2015-01-27	PLoS Genet	www.ncbi.nlm.nih.gov/pubmed/25625282	Identification and functional characterization of G6PC2 coding variants influencing glycemic traits define an effector transcript at the G6PC2-ABCB11 locus.	Fasting blood insulin adjusted for BMI	up to 30,825 non-diabetic individuals	NA	3p25.2	PPARG	PPARG			ENSG00000132170	NA	NA	rs1801282-G	rs1801282	0	1801282	missense_variant	0	NR	1e-07	7		0.025	[0.017-0.033] unit decrease	Illumina [106489]	N
1	rs17036160	3	12393125	rs1801282	2022-04-21	35393509	Loh M	2022-04-07	Commun Biol	www.ncbi.nlm.nih.gov/pubmed/35393509	Identification of genetic effects underlying type 2 diabetes in South Asian and European populations.	Type ii diabetes	16,677 South Asian ancestry cases, 33,856 South Asian ancestry controls	NA	3p25.2		PPARG			ENSG00000132170	NA	NA	rs1801282-C	rs1801282	0	1801282	missense_variant	0	0.8764	2e-07	6.69897		0.1164	[0.072-0.16] increase	NR [18881775] (imputed)	N
1	rs17036160	3	12393125	rs1801282	2022-04-21	35393509	Loh M	2022-04-07	Commun Biol	www.ncbi.nlm.nih.gov/pubmed/35393509	Identification of genetic effects underlying type 2 diabetes in South Asian and European populations.	Type 2 diabetes (adjusted for BMI)	16,677 South Asian ancestry cases, 33,856 South Asian ancestry controls	NA	3p25.2		PPARG			ENSG00000132170	NA	NA	rs1801282-C	rs1801282	0	1801282	missense_variant	0	0.8764	1e-09	9		0.1409	[0.095-0.186] increase	NR [18738826] (imputed)	N
1	rs17036160	3	12393125	rs1801282	2022-06-13	35192695	Haas CB	2022-02-22	Endocrinology	www.ncbi.nlm.nih.gov/pubmed/35192695	Cross-ancestry genome-wide association studies of sex hormone concentrations in pre- and postmenopausal women.	Sex hormone-binding globulin levels in postmenopausal women	92,911 European ancestry individuals	NA	3p25.2		PPARG			ENSG00000132170	NA	NA	rs1801282-G	rs1801282	0	1801282	missense_variant	0	0.116992	2e-11	10.699		0.0483349	[0.034-0.062] unit increase	NR [NR] (imputed)	N
1	rs17036160	3	12393125	rs1801282	2022-06-13	35192695	Haas CB	2022-02-22	Endocrinology	www.ncbi.nlm.nih.gov/pubmed/35192695	Cross-ancestry genome-wide association studies of sex hormone concentrations in pre- and postmenopausal women.	Sex hormone-binding globulin levels	196,901 European ancestry individuals	NA	3p25.2		PPARG			ENSG00000132170	NA	NA	rs1801282-G	rs1801282	0	1801282	missense_variant	0	0.116992	2e-21	20.699		0.046662	[0.037-0.056] unit increase	NR [NR] (imputed)	N
1	rs17036160	3	12393125	rs1801282	2022-06-13	35192695	Haas CB	2022-02-22	Endocrinology	www.ncbi.nlm.nih.gov/pubmed/35192695	Cross-ancestry genome-wide association studies of sex hormone concentrations in pre- and postmenopausal women.	Sex hormone-binding globulin levels	4,522 African ancestry individuals, 196,901 European ancestry individuals	NA	3p25.2		PPARG			ENSG00000132170	NA	NA	rs1801282-?	rs1801282	0	1801282	missense_variant	0	NR	2e-21	20.699		9.495	z score decrease	NR [NR] (imputed)	N
1	rs17036160	3	12393125	rs1801282	2021-11-29	33893285	Guindo-Martinez M	2021-04-23	Nat Commun	www.ncbi.nlm.nih.gov/pubmed/33893285	The impact of non-additive genetic associations on age-related complex diseases.	Type 2 diabetes	6,967 European ancestry cases, 49,670 European ancestry controls	NA	3p25.2		PPARG			ENSG00000132170	NA	NA	rs1801282-G	rs1801282	0	1801282	missense_variant	0	0.120265	1e-07	7		0.86		Affymetrix [15533686] (imputed)	N
1	rs17036160	3	12393125	rs1801282	2022-10-24	34321204	Harrison S	2021-07-28	Sci Adv	www.ncbi.nlm.nih.gov/pubmed/34321204	Testosterone and socioeconomic position: Mendelian randomization in 306,248 men and women in UK Biobank.	Albumin levels	148,248 British ancestry men	NA	3p25.2		PPARG			ENSG00000132170	NA	NA	rs1801282-G	rs1801282	0	1801282	missense_variant	0	0.12	2e-09	8.69897		0.11	[0.073-0.147] g/L decrease	Affymetrix [NR] (imputed)	N
1	rs17036160	3	12393125	rs1801282	2021-12-14	34594039	Sakaue S	2021-09-30	Nat Genet	www.ncbi.nlm.nih.gov/pubmed/34594039	A cross-population atlas of genetic associations for 220 human phenotypes.	Serum albumin levels	315,268 European ancestry individuals, 120,539 East Asian ancestry individuals	NA	3p25.2		PPARG			ENSG00000132170	NA	NA	rs1801282-G	rs1801282	0	1801282	missense_variant	0	NR	2e-41	40.699		0.0481	[0.041-0.055] unit decrease	Affymetrix, Illumina [20534035] (imputed)	N
1	rs17036160	3	12393125	rs1801282	2021-12-14	34594039	Sakaue S	2021-09-30	Nat Genet	www.ncbi.nlm.nih.gov/pubmed/34594039	A cross-population atlas of genetic associations for 220 human phenotypes.	Serum total protein level	314,921 European ancestry individuals, 133,321 East Asian ancestry individuals	NA	3p25.2		PPARG			ENSG00000132170	NA	NA	rs1801282-G	rs1801282	0	1801282	missense_variant	0	NR	2e-26	25.699		0.0386	[0.032-0.046] unit decrease	Affymetrix, Illumina [20536782] (imputed)	N
1	rs17036160	3	12394840	rs1899951	2020-07-09	32154731	Ripatti P	2020-03-10	Circ Genom Precis Med	www.ncbi.nlm.nih.gov/pubmed/32154731	Polygenic Hyperlipidemias and Coronary Artery Disease Risk.	Triglyceride levels	324,694 British ancestry individuals	NA	3p25.2	PPARG	PPARG			ENSG00000132170	NA	NA	rs1899951-?	rs1899951	0	1899951	intron_variant	0	NR	1e-11	11		0.027	[0.02-0.034] unit decrease	Affymetrix [5701386] (imputed)	N
1	rs17036160	3	12394840	rs1899951	2017-10-27	28892062	Akiyama M	2017-09-11	Nat Genet	www.ncbi.nlm.nih.gov/pubmed/28892062	Genome-wide association study identifies 112 new loci for body mass index in the Japanese population.	Body mass index	up to 72,390 Japanese ancestry women, up to 85,894 Japanese ancestry men	up to 10,048 Japanese ancestry women, up to 5,098 Japanese ancestry men, up to 181,999 European ancestry women, up to 140,155 European ancestry controls	3p25.2	PPARG	PPARG			ENSG00000132170	NA	NA	rs1899951-T	rs1899951	0	1899951	intron_variant	0	0.12	6e-09	8.22185		0.024	[0.016-0.032] unit increase	Illumina [6108953] (imputed)	N
1	rs17036160	3	12394840	rs1899951	2019-01-11	30054458	Xue A	2018-07-27	Nat Commun	www.ncbi.nlm.nih.gov/pubmed/30054458	Genome-wide association analyses identify 143 risk variants and putative regulatory mechanisms for type 2 diabetes.	Type 2 diabetes	61,714 European ancestry cases, 1,178 Pakistani ancestry cases, 593,952 European ancestry controls, 2,472 Pakistani ancestry controls	NA	3p25.2	PPARG	PPARG			ENSG00000132170	NA	NA	rs1899951-T	rs1899951	0	1899951	intron_variant	0	0.123288	2e-24	23.699		0.1118	[0.09-0.133] unit decrease	NR [5035015] (imputed)	N
1	rs17036160	3	12394840	rs1899951	2022-04-27	35213538	Richardson TG	2022-02-25	PLoS Biol	www.ncbi.nlm.nih.gov/pubmed/35213538	Characterising metabolomic signatures of lipid-modifying therapies through drug target mendelian randomisation.	Cholesteryl esters to total lipids ratio in large VLDL	115,071 European ancestry individuals	NA	3p25.2		PPARG			ENSG00000132170	NA	NA	rs1899951-C	rs1899951	0	1899951	intron_variant	0	0.877827	6e-10	9.22185		0.0373792	[0.026-0.049] unit decrease	NR [11722792] (imputed)	N
1	rs17036160	3	12394840	rs1899951	2022-04-27	35213538	Richardson TG	2022-02-25	PLoS Biol	www.ncbi.nlm.nih.gov/pubmed/35213538	Characterising metabolomic signatures of lipid-modifying therapies through drug target mendelian randomisation.	Cholesterol to total lipids ratio in large VLDL	115,071 European ancestry individuals	NA	3p25.2		PPARG			ENSG00000132170	NA	NA	rs1899951-C	rs1899951	0	1899951	intron_variant	0	0.877827	1e-09	9		0.0374588	[0.025-0.05] unit decrease	NR [11722792] (imputed)	N
1	rs17036160	3	12394840	rs1899951	2022-04-27	35213538	Richardson TG	2022-02-25	PLoS Biol	www.ncbi.nlm.nih.gov/pubmed/35213538	Characterising metabolomic signatures of lipid-modifying therapies through drug target mendelian randomisation.	Cholesterol to total lipids ratio in very large VLDL	114,160 European ancestry individuals	NA	3p25.2		PPARG			ENSG00000132170	NA	NA	rs1899951-C	rs1899951	0	1899951	intron_variant	0	0.877933	2e-08	7.69897		0.0337921	[0.022-0.046] unit decrease	NR [11722792] (imputed)	N
1	rs17036160	3	12394840	rs1899951	2022-04-27	35213538	Richardson TG	2022-02-25	PLoS Biol	www.ncbi.nlm.nih.gov/pubmed/35213538	Characterising metabolomic signatures of lipid-modifying therapies through drug target mendelian randomisation.	Cholesteryl esters to total lipids ratio in very large VLDL	114,160 European ancestry individuals	NA	3p25.2		PPARG			ENSG00000132170	NA	NA	rs1899951-C	rs1899951	0	1899951	intron_variant	0	0.877933	2e-08	7.69897		0.0338968	[0.022-0.046] unit decrease	NR [11722792] (imputed)	N
1	rs17036160	3	12394840	rs1899951	2022-04-27	35213538	Richardson TG	2022-02-25	PLoS Biol	www.ncbi.nlm.nih.gov/pubmed/35213538	Characterising metabolomic signatures of lipid-modifying therapies through drug target mendelian randomisation.	Cholesteryl esters to total lipids ratio in medium VLDL	115,082 European ancestry individuals	NA	3p25.2		PPARG			ENSG00000132170	NA	NA	rs1899951-C	rs1899951	0	1899951	intron_variant	0	0.877826	2e-08	7.69897		0.0333675	[0.022-0.045] unit decrease	NR [11722792] (imputed)	N
1	rs17036160	3	12394840	rs1899951	2022-04-27	35213538	Richardson TG	2022-02-25	PLoS Biol	www.ncbi.nlm.nih.gov/pubmed/35213538	Characterising metabolomic signatures of lipid-modifying therapies through drug target mendelian randomisation.	Free cholesterol to total lipids ratio in medium VLDL	115,082 European ancestry individuals	NA	3p25.2		PPARG			ENSG00000132170	NA	NA	rs1899951-C	rs1899951	0	1899951	intron_variant	0	0.877826	3e-08	7.52288		0.0331728	[0.021-0.045] unit decrease	NR [11722792] (imputed)	N
1	rs17036160	3	12394840	rs1899951	2022-04-27	35213538	Richardson TG	2022-02-25	PLoS Biol	www.ncbi.nlm.nih.gov/pubmed/35213538	Characterising metabolomic signatures of lipid-modifying therapies through drug target mendelian randomisation.	Triglycerides to total lipids ratio in medium VLDL	115,082 European ancestry individuals	NA	3p25.2		PPARG			ENSG00000132170	NA	NA	rs1899951-C	rs1899951	0	1899951	intron_variant	0	0.877826	2e-08	7.69897		0.0334377	[0.022-0.045] unit increase	NR [11722792] (imputed)	N
1	rs17036160	3	12394840	rs1899951	2022-04-27	35213538	Richardson TG	2022-02-25	PLoS Biol	www.ncbi.nlm.nih.gov/pubmed/35213538	Characterising metabolomic signatures of lipid-modifying therapies through drug target mendelian randomisation.	Cholesteryl esters to total lipids ratio in small VLDL	115,082 European ancestry individuals	NA	3p25.2		PPARG			ENSG00000132170	NA	NA	rs1899951-C	rs1899951	0	1899951	intron_variant	0	0.877826	3e-08	7.52288		0.034395	[0.022-0.047] unit decrease	NR [11722792] (imputed)	N
1	rs17036160	3	12394840	rs1899951	2022-04-27	35213538	Richardson TG	2022-02-25	PLoS Biol	www.ncbi.nlm.nih.gov/pubmed/35213538	Characterising metabolomic signatures of lipid-modifying therapies through drug target mendelian randomisation.	Cholesterol to total lipids ratio in medium VLDL	115,082 European ancestry individuals	NA	3p25.2		PPARG			ENSG00000132170	NA	NA	rs1899951-C	rs1899951	0	1899951	intron_variant	0	0.877826	1e-08	8		0.033535	[0.022-0.045] unit decrease	NR [11722792] (imputed)	N
1	rs17036160	3	12394840	rs1899951	2021-12-14	34594039	Sakaue S	2021-09-30	Nat Genet	www.ncbi.nlm.nih.gov/pubmed/34594039	A cross-population atlas of genetic associations for 220 human phenotypes.	Calcium levels	315,153 European ancestry individuals, 83,980 East Asian ancestry individuals	NA	3p25.2		PPARG			ENSG00000132170	NA	NA	rs1899951-T	rs1899951	0	1899951	intron_variant	0	NR	3e-21	20.5229		0.0346	[0.028-0.042] unit decrease	Affymetrix, Illumina [20528270] (imputed)	N
1	rs17036160	3	12395645	rs4684848	2019-10-15	31118516	Flannick J	2019-05-22	Nature	www.ncbi.nlm.nih.gov/pubmed/31118516	Exome sequencing of 20,791聽cases of type 2 diabetes and 24,440聽controls.	Type 2 diabetes	2,277 African American cases, 3,098 East Asian ancestry cases, 3,704 European ancestry cases, 6,215 Hispanic/Latino cases, 2,939 South Asian ancestry cases, 2,283 African American controls, 2,921 East Asian ancestry controls, 3,514 European ancestry controls, 5,939 Hispanic/Latino controls, 3,022 South Asian ancestry controls	NA	3p25.2	PPARG	PPARG			ENSG00000132170	NA	NA	rs4684848-G	rs4684848	0	4684848	intron_variant	0	0.2	4e-08	7.39794		1.1325	NR	Affymetrix, Illumina [up to 35256845] (imputed)	N
1	rs17036160	3	12396913	rs71304101	2018-03-29	29358691	Bonas-Guarch S	2018-01-22	Nat Commun	www.ncbi.nlm.nih.gov/pubmed/29358691	Re-analysis of public genetic data reveals a rare X-chromosomal variant associated with type 2 diabetes.	Type 2 diabetes	up to 12,931 European ancestry cases, up to 57,196 European ancestry controls	NA	3p25.2	PPARG	PPARG			ENSG00000132170	NA	NA	rs71304101-G	rs71304101	0	71304101	intron_variant	0	NR	4e-16	15.3979		1.22299		Affymetrix, Illumina [~ 13000000] (imputed)	N
1	rs17036160	3	12396913	rs71304101	2020-09-18	32888494	Vuckovic D	2020-09-01	Cell	www.ncbi.nlm.nih.gov/pubmed/32888494	The Polygenic and Monogenic Basis of Blood Traits and Diseases.	Platelet distribution width	408,112 British individuals	NA	3p25.2	PPARG	PPARG			ENSG00000132170	NA	NA	rs71304101-A	rs71304101	0	71304101	intron_variant	0	0.120365	3e-15	14.5229		0.0273114	[0.021-0.034] unit decrease	Affymetrix [93095623] (imputed)	N
1	rs17036160	3	12396955	rs2881654	2021-03-22	33619380	Huang LO	2021-02-22	Nat Metab	www.ncbi.nlm.nih.gov/pubmed/33619380	Genome-wide discovery of genetic loci that uncouple excess adiposity from its comorbidities.	Body fat percentage and type 2 diabetes (pairwise)	200,863 European ancestry individuals, 24,401 East Asian, South Asian and African American ancestry individuals	NA	3p25.2	PPARG	PPARG			ENSG00000132170	NA	NA	rs2881654-A	rs2881654	0	2881654	intron_variant	0	0.1213	8e-16	15.0969		NA		Affymetrix, Illumina [2331072] (imputed)	N
1	rs17036160	3	12396955	rs2881654	2021-03-22	33619380	Huang LO	2021-02-22	Nat Metab	www.ncbi.nlm.nih.gov/pubmed/33619380	Genome-wide discovery of genetic loci that uncouple excess adiposity from its comorbidities.	Body mass index and fasting insulin (pairwise)	374,012 European ancestry individuals, 16,962 East Asian, South Asian, Hispanic and African American ancestry individuals	NA	3p25.2	PPARG	PPARG			ENSG00000132170	NA	NA	rs2881654-A	rs2881654	0	2881654	intron_variant	0	0.1213	4e-09	8.39794		NA		Affymetrix, Illumina [2331072] (imputed)	N
1	rs17036160	3	12396955	rs2881654	2021-03-22	33619380	Huang LO	2021-02-22	Nat Metab	www.ncbi.nlm.nih.gov/pubmed/33619380	Genome-wide discovery of genetic loci that uncouple excess adiposity from its comorbidities.	Body fat percentage and fasting insulin (pairwise)	142,394 European ancestry individuals, 10,072 East Asian, South Asian and African American ancestry individuals	NA	3p25.2	PPARG	PPARG			ENSG00000132170	NA	NA	rs2881654-A	rs2881654	0	2881654	intron_variant	0	0.1213	5e-08	7.30103		NA		Affymetrix, Illumina [2331072] (imputed)	N
1	rs17036160	3	12396955	rs2881654	2021-03-22	33619380	Huang LO	2021-02-22	Nat Metab	www.ncbi.nlm.nih.gov/pubmed/33619380	Genome-wide discovery of genetic loci that uncouple excess adiposity from its comorbidities.	Body mass index and type 2 diabetes (pairwise)	418,152 European ancestry individuals, 31,291 East Asian, South Asian, Hispanic and African American ancestry individuals	NA	3p25.2	PPARG	PPARG			ENSG00000132170	NA	NA	rs2881654-A	rs2881654	0	2881654	intron_variant	0	0.1213	9e-14	13.0458		NA		Affymetrix, Illumina [2331072] (imputed)	N
1	rs17036160	3	12396955	rs2881654	2021-03-22	33619380	Huang LO	2021-02-22	Nat Metab	www.ncbi.nlm.nih.gov/pubmed/33619380	Genome-wide discovery of genetic loci that uncouple excess adiposity from its comorbidities.	Waist-hip ratio and type 2 diabetes (pairwise)	311,200 European ancestry individuals, 25,662 East Asian, South Asian, Hispanic and African American ancestry individuals	NA	3p25.2	PPARG	PPARG			ENSG00000132170	NA	NA	rs2881654-A	rs2881654	0	2881654	intron_variant	0	0.1213	9e-12	11.0458		NA		Affymetrix, Illumina [2331072] (imputed)	N
1	rs3856806	3	12475557	rs3856806	2022-06-20	35386118	Homann J	2022-03-21	Front Aging Neurosci	www.ncbi.nlm.nih.gov/pubmed/35386118	Genome-Wide Association Study of Alzheimer's Disease Brain Imaging Biomarkers and Neuropsychological Phenotypes in the European Medical Information Framework for Alzheimer's Disease Multimodal Biomarker Discovery Dataset.	Global cognition (Mini Mental State Examination)	867 European ancestry individuals	NA	3p25.2		PPARG			ENSG00000132170	NA	NA	rs3856806-T	rs3856806	0	3856806	synonymous_variant	0	0.109385	3e-06	5.52288		1.05493	[0.62-1.49] unit increase	Illumina [7464105] (imputed)	N
1	rs3856806	3	12475557	rs3856806	2021-06-29	33462484	Sinnott-Armstrong N	2021-01-18	Nat Genet	www.ncbi.nlm.nih.gov/pubmed/33462484	Genetics of 35 blood and urine biomarkers in the UK Biobank.	Serum albumin levels	313,032 European ancestry individuals, 5,573 African ancestry individuals, 6,687 South Asian ancestry individuals	NA	3p25.2	NR	PPARG			ENSG00000132170	NA	NA	rs3856806-T	rs3856806	0	3856806	synonymous_variant	0	NR	1e-14	14		0.0291	[0.022-0.037] unit decrease	Affymetrix [9000000] (imputed)	N
1	rs3856806	3	12475557	rs3856806	2021-08-24	34021172	Christakoudi S	2021-05-21	Sci Rep	www.ncbi.nlm.nih.gov/pubmed/34021172	GWAS of allometric body-shape indices in UK Biobank identifies loci suggesting associations with morphogenesis, organogenesis, adrenal cell renewal and cancer.	Waist-to-hip ratio adjusted for BMI	219,872 British ancestry women	NA	3p25.2	PPARG	PPARG			ENSG00000132170	NA	NA	rs3856806-T	rs3856806	0	3856806	synonymous_variant	0	NR	2e-08	7.69897		0.0236796	[0.015-0.032] unit increase	Affymetrix [319769] (imputed)	N
1	rs3856806	3	12475557	rs3856806	2021-08-24	34021172	Christakoudi S	2021-05-21	Sci Rep	www.ncbi.nlm.nih.gov/pubmed/34021172	GWAS of allometric body-shape indices in UK Biobank identifies loci suggesting associations with morphogenesis, organogenesis, adrenal cell renewal and cancer.	Waist-hip index	219,872 British ancestry women	NA	3p25.2	PPARG	PPARG			ENSG00000132170	NA	NA	rs3856806-T	rs3856806	0	3856806	synonymous_variant	0	NR	2e-08	7.69897		0.0239658	[0.016-0.032] unit increase	Affymetrix [319769] (imputed)	N
2	rs6931664	6	151855593	rs10872673	2019-01-31	27476799	Nielson CM	2016-09-06	J Bone Miner Res	www.ncbi.nlm.nih.gov/pubmed/27476799	Novel Genetic Variants Associated With Increased Vertebral Volumetric BMD, Reduced Vertebral Fracture Risk, and Increased Expression of SLC1A3 and EPHB2.	Lumbar spine bone mineral density (trabecular)	12,287 European ancestry individuals	2,987 individuals	6q25.1	C6orf97	CCDC170			ENSG00000120262	NA	NA	rs10872673-G	rs10872673	0	10872673	intron_variant	0	0.6	8e-07	6.09691		0.065	[0.041-0.089] unit increase	Affymetrix, Illumina [up to 37790451] (imputed)	N
2	rs6931664	6	151855593	rs10872673	2019-01-31	27476799	Nielson CM	2016-09-06	J Bone Miner Res	www.ncbi.nlm.nih.gov/pubmed/27476799	Novel Genetic Variants Associated With Increased Vertebral Volumetric BMD, Reduced Vertebral Fracture Risk, and Increased Expression of SLC1A3 and EPHB2.	Lumbar spine bone mineral density (integral)	11,080 European ancestry individuals	NA	6q25.1	C6orf97	CCDC170			ENSG00000120262	NA	NA	rs10872673-G	rs10872673	0	10872673	intron_variant	0	0.6	2e-07	6.69897		0.066	[0.041-0.091] unit increase	Affymetrix, Illumina [up to 2659730] (imputed)	N
2	rs6931664	6	151855593	rs10872673	2019-02-08	30595370	Kichaev G	2018-12-27	Am J Hum Genet	www.ncbi.nlm.nih.gov/pubmed/30595370	Leveraging Polygenic Functional Enrichment to Improve GWAS Power.	Cardiovascular disease	approximately 459,000 European ancestry individuals	NA	6q25.1		CCDC170			ENSG00000120262	NA	NA	rs10872673-?	rs10872673	0	10872673	intron_variant	0	NR	7e-08	7.1549		NA		NR [~ 8900000] (imputed)	N
2	rs6931664	6	151855593	rs10872673	2021-12-14	34594039	Sakaue S	2021-09-30	Nat Genet	www.ncbi.nlm.nih.gov/pubmed/34594039	A cross-population atlas of genetic associations for 220 human phenotypes.	Serum alkaline phosphatase levels	344,292 European ancestry individuals, 118,886 East Asian ancestry individuals	NA	6q25.1		CCDC170			ENSG00000120262	NA	NA	rs10872673-T	rs10872673	0	10872673	intron_variant	0	NR	2e-11	10.699		0.0141	[0.01-0.0182] unit decrease	Affymetrix, Illumina [20533886] (imputed)	N
2	rs6931664	6	151857594	rs6931664	2019-01-28	30598549	Morris JA	2018-12-31	Nat Genet	www.ncbi.nlm.nih.gov/pubmed/30598549	An atlas of genetic influences on osteoporosis in humans and mice.	Heel bone mineral density	426,824 British ancestry individuals	NA	6q25.1	CCDC170	CCDC170			ENSG00000120262	NA	NA	rs6931664-A	rs6931664	0	6931664	intron_variant	0	0.40062	2e-33	32.699		0.029679	[0.025-0.035] unit decrease	NR [13737936] (imputed)	N
2	rs6931664	6	151857713	rs1832727	2022-04-13	34673960	Greenbaum J	2021-10-21	Hum Mol Genet	www.ncbi.nlm.nih.gov/pubmed/34673960	A multi-ethnic whole genome sequencing study to identify novel loci for bone mineral density.	Bone mineral density (spine)	2,948 African American individuals, 39,107 European ancestry individuals, 2,451 Hispanic individuals	NA	6q25.1		CCDC170			ENSG00000120262	NA	NA	rs1832727-?	rs1832727	0	1832727	intron_variant	0	NR	4e-14	13.3979		NA		NR [15500000] (imputed)	N
2	rs35082199	6	151859314	rs4870034	2019-03-18	30643258	Karlsson Linner R	2019-01-14	Nat Genet	www.ncbi.nlm.nih.gov/pubmed/30643258	Genome-wide association analyses of risk tolerance and risky behaviors in over 1 million individuals identify hundreds of loci and shared genetic influences.	Number of sexual partners	370,711 European ancestry individuals	NA	6q25.1	CCDC170	CCDC170			ENSG00000120262	NA	NA	rs4870034-A	rs4870034	0	4870034	missense_variant	0	0.3008	1e-10	10		0.0165902	[0.012-0.022] unit decrease	Affymetrix [11515109] (imputed)	N
2	rs35082199	6	151859314	rs4870034	2022-11-17	36324656	Baselmans B	2021-10-06	Biol Psychiatry Glob Open Sci	www.ncbi.nlm.nih.gov/pubmed/36324656	The Genetic and Neural Substrates of Externalizing Behavior.	Risk-taking behavior (multivariate analysis)	1,506,537 European ancestry individuals	NA	6q25.1		CCDC170			ENSG00000120262	NA	NA	rs4870034-?	rs4870034	0	4870034	missense_variant	0	NR	2e-08	7.69897		NA		NR [NR]	N
2	rs6931664	6	151874122	rs9478217	2018-03-05	29304378	Medina-Gomez C	2018-01-04	Am J Hum Genet	www.ncbi.nlm.nih.gov/pubmed/29304378	Life-Course Genome-wide Association Study Meta-analysis of Total Body BMD and Assessment of Age-Specific Effects.	Total body bone mineral density (age 30-45)	10,062 European and unknown ancestry individuals	NA	6q25.1	NR	CCDC170			ENSG00000120262	NA	NA	rs9478217-A	rs9478217	0	9478217	intron_variant	0	0.4637	4e-15	14.3979		0.1173	unit decrease	Affymetrix, Illumina [~ 23700000] (imputed)	N
2	rs6931664	6	151882362	rs9478219	2022-04-13	34673960	Greenbaum J	2021-10-21	Hum Mol Genet	www.ncbi.nlm.nih.gov/pubmed/34673960	A multi-ethnic whole genome sequencing study to identify novel loci for bone mineral density.	Bone mineral density (femoral neck)	2,948 African American individuals, 39,107 European ancestry individuals, 2,451 Hispanic individuals	NA	6q25.1		CCDC170			ENSG00000120262	NA	NA	rs9478219-?	rs9478219	0	9478219	intron_variant	0	NR	4e-14	13.3979		NA		NR [15500000] (imputed)	N
2	rs6931664	6	151895456	rs6909279	2019-02-08	30595370	Kichaev G	2018-12-27	Am J Hum Genet	www.ncbi.nlm.nih.gov/pubmed/30595370	Leveraging Polygenic Functional Enrichment to Improve GWAS Power.	Heel bone mineral density	approximately 446,000 European ancestry individuals	NA	6q25.1		CCDC170			ENSG00000120262	NA	NA	rs6909279-?	rs6909279	0	6909279	intron_variant	0	NR	1e-300	300		NA		NR [~ 8900000] (imputed)	N
2	rs6931664	6	151895456	rs6909279	2013-05-21	23437003	Paternoster L	2013-02-21	PLoS Genet	www.ncbi.nlm.nih.gov/pubmed/23437003	Genetic determinants of trabecular and cortical volumetric bone mineral densities and bone microstructure.	Bone mineral density	up to 5,878 European ancestry individuals	up to 1,052 European ancestry individuals	6q25.1	ESR1, C6orf97	CCDC170			ENSG00000120262	NA	NA	rs6909279-G	rs6909279	0	6909279	intron_variant	0	0.4	1e-09	9	(Cortical vBMD)	0.09	[0.070-0.110] unit decrease	Illumina [2401124] (imputed)	N
2	rs6931664	6	151896235	rs9479075	2018-07-04	29499414	Pei YF	2018-02-27	Bone	www.ncbi.nlm.nih.gov/pubmed/29499414	Joint study of two genome-wide association meta-analyses identified 20p12.1 and 20q13.33 for bone mineral density.	Lumbar spine bone mineral density	up to 4,692 European ancestry individuals, up to 1,539 Han Chinese ancestry individuals, up to 849 African American individuals, up to 446 Hispanic individuals, 2,882 European ancestry whole-genome sequenced individuals, 3,549 European ancestry whole-exome sequenced individuals, 26,534 European ancestry non-array genotype imputed individuals	NA	6q25.1	C6ORF97	CCDC170			ENSG00000120262	NA	NA	rs9479075-A	rs9479075	0	9479075	intron_variant	0	0.488202	4e-14	13.3979		0.06	[0.045-0.075] unit increase	Affymetrix, Illumina [7998108] (imputed)	N
2	rs6931664	6	151896235	rs9479075	2018-07-04	29499414	Pei YF	2018-02-27	Bone	www.ncbi.nlm.nih.gov/pubmed/29499414	Joint study of two genome-wide association meta-analyses identified 20p12.1 and 20q13.33 for bone mineral density.	Femoral neck bone mineral density	up to 4,692 European ancestry individuals, up to 1,539 Han Chinese ancestry individuals, up to 849 African American individuals, up to 446 Hispanic individuals, 2,882 European ancestry whole-genome sequenced individuals, 3,549 European ancestry whole-exome sequenced individuals, 26,534 European ancestry non-array genotype imputed individuals	NA	6q25.1	C6ORF97	CCDC170			ENSG00000120262	NA	NA	rs9479075-A	rs9479075	0	9479075	intron_variant	0	0.488202	2e-13	12.699		0.0515	[0.038-0.065] unit increase	Affymetrix, Illumina [7998108] (imputed)	N
2	rs4869743	6	151900047	rs1891002	2017-07-14	28472463	Mullin BH	2017-05-04	Hum Mol Genet	www.ncbi.nlm.nih.gov/pubmed/28472463	Genome-wide association study meta-analysis for quantitative ultrasound parameters of bone identifies five novel loci for broadband ultrasound attenuation.	Bone ultrasound measurement (broadband ultrasound attenuation)	1,268 whole genome sequenced European ancestry women, 8,880 European ancestry women, 6,479 European ancestry men	NA	6q25.1	CCDC170, ESR1	CCDC170			ENSG00000120262	NA	NA	rs1891002-A	rs1891002	0	1891002	intron_variant	0	0.29	2e-10	9.69897		0.08	[0.06-0.1] unit decrease	Illumina [11973598] (imputed)	N
2	rs4869743	6	151900047	rs1891002	2018-10-18	30048462	Kim SK	2018-07-26	PLoS One	www.ncbi.nlm.nih.gov/pubmed/30048462	Identification of 613 new loci associated with heel bone mineral density and a polygenic risk score for bone mineral density, osteoporosis and fracture.	Heel bone mineral density	394,929 European ancestry individuals	NA	6q25.1		CCDC170			ENSG00000120262	NA	NA	rs1891002-?	rs1891002	0	1891002	intron_variant	0	NR	1e-300	300		0.0883992	[0.084-0.093] unit increase	Affymetrix [20259828] (imputed)	N
2	rs4869743	6	151900047	rs1891002	2021-01-22	33097703	Surakka I	2020-10-23	Nat Commun	www.ncbi.nlm.nih.gov/pubmed/33097703	MEPE loss-of-function variant associates with decreased bone mineral density and increased fracture risk.	Ultradistal forearm bone mineral density	21,907 European ancestry individuals	NA	6q25.1	NR	CCDC170			ENSG00000120262	NA	NA	rs1891002-?	rs1891002	0	1891002	intron_variant	0	0.726685	3e-19	18.5229		0.107421	[0.084-0.131] SD units increase	Illumina [11603265] (imputed)	N
2	rs6931664	6	151901337	rs11155797	2022-04-13	34673960	Greenbaum J	2021-10-21	Hum Mol Genet	www.ncbi.nlm.nih.gov/pubmed/34673960	A multi-ethnic whole genome sequencing study to identify novel loci for bone mineral density.	Bone mineral density (femoral neck)	1,825 African American females, 26,724 European ancestry females, 1,683 Hispanic females	NA	6q25.1		CCDC170			ENSG00000120262	NA	NA	rs11155797-?	rs11155797	0	11155797	intron_variant	0	NR	9e-12	11.0458		NA		NR [NR] (imputed)	N
2	rs4869743	6	151901409	rs4870044	2019-12-03	29083408	Liu DJ	2017-10-30	Nat Genet	www.ncbi.nlm.nih.gov/pubmed/29083408	Exome-wide association study of plasma lipids in >300,000 individuals.	Total cholesterol levels	up to 237,050 European ancestry individuals, up to 16,935 African ancestry individuals, up to 30,468 South Asian ancestry individuals, up to 8,287 East Asian ancestry individuals, 5,084 Hispanic individuals	up to 286,268 European and unknown ancestry individuals	6q25.1	C6orf97	CCDC170			ENSG00000120262	NA	NA	rs4870044-T	rs4870044	0	4870044	intron_variant	0	NR	2e-09	8.69897		0.0125688	[0.0085-0.0167] unit increase	Illumina [242289]	N
2	rs4869743	6	151901409	rs4870044	2019-12-03	29083408	Liu DJ	2017-10-30	Nat Genet	www.ncbi.nlm.nih.gov/pubmed/29083408	Exome-wide association study of plasma lipids in >300,000 individuals.	Total cholesterol levels	up to 237,050 European ancestry individuals	NA	6q25.1	NR	CCDC170			ENSG00000120262	NA	NA	rs4870044-T	rs4870044	0	4870044	intron_variant	0	0.29	3e-07	6.52288		0.016	unit increase	Illumina [242289]	N
2	rs4869743	6	151901409	rs4870044	2008-06-20	18445777	Styrkarsdottir U	2008-04-29	N Engl J Med	www.ncbi.nlm.nih.gov/pubmed/18445777	Multiple genetic loci for bone mineral density and fractures.	Bone mineral density (hip)	5,861 European ancestry individuals	7,925 European ancestry individuals	6q25.1	ESR1, C6orf97	CCDC170			ENSG00000120262	NA	NA	rs4870044-T	rs4870044	0	4870044	intron_variant	0	0.28	2e-07	6.69897		0.08	[0.05-0.11] s.d. decrease	Illumina [301019]	N
2	rs4869743	6	151901409	rs4870044	2008-06-20	18445777	Styrkarsdottir U	2008-04-29	N Engl J Med	www.ncbi.nlm.nih.gov/pubmed/18445777	Multiple genetic loci for bone mineral density and fractures.	Bone mineral density (spine)	5,861 European ancestry individuals	7,925 European ancestry individuals	6q25.1	ESR1	CCDC170			ENSG00000120262	NA	NA	rs4870044-T	rs4870044	0	4870044	intron_variant	0	0.28	2e-11	10.699		0.11	[0.08-0.14] s.d. decrease	Illumina [301019]	N
2	rs4869743	6	151901409	rs4870044	2021-02-19	33547301	Chen VL	2021-02-05	Nat Commun	www.ncbi.nlm.nih.gov/pubmed/33547301	Genome-wide association study of serum liver enzymes implicates diverse metabolic and liver pathology.	Serum alkaline phosphatase levels	390,964 European ancestry individuals	105,030 East Asian ancestry individuals	6q25.1	CCDC170	CCDC170			ENSG00000120262	NA	NA	rs4870044-T	rs4870044	0	4870044	intron_variant	0	0.29	1e-08	8		5.68	z-score increase	Affymetrix [4311822] (imputed)	N
2	rs4869743	6	151901802	rs4869739	2014-10-01	24430505	Moayyeri A	2014-01-14	Hum Mol Genet	www.ncbi.nlm.nih.gov/pubmed/24430505	Genetic determinants of heel bone properties: genome-wide association meta-analysis and replication in the GEFOS/GENOMOS consortium.	Bone properties (heel)	2,483 East Asian ancestry individuals, 1,885 European ancestry individuals, 11,146 individuals	10,074 European ancestry individuals, 2,870 European and other ancestry individuals, 21,434 individuals	6q25.1	ESR1, CCDC170	CCDC170			ENSG00000120262	NA	NA	rs4869739-T	rs4869739	0	4869739	intron_variant	0	0.33	3e-18	17.5229	(VOS)	0.07	[0.06-0.09] unit decrease	Affymetrix, Illumina [up to 2609590] (imputed)	N
2	rs4869743	6	151901802	rs4869739	2017-07-14	28472463	Mullin BH	2017-05-04	Hum Mol Genet	www.ncbi.nlm.nih.gov/pubmed/28472463	Genome-wide association study meta-analysis for quantitative ultrasound parameters of bone identifies five novel loci for broadband ultrasound attenuation.	Bone ultrasound measurement (velocity of sound)	1,268 whole genome sequenced European ancestry women, 8,880 European ancestry women, 6,479 European ancestry men	NA	6q25.1	CCDC170, ESR1	CCDC170			ENSG00000120262	NA	NA	rs4869739-T	rs4869739	0	4869739	intron_variant	0	0.29	1e-11	11		0.08	[0.06-0.1] unit decrease	Illumina [11973598] (imputed)	N
2	rs4869743	6	151901802	rs4869739	2018-10-18	30048462	Kim SK	2018-07-26	PLoS One	www.ncbi.nlm.nih.gov/pubmed/30048462	Identification of 613 new loci associated with heel bone mineral density and a polygenic risk score for bone mineral density, osteoporosis and fracture.	Heel bone mineral density	394,929 European ancestry individuals	NA	6q25.1	CCDC170	CCDC170			ENSG00000120262	NA	NA	rs4869739-?	rs4869739	0	4869739	intron_variant	0	NR	0	339.398		NA		Affymetrix [20259828] (imputed)	N
2	rs4869743	6	151907748	rs4869742	2019-01-28	30598549	Morris JA	2018-12-31	Nat Genet	www.ncbi.nlm.nih.gov/pubmed/30598549	An atlas of genetic influences on osteoporosis in humans and mice.	Fractures	53,184 British ancestry cases, 373,611 British ancestry controls	367,900 European ancestry cases, 363,919 European ancestry controls	6q25.1	CCDC170	CCDC170			ENSG00000120262	NA	NA	rs4869742-C	rs4869742	0	4869742	intron_variant	0	0.7088	2e-23	22.699		0.0327	[0.026-0.039] unit decrease	NR [13977204] (imputed)	N
2	rs4869743	6	151907748	rs4869742	2011-06-01	21540461	Kim DH	2011-05-03	Blood	www.ncbi.nlm.nih.gov/pubmed/21540461	A genome-wide association study identifies novel loci associated with susceptibility to chronic myeloid leukemia.	Chronic myeloid leukemia	201 Korean ancestry cases, 497 Korean ancestry controls	237 Korean ancestry cases, 1,000 Korean ancestry controls, 232 European ancestry cases, 576 European ancestry controls	6q25.1	AKAP12, ZBTB2, MTHFD1L, RMND1, C6orf211, ESR1, C6orf97	CCDC170			ENSG00000120262	NA	NA	rs4869742-T	rs4869742	0	4869742	intron_variant	0	0.77	2e-06	5.69897		1.67	[1.35-2.04]	Affymetrix [456522]	N
2	rs4869743	6	151907748	rs4869742	2013-04-11	22504420	Estrada K	2012-04-15	Nat Genet	www.ncbi.nlm.nih.gov/pubmed/22504420	Genome-wide meta-analysis identifies 56 bone mineral density loci and reveals 14 loci associated with risk of fracture.	Lumbar spine bone mineral density	Up to 32,961 European and East Asian ancestry individuals	Up to 50,933 European and East Asian ancestry individuals	6q25.1	C6orf97	CCDC170			ENSG00000120262	NA	NA	rs4869742-T	rs4869742	0	4869742	intron_variant	0	0.31	4e-35	34.3979		0.08	[NR] unit decrease	Affymetrix, Illumina [~ 2500000] (imputed)	N
2	rs4869743	6	151907748	rs4869742	2021-01-22	33097703	Surakka I	2020-10-23	Nat Commun	www.ncbi.nlm.nih.gov/pubmed/33097703	MEPE loss-of-function variant associates with decreased bone mineral density and increased fracture risk.	Ultradistal forearm bone mineral density	21,907 European ancestry individuals	NA	6q25.1	NR	CCDC170			ENSG00000120262	NA	NA	rs4869742-T	rs4869742	0	4869742	intron_variant	0	0.273	2e-19	18.699		0.108	[0.084-0.132] SD units decrease	Illumina [11603265] (imputed)	N
2	rs4869743	6	151908012	rs4869744	2018-09-20	28869591	Kemp JP	2017-09-04	Nat Genet	www.ncbi.nlm.nih.gov/pubmed/28869591	Identification of 153 new loci associated with heel bone mineral density and functional involvement of GPC6 in osteoporosis.	Heel bone mineral density	76,067 European ancestry women, 66,420 European ancestry men	NA	6q25.1	CCDC170	CCDC170			ENSG00000120262	NA	NA	rs4869744-T	rs4869744	0	4869744	intron_variant	0	0.710987	1e-70	70	(men)	0.0987417	[0.088-0.11] unit increase	NR [17166351] (imputed)	N
2	rs4869743	6	151908012	rs4869744	2018-09-20	28869591	Kemp JP	2017-09-04	Nat Genet	www.ncbi.nlm.nih.gov/pubmed/28869591	Identification of 153 new loci associated with heel bone mineral density and functional involvement of GPC6 in osteoporosis.	Heel bone mineral density	76,067 European ancestry women, 66,420 European ancestry men	NA	6q25.1	CCDC170	CCDC170			ENSG00000120262	NA	NA	rs4869744-T	rs4869744	0	4869744	intron_variant	0	0.711636	9e-80	79.0458	(women)	0.0925895	[0.083-0.103] unit increase	NR [17166351] (imputed)	N
2	rs4869743	6	151908012	rs4869744	2018-09-20	28869591	Kemp JP	2017-09-04	Nat Genet	www.ncbi.nlm.nih.gov/pubmed/28869591	Identification of 153 new loci associated with heel bone mineral density and functional involvement of GPC6 in osteoporosis.	Heel bone mineral density	76,067 European ancestry women, 66,420 European ancestry men	NA	6q25.1	CCDC170	CCDC170			ENSG00000120262	NA	NA	rs4869744-T	rs4869744	0	4869744	intron_variant	0	0.711333	4e-150	149.398		0.0946706	[0.087-0.102] unit increase	NR [17166351] (imputed)	N
2	rs4869743	6	151908012	rs4869744	2018-10-18	30048462	Kim SK	2018-07-26	PLoS One	www.ncbi.nlm.nih.gov/pubmed/30048462	Identification of 613 new loci associated with heel bone mineral density and a polygenic risk score for bone mineral density, osteoporosis and fracture.	Heel bone mineral density	394,929 European ancestry individuals	NA	6q25.1		CCDC170			ENSG00000120262	NA	NA	rs4869744-?	rs4869744	0	4869744	intron_variant	0	NR	1e-300	300		0.0882182	[0.084-0.093] unit increase	Affymetrix [20259828] (imputed)	N
2	rs4869743	6	151908012	rs4869744	2021-11-29	33893285	Guindo-Martinez M	2021-04-23	Nat Commun	www.ncbi.nlm.nih.gov/pubmed/33893285	The impact of non-additive genetic associations on age-related complex diseases.	Osteoporosis	5,399 European ancestry cases, 51,238 European ancestry controls	NA	6q25.1		CCDC170			ENSG00000120262	NA	NA	rs4869744-C	rs4869744	0	4869744	intron_variant	0	0.291755	4e-09	8.39794		1.15		Affymetrix [15544346] (imputed)	N
2	rs6931664	6	151910126	rs6557155	2018-03-05	29304378	Medina-Gomez C	2018-01-04	Am J Hum Genet	www.ncbi.nlm.nih.gov/pubmed/29304378	Life-Course Genome-wide Association Study Meta-analysis of Total Body BMD and Assessment of Age-Specific Effects.	Total body bone mineral density	56,284 European ancestry individuals, up to 1,333 African American individuals, up to 9,328 admixed individuals	NA	6q25.1	NR	CCDC170			ENSG00000120262	NA	NA	rs6557155-T	rs6557155	0	6557155	intron_variant	0	0.4318	3e-37	36.5229		0.0751	unit decrease	Affymetrix, Illumina [~ 23700000] (imputed)	N
2	rs6931664	6	151910126	rs6557155	2018-03-05	29304378	Medina-Gomez C	2018-01-04	Am J Hum Genet	www.ncbi.nlm.nih.gov/pubmed/29304378	Life-Course Genome-wide Association Study Meta-analysis of Total Body BMD and Assessment of Age-Specific Effects.	Total body bone mineral density	56,284 European ancestry individuals, up to 1,333 African American individuals, up to 9,328 admixed individuals	NA	6q25.1	NR	CCDC170			ENSG00000120262	NA	NA	rs6557155-T	rs6557155	0	6557155	intron_variant	0	0.4158	3e-34	33.5229	(European)	0.0785	unit decrease	Affymetrix, Illumina [~ 23700000] (imputed)	N
2	rs6931664	6	151910126	rs6557155	2018-03-05	29304378	Medina-Gomez C	2018-01-04	Am J Hum Genet	www.ncbi.nlm.nih.gov/pubmed/29304378	Life-Course Genome-wide Association Study Meta-analysis of Total Body BMD and Assessment of Age-Specific Effects.	Total body bone mineral density (age 45-60)	18,805 European individuals	NA	6q25.1	NR	CCDC170			ENSG00000120262	NA	NA	rs6557155-T	rs6557155	0	6557155	intron_variant	0	0.4255	1e-18	18		0.0968	unit decrease	Affymetrix, Illumina [~ 23700000] (imputed)	N
2	rs6931664	6	151910126	rs6557155	2018-03-05	29304378	Medina-Gomez C	2018-01-04	Am J Hum Genet	www.ncbi.nlm.nih.gov/pubmed/29304378	Life-Course Genome-wide Association Study Meta-analysis of Total Body BMD and Assessment of Age-Specific Effects.	Total body bone mineral density (age over 60)	22,504 European ancestry and African American individuals	NA	6q25.1	NR	CCDC170			ENSG00000120262	NA	NA	rs6557155-T	rs6557155	0	6557155	intron_variant	0	0.428	5e-22	21.301		0.0981	unit decrease	Affymetrix, Illumina [~ 23700000] (imputed)	N
2	rs4869743	6	151911872	rs9383929	2017-07-14	28472463	Mullin BH	2017-05-04	Hum Mol Genet	www.ncbi.nlm.nih.gov/pubmed/28472463	Genome-wide association study meta-analysis for quantitative ultrasound parameters of bone identifies five novel loci for broadband ultrasound attenuation.	Bone ultrasound measurement (broadband ultrasound attenuation)	1,268 whole genome sequenced European ancestry women, 8,880 European ancestry women, 6,479 European ancestry men	NA	6q25.1	CCDC170, ESR1	CCDC170			ENSG00000120262	NA	NA	rs9383929-A	rs9383929	0	9383929	intron_variant	0	0.29	3e-08	7.52288	(male)	0.11	[0.071-0.149] unit decrease	Illumina [11973598] (imputed)	N
2	rs4869743	6	151911872	rs9383929	2022-04-13	34673960	Greenbaum J	2021-10-21	Hum Mol Genet	www.ncbi.nlm.nih.gov/pubmed/34673960	A multi-ethnic whole genome sequencing study to identify novel loci for bone mineral density.	Bone mineral density (spine)	1,123 African American males, 12,382 European ancestry males, 768 Hispanic males	NA	6q25.1		CCDC170			ENSG00000120262	NA	NA	rs9383929-?	rs9383929	0	9383929	intron_variant	0	NR	1e-11	11		NA		NR [NR] (imputed)	N
3	rs6965122	7	96117918	rs4729260	2009-10-16	19801982	Rivadeneira F	2009-10-04	Nat Genet	www.ncbi.nlm.nih.gov/pubmed/19801982	Twenty bone-mineral-density loci identified by large-scale meta-analysis of genome-wide association studies.	Bone mineral density (spine)	19,195 European ancestry individuals	NA	7q21.3	FLJ42280	SEM1			ENSG00000127922	NA	NA	rs4729260-G	rs4729260	0	4729260	intron_variant	0	0.32	2e-10	9.69897		0.08	[0.05-0.11] s.d. decrease	Affymetrix, Illumina [2543686] (imputed)	N
3	rs6965122	7	96117918	rs4729260	2020-09-18	32888494	Vuckovic D	2020-09-01	Cell	www.ncbi.nlm.nih.gov/pubmed/32888494	The Polygenic and Monogenic Basis of Blood Traits and Diseases.	Immature fraction of reticulocytes	408,112 British individuals	NA	7q21.3	SHFM1, C7orf76	SEM1			ENSG00000127922	NA	NA	rs4729260-C	rs4729260	0	4729260	intron_variant	0	0.665597	4e-09	8.39794		0.0140348	[0.0094-0.0187] unit increase	Affymetrix [93095623] (imputed)	N
3	rs6965122	7	96117918	rs4729260	2020-09-18	32888494	Vuckovic D	2020-09-01	Cell	www.ncbi.nlm.nih.gov/pubmed/32888494	The Polygenic and Monogenic Basis of Blood Traits and Diseases.	High light scatter reticulocyte percentage of red cells	408,112 British individuals	NA	7q21.3	SHFM1, C7orf76	SEM1			ENSG00000127922	NA	NA	rs4729260-C	rs4729260	0	4729260	intron_variant	0	0.665545	1e-12	12		0.0168865	[0.012-0.022] unit increase	Affymetrix [93095623] (imputed)	N
3	rs6965122	7	96117918	rs4729260	2020-09-18	32888494	Vuckovic D	2020-09-01	Cell	www.ncbi.nlm.nih.gov/pubmed/32888494	The Polygenic and Monogenic Basis of Blood Traits and Diseases.	High light scatter reticulocyte count	408,112 British individuals	NA	7q21.3	SHFM1, C7orf76	SEM1			ENSG00000127922	NA	NA	rs4729260-C	rs4729260	0	4729260	intron_variant	0	0.665536	3e-11	10.5229		0.0157548	[0.011-0.02] unit increase	Affymetrix [93095623] (imputed)	N
3	rs6965122	7	96120675	rs4727338	2019-05-01	22504420	Estrada K	2012-04-15	Nat Genet	www.ncbi.nlm.nih.gov/pubmed/22504420	Genome-wide meta-analysis identifies 56 bone mineral density loci and reveals 14 loci associated with risk of fracture.	Femoral neck bone mineral density	Up to 32,961 European and East Asian ancestry individuals	Up to 50,933 European and East Asian ancestry individuals	7q21.3	SLC25A13	SEM1			ENSG00000127922	NA	NA	rs4727338-C	rs4727338	0	4727338	intron_variant	0	0.67	8e-48	47.0969		0.08	[NR] unit increase	Affymetrix, Illumina [~ 2500000] (imputed)	N
3	rs6965122	7	96120675	rs4727338	2022-04-13	34673960	Greenbaum J	2021-10-21	Hum Mol Genet	www.ncbi.nlm.nih.gov/pubmed/34673960	A multi-ethnic whole genome sequencing study to identify novel loci for bone mineral density.	Bone mineral density (femoral neck)	1,123 African American males, 12,382 European ancestry males, 768 Hispanic males	NA	7q21.3		SEM1			ENSG00000127922	NA	NA	rs4727338-?	rs4727338	0	4727338	intron_variant	0	NR	8e-09	8.09691		NA		NR [NR] (imputed)	N
3	rs6965122	7	96127355	rs6465508	2018-10-17	30158200	Trajanoska K	2018-08-29	BMJ	www.ncbi.nlm.nih.gov/pubmed/30158200	Assessment of the genetic and clinical determinants of fracture risk: genome wide association and mendelian randomisation study.	Fractures	37,857 European or East Asian cases, 227,116 European or East Asian controls	147,200 European ancestry cases, 150,085 European ancestry controls	7q21.3	C7orf76, SHFM1	SEM1			ENSG00000127922	NA	NA	rs6465508-G	rs6465508	0	6465508	intron_variant	0	0.34	2e-19	18.699		1.04	[1.03-1.05]	Affymetrix, Illumina [2539801] (imputed)	N
3	rs6965122	7	96130553	rs10808100	2022-04-13	34673960	Greenbaum J	2021-10-21	Hum Mol Genet	www.ncbi.nlm.nih.gov/pubmed/34673960	A multi-ethnic whole genome sequencing study to identify novel loci for bone mineral density.	Bone mineral density (femoral neck)	2,948 African American individuals, 39,107 European ancestry individuals, 2,451 Hispanic individuals	NA	7q21.3		SEM1			ENSG00000127922	NA	NA	rs10808100-?	rs10808100	0	10808100	intron_variant	0	NR	2e-22	21.699		NA		NR [15500000] (imputed)	N
3	rs6965122	7	96130553	rs10808100	2022-04-13	34673960	Greenbaum J	2021-10-21	Hum Mol Genet	www.ncbi.nlm.nih.gov/pubmed/34673960	A multi-ethnic whole genome sequencing study to identify novel loci for bone mineral density.	Bone mineral density (femoral neck)	1,825 African American females, 26,724 European ancestry females, 1,683 Hispanic females	NA	7q21.3		SEM1			ENSG00000127922	NA	NA	rs10808100-?	rs10808100	0	10808100	intron_variant	0	NR	1e-17	17		NA		NR [NR] (imputed)	N
3	rs6965122	7	96130553	rs10808100	2022-04-13	34673960	Greenbaum J	2021-10-21	Hum Mol Genet	www.ncbi.nlm.nih.gov/pubmed/34673960	A multi-ethnic whole genome sequencing study to identify novel loci for bone mineral density.	Bone mineral density (spine)	1,825 African American females, 26,724 European ancestry females, 1,683 Hispanic females	NA	7q21.3		SEM1			ENSG00000127922	NA	NA	rs10808100-?	rs10808100	0	10808100	intron_variant	0	NR	3e-10	9.52288		NA		NR [NR] (imputed)	N
3	rs6965122	7	96133319	rs6965122	2019-01-28	30598549	Morris JA	2018-12-31	Nat Genet	www.ncbi.nlm.nih.gov/pubmed/30598549	An atlas of genetic influences on osteoporosis in humans and mice.	Heel bone mineral density	426,824 British ancestry individuals	NA	7q21.3	C7orf76	SEM1			ENSG00000127922	NA	NA	rs6965122-A	rs6965122	0	6965122	intron_variant	0	0.67179	1e-74	74		0.0386692	[0.035-0.043] unit increase	NR [13737936] (imputed)	N
3	rs6965122	7	96133319	rs6965122	2019-02-08	30595370	Kichaev G	2018-12-27	Am J Hum Genet	www.ncbi.nlm.nih.gov/pubmed/30595370	Leveraging Polygenic Functional Enrichment to Improve GWAS Power.	Heel bone mineral density	approximately 446,000 European ancestry individuals	NA	7q21.3		SEM1			ENSG00000127922	NA	NA	rs6965122-?	rs6965122	0	6965122	intron_variant	0	NR	2e-119	118.699		NA		NR [~ 8900000] (imputed)	N
3	rs6965122	7	96133319	rs6965122	2018-03-05	29304378	Medina-Gomez C	2018-01-04	Am J Hum Genet	www.ncbi.nlm.nih.gov/pubmed/29304378	Life-Course Genome-wide Association Study Meta-analysis of Total Body BMD and Assessment of Age-Specific Effects.	Total body bone mineral density	56,284 European ancestry individuals, up to 1,333 African American individuals, up to 9,328 admixed individuals	NA	7q21.3	NR	SEM1			ENSG00000127922	NA	NA	rs6965122-A	rs6965122	0	6965122	intron_variant	0	0.6832	5e-31	30.301	(European)	0.0766	unit increase	Affymetrix, Illumina [~ 23700000] (imputed)	N
3	rs6965122	7	96133319	rs6965122	2022-04-13	34673960	Greenbaum J	2021-10-21	Hum Mol Genet	www.ncbi.nlm.nih.gov/pubmed/34673960	A multi-ethnic whole genome sequencing study to identify novel loci for bone mineral density.	Bone mineral density (spine)	2,948 African American individuals, 39,107 European ancestry individuals, 2,451 Hispanic individuals	NA	7q21.3		SEM1			ENSG00000127922	NA	NA	rs6965122-?	rs6965122	0	6965122	intron_variant	0	NR	4e-12	11.3979		NA		NR [15500000] (imputed)	N
3	rs6965122	7	96133531	rs7781370	2009-10-16	19801982	Rivadeneira F	2009-10-04	Nat Genet	www.ncbi.nlm.nih.gov/pubmed/19801982	Twenty bone-mineral-density loci identified by large-scale meta-analysis of genome-wide association studies.	Bone mineral density (hip)	19,195 European ancestry individuals	NA	7q21.3	FLJ42280	SEM1			ENSG00000127922	NA	NA	rs7781370-T	rs7781370	0	7781370	intron_variant	0	0.34	5e-12	11.301		0.08	[0.06-0.10] s.d. decrease	Affymetrix, Illumina [2543686] (imputed)	N
3	rs6965122	7	96133871	rs6465510	2018-03-05	29304378	Medina-Gomez C	2018-01-04	Am J Hum Genet	www.ncbi.nlm.nih.gov/pubmed/29304378	Life-Course Genome-wide Association Study Meta-analysis of Total Body BMD and Assessment of Age-Specific Effects.	Total body bone mineral density (age 45-60)	18,805 European individuals	NA	7q21.3	NR	SEM1			ENSG00000127922	NA	NA	rs6465510-A	rs6465510	0	6465510	intron_variant	0	0.6498	2e-12	11.699		0.0787	unit increase	Affymetrix, Illumina [~ 23700000] (imputed)	N
3	rs6965122	7	96134115	rs6465511	2018-03-05	29304378	Medina-Gomez C	2018-01-04	Am J Hum Genet	www.ncbi.nlm.nih.gov/pubmed/29304378	Life-Course Genome-wide Association Study Meta-analysis of Total Body BMD and Assessment of Age-Specific Effects.	Total body bone mineral density	56,284 European ancestry individuals, up to 1,333 African American individuals, up to 9,328 admixed individuals	NA	7q21.3	NR	SEM1			ENSG00000127922	NA	NA	rs6465511-C	rs6465511	0	6465511	intron_variant	0	0.3248	1e-34	34		0.0738	unit decrease	Affymetrix, Illumina [~ 23700000] (imputed)	N
3	rs6965122	7	96134115	rs6465511	2018-03-05	29304378	Medina-Gomez C	2018-01-04	Am J Hum Genet	www.ncbi.nlm.nih.gov/pubmed/29304378	Life-Course Genome-wide Association Study Meta-analysis of Total Body BMD and Assessment of Age-Specific Effects.	Total body bone mineral density (age over 60)	22,504 European ancestry and African American individuals	NA	7q21.3	NR	SEM1			ENSG00000127922	NA	NA	rs6465511-C	rs6465511	0	6465511	intron_variant	0	0.3265	1e-16	16		0.0849	unit decrease	Affymetrix, Illumina [~ 23700000] (imputed)	N
3	rs6965122	7	96135274	rs4440558	2018-09-20	28869591	Kemp JP	2017-09-04	Nat Genet	www.ncbi.nlm.nih.gov/pubmed/28869591	Identification of 153 new loci associated with heel bone mineral density and functional involvement of GPC6 in osteoporosis.	Heel bone mineral density	76,067 European ancestry women, 66,420 European ancestry men	NA	7q21.3	C7orf76	SEM1			ENSG00000127922	NA	NA	rs4440558-A	rs4440558	0	4440558	intron_variant	0	0.338518	4e-21	20.3979	(women)	0.0423163	[0.033-0.052] unit decrease	NR [17166351] (imputed)	N
3	rs6965122	7	96135274	rs4440558	2018-09-20	28869591	Kemp JP	2017-09-04	Nat Genet	www.ncbi.nlm.nih.gov/pubmed/28869591	Identification of 153 new loci associated with heel bone mineral density and functional involvement of GPC6 in osteoporosis.	Heel bone mineral density	76,067 European ancestry women, 66,420 European ancestry men	NA	7q21.3	C7orf76	SEM1			ENSG00000127922	NA	NA	rs4440558-A	rs4440558	0	4440558	intron_variant	0	0.337946	1e-25	25	(men)	0.0547858	[0.044-0.065] unit decrease	NR [17166351] (imputed)	N
3	rs6965122	7	96135274	rs4440558	2018-09-20	28869591	Kemp JP	2017-09-04	Nat Genet	www.ncbi.nlm.nih.gov/pubmed/28869591	Identification of 153 new loci associated with heel bone mineral density and functional involvement of GPC6 in osteoporosis.	Heel bone mineral density	76,067 European ancestry women, 66,420 European ancestry men	NA	7q21.3	C7orf76	SEM1			ENSG00000127922	NA	NA	rs4440558-A	rs4440558	0	4440558	intron_variant	0	0.338251	5e-47	46.301		0.0482858	[0.041-0.055] unit decrease	NR [17166351] (imputed)	N
3	rs6965122	7	96135274	rs4440558	2018-10-18	30048462	Kim SK	2018-07-26	PLoS One	www.ncbi.nlm.nih.gov/pubmed/30048462	Identification of 613 new loci associated with heel bone mineral density and a polygenic risk score for bone mineral density, osteoporosis and fracture.	Heel bone mineral density	394,929 European ancestry individuals	NA	7q21.3		SEM1			ENSG00000127922	NA	NA	rs4440558-?	rs4440558	0	4440558	intron_variant	0	NR	9e-123	122.046		0.0487134	[0.044-0.053] unit decrease	Affymetrix [20259828] (imputed)	N
3	rs6965122	7	96148577	rs6971293	2022-04-13	34673960	Greenbaum J	2021-10-21	Hum Mol Genet	www.ncbi.nlm.nih.gov/pubmed/34673960	A multi-ethnic whole genome sequencing study to identify novel loci for bone mineral density.	Bone mineral density (spine)	1,123 African American males, 12,382 European ancestry males, 768 Hispanic males	NA	7q21.3		SEM1			ENSG00000127922	NA	NA	rs6971293-?	rs6971293	0	6971293	intron_variant	0	NR	5e-09	8.30103		NA		NR [NR] (imputed)	N
3	rs6965122	7	96154912	rs4448201	2018-07-04	29499414	Pei YF	2018-02-27	Bone	www.ncbi.nlm.nih.gov/pubmed/29499414	Joint study of two genome-wide association meta-analyses identified 20p12.1 and 20q13.33 for bone mineral density.	Lumbar spine bone mineral density	up to 4,692 European ancestry individuals, up to 1,539 Han Chinese ancestry individuals, up to 849 African American individuals, up to 446 Hispanic individuals, 2,882 European ancestry whole-genome sequenced individuals, 3,549 European ancestry whole-exome sequenced individuals, 26,534 European ancestry non-array genotype imputed individuals	NA	7q21.3	FLJ42280	SEM1			ENSG00000127922	NA	NA	rs4448201-C	rs4448201	0	4448201	intron_variant	0	0.476959	1e-11	11		0.0563	[0.04-0.073] unit increase	Affymetrix, Illumina [7998108] (imputed)	N
3	rs6965122	7	96154912	rs4448201	2018-07-04	29499414	Pei YF	2018-02-27	Bone	www.ncbi.nlm.nih.gov/pubmed/29499414	Joint study of two genome-wide association meta-analyses identified 20p12.1 and 20q13.33 for bone mineral density.	Femoral neck bone mineral density	up to 4,692 European ancestry individuals, up to 1,539 Han Chinese ancestry individuals, up to 849 African American individuals, up to 446 Hispanic individuals, 2,882 European ancestry whole-genome sequenced individuals, 3,549 European ancestry whole-exome sequenced individuals, 26,534 European ancestry non-array genotype imputed individuals	NA	7q21.3	FLJ42280	SEM1			ENSG00000127922	NA	NA	rs4448201-C	rs4448201	0	4448201	intron_variant	0	0.476959	3e-20	19.5229		0.0668	[0.052-0.081] unit increase	Affymetrix, Illumina [7998108] (imputed)	N
3	rs6965122	7	96154912	rs4448201	2017-07-14	28472463	Mullin BH	2017-05-04	Hum Mol Genet	www.ncbi.nlm.nih.gov/pubmed/28472463	Genome-wide association study meta-analysis for quantitative ultrasound parameters of bone identifies five novel loci for broadband ultrasound attenuation.	Bone ultrasound measurement (velocity of sound)	1,268 whole genome sequenced European ancestry women, 8,880 European ancestry women, 6,479 European ancestry men	NA	7q21.3	C7orf76	SEM1			ENSG00000127922	NA	NA	rs4448201-G	rs4448201	0	4448201	intron_variant	0	0.33	2e-07	6.69897		0.06	[0.04-0.08] unit decrease	Illumina [11973598] (imputed)	N
3	rs6965122	7	96154912	rs4448201	2021-12-14	34594039	Sakaue S	2021-09-30	Nat Genet	www.ncbi.nlm.nih.gov/pubmed/34594039	A cross-population atlas of genetic associations for 220 human phenotypes.	Osteoporosis	8,520 European ancestry cases, 479,981 European ancestry controls, 9,794 East Asian ancestry cases, 168,932 East Asian ancestry controls	NA	7q21.3		SEM1			ENSG00000127922	NA	NA	rs4448201-C	rs4448201	0	4448201	intron_variant	0	NR	4e-08	7.39794		0.0759	[0.049-0.103] unit decrease	Affymetrix, Illumina [25844994] (imputed)	N
3	rs10464592	7	96201273	rs62471406	2021-02-19	33547301	Chen VL	2021-02-05	Nat Commun	www.ncbi.nlm.nih.gov/pubmed/33547301	Genome-wide association study of serum liver enzymes implicates diverse metabolic and liver pathology.	Serum alkaline phosphatase levels	390,964 European ancestry individuals	105,030 East Asian ancestry individuals	7q21.3	SEM1	SEM1			ENSG00000127922	NA	NA	rs62471406-T	rs62471406	0	62471406	intron_variant	0	0.44	9e-16	15.0458		8.05	z-score increase	Affymetrix [4311822] (imputed)	N
3	rs10464592	7	96261472	rs12704868	2018-03-05	29304378	Medina-Gomez C	2018-01-04	Am J Hum Genet	www.ncbi.nlm.nih.gov/pubmed/29304378	Life-Course Genome-wide Association Study Meta-analysis of Total Body BMD and Assessment of Age-Specific Effects.	Total body bone mineral density	56,284 European ancestry individuals, up to 1,333 African American individuals, up to 9,328 admixed individuals	NA	7q21.3	NR	SEM1			ENSG00000127922	NA	NA	rs12704868-A	rs12704868	0	12704868	intron_variant	0	0.4247	2e-17	16.699		0.0494	unit decrease	Affymetrix, Illumina [~ 23700000] (imputed)	N
3	rs10464592	7	96261472	rs12704868	2018-03-05	29304378	Medina-Gomez C	2018-01-04	Am J Hum Genet	www.ncbi.nlm.nih.gov/pubmed/29304378	Life-Course Genome-wide Association Study Meta-analysis of Total Body BMD and Assessment of Age-Specific Effects.	Total body bone mineral density	56,284 European ancestry individuals, up to 1,333 African American individuals, up to 9,328 admixed individuals	NA	7q21.3	NR	SEM1			ENSG00000127922	NA	NA	rs12704868-A	rs12704868	0	12704868	intron_variant	0	0.4361	2e-16	15.699	(European)	0.052	unit decrease	Affymetrix, Illumina [~ 23700000] (imputed)	N
3	rs10464592	7	96261472	rs12704868	2021-12-14	34594039	Sakaue S	2021-09-30	Nat Genet	www.ncbi.nlm.nih.gov/pubmed/34594039	A cross-population atlas of genetic associations for 220 human phenotypes.	Serum alkaline phosphatase levels	344,292 European ancestry individuals, 118,886 East Asian ancestry individuals	NA	7q21.3		SEM1			ENSG00000127922	NA	NA	rs12704868-A	rs12704868	0	12704868	intron_variant	0	NR	4e-17	16.3979		0.0172	[0.013-0.021] unit increase	Affymetrix, Illumina [20533886] (imputed)	N
3	rs10464592	7	96346088	rs13310130	2017-02-24	27397699	Pei YF	2016-07-07	Bone	www.ncbi.nlm.nih.gov/pubmed/27397699	Genome-wide association meta-analyses identified 1q43 and 2q32.2 for hip Ward's triangle areal bone mineral density.	Bone mineral density (Ward's triangle area)	4,305 European ancestry individuals,1,579 Chinese Han ancestry individuals, 845 African-American individuals, 446 Hispanic individuals		7q21.3	SHFM1	SEM1 - NA	ENSG00000127922			6885	NA	rs13310130-G	rs13310130	0	13310130	intergenic_variant	1	NR	9e-07	6.04576		0.09	[NR] unit decrease	Affymetrix, Illumina [at least 9551331] (imputed)	N
3	rs10464592	7	96362894	rs1524920	2018-03-05	29304378	Medina-Gomez C	2018-01-04	Am J Hum Genet	www.ncbi.nlm.nih.gov/pubmed/29304378	Life-Course Genome-wide Association Study Meta-analysis of Total Body BMD and Assessment of Age-Specific Effects.	Total body bone mineral density	56,284 European ancestry individuals, up to 1,333 African American individuals, up to 9,328 admixed individuals	NA	7q21.3	NR	SEM1 - NA	ENSG00000127922			23691	NA	rs1524920-T	rs1524920	0	1524920	intergenic_variant	1	0.6045	2e-13	12.699		0.0429	unit increase	Affymetrix, Illumina [~ 23700000] (imputed)	N
3	rs10464592	7	96371732	rs1524927	2018-03-05	29304378	Medina-Gomez C	2018-01-04	Am J Hum Genet	www.ncbi.nlm.nih.gov/pubmed/29304378	Life-Course Genome-wide Association Study Meta-analysis of Total Body BMD and Assessment of Age-Specific Effects.	Total body bone mineral density	56,284 European ancestry individuals, up to 1,333 African American individuals, up to 9,328 admixed individuals	NA	7q21.3	NR	SEM1 - NA	ENSG00000127922			32529	NA	rs1524927-T	rs1524927	0	1524927	intergenic_variant	1	0.5718	1e-13	13	(European)	0.047	unit increase	Affymetrix, Illumina [~ 23700000] (imputed)	N
4	rs147514708	7	120933045	rs7795061	2019-11-04	30239722	Pulit SL	2018-09-14	Hum Mol Genet	www.ncbi.nlm.nih.gov/pubmed/30239722	Meta-analysis of genome-wide association studies for body fat distribution in 694,649 individuals of European ancestry.	Waist-to-hip ratio adjusted for BMI	315,284 European ancestry male individuals	NA	7q31.31	NR	CPED1			ENSG00000106034	NA	NA	rs7795061-T	rs7795061	0	7795061	intron_variant	0	0.3492	2e-12	11.699		0.0132	[0.0095-0.0169] unit decrease	NR [~ 27400000] (imputed)	N
4	rs147514708	7	120946754	rs6980043	2018-10-19	30172743	Liang X	2018-08-30	Bone	www.ncbi.nlm.nih.gov/pubmed/30172743	Assessing the genetic correlations between early growth parameters and bone mineral density: A polygenic risk score analysis.	Ulna and radius bone mineral density	2,286 European ancestry individuals	NA	7q31.31	WNT16	CPED1 - WNT16	ENSG00000106034	ENSG00000002745		9258	18667	rs6980043-?	rs6980043	0	6980043	intron_variant	1	NR	3e-15	14.5229		NA		Affymetrix [753382]	N
4	rs147514708	7	120946754	rs6980043	2018-10-19	30172743	Liang X	2018-08-30	Bone	www.ncbi.nlm.nih.gov/pubmed/30172743	Assessing the genetic correlations between early growth parameters and bone mineral density: A polygenic risk score analysis.	Total body bone mineral density	2,286 European ancestry individuals	NA	7q31.31	WNT16	CPED1 - WNT16	ENSG00000106034	ENSG00000002745		9258	18667	rs6980043-?	rs6980043	0	6980043	intron_variant	1	NR	2e-06	5.69897		NA		Affymetrix [753382]	N
4	7:121026746_CAT_C	7	120966790	rs3779381	2019-01-28	30598549	Morris JA	2018-12-31	Nat Genet	www.ncbi.nlm.nih.gov/pubmed/30598549	An atlas of genetic influences on osteoporosis in humans and mice.	Heel bone mineral density	426,824 British ancestry individuals	NA	7q31.31	WNT16	WNT16			ENSG00000002745	NA	NA	rs3779381-A	rs3779381	0	3779381	intron_variant	0	0.74094	4e-143	142.398		0.0793046	[0.073-0.085] unit decrease	NR [13737936] (imputed)	N
4	7:121026746_CAT_C	7	120966790	rs3779381	2018-07-04	29499414	Pei YF	2018-02-27	Bone	www.ncbi.nlm.nih.gov/pubmed/29499414	Joint study of two genome-wide association meta-analyses identified 20p12.1 and 20q13.33 for bone mineral density.	Lumbar spine bone mineral density	up to 4,692 European ancestry individuals, up to 1,539 Han Chinese ancestry individuals, up to 849 African American individuals, up to 446 Hispanic individuals, 2,882 European ancestry whole-genome sequenced individuals, 3,549 European ancestry whole-exome sequenced individuals, 26,534 European ancestry non-array genotype imputed individuals	NA	7q31.31	WNT16	WNT16			ENSG00000002745	NA	NA	rs3779381-A	rs3779381	0	3779381	intron_variant	0	0.742765	1e-18	18		0.0782	[0.061-0.096] unit decrease	Affymetrix, Illumina [7998108] (imputed)	N
4	7:121026746_CAT_C	7	120966790	rs3779381	2018-07-04	29499414	Pei YF	2018-02-27	Bone	www.ncbi.nlm.nih.gov/pubmed/29499414	Joint study of two genome-wide association meta-analyses identified 20p12.1 and 20q13.33 for bone mineral density.	Femoral neck bone mineral density	up to 4,692 European ancestry individuals, up to 1,539 Han Chinese ancestry individuals, up to 849 African American individuals, up to 446 Hispanic individuals, 2,882 European ancestry whole-genome sequenced individuals, 3,549 European ancestry whole-exome sequenced individuals, 26,534 European ancestry non-array genotype imputed individuals	NA	7q31.31	WNT16	WNT16			ENSG00000002745	NA	NA	rs3779381-A	rs3779381	0	3779381	intron_variant	0	0.742765	1e-14	14		0.0605	[0.045-0.076] unit decrease	Affymetrix, Illumina [7998108] (imputed)	N
4	7:121026746_CAT_C	7	120966790	rs3779381	2017-07-14	28472463	Mullin BH	2017-05-04	Hum Mol Genet	www.ncbi.nlm.nih.gov/pubmed/28472463	Genome-wide association study meta-analysis for quantitative ultrasound parameters of bone identifies five novel loci for broadband ultrasound attenuation.	Bone ultrasound measurement (velocity of sound)	1,268 whole genome sequenced European ancestry women, 8,880 European ancestry women, 6,479 European ancestry men	NA	7q31.31	WNT16	WNT16			ENSG00000002745	NA	NA	rs3779381-G	rs3779381	0	3779381	intron_variant	0	0.25	1e-21	21	(male)	0.19	[0.15-0.23] unit increase	Illumina [11973598] (imputed)	N
4	7:121026746_CAT_C	7	120966790	rs3779381	2019-02-08	30251476	Lopez-Mejias R	2018-09-24	Arthritis Rheumatol	www.ncbi.nlm.nih.gov/pubmed/30251476	A genome-wide association study identifies a 3'UTR genetic variant of RARB associated with carotid intima-media thickness in rheumatoid arthritis.	Ischemic heart disease in rheumatoid arthritis	224 Spanish ancestry patients, 2,765 Spanish ancestry controls	NA	7q31.31	WNT16	WNT16			ENSG00000002745	NA	NA	rs3779381-G	rs3779381	0	3779381	intron_variant	0	0.283	2e-07	6.69897		1.77	[1.23-2.19]	Illumina [63089444] (imputed)	N
4	7:121026746_CAT_C	7	120966790	rs3779381	2019-06-21	31015401	Wu Y	2019-04-23	Nat Commun	www.ncbi.nlm.nih.gov/pubmed/31015401	Genome-wide association study of medication-use and associated disease in the UK Biobank.	Medication use (drugs affecting bone structure and mineralization)	7,870 European ancestry cases, 207,798 European ancestry controls	NA	7q31.31	WNT16	WNT16			ENSG00000002745	NA	NA	rs3779381-G	rs3779381	0	3779381	intron_variant	0	0.258819	5e-10	9.30103		0.11387	[0.078-0.15] unit decrease	Affymetrix [7288503] (imputed)	N
4	7:121026746_CAT_C	7	120966790	rs3779381	2021-12-14	34594039	Sakaue S	2021-09-30	Nat Genet	www.ncbi.nlm.nih.gov/pubmed/34594039	A cross-population atlas of genetic associations for 220 human phenotypes.	Osteoporosis	8,520 European ancestry cases, 479,981 European ancestry controls, 9,794 East Asian ancestry cases, 168,932 East Asian ancestry controls	NA	7q31.31		WNT16			ENSG00000002745	NA	NA	rs3779381-G	rs3779381	0	3779381	intron_variant	0	NR	5e-15	14.301		0.1162	[0.087-0.145] unit decrease	Affymetrix, Illumina [25844994] (imputed)	N
4	7:121026746_CAT_C	7	120966790	rs3779381	2021-12-14	34594039	Sakaue S	2021-09-30	Nat Genet	www.ncbi.nlm.nih.gov/pubmed/34594039	A cross-population atlas of genetic associations for 220 human phenotypes.	Medication use (drugs affecting bone structure and mineralization)	7,870 European ancestry cases, 207,798 European ancestry controls, 6,143 East Asian ancestry cases, 172,583 East Asian ancestry controls	NA	7q31.31		WNT16			ENSG00000002745	NA	NA	rs3779381-G	rs3779381	0	3779381	intron_variant	0	NR	5e-11	10.301		0.1024	[0.072-0.133] unit decrease	Affymetrix, Illumina [15248280] (imputed)	N
4	rs2908004	7	120969769	rs2908004	2014-12-18	24945404	Kemp JP	2014-06-19	PLoS Genet	www.ncbi.nlm.nih.gov/pubmed/24945404	Phenotypic dissection of bone mineral density reveals skeletal site specificity and facilitates the identification of novel loci in the genetic regulation of bone mass attainment.	Bone mineral density (paediatric, lower limb)	8,007 European ancestry children, 289 Surinamese ancestry children, 300 Turkish ancestry children, 232 Moroccan ancestry children, 588 children	NA	7q31.31	FAM3C, WNT16, CPED1	WNT16			ENSG00000002745	NA	NA	rs2908004-A	rs2908004	0	2908004	missense_variant	0	0.47	3e-11	10.5229		0.1	[0.071-0.129] unit increase	Illumina [~ 2500000] (imputed)	N
4	rs2908004	7	120969769	rs2908004	2014-12-18	24945404	Kemp JP	2014-06-19	PLoS Genet	www.ncbi.nlm.nih.gov/pubmed/24945404	Phenotypic dissection of bone mineral density reveals skeletal site specificity and facilitates the identification of novel loci in the genetic regulation of bone mass attainment.	Bone mineral density (paediatric, lower limb)	8,007 European ancestry children, 289 Surinamese ancestry children, 300 Turkish ancestry children, 232 Moroccan ancestry children, 588 children	NA	7q31.31	FAM3C, WNT16, CPED1	WNT16			ENSG00000002745	NA	NA	rs2908004-A	rs2908004	0	2908004	missense_variant	0	NR	1e-09	9	(EA)	0.1039	[0.07-0.138] unit increase	Illumina [~ 2500000] (imputed)	N
4	rs2908004	7	120969769	rs2908004	2012-09-12	22792071	Zheng HF	2012-07-05	PLoS Genet	www.ncbi.nlm.nih.gov/pubmed/22792071	WNT16 influences bone mineral density, cortical bone thickness, bone strength, and osteoporotic fracture risk.	Bone mineral density	5,672 European ancestry individuals	NA	7q31.31	WNT16	WNT16			ENSG00000002745	NA	NA	rs2908004-G	rs2908004	0	2908004	missense_variant	0	0.58	1e-15	15		0.16	[NR] mg/cm3 decrease	Affymetrix, Illumina [~ 2500000] (imputed)	N
4	rs2908004	7	120969769	rs2908004	2022-05-31	33875891	Smith SM	2021-04-19	Nat Neurosci	www.ncbi.nlm.nih.gov/pubmed/33875891	An expanded set of genome-wide association studies of brain imaging phenotypes in UK Biobank.	IDP T1 SIENAX brain-unnormalised volume	22,138 British ancestry individuals	11,086 British ancestry individuals	7q31.31		WNT16			ENSG00000002745	NA	NA	rs2908004-A	rs2908004	0	2908004	missense_variant	0	0.444	1e-14	14		0.074	[0.054-0.094] unit increase	Affymetrix [17103079] (imputed)	N
4	rs2908004	7	120969769	rs2908004	2022-05-31	33875891	Smith SM	2021-04-19	Nat Neurosci	www.ncbi.nlm.nih.gov/pubmed/33875891	An expanded set of genome-wide association studies of brain imaging phenotypes in UK Biobank.	IDP T1 FAST ROIs L temporal pole	22,133 British ancestry individuals	11,086 British ancestry individuals	7q31.31		WNT16			ENSG00000002745	NA	NA	rs2908004-A	rs2908004	0	2908004	missense_variant	0	0.444	7e-14	13.1549		0.071	[0.051-0.091] unit increase	Affymetrix [17103079] (imputed)	N
4	rs2908004	7	120969769	rs2908004	2022-05-31	33875891	Smith SM	2021-04-19	Nat Neurosci	www.ncbi.nlm.nih.gov/pubmed/33875891	An expanded set of genome-wide association studies of brain imaging phenotypes in UK Biobank.	IDP T1 SIENAX peripheral grey unnormalised volume	22,138 British ancestry individuals	11,086 British ancestry individuals	7q31.31		WNT16			ENSG00000002745	NA	NA	rs2908004-A	rs2908004	0	2908004	missense_variant	0	0.444	1e-21	21		0.091	[0.073-0.109] unit increase	Affymetrix [17103079] (imputed)	N
4	rs2908004	7	120969769	rs2908004	2022-05-31	33875891	Smith SM	2021-04-19	Nat Neurosci	www.ncbi.nlm.nih.gov/pubmed/33875891	An expanded set of genome-wide association studies of brain imaging phenotypes in UK Biobank.	IDP T1 SIENAX grey normalised volume	22,138 British ancestry individuals	11,086 British ancestry individuals	7q31.31		WNT16			ENSG00000002745	NA	NA	rs2908004-A	rs2908004	0	2908004	missense_variant	0	0.444	7e-19	18.1549		0.084	[0.064-0.104] unit increase	Affymetrix [17103079] (imputed)	N
4	rs2908004	7	120969769	rs2908004	2022-05-31	33875891	Smith SM	2021-04-19	Nat Neurosci	www.ncbi.nlm.nih.gov/pubmed/33875891	An expanded set of genome-wide association studies of brain imaging phenotypes in UK Biobank.	IDP T1 SIENAX grey unnormalised volume	22,138 British ancestry individuals	11,086 British ancestry individuals	7q31.31		WNT16			ENSG00000002745	NA	NA	rs2908004-A	rs2908004	0	2908004	missense_variant	0	0.444	2e-18	17.699		0.084	[0.064-0.104] unit increase	Affymetrix [17103079] (imputed)	N
4	rs2908004	7	120969769	rs2908004	2022-05-31	33875891	Smith SM	2021-04-19	Nat Neurosci	www.ncbi.nlm.nih.gov/pubmed/33875891	An expanded set of genome-wide association studies of brain imaging phenotypes in UK Biobank.	IDP T1 SIENAX brain-normalised volume	22,138 British ancestry individuals	11,086 British ancestry individuals	7q31.31		WNT16			ENSG00000002745	NA	NA	rs2908004-A	rs2908004	0	2908004	missense_variant	0	0.444	4e-15	14.3979		0.075	[0.055-0.095] unit increase	Affymetrix [17103079] (imputed)	N
4	rs2908004	7	120973621	rs2536189	2022-05-31	33875891	Smith SM	2021-04-19	Nat Neurosci	www.ncbi.nlm.nih.gov/pubmed/33875891	An expanded set of genome-wide association studies of brain imaging phenotypes in UK Biobank.	IDP T1 SIENAX peripheral grey normalised volume	22,138 British ancestry individuals	11,086 British ancestry individuals	7q31.31		WNT16			ENSG00000002745	NA	NA	rs2536189-G	rs2536189	0	2536189	intron_variant	0	0.448	4e-22	21.3979		0.092	[0.074-0.11] unit increase	Affymetrix [17103079] (imputed)	N
4	rs2908004	7	120973621	rs2536189	2019-02-08	30595370	Kichaev G	2018-12-27	Am J Hum Genet	www.ncbi.nlm.nih.gov/pubmed/30595370	Leveraging Polygenic Functional Enrichment to Improve GWAS Power.	Lung function (FEV1/FVC)	approximately 370,000 European ancestry individuals	NA	7q31.31		WNT16			ENSG00000002745	NA	NA	rs2536189-?	rs2536189	0	2536189	intron_variant	0	NR	4e-10	9.39794		NA		NR [~ 8900000] (imputed)	N
4	7:121026746_CAT_C	7	120974765	rs3801387	2018-03-05	29304378	Medina-Gomez C	2018-01-04	Am J Hum Genet	www.ncbi.nlm.nih.gov/pubmed/29304378	Life-Course Genome-wide Association Study Meta-analysis of Total Body BMD and Assessment of Age-Specific Effects.	Total body bone mineral density	56,284 European ancestry individuals, up to 1,333 African American individuals, up to 9,328 admixed individuals	NA	7q31.31	NR	WNT16			ENSG00000002745	NA	NA	rs3801387-A	rs3801387	0	3801387	intron_variant	0	0.7279	1e-100	100		0.1347	unit decrease	Affymetrix, Illumina [~ 23700000] (imputed)	N
4	7:121026746_CAT_C	7	120974765	rs3801387	2018-03-05	29304378	Medina-Gomez C	2018-01-04	Am J Hum Genet	www.ncbi.nlm.nih.gov/pubmed/29304378	Life-Course Genome-wide Association Study Meta-analysis of Total Body BMD and Assessment of Age-Specific Effects.	Total body bone mineral density	56,284 European ancestry individuals, up to 1,333 African American individuals, up to 9,328 admixed individuals	NA	7q31.31	NR	WNT16			ENSG00000002745	NA	NA	rs3801387-A	rs3801387	0	3801387	intron_variant	0	0.7337	3e-87	86.5229	(European)	0.1377	unit decrease	Affymetrix, Illumina [~ 23700000] (imputed)	N
4	7:121026746_CAT_C	7	120974765	rs3801387	2018-03-05	29304378	Medina-Gomez C	2018-01-04	Am J Hum Genet	www.ncbi.nlm.nih.gov/pubmed/29304378	Life-Course Genome-wide Association Study Meta-analysis of Total Body BMD and Assessment of Age-Specific Effects.	Total body bone mineral density (age 45-60)	18,805 European individuals	NA	7q31.31	NR	WNT16			ENSG00000002745	NA	NA	rs3801387-A	rs3801387	0	3801387	intron_variant	0	0.7348	3e-30	29.5229		0.1359	unit decrease	Affymetrix, Illumina [~ 23700000] (imputed)	N
4	7:121026746_CAT_C	7	120974765	rs3801387	2018-03-05	29304378	Medina-Gomez C	2018-01-04	Am J Hum Genet	www.ncbi.nlm.nih.gov/pubmed/29304378	Life-Course Genome-wide Association Study Meta-analysis of Total Body BMD and Assessment of Age-Specific Effects.	Total body bone mineral density (age over 60)	22,504 European ancestry and African American individuals	NA	7q31.31	NR	WNT16			ENSG00000002745	NA	NA	rs3801387-A	rs3801387	0	3801387	intron_variant	0	0.7266	3e-35	34.5229		0.1337	unit decrease	Affymetrix, Illumina [~ 23700000] (imputed)	N
4	7:121026746_CAT_C	7	120974765	rs3801387	2013-04-11	22504420	Estrada K	2012-04-15	Nat Genet	www.ncbi.nlm.nih.gov/pubmed/22504420	Genome-wide meta-analysis identifies 56 bone mineral density loci and reveals 14 loci associated with risk of fracture.	Lumbar spine bone mineral density	Up to 32,961 European and East Asian ancestry individuals	Up to 50,933 European and East Asian ancestry individuals	7q31.31	WNT16	WNT16			ENSG00000002745	NA	NA	rs3801387-A	rs3801387	0	3801387	intron_variant	0	0.74	3e-51	50.5229		0.09	[NR] unit decrease	Affymetrix, Illumina [~ 2500000] (imputed)	N
4	7:121026746_CAT_C	7	120974765	rs3801387	2022-04-13	34673960	Greenbaum J	2021-10-21	Hum Mol Genet	www.ncbi.nlm.nih.gov/pubmed/34673960	A multi-ethnic whole genome sequencing study to identify novel loci for bone mineral density.	Bone mineral density (spine)	1,825 African American females, 26,724 European ancestry females, 1,683 Hispanic females	NA	7q31.31		WNT16			ENSG00000002745	NA	NA	rs3801387-?	rs3801387	0	3801387	intron_variant	0	NR	2e-22	21.699		NA		NR [NR] (imputed)	N
4	rs2908004	7	120979089	rs2707466	2012-09-12	22792071	Zheng HF	2012-07-05	PLoS Genet	www.ncbi.nlm.nih.gov/pubmed/22792071	WNT16 influences bone mineral density, cortical bone thickness, bone strength, and osteoporotic fracture risk.	Cortical thickness	5,878 European ancestry individuals	1,032 European ancestry individuals	7q31.31	WNT16	WNT16			ENSG00000002745	NA	NA	rs2707466-C	rs2707466	0	2707466	missense_variant	0	NR	2e-10	9.69897		0.11	[0.071-0.149] mm decrease	Affymetrix, Illumina [~ 2500000] (imputed)	N
4	7:121026746_CAT_C	7	120983343	rs10242100	2014-07-20	24249740	Zhang L	2013-11-17	Hum Mol Genet	www.ncbi.nlm.nih.gov/pubmed/24249740	Multistage genome-wide association meta-analyses identified two new loci for bone mineral density.	Bone mineral density	5,833 European ancestry females, 2,639 European ancestry males, 784 Han Chinese ancestry females, 763 Han Chinese ancestry males, 712 African American females, 409 Hispanic females	7,010 European ancestry females, 3,772 European ancestry males, 2,980 East Asian ancestry females, 2,159 East Asian ancestry males	7q31.31	WNT16	WNT16 - FAM3C	ENSG00000002745	ENSG00000196937		2185	5589	rs10242100-?	rs10242100	0	10242100	downstream_gene_variant	1	NR	2e-10	9.69897	(hip)	NA		Affymetrix, Illumina [5842825] (imputed)	N
4	7:121026746_CAT_C	7	120983343	rs10242100	2018-03-05	29304378	Medina-Gomez C	2018-01-04	Am J Hum Genet	www.ncbi.nlm.nih.gov/pubmed/29304378	Life-Course Genome-wide Association Study Meta-analysis of Total Body BMD and Assessment of Age-Specific Effects.	Total body bone mineral density (age 30-45)	10,062 European and unknown ancestry individuals	NA	7q31.31	NR	WNT16 - FAM3C	ENSG00000002745	ENSG00000196937		2185	5589	rs10242100-A	rs10242100	0	10242100	downstream_gene_variant	1	0.7296	8e-23	22.0969		0.1614	unit decrease	Affymetrix, Illumina [~ 23700000] (imputed)	N
4	7:121026746_CAT_C	7	120983343	rs10242100	2021-11-29	33893285	Guindo-Martinez M	2021-04-23	Nat Commun	www.ncbi.nlm.nih.gov/pubmed/33893285	The impact of non-additive genetic associations on age-related complex diseases.	Osteoporosis	5,399 European ancestry cases, 51,238 European ancestry controls	NA	7q31.31		WNT16 - FAM3C	ENSG00000002745	ENSG00000196937		2185	5589	rs10242100-G	rs10242100	0	10242100	downstream_gene_variant	1	0.276502	3e-08	7.52288		0.87		Affymetrix [15544346] (imputed)	N
4	7:121026746_CAT_C	7	120983343	rs10242100	2022-11-23	35164939	van der Meer D	2022-02-11	Biol Psychiatry	www.ncbi.nlm.nih.gov/pubmed/35164939	Boosting Schizophrenia Genetics by Utilizing Genetic Overlap With Brain Morphology.	Brain morphology (MOSTest)	33,735 white British ancestry individuals	NA	7q31.31		WNT16 - FAM3C	ENSG00000002745	ENSG00000196937		2185	5589	rs10242100-?	rs10242100	0	10242100	downstream_gene_variant	1	NR	8e-22	21.0969		NA		NR [9061072] (imputed)	N
4	rs2908004	7	120984041	rs2536185	2021-12-15	34560273	Shadrin AA	2021-09-21	Neuroimage	www.ncbi.nlm.nih.gov/pubmed/34560273	Vertex-wise multivariate genome-wide association study identifies 780 unique genetic loci associated with cortical morphology.	Cortical thickness	35,657 White British ancestry individuals	NA	7q31.31	NR	WNT16 - FAM3C	ENSG00000002745	ENSG00000196937		2883	4891	rs2536185-T	rs2536185	0	2536185	downstream_gene_variant	1	0.4485	5e-12	11.301		NA		NR [9056863] (imputed)	N
4	7:121026746_CAT_C	7	120994169	rs3801383	2022-05-31	33875891	Smith SM	2021-04-19	Nat Neurosci	www.ncbi.nlm.nih.gov/pubmed/33875891	An expanded set of genome-wide association studies of brain imaging phenotypes in UK Biobank.	IDP T1 FAST ROIs R temporal pole	22,133 British ancestry individuals	11,086 British ancestry individuals	7q31.31		FAM3C			ENSG00000196937	NA	NA	rs3801383-T	rs3801383	0	3801383	intron_variant	0	0.279	4e-15	14.3979		0.083	[0.061-0.105] unit increase	Affymetrix [17103079] (imputed)	N
4	7:121026746_CAT_C	7	120994169	rs3801383	2022-04-13	34673960	Greenbaum J	2021-10-21	Hum Mol Genet	www.ncbi.nlm.nih.gov/pubmed/34673960	A multi-ethnic whole genome sequencing study to identify novel loci for bone mineral density.	Bone mineral density (femoral neck)	2,948 African American individuals, 39,107 European ancestry individuals, 2,451 Hispanic individuals	NA	7q31.31		FAM3C			ENSG00000196937	NA	NA	rs3801383-?	rs3801383	0	3801383	intron_variant	0	NR	6e-17	16.2218		NA		NR [15500000] (imputed)	N
4	rs2908004	7	120997560	rs2536172	2019-04-18	30779856	Lu HF	2019-02-19	J Bone Miner Res	www.ncbi.nlm.nih.gov/pubmed/30779856	A meta-analysis of genome-wide association studies identifies three loci associated with stiffness index of the calcaneus.	Calcaneus stiffness index	7,742 Taiwanese ancestry individuals	2,955 Korean ancestry individuals	7q31.31	FAM3C	FAM3C			ENSG00000196937	NA	NA	rs2536172-?	rs2536172	0	2536172	intron_variant	0	0.4085	3e-13	12.5229		0.1165	[0.085-0.148] unit increase	Affymetrix [~ 6100000] (imputed)	N
4	7:121026746_CAT_C	7	121000718	rs7807953	2022-03-07	34910505	van der Meer D	2021-12-15	Sci Adv	www.ncbi.nlm.nih.gov/pubmed/34910505	The genetic architecture of human cortical folding.	Vertex-wise cortical thickness	33,748 European ancestry individuals	NA	7q31.31		FAM3C			ENSG00000196937	NA	NA	rs7807953-T	rs7807953	0	7807953	intron_variant	0	0.26	2e-13	12.699		7.36	z score increase	Affymetrix [9061022] (imputed)	N
4	7:121026746_CAT_C	7	121000931	rs7808155	2022-05-31	33875891	Smith SM	2021-04-19	Nat Neurosci	www.ncbi.nlm.nih.gov/pubmed/33875891	An expanded set of genome-wide association studies of brain imaging phenotypes in UK Biobank.	QC T1-to-standard nonlinear alignment discrepancy	22,138 British ancestry individuals	11,086 British ancestry individuals	7q31.31		FAM3C			ENSG00000196937	NA	NA	rs7808155-G	rs7808155	0	7808155	intron_variant	0	0.279	6e-31	30.2218		0.122	[0.1-0.14] unit decrease	Affymetrix [17103079] (imputed)	N
4	7:121026746_CAT_C	7	121000931	rs7808155	2022-04-13	34673960	Greenbaum J	2021-10-21	Hum Mol Genet	www.ncbi.nlm.nih.gov/pubmed/34673960	A multi-ethnic whole genome sequencing study to identify novel loci for bone mineral density.	Bone mineral density (spine)	2,948 African American individuals, 39,107 European ancestry individuals, 2,451 Hispanic individuals	NA	7q31.31		FAM3C			ENSG00000196937	NA	NA	rs7808155-?	rs7808155	0	7808155	intron_variant	0	NR	1e-21	21		NA		NR [15500000] (imputed)	N
4	7:121026746_CAT_C	7	121018579	rs917727	2017-09-21	28743860	Medina-Gomez C	2017-07-25	Nat Commun	www.ncbi.nlm.nih.gov/pubmed/28743860	Bivariate genome-wide association meta-analysis of pediatric musculoskeletal traits reveals pleiotropic effects at the SREBF1/TOM1L2 locus.	TB-LM or TBLH-BMD (pleiotropy)	8,327 European ancestry individuals, 2,087 individuals	NA	7q31.31	WNT16, CPED1	FAM3C			ENSG00000196937	NA	NA	rs917727-T	rs917727	0	917727	intron_variant	0	0.29	3e-20	19.5229		NA		Illumina [2276811] (imputed)	N
4	7:121026746_CAT_C	7	121018579	rs917727	2017-09-21	28743860	Medina-Gomez C	2017-07-25	Nat Commun	www.ncbi.nlm.nih.gov/pubmed/28743860	Bivariate genome-wide association meta-analysis of pediatric musculoskeletal traits reveals pleiotropic effects at the SREBF1/TOM1L2 locus.	Bone mineral density (paediatric, total body less femoral head)	8,327 European ancestry individuals, 2,087 individuals	NA	7q31.31	WNT16, CPED1	FAM3C			ENSG00000196937	NA	NA	rs917727-T	rs917727	0	917727	intron_variant	0	0.29	5e-17	16.301		0.1289	[NR] unit increase	Illumina [2276811] (imputed)	N
4	7:121026746_CAT_C	7	121018579	rs917727	2012-09-11	22792070	Medina-Gomez C	2012-07-05	PLoS Genet	www.ncbi.nlm.nih.gov/pubmed/22792070	Meta-analysis of genome-wide scans for total body BMD in children and adults reveals allelic heterogeneity and age-specific effects at the WNT16 locus.	Bone mineral density	1,834 European ancestry children, 825 children	11,052 European ancestry individuals	7q31.31	WNT16	FAM3C			ENSG00000196937	NA	NA	rs917727-T	rs917727	0	917727	intron_variant	0	0.273	1e-27	27		0.154	[NR] unit increase	Illumina [3021329] (imputed)	N
4	7:121026746_CAT_C	7	121018857	rs917726	2018-03-05	29304378	Medina-Gomez C	2018-01-04	Am J Hum Genet	www.ncbi.nlm.nih.gov/pubmed/29304378	Life-Course Genome-wide Association Study Meta-analysis of Total Body BMD and Assessment of Age-Specific Effects.	Total body bone mineral density (age 0-15)	11,807 European and unknown ancestry individuals	NA	7q31.31	NR	FAM3C			ENSG00000196937	NA	NA	rs917726-A	rs917726	0	917726	intron_variant	0	0.7269	5e-21	20.301		0.137	unit decrease	Affymetrix, Illumina [~ 23700000] (imputed)	N
4	7:121026746_CAT_C	7	121025502	rs718766	2018-10-19	30172743	Liang X	2018-08-30	Bone	www.ncbi.nlm.nih.gov/pubmed/30172743	Assessing the genetic correlations between early growth parameters and bone mineral density: A polygenic risk score analysis.	Ulna and radius bone mineral density	2,286 European ancestry individuals	NA	7q31.31	FAM3C	FAM3C			ENSG00000196937	NA	NA	rs718766-?	rs718766	0	718766	intron_variant	0	NR	2e-10	9.69897		NA		Affymetrix [753382]	N
4	rs2908004	7	121031879	rs4727924	2022-01-14	33430342	Younes N	2021-01-07	J Pers Med	www.ncbi.nlm.nih.gov/pubmed/33430342	A Whole-Genome Sequencing Association Study of Low Bone Mineral Density Identifies New Susceptibility Loci in the Phase I Qatar Biobank Cohort.	Total body bone mineral density	3,000 Qatari ancestry individuals	NA	7q31.31		FAM3C			ENSG00000196937	NA	NA	rs4727924-T	rs4727924	0	4727924	intron_variant	0	NR	2e-11	10.699		NA		Illumina [1084750]	N
4	rs2908004	7	121031879	rs4727924	2022-01-14	33430342	Younes N	2021-01-07	J Pers Med	www.ncbi.nlm.nih.gov/pubmed/33430342	A Whole-Genome Sequencing Association Study of Low Bone Mineral Density Identifies New Susceptibility Loci in the Phase I Qatar Biobank Cohort.	Bone mineral density (spine)	3,000 Qatari ancestry individuals	NA	7q31.31		FAM3C			ENSG00000196937	NA	NA	rs4727924-?	rs4727924	0	4727924	intron_variant	0	NR	2e-08	7.69897		NA		Illumina [1084750]	N
4	rs2908004	7	121031879	rs4727924	2022-01-14	33430342	Younes N	2021-01-07	J Pers Med	www.ncbi.nlm.nih.gov/pubmed/33430342	A Whole-Genome Sequencing Association Study of Low Bone Mineral Density Identifies New Susceptibility Loci in the Phase I Qatar Biobank Cohort.	Bone mineral density (trunk)	3,000 Qatari ancestry individuals	NA	7q31.31		FAM3C			ENSG00000196937	NA	NA	rs4727924-?	rs4727924	0	4727924	intron_variant	0	NR	2e-08	7.69897		NA		Illumina [1084750]	N
4	7:121026746_CAT_C	7	121033121	rs7776725	2014-12-18	24945404	Kemp JP	2014-06-19	PLoS Genet	www.ncbi.nlm.nih.gov/pubmed/24945404	Phenotypic dissection of bone mineral density reveals skeletal site specificity and facilitates the identification of novel loci in the genetic regulation of bone mass attainment.	Bone mineral density (paediatric, total body less femoral head)	8,007 European ancestry children, 289 Surinamese ancestry children, 300 Turkish ancestry children, 232 Moroccan ancestry children, 588 children	NA	7q31.31	FAM3C, WNT16, CPED1	FAM3C			ENSG00000196937	NA	NA	rs7776725-C	rs7776725	0	7776725	intron_variant	0	0.27	6e-20	19.2218		0.159	[0.13-0.19] unit increase	Illumina [~ 2500000] (imputed)	N
4	7:121026746_CAT_C	7	121033121	rs7776725	2014-12-18	24945404	Kemp JP	2014-06-19	PLoS Genet	www.ncbi.nlm.nih.gov/pubmed/24945404	Phenotypic dissection of bone mineral density reveals skeletal site specificity and facilitates the identification of novel loci in the genetic regulation of bone mass attainment.	Bone mineral density (paediatric, total body less femoral head)	8,007 European ancestry children, 289 Surinamese ancestry children, 300 Turkish ancestry children, 232 Moroccan ancestry children, 588 children	NA	7q31.31	FAM3C, WNT16, CPED1	FAM3C			ENSG00000196937	NA	NA	rs7776725-C	rs7776725	0	7776725	intron_variant	0	NR	2e-15	14.699	(EA)	0.1582	[0.12-0.2] unit increase	Illumina [~ 2500000] (imputed)	N
4	7:121026746_CAT_C	7	121033121	rs7776725	2017-02-13	27424934	Choi HJ	2016-07-15	Bone	www.ncbi.nlm.nih.gov/pubmed/27424934	Genome-wide association study in East Asians suggests UHMK1 as a novel bone mineral density susceptibility gene.	Bone mineral density (femoral neck)	2,729 Korean ancestry individuals	1,547 Han Chinese ancestry individuals, 3,237 European ancestry individuals	7q31.31	WNT16	FAM3C			ENSG00000196937	NA	NA	rs7776725-C	rs7776725	0	7776725	intron_variant	0	0.13	1e-06	6		0.1	unit increase	Affymetrix [328918]	N
4	7:121026746_CAT_C	7	121033121	rs7776725	2017-02-13	27424934	Choi HJ	2016-07-15	Bone	www.ncbi.nlm.nih.gov/pubmed/27424934	Genome-wide association study in East Asians suggests UHMK1 as a novel bone mineral density susceptibility gene.	Bone mineral density (femoral neck)	2,729 Korean ancestry individuals	1,547 Han Chinese ancestry individuals, 3,237 European ancestry individuals	7q31.31	WNT16	FAM3C			ENSG00000196937	NA	NA	rs7776725-C	rs7776725	0	7776725	intron_variant	0	0.13	6e-07	6.22185	(females)	0.13	unit increase	Affymetrix [328918]	N
4	7:121026746_CAT_C	7	121033121	rs7776725	2017-02-13	27424934	Choi HJ	2016-07-15	Bone	www.ncbi.nlm.nih.gov/pubmed/27424934	Genome-wide association study in East Asians suggests UHMK1 as a novel bone mineral density susceptibility gene.	Bone mineral density (total hip)	2,729 Korean ancestry individuals	1,547 Chinese Han ancestry individuals, 3,237 European ancestry individuals	7q31.31	WNT16	FAM3C			ENSG00000196937	NA	NA	rs7776725-C	rs7776725	0	7776725	intron_variant	0	0.13	9e-09	8.04576		0.12	unit increase	Affymetrix [328918]	N
4	7:121026746_CAT_C	7	121033121	rs7776725	2017-02-13	27424934	Choi HJ	2016-07-15	Bone	www.ncbi.nlm.nih.gov/pubmed/27424934	Genome-wide association study in East Asians suggests UHMK1 as a novel bone mineral density susceptibility gene.	Bone mineral density (total hip)	2,729 Korean ancestry individuals	1,547 Chinese Han ancestry individuals, 3,237 European ancestry individuals	7q31.31	WNT16	FAM3C			ENSG00000196937	NA	NA	rs7776725-C	rs7776725	0	7776725	intron_variant	0	0.13	4e-08	7.39794	(females)	0.15	unit increase	Affymetrix [328918]	N
4	7:121026746_CAT_C	7	121033121	rs7776725	2018-04-30	26367794	Zheng HF	2015-10-01	Nature	www.ncbi.nlm.nih.gov/pubmed/26367794	Whole-genome sequencing identifies EN1 as a determinant of bone density and fracture.	Forearm bone mineral density	6,627 European ancestry individuals, 1,221 whole genome sequenced European ancestry individuals, 295 whole exome sequenced European ancestry individuals,	2,662 European ancestry individuals	7q31.31	WNT16, FAM3C	FAM3C			ENSG00000196937	NA	NA	rs7776725-C	rs7776725	0	7776725	intron_variant	0	0.285	1e-25	25		0.186	[0.15-0.22] unit increase	Illumina [at least 14018627] (imputed)	N
4	7:121026746_CAT_C	7	121033121	rs7776725	2009-05-05	19396169	Cho YS	2009-04-26	Nat Genet	www.ncbi.nlm.nih.gov/pubmed/19396169	A large-scale genome-wide association study of Asian populations uncovers genetic factors influencing eight quantitative traits.	Biomedical quantitative traits	8,842 Korean ancestry individuals	7,861 Korean ancestry individuals	7q31.31	FAM3C	FAM3C			ENSG00000196937	NA	NA	rs7776725-C	rs7776725	0	7776725	intron_variant	0	0.13	2e-06	5.69897	(BD-TT)	NA		Affymetrix [2156535] (imputed)	N
4	7:121026746_CAT_C	7	121033121	rs7776725	2009-05-05	19396169	Cho YS	2009-04-26	Nat Genet	www.ncbi.nlm.nih.gov/pubmed/19396169	A large-scale genome-wide association study of Asian populations uncovers genetic factors influencing eight quantitative traits.	Biomedical quantitative traits	8,842 Korean ancestry individuals	7,861 Korean ancestry individuals	7q31.31	FAM3C	FAM3C			ENSG00000196937	NA	NA	rs7776725-C	rs7776725	0	7776725	intron_variant	0	0.13	1e-11	11	(BD-RT)	NA		Affymetrix [2156535] (imputed)	N
4	7:121026746_CAT_C	7	121033121	rs7776725	2018-10-19	30172743	Liang X	2018-08-30	Bone	www.ncbi.nlm.nih.gov/pubmed/30172743	Assessing the genetic correlations between early growth parameters and bone mineral density: A polygenic risk score analysis.	Total body bone mineral density	2,286 European ancestry individuals	NA	7q31.31	FAM3C	FAM3C			ENSG00000196937	NA	NA	rs7776725-?	rs7776725	0	7776725	intron_variant	0	NR	2e-06	5.69897		NA		Affymetrix [753382]	N
4	7:121026746_CAT_C	7	121033121	rs7776725	2022-04-13	34673960	Greenbaum J	2021-10-21	Hum Mol Genet	www.ncbi.nlm.nih.gov/pubmed/34673960	A multi-ethnic whole genome sequencing study to identify novel loci for bone mineral density.	Bone mineral density (femoral neck)	1,825 African American females, 26,724 European ancestry females, 1,683 Hispanic females	NA	7q31.31		FAM3C			ENSG00000196937	NA	NA	rs7776725-?	rs7776725	0	7776725	intron_variant	0	NR	6e-15	14.2218		NA		NR [NR] (imputed)	N
5	rs80074088	8	119805578	rs80074088	2022-11-16	34791242	Knol MJ	2021-11-15	Hum Mol Genet	www.ncbi.nlm.nih.gov/pubmed/34791242	Genetic architecture of orbital telorism.	Orbital telorism	34,130 European ancestry individuals	NA	8q24.12		SAMD12-AS1			ENSG00000281641	NA	NA	rs80074088-?	rs80074088	0	80074088	intron_variant	0	NR	6e-09	8.22185		0.3141	[0.21-0.42] unit decrease	Affymetrix, Illumina [NR] (imputed)	N
5	rs80074088	8	119806645	rs34266810	2022-11-16	34791242	Knol MJ	2021-11-15	Hum Mol Genet	www.ncbi.nlm.nih.gov/pubmed/34791242	Genetic architecture of orbital telorism.	Orbital telorism	34,130 European ancestry individuals	NA	8q24.12		SAMD12-AS1			ENSG00000281641	NA	NA	rs34266810-?	rs34266810	0	34266810	intron_variant	0	NR	6e-09	8.22185		0.314	[0.21-0.42] unit increase	Affymetrix, Illumina [NR] (imputed)	N
5	rs11784196	8	119809322	rs80294347	2021-06-29	33462484	Sinnott-Armstrong N	2021-01-18	Nat Genet	www.ncbi.nlm.nih.gov/pubmed/33462484	Genetics of 35 blood and urine biomarkers in the UK Biobank.	Serum alkaline phosphatase levels	342,535 European ancestry individuals, 6,019 African ancestry individuals, 7,337 South Asian ancestry individuals	NA	8q24.12	NR	SAMD12-AS1			ENSG00000281641	NA	NA	rs80294347-A	rs80294347	0	80294347	intron_variant	0	NR	5e-21	20.301		0.0429	[0.034-0.052] unit increase	Affymetrix [9000000] (imputed)	N
5	rs11784196	8	119830680	rs903614	2013-01-30	23144326	Kim DK	2012-11-09	Am J Respir Crit Care Med	www.ncbi.nlm.nih.gov/pubmed/23144326	Genome-wide association analysis of blood biomarkers in chronic obstructive pulmonary disease.	Chronic obstructive pulmonary disease-related biomarkers	Up to 1,951 European ancestry smokers	NA	8q24.12	KB-1137H10.1	SAMD12-AS1			ENSG00000281641	NA	NA	rs903614-C	rs903614	0	903614	intron_variant	0	0.1	3e-06	5.52288	(IL8)	NA		Illumina [588352]	N
5	8:119933039_TAA_T	8	119886923	rs2055101	2020-09-21	32888493	Chen MH	2020-09-01	Cell	www.ncbi.nlm.nih.gov/pubmed/32888493	Trans-ethnic and Ancestry-Specific Blood-Cell Genetics in 746,667 Individuals from 5 Global Populations.	Lymphocyte count	524,923 European ancestry individuals	NA	8q24.12	NR	SAMD12-AS1			ENSG00000281641	NA	NA	rs2055101-T	rs2055101	0	2055101	intron_variant	0	0.527164	2e-12	11.699		0.013407	[0.0097-0.0171] SD unit decrease	Affymetrix, Illumina [50265552] (imputed)	N
5	rs11573824	8	119923873	rs4355801	2008-06-10	18455228	Richards JB	2008-04-29	Lancet	www.ncbi.nlm.nih.gov/pubmed/18455228	Bone mineral density, osteoporosis, and osteoporotic fractures: a genome-wide association study.	Bone mineral density	2,094 European ancestry female individuals	6,463 European ancestry individuals	8q24.12	TNFRSF11B	SAMD12-AS1 - TNFRSF11B	ENSG00000281641	ENSG00000164761		5479	11923	rs4355801-A	rs4355801	0	4355801	regulatory_region_variant	1	0.53	8e-10	9.09691		0.09	[NR] SD decrease	Illumina [314075]	N
5	rs11573824	8	119932741	rs72680380	2020-09-21	32888493	Chen MH	2020-09-01	Cell	www.ncbi.nlm.nih.gov/pubmed/32888493	Trans-ethnic and Ancestry-Specific Blood-Cell Genetics in 746,667 Individuals from 5 Global Populations.	Lymphocyte count	643,370 African American or Afro-Caribbean, African ancestry, European ancestry, East Asian ancestry, Hispanic or Latin American and South Asian ancestry individuals	NA	8q24.12	NR	SAMD12-AS1 - TNFRSF11B	ENSG00000281641	ENSG00000164761		14347	3055	rs72680380-A	rs72680380	0	72680380	intergenic_variant	1	0.431449	4e-12	11.3979		NA		Affymetrix, Illumina [23472807] (imputed)	N
5	rs11573824	8	119941277	rs4876869	2022-05-31	33875891	Smith SM	2021-04-19	Nat Neurosci	www.ncbi.nlm.nih.gov/pubmed/33875891	An expanded set of genome-wide association studies of brain imaging phenotypes in UK Biobank.	IDP dMRI TBSS MD Corticospinal tract R	20,860 British ancestry individuals	10,496 British ancestry individuals	8q24.12		TNFRSF11B			ENSG00000164761	NA	NA	rs4876869-G	rs4876869	0	4876869	non_coding_transcript_exon_variant	0	0.468	1e-08	8		0.056	[0.036-0.076] unit decrease	Affymetrix [17103079] (imputed)	N
5	rs11573824	8	119946656	rs7010267	2018-03-05	29304378	Medina-Gomez C	2018-01-04	Am J Hum Genet	www.ncbi.nlm.nih.gov/pubmed/29304378	Life-Course Genome-wide Association Study Meta-analysis of Total Body BMD and Assessment of Age-Specific Effects.	Total body bone mineral density (age 45-60)	18,805 European individuals	NA	8q24.12	NR	TNFRSF11B			ENSG00000164761	NA	NA	rs7010267-A	rs7010267	0	7010267	intron_variant	0	0.4438	3e-15	14.5229		0.0838	unit increase	Affymetrix, Illumina [~ 23700000] (imputed)	N
5	rs11573824	8	119952750	rs6469788	2021-06-09	33972514	Pazoki R	2021-05-10	Nat Commun	www.ncbi.nlm.nih.gov/pubmed/33972514	Genetic analysis in European ancestry individuals identifies 517 loci associated with liver enzymes.	Liver enzyme levels (alkaline phosphatase)	437,438 European ancestry individuals	315,572 European ancestry individuals	8q24.12	TNFRSF11B	TNFRSF11B			ENSG00000164761	NA	NA	rs6469788-A	rs6469788	0	6469788	intron_variant	0	0.455536	4e-128	127.398		0.00543394	[0.005-0.0059] unit decrease	Affymetrix [13995440] (imputed)	N
5	rs11573824	8	119955111	rs6415470	2021-12-14	34594039	Sakaue S	2021-09-30	Nat Genet	www.ncbi.nlm.nih.gov/pubmed/34594039	A cross-population atlas of genetic associations for 220 human phenotypes.	Serum alkaline phosphatase levels	344,292 European ancestry individuals, 118,886 East Asian ancestry individuals	NA	8q24.12		TNFRSF11B			ENSG00000164761	NA	NA	rs6415470-A	rs6415470	0	6415470	intron_variant	0	NR	6e-113	112.222		0.0463	[0.042-0.05] unit increase	Affymetrix, Illumina [20533886] (imputed)	N
5	rs11573824	8	119959925	rs11573824	2018-07-28	29403010	Kanai M	2018-02-05	Nat Genet	www.ncbi.nlm.nih.gov/pubmed/29403010	Genetic analysis of quantitative traits in the Japanese population links cell types to complex human diseases.	Serum alkaline phosphatase levels	105,030 Japanese ancestry individuals	NA	8q24.12	TNFRSF11B	TNFRSF11B			ENSG00000164761	NA	NA	rs11573824-?	rs11573824	0	11573824	intron_variant	0	NR	2e-22	21.699		0.04675	[0.037-0.056] unit increase novel	Illumina [6108953] (imputed)	N
5	rs11573824	8	119959925	rs11573824	2021-02-19	33547301	Chen VL	2021-02-05	Nat Commun	www.ncbi.nlm.nih.gov/pubmed/33547301	Genome-wide association study of serum liver enzymes implicates diverse metabolic and liver pathology.	Serum alkaline phosphatase levels	390,964 European ancestry individuals	105,030 East Asian ancestry individuals	8q24.12	TNFRSF11B	TNFRSF11B			ENSG00000164761	NA	NA	rs11573824-T	rs11573824	0	11573824	intron_variant	0	0.54	1e-84	84		19.5	z-score increase	Affymetrix [4311822] (imputed)	N
5	rs11573824	8	119960661	rs6469789	2021-12-14	34594039	Sakaue S	2021-09-30	Nat Genet	www.ncbi.nlm.nih.gov/pubmed/34594039	A cross-population atlas of genetic associations for 220 human phenotypes.	Serum alkaline phosphatase levels	118,886 East Asian ancestry individuals	NA	8q24.12		TNFRSF11B			ENSG00000164761	NA	NA	rs6469789-G	rs6469789	0	6469789	intron_variant	0	0.709693	5e-26	25.301		0.0449373	[0.037-0.053] unit increase	Illumina [13474352] (imputed)	N
5	rs11573824	8	119963547	rs10955915	2022-08-04	35505052	Fan CC	2022-05-03	Nat Commun	www.ncbi.nlm.nih.gov/pubmed/35505052	Multivariate genome-wide association study on tissue-sensitive diffusion metrics highlights pathways that shape the human brain.	Whole brain restricted directional diffusion (multivariate analysis)	23,543 European ancestry individuals	11,555 European ancestry individuals, 3,030 non-European ancestry individuals	8q24.12		TNFRSF11B			ENSG00000164761	NA	NA	rs10955915-?	rs10955915	0	10955915	intron_variant	0	NR	1e-17	17	(EA)	NA		NR [NR] (imputed)	N
5	rs11573824	8	119964283	rs2073617	2018-01-29	29198719	Shaffer JR	2017-11-30	Am J Hum Genet	www.ncbi.nlm.nih.gov/pubmed/29198719	Multiethnic GWAS Reveals Polygenic Architecture of Earlobe Attachment.	Lobe attachment (rater-scored or self-reported)	66,741 European ancestry individuals, 5,062 Hispanic individuals, 2,857 Han Chinese ancestry individuals	NA	8q24.12	NR	TNFRSF11B - RNU6-12P	ENSG00000164761	ENSG00000207334		159	24469	rs2073617-?	rs2073617	0	2073617	upstream_gene_variant	1	NR	3e-06	5.52288		NA		Illumina [at least 7383741] (imputed)	N
5	rs11573824	8	119964283	rs2073617	2018-01-30	29273806	Demenais F	2017-12-22	Nat Genet	www.ncbi.nlm.nih.gov/pubmed/29273806	Multiancestry association study identifies new asthma risk loci that colocalize with immune-cell enhancer marks.	Asthma	19,954 European ancestry cases, 107,715 European ancestry controls, 2,149 African ancestry cases, 6,055 African ancestry controls, 1,239 Japanese ancestry cases, 3,976 Japanese ancestry controls, 606 Latino cases, 792 Latino controls	NA	8q24.12	TNFRSF11B, SAMD12, COLEC10	TNFRSF11B - RNU6-12P	ENSG00000164761	ENSG00000207334		159	24469	rs2073617-A	rs2073617	0	2073617	upstream_gene_variant	1	0.37	5e-06	5.30103	(Latino)	1.46	[1.24鈥1.71]	Affymetrix, Illumina, Perlegen [2831075] (imputed)	N
5	rs11573824	8	119964283	rs2073617	2022-11-16	34791242	Knol MJ	2021-11-15	Hum Mol Genet	www.ncbi.nlm.nih.gov/pubmed/34791242	Genetic architecture of orbital telorism.	Orbital telorism	34,130 European ancestry individuals	NA	8q24.12		TNFRSF11B - RNU6-12P	ENSG00000164761	ENSG00000207334		159	24469	rs2073617-?	rs2073617	0	2073617	upstream_gene_variant	1	NR	3e-11	10.5229		0.1428	[0.1-0.18] unit increase	Affymetrix, Illumina [NR] (imputed)	N
5	rs11573824	8	119968975	rs4242592	2020-02-18	31666285	Olafsson S	2019-10-30	Cancer Epidemiol Biomarkers Prev	www.ncbi.nlm.nih.gov/pubmed/31666285	Common and rare sequence variants influencing tumor biomarkers in blood.	Serum alkaline phosphatase levels	162,774 Icelandic ancestry individuals	NA	8q24.12	TNFRSF11B	TNFRSF11B - RNU6-12P	ENSG00000164761	ENSG00000207334		4851	19777	rs4242592-T	rs4242592	0	4242592	intergenic_variant	1	0.479	3e-10	9.52288		0.03	[0.03-0.02] unit decrease	Illumina [NR] (imputed)	N
5	rs7839059	8	119974708	rs1385499	2020-04-17	31669095	Zhu Z	2019-10-24	J Allergy Clin Immunol	www.ncbi.nlm.nih.gov/pubmed/31669095	Shared Genetic and Experimental Links between Obesity-Related Traits and Asthma Subtypes in UK Biobank.	Waist circumference adjusted for body mass index	457,690 European ancestry individuals	NA	8q24.12	NR	TNFRSF11B - RNU6-12P	ENSG00000164761	ENSG00000207334		10584	14044	rs1385499-?	rs1385499	0	1385499	regulatory_region_variant	1	NR	4e-10	9.39794		NA		Affymetrix [~ 8270000] (imputed)	N
5	rs7839059	8	119975670	rs1564860	2022-07-01	35361970	Okbay A	2022-03-31	Nat Genet	www.ncbi.nlm.nih.gov/pubmed/35361970	Polygenic prediction of educational attainment within and between families from genome-wide association analyses in 3 million individuals.	Educational attainment	3,037,499 European ancestry individuals	NA	8q24.12		TNFRSF11B - RNU6-12P	ENSG00000164761	ENSG00000207334		11546	13082	rs1564860-T	rs1564860	0	1564860	intergenic_variant	1	0.3051	5e-13	12.301		0.00820625	[0.006-0.0104] unit increase	Illumina [10675380] (imputed)	N
5	rs1485302	8	119976256	rs1485303	2020-02-27	31170332	Zheng J	2019-08-02	J Bone Miner Res	www.ncbi.nlm.nih.gov/pubmed/31170332	Mendelian Randomization Analysis Reveals a Causal Influence of Circulating Sclerostin Levels on Bone Mineral Density and Fractures.	Serum sclerostin levels	10,584 European ancestry individuals	NA	8q24.12	TNFRSF11B	TNFRSF11B - RNU6-12P	ENSG00000164761	ENSG00000207334		12132	12496	rs1485303-G	rs1485303	0	1485303	intergenic_variant	1	0.568	8e-08	7.09691		0.074	[0.047-0.101] NR increase	NR [5245208] (imputed)	N
5	rs1485302	8	119976256	rs1485303	2019-01-31	27476799	Nielson CM	2016-09-06	J Bone Miner Res	www.ncbi.nlm.nih.gov/pubmed/27476799	Novel Genetic Variants Associated With Increased Vertebral Volumetric BMD, Reduced Vertebral Fracture Risk, and Increased Expression of SLC1A3 and EPHB2.	Lumbar spine bone mineral density (trabecular)	12,287 European ancestry individuals	2,987 individuals	8q24.12	TNFRSF11B	TNFRSF11B - RNU6-12P	ENSG00000164761	ENSG00000207334		12132	12496	rs1485303-A	rs1485303	0	1485303	intergenic_variant	1	0.44	5e-09	8.30103		0.057	[0.033-0.081] unit decrease	Affymetrix, Illumina [up to 37790451] (imputed)	N
5	rs1485302	8	119976256	rs1485303	2019-01-31	27476799	Nielson CM	2016-09-06	J Bone Miner Res	www.ncbi.nlm.nih.gov/pubmed/27476799	Novel Genetic Variants Associated With Increased Vertebral Volumetric BMD, Reduced Vertebral Fracture Risk, and Increased Expression of SLC1A3 and EPHB2.	Lumbar spine bone mineral density (integral)	11,080 European ancestry individuals	NA	8q24.12	TNFRSF11B	TNFRSF11B - RNU6-12P	ENSG00000164761	ENSG00000207334		12132	12496	rs1485303-A	rs1485303	0	1485303	intergenic_variant	1	0.44	8e-06	5.09691		0.054	[0.03-0.078] unit decrease	Affymetrix, Illumina [up to 2659730] (imputed)	N
5	rs7839059	8	119976542	rs7839059	2017-01-25	27311723	Pei YF	2016-06-16	Osteoporos Int	www.ncbi.nlm.nih.gov/pubmed/27311723	Association of 3q13.32 variants with hip trochanter and intertrochanter bone mineral density identified by a genome-wide association study.	Bone mineral density (hip)	6,912 European ancestry individuals	845 African American individuals, 446 Hispanic individuals, 971 European ancestry individuals	8q24.12	TNFRSF11B	TNFRSF11B - RNU6-12P	ENSG00000164761	ENSG00000207334		12418	12210	rs7839059-C	rs7839059	0	7839059	intergenic_variant	1	NR	7e-09	8.1549	(trochanter)	0.1	[NR] unit decrease	Affymetrix [6879267] (imputed)	N
5	rs7839059	8	119976542	rs7839059	2013-05-21	23437003	Paternoster L	2013-02-21	PLoS Genet	www.ncbi.nlm.nih.gov/pubmed/23437003	Genetic determinants of trabecular and cortical volumetric bone mineral densities and bone microstructure.	Bone mineral density	up to 5,878 European ancestry individuals	up to 1,052 European ancestry individuals	8q24.12	TNFRSF11B	TNFRSF11B - RNU6-12P	ENSG00000164761	ENSG00000207334		12418	12210	rs7839059-A	rs7839059	0	7839059	intergenic_variant	1	0.34	1e-10	10	(Cortical vBMD)	0.1	[0.061-0.139] unit decrease	Illumina [2401124] (imputed)	N
5	rs11573824	8	119977792	rs2062375	2010-07-04	20548944	Hsu YH	2010-06-10	PLoS Genet	www.ncbi.nlm.nih.gov/pubmed/20548944	An integration of genome-wide association study and gene expression profiling to prioritize the discovery of novel susceptibility Loci for osteoporosis-related traits.	Osteoporosis-related phenotypes	2,038 European ancestry female individuals, 1,531 European ancestry male individuals	5,595 European ancestry female individuals, 2,126 European ancestry male individuals	8q24.12	TNFRSF11B	TNFRSF11B - RNU6-12P	ENSG00000164761	ENSG00000207334		13668	10960	rs2062375-G	rs2062375	0	2062375	intergenic_variant	1	0.45	3e-11	10.5229	(LS BMD, women)	0.14	[NR] g/cm2 increase	Affymetrix [433510]	N
5	rs11573824	8	119980069	rs6992497	2021-03-22	33339817	Nielsen JB	2020-12-18	Nat Commun	www.ncbi.nlm.nih.gov/pubmed/33339817	Loss-of-function genomic variants highlight potential therapeutic targets for cardiovascular disease.	Serum alkaline phosphatase levels	76,081 European ancestry individuals, 127,395 Japanese ancestry individuals	NA	8q24.12	COLEC10	TNFRSF11B - RNU6-12P	ENSG00000164761	ENSG00000207334		15945	8683	rs6992497-?	rs6992497	0	6992497	intergenic_variant	1		1e-27	27		0.0463	[0.038-0.055] unit increase	Illumina [31500000] (imputed)	N
5	rs11573824	8	119980069	rs6992497	2022-02-15	35078996	Gudjonsson A	2022-01-25	Nat Commun	www.ncbi.nlm.nih.gov/pubmed/35078996	A genome-wide association study of serum proteins reveals shared loci with common diseases.	Serum levels of protein SOST	5,367 Icelandic ancestry individuals	NA	8q24.12		TNFRSF11B - RNU6-12P	ENSG00000164761	ENSG00000207334		15945	8683	rs6992497-A	rs6992497	0	6992497	intergenic_variant	1	0.4709	3e-19	18.5229		0.143939	[0.11-0.18] unit increase	Illumina [7506463] (imputed)	N
5	rs4335155	8	120007395	rs1485307	2022-11-16	34791242	Knol MJ	2021-11-15	Hum Mol Genet	www.ncbi.nlm.nih.gov/pubmed/34791242	Genetic architecture of orbital telorism.	Orbital telorism	34,130 European ancestry individuals	NA	8q24.12		RNU6-12P - COLEC10	ENSG00000207334	ENSG00000184374		18537	296	rs1485307-?	rs1485307	0	1485307	upstream_gene_variant	1	NR	3e-11	10.5229		0.1421	[0.1-0.18] unit decrease	Affymetrix, Illumina [NR] (imputed)	N
5	rs11573824	8	120007420	rs2062377	2009-10-16	19801982	Rivadeneira F	2009-10-04	Nat Genet	www.ncbi.nlm.nih.gov/pubmed/19801982	Twenty bone-mineral-density loci identified by large-scale meta-analysis of genome-wide association studies.	Bone mineral density (spine)	19,195 European ancestry individuals	NA	8q24.12	TNFRSF11B	RNU6-12P - COLEC10	ENSG00000207334	ENSG00000184374		18562	271	rs2062377-T	rs2062377	0	2062377	regulatory_region_variant	1	0.44	4e-16	15.3979		0.09	[0.07-0.11] s.d. increase	Affymetrix, Illumina [2543686] (imputed)	N
5	rs11573824	8	120007420	rs2062377	2013-05-21	23437003	Paternoster L	2013-02-21	PLoS Genet	www.ncbi.nlm.nih.gov/pubmed/23437003	Genetic determinants of trabecular and cortical volumetric bone mineral densities and bone microstructure.	Bone mineral density	up to 5,878 European ancestry individuals	up to 1,052 European ancestry individuals	8q24.12	TNFRSF11B	RNU6-12P - COLEC10	ENSG00000207334	ENSG00000184374		18562	271	rs2062377-A	rs2062377	0	2062377	regulatory_region_variant	1	0.57	1e-07	7	(Cortical vBMD)	0.08	[0.041-0.119] unit decrease	Illumina [2401124] (imputed)	N
5	rs11573824	8	120007420	rs2062377	2013-04-11	22504420	Estrada K	2012-04-15	Nat Genet	www.ncbi.nlm.nih.gov/pubmed/22504420	Genome-wide meta-analysis identifies 56 bone mineral density loci and reveals 14 loci associated with risk of fracture.	Lumbar spine bone mineral density	Up to 32,961 European and East Asian ancestry individuals	Up to 50,933 European and East Asian ancestry individuals	8q24.12	TNFRSF11B	RNU6-12P - COLEC10	ENSG00000207334	ENSG00000184374		18562	271	rs2062377-A	rs2062377	0	2062377	regulatory_region_variant	1	0.57	3e-39	38.5229		0.08	[NR] unit decrease	Affymetrix, Illumina [~ 2500000] (imputed)	N
5	rs11573824	8	120008274	rs4567065	2022-04-13	34673960	Greenbaum J	2021-10-21	Hum Mol Genet	www.ncbi.nlm.nih.gov/pubmed/34673960	A multi-ethnic whole genome sequencing study to identify novel loci for bone mineral density.	Bone mineral density (spine)	1,123 African American males, 12,382 European ancestry males, 768 Hispanic males	NA	8q24.12		COLEC10			ENSG00000184374	NA	NA	rs4567065-?	rs4567065	0	4567065	intron_variant	0	NR	1e-08	8		NA		NR [NR] (imputed)	N
5	rs4335155	8	120012700	rs11995824	2018-03-05	29304378	Medina-Gomez C	2018-01-04	Am J Hum Genet	www.ncbi.nlm.nih.gov/pubmed/29304378	Life-Course Genome-wide Association Study Meta-analysis of Total Body BMD and Assessment of Age-Specific Effects.	Total body bone mineral density	56,284 European ancestry individuals, up to 1,333 African American individuals, up to 9,328 admixed individuals	NA	8q24.12	NR	COLEC10			ENSG00000184374	NA	NA	rs11995824-C	rs11995824	0	11995824	intron_variant	0	0.4319	1e-31	31		0.0675	unit increase	Affymetrix, Illumina [~ 23700000] (imputed)	N
5	rs4335155	8	120012700	rs11995824	2018-03-05	29304378	Medina-Gomez C	2018-01-04	Am J Hum Genet	www.ncbi.nlm.nih.gov/pubmed/29304378	Life-Course Genome-wide Association Study Meta-analysis of Total Body BMD and Assessment of Age-Specific Effects.	Total body bone mineral density	56,284 European ancestry individuals, up to 1,333 African American individuals, up to 9,328 admixed individuals	NA	8q24.12	NR	COLEC10			ENSG00000184374	NA	NA	rs11995824-C	rs11995824	0	11995824	intron_variant	0	0.4416	5e-32	31.301	(European)	0.074	unit increase	Affymetrix, Illumina [~ 23700000] (imputed)	N
5	rs4335155	8	120012700	rs11995824	2018-03-05	29304378	Medina-Gomez C	2018-01-04	Am J Hum Genet	www.ncbi.nlm.nih.gov/pubmed/29304378	Life-Course Genome-wide Association Study Meta-analysis of Total Body BMD and Assessment of Age-Specific Effects.	Total body bone mineral density (age over 60)	22,504 European ancestry and African American individuals	NA	8q24.12	NR	COLEC10			ENSG00000184374	NA	NA	rs11995824-C	rs11995824	0	11995824	intron_variant	0	0.4289	3e-16	15.5229		0.0806	unit increase	Affymetrix, Illumina [~ 23700000] (imputed)	N
5	rs4335155	8	120012700	rs11995824	2009-10-16	19801982	Rivadeneira F	2009-10-04	Nat Genet	www.ncbi.nlm.nih.gov/pubmed/19801982	Twenty bone-mineral-density loci identified by large-scale meta-analysis of genome-wide association studies.	Bone mineral density (hip)	19,195 European ancestry individuals	NA	8q24.12	TNFRSF11B	COLEC10			ENSG00000184374	NA	NA	rs11995824-G	rs11995824	0	11995824	intron_variant	0	0.55	7e-09	8.1549		0.07	[0.05-0.09] s.d. decrease	Affymetrix, Illumina [2543686] (imputed)	N
5	rs4335155	8	120012700	rs11995824	2022-04-13	34673960	Greenbaum J	2021-10-21	Hum Mol Genet	www.ncbi.nlm.nih.gov/pubmed/34673960	A multi-ethnic whole genome sequencing study to identify novel loci for bone mineral density.	Bone mineral density (femoral neck)	2,948 African American individuals, 39,107 European ancestry individuals, 2,451 Hispanic individuals	NA	8q24.12		COLEC10			ENSG00000184374	NA	NA	rs11995824-?	rs11995824	0	11995824	intron_variant	0	NR	2e-16	15.699		NA		NR [15500000] (imputed)	N
5	rs4335155	8	120012861	rs13264172	2018-07-04	29499414	Pei YF	2018-02-27	Bone	www.ncbi.nlm.nih.gov/pubmed/29499414	Joint study of two genome-wide association meta-analyses identified 20p12.1 and 20q13.33 for bone mineral density.	Lumbar spine bone mineral density	up to 4,692 European ancestry individuals, up to 1,539 Han Chinese ancestry individuals, up to 849 African American individuals, up to 446 Hispanic individuals, 2,882 European ancestry whole-genome sequenced individuals, 3,549 European ancestry whole-exome sequenced individuals, 26,534 European ancestry non-array genotype imputed individuals	NA	8q24.12	TNFRSF11B	COLEC10			ENSG00000184374	NA	NA	rs13264172-A	rs13264172	0	13264172	intron_variant	0	0.50513	3e-25	24.5229		0.0812	[0.066-0.096] unit decrease	Affymetrix, Illumina [7998108] (imputed)	N
5	rs4335155	8	120012861	rs13264172	2018-07-04	29499414	Pei YF	2018-02-27	Bone	www.ncbi.nlm.nih.gov/pubmed/29499414	Joint study of two genome-wide association meta-analyses identified 20p12.1 and 20q13.33 for bone mineral density.	Femoral neck bone mineral density	up to 4,692 European ancestry individuals, up to 1,539 Han Chinese ancestry individuals, up to 849 African American individuals, up to 446 Hispanic individuals, 2,882 European ancestry whole-genome sequenced individuals, 3,549 European ancestry whole-exome sequenced individuals, 26,534 European ancestry non-array genotype imputed individuals	NA	8q24.12	TNFRSF11B	COLEC10			ENSG00000184374	NA	NA	rs13264172-A	rs13264172	0	13264172	intron_variant	0	0.50513	1e-16	16		0.0571	[0.044-0.071] unit decrease	Affymetrix, Illumina [7998108] (imputed)	N
5	rs4335155	8	120012861	rs13264172	2022-04-13	34673960	Greenbaum J	2021-10-21	Hum Mol Genet	www.ncbi.nlm.nih.gov/pubmed/34673960	A multi-ethnic whole genome sequencing study to identify novel loci for bone mineral density.	Bone mineral density (femoral neck)	1,123 African American males, 12,382 European ancestry males, 768 Hispanic males	NA	8q24.12		COLEC10			ENSG00000184374	NA	NA	rs13264172-?	rs13264172	0	13264172	intron_variant	0	NR	1e-08	8		NA		NR [NR] (imputed)	N
5	rs11573824	8	120013090	rs13264791	2022-08-04	35505052	Fan CC	2022-05-03	Nat Commun	www.ncbi.nlm.nih.gov/pubmed/35505052	Multivariate genome-wide association study on tissue-sensitive diffusion metrics highlights pathways that shape the human brain.	Whole brain restricted isotropic diffusion (multivariate analysis)	23,543 European ancestry individuals	11,555 European ancestry individuals, 3,030 non-European ancestry individuals	8q24.12		COLEC10			ENSG00000184374	NA	NA	rs13264791-?	rs13264791	0	13264791	intron_variant	0	NR	4e-31	30.3979	(EA)	NA		NR [NR] (imputed)	N
5	rs4335155	8	120013276	rs4424296	2014-07-20	24249740	Zhang L	2013-11-17	Hum Mol Genet	www.ncbi.nlm.nih.gov/pubmed/24249740	Multistage genome-wide association meta-analyses identified two new loci for bone mineral density.	Bone mineral density	5,833 European ancestry females, 2,639 European ancestry males, 784 Han Chinese ancestry females, 763 Han Chinese ancestry males, 712 African American females, 409 Hispanic females	7,010 European ancestry females, 3,772 European ancestry males, 2,980 East Asian ancestry females, 2,159 East Asian ancestry males	8q24.12	TNFRSF11B	COLEC10			ENSG00000184374	NA	NA	rs4424296-?	rs4424296	0	4424296	intron_variant	0	NR	9e-14	13.0458	(spine)	NA		Affymetrix, Illumina [5842825] (imputed)	N
5	rs4335155	8	120013469	rs4335155	2020-02-05	31666681	Zhao B	2019-10-30	Mol Psychiatry	www.ncbi.nlm.nih.gov/pubmed/31666681	Large-scale GWAS reveals genetic architecture of brain white matter microstructure and genetic overlap with cognitive and mental health traits (n鈥=鈥17,706).	White matter microstructure (radial diusivities)	17,706 European ancestry individuals	NA	8q24.12	NR	COLEC10			ENSG00000184374	NA	NA	rs4335155-?	rs4335155	0	4335155	intron_variant	0		2e-08	7.69897	(Corticospinal tract )	NA		NR [8955960] (imputed)	N
5	rs4335155	8	120013469	rs4335155	2022-04-13	34673960	Greenbaum J	2021-10-21	Hum Mol Genet	www.ncbi.nlm.nih.gov/pubmed/34673960	A multi-ethnic whole genome sequencing study to identify novel loci for bone mineral density.	Bone mineral density (spine)	2,948 African American individuals, 39,107 European ancestry individuals, 2,451 Hispanic individuals	NA	8q24.12		COLEC10			ENSG00000184374	NA	NA	rs4335155-?	rs4335155	0	4335155	intron_variant	0	NR	2e-26	25.699		NA		NR [15500000] (imputed)	N
5	rs4335155	8	120013469	rs4335155	2022-04-13	34673960	Greenbaum J	2021-10-21	Hum Mol Genet	www.ncbi.nlm.nih.gov/pubmed/34673960	A multi-ethnic whole genome sequencing study to identify novel loci for bone mineral density.	Bone mineral density (spine)	1,825 African American females, 26,724 European ancestry females, 1,683 Hispanic females	NA	8q24.12		COLEC10			ENSG00000184374	NA	NA	rs4335155-?	rs4335155	0	4335155	intron_variant	0	NR	9e-21	20.0458		NA		NR [NR] (imputed)	N
5	rs4335155	8	120026562	rs1586274	2018-10-18	30048462	Kim SK	2018-07-26	PLoS One	www.ncbi.nlm.nih.gov/pubmed/30048462	Identification of 613 new loci associated with heel bone mineral density and a polygenic risk score for bone mineral density, osteoporosis and fracture.	Heel bone mineral density	394,929 European ancestry individuals	NA	8q24.12		COLEC10			ENSG00000184374	NA	NA	rs1586274-?	rs1586274	0	1586274	intron_variant	0	NR	2e-10	9.69897		0.0121022	[0.008-0.0162] unit increase	Affymetrix [20259828] (imputed)	N
5	rs4335155	8	120026562	rs1586274	2021-01-22	33097703	Surakka I	2020-10-23	Nat Commun	www.ncbi.nlm.nih.gov/pubmed/33097703	MEPE loss-of-function variant associates with decreased bone mineral density and increased fracture risk.	Ultradistal forearm bone mineral density	21,907 European ancestry individuals	NA	8q24.12	NR	COLEC10			ENSG00000184374	NA	NA	rs1586274-?	rs1586274	0	1586274	intron_variant	0	0.522378	3e-06	5.52288		0.049921	[0.029-0.071] SD units increase	Illumina [11603265] (imputed)	N
5	rs4335155	8	120044829	rs6469804	2008-06-20	18445777	Styrkarsdottir U	2008-04-29	N Engl J Med	www.ncbi.nlm.nih.gov/pubmed/18445777	Multiple genetic loci for bone mineral density and fractures.	Bone mineral density (spine)	5,861 European ancestry individuals	7,925 European ancestry individuals	8q24.12	OPG	COLEC10			ENSG00000184374	NA	NA	rs6469804-A	rs6469804	0	6469804	intron_variant	0	0.51	7e-15	14.1549		0.12	[0.09-0.15] s.d. decrease	Illumina [301019]	N
5	rs4335155	8	120052238	rs6993813	2008-06-20	18445777	Styrkarsdottir U	2008-04-29	N Engl J Med	www.ncbi.nlm.nih.gov/pubmed/18445777	Multiple genetic loci for bone mineral density and fractures.	Bone mineral density (hip)	5,861 European ancestry individuals	7,925 European ancestry individuals	8q24.12	OPG	COLEC10			ENSG00000184374	NA	NA	rs6993813-C	rs6993813	0	6993813	intron_variant	0	0.5	3e-11	10.5229		0.09	[0.07-0.12] s.d. decrease	Illumina [301019]	N
5	rs11573824	8	120063542	rs2450083	2014-12-18	24945404	Kemp JP	2014-06-19	PLoS Genet	www.ncbi.nlm.nih.gov/pubmed/24945404	Phenotypic dissection of bone mineral density reveals skeletal site specificity and facilitates the identification of novel loci in the genetic regulation of bone mass attainment.	Bone mineral density (paediatric, skull)	7,976 European ancestry children, 289 Surinamese ancestry children, 300 Turkish ancestry children, 232 Moroccan ancestry children, 588 children	NA	8q24.12	COLEC10, TNFRSF11B	COLEC10			ENSG00000184374	NA	NA	rs2450083-T	rs2450083	0	2450083	intron_variant	0	0.47	2e-11	10.699		0.102	[0.073-0.131] unit increase	Illumina [~ 2500000] (imputed)	N
5	rs11573824	8	120063542	rs2450083	2014-12-18	24945404	Kemp JP	2014-06-19	PLoS Genet	www.ncbi.nlm.nih.gov/pubmed/24945404	Phenotypic dissection of bone mineral density reveals skeletal site specificity and facilitates the identification of novel loci in the genetic regulation of bone mass attainment.	Bone mineral density (paediatric, skull)	7,976 European ancestry children, 289 Surinamese ancestry children, 300 Turkish ancestry children, 232 Moroccan ancestry children, 588 children	NA	8q24.12	COLEC10, TNFRSF11B	COLEC10			ENSG00000184374	NA	NA	rs2450083-T	rs2450083	0	2450083	intron_variant	0	NR	3e-08	7.52288	(EA)	0.0959	[0.062-0.13] unit increase	Illumina [~ 2500000] (imputed)	N
5	rs11573824	8	120063542	rs2450083	2019-05-14	30929738	Ferreira MAR	2019-03-28	Am J Hum Genet	www.ncbi.nlm.nih.gov/pubmed/30929738	Genetic Architectures of Childhood- and Adult-Onset Asthma Are Partly Distinct.	Asthma (childhood onset)	13,962 European ancestry cases, 300,671 European ancestry controls	31,759 European ancestry cases, 214,890 European ancestry controls	8q24.12	TNFRSF11B, COLEC10	COLEC10			ENSG00000184374	NA	NA	rs2450083-?	rs2450083	0	2450083	intron_variant	0	NR	8e-11	10.0969		1.049	[1.04-1.06]	Affymetrix [9000000] (imputed)	N
6	rs34723116	13	42955367	rs1408221	2019-02-08	30595370	Kichaev G	2018-12-27	Am J Hum Genet	www.ncbi.nlm.nih.gov/pubmed/30595370	Leveraging Polygenic Functional Enrichment to Improve GWAS Power.	Eosinophil counts	approximately 440,000 European ancestry individuals	NA	13q14.11		LINC02341			ENSG00000283554	NA	NA	rs1408221-?	rs1408221	0	1408221	intron_variant	0	NR	1e-17	17		NA		NR [~ 8900000] (imputed)	N
6	rs5803132	13	42956621	rs17638544	2013-05-21	23437003	Paternoster L	2013-02-21	PLoS Genet	www.ncbi.nlm.nih.gov/pubmed/23437003	Genetic determinants of trabecular and cortical volumetric bone mineral densities and bone microstructure.	Bone mineral density	up to 5,878 European ancestry individuals	up to 1,052 European ancestry individuals	13q14.11	TNFSF11	LINC02341			ENSG00000283554	NA	NA	rs17638544-T	rs17638544	0	17638544	intron_variant	0	0.07	5e-06	5.30103	(Cortical vBMD - conditional on rs1021188)	0.13	[0.071-0.189] unit increase	Illumina [2401124] (imputed)	N
6	rs5803132	13	42958848	rs34110009	2022-04-13	34673960	Greenbaum J	2021-10-21	Hum Mol Genet	www.ncbi.nlm.nih.gov/pubmed/34673960	A multi-ethnic whole genome sequencing study to identify novel loci for bone mineral density.	Bone mineral density (femoral neck)	2,948 African American individuals, 39,107 European ancestry individuals, 2,451 Hispanic individuals	NA	13q14.11		LINC02341			ENSG00000283554	NA	NA	rs34110009-?	rs34110009	0	34110009	intron_variant	0	NR	3e-08	7.52288		NA		NR [15500000] (imputed)	N
6	rs5803132	13	42969782	rs10507508	2019-05-07	30850646	Tziotzios C	2019-03-08	Nat Commun	www.ncbi.nlm.nih.gov/pubmed/30850646	Genome-wide association study in frontal fibrosing alopecia identifies four susceptibility loci including HLA-B*07:02.	Frontal fibrosing alopecia	1,016 European ancestry cases, 4,145 European ancestry controls		13q14.11	NR	LINC02341			ENSG00000283554	NA	NA	rs10507508-G	rs10507508	0	10507508	intron_variant	0	0.044	4e-06	5.39794		1.66	[1.34-2.06]	Illumina [~ 8000000] (imputed)	N
6	rs34723116	13	42974818	rs9533096	2020-09-18	32888494	Vuckovic D	2020-09-01	Cell	www.ncbi.nlm.nih.gov/pubmed/32888494	The Polygenic and Monogenic Basis of Blood Traits and Diseases.	Eosinophil counts	408,112 British individuals	NA	13q14.11		LINC02341			ENSG00000283554	NA	NA	rs9533096-G	rs9533096	0	9533096	intron_variant	0	0.781157	9e-10	9.04576		0.0173794	[0.012-0.023] unit increase	Affymetrix [93095623] (imputed)	N
6	rs34723116	13	42974818	rs9533096	2020-09-18	32888494	Vuckovic D	2020-09-01	Cell	www.ncbi.nlm.nih.gov/pubmed/32888494	The Polygenic and Monogenic Basis of Blood Traits and Diseases.	Eosinophil percentage of white cells	408,112 British individuals	NA	13q14.11	NA	LINC02341			ENSG00000283554	NA	NA	rs9533096-G	rs9533096	0	9533096	intron_variant	0	0.781122	4e-09	8.39794		0.0166623	[0.011-0.022] unit increase	Affymetrix [93095623] (imputed)	N
6	rs34723116	13	42977809	rs12874142	2021-06-29	33462484	Sinnott-Armstrong N	2021-01-18	Nat Genet	www.ncbi.nlm.nih.gov/pubmed/33462484	Genetics of 35 blood and urine biomarkers in the UK Biobank.	Serum alkaline phosphatase levels	342,535 European ancestry individuals, 6,019 African ancestry individuals, 7,337 South Asian ancestry individuals	NA	13q14.11	NR	LINC02341			ENSG00000283554	NA	NA	rs12874142-T	rs12874142	0	12874142	intron_variant	0	NR	3e-19	18.5229		0.0261	[0.02-0.032] unit decrease	Affymetrix [9000000] (imputed)	N
6	rs34723116	13	42982302	rs2147161	2021-01-22	33097703	Surakka I	2020-10-23	Nat Commun	www.ncbi.nlm.nih.gov/pubmed/33097703	MEPE loss-of-function variant associates with decreased bone mineral density and increased fracture risk.	Ultradistal forearm bone mineral density	21,907 European ancestry individuals	NA	13q14.11	NR	LINC02341			ENSG00000283554	NA	NA	rs2147161-C	rs2147161	0	2147161	intron_variant	0	0.701	1e-14	14		0.091	[0.067-0.115] SD units decrease	Illumina [11603265] (imputed)	N
6	rs34723116	13	42982302	rs2147161	2022-11-09	36333501	Ishigaki K	2022-11-04	Nat Genet	www.ncbi.nlm.nih.gov/pubmed/36333501	Multi-ancestry genome-wide association analyses identify novel genetic mechanisms in rheumatoid arthritis.	Rheumatoid arthritis	22,350 European ancestry cases, 74,823 European ancestry controls, 11,025 East Asian ancestry cases, 162,608 East Asian ancestry controls, 999 African ancestry cases, 1,108 African ancestry controls, 986 South Asian ancestry cases, 1,258 South Asian ancestry controls, 511 Arab ancestry cases, 352 Arab ancestry controls	NA	13q14.11		LINC02341			ENSG00000283554	NA	NA	rs2147161-T	rs2147161	0	2147161	intron_variant	0	NR	2e-06	5.69897		1.0753	[1.04332899177584-1.10825138611008]	Affymetrix, Illumina [20990826] (imputed)	N
6	rs34723116	13	42982302	rs2147161	2022-11-09	36333501	Ishigaki K	2022-11-04	Nat Genet	www.ncbi.nlm.nih.gov/pubmed/36333501	Multi-ancestry genome-wide association analyses identify novel genetic mechanisms in rheumatoid arthritis.	Rheumatoid arthritis	22,350 European ancestry cases, 74,823 European ancestry controls	NA	13q14.11		LINC02341			ENSG00000283554	NA	NA	rs2147161-T	rs2147161	0	2147161	intron_variant	0	0.2117	3e-06	5.52288		1.07519	[1.04322466409314-1.10814056651254]	Affymetrix, Illumina [20990826] (imputed)	N
6	rs34723116	13	42982302	rs2147161	2022-11-09	36333501	Ishigaki K	2022-11-04	Nat Genet	www.ncbi.nlm.nih.gov/pubmed/36333501	Multi-ancestry genome-wide association analyses identify novel genetic mechanisms in rheumatoid arthritis.	Rheumatoid arthritis (rheumatoid factor and/or anti-cyclic citrullinated peptide seropositive)	17,221 European ancestry cases, 74,823 European ancestry controls	NA	13q14.11		LINC02341			ENSG00000283554	NA	NA	rs2147161-T	rs2147161	0	2147161	intron_variant	0	0.2117	3e-08	7.52288		1.09636	[1.0612681891459-1.13262211700105]	Affymetrix, Illumina [20990826] (imputed)	N
6	rs34723116	13	42982302	rs2147161	2022-11-09	36333501	Ishigaki K	2022-11-04	Nat Genet	www.ncbi.nlm.nih.gov/pubmed/36333501	Multi-ancestry genome-wide association analyses identify novel genetic mechanisms in rheumatoid arthritis.	Rheumatoid arthritis (rheumatoid factor and/or anti-cyclic citrullinated peptide seropositive)	17,221 European ancestry cases, 74,823 European ancestry controls, 8,340 East Asian ancestry cases, 162,608 East Asian ancestry controls, 841 African ancestry cases, 1,108 African ancestry controls, 689 South Asian ancestry cases, 1,258 South Asian ancestry controls, 357 Arab ancestry cases, 352 Arab ancestry controls	NA	13q14.11		LINC02341			ENSG00000283554	NA	NA	rs2147161-T	rs2147161	0	2147161	intron_variant	0	NR	3e-08	7.52288		1.0968	[1.06169278133433-1.13307525646971]	Affymetrix, Illumina [20990826] (imputed)	N
6	rs116926994	13	43077245	rs116926994	2018-03-05	29304378	Medina-Gomez C	2018-01-04	Am J Hum Genet	www.ncbi.nlm.nih.gov/pubmed/29304378	Life-Course Genome-wide Association Study Meta-analysis of Total Body BMD and Assessment of Age-Specific Effects.	Total body bone mineral density	56,284 European ancestry individuals, up to 1,333 African American individuals, up to 9,328 admixed individuals	NA	13q14.11	NR	LINC02341 - TNFSF11	ENSG00000283554	ENSG00000120659		17153	59627	rs116926994-A	rs116926994	0	116926994	intergenic_variant	1	0.9711	4e-17	16.3979		0.1579	unit decrease	Affymetrix, Illumina [~ 23700000] (imputed)	N
6	rs116926994	13	43077245	rs116926994	2018-03-05	29304378	Medina-Gomez C	2018-01-04	Am J Hum Genet	www.ncbi.nlm.nih.gov/pubmed/29304378	Life-Course Genome-wide Association Study Meta-analysis of Total Body BMD and Assessment of Age-Specific Effects.	Total body bone mineral density	56,284 European ancestry individuals, up to 1,333 African American individuals, up to 9,328 admixed individuals	NA	13q14.11	NR	LINC02341 - TNFSF11	ENSG00000283554	ENSG00000120659		17153	59627	rs116926994-A	rs116926994	0	116926994	intergenic_variant	1	0.9705	1e-19	19	(European)	0.1823	unit decrease	Affymetrix, Illumina [~ 23700000] (imputed)	N
6	rs665632	13	43116133	rs1021188	2013-05-21	23437003	Paternoster L	2013-02-21	PLoS Genet	www.ncbi.nlm.nih.gov/pubmed/23437003	Genetic determinants of trabecular and cortical volumetric bone mineral densities and bone microstructure.	Bone mineral density	up to 5,878 European ancestry individuals	up to 1,052 European ancestry individuals	13q14.11	TNFSF11	LINC02341 - TNFSF11	ENSG00000283554	ENSG00000120659		56041	20739	rs1021188-C	rs1021188	0	1021188	intergenic_variant	1	0.17	4e-14	13.3979	(Cortical vBMD)	0.15	[0.11-0.19] unit decrease	Illumina [2401124] (imputed)	N
6	rs665632	13	43116133	rs1021188	2011-01-12	21124946	Paternoster L	2010-11-18	PLoS Genet	www.ncbi.nlm.nih.gov/pubmed/21124946	Genome-wide association meta-analysis of cortical bone mineral density unravels allelic heterogeneity at the RANKL locus and potential pleiotropic effects on bone.	Bone mineral density	1,934 European ancestry individuals	Up to 3,835 European ancestry individuals	13q14.11	RANKL	LINC02341 - TNFSF11	ENSG00000283554	ENSG00000120659		56041	20739	rs1021188-C	rs1021188	0	1021188	intergenic_variant	1	0.18	2e-14	13.699		3.89	[1.91-5.87] mg/cm3 decrease	Illumina [2417199] (imputed)	N
6	rs665632	13	43117201	rs17596685	2014-11-13	24763700	Vinayagamoorthy N	2014-04-24	PLoS One	www.ncbi.nlm.nih.gov/pubmed/24763700	New variants including ARG1 polymorphisms associated with C-reactive protein levels identified by genome-wide association and pathway analysis.	C-reactive protein levels	7,626 Korean ancestry individuals	903 Korean ancestry individuals	13q14.11	TNFSF11	LINC02341 - TNFSF11	ENSG00000283554	ENSG00000120659		57109	19671	rs17596685-T	rs17596685	0	17596685	intergenic_variant	1		4e-06	5.39794		0.093	[NR] unit decrease	Affymetrix [1219546] (imputed)	N
6	rs9525643	13	43128577	rs9525638	2014-12-18	24945404	Kemp JP	2014-06-19	PLoS Genet	www.ncbi.nlm.nih.gov/pubmed/24945404	Phenotypic dissection of bone mineral density reveals skeletal site specificity and facilitates the identification of novel loci in the genetic regulation of bone mass attainment.	Bone mineral density (paediatric, upper limb)	8,007 European ancestry children, 289 Surinamese ancestry children, 300 Turkish ancestry children, 232 Moroccan ancestry children, 588 children	NA	13q14.11	TNFSF11	LINC02341 - TNFSF11	ENSG00000283554	ENSG00000120659		68485	8295	rs9525638-C	rs9525638	0	9525638	regulatory_region_variant	1	0.42	3e-09	8.52288		0.089	[0.060-0.118] unit increase	Illumina [~ 2500000] (imputed)	N
6	rs9525643	13	43128577	rs9525638	2014-12-18	24945404	Kemp JP	2014-06-19	PLoS Genet	www.ncbi.nlm.nih.gov/pubmed/24945404	Phenotypic dissection of bone mineral density reveals skeletal site specificity and facilitates the identification of novel loci in the genetic regulation of bone mass attainment.	Bone mineral density (paediatric, upper limb)	8,007 European ancestry children, 289 Surinamese ancestry children, 300 Turkish ancestry children, 232 Moroccan ancestry children, 588 children	NA	13q14.11	TNFSF11	LINC02341 - TNFSF11	ENSG00000283554	ENSG00000120659		68485	8295	rs9525638-C	rs9525638	0	9525638	regulatory_region_variant	1	NR	2e-08	7.69897	(EA)	0.0949	[0.062-0.128] unit increase	Illumina [~ 2500000] (imputed)	N
6	rs9525643	13	43128577	rs9525638	2018-03-05	29304378	Medina-Gomez C	2018-01-04	Am J Hum Genet	www.ncbi.nlm.nih.gov/pubmed/29304378	Life-Course Genome-wide Association Study Meta-analysis of Total Body BMD and Assessment of Age-Specific Effects.	Total body bone mineral density (age 0-15)	11,807 European and unknown ancestry individuals	NA	13q14.11	NR	LINC02341 - TNFSF11	ENSG00000283554	ENSG00000120659		68485	8295	rs9525638-T	rs9525638	0	9525638	regulatory_region_variant	1	0.5826	2e-10	9.69897		0.0844	unit decrease	Affymetrix, Illumina [~ 23700000] (imputed)	N
6	rs9525643	13	43128577	rs9525638	2017-09-21	28743860	Medina-Gomez C	2017-07-25	Nat Commun	www.ncbi.nlm.nih.gov/pubmed/28743860	Bivariate genome-wide association meta-analysis of pediatric musculoskeletal traits reveals pleiotropic effects at the SREBF1/TOM1L2 locus.	TB-LM or TBLH-BMD (pleiotropy)	8,327 European ancestry individuals, 2,087 individuals	NA	13q14.11	Intergenic	LINC02341 - TNFSF11	ENSG00000283554	ENSG00000120659		68485	8295	rs9525638-C	rs9525638	0	9525638	regulatory_region_variant	1	0.42	1e-08	8		NA		Illumina [2276811] (imputed)	N
6	rs9525643	13	43128577	rs9525638	2017-09-21	28743860	Medina-Gomez C	2017-07-25	Nat Commun	www.ncbi.nlm.nih.gov/pubmed/28743860	Bivariate genome-wide association meta-analysis of pediatric musculoskeletal traits reveals pleiotropic effects at the SREBF1/TOM1L2 locus.	Bone mineral density (paediatric, total body less femoral head)	8,327 European ancestry individuals, 2,087 individuals	NA	13q14.11	Intergenic	LINC02341 - TNFSF11	ENSG00000283554	ENSG00000120659		68485	8295	rs9525638-C	rs9525638	0	9525638	regulatory_region_variant	1	0.42	6e-08	7.22185		0.0756	[NR] unit increase	Illumina [2276811] (imputed)	N
6	rs9525643	13	43128577	rs9525638	2012-09-12	22792071	Zheng HF	2012-07-05	PLoS Genet	www.ncbi.nlm.nih.gov/pubmed/22792071	WNT16 influences bone mineral density, cortical bone thickness, bone strength, and osteoporotic fracture risk.	Cortical thickness	5,878 European ancestry individuals	1,032 European ancestry individuals	13q14.11	TNFSF11, RANKL	LINC02341 - TNFSF11	ENSG00000283554	ENSG00000120659		68485	8295	rs9525638-T	rs9525638	0	9525638	regulatory_region_variant	1	NR	4e-09	8.39794		0.09	[0.051-0.129] mm decrease	Affymetrix, Illumina [~ 2500000] (imputed)	N
6	rs9525643	13	43143029	rs17536328	2014-12-18	24945404	Kemp JP	2014-06-19	PLoS Genet	www.ncbi.nlm.nih.gov/pubmed/24945404	Phenotypic dissection of bone mineral density reveals skeletal site specificity and facilitates the identification of novel loci in the genetic regulation of bone mass attainment.	Bone mineral density (paediatric, total body less femoral head)	8,007 European ancestry children, 289 Surinamese ancestry children, 300 Turkish ancestry children, 232 Moroccan ancestry children, 588 children	NA	13q14.11	TNFSF11	TNFSF11			ENSG00000120659	NA	NA	rs17536328-T	rs17536328	0	17536328	intron_variant	0	0.42	8e-09	8.09691		0.086	[0.057-0.115] unit increase	Illumina [~ 2500000] (imputed)	N
6	rs9525643	13	43143029	rs17536328	2014-12-18	24945404	Kemp JP	2014-06-19	PLoS Genet	www.ncbi.nlm.nih.gov/pubmed/24945404	Phenotypic dissection of bone mineral density reveals skeletal site specificity and facilitates the identification of novel loci in the genetic regulation of bone mass attainment.	Bone mineral density (paediatric, total body less femoral head)	8,007 European ancestry children, 289 Surinamese ancestry children, 300 Turkish ancestry children, 232 Moroccan ancestry children, 588 children	NA	13q14.11	TNFSF11	TNFSF11			ENSG00000120659	NA	NA	rs17536328-T	rs17536328	0	17536328	intron_variant	0	NR	3e-07	6.52288	(EA)	0.0866	[0.053-0.12] unit increase	Illumina [~ 2500000] (imputed)	N
6	rs138818878	13	43148546	rs138818878	2019-02-08	30595370	Kichaev G	2018-12-27	Am J Hum Genet	www.ncbi.nlm.nih.gov/pubmed/30595370	Leveraging Polygenic Functional Enrichment to Improve GWAS Power.	Heel bone mineral density	approximately 446,000 European ancestry individuals	NA	13q14.11		TNFSF11			ENSG00000120659	NA	NA	rs138818878-?	rs138818878	0	138818878	missense_variant	0	NR	1e-24	24		NA		NR [~ 8900000] (imputed)	N
6	rs138818878	13	43148546	rs138818878	2019-01-28	30598549	Morris JA	2018-12-31	Nat Genet	www.ncbi.nlm.nih.gov/pubmed/30598549	An atlas of genetic influences on osteoporosis in humans and mice.	Heel bone mineral density	426,824 British ancestry individuals	NA	13q14.11	TNFSF11	TNFSF11			ENSG00000120659	NA	NA	rs138818878-C	rs138818878	0	138818878	missense_variant	0	0.973952	6e-15	14.2218		0.043973	[0.033-0.055] unit decrease	NR [13737936] (imputed)	N
6	rs138818878	13	43148546	rs138818878	2022-11-16	34791242	Knol MJ	2021-11-15	Hum Mol Genet	www.ncbi.nlm.nih.gov/pubmed/34791242	Genetic architecture of orbital telorism.	Orbital telorism	34,130 European ancestry individuals	NA	13q14.11		TNFSF11			ENSG00000120659	NA	NA	rs138818878-?	rs138818878	0	138818878	missense_variant	0	NR	9e-10	9.04576		0.3992	[0.27-0.53] unit increase	Affymetrix, Illumina [NR] (imputed)	N
6	rs138818878	13	43153869	rs117543324	2018-10-18	30048462	Kim SK	2018-07-26	PLoS One	www.ncbi.nlm.nih.gov/pubmed/30048462	Identification of 613 new loci associated with heel bone mineral density and a polygenic risk score for bone mineral density, osteoporosis and fracture.	Heel bone mineral density	394,929 European ancestry individuals	NA	13q14.11		TNFSF11			ENSG00000120659	NA	NA	rs117543324-?	rs117543324	0	117543324	intron_variant	0	NR	3e-21	20.5229		0.0570335	[0.045-0.069] unit decrease	Affymetrix [20259828] (imputed)	N
6	rs665632	13	43165468	rs346588	2019-01-28	30598549	Morris JA	2018-12-31	Nat Genet	www.ncbi.nlm.nih.gov/pubmed/30598549	An atlas of genetic influences on osteoporosis in humans and mice.	Heel bone mineral density	426,824 British ancestry individuals	NA	13q14.11	TNFSF11	TNFSF11			ENSG00000120659	NA	NA	rs346588-A	rs346588	0	346588	intron_variant	0	0.825544	3e-12	11.5229		0.0171966	[0.012-0.022] unit increase	NR [13737936] (imputed)	N
6	rs665632	13	43167513	rs346592	2018-10-18	30048462	Kim SK	2018-07-26	PLoS One	www.ncbi.nlm.nih.gov/pubmed/30048462	Identification of 613 new loci associated with heel bone mineral density and a polygenic risk score for bone mineral density, osteoporosis and fracture.	Heel bone mineral density	394,929 European ancestry individuals	NA	13q14.11		TNFSF11			ENSG00000120659	NA	NA	rs346592-?	rs346592	0	346592	intron_variant	0	NR	2e-11	10.699		0.0175208	[0.012-0.023] unit increase	Affymetrix [20259828] (imputed)	N
6	rs138818878	13	43200103	rs78667121	2018-03-05	29304378	Medina-Gomez C	2018-01-04	Am J Hum Genet	www.ncbi.nlm.nih.gov/pubmed/29304378	Life-Course Genome-wide Association Study Meta-analysis of Total Body BMD and Assessment of Age-Specific Effects.	Total body bone mineral density	56,284 European ancestry individuals, up to 1,333 African American individuals, up to 9,328 admixed individuals	NA	13q14.11	NR	TNFSF11 - FAM216B	ENSG00000120659	ENSG00000179813		17954	155583	rs78667121-A	rs78667121	0	78667121	intergenic_variant	1	0.0329	6e-16	15.2218	(European)	0.1557	unit increase	Affymetrix, Illumina [~ 23700000] (imputed)	N
6	rs138818878	13	43200103	rs78667121	2018-03-05	29304378	Medina-Gomez C	2018-01-04	Am J Hum Genet	www.ncbi.nlm.nih.gov/pubmed/29304378	Life-Course Genome-wide Association Study Meta-analysis of Total Body BMD and Assessment of Age-Specific Effects.	Total body bone mineral density	56,284 European ancestry individuals, up to 1,333 African American individuals, up to 9,328 admixed individuals	NA	13q14.11	NR	TNFSF11 - FAM216B	ENSG00000120659	ENSG00000179813		17954	155583	rs78667121-A	rs78667121	0	78667121	intergenic_variant	1	0.0325	2e-13	12.699		0.1326	unit increase	Affymetrix, Illumina [~ 23700000] (imputed)	N
6	rs138818878	13	43200103	rs78667121	2022-04-13	34673960	Greenbaum J	2021-10-21	Hum Mol Genet	www.ncbi.nlm.nih.gov/pubmed/34673960	A multi-ethnic whole genome sequencing study to identify novel loci for bone mineral density.	Bone mineral density (spine)	2,948 African American individuals, 39,107 European ancestry individuals, 2,451 Hispanic individuals	NA	13q14.11		TNFSF11 - FAM216B	ENSG00000120659	ENSG00000179813		17954	155583	rs78667121-?	rs78667121	0	78667121	intergenic_variant	1	NR	2e-09	8.69897		NA		NR [15500000] (imputed)	N
6	rs138818878	13	43200103	rs78667121	2021-06-29	33462484	Sinnott-Armstrong N	2021-01-18	Nat Genet	www.ncbi.nlm.nih.gov/pubmed/33462484	Genetics of 35 blood and urine biomarkers in the UK Biobank.	Serum alkaline phosphatase levels	342,535 European ancestry individuals, 6,019 African ancestry individuals, 7,337 South Asian ancestry individuals	NA	13q14.11	NR	TNFSF11 - FAM216B	ENSG00000120659	ENSG00000179813		17954	155583	rs78667121-A	rs78667121	0	78667121	intergenic_variant	1	NR	3e-21	20.5229		0.0655	[0.052-0.079] unit decrease	Affymetrix [9000000] (imputed)	N
7	rs2957125	18	60060735	rs2957128	2010-05-31	20436471	Albagha OM	2010-05-02	Nat Genet	www.ncbi.nlm.nih.gov/pubmed/20436471	Genome-wide association study identifies variants at CSF1, OPTN and TNFRSF11A as genetic risk factors for Paget's disease of bone.	Paget's disease	692 European ancestry cases, 1,001 European ancestry controls	256 European ancestry cases, 488 European ancestry controls	18q21.33	TNFRSF11A	TNFRSF11A - RPL17P44	ENSG00000141655	ENSG00000241088		2214	22176	rs2957128-A	rs2957128	0	2957128	intergenic_variant	1	0.38	2e-11	10.699		1.46	[1.30-1.63]	Illumina [294663]	N
7	rs2957125	18	60066888	rs2957137	2018-03-05	29304378	Medina-Gomez C	2018-01-04	Am J Hum Genet	www.ncbi.nlm.nih.gov/pubmed/29304378	Life-Course Genome-wide Association Study Meta-analysis of Total Body BMD and Assessment of Age-Specific Effects.	Total body bone mineral density	56,284 European ancestry individuals, up to 1,333 African American individuals, up to 9,328 admixed individuals	NA	18q21.33	NR	TNFRSF11A - RPL17P44	ENSG00000141655	ENSG00000241088		8367	16023	rs2957137-A	rs2957137	0	2957137	regulatory_region_variant	1	0.3695	6e-14	13.2218		0.0442	unit decrease	Affymetrix, Illumina [~ 23700000] (imputed)	N
