# Supplementary material for: Deep learning and genome-wide association meta-analyses of bone marrow adiposity in the UK Biobank
Source: Nat Commun. 2025 Jan 2;16:99. doi: 10.1038/s41467-024-55422-4 (PMC11697225; doi:10.1038/s41467-024-55422-4)
Supplement: Supplementary file 62 — Supplementary Data 59 [file 41467_2024_55422_MOESM62_ESM.xlsx]

## Sheet: Supplementary Table 59
Supplementary Table 59: Summary of GWAS catalog for meta-GWAS in white unrelated sample by sex group for spine
Spine
GenomicLocus	IndSigSNP	chr	bp	snp	DateAddedToCatalog	PMID	FirstAuth	Date	Journal	Link	Study	Trait	InitialN	ReplicationN	Region	ReportedGene	MappedGene	UpGene	DownGene	SNP_Gene_ID	UpGeneDist	DownGeneDist	Strongest	SNPs	marged	SNP_ID_cur	Context	intergenic	RiskAF	P	Pmlog	Ptext	OrBeta	X95CI	Platform	CNV
Male
1	rs28595399	3	12488882	rs4684854	2015-04-22	23754948	Randall JC	2013-06-06	PLoS Genet	www.ncbi.nlm.nih.gov/pubmed/23754948	Sex-stratified genome-wide association studies including 270,000 individuals show sexual dimorphism in genetic loci for anthropometric traits.	Sexual dimorphism in anthropometric traits	up to 60,586 European ancestry males, up to 73,137 European ancestry females	up to 62,395 European ancestry males, up to 74,657 European ancestry females	3p25.2	PPARG	PPARG - TSEN2	ENSG00000132170	ENSG00000154743		13027	37038	rs4684854-C	rs4684854	0	4684854	intergenic_variant	1		4e-06	5.39794	(WHRadjBMI, women)	NA		Affymetrix, Illumina [2846694] (imputed)	N
1	rs28595399	3	12489342	rs17819328	2017-08-10	28443625	Justice AE	2017-04-26	Nat Commun	www.ncbi.nlm.nih.gov/pubmed/28443625	Genome-wide meta-analysis of 241,258 adults accounting for smoking behaviour identifies novel loci for obesity traits.	Waist-to-hip ratio adjusted for BMI (joint analysis main effects and smoking interaction)	95,362 European ancestry women, 62,085 European ancestry men, 5,829 European ancestry individuals, 10,500 African American/Afro-Caribbean ancestry women, 2,706 African American/Afro-Caribbean ancestry men, 1,030 Indian Asian ancestry women, 7,648 Indian Asian ancestry men, 1,793 Filipino ancestry women, 2,944 Hispanic/Latino ancestry women, 1,764 Hispanic/Latino ancestry men	21,496 European ancestry women, 24,385 European ancestry men, 118,364 European ancestry individuals, 2,326 African American/Afro-Caribbean ancestry women, 855 African American/Afro-Caribbean ancestry men	3p25.2	PPARG	PPARG - TSEN2	ENSG00000132170	ENSG00000154743		13487	36578	rs17819328-T	rs17819328	0	17819328	intergenic_variant	1	0.5694	6e-06	5.22185	(women)	NA		Affymetrix, Illumina, Perlegen [up to 2800000] (imputed)	N
1	rs28595399	3	12489342	rs17819328	2017-08-10	28443625	Justice AE	2017-04-26	Nat Commun	www.ncbi.nlm.nih.gov/pubmed/28443625	Genome-wide meta-analysis of 241,258 adults accounting for smoking behaviour identifies novel loci for obesity traits.	Waist-to-hip ratio adjusted for BMI (adjusted for smoking behaviour)	95,362 European ancestry women, 62,085 European ancestry men, 5,829 European ancestry individuals, 10,500 African American/Afro-Caribbean ancestry women, 2,706 African American/Afro-Caribbean ancestry men, 1,030 Indian Asian ancestry women, 7,648 Indian Asian ancestry men, 1,793 Filipino ancestry women, 2,944 Hispanic/Latino ancestry women, 1,764 Hispanic/Latino ancestry men	21,496 European ancestry women, 24,385 European ancestry men, 118,364 European ancestry individuals, 2,326 African American/Afro-Caribbean ancestry women, 855 African American/Afro-Caribbean ancestry men	3p25.2	PPARG	PPARG - TSEN2	ENSG00000132170	ENSG00000154743		13487	36578	rs17819328-T	rs17819328	0	17819328	intergenic_variant	1	0.5694	9e-10	9.04576	(women)	0.0294	[0.02-0.039] unit decrease	Affymetrix, Illumina, Perlegen [up to 2800000] (imputed)	N
1	rs28595399	3	12489342	rs17819328	2017-08-10	28443625	Justice AE	2017-04-26	Nat Commun	www.ncbi.nlm.nih.gov/pubmed/28443625	Genome-wide meta-analysis of 241,258 adults accounting for smoking behaviour identifies novel loci for obesity traits.	Waist-to-hip ratio adjusted for BMI (adjusted for smoking behaviour)	95,362 European ancestry women, 62,085 European ancestry men, 5,829 European ancestry individuals, 10,500 African American/Afro-Caribbean ancestry women, 2,706 African American/Afro-Caribbean ancestry men, 1,030 Indian Asian ancestry women, 7,648 Indian Asian ancestry men, 1,793 Filipino ancestry women, 2,944 Hispanic/Latino ancestry women, 1,764 Hispanic/Latino ancestry men	21,496 European ancestry women, 24,385 European ancestry men, 118,364 European ancestry individuals, 2,326 African American/Afro-Caribbean ancestry women, 855 African American/Afro-Caribbean ancestry men	3p25.2	PPARG	PPARG - TSEN2	ENSG00000132170	ENSG00000154743		13487	36578	rs17819328-T	rs17819328	0	17819328	intergenic_variant	1	0.5694	6e-07	6.22185		0.0181	[0.011-0.025] unit decrease	Affymetrix, Illumina, Perlegen [up to 2800000] (imputed)	N
1	rs28595399	3	12489342	rs17819328	2020-01-08	30297969	Mahajan A	2018-10-08	Nat Genet	www.ncbi.nlm.nih.gov/pubmed/30297969	Fine-mapping type 2 diabetes loci to single-variant resolution using high-density imputation and islet-specific epigenome maps.	Type 2 diabetes	74,124 European ancestry cases, 824,006 European ancestry controls	NA	3p25.2	PPARG	PPARG - TSEN2	ENSG00000132170	ENSG00000154743		13487	36578	rs17819328-G	rs17819328	0	17819328	intergenic_variant	1	0.4249	5e-16	15.301		1.06	[1.04-1.07]	Affymetrix, Illumina [~ 27000000] (imputed)	N
1	rs28595399	3	12489342	rs17819328	2016-02-04	25673412	Shungin D	2015-02-12	Nature	www.ncbi.nlm.nih.gov/pubmed/25673412	New genetic loci link adipose and insulin biology to body fat distribution.	Waist-to-hip ratio adjusted for body mass index	up to 56,910 European ancestry men, up to 86,570 European ancestry women	up to 36,570 European ancestry men, 30,172 European ancestry women, 915 Filipino ancestry men, 735 Filipino ancestry women, 2,351 African American/Afro-Caribbean ancestry men, 6,258 African American/Afro-Caribbean ancestry women, 2,285 South Asian ancestry men, 506 South Asian ancestry women, 195 Seychellois ancestry men, 266 Seychellois ancestry women	3p25.2	PPARG	PPARG - TSEN2	ENSG00000132170	ENSG00000154743		13487	36578	rs17819328-G	rs17819328	0	17819328	intergenic_variant	1	0.4318	5e-14	13.301	(EA, women)	0.0352	[0.026-0.044] unit increase	Affymetrix, Illumina, Perlegen [up to 2542447] (imputed)	N
1	rs28595399	3	12489342	rs17819328	2016-02-04	25673412	Shungin D	2015-02-12	Nature	www.ncbi.nlm.nih.gov/pubmed/25673412	New genetic loci link adipose and insulin biology to body fat distribution.	Waist-to-hip ratio adjusted for body mass index	up to 56,910 European ancestry men, up to 86,570 European ancestry women	up to 36,570 European ancestry men, 30,172 European ancestry women, 915 Filipino ancestry men, 735 Filipino ancestry women, 2,351 African American/Afro-Caribbean ancestry men, 6,258 African American/Afro-Caribbean ancestry women, 2,285 South Asian ancestry men, 506 South Asian ancestry women, 195 Seychellois ancestry men, 266 Seychellois ancestry women	3p25.2	PPARG	PPARG - TSEN2	ENSG00000132170	ENSG00000154743		13487	36578	rs17819328-G	rs17819328	0	17819328	intergenic_variant	1	0.4317	2e-09	8.69897	(EA)	0.0208	[0.014-0.028] unit increase	Affymetrix, Illumina, Perlegen [up to 2542447] (imputed)	N
1	rs28595399	3	12489342	rs17819328	2016-02-04	25673412	Shungin D	2015-02-12	Nature	www.ncbi.nlm.nih.gov/pubmed/25673412	New genetic loci link adipose and insulin biology to body fat distribution.	Waist-to-hip ratio adjusted for body mass index	up to 56,910 European ancestry men, up to 86,570 European ancestry women	up to 36,570 European ancestry men, 30,172 European ancestry women, 915 Filipino ancestry men, 735 Filipino ancestry women, 2,351 African American/Afro-Caribbean ancestry men, 6,258 African American/Afro-Caribbean ancestry women, 2,285 South Asian ancestry men, 506 South Asian ancestry women, 195 Seychellois ancestry men, 266 Seychellois ancestry women	3p25.2	PPARG	PPARG - TSEN2	ENSG00000132170	ENSG00000154743		13487	36578	rs17819328-G	rs17819328	0	17819328	intergenic_variant	1	0.4277	4e-14	13.3979	(women)	0.0348	[0.026-0.044] unit increase	Affymetrix, Illumina, Perlegen [up to 2542447] (imputed)	N
1	rs28595399	3	12489342	rs17819328	2016-02-04	25673412	Shungin D	2015-02-12	Nature	www.ncbi.nlm.nih.gov/pubmed/25673412	New genetic loci link adipose and insulin biology to body fat distribution.	Waist-to-hip ratio adjusted for body mass index	up to 56,910 European ancestry men, up to 86,570 European ancestry women	up to 36,570 European ancestry men, 30,172 European ancestry women, 915 Filipino ancestry men, 735 Filipino ancestry women, 2,351 African American/Afro-Caribbean ancestry men, 6,258 African American/Afro-Caribbean ancestry women, 2,285 South Asian ancestry men, 506 South Asian ancestry women, 195 Seychellois ancestry men, 266 Seychellois ancestry women	3p25.2	PPARG	PPARG - TSEN2	ENSG00000132170	ENSG00000154743		13487	36578	rs17819328-G	rs17819328	0	17819328	intergenic_variant	1	0.4302	6e-10	9.22185		0.0211	[0.014-0.028] unit increase	Affymetrix, Illumina, Perlegen [up to 2542447] (imputed)	N
1	rs28595399	3	12489342	rs17819328	2017-05-23	25673412	Shungin D	2015-02-12	Nature	www.ncbi.nlm.nih.gov/pubmed/25673412	New genetic loci link adipose and insulin biology to body fat distribution.	Waist-hip ratio	up to 56,910 European ancestry men, up to 86,570 European ancestry women	up to 36,570 European ancestry men, 30,172 European ancestry women, 915 Filipino ancestry men, 735 Filipino ancestry women, 2,351 African American/Afro-Caribbean ancestry men, 6,258 African American/Afro-Caribbean ancestry women, 2,285 South Asian ancestry men, 506 South Asian ancestry women, 195 Seychellois ancestry men, 266 Seychellois ancestry women	3p25.2	PPARG	PPARG - TSEN2	ENSG00000132170	ENSG00000154743		13487	36578	rs17819328-T	rs17819328	0	17819328	intergenic_variant	1	0.568	2e-12	11.699	(EA, women)	0.0321	[0.023-0.041] unit decrease	Affymetrix, Illumina, Perlegen [up to 2542447] (imputed)	N
1	rs28595399	3	12489342	rs17819328	2017-05-23	25673412	Shungin D	2015-02-12	Nature	www.ncbi.nlm.nih.gov/pubmed/25673412	New genetic loci link adipose and insulin biology to body fat distribution.	Waist-hip ratio	up to 56,910 European ancestry men, up to 86,570 European ancestry women	up to 36,570 European ancestry men, 30,172 European ancestry women, 915 Filipino ancestry men, 735 Filipino ancestry women, 2,351 African American/Afro-Caribbean ancestry men, 6,258 African American/Afro-Caribbean ancestry women, 2,285 South Asian ancestry men, 506 South Asian ancestry women, 195 Seychellois ancestry men, 266 Seychellois ancestry women	3p25.2	PPARG	PPARG - TSEN2	ENSG00000132170	ENSG00000154743		13487	36578	rs17819328-T	rs17819328	0	17819328	intergenic_variant	1	0.568	2e-06	5.69897	(EA)	0.0163	[0.0094-0.0232] unit decrease	Affymetrix, Illumina, Perlegen [up to 2542447] (imputed)	N
1	rs28595399	3	12489342	rs17819328	2017-05-23	25673412	Shungin D	2015-02-12	Nature	www.ncbi.nlm.nih.gov/pubmed/25673412	New genetic loci link adipose and insulin biology to body fat distribution.	Hip circumference adjusted for BMI	up to 56,910 European ancestry men, up to 86,570 European ancestry women	up to 36,570 European ancestry men, 30,172 European ancestry women, 915 Filipino ancestry men, 735 Filipino ancestry women, 2,351 African American/Afro-Caribbean ancestry men, 6,258 African American/Afro-Caribbean ancestry women, 2,285 South Asian ancestry men, 506 South Asian ancestry women, 195 Seychellois ancestry men, 266 Seychellois ancestry women	3p25.2	PPARG	PPARG - TSEN2	ENSG00000132170	ENSG00000154743		13487	36578	rs17819328-T	rs17819328	0	17819328	intergenic_variant	1	0.5686	9e-10	9.04576	(EA)	0.0227	[0.015-0.03] unit increase	Affymetrix, Illumina, Perlegen [up to 2542447] (imputed)	N
1	rs28595399	3	12489342	rs17819328	2017-05-23	25673412	Shungin D	2015-02-12	Nature	www.ncbi.nlm.nih.gov/pubmed/25673412	New genetic loci link adipose and insulin biology to body fat distribution.	Hip circumference adjusted for BMI	up to 56,910 European ancestry men, up to 86,570 European ancestry women	up to 36,570 European ancestry men, 30,172 European ancestry women, 915 Filipino ancestry men, 735 Filipino ancestry women, 2,351 African American/Afro-Caribbean ancestry men, 6,258 African American/Afro-Caribbean ancestry women, 2,285 South Asian ancestry men, 506 South Asian ancestry women, 195 Seychellois ancestry men, 266 Seychellois ancestry women	3p25.2	PPARG	PPARG - TSEN2	ENSG00000132170	ENSG00000154743		13487	36578	rs17819328-T	rs17819328	0	17819328	intergenic_variant	1	0.5686	2e-10	9.69897	(EA, women)	0.03	[0.021-0.039] unit increase	Affymetrix, Illumina, Perlegen [up to 2542447] (imputed)	N
1	rs28595399	3	12489342	rs17819328	2017-03-31	27694959	Bonder MJ	2016-10-03	Nat Genet	www.ncbi.nlm.nih.gov/pubmed/27694959	The effect of host genetics on the gut microbiome.	Gut microbiota (functional units)	984 European ancestry individuals	530 European ancestry individuals	3p25.2	PPARG	PPARG - TSEN2	ENSG00000132170	ENSG00000154743		13487	36578	rs17819328-G	rs17819328	0	17819328	intergenic_variant	1	NR	5e-06	5.30103	(PWY-6353_purine_nucleotides_degradation_II_(aerobic))	4.56501	Z-score increase	Illumina [8100000] (imputed)	N
1	rs28595399	3	12489342	rs17819328	2018-07-24	26426971	Winkler TW	2015-10-01	PLoS Genet	www.ncbi.nlm.nih.gov/pubmed/26426971	The Influence of Age and Sex on Genetic Associations with Adult Body Size and Shape: A Large-Scale Genome-Wide Interaction Study.	Waist-to-hip ratio adjusted for BMI (age <50)	up to 43,776 European ancestry men, up to 50,526 European ancestry women	NA	3p25.2	PPARG, TSEN2, RAF1, TMEM40, IQSEC1, SYN2, TIMP4, LOC100129480, CAND2, MKRN2, RPL32, SNORA7A	PPARG - TSEN2	ENSG00000132170	ENSG00000154743		13487	36578	rs17819328-G	rs17819328	0	17819328	intergenic_variant	1	0.43	9e-06	5.04576	(women)	0.035	unit increase	Affymetrix, Illumina, Perlegen [up to 2800000] (imputed)	N
1	rs28595399	3	12489342	rs17819328	2018-07-24	26426971	Winkler TW	2015-10-01	PLoS Genet	www.ncbi.nlm.nih.gov/pubmed/26426971	The Influence of Age and Sex on Genetic Associations with Adult Body Size and Shape: A Large-Scale Genome-Wide Interaction Study.	Waist-to-hip ratio adjusted for BMI (age >50)	up to 69,944 European ancestry men, up to 88,129 European ancestry women	NA	3p25.2	PPARG, TSEN2, RAF1, TMEM40, IQSEC1, SYN2, TIMP4, LOC100129480, CAND2, MKRN2, RPL32, SNORA7A	PPARG - TSEN2	ENSG00000132170	ENSG00000154743		13487	36578	rs17819328-G	rs17819328	0	17819328	intergenic_variant	1	0.43114	2e-06	5.69897	(women)	0.0288	unit increase	Affymetrix, Illumina, Perlegen [up to 2800000] (imputed)	N
1	rs28595399	3	12489342	rs17819328	2018-07-24	26426971	Winkler TW	2015-10-01	PLoS Genet	www.ncbi.nlm.nih.gov/pubmed/26426971	The Influence of Age and Sex on Genetic Associations with Adult Body Size and Shape: A Large-Scale Genome-Wide Interaction Study.	Waist-to-hip ratio adjusted for BMI	up to 113,720 European ancestry men, up to 138,655 European ancestry women	NA	3p25.2	PPARG, TSEN2, RAF1, TMEM40, IQSEC1, SYN2, TIMP4, LOC100129480, CAND2, MKRN2, RPL32, SNORA7A	PPARG - TSEN2	ENSG00000132170	ENSG00000154743		13487	36578	rs17819328-G	rs17819328	0	17819328	intergenic_variant	1	0.43114	1e-07	7		0.0288	unit increase	Affymetrix, Illumina, Perlegen [up to 2800000] (imputed)	N
1	rs28595399	3	12489342	rs17819328	2018-07-24	26426971	Winkler TW	2015-10-01	PLoS Genet	www.ncbi.nlm.nih.gov/pubmed/26426971	The Influence of Age and Sex on Genetic Associations with Adult Body Size and Shape: A Large-Scale Genome-Wide Interaction Study.	Waist-to-hip ratio adjusted for BMI	up to 113,720 European ancestry men, up to 138,655 European ancestry women	NA	3p25.2	NR	PPARG - TSEN2	ENSG00000132170	ENSG00000154743		13487	36578	rs17819328-T	rs17819328	0	17819328	intergenic_variant	1	0.568867	1e-07	7		0.0184192	unit decrease	Affymetrix, Illumina, Perlegen [up to 2800000] (imputed)	N
1	rs28595399	3	12489342	rs17819328	2018-07-24	26426971	Winkler TW	2015-10-01	PLoS Genet	www.ncbi.nlm.nih.gov/pubmed/26426971	The Influence of Age and Sex on Genetic Associations with Adult Body Size and Shape: A Large-Scale Genome-Wide Interaction Study.	Waist-to-hip ratio adjusted for BMI x sex x age interaction (4df test)	up to 43,776 European ancestry men aged <50, up to 50,526 European ancestry women aged <50, up to 69,944 European ancestry men aged >50, up to 88,129 European ancestry women aged >50	NA	3p25.2	PPARG, TSEN2, RAF1, TMEM40, IQSEC1, SYN2, TIMP4, LOC100129480, CAND2, MKRN2, RPL32, SNORA7A	PPARG - TSEN2	ENSG00000132170	ENSG00000154743		13487	36578	rs17819328-G	rs17819328	0	17819328	intergenic_variant	1	0.43114	9e-09	8.04576		NA		Affymetrix, Illumina, Perlegen [up to 2800000] (imputed)	N
1	rs28595399	3	12489342	rs17819328	2017-08-10	28443625	Justice AE	2017-04-26	Nat Commun	www.ncbi.nlm.nih.gov/pubmed/28443625	Genome-wide meta-analysis of 241,258 adults accounting for smoking behaviour identifies novel loci for obesity traits.	Waist-to-hip ratio adjusted for BMI in non-smokers	75,379 European ancestry women, 45,811 European ancestry men, 4,856 European ancestry individuals, 8,799 African American/Afro-Caribbean ancestry women, 1,803 African American/Afro-Caribbean ancestry men, 1,020 Indian Asian ancestry women, 6,691 Indian Asian ancestry men, 1,526 Filipino ancestry women, 2,469 Hispanic/Latino ancestry women, 1,318 Hispanic/Latino ancestry men	16,011 European ancestry women, 17,912 European ancestry men, 105,218 European ancestry individuals, 2,073 African American/Afro-Caribbean ancestry women, 647 African American/Afro-Caribbean ancestry men	3p25.2	PPARG	PPARG - TSEN2	ENSG00000132170	ENSG00000154743		13487	36578	rs17819328-T	rs17819328	0	17819328	intergenic_variant	1	0.5694	2e-06	5.69897	(women)	0.0162	[0.0095-0.0229] unit decrease	Affymetrix, Illumina, Perlegen [up to 2800000] (imputed)	N
1	rs28595399	3	12489342	rs17819328	2017-08-18	28448500	Graff M	2017-04-27	PLoS Genet	www.ncbi.nlm.nih.gov/pubmed/28448500	Genome-wide physical activity interactions in adiposity - A meta-analysis of 200,452 adults.	Waist-to-hip ratio adjusted for BMI (joint analysis for main effect and physical activity interaction)	2,518 African American women, 83,707 European ancestry women, 1,773 Filipino ancestry women, 1,030 Indian ancestry women, 1,457 African American men, 52,993 European ancestry men, 7,648 Indian ancestry men, 5,527 European ancestry individuals	6,244 African American women, 17,531 European ancestry women, 329 African American men, 19,956 European ancestry men	3p25.2	PPARG	PPARG - TSEN2	ENSG00000132170	ENSG00000154743		13487	36578	rs17819328-?	rs17819328	0	17819328	intergenic_variant	1	0.4318	6e-06	5.22185		NA		Affymetrix, Illumina, Perlegen [~ 2500000] (imputed)	N
1	rs28595399	3	12489342	rs17819328	2017-08-18	28448500	Graff M	2017-04-27	PLoS Genet	www.ncbi.nlm.nih.gov/pubmed/28448500	Genome-wide physical activity interactions in adiposity - A meta-analysis of 200,452 adults.	Waist-to-hip ratio adjusted for BMI (joint analysis for main effect and physical activity interaction)	2,518 African American women, 83,707 European ancestry women, 1,773 Filipino ancestry women, 1,030 Indian ancestry women, 1,457 African American men, 52,993 European ancestry men, 7,648 Indian ancestry men, 5,527 European ancestry individuals	6,244 African American women, 17,531 European ancestry women, 329 African American men, 19,956 European ancestry men	3p25.2	PPARG	PPARG - TSEN2	ENSG00000132170	ENSG00000154743		13487	36578	rs17819328-?	rs17819328	0	17819328	intergenic_variant	1	0.4318	6e-07	6.22185	(women)	NA		Affymetrix, Illumina, Perlegen [~ 2500000] (imputed)	N
1	rs28595399	3	12489342	rs17819328	2019-09-22	30575882	Lotta LA	2018-12-01	JAMA	www.ncbi.nlm.nih.gov/pubmed/30575882	Association of Genetic Variants Related to Gluteofemoral vs Abdominal Fat Distribution With Type 2 Diabetes, Coronary Disease, and Cardiovascular Risk Factors.	Waist-to-hip ratio adjusted for BMI	660,648 European ancestry individuals	NA	3p25.2	NR	PPARG - TSEN2	ENSG00000132170	ENSG00000154743		13487	36578	rs17819328-G	rs17819328	0	17819328	intergenic_variant	1	0.43	1e-38	38		0.023	[0.019-0.027] unit increase	Affymetrix [2446094] (imputed)	N
1	rs28595399	3	12489342	rs17819328	2019-09-22	30575882	Lotta LA	2018-12-01	JAMA	www.ncbi.nlm.nih.gov/pubmed/30575882	Association of Genetic Variants Related to Gluteofemoral vs Abdominal Fat Distribution With Type 2 Diabetes, Coronary Disease, and Cardiovascular Risk Factors.	Waist-hip ratio	663,598 European ancestry individuals	NA	3p25.2	NR	PPARG - TSEN2	ENSG00000132170	ENSG00000154743		13487	36578	rs17819328-G	rs17819328	0	17819328	intergenic_variant	1	0.43	5e-08	7.30103		NA		Affymetrix [2446094] (imputed)	N
1	rs28595399	3	12489342	rs17819328	2017-08-22	28448500	Graff M	2017-04-27	PLoS Genet	www.ncbi.nlm.nih.gov/pubmed/28448500	Genome-wide physical activity interactions in adiposity - A meta-analysis of 200,452 adults.	Waist-to-hip ratio adjusted for body mass index	2,518 African American women, 83,707 European ancestry women, 1,773 Filipino ancestry women, 1,030 Indian ancestry women, 1,457 African American men, 52,993 European ancestry men, 7,648 Indian ancestry men, 5,527 European ancestry individuals	6,244 African American women, 17,531 European ancestry women, 329 African American men, 19,956 European ancestry men	3p25.2	PPARG	PPARG - TSEN2	ENSG00000132170	ENSG00000154743		13487	36578	rs17819328-G	rs17819328	0	17819328	intergenic_variant	1	0.4318	4e-07	6.39794		0.0196	[0.012-0.027] unit increase	Affymetrix, Illumina, Perlegen [~ 2500000] (imputed)	N
1	rs28595399	3	12489342	rs17819328	2017-08-22	28448500	Graff M	2017-04-27	PLoS Genet	www.ncbi.nlm.nih.gov/pubmed/28448500	Genome-wide physical activity interactions in adiposity - A meta-analysis of 200,452 adults.	Waist-to-hip ratio adjusted for body mass index	2,518 African American women, 83,707 European ancestry women, 1,773 Filipino ancestry women, 1,030 Indian ancestry women, 1,457 African American men, 52,993 European ancestry men, 7,648 Indian ancestry men, 5,527 European ancestry individuals	6,244 African American women, 17,531 European ancestry women, 329 African American men, 19,956 European ancestry men	3p25.2	PPARG	PPARG - TSEN2	ENSG00000132170	ENSG00000154743		13487	36578	rs17819328-G	rs17819328	0	17819328	intergenic_variant	1	0.4318	4e-08	7.39794	(women)	0.0283	[0.018-0.038] unit increase	Affymetrix, Illumina, Perlegen [~ 2500000] (imputed)	N
1	rs28595399	3	12489342	rs17819328	2017-08-22	28448500	Graff M	2017-04-27	PLoS Genet	www.ncbi.nlm.nih.gov/pubmed/28448500	Genome-wide physical activity interactions in adiposity - A meta-analysis of 200,452 adults.	Waist-to-hip ratio adjusted for BMI in active individuals	1,957 African American women, 1,421 Filipino ancestry women, 305 Indian ancestry women, 65,539 European ancestry women, 1,206 African American men, 2,029 Indian ancestry men, 41,673 European ancestry men, 4,819 European ancestry individuals	4,807 African American women, 12,347 European ancestry women, 265 African American men, 14,540 European ancestry men	3p25.2	PPARG	PPARG - TSEN2	ENSG00000132170	ENSG00000154743		13487	36578	rs17819328-G	rs17819328	0	17819328	intergenic_variant	1	0.432	4e-07	6.39794	(women)	0.0307	[0.019-0.043] unit increase	Affymetrix, Illumina, Perlegen [~ 2500000] (imputed)	N
1	rs28595399	3	12489342	rs17819328	2017-08-22	28448500	Graff M	2017-04-27	PLoS Genet	www.ncbi.nlm.nih.gov/pubmed/28448500	Genome-wide physical activity interactions in adiposity - A meta-analysis of 200,452 adults.	Waist-to-hip ratio adjusted for BMI in active individuals	1,957 African American women, 1,421 Filipino ancestry women, 305 Indian ancestry women, 65,539 European ancestry women, 1,206 African American men, 2,029 Indian ancestry men, 41,673 European ancestry men, 4,819 European ancestry individuals	4,807 African American women, 12,347 European ancestry women, 265 African American men, 14,540 European ancestry men	3p25.2	PPARG	PPARG - TSEN2	ENSG00000132170	ENSG00000154743		13487	36578	rs17819328-G	rs17819328	0	17819328	intergenic_variant	1	0.432	4e-07	6.39794	(women)	0.0307	[0.019-0.043] unit increase	Affymetrix, Illumina, Perlegen [~ 2500000] (imputed)	N
1	rs28595399	3	12489342	rs17819328	2017-08-22	28448500	Graff M	2017-04-27	PLoS Genet	www.ncbi.nlm.nih.gov/pubmed/28448500	Genome-wide physical activity interactions in adiposity - A meta-analysis of 200,452 adults.	Waist-to-hip ratio adjusted for BMI in active individuals	1,957 African American women, 1,421 Filipino ancestry women, 305 Indian ancestry women, 65,539 European ancestry women, 1,206 African American men, 2,029 Indian ancestry men, 41,673 European ancestry men, 4,819 European ancestry individuals	4,807 African American women, 12,347 European ancestry women, 265 African American men, 14,540 European ancestry men	3p25.2	PPARG	PPARG - TSEN2	ENSG00000132170	ENSG00000154743		13487	36578	rs17819328-G	rs17819328	0	17819328	intergenic_variant	1	0.4318	7e-06	5.1549		0.021	[0.012-0.03] unit increase	Affymetrix, Illumina, Perlegen [~ 2500000] (imputed)	N
1	rs28595399	3	12489342	rs17819328	2021-08-24	34021172	Christakoudi S	2021-05-21	Sci Rep	www.ncbi.nlm.nih.gov/pubmed/34021172	GWAS of allometric body-shape indices in UK Biobank identifies loci suggesting associations with morphogenesis, organogenesis, adrenal cell renewal and cancer.	Hip index	219,872 British ancestry women	NA	3p25.2	PPARG	PPARG - TSEN2	ENSG00000132170	ENSG00000154743		13487	36578	rs17819328-G	rs17819328	0	17819328	intergenic_variant	1	NR	2e-35	34.699		0.0368679	[0.031-0.043] unit decrease	Affymetrix [321788] (imputed)	N
1	rs28595399	3	12489342	rs17819328	2021-08-24	34021172	Christakoudi S	2021-05-21	Sci Rep	www.ncbi.nlm.nih.gov/pubmed/34021172	GWAS of allometric body-shape indices in UK Biobank identifies loci suggesting associations with morphogenesis, organogenesis, adrenal cell renewal and cancer.	Hip circumference adjusted for BMI	219,872 British ancestry women	NA	3p25.2	PPARG	PPARG - TSEN2	ENSG00000132170	ENSG00000154743		13487	36578	rs17819328-G	rs17819328	0	17819328	intergenic_variant	1	NR	1e-29	29		0.0322805	[0.027-0.038] unit decrease	Affymetrix [321016] (imputed)	N
1	rs28595399	3	12490951	rs4684855	2022-08-19	35551307	Mahajan A	2022-05-12	Nat Genet	www.ncbi.nlm.nih.gov/pubmed/35551307	Multi-ancestry genetic study of type 2 diabetes highlights the power of diverse populations for discovery and translation.	Type 2 diabetes	251,740 European ancestry individuals, 139,705 East Asian ancestry individuals, 40,737 South Asian ancestry individuals, 27,417 Hispanic individuals, 30,167 African American individuals, 2,426 Zulu ancestry individuals	NA	3p25.2		PPARG - TSEN2	ENSG00000132170	ENSG00000154743		15096	34969	rs4684855-T	rs4684855	0	4684855	intergenic_variant	1	NR	7e-14	13.1549		1.04	[1.03-1.05]	Affymetrix, Illumina [10454876] (imputed)	N
1	rs28595399	3	12490951	rs4684855	2022-08-19	35551307	Mahajan A	2022-05-12	Nat Genet	www.ncbi.nlm.nih.gov/pubmed/35551307	Multi-ancestry genetic study of type 2 diabetes highlights the power of diverse populations for discovery and translation.	Type 2 diabetes	251,740 European ancestry individuals	NA	3p25.2		PPARG - TSEN2	ENSG00000132170	ENSG00000154743		15096	34969	rs4684855-T	rs4684855	0	4684855	intergenic_variant	1	0.424	3e-13	12.5229		0.046	[0.034-0.058] unit increase	Affymetrix, Illumina [10454876] (imputed)	N
1	rs28595399	3	12496461	rs9872031	2019-02-08	30595370	Kichaev G	2018-12-27	Am J Hum Genet	www.ncbi.nlm.nih.gov/pubmed/30595370	Leveraging Polygenic Functional Enrichment to Improve GWAS Power.	Waist-hip ratio	approximately 458,000 European ancestry individuals	NA	3p25.2		PPARG - TSEN2	ENSG00000132170	ENSG00000154743		20606	29459	rs9872031-?	rs9872031	0	9872031	regulatory_region_variant	1	NR	1e-34	34		NA		NR [~ 8900000] (imputed)	N
1	rs28595399	3	12496461	rs9872031	2021-08-24	34021172	Christakoudi S	2021-05-21	Sci Rep	www.ncbi.nlm.nih.gov/pubmed/34021172	GWAS of allometric body-shape indices in UK Biobank identifies loci suggesting associations with morphogenesis, organogenesis, adrenal cell renewal and cancer.	Waist-to-hip ratio adjusted for BMI	219,872 British ancestry women	NA	3p25.2	PPARG	PPARG - TSEN2	ENSG00000132170	ENSG00000154743		20606	29459	rs9872031-A	rs9872031	0	9872031	regulatory_region_variant	1	NR	4e-44	43.3979		0.039695	[0.034-0.045] unit increase	Affymetrix [319769] (imputed)	N
1	rs28595399	3	12496461	rs9872031	2021-08-24	34021172	Christakoudi S	2021-05-21	Sci Rep	www.ncbi.nlm.nih.gov/pubmed/34021172	GWAS of allometric body-shape indices in UK Biobank identifies loci suggesting associations with morphogenesis, organogenesis, adrenal cell renewal and cancer.	Waist-hip index	219,872 British ancestry women	NA	3p25.2	PPARG	PPARG - TSEN2	ENSG00000132170	ENSG00000154743		20606	29459	rs9872031-A	rs9872031	0	9872031	regulatory_region_variant	1	NR	1e-44	44		0.0399884	[0.034-0.046] unit increase	Affymetrix [319769] (imputed)	N
1	rs28595399	3	12498401	rs4684859	2021-08-24	34021172	Christakoudi S	2021-05-21	Sci Rep	www.ncbi.nlm.nih.gov/pubmed/34021172	GWAS of allometric body-shape indices in UK Biobank identifies loci suggesting associations with morphogenesis, organogenesis, adrenal cell renewal and cancer.	A body shape index	219,872 British ancestry women	NA	3p25.2	PPARG	PPARG - TSEN2	ENSG00000132170	ENSG00000154743		22546	27519	rs4684859-A	rs4684859	0	4684859	regulatory_region_variant	1	NR	2e-16	15.699		0.0236964	[0.018-0.029] unit increase	Affymetrix [321169] (imputed)	N
1	rs28595399	3	12498401	rs4684859	2021-08-24	34021172	Christakoudi S	2021-05-21	Sci Rep	www.ncbi.nlm.nih.gov/pubmed/34021172	GWAS of allometric body-shape indices in UK Biobank identifies loci suggesting associations with morphogenesis, organogenesis, adrenal cell renewal and cancer.	Waist circumference adjusted for body mass index	219,872 British ancestry women	NA	3p25.2	PPARG	PPARG - TSEN2	ENSG00000132170	ENSG00000154743		22546	27519	rs4684859-A	rs4684859	0	4684859	regulatory_region_variant	1	NR	2e-15	14.699		0.0229172	[0.017-0.029] unit increase	Affymetrix [321114] (imputed)	N
1	rs28595399	3	12500065	rs28595399	2021-08-24	34021172	Christakoudi S	2021-05-21	Sci Rep	www.ncbi.nlm.nih.gov/pubmed/34021172	GWAS of allometric body-shape indices in UK Biobank identifies loci suggesting associations with morphogenesis, organogenesis, adrenal cell renewal and cancer.	Waist-to-hip ratio adjusted for BMI	219,872 British ancestry women	NA	3p25.2	PPARG	PPARG - TSEN2	ENSG00000132170	ENSG00000154743		24210	25855	rs28595399-C	rs28595399	0	28595399	regulatory_region_variant	1	NR	2e-23	22.699		0.0306794	[0.025-0.037] unit increase	Affymetrix [319769] (imputed)	N
1	rs28595399	3	12500065	rs28595399	2021-08-24	34021172	Christakoudi S	2021-05-21	Sci Rep	www.ncbi.nlm.nih.gov/pubmed/34021172	GWAS of allometric body-shape indices in UK Biobank identifies loci suggesting associations with morphogenesis, organogenesis, adrenal cell renewal and cancer.	Hip index	219,872 British ancestry women	NA	3p25.2	PPARG	PPARG - TSEN2	ENSG00000132170	ENSG00000154743		24210	25855	rs28595399-C	rs28595399	0	28595399	regulatory_region_variant	1	NR	2e-24	23.699		0.0326886	[0.026-0.039] unit decrease	Affymetrix [321788] (imputed)	N
1	rs28595399	3	12500065	rs28595399	2021-08-24	34021172	Christakoudi S	2021-05-21	Sci Rep	www.ncbi.nlm.nih.gov/pubmed/34021172	GWAS of allometric body-shape indices in UK Biobank identifies loci suggesting associations with morphogenesis, organogenesis, adrenal cell renewal and cancer.	Waist-hip index	219,872 British ancestry women	NA	3p25.2	PPARG	PPARG - TSEN2	ENSG00000132170	ENSG00000154743		24210	25855	rs28595399-C	rs28595399	0	28595399	regulatory_region_variant	1	NR	1e-23	23		0.0308994	[0.025-0.037] unit increase	Affymetrix [319769] (imputed)	N
1	rs28595399	3	12500065	rs28595399	2021-08-24	34021172	Christakoudi S	2021-05-21	Sci Rep	www.ncbi.nlm.nih.gov/pubmed/34021172	GWAS of allometric body-shape indices in UK Biobank identifies loci suggesting associations with morphogenesis, organogenesis, adrenal cell renewal and cancer.	Hip circumference adjusted for BMI	219,872 British ancestry women	NA	3p25.2	PPARG	PPARG - TSEN2	ENSG00000132170	ENSG00000154743		24210	25855	rs28595399-C	rs28595399	0	28595399	regulatory_region_variant	1	NR	3e-18	17.5229		0.0267216	[0.021-0.033] unit decrease	Affymetrix [321016] (imputed)	N
1	3:12508516_TA_T	3	12504290	rs1619599	2016-10-14	26634245	Lutz SM	2015-12-03	BMC Genet	www.ncbi.nlm.nih.gov/pubmed/26634245	A genome-wide association study identifies risk loci for spirometric measures among smokers of European and African ancestry.	Post bronchodilator FEV1/FVC ratio	10,094 European ancestry current and former smoker individuals, 3,260 African American current and former smoker individuals, 178 current and former smoker individuals	NA	3p25.2	Intergenic	PPARG - TSEN2	ENSG00000132170	ENSG00000154743		28435	21630	rs1619599-A	rs1619599	0	1619599	regulatory_region_variant	1	0.601	4e-06	5.39794		0.008	unit decrease	Illumina [NR] (imputed)	N
1	3:12508516_TA_T	3	12504295	rs1699346	2016-10-14	26634245	Lutz SM	2015-12-03	BMC Genet	www.ncbi.nlm.nih.gov/pubmed/26634245	A genome-wide association study identifies risk loci for spirometric measures among smokers of European and African ancestry.	Post bronchodilator FEV1/FVC ratio	10,094 European ancestry current and former smoker individuals, 3,260 African American current and former smoker individuals, 178 current and former smoker individuals	NA	3p25.2	Intergenic	PPARG - TSEN2	ENSG00000132170	ENSG00000154743		28440	21625	rs1699346-A	rs1699346	0	1699346	regulatory_region_variant	1	0.601	4e-06	5.39794		0.008	unit decrease	Illumina [NR] (imputed)	N
1	3:12508516_TA_T	3	12511512	rs1151988	2018-06-29	28714469	Langefeld CD	2017-07-17	Nat Commun	www.ncbi.nlm.nih.gov/pubmed/28714469	Transancestral mapping and genetic load in systemic lupus erythematosus.	Systemic lupus erythematosus	6,748 European ancestry cases, 11,516 European ancestry controls, 2,970 African American cases, 2,452 African American controls, 1,872 Hispanic cases, 2,016 Hispanic controls	NA	3p25.2	PPARG, TSEN2	PPARG - TSEN2	ENSG00000132170	ENSG00000154743		35657	14408	rs1151988-?	rs1151988	0	1151988	intergenic_variant	1	NR	9e-06	5.04576		1.11111	[1.05-1.16]	Illumina [at least 5000000] (imputed)	N
1	3:12508516_TA_T	3	12514124	rs709165	2022-11-04	36261456	Moitinho-Silva L	2022-10-19	Nat Commun	www.ncbi.nlm.nih.gov/pubmed/36261456	Host genetic factors related to innate immunity, environmental sensing and cellular functions are associated with human skin microbiota.	Univariate microbial feature (asv: asv006) at the antecubital fossa (moist skin)	597 German ancestry individuals	NA	3p25.2		PPARG - TSEN2	ENSG00000132170	ENSG00000154743		38269	11796	rs709165-G	rs709165	0	709165	intergenic_variant	1	0.54	4e-08	7.39794		0.379	[0.24-0.51] unit increase	Affymetrix [4685714] (imputed)	N
1	rs6763925	3	12515602	rs6763925	2020-09-18	32888494	Vuckovic D	2020-09-01	Cell	www.ncbi.nlm.nih.gov/pubmed/32888494	The Polygenic and Monogenic Basis of Blood Traits and Diseases.	High light scatter reticulocyte count	408,112 British individuals	NA	3p25.2		PPARG - TSEN2	ENSG00000132170	ENSG00000154743		39747	10318	rs6763925-C	rs6763925	0	6763925	intergenic_variant	1	0.294256	1e-10	10		0.0158149	[0.011-0.021] unit decrease	Affymetrix [93095623] (imputed)	N
1	rs6763925	3	12515602	rs6763925	2020-09-18	32888494	Vuckovic D	2020-09-01	Cell	www.ncbi.nlm.nih.gov/pubmed/32888494	The Polygenic and Monogenic Basis of Blood Traits and Diseases.	High light scatter reticulocyte percentage of red cells	408,112 British individuals	NA	3p25.2		PPARG - TSEN2	ENSG00000132170	ENSG00000154743		39747	10318	rs6763925-C	rs6763925	0	6763925	intergenic_variant	1	0.294262	3e-15	14.5229		0.0195056	[0.015-0.024] unit decrease	Affymetrix [93095623] (imputed)	N
1	rs6763925	3	12515602	rs6763925	2020-09-18	32888494	Vuckovic D	2020-09-01	Cell	www.ncbi.nlm.nih.gov/pubmed/32888494	The Polygenic and Monogenic Basis of Blood Traits and Diseases.	Immature fraction of reticulocytes	408,112 British individuals	NA	3p25.2		PPARG - TSEN2	ENSG00000132170	ENSG00000154743		39747	10318	rs6763925-C	rs6763925	0	6763925	intergenic_variant	1	0.294181	8e-15	14.0969		0.0191292	[0.014-0.024] unit decrease	Affymetrix [93095623] (imputed)	N
1	rs6763925	3	12515602	rs6763925	2021-08-24	34021172	Christakoudi S	2021-05-21	Sci Rep	www.ncbi.nlm.nih.gov/pubmed/34021172	GWAS of allometric body-shape indices in UK Biobank identifies loci suggesting associations with morphogenesis, organogenesis, adrenal cell renewal and cancer.	Waist-to-hip ratio adjusted for BMI	219,872 British ancestry women	NA	3p25.2	TSEN2	PPARG - TSEN2	ENSG00000132170	ENSG00000154743		39747	10318	rs6763925-C	rs6763925	0	6763925	intergenic_variant	1	NR	2e-14	13.699		0.0237536	[0.018-0.03] unit decrease	Affymetrix [319769] (imputed)	N
1	rs6763925	3	12515602	rs6763925	2021-08-24	34021172	Christakoudi S	2021-05-21	Sci Rep	www.ncbi.nlm.nih.gov/pubmed/34021172	GWAS of allometric body-shape indices in UK Biobank identifies loci suggesting associations with morphogenesis, organogenesis, adrenal cell renewal and cancer.	Waist-hip index	219,872 British ancestry women	NA	3p25.2	TSEN2	PPARG - TSEN2	ENSG00000132170	ENSG00000154743		39747	10318	rs6763925-C	rs6763925	0	6763925	intergenic_variant	1	NR	3e-15	14.5229		0.0244082	[0.018-0.03] unit decrease	Affymetrix [319769] (imputed)	N
1	rs6763925	3	12515602	rs6763925	2021-08-24	34021172	Christakoudi S	2021-05-21	Sci Rep	www.ncbi.nlm.nih.gov/pubmed/34021172	GWAS of allometric body-shape indices in UK Biobank identifies loci suggesting associations with morphogenesis, organogenesis, adrenal cell renewal and cancer.	Hip circumference adjusted for BMI	219,872 British ancestry women	NA	3p25.2	TSEN2	PPARG - TSEN2	ENSG00000132170	ENSG00000154743		39747	10318	rs6763925-C	rs6763925	0	6763925	intergenic_variant	1	NR	9e-09	8.04576		0.0177376	[0.012-0.024] unit increase	Affymetrix [321016] (imputed)	N
1	3:12508516_TA_T	3	12517103	rs1797885	2017-08-30	27863252	Astle WJ	2016-11-17	Cell	www.ncbi.nlm.nih.gov/pubmed/27863252	The Allelic Landscape of Human Blood Cell Trait Variation and Links to Common Complex Disease.	Immature fraction of reticulocytes	170,548 European ancestry individuals	NA	3p25.2	intergenic	PPARG - TSEN2	ENSG00000132170	ENSG00000154743		41248	8817	rs1797885-A	rs1797885	0	1797885	intergenic_variant	1	0.5837	3e-10	9.52288		0.0226606	[0.016-0.03] unit decrease	Affymetrix [~ 2500000] (imputed)	N
1	3:12508516_TA_T	3	12520562	rs808791	2020-09-18	32888494	Vuckovic D	2020-09-01	Cell	www.ncbi.nlm.nih.gov/pubmed/32888494	The Polygenic and Monogenic Basis of Blood Traits and Diseases.	Red blood cell count	408,112 British individuals	NA	3p25.2		PPARG - TSEN2	ENSG00000132170	ENSG00000154743		44707	5358	rs808791-T	rs808791	0	808791	intergenic_variant	1	0.552555	2e-10	9.69897		0.0146431	[0.01-0.019] unit increase	Affymetrix [93095623] (imputed)	N
1	rs2348195	3	12546172	rs2596827	2021-12-14	34594039	Sakaue S	2021-09-30	Nat Genet	www.ncbi.nlm.nih.gov/pubmed/34594039	A cross-population atlas of genetic associations for 220 human phenotypes.	Gastric polyp	6,155 European ancestry cases, 341,871 European ancestry controls, 1,337 East Asian ancestry cases, 158,249 East Asian ancestry controls	NA	3p25.2		TSEN2			ENSG00000154743	NA	NA	rs2596827-G	rs2596827	0	2596827	non_coding_transcript_exon_variant	0	NR	1e-08	8		0.1019	[0.067-0.137] unit increase	Affymetrix, Illumina [20456140] (imputed)	N
1	3:12508516_TA_T	3	12601941	rs2596820	2019-02-08	30595370	Kichaev G	2018-12-27	Am J Hum Genet	www.ncbi.nlm.nih.gov/pubmed/30595370	Leveraging Polygenic Functional Enrichment to Improve GWAS Power.	Red cell distribution width	approximately 445,000 European ancestry individuals	NA	3p25.2		MKRN2OS, MKRN2			ENSG00000225526, ENSG00000075975	NA	NA	rs2596820-?	rs2596820	0	2596820	intron_variant	0	NR	3e-18	17.5229		NA		NR [~ 8900000] (imputed)	N
1	3:12508516_TA_T	3	12610732	rs1986068	2021-06-29	33462484	Sinnott-Armstrong N	2021-01-18	Nat Genet	www.ncbi.nlm.nih.gov/pubmed/33462484	Genetics of 35 blood and urine biomarkers in the UK Biobank.	Cystatin C levels	342,399 European ancestry individuals, 6,015 African ancestry individuals, 7,338 South Asian ancestry individuals	NA	3p25.2	NR	MKRN2			ENSG00000075975	NA	NA	rs1986068-C	rs1986068	0	1986068	non_coding_transcript_exon_variant	0	NR	4e-09	8.39794		0.0141	[0.0094-0.0188] unit increase	Affymetrix [9000000] (imputed)	N
1	rs2648308	3	12611269	rs1962515	2021-08-24	34021172	Christakoudi S	2021-05-21	Sci Rep	www.ncbi.nlm.nih.gov/pubmed/34021172	GWAS of allometric body-shape indices in UK Biobank identifies loci suggesting associations with morphogenesis, organogenesis, adrenal cell renewal and cancer.	Hip index	219,872 British ancestry women	NA	3p25.2	MKRN2	MKRN2			ENSG00000075975	NA	NA	rs1962515-T	rs1962515	0	1962515	non_coding_transcript_exon_variant	0	NR	4e-11	10.3979		0.0197309	[0.014-0.026] unit decrease	Affymetrix [321788] (imputed)	N
1	rs2290159	3	12621075	rs73130305	2020-09-18	32888494	Vuckovic D	2020-09-01	Cell	www.ncbi.nlm.nih.gov/pubmed/32888494	The Polygenic and Monogenic Basis of Blood Traits and Diseases.	Monocyte percentage of white cells	408,112 British individuals	NA	3p25.2	MKRN2	MKRN2			ENSG00000075975	NA	NA	rs73130305-T	rs73130305	0	73130305	intron_variant	0	0.218776	5e-12	11.301		0.0185094	[0.013-0.024] unit decrease	Affymetrix [93095623] (imputed)	N
1	rs3729931	3	12622623	rs9849171	2019-02-08	30595370	Kichaev G	2018-12-27	Am J Hum Genet	www.ncbi.nlm.nih.gov/pubmed/30595370	Leveraging Polygenic Functional Enrichment to Improve GWAS Power.	Systolic blood pressure	approximately 422,000 European ancestry individuals	NA	3p25.2		MKRN2			ENSG00000075975	NA	NA	rs9849171-?	rs9849171	0	9849171	intron_variant	0	NR	5e-08	7.30103		NA		NR [~ 8900000] (imputed)	N
1	rs3729931	3	12622623	rs9849171	2021-02-17	33356394	Gill D	2020-12-28	Hypertension	www.ncbi.nlm.nih.gov/pubmed/33356394	Urate, Blood Pressure, and Cardiovascular Disease: Evidence From Mendelian Randomization and Meta-Analysis of Clinical Trials.	Urate levels	454,183 European ancestry individuals	NA	3p25.2	NR	MKRN2			ENSG00000075975	NA	NA	rs9849171-C	rs9849171	0	9849171	intron_variant	0	0.36	2e-10	9.69897		0.0121	[0.0083-0.0159] unit decrease	NR [NR]	N
1	rs2648308	3	12624070	rs15997	2021-08-24	34021172	Christakoudi S	2021-05-21	Sci Rep	www.ncbi.nlm.nih.gov/pubmed/34021172	GWAS of allometric body-shape indices in UK Biobank identifies loci suggesting associations with morphogenesis, organogenesis, adrenal cell renewal and cancer.	Waist-to-hip ratio adjusted for BMI	219,872 British ancestry women	NA	3p25.2	MKRN2	MKRN2			ENSG00000075975	NA	NA	rs15997-C	rs15997	0	15997	3_prime_UTR_variant	0	NR	4e-10	9.39794		0.0178475	[0.012-0.023] unit increase	Affymetrix [319769] (imputed)	N
1	rs2648308	3	12624070	rs15997	2021-08-24	34021172	Christakoudi S	2021-05-21	Sci Rep	www.ncbi.nlm.nih.gov/pubmed/34021172	GWAS of allometric body-shape indices in UK Biobank identifies loci suggesting associations with morphogenesis, organogenesis, adrenal cell renewal and cancer.	Waist-hip index	219,872 British ancestry women	NA	3p25.2	MKRN2	MKRN2			ENSG00000075975	NA	NA	rs15997-C	rs15997	0	15997	3_prime_UTR_variant	0	NR	9e-11	10.0458		0.0184968	[0.013-0.024] unit increase	Affymetrix [319769] (imputed)	N
1	rs2290159	3	12624321	rs11046127 x rs5746255	2020-07-28	32450446	Wang H	2020-04-29	Neurobiol Aging	www.ncbi.nlm.nih.gov/pubmed/32450446	Genome-wide interaction analysis of pathological hallmarks in Alzheimer's disease.	Total PHF-tau (SNP x SNP interaction)	1,285 individuals	NA	3p25.2	NR x NR	No mapped genes x MKRN2				NA	NA	rs11046127-? x rs5746255-?	rs11046127 x rs5746255	0	NA	intron_variant x 3_prime_UTR_variant	NA	NR	8e-09	8.09691		NA		Affymetrix, Illumina [279409] (imputed)	N
1	rs2290159	3	12624321	rs5746255	2021-08-24	34021172	Christakoudi S	2021-05-21	Sci Rep	www.ncbi.nlm.nih.gov/pubmed/34021172	GWAS of allometric body-shape indices in UK Biobank identifies loci suggesting associations with morphogenesis, organogenesis, adrenal cell renewal and cancer.	Hip index	219,872 British ancestry women	NA	3p25.2	MKRN2	MKRN2			ENSG00000075975	NA	NA	rs5746255-G	rs5746255	0	5746255	3_prime_UTR_variant	0	NR	3e-15	14.5229		0.0276555	[0.021-0.035] unit increase	Affymetrix [321788] (imputed)	N
1	rs3729931	3	12626516	rs3729931	2011-03-28	21348951	Parsa A	2011-02-01	Clin Transl Sci	www.ncbi.nlm.nih.gov/pubmed/21348951	Hypertrophy-associated polymorphisms ascertained in a founder cohort applied to heart failure risk and mortality.	Cardiac hypertrophy	851 Old Order Amish individuals	NA	3p25.2	RAF1	MKRN2, RAF1			ENSG00000075975, ENSG00000132155	NA	NA	rs3729931-?	rs3729931	0	3729931	3_prime_UTR_variant	0	NR	7e-07	6.1549	(dominant)	NA		Affymetrix [361034]	N
1	rs3729931	3	12626516	rs3729931	2021-06-29	33462484	Sinnott-Armstrong N	2021-01-18	Nat Genet	www.ncbi.nlm.nih.gov/pubmed/33462484	Genetics of 35 blood and urine biomarkers in the UK Biobank.	Sex hormone-binding globulin levels	310,323 European ancestry individuals, 5,523 African ancestry individuals, 6,638 South Asian ancestry individuals	NA	3p25.2	NR	MKRN2, RAF1			ENSG00000075975, ENSG00000132155	NA	NA	rs3729931-A	rs3729931	0	3729931	3_prime_UTR_variant	0	NR	3e-12	11.5229		0.0182	[0.013-0.023] unit increase	Affymetrix [9000000] (imputed)	N
1	rs3729931	3	12626516	rs3729931	2021-06-29	33462484	Sinnott-Armstrong N	2021-01-18	Nat Genet	www.ncbi.nlm.nih.gov/pubmed/33462484	Genetics of 35 blood and urine biomarkers in the UK Biobank.	Low density lipoprotein cholesterol levels	341,875 European ancestry individuals, 6,003 African ancestry individuals, 7,319 South Asian ancestry individuals	NA	3p25.2	NR	MKRN2, RAF1			ENSG00000075975, ENSG00000132155	NA	NA	rs3729931-A	rs3729931	0	3729931	3_prime_UTR_variant	0	NR	3e-12	11.5229		0.0173	[0.012-0.022] unit decrease	Affymetrix [9000000] (imputed)	N
1	rs3729931	3	12626516	rs3729931	2021-06-29	33462484	Sinnott-Armstrong N	2021-01-18	Nat Genet	www.ncbi.nlm.nih.gov/pubmed/33462484	Genetics of 35 blood and urine biomarkers in the UK Biobank.	Glycated hemoglobin levels	327,177 European ancestry individuals, 4,847 African ancestry individuals, 6,895 South Asian ancestry individuals	NA	3p25.2	NR	MKRN2, RAF1			ENSG00000075975, ENSG00000132155	NA	NA	rs3729931-A	rs3729931	0	3729931	3_prime_UTR_variant	0	NR	3e-20	19.5229		0.0234	[0.018-0.028] unit decrease	Affymetrix [9000000] (imputed)	N
1	rs3729931	3	12626516	rs3729931	2021-06-29	33462484	Sinnott-Armstrong N	2021-01-18	Nat Genet	www.ncbi.nlm.nih.gov/pubmed/33462484	Genetics of 35 blood and urine biomarkers in the UK Biobank.	Apolipoprotein B levels	340,860 European ancestry individuals, 5,962 African ancestry individuals, 7,275 South Asian ancestry individuals	NA	3p25.2	NR	MKRN2, RAF1			ENSG00000075975, ENSG00000132155	NA	NA	rs3729931-A	rs3729931	0	3729931	3_prime_UTR_variant	0	NR	6e-12	11.2218		0.0171	[0.012-0.022] unit decrease	Affymetrix [9000000] (imputed)	N
1	rs3729931	3	12626516	rs3729931	2021-06-29	33462484	Sinnott-Armstrong N	2021-01-18	Nat Genet	www.ncbi.nlm.nih.gov/pubmed/33462484	Genetics of 35 blood and urine biomarkers in the UK Biobank.	Total cholesterol levels	342,508 European ancestry individuals, 6,014 African ancestry individuals, 7,336 South Asian ancestry individuals	NA	3p25.2	NR	MKRN2, RAF1			ENSG00000075975, ENSG00000132155	NA	NA	rs3729931-A	rs3729931	0	3729931	3_prime_UTR_variant	0	NR	6e-15	14.2218		0.0193	[0.014-0.024] unit decrease	Affymetrix [9000000] (imputed)	N
1	rs3729931	3	12626516	rs3729931	2021-08-24	34021172	Christakoudi S	2021-05-21	Sci Rep	www.ncbi.nlm.nih.gov/pubmed/34021172	GWAS of allometric body-shape indices in UK Biobank identifies loci suggesting associations with morphogenesis, organogenesis, adrenal cell renewal and cancer.	Hip index	219,872 British ancestry women	NA	3p25.2	RAF1	MKRN2, RAF1			ENSG00000075975, ENSG00000132155	NA	NA	rs3729931-A	rs3729931	0	3729931	3_prime_UTR_variant	0	NR	2e-12	11.699		0.0213226	[0.015-0.027] unit increase	Affymetrix [321788] (imputed)	N
1	rs2290159	3	12628920	rs2290159	2014-05-12	24097068	Willer CJ	2013-10-06	Nat Genet	www.ncbi.nlm.nih.gov/pubmed/24097068	Discovery and refinement of loci associated with lipid levels.	Cholesterol, total	94,595 European ancestry individuals	93,982 European ancestry individuals	3p25.2	RAF1	RAF1			ENSG00000132155	NA	NA	rs2290159-C	rs2290159	0	2290159	non_coding_transcript_exon_variant	0	0.23	2e-09	8.69897		0.037	[NR] unit decrease	NR [NR] (imputed)	N
1	rs2290159	3	12628920	rs2290159	2012-01-25	20686565	Teslovich TM	2010-08-05	Nature	www.ncbi.nlm.nih.gov/pubmed/20686565	Biological, clinical and population relevance of 95 loci for blood lipids.	Cholesterol, total	100,184 European ancestry individuals	NA	3p25.2	RAF1	RAF1			ENSG00000132155	NA	NA	rs2290159-C	rs2290159	0	2290159	non_coding_transcript_exon_variant	0	0.22	4e-09	8.39794		1.42	[0.97-1.87] mg/dL decrease	Affymetrix, Illumina, Perlegen [~ 2600000] (imputed)	N
1	rs2290159	3	12635623	rs9852128	2022-02-22	35047847	Miao Z	2021-08-24	HGG Adv	www.ncbi.nlm.nih.gov/pubmed/35047847	Identification of 90 NAFLD GWAS loci and establishment of NAFLD PRS and causal role of NAFLD in coronary artery disease.	Nonalcoholic fatty liver disease (imputed)	28,396 European ancestry cases, 108,652 European ancestry controls	NA	3p25.2		RAF1			ENSG00000132155	NA	NA	rs9852128-?	rs9852128	0	9852128	intron_variant	0	NR	2e-09	8.69897		0.00653577	[0.0044-0.0087] unit increase	NR [NR]	N
1	rs2290159	3	12658601	rs5746193	2019-02-08	30595370	Kichaev G	2018-12-27	Am J Hum Genet	www.ncbi.nlm.nih.gov/pubmed/30595370	Leveraging Polygenic Functional Enrichment to Improve GWAS Power.	Red blood cell count	approximately 445,000 European ancestry individuals	NA	3p25.2		RAF1			ENSG00000132155	NA	NA	rs5746193-?	rs5746193	0	5746193	intron_variant	0	NR	8e-10	9.09691		NA		NR [~ 8900000] (imputed)	N
1	rs299652	3	12662117	rs11713601	2019-05-21	30595370	Kichaev G	2018-12-27	Am J Hum Genet	www.ncbi.nlm.nih.gov/pubmed/30595370	Leveraging Polygenic Functional Enrichment to Improve GWAS Power.	Height	approximately 458,000 European ancestry individuals	NA	3p25.2		RAF1			ENSG00000132155	NA	NA	rs11713601-?	rs11713601	0	11713601	intron_variant	0	NR	2e-21	20.699		NA		NR [~ 8900000] (imputed)	N
1	rs2290159	3	12677158	rs7610956	2021-08-24	34021172	Christakoudi S	2021-05-21	Sci Rep	www.ncbi.nlm.nih.gov/pubmed/34021172	GWAS of allometric body-shape indices in UK Biobank identifies loci suggesting associations with morphogenesis, organogenesis, adrenal cell renewal and cancer.	Waist circumference adjusted for body mass index	219,872 British ancestry women	NA	3p25.2	RAF1	RAF1			ENSG00000132155	NA	NA	rs7610956-G	rs7610956	0	7610956	intron_variant	0	NR	1e-08	8		0.0207988	[0.014-0.028] unit decrease	Affymetrix [321114] (imputed)	N
1	rs2290159	3	12688284	rs73132351	2021-08-24	34021172	Christakoudi S	2021-05-21	Sci Rep	www.ncbi.nlm.nih.gov/pubmed/34021172	GWAS of allometric body-shape indices in UK Biobank identifies loci suggesting associations with morphogenesis, organogenesis, adrenal cell renewal and cancer.	Waist-to-hip ratio adjusted for BMI	219,872 British ancestry women	NA	3p25.2	RAF1	RAF1			ENSG00000132155	NA	NA	rs73132351-G	rs73132351	0	73132351	intron_variant	0	NR	1e-16	16		0.0298875	[0.023-0.037] unit decrease	Affymetrix [319769] (imputed)	N
1	rs2290159	3	12688284	rs73132351	2021-08-24	34021172	Christakoudi S	2021-05-21	Sci Rep	www.ncbi.nlm.nih.gov/pubmed/34021172	GWAS of allometric body-shape indices in UK Biobank identifies loci suggesting associations with morphogenesis, organogenesis, adrenal cell renewal and cancer.	Waist-hip index	219,872 British ancestry women	NA	3p25.2	RAF1	RAF1			ENSG00000132155	NA	NA	rs73132351-G	rs73132351	0	73132351	intron_variant	0	NR	3e-17	16.5229		0.0305599	[0.023-0.038] unit decrease	Affymetrix [319769] (imputed)	N
1	rs2290159	3	12689451	rs55762590	2020-04-17	31669095	Zhu Z	2019-10-24	J Allergy Clin Immunol	www.ncbi.nlm.nih.gov/pubmed/31669095	Shared Genetic and Experimental Links between Obesity-Related Traits and Asthma Subtypes in UK Biobank.	Waist-to-hip ratio adjusted for BMI	457,690 European ancestry individuals	NA	3p25.2	NR	RAF1			ENSG00000132155	NA	NA	rs55762590-?	rs55762590	0	55762590	intron_variant	0	NR	2e-17	16.699		NA		Affymetrix [~ 8270000] (imputed)	N
1	rs299652	3	12690343	rs1874942	2019-02-08	30595370	Kichaev G	2018-12-27	Am J Hum Genet	www.ncbi.nlm.nih.gov/pubmed/30595370	Leveraging Polygenic Functional Enrichment to Improve GWAS Power.	Hair color	approximately 452,000 European ancestry individuals	NA	3p25.2		RAF1			ENSG00000132155	NA	NA	rs1874942-?	rs1874942	0	1874942	intron_variant	0	NR	7e-10	9.1549		NA		NR [~ 8900000] (imputed)	N
1	rs3729931	3	12709485	rs7639513	2017-10-09	28199695	Jones AV	2017-04-01	Hum Mol Genet	www.ncbi.nlm.nih.gov/pubmed/28199695	GWAS of self-reported mosquito bite size, itch intensity and attractiveness to mosquitoes implicates immune-related predisposition loci.	Itch intensity from mosquito bite	84,724 European ancestry individuals	NA	3p25.2	Intergenic	RAF1 - CRIP1P1	ENSG00000132155	ENSG00000233252		3861	5713	rs7639513-T	rs7639513	0	7639513	intergenic_variant	1	NR	2e-06	5.69897		0.0183828	[0.011-0.026] unit decrease	Illumina [13520550] (imputed)	N
1	3:12737066_GGTT_G	3	12737231	rs13323506	2020-07-21	32203549	Richardson TG	2020-03-23	PLoS Med	www.ncbi.nlm.nih.gov/pubmed/32203549	Evaluating the relationship between circulating lipoprotein lipids and apolipoproteins with risk of coronary heart disease: A multivariable Mendelian randomisation analysis.	HDL cholesterol levels	403,943 European ancestry individuals	NA	3p25.2	RAF1	CRIP1P1 - TMEM40	ENSG00000233252	ENSG00000088726		21849	37796	rs13323506-A	rs13323506	0	13323506	intergenic_variant	1	0.311266	2e-10	9.69897		0.0131152	[0.0091-0.0171] unit decrease	Affymetrix [NR] (imputed)	N
1	3:12737066_GGTT_G	3	12737231	rs13323506	2022-09-27	35396580	Trubetskoy V	2022-04-08	Nature	www.ncbi.nlm.nih.gov/pubmed/35396580	Mapping genomic loci implicates genes and synaptic biology in schizophrenia.	Schizophrenia	53,386 European ancestry cases, 77,258 European ancestry controls, 14,004 East Asian ancestry cases, 16,757 East Asian ancestry controls, 6,152 African American cases, 3,918 African American controls, 1,234 Latino cases, 3,090 Latino controls	1,979 European ancestry cases, 142,626 European ancestry controls	3p25.2		CRIP1P1 - TMEM40	ENSG00000233252	ENSG00000088726		21849	37796	rs13323506-A	rs13323506	0	13323506	intergenic_variant	1	0.247	2e-07	6.69897		1.04592	[1.03-1.06]	Affymetrix [7585078] (imputed)	N
2	rs7734992	5	1279964	rs10054203	2020-09-21	32888493	Chen MH	2020-09-01	Cell	www.ncbi.nlm.nih.gov/pubmed/32888493	Trans-ethnic and Ancestry-Specific Blood-Cell Genetics in 746,667 Individuals from 5 Global Populations.	White blood cell count	151,807 East Asian ancestry individuals	NA	5p15.33	NR	TERT			ENSG00000164362	NA	NA	rs10054203-G	rs10054203	0	10054203	intron_variant	0	0.626753	1e-12	12		0.033426	[0.024-0.043] SD units decrease	Affymetrix, Illumina [16710636] (imputed)	N
2	rs7734992	5	1280128	rs7734992	2017-08-30	27863252	Astle WJ	2016-11-17	Cell	www.ncbi.nlm.nih.gov/pubmed/27863252	The Allelic Landscape of Human Blood Cell Trait Variation and Links to Common Complex Disease.	Neutrophil percentage of white cells	171,542 European ancestry individuals	NA	5p15.33	TERT	TERT			ENSG00000164362	NA	NA	rs7734992-C	rs7734992	0	7734992	intron_variant	0	0.422	3e-11	10.5229		0.0245725	[0.017-0.032] unit increase	Affymetrix [~ 2500000] (imputed)	N
2	rs7734992	5	1280128	rs7734992	2021-08-13	34128465	Liu Y	2021-06-15	Elife	www.ncbi.nlm.nih.gov/pubmed/34128465	Genetic architecture of 11 organ traits derived from abdominal MRI using deep learning.	Spleen volume	32,860 European ancestry individuals	NA	5p15.33	TERT	TERT			ENSG00000164362	NA	NA	rs7734992-?	rs7734992	0	7734992	intron_variant	0	NR	5e-08	7.30103		0.0389	NR L increase	Affymetrix [9390170] (imputed)	N
2	rs7734992	5	1280128	rs7734992	2021-12-14	34594039	Sakaue S	2021-09-30	Nat Genet	www.ncbi.nlm.nih.gov/pubmed/34594039	A cross-population atlas of genetic associations for 220 human phenotypes.	Interstitial lung disease	1,046 East Asian ancestry cases, 176,974 East Asian ancestry controls	NA	5p15.33		TERT			ENSG00000164362	NA	NA	rs7734992-C	rs7734992	0	7734992	intron_variant	0	0.371139	4e-10	9.39794		0.315605	[0.22-0.41] unit decrease	Illumina [13429875] (imputed)	N
2	rs7734992	5	1280128	rs7734992	2021-12-14	34594039	Sakaue S	2021-09-30	Nat Genet	www.ncbi.nlm.nih.gov/pubmed/34594039	A cross-population atlas of genetic associations for 220 human phenotypes.	Interstitial lung disease	2,267 European ancestry cases, 467,560 European ancestry controls, 1,046 East Asian ancestry cases, 176,974 East Asian ancestry controls	NA	5p15.33		TERT			ENSG00000164362	NA	NA	rs7734992-C	rs7734992	0	7734992	intron_variant	0	NR	4e-20	19.3979		0.2409	[0.19-0.29] unit decrease	Affymetrix, Illumina [25843170] (imputed)	N
2	rs7734992	5	1280830	rs4975538	2021-01-27	32386320	Eckel-Passow JE	2020-05-09	Neuro Oncol	www.ncbi.nlm.nih.gov/pubmed/32386320	Adult Diffuse Glioma GWAS by Molecular Subtype Identifies Variants in D2HGDH and FAM20C.	Adult diffuse glioma (TERT mutation only)	419 European and unknown ancestry cases, 1,889 European and unknown ancestry controls	159 European and unknown ancestry cases, 808 European and unknown ancestry controls	5p15.33	TERT	TERT			ENSG00000164362	NA	NA	rs4975538-?	rs4975538	0	4975538	intron_variant	0	NR	1e-09	9		6.05	NR z score decrease	Illumina [NR] (imputed)	N
2	rs7734992	5	1280830	rs4975538	2018-07-28	29403010	Kanai M	2018-02-05	Nat Genet	www.ncbi.nlm.nih.gov/pubmed/29403010	Genetic analysis of quantitative traits in the Japanese population links cell types to complex human diseases.	Non-albumin protein levels	98,538 Japanese ancestry individuals	NA	5p15.33	TERT	TERT			ENSG00000164362	NA	NA	rs4975538-?	rs4975538	0	4975538	intron_variant	0	NR	3e-08	7.52288		0.03013	[0.019-0.041] unit decrease novel	Illumina [6108953] (imputed)	N
2	rs7734992	5	1280830	rs4975538	2021-12-14	34594039	Sakaue S	2021-09-30	Nat Genet	www.ncbi.nlm.nih.gov/pubmed/34594039	A cross-population atlas of genetic associations for 220 human phenotypes.	Uterine fibroids	14,475 East Asian ancestry cases, 65,733 East Asian ancestry controls	NA	5p15.33		TERT			ENSG00000164362	NA	NA	rs4975538-C	rs4975538	0	4975538	intron_variant	0	0.355125	2e-09	8.69897		0.0945818	[0.064-0.125] unit increase	Illumina [13401454] (imputed)	N
2	rs7734992	5	1280938	rs6897196	2020-04-16	31488892	Masuda T	2019-09-05	Eur J Hum Genet	www.ncbi.nlm.nih.gov/pubmed/31488892	GWAS of five gynecologic diseases and cross-trait analysis in Japanese.	Uterine fibroids	5,236 Japanese ancestry cases, 39,556 Japanese ancestry controls	NA	5p15.33	Intergenic	TERT			ENSG00000164362	NA	NA	rs6897196-?	rs6897196	0	6897196	intron_variant	0		1e-06	6		1.11	[1.06-1.15]	Illumina [7645193] (imputed)	N
2	rs7734992	5	1280938	rs6897196	2020-09-21	32888493	Chen MH	2020-09-01	Cell	www.ncbi.nlm.nih.gov/pubmed/32888493	Trans-ethnic and Ancestry-Specific Blood-Cell Genetics in 746,667 Individuals from 5 Global Populations.	Neutrophil count	78,744 East Asian ancestry individuals	NA	5p15.33	NR	TERT			ENSG00000164362	NA	NA	rs6897196-A	rs6897196	0	6897196	intron_variant	0	0.644649	1e-10	10		0.041095	[0.029-0.054] SD units decrease	Affymetrix, Illumina [16289093] (imputed)	N
2	rs7734992	5	1280938	rs6897196	2022-05-31	35530816	Taub MA	2022-01-13	Cell Genom	www.ncbi.nlm.nih.gov/pubmed/35530816	Genetic determinants of telomere length from 109,122 ancestrally diverse whole-genome sequences in TOPMed.	Telomere length	51,654 European ancestry individuals, 29,260 African ancestry individuals, 18,091 Hispanic or Latin American individuals, 5,683 Asian ancestry individuals, 4,503 individuals	NA	5p15.33		TERT			ENSG00000164362	NA	NA	rs6897196-?	rs6897196	0	6897196	intron_variant	0	NR	2e-83	82.699		NA		NR [163000000]	N
2	rs7734992	5	1280938	rs6897196	2021-12-14	34594039	Sakaue S	2021-09-30	Nat Genet	www.ncbi.nlm.nih.gov/pubmed/34594039	A cross-population atlas of genetic associations for 220 human phenotypes.	Ovarian cyst	10,847 European ancestry cases, 207,622 European ancestry controls, 2,896 East Asian ancestry cases, 79,865 East Asian ancestry controls	NA	5p15.33		TERT			ENSG00000164362	NA	NA	rs6897196-G	rs6897196	0	6897196	intron_variant	0	NR	6e-09	8.22185		0.0778	[0.052-0.104] unit increase	Affymetrix, Illumina [25752875] (imputed)	N
2	rs4449583	5	1282319	rs7726159	2017-03-31	27117709	Couch FJ	2016-04-27	Nat Commun	www.ncbi.nlm.nih.gov/pubmed/27117709	Identification of four novel susceptibility loci for oestrogen receptor negative breast cancer.	Breast cancer	4,939 European ancestry estrogen receptor-negative cases, 14,352 European ancestry controls	7,333 European ancestry estrogen receptor-negative cases, 7,797 European ancestry BRCA1 mutation carrier cases, 7,455 European ancestry BRCA1 mutation carrier controls, 42,468 European ancestry controls	5p15.33	TERT	TERT			ENSG00000164362	NA	NA	rs7726159-?	rs7726159	0	7726159	intron_variant	0	0.35	3e-08	7.52288		1.07	[1.02-1.11] (BRCA1 carriers)	Illumina [10909381] (imputed)	N
2	rs4449583	5	1282319	rs7726159	2017-03-31	27117709	Couch FJ	2016-04-27	Nat Commun	www.ncbi.nlm.nih.gov/pubmed/27117709	Identification of four novel susceptibility loci for oestrogen receptor negative breast cancer.	Breast cancer (estrogen-receptor negative)	4,939 European ancestry cases, 14,352 European ancestry controls	7,333 European ancestry cases, 42,468 European ancestry controls	5p15.33	TERT	TERT			ENSG00000164362	NA	NA	rs7726159-?	rs7726159	0	7726159	intron_variant	0	0.34	2e-06	5.69897		1.09	[1.05-1.13]	Illumina [10909381] (imputed)	N
2	rs4449583	5	1282319	rs7726159	2020-09-18	32888494	Vuckovic D	2020-09-01	Cell	www.ncbi.nlm.nih.gov/pubmed/32888494	The Polygenic and Monogenic Basis of Blood Traits and Diseases.	Hematocrit	408,112 British individuals	NA	5p15.33	TERT	TERT			ENSG00000164362	NA	NA	rs7726159-A	rs7726159	0	7726159	intron_variant	0	0.326796	3e-10	9.52288		0.0148586	[0.01-0.019] unit increase	Affymetrix [93095623] (imputed)	N
2	rs4449583	5	1282319	rs7726159	2021-08-13	33527407	Truong T	2021-02-02	Int J Cancer	www.ncbi.nlm.nih.gov/pubmed/33527407	Multiethnic genome-wide association study of differentiated thyroid cancer in the EPITHYR consortium.	Differentiated thyroid cancer	1,554 European ancestry cases, 1,973 European ancestry controls	2,229 European ancestry cases, 2,059 European ancestry controls	5p15.33	NR	TERT			ENSG00000164362	NA	NA	rs7726159-A	rs7726159	0	7726159	intron_variant	0	0.35	5e-06	5.30103		1.17	[1.09-1.25]	Illumina [9673063] (imputed)	N
2	rs4449583	5	1282319	rs7726159	2021-08-13	33527407	Truong T	2021-02-02	Int J Cancer	www.ncbi.nlm.nih.gov/pubmed/33527407	Multiethnic genome-wide association study of differentiated thyroid cancer in the EPITHYR consortium.	Differentiated thyroid cancer	1,554 European ancestry cases, 1,973 European ancestry controls, 301 Oceanian ancestry cases, 348 Oceanian ancestry controls	NA	5p15.33	NR	TERT			ENSG00000164362	NA	NA	rs7726159-A	rs7726159	0	7726159	intron_variant	0	0.39	1e-06	6		NA		Illumina [6479975] (imputed)	N
2	rs4449583	5	1282319	rs7726159	2022-05-31	35530816	Taub MA	2022-01-13	Cell Genom	www.ncbi.nlm.nih.gov/pubmed/35530816	Genetic determinants of telomere length from 109,122 ancestrally diverse whole-genome sequences in TOPMed.	Telomere length	51,654 European ancestry individuals, 29,260 African ancestry individuals, 18,091 Hispanic or Latin American individuals, 5,683 Asian ancestry individuals, 4,503 individuals	NA	5p15.33		TERT			ENSG00000164362	NA	NA	rs7726159-?	rs7726159	0	7726159	intron_variant	0	NR	4e-87	86.3979		NA		NR [163000000]	N
2	rs4449583	5	1282319	rs7726159	2021-12-14	34594039	Sakaue S	2021-09-30	Nat Genet	www.ncbi.nlm.nih.gov/pubmed/34594039	A cross-population atlas of genetic associations for 220 human phenotypes.	White blood cell count	154,355 East Asian ancestry individuals	NA	5p15.33		TERT			ENSG00000164362	NA	NA	rs7726159-A	rs7726159	0	7726159	intron_variant	0	0.352354	3e-17	16.5229		0.0316213	[0.024-0.039] unit increase	Illumina [13479091] (imputed)	N
2	rs4449583	5	1282319	rs7726159	2021-12-14	34594039	Sakaue S	2021-09-30	Nat Genet	www.ncbi.nlm.nih.gov/pubmed/34594039	A cross-population atlas of genetic associations for 220 human phenotypes.	Red blood cell count	153,512 East Asian ancestry individuals	NA	5p15.33		TERT			ENSG00000164362	NA	NA	rs7726159-A	rs7726159	0	7726159	intron_variant	0	0.352745	1e-36	36		0.0434181	[0.037-0.05] unit increase	Illumina [13479135] (imputed)	N
2	rs4449583	5	1282319	rs7726159	2021-12-14	34594039	Sakaue S	2021-09-30	Nat Genet	www.ncbi.nlm.nih.gov/pubmed/34594039	A cross-population atlas of genetic associations for 220 human phenotypes.	Red blood cell count	350,475 European ancestry individuals, 153,512 East Asian ancestry individuals	NA	5p15.33		TERT			ENSG00000164362	NA	NA	rs7726159-A	rs7726159	0	7726159	intron_variant	0	NR	4e-74	73.3979		0.0334	[0.03-0.037] unit increase	Affymetrix, Illumina [20538708] (imputed)	N
2	rs4449583	5	1282319	rs7726159	2021-12-14	34594039	Sakaue S	2021-09-30	Nat Genet	www.ncbi.nlm.nih.gov/pubmed/34594039	A cross-population atlas of genetic associations for 220 human phenotypes.	Hematocrit	350,475 European ancestry individuals, 153,015 East Asian ancestry individuals	NA	5p15.33		TERT			ENSG00000164362	NA	NA	rs7726159-A	rs7726159	0	7726159	intron_variant	0	NR	3e-12	11.5229		0.0124	[0.0089-0.0159] unit increase	Affymetrix, Illumina [20538534] (imputed)	N
2	rs4449583	5	1282319	rs7726159	2021-12-14	34594039	Sakaue S	2021-09-30	Nat Genet	www.ncbi.nlm.nih.gov/pubmed/34594039	A cross-population atlas of genetic associations for 220 human phenotypes.	White blood cell count	350,470 European ancestry individuals, 154,355 East Asian ancestry individuals	NA	5p15.33		TERT			ENSG00000164362	NA	NA	rs7726159-A	rs7726159	0	7726159	intron_variant	0	NR	1e-36	36		0.0265	[0.022-0.031] unit increase	Affymetrix, Illumina [20538670] (imputed)	N
2	rs4449583	5	1282414	rs7725218	2020-03-09	31710517	Allen RJ	2019-11-11	Am J Respir Crit Care Med	www.ncbi.nlm.nih.gov/pubmed/31710517	Genome-Wide Association Study of Susceptibility to Idiopathic Pulmonary Fibrosis.	Idiopathic pulmonary fibrosis	2,668 European ancestry cases, 8,591 European ancestry controls	1,456 European ancestry cases, 11,874 European ancestry controls	5p15.33	TERT	TERT			ENSG00000164362	NA	NA	rs7725218-G	rs7725218	0	7725218	intron_variant	0	0.675	2e-20	19.699		1.38889	[1.3-1.49]	Affymetrix, Illumina [10790934] (imputed)	N
2	rs4449583	5	1282414	rs7725218	2020-07-21	32203549	Richardson TG	2020-03-23	PLoS Med	www.ncbi.nlm.nih.gov/pubmed/32203549	Evaluating the relationship between circulating lipoprotein lipids and apolipoproteins with risk of coronary heart disease: A multivariable Mendelian randomisation analysis.	HDL cholesterol levels	403,943 European ancestry individuals	NA	5p15.33	TERT	TERT			ENSG00000164362	NA	NA	rs7725218-G	rs7725218	0	7725218	intron_variant	0	0.661578	2e-09	8.69897		0.012181	[0.0082-0.0161] unit increase	Affymetrix [NR] (imputed)	N
2	rs4449583	5	1282414	rs7725218	2017-02-03	27197191	Fehringer G	2016-04-20	Cancer Res	www.ncbi.nlm.nih.gov/pubmed/27197191	Cross-Cancer Genome-Wide Analysis of Lung, Ovary, Breast, Prostate, and Colorectal Cancer Reveals Novel Pleiotropic Associations.	Cancer (pleiotropy)	5,020 European ancestry lung cancer cases, 3,718 European ancestry lung adenocarcinoma cases, 3,422 European ancestry lung squamous cell carcinoma cases, 15,414 European ancestry colorectal cancer cases, 10,809 European ancestry breast cancer cases, 4,939 European ancestry estrogen receptor negative breast cancer cases, 1,098 European ancestry ovarian cancer cases, 2,556 European ancestry serous …	NA	5p15.33	TERT	TERT			ENSG00000164362	NA	NA	rs7725218-A	rs7725218	0	7725218	intron_variant	0	NR	2e-10	9.69897	(subset analysis)	NA		Affymetrix, Illumina [9916564] (imputed)	N
2	rs4449583	5	1282414	rs7725218	2016-02-12	25939597	Berndt SI	2015-05-05	Nat Commun	www.ncbi.nlm.nih.gov/pubmed/25939597	Two susceptibility loci identified for prostate cancer aggressiveness.	Prostate cancer	4,600 European ancestry cases, 2,941 European ancestry controls	7,779 European ancestry cases, 7,623 European ancestry controls	5p15.33	TERT, hTERT	TERT			ENSG00000164362	NA	NA	rs7725218-G	rs7725218	0	7725218	intron_variant	0	0.64	3e-11	10.5229		1.15	[1.10-1.19]	Illumina [1531807] (imputed)	N
2	rs4449583	5	1282414	rs7725218	2021-06-23	33272962	Yin X	2020-12-03	Ann Rheum Dis	www.ncbi.nlm.nih.gov/pubmed/33272962	Meta-analysis of 208370 East Asians identifies 113 susceptibility loci for systemic lupus erythematosus.	Systemic lupus erythematosus	13,377 East Asian ancestry cases, 194,993 East Asian ancestry controls	NA	5p15.33	TERT	TERT			ENSG00000164362	NA	NA	rs7725218-A	rs7725218	0	7725218	intron_variant	0	0.391	2e-17	16.699		1.132	[1.1-1.16]	Illumina [11270530] (imputed)	N
2	rs4449583	5	1282414	rs7725218	2022-08-26	35688625	Allen RJ	2022-06-10	Thorax	www.ncbi.nlm.nih.gov/pubmed/35688625	Genome-wide association study across five cohorts identifies five novel loci associated with idiopathic pulmonary fibrosis.	Idiopathic pulmonary fibrosis	4,125 European ancestry cases, 20,464 European ancestry controls	NA	5p15.33		TERT			ENSG00000164362	NA	NA	rs7725218-G	rs7725218	0	7725218	intron_variant	0	0.671	5e-32	31.301		1.41	[1.33-1.5]	Illumina [7554248] (imputed)	N
2	rs4449583	5	1282414	rs7725218	2021-12-14	34594039	Sakaue S	2021-09-30	Nat Genet	www.ncbi.nlm.nih.gov/pubmed/34594039	A cross-population atlas of genetic associations for 220 human phenotypes.	Neutrophil count	82,810 East Asian ancestry individuals	NA	5p15.33		TERT			ENSG00000164362	NA	NA	rs7725218-A	rs7725218	0	7725218	intron_variant	0	0.352463	1e-15	15		0.0407721	[0.031-0.051] unit increase	Illumina [13467171] (imputed)	N
2	rs4449583	5	1282414	rs7725218	2021-12-14	34594039	Sakaue S	2021-09-30	Nat Genet	www.ncbi.nlm.nih.gov/pubmed/34594039	A cross-population atlas of genetic associations for 220 human phenotypes.	HDL cholesterol	315,133 European ancestry individuals, 74,970 East Asian ancestry individuals	NA	5p15.33		TERT			ENSG00000164362	NA	NA	rs7725218-A	rs7725218	0	7725218	intron_variant	0	NR	3e-09	8.52288		0.0129	[0.0086-0.0172] unit decrease	Affymetrix, Illumina [20525311] (imputed)	N
2	rs4449583	5	1284135	rs4449583	2017-08-30	27863252	Astle WJ	2016-11-17	Cell	www.ncbi.nlm.nih.gov/pubmed/27863252	The Allelic Landscape of Human Blood Cell Trait Variation and Links to Common Complex Disease.	Mean corpuscular volume	172,433 European ancestry individuals	NA	5p15.33	TERT	TERT			ENSG00000164362	NA	NA	rs4449583-T	rs4449583	0	4449583	intron_variant	0	0.3258	1e-35	35		0.0472849	[0.04-0.055] unit decrease	Affymetrix [~ 2500000] (imputed)	N
2	rs4449583	5	1284135	rs4449583	2017-08-30	27863252	Astle WJ	2016-11-17	Cell	www.ncbi.nlm.nih.gov/pubmed/27863252	The Allelic Landscape of Human Blood Cell Trait Variation and Links to Common Complex Disease.	Red blood cell count	172,952 European ancestry individuals	NA	5p15.33	TERT	TERT			ENSG00000164362	NA	NA	rs4449583-T	rs4449583	0	4449583	intron_variant	0	0.3259	2e-25	24.699		0.0398316	[0.032-0.047] unit increase	Affymetrix [~ 2500000] (imputed)	N
2	rs4449583	5	1284135	rs4449583	2020-09-21	32888493	Chen MH	2020-09-01	Cell	www.ncbi.nlm.nih.gov/pubmed/32888493	Trans-ethnic and Ancestry-Specific Blood-Cell Genetics in 746,667 Individuals from 5 Global Populations.	Hematocrit	737,823 African American or Afro-Caribbean, African ancestry, European ancestry, East Asian ancestry, Hispanic or Latin American and South Asian ancestry individuals	NA	5p15.33	NR	TERT			ENSG00000164362	NA	NA	rs4449583-T	rs4449583	0	4449583	intron_variant	0	0.326582	1e-13	13		NA		Affymetrix, Illumina [24558453] (imputed)	N
2	rs4449583	5	1284135	rs4449583	2020-09-21	32888493	Chen MH	2020-09-01	Cell	www.ncbi.nlm.nih.gov/pubmed/32888493	Trans-ethnic and Ancestry-Specific Blood-Cell Genetics in 746,667 Individuals from 5 Global Populations.	Hematocrit	562,259 European ancestry individuals	NA	5p15.33	NR	TERT			ENSG00000164362	NA	NA	rs4449583-T	rs4449583	0	4449583	intron_variant	0	0.327708	2e-12	11.699		0.014592	[0.011-0.019] SD unit increase	Affymetrix, Illumina [50640577] (imputed)	N
2	rs4449583	5	1284135	rs4449583	2018-07-28	29403010	Kanai M	2018-02-05	Nat Genet	www.ncbi.nlm.nih.gov/pubmed/29403010	Genetic analysis of quantitative traits in the Japanese population links cell types to complex human diseases.	Red blood cell count	108,794 Japanese ancestry individuals	NA	5p15.33	TERT	TERT			ENSG00000164362	NA	NA	rs4449583-?	rs4449583	0	4449583	intron_variant	0	NR	1e-22	22		0.04855	[0.039-0.058] unit increase novel	Illumina [6108953] (imputed)	N
2	rs4449583	5	1284135	rs4449583	2018-07-28	29403010	Kanai M	2018-02-05	Nat Genet	www.ncbi.nlm.nih.gov/pubmed/29403010	Genetic analysis of quantitative traits in the Japanese population links cell types to complex human diseases.	Mean corpuscular volume	108,256 Japanese ancestry individuals	NA	5p15.33	TERT	TERT			ENSG00000164362	NA	NA	rs4449583-?	rs4449583	0	4449583	intron_variant	0	NR	4e-41	40.3979		0.06654	[0.057-0.076] unit decrease novel	Illumina [6108953] (imputed)	N
2	rs4449583	5	1284135	rs4449583	2018-07-28	29403010	Kanai M	2018-02-05	Nat Genet	www.ncbi.nlm.nih.gov/pubmed/29403010	Genetic analysis of quantitative traits in the Japanese population links cell types to complex human diseases.	Neutrophil count	62,076 Japanese ancestry individuals	NA	5p15.33	TERT	TERT			ENSG00000164362	NA	NA	rs4449583-?	rs4449583	0	4449583	intron_variant	0	NR	2e-10	9.69897		0.04247	[0.029-0.056] unit increase novel	Illumina [6108953] (imputed)	N
2	rs4449583	5	1284135	rs4449583	2018-07-28	29403010	Kanai M	2018-02-05	Nat Genet	www.ncbi.nlm.nih.gov/pubmed/29403010	Genetic analysis of quantitative traits in the Japanese population links cell types to complex human diseases.	White blood cell count	107,964 Japanese ancestry individuals	NA	5p15.33	TERT	TERT			ENSG00000164362	NA	NA	rs4449583-?	rs4449583	0	4449583	intron_variant	0	NR	2e-10	9.69897		0.03137	[0.022-0.041] unit increase novel	Illumina [6108953] (imputed)	N
2	rs4449583	5	1284135	rs4449583	2018-07-28	29403010	Kanai M	2018-02-05	Nat Genet	www.ncbi.nlm.nih.gov/pubmed/29403010	Genetic analysis of quantitative traits in the Japanese population links cell types to complex human diseases.	Mean corpuscular hemoglobin	108,054 Japanese ancestry individuals	NA	5p15.33	TERT	TERT			ENSG00000164362	NA	NA	rs4449583-?	rs4449583	0	4449583	intron_variant	0	NR	4e-33	32.3979		0.05941	[0.05-0.069] unit decrease novel	Illumina [6108953] (imputed)	N
2	rs4449583	5	1284135	rs4449583	2020-09-21	32888493	Chen MH	2020-09-01	Cell	www.ncbi.nlm.nih.gov/pubmed/32888493	Trans-ethnic and Ancestry-Specific Blood-Cell Genetics in 746,667 Individuals from 5 Global Populations.	Mean corpuscular volume	121,047 East Asian ancestry individuals	NA	5p15.33	NR	TERT			ENSG00000164362	NA	NA	rs4449583-C	rs4449583	0	4449583	intron_variant	0	0.668043	4e-47	46.3979		0.070537	[0.061-0.08] SD units increase	Affymetrix, Illumina [16286195] (imputed)	N
2	rs4449583	5	1284135	rs4449583	2020-09-21	32888493	Chen MH	2020-09-01	Cell	www.ncbi.nlm.nih.gov/pubmed/32888493	Trans-ethnic and Ancestry-Specific Blood-Cell Genetics in 746,667 Individuals from 5 Global Populations.	Red blood cell count	150,708 East Asian ancestry individuals	NA	5p15.33	NR	TERT			ENSG00000164362	NA	NA	rs4449583-C	rs4449583	0	4449583	intron_variant	0	0.666586	1e-31	31		0.051288	[0.043-0.06] SD units decrease	Affymetrix, Illumina [16709798] (imputed)	N
2	rs4449583	5	1284135	rs4449583	2022-06-16	35681050	Andreu-Sanchez S	2022-06-09	Commun Biol	www.ncbi.nlm.nih.gov/pubmed/35681050	Genetic, parental and lifestyle factors influence telomere length.	Naive T-cell telomere length	902 European ancestry individuals	NA	5p15.33		TERT			ENSG00000164362	NA	NA	rs4449583-T	rs4449583	0	4449583	intron_variant	0	NR	7e-06	5.1549		0.148749	[0.084-0.213] unit increase	Illumina [5327634] (imputed)	N
2	rs4449583	5	1284135	rs4449583	2022-11-17	34887591	Graham SE	2021-12-09	Nature	www.ncbi.nlm.nih.gov/pubmed/34887591	The power of genetic diversity in genome-wide association studies of lipids.	High density lipoprotein cholesterol levels	40,963 South Asian ancestry individuals, 48,057 Hispanic individuals, 99,432 Admixed African or African ancestry individuals, 146,492 East Asian ancestry individuals, 1,320,016 European ancestry individuals	NA	5p15.33		TERT			ENSG00000164362	NA	NA	rs4449583-?	rs4449583	0	4449583	intron_variant	0	NR	5e-09	8.30103		NA		NR [52000000] (imputed)	N
2	rs4449583	5	1285974	rs7705526	2017-08-04	28346442	Phelan CM	2017-03-27	Nat Genet	www.ncbi.nlm.nih.gov/pubmed/28346442	Identification of 12 new susceptibility loci for different histotypes of epithelial ovarian cancer.	Epithelial ovarian cancer	16,924 European ancestry cases,聽68,502 European ancestry controls	NA	5p15.33	NR	TERT			ENSG00000164362	NA	NA	rs7705526-A	rs7705526	0	7705526	intron_variant	0	0.332078	8e-08	7.09691		1.0767	[1.04796689850078-1.10621911687371]	Illumina [11595112] (imputed)	N
2	rs4449583	5	1285974	rs7705526	2017-08-07	28346442	Phelan CM	2017-03-27	Nat Genet	www.ncbi.nlm.nih.gov/pubmed/28346442	Identification of 12 new susceptibility loci for different histotypes of epithelial ovarian cancer.	Low-grade serous and serous borderline ovarian cancer	2,966 European ancestry cases, 40,941 European ancestry controls	NA	5p15.33	NR	TERT			ENSG00000164362	NA	NA	rs7705526-A	rs7705526	0	7705526	intron_variant	0	0.332078	2e-20	19.699		1.32366	[1.24799798080348-1.40391301421926]	Illumina [11595112] (imputed)	N
2	rs4449583	5	1285974	rs7705526	2017-08-07	28346442	Phelan CM	2017-03-27	Nat Genet	www.ncbi.nlm.nih.gov/pubmed/28346442	Identification of 12 new susceptibility loci for different histotypes of epithelial ovarian cancer.	Serous invasive ovarian cancer	14,049 European ancestry cases,聽40,941 European ancestry controls	NA	5p15.33	NR	TERT			ENSG00000164362	NA	NA	rs7705526-A	rs7705526	0	7705526	intron_variant	0	0.332078	6e-10	9.22185		1.10676	[1.07188995128973-1.14277166876843]	Illumina [11595112] (imputed)	N
2	rs4449583	5	1285974	rs7705526	2017-08-07	28346442	Phelan CM	2017-03-27	Nat Genet	www.ncbi.nlm.nih.gov/pubmed/28346442	Identification of 12 new susceptibility loci for different histotypes of epithelial ovarian cancer.	Serous borderline ovarian cancer	1,954 European ancestry cases,聽40,941 European ancestry controls	NA	5p15.33	NR	TERT			ENSG00000164362	NA	NA	rs7705526-A	rs7705526	0	7705526	intron_variant	0	0.332078	6e-19	18.2218		1.383	[1.28830538018993-1.48465482476452]	Illumina [11595112] (imputed)	N
2	rs4449583	5	1285974	rs7705526	2017-08-07	28346442	Phelan CM	2017-03-27	Nat Genet	www.ncbi.nlm.nih.gov/pubmed/28346442	Identification of 12 new susceptibility loci for different histotypes of epithelial ovarian cancer.	High-grade serous ovarian cancer	13,037 European ancestry cases,聽40,941 European ancestry controls	NA	5p15.33	NR	TERT			ENSG00000164362	NA	NA	rs7705526-A	rs7705526	0	7705526	intron_variant	0	0.332078	2e-08	7.69897		1.09945	[1.06380317084564-1.13629550714478]	Illumina [11595112] (imputed)	N
2	rs4449583	5	1285974	rs7705526	2017-08-03	28346442	Phelan CM	2017-03-27	Nat Genet	www.ncbi.nlm.nih.gov/pubmed/28346442	Identification of 12 new susceptibility loci for different histotypes of epithelial ovarian cancer.	Invasive epithelial ovarian cancer	22,406 European ancestry cases, 40,941 European ancestry controls	NA	5p15.33	NR	TERT			ENSG00000164362	NA	NA	rs7705526-A	rs7705526	0	7705526	intron_variant	0	0.332078	7e-10	9.1549		1.09138	[1.06151189081851-1.12208885346329]	Illumina [11595112] (imputed)	N
2	rs4449583	5	1285974	rs7705526	2017-09-18	28604730	McKay JD	2017-06-12	Nat Genet	www.ncbi.nlm.nih.gov/pubmed/28604730	Large-scale association analysis identifies new lung cancer susceptibility loci and heterogeneity in genetic susceptibility across histological subtypes.	Lung cancer in never smokers	2,355 European ancestry cases, 7,504 European ancestry controls	NA	5p15.33	TERT	TERT			ENSG00000164362	NA	NA	rs7705526-A	rs7705526	0	7705526	intron_variant	0	0.346811	7e-08	7.1549		1.22754	[1.139566941-1.322303439]	Illumina [10439017] (imputed)	N
2	rs4449583	5	1285974	rs7705526	2017-09-18	28604730	McKay JD	2017-06-12	Nat Genet	www.ncbi.nlm.nih.gov/pubmed/28604730	Large-scale association analysis identifies new lung cancer susceptibility loci and heterogeneity in genetic susceptibility across histological subtypes.	Lung adenocarcinoma	11,273 European ancestry cases, 55,483 European ancestry controls	NA	5p15.33	TERT	TERT			ENSG00000164362	NA	NA	rs7705526-A	rs7705526	0	7705526	intron_variant	0	0.342169	4e-35	34.3979		1.24885	[1.20564202-1.293603768]	Illumina [10439017] (imputed)	N
2	rs4449583	5	1285974	rs7705526	2020-07-23	32341527	Landi MT	2020-04-27	Nat Genet	www.ncbi.nlm.nih.gov/pubmed/32341527	Genome-wide association meta-analyses combining multiple risk phenotypes provide insights into the genetic architecture of cutaneous melanoma susceptibility.	Cutaneous malignant melanoma	36,760 European ancestry cases, 375,188 European ancestry controls	NA	5p15.33	TERT	TERT			ENSG00000164362	NA	NA	rs7705526-A	rs7705526	0	7705526	intron_variant	0	0.3294	2e-14	13.699		1.08849	NR	Affymetrix, Illumina [NR] (imputed)	N
2	rs4449583	5	1285974	rs7705526	2021-08-13	32889700	Qin N	2020-09-05	Front Med	www.ncbi.nlm.nih.gov/pubmed/32889700	Comprehensive functional annotation of susceptibility variants identifies genetic heterogeneity between lung adenocarcinoma and squamous cell carcinoma.	Lung adenocarcinoma	15,581 Chinese or European ancestry cases, 27,355 Chinese or European ancestry controls	NA	5p15.33	NR	TERT			ENSG00000164362	NA	NA	rs7705526-A	rs7705526	0	7705526	intron_variant	0	NR	4e-65	64.3979		1.31	[1.27-1.35]	NR [NR] (imputed)	N
2	rs4449583	5	1285974	rs7705526	2021-08-13	32889700	Qin N	2020-09-05	Front Med	www.ncbi.nlm.nih.gov/pubmed/32889700	Comprehensive functional annotation of susceptibility variants identifies genetic heterogeneity between lung adenocarcinoma and squamous cell carcinoma.	Non-small cell lung cancer	27,120 Chinese or European ancestry cases, 27,355 Chinese or European ancestry controls	NA	5p15.33	NR	TERT			ENSG00000164362	NA	NA	rs7705526-A	rs7705526	0	7705526	intron_variant	0	NR	1e-42	42		1.2	[1.17-1.24]	NR [NR] (imputed)	N
2	rs4449583	5	1285974	rs7705526	2017-06-08	28165464	Law PJ	2017-02-06	Nat Commun	www.ncbi.nlm.nih.gov/pubmed/28165464	Genome-wide association analysis implicates dysregulation of immunity genes in chronic lymphocytic leukaemia.	Chronic lymphocytic leukemia	4,478 European ancestry cases and 13,213 European ancestry controls.	1,722 European ancestry cases and 4,385 European ancestry controls.	5p15.33	TERT	TERT			ENSG00000164362	NA	NA	rs7705526-A	rs7705526	0	7705526	intron_variant	0	NR	6e-10	9.22185		1.18	[1.12-1.25]	Affymetrix, Illumina [> 10000000] (imputed)	N
2	rs4449583	5	1285974	rs7705526	2017-08-30	27863252	Astle WJ	2016-11-17	Cell	www.ncbi.nlm.nih.gov/pubmed/27863252	The Allelic Landscape of Human Blood Cell Trait Variation and Links to Common Complex Disease.	Plateletcrit	164,339 European ancestry individuals	NA	5p15.33	TERT	TERT			ENSG00000164362	NA	NA	rs7705526-A	rs7705526	0	7705526	intron_variant	0	0.3288	2e-41	40.699		0.0536595	[0.046-0.061] unit increase	Affymetrix [~ 2500000] (imputed)	N
2	rs4449583	5	1285974	rs7705526	2017-08-30	27863252	Astle WJ	2016-11-17	Cell	www.ncbi.nlm.nih.gov/pubmed/27863252	The Allelic Landscape of Human Blood Cell Trait Variation and Links to Common Complex Disease.	White blood cell count	172,435 European ancestry individuals	NA	5p15.33	TERT	TERT			ENSG00000164362	NA	NA	rs7705526-A	rs7705526	0	7705526	intron_variant	0	0.329	8e-18	17.0969		0.0335027	[0.026-0.041] unit increase	Affymetrix [~ 2500000] (imputed)	N
2	rs4449583	5	1285974	rs7705526	2017-08-30	27863252	Astle WJ	2016-11-17	Cell	www.ncbi.nlm.nih.gov/pubmed/27863252	The Allelic Landscape of Human Blood Cell Trait Variation and Links to Common Complex Disease.	Sum neutrophil eosinophil counts	170,384 European ancestry individuals	NA	5p15.33	TERT	TERT			ENSG00000164362	NA	NA	rs7705526-A	rs7705526	0	7705526	intron_variant	0	0.329	6e-19	18.2218		0.0346438	[0.027-0.042] unit increase	Affymetrix [~ 2500000] (imputed)	N
2	rs4449583	5	1285974	rs7705526	2017-08-30	27863252	Astle WJ	2016-11-17	Cell	www.ncbi.nlm.nih.gov/pubmed/27863252	The Allelic Landscape of Human Blood Cell Trait Variation and Links to Common Complex Disease.	Myeloid white cell count	169,219 European ancestry individuals	NA	5p15.33	TERT	TERT			ENSG00000164362	NA	NA	rs7705526-A	rs7705526	0	7705526	intron_variant	0	0.329	6e-19	18.2218		0.0347372	[0.027-0.042] unit increase	Affymetrix [~ 2500000] (imputed)	N
2	rs4449583	5	1285974	rs7705526	2017-08-30	27863252	Astle WJ	2016-11-17	Cell	www.ncbi.nlm.nih.gov/pubmed/27863252	The Allelic Landscape of Human Blood Cell Trait Variation and Links to Common Complex Disease.	Granulocyte count	169,822 European ancestry individuals	NA	5p15.33	TERT	TERT			ENSG00000164362	NA	NA	rs7705526-A	rs7705526	0	7705526	intron_variant	0	0.329	1e-18	18		0.0344575	[0.027-0.042] unit increase	Affymetrix [~ 2500000] (imputed)	N
2	rs4449583	5	1285974	rs7705526	2017-08-30	27863252	Astle WJ	2016-11-17	Cell	www.ncbi.nlm.nih.gov/pubmed/27863252	The Allelic Landscape of Human Blood Cell Trait Variation and Links to Common Complex Disease.	Sum basophil neutrophil counts	170,143 European ancestry individuals	NA	5p15.33	TERT	TERT			ENSG00000164362	NA	NA	rs7705526-A	rs7705526	0	7705526	intron_variant	0	0.3291	1e-19	19		0.0352731	[0.028-0.043] unit increase	Affymetrix [~ 2500000] (imputed)	N
2	rs4449583	5	1285974	rs7705526	2017-08-30	27863252	Astle WJ	2016-11-17	Cell	www.ncbi.nlm.nih.gov/pubmed/27863252	The Allelic Landscape of Human Blood Cell Trait Variation and Links to Common Complex Disease.	Neutrophil count	170,702 European ancestry individuals	NA	5p15.33	TERT	TERT			ENSG00000164362	NA	NA	rs7705526-A	rs7705526	0	7705526	intron_variant	0	0.3291	8e-20	19.0969		0.0354531	[0.028-0.043] unit increase	Affymetrix [~ 2500000] (imputed)	N
2	rs4449583	5	1285974	rs7705526	2018-01-12	29151059	Delgado DA	2017-11-18	J Med Genet	www.ncbi.nlm.nih.gov/pubmed/29151059	Genome-wide association study of telomere length among South Asians identifies a second RTEL1 association signal.	Telomere length	5,075 Bangladeshi ancestry individuals	NA	5p15.33	TERT	TERT			ENSG00000164362	NA	NA	rs7705526-A	rs7705526	0	7705526	intron_variant	0	0.43	6e-06	5.22185		0.09	[0.051-0.129] unit increase	Illumina [~ 6300000] (imputed)	N
2	rs4449583	5	1285974	rs7705526	2020-04-17	32109421	Li C	2020-02-20	Am J Hum Genet	www.ncbi.nlm.nih.gov/pubmed/32109421	Genome-Wide Association Analysis in Humans Links Nucleotide Metabolism to Leukocyte Telomere Length.	Leukocyte telomere length	78,592 European ancestry individuals	NA	5p15.33	TERT	TERT			ENSG00000164362	NA	NA	rs7705526-A	rs7705526	0	7705526	intron_variant	0	0.33	5e-45	44.301		0.082	[0.07-0.094] unit increase	Affymetrix, Illumina, Perlegen [up to 30071938] (imputed)	N
2	rs4449583	5	1285974	rs7705526	2020-09-18	32888494	Vuckovic D	2020-09-01	Cell	www.ncbi.nlm.nih.gov/pubmed/32888494	The Polygenic and Monogenic Basis of Blood Traits and Diseases.	Eosinophil percentage of white cells	408,112 British individuals	NA	5p15.33	TERT	TERT			ENSG00000164362	NA	NA	rs7705526-A	rs7705526	0	7705526	intron_variant	0	0.325943	8e-10	9.09691		0.0158074	[0.011-0.021] unit decrease	Affymetrix [93095623] (imputed)	N
2	rs4449583	5	1285974	rs7705526	2019-10-16	31326317	Dai J	2019-07-17	Lancet Respir Med	www.ncbi.nlm.nih.gov/pubmed/31326317	Identification of risk loci and a polygenic risk score for lung cancer: a large-scale prospective cohort study in Chinese populations.	Lung adenocarcinoma	8,762 Chinese ancestry cases, 6,819 European ancestry cases, 13,328 Chinese ancestry controls, 14,027 European ancestry controls	NA	5p15.33	NR	TERT			ENSG00000164362	NA	NA	rs7705526-A	rs7705526	0	7705526	intron_variant	0	0.41	3e-52	51.5229	(East Asian)	1.4	[1.34-1.46]	Illumina [~ 11000000] (imputed)	N
2	rs4449583	5	1285974	rs7705526	2019-08-06	31171785	Dorajoo R	2019-06-06	Nat Commun	www.ncbi.nlm.nih.gov/pubmed/31171785	Loci for human leukocyte telomere length in the Singaporean Chinese population and trans-ethnic genetic studies.	Leukocyte telomere length	16,759 Singaporean Han Chinese ancestry individuals	6,337 Singaporean Chinese ancestry individuals, up to 37,505 European ancestry individuals	5p15.33	TERT	TERT			ENSG00000164362	NA	NA	rs7705526-C	rs7705526	0	7705526	intron_variant	0	NR	3e-38	37.5229	(East Asian)	0.118	NR unit decrease	Illumina [6407959] (imputed)	N
2	rs4449583	5	1285974	rs7705526	2019-08-06	31171785	Dorajoo R	2019-06-06	Nat Commun	www.ncbi.nlm.nih.gov/pubmed/31171785	Loci for human leukocyte telomere length in the Singaporean Chinese population and trans-ethnic genetic studies.	Leukocyte telomere length	16,759 Singaporean Han Chinese ancestry individuals	6,337 Singaporean Chinese ancestry individuals, up to 37,505 European ancestry individuals	5p15.33	TERT	TERT			ENSG00000164362	NA	NA	rs7705526-C	rs7705526	0	7705526	intron_variant	0	NR	4e-67	66.3979		0.107	NR unit decrease	Illumina [6407959] (imputed)	N
2	rs4449583	5	1285974	rs7705526	2019-10-16	31326317	Dai J	2019-07-17	Lancet Respir Med	www.ncbi.nlm.nih.gov/pubmed/31326317	Identification of risk loci and a polygenic risk score for lung cancer: a large-scale prospective cohort study in Chinese populations.	Non-small cell lung cancer	13,327 Chinese ancestry cases, 13,793 European ancestry cases, 13,328 Chinese ancestry controls, 14,027 European ancestry controls	NA	5p15.33	NR	TERT			ENSG00000164362	NA	NA	rs7705526-A	rs7705526	0	7705526	intron_variant	0	0.41	4e-41	40.3979	(East Asian)	1.31	[1.26-1.36]	Illumina [~ 11000000] (imputed)	N
2	rs4449583	5	1285974	rs7705526	2020-11-05	33057200	Bao EL	2020-10-14	Nature	www.ncbi.nlm.nih.gov/pubmed/33057200	Inherited myeloproliferative neoplasm risk affects haematopoietic stem cells.	Myeloproliferative neoplasms	1,086 British ancestry cases, 407,155 British ancestry controls, 640 Finnish ancestry cases, 176,259 Finnish ancestry controls	NA	5p15.33	TERT	TERT			ENSG00000164362	NA	NA	rs7705526-A	rs7705526	0	7705526	intron_variant	0	0.3358	5e-54	53.301		1.58	1.49-1.67	Affymetrix [6845584] (imputed)	N
2	rs4449583	5	1285974	rs7705526	2020-09-21	32888493	Chen MH	2020-09-01	Cell	www.ncbi.nlm.nih.gov/pubmed/32888493	Trans-ethnic and Ancestry-Specific Blood-Cell Genetics in 746,667 Individuals from 5 Global Populations.	Mean corpuscular hemoglobin	630,125 African American or Afro-Caribbean, African ancestry, European ancestry, East Asian ancestry, Hispanic or Latin American and South Asian ancestry individuals	NA	5p15.33	NR	TERT			ENSG00000164362	NA	NA	rs7705526-A	rs7705526	0	7705526	intron_variant	0	0.326409	8e-137	136.097		NA		Affymetrix, Illumina [20825802] (imputed)	N
2	rs4449583	5	1285974	rs7705526	2020-09-18	32888494	Vuckovic D	2020-09-01	Cell	www.ncbi.nlm.nih.gov/pubmed/32888494	The Polygenic and Monogenic Basis of Blood Traits and Diseases.	Mean corpuscular hemoglobin	408,112 British individuals	NA	5p15.33	TERT	TERT			ENSG00000164362	NA	NA	rs7705526-A	rs7705526	0	7705526	intron_variant	0	0.325859	2e-38	37.699		0.0333853	[0.028-0.038] unit decrease	Affymetrix [93095623] (imputed)	N
2	rs4449583	5	1285974	rs7705526	2020-09-18	32888494	Vuckovic D	2020-09-01	Cell	www.ncbi.nlm.nih.gov/pubmed/32888494	The Polygenic and Monogenic Basis of Blood Traits and Diseases.	Mean corpuscular volume	408,112 British individuals	NA	5p15.33	TERT	TERT			ENSG00000164362	NA	NA	rs7705526-A	rs7705526	0	7705526	intron_variant	0	0.325898	5e-45	44.301		0.049392	[0.045-0.054] unit decrease	Affymetrix [93095623] (imputed)	N
2	rs4449583	5	1285974	rs7705526	2020-09-21	32888493	Chen MH	2020-09-01	Cell	www.ncbi.nlm.nih.gov/pubmed/32888493	Trans-ethnic and Ancestry-Specific Blood-Cell Genetics in 746,667 Individuals from 5 Global Populations.	Neutrophil count	519,288 European ancestry individuals	NA	5p15.33	NR	TERT			ENSG00000164362	NA	NA	rs7705526-A	rs7705526	0	7705526	intron_variant	0	0.327035	9e-54	53.0458		0.033578	[0.029-0.038] SD unit increase	Affymetrix, Illumina [50250472] (imputed)	N
2	rs4449583	5	1285974	rs7705526	2020-09-21	32888493	Chen MH	2020-09-01	Cell	www.ncbi.nlm.nih.gov/pubmed/32888493	Trans-ethnic and Ancestry-Specific Blood-Cell Genetics in 746,667 Individuals from 5 Global Populations.	Mean corpuscular volume	696,882 African American or Afro-Caribbean, African ancestry, European ancestry, East Asian ancestry, Hispanic or Latin American and South Asian ancestry individuals	NA	5p15.33	NR	TERT			ENSG00000164362	NA	NA	rs7705526-A	rs7705526	0	7705526	intron_variant	0	0.326136	6e-163	162.222		NA		Affymetrix, Illumina [24246363] (imputed)	N
2	rs4449583	5	1285974	rs7705526	2020-09-21	32888493	Chen MH	2020-09-01	Cell	www.ncbi.nlm.nih.gov/pubmed/32888493	Trans-ethnic and Ancestry-Specific Blood-Cell Genetics in 746,667 Individuals from 5 Global Populations.	Mean corpuscular hemoglobin	119,629 East Asian ancestry individuals	NA	5p15.33	NR	TERT			ENSG00000164362	NA	NA	rs7705526-C	rs7705526	0	7705526	intron_variant	0	0.667675	2e-39	38.699		0.063458	[0.054-0.073] SD units increase	Affymetrix, Illumina [16286228] (imputed)	N
2	rs4449583	5	1285974	rs7705526	2020-09-21	32888493	Chen MH	2020-09-01	Cell	www.ncbi.nlm.nih.gov/pubmed/32888493	Trans-ethnic and Ancestry-Specific Blood-Cell Genetics in 746,667 Individuals from 5 Global Populations.	Mean corpuscular hemoglobin	486,823 European ancestry individuals	NA	5p15.33	NR	TERT			ENSG00000164362	NA	NA	rs7705526-A	rs7705526	0	7705526	intron_variant	0	0.326974	2e-103	102.699		0.045218	[0.041-0.049] SD unit decrease	Affymetrix, Illumina [50266654] (imputed)	N
2	rs4449583	5	1285974	rs7705526	2020-09-21	32888493	Chen MH	2020-09-01	Cell	www.ncbi.nlm.nih.gov/pubmed/32888493	Trans-ethnic and Ancestry-Specific Blood-Cell Genetics in 746,667 Individuals from 5 Global Populations.	Red blood cell count	727,624 African American or Afro-Caribbean, African ancestry, European ancestry, East Asian ancestry, Hispanic or Latin American and South Asian ancestry individuals	NA	5p15.33	NR	TERT			ENSG00000164362	NA	NA	rs7705526-A	rs7705526	0	7705526	intron_variant	0	0.326792	5e-108	107.301		NA		Affymetrix, Illumina [24332387] (imputed)	N
2	rs4449583	5	1285974	rs7705526	2020-09-21	32888493	Chen MH	2020-09-01	Cell	www.ncbi.nlm.nih.gov/pubmed/32888493	Trans-ethnic and Ancestry-Specific Blood-Cell Genetics in 746,667 Individuals from 5 Global Populations.	Platelet count	542,827 European ancestry individuals	NA	5p15.33	NR	TERT			ENSG00000164362	NA	NA	rs7705526-A	rs7705526	0	7705526	intron_variant	0	0.327001	5e-88	87.301		0.041989	[0.038-0.046] SD unit increase	Affymetrix, Illumina [50241410] (imputed)	N
2	rs4449583	5	1285974	rs7705526	2020-09-18	32888494	Vuckovic D	2020-09-01	Cell	www.ncbi.nlm.nih.gov/pubmed/32888494	The Polygenic and Monogenic Basis of Blood Traits and Diseases.	Neutrophil count	408,112 British individuals	NA	5p15.33	TERT	TERT			ENSG00000164362	NA	NA	rs7705526-A	rs7705526	0	7705526	intron_variant	0	0.325993	4e-22	21.3979		0.0249585	[0.02-0.03] unit increase	Affymetrix [93095623] (imputed)	N
2	rs4449583	5	1285974	rs7705526	2020-09-21	32888493	Chen MH	2020-09-01	Cell	www.ncbi.nlm.nih.gov/pubmed/32888493	Trans-ethnic and Ancestry-Specific Blood-Cell Genetics in 746,667 Individuals from 5 Global Populations.	Mean corpuscular volume	544,127 European ancestry individuals	NA	5p15.33	NR	TERT			ENSG00000164362	NA	NA	rs7705526-A	rs7705526	0	7705526	intron_variant	0	0.32714	3e-122	121.523		0.048592	[0.045-0.053] SD unit decrease	Affymetrix, Illumina [50615308] (imputed)	N
2	rs4449583	5	1285974	rs7705526	2020-09-18	32888494	Vuckovic D	2020-09-01	Cell	www.ncbi.nlm.nih.gov/pubmed/32888494	The Polygenic and Monogenic Basis of Blood Traits and Diseases.	Mean spheric corpuscular volume	408,112 British individuals	NA	5p15.33	TERT	TERT			ENSG00000164362	NA	NA	rs7705526-A	rs7705526	0	7705526	intron_variant	0	0.325948	8e-37	36.0969		0.0331122	[0.028-0.038] unit decrease	Affymetrix [93095623] (imputed)	N
2	rs4449583	5	1285974	rs7705526	2021-03-01	33549134	Adolphe C	2021-02-06	Genome Med	www.ncbi.nlm.nih.gov/pubmed/33549134	Genetic and functional interaction network analysis reveals global enrichment of regulatory T cell genes influencing basal cell carcinoma susceptibility.	Basal cell carcinoma	17,416 European ancestry cases, 375,455 European ancestry controls	NA	5p15.33	TERT	TERT			ENSG00000164362	NA	NA	rs7705526-A	rs7705526	0	7705526	intron_variant	0	0.321483	2e-12	11.699		0.0825872	[0.06-0.106] unit increase	Affymetrix [7260263] (imputed)	N
2	rs4449583	5	1285974	rs7705526	2020-09-21	32888493	Chen MH	2020-09-01	Cell	www.ncbi.nlm.nih.gov/pubmed/32888493	Trans-ethnic and Ancestry-Specific Blood-Cell Genetics in 746,667 Individuals from 5 Global Populations.	Neutrophil count	627,215 African American or Afro-Caribbean, African ancestry, European ancestry, East Asian ancestry, Hispanic or Latin American and South Asian ancestry individuals	NA	5p15.33	NR	TERT			ENSG00000164362	NA	NA	rs7705526-A	rs7705526	0	7705526	intron_variant	0	0.325839	4e-61	60.3979		NA		Affymetrix, Illumina [23114412] (imputed)	N
2	rs4449583	5	1285974	rs7705526	2020-09-18	32888494	Vuckovic D	2020-09-01	Cell	www.ncbi.nlm.nih.gov/pubmed/32888494	The Polygenic and Monogenic Basis of Blood Traits and Diseases.	Neutrophil percentage of white cells	408,112 British individuals	NA	5p15.33	TERT	TERT			ENSG00000164362	NA	NA	rs7705526-A	rs7705526	0	7705526	intron_variant	0	0.325996	1e-11	11		0.0174524	[0.012-0.023] unit increase	Affymetrix [93095623] (imputed)	N
2	rs4449583	5	1285974	rs7705526	2019-02-08	30595370	Kichaev G	2018-12-27	Am J Hum Genet	www.ncbi.nlm.nih.gov/pubmed/30595370	Leveraging Polygenic Functional Enrichment to Improve GWAS Power.	White blood cell count	approximately 444,000 European ancestry individuals	NA	5p15.33		TERT			ENSG00000164362	NA	NA	rs7705526-?	rs7705526	0	7705526	intron_variant	0	NR	4e-29	28.3979		NA		NR [~ 8900000] (imputed)	N
2	rs4449583	5	1285974	rs7705526	2020-09-18	32888494	Vuckovic D	2020-09-01	Cell	www.ncbi.nlm.nih.gov/pubmed/32888494	The Polygenic and Monogenic Basis of Blood Traits and Diseases.	Plateletcrit	408,112 British individuals	NA	5p15.33	TERT	TERT			ENSG00000164362	NA	NA	rs7705526-A	rs7705526	0	7705526	intron_variant	0	0.325722	2e-58	57.699		0.0424512	[0.037-0.048] unit increase	Affymetrix [93095623] (imputed)	N
2	rs4449583	5	1285974	rs7705526	2022-02-15	35078996	Gudjonsson A	2022-01-25	Nat Commun	www.ncbi.nlm.nih.gov/pubmed/35078996	A genome-wide association study of serum proteins reveals shared loci with common diseases.	Serum levels of protein THPO	5,364 Icelandic ancestry individuals	NA	5p15.33		TERT			ENSG00000164362	NA	NA	rs7705526-A	rs7705526	0	7705526	intron_variant	0	0.3563	5e-12	11.301		0.136533	[0.098-0.175] unit decrease	Illumina [7506463] (imputed)	N
2	rs4449583	5	1285974	rs7705526	2020-09-21	32888493	Chen MH	2020-09-01	Cell	www.ncbi.nlm.nih.gov/pubmed/32888493	Trans-ethnic and Ancestry-Specific Blood-Cell Genetics in 746,667 Individuals from 5 Global Populations.	Red blood cell count	545,203 European ancestry individuals	NA	5p15.33	NR	TERT			ENSG00000164362	NA	NA	rs7705526-A	rs7705526	0	7705526	intron_variant	0	0.327194	3e-81	80.5229		0.040124	[0.036-0.044] SD unit increase	Affymetrix, Illumina [50628390] (imputed)	N
2	rs4449583	5	1285974	rs7705526	2019-02-08	30595370	Kichaev G	2018-12-27	Am J Hum Genet	www.ncbi.nlm.nih.gov/pubmed/30595370	Leveraging Polygenic Functional Enrichment to Improve GWAS Power.	Hypothyroidism	approximately 459,000 European ancestry individuals	NA	5p15.33		TERT			ENSG00000164362	NA	NA	rs7705526-?	rs7705526	0	7705526	intron_variant	0	NR	1e-09	9		NA		NR [~ 8900000] (imputed)	N
2	rs4449583	5	1285974	rs7705526	2020-09-21	32888493	Chen MH	2020-09-01	Cell	www.ncbi.nlm.nih.gov/pubmed/32888493	Trans-ethnic and Ancestry-Specific Blood-Cell Genetics in 746,667 Individuals from 5 Global Populations.	White blood cell count	746,667 African American or Afro-Caribbean, African ancestry, European ancestry, East Asian ancestry, Hispanic or Latin American and South Asian ancestry individuals	NA	5p15.33	NR	TERT			ENSG00000164362	NA	NA	rs7705526-A	rs7705526	0	7705526	intron_variant	0	0.326633	2e-52	51.699		NA		Affymetrix, Illumina [24649327] (imputed)	N
2	rs4449583	5	1285974	rs7705526	2020-09-21	32888493	Chen MH	2020-09-01	Cell	www.ncbi.nlm.nih.gov/pubmed/32888493	Trans-ethnic and Ancestry-Specific Blood-Cell Genetics in 746,667 Individuals from 5 Global Populations.	White blood cell count	562,243 European ancestry individuals	NA	5p15.33	NR	TERT			ENSG00000164362	NA	NA	rs7705526-A	rs7705526	0	7705526	intron_variant	0	0.327218	8e-43	42.0969		0.029089	[0.025-0.033] SD unit increase	Affymetrix, Illumina [50601830] (imputed)	N
2	rs4449583	5	1285974	rs7705526	2020-09-18	32888494	Vuckovic D	2020-09-01	Cell	www.ncbi.nlm.nih.gov/pubmed/32888494	The Polygenic and Monogenic Basis of Blood Traits and Diseases.	Mean reticulocyte volume	408,112 British individuals	NA	5p15.33	TERT	TERT			ENSG00000164362	NA	NA	rs7705526-A	rs7705526	0	7705526	intron_variant	0	0.325846	7e-32	31.1549		0.0308671	[0.026-0.036] unit decrease	Affymetrix [93095623] (imputed)	N
2	rs4449583	5	1285974	rs7705526	2019-02-08	30595370	Kichaev G	2018-12-27	Am J Hum Genet	www.ncbi.nlm.nih.gov/pubmed/30595370	Leveraging Polygenic Functional Enrichment to Improve GWAS Power.	Red blood cell count	approximately 445,000 European ancestry individuals	NA	5p15.33		TERT			ENSG00000164362	NA	NA	rs7705526-?	rs7705526	0	7705526	intron_variant	0	NR	2e-69	68.699		NA		NR [~ 8900000] (imputed)	N
2	rs4449583	5	1285974	rs7705526	2022-05-31	35530816	Taub MA	2022-01-13	Cell Genom	www.ncbi.nlm.nih.gov/pubmed/35530816	Genetic determinants of telomere length from 109,122 ancestrally diverse whole-genome sequences in TOPMed.	Telomere length	51,654 European ancestry individuals, 29,260 African ancestry individuals, 18,091 Hispanic or Latin American individuals, 5,683 Asian ancestry individuals, 4,503 individuals	NA	5p15.33		TERT			ENSG00000164362	NA	NA	rs7705526-?	rs7705526	0	7705526	intron_variant	0	NR	2e-92	91.699		NA		NR [163000000]	N
2	rs4449583	5	1285974	rs7705526	2020-09-18	32888494	Vuckovic D	2020-09-01	Cell	www.ncbi.nlm.nih.gov/pubmed/32888494	The Polygenic and Monogenic Basis of Blood Traits and Diseases.	White blood cell count	408,112 British individuals	NA	5p15.33	TERT	TERT			ENSG00000164362	NA	NA	rs7705526-A	rs7705526	0	7705526	intron_variant	0	0.325949	8e-18	17.0969		0.022162	[0.017-0.027] unit increase	Affymetrix [93095623] (imputed)	N
2	rs4449583	5	1285974	rs7705526	2022-05-09	35007327	Lopez de Lapuente Portilla A	2022-01-10	Blood	www.ncbi.nlm.nih.gov/pubmed/35007327	Genome-wide association study on 13,167 individuals identifies regulators of blood CD34+ cell levels.	Peripheral blood CD34+ cell levels	10,949 Swedish ancestry individuals	2,218 Danish ancestry, Norwegian ancestry, Irish ancestry, Dutch ancestry, British ancestry individuals	5p15.33		TERT			ENSG00000164362	NA	NA	rs7705526-A	rs7705526	0	7705526	intron_variant	0	0.34	2e-09	8.69897		0.081	unit increase	Illumina [18000000] (imputed)	N
2	rs4449583	5	1285974	rs7705526	2021-12-13	34469753	Kachuri L	2021-08-26	Am J Hum Genet	www.ncbi.nlm.nih.gov/pubmed/34469753	Genetic determinants of blood-cell traits influence susceptibility to childhood acute lymphoblastic leukemia.	Neutrophil count	234,802 European ancestry individuals	100,556 European ancestry individuals	5p15.33		TERT			ENSG00000164362	NA	NA	rs7705526-C	rs7705526	0	7705526	intron_variant	0	0.675	1e-12	12		NA		Affymetrix [10369434] (imputed)	N
2	rs4449583	5	1285974	rs7705526	2022-01-26	35023831	Chong M	2022-01-13	Elife	www.ncbi.nlm.nih.gov/pubmed/35023831	GWAS and ExWAS of blood Mitochondrial DNA copy number identifies 71 loci and highlights a potential causal role in dementia.	Mitochondrial DNA copy number	395,718 British, Irish, Other White, South Asian, African ancestry individuals	NA	5p15.33	NR	TERT			ENSG00000164362	NA	NA	rs7705526-A	rs7705526	0	7705526	intron_variant	0	0.321486	6e-15	14.2218		0.0178	[0.013-0.022] unit increase	Affymetrix [23037915] (imputed)	N
2	rs4449583	5	1285974	rs7705526	2020-09-18	32888494	Vuckovic D	2020-09-01	Cell	www.ncbi.nlm.nih.gov/pubmed/32888494	The Polygenic and Monogenic Basis of Blood Traits and Diseases.	Red blood cell count	408,112 British individuals	NA	5p15.33	TERT	TERT			ENSG00000164362	NA	NA	rs7705526-A	rs7705526	0	7705526	intron_variant	0	0.325947	1e-32	32		0.0307028	[0.026-0.036] unit increase	Affymetrix [93095623] (imputed)	N
2	rs4449583	5	1285974	rs7705526	2021-12-13	34469753	Kachuri L	2021-08-26	Am J Hum Genet	www.ncbi.nlm.nih.gov/pubmed/34469753	Genetic determinants of blood-cell traits influence susceptibility to childhood acute lymphoblastic leukemia.	Platelet count	235,256 European ancestry individuals	100,764 European ancestry individuals	5p15.33		TERT			ENSG00000164362	NA	NA	rs7705526-C	rs7705526	0	7705526	intron_variant	0	0.675	1e-32	32		NA		Affymetrix [10369434] (imputed)	N
2	rs4449583	5	1285974	rs7705526	2019-02-08	30595370	Kichaev G	2018-12-27	Am J Hum Genet	www.ncbi.nlm.nih.gov/pubmed/30595370	Leveraging Polygenic Functional Enrichment to Improve GWAS Power.	Mean corpuscular hemoglobin	approximately 443,000 European ancestry individuals	NA	5p15.33		TERT			ENSG00000164362	NA	NA	rs7705526-?	rs7705526	0	7705526	intron_variant	0	NR	1e-98	98		NA		NR [~ 8900000] (imputed)	N
2	rs4449583	5	1285974	rs7705526	2020-09-18	32888494	Vuckovic D	2020-09-01	Cell	www.ncbi.nlm.nih.gov/pubmed/32888494	The Polygenic and Monogenic Basis of Blood Traits and Diseases.	Platelet count	408,112 British individuals	NA	5p15.33	TERT	TERT			ENSG00000164362	NA	NA	rs7705526-A	rs7705526	0	7705526	intron_variant	0	0.325701	4e-34	33.3979		0.0319441	[0.027-0.037] unit increase	Affymetrix [93095623] (imputed)	N
2	rs4449583	5	1285974	rs7705526	2021-11-12	34104963	Thompson A	2021-06-08	Hum Mol Genet	www.ncbi.nlm.nih.gov/pubmed/34104963	Assessing the impact of alcohol consumption on the genetic contribution to mean corpuscular volume.	Mean corpuscular volume	362,595 British ancestry individuals	NA	5p15.33		TERT			ENSG00000164362	NA	NA	rs7705526-C	rs7705526	0	7705526	intron_variant	0	0.674	2e-57	56.699		0.19	[0.17-0.21] % increase	Affymetrix [NR] (imputed)	N
2	rs4449583	5	1285974	rs7705526	2021-07-27	34187551	McCartney DL	2021-06-29	Genome Biol	www.ncbi.nlm.nih.gov/pubmed/34187551	Genome-wide association studies identify 137 genetic loci for DNA methylation biomarkers of aging.	DNA methylation Hannum age acceleration	34,449 European ancestry individuals, 6,148 African American individuals	NA	5p15.33	NR	TERT			ENSG00000164362	NA	NA	rs7705526-?	rs7705526	0	7705526	intron_variant	0	NR	4e-09	8.39794		NA		Affymetrix, Illumina [6210504] (imputed)	N
2	rs4449583	5	1285974	rs7705526	2021-12-14	34594039	Sakaue S	2021-09-30	Nat Genet	www.ncbi.nlm.nih.gov/pubmed/34594039	A cross-population atlas of genetic associations for 220 human phenotypes.	Mean corpuscular volume	129,832 East Asian ancestry individuals	NA	5p15.33		TERT			ENSG00000164362	NA	NA	rs7705526-A	rs7705526	0	7705526	intron_variant	0	0.35357	2e-58	57.699		0.0632816	[0.056-0.071] unit decrease	Illumina [13476266] (imputed)	N
2	rs4449583	5	1285974	rs7705526	2021-12-14	34594039	Sakaue S	2021-09-30	Nat Genet	www.ncbi.nlm.nih.gov/pubmed/34594039	A cross-population atlas of genetic associations for 220 human phenotypes.	Mean corpuscular hemoglobin	128,028 East Asian ancestry individuals	NA	5p15.33		TERT			ENSG00000164362	NA	NA	rs7705526-A	rs7705526	0	7705526	intron_variant	0	0.353264	7e-49	48.1549		0.0582783	[0.051-0.066] unit decrease	Illumina [13476299] (imputed)	N
2	rs4449583	5	1285974	rs7705526	2021-12-14	34594039	Sakaue S	2021-09-30	Nat Genet	www.ncbi.nlm.nih.gov/pubmed/34594039	A cross-population atlas of genetic associations for 220 human phenotypes.	Platelet count	148,623 East Asian ancestry individuals	NA	5p15.33		TERT			ENSG00000164362	NA	NA	rs7705526-A	rs7705526	0	7705526	intron_variant	0	0.354183	2e-41	40.699		0.048757	[0.042-0.056] unit increase	Illumina [13478928] (imputed)	N
2	rs4449583	5	1285974	rs7705526	2021-12-14	34594039	Sakaue S	2021-09-30	Nat Genet	www.ncbi.nlm.nih.gov/pubmed/34594039	A cross-population atlas of genetic associations for 220 human phenotypes.	Neutrophil count	349,856 European ancestry individuals, 82,810 East Asian ancestry individuals	NA	5p15.33		TERT			ENSG00000164362	NA	NA	rs7705526-A	rs7705526	0	7705526	intron_variant	0	NR	4e-45	44.3979		0.0323	[0.028-0.037] unit increase	Affymetrix, Illumina [20526770] (imputed)	N
2	rs4449583	5	1285974	rs7705526	2021-12-14	34594039	Sakaue S	2021-09-30	Nat Genet	www.ncbi.nlm.nih.gov/pubmed/34594039	A cross-population atlas of genetic associations for 220 human phenotypes.	Mean corpuscular volume	350,473 European ancestry individuals, 129,832 East Asian ancestry individuals	NA	5p15.33		TERT			ENSG00000164362	NA	NA	rs7705526-A	rs7705526	0	7705526	intron_variant	0	NR	3e-105	104.523		0.0467	[0.043-0.051] unit decrease	Affymetrix, Illumina [20535844] (imputed)	N
2	rs4449583	5	1285974	rs7705526	2021-12-14	34594039	Sakaue S	2021-09-30	Nat Genet	www.ncbi.nlm.nih.gov/pubmed/34594039	A cross-population atlas of genetic associations for 220 human phenotypes.	Platelet count	350,474 European ancestry individuals, 148,623 East Asian ancestry individuals	NA	5p15.33		TERT			ENSG00000164362	NA	NA	rs7705526-A	rs7705526	0	7705526	intron_variant	0	NR	1e-90	90		0.0415	[0.037-0.046] unit increase	Affymetrix, Illumina [20538505] (imputed)	N
2	rs4449583	5	1285974	rs7705526	2021-12-14	34594039	Sakaue S	2021-09-30	Nat Genet	www.ncbi.nlm.nih.gov/pubmed/34594039	A cross-population atlas of genetic associations for 220 human phenotypes.	Mean corpuscular hemoglobin	350,472 European ancestry individuals, 128,028 East Asian ancestry individuals	NA	5p15.33		TERT			ENSG00000164362	NA	NA	rs7705526-A	rs7705526	0	7705526	intron_variant	0	NR	2e-95	94.699		0.0445	[0.04-0.049] unit decrease	Affymetrix, Illumina [20535878] (imputed)	N
3	rs4484459	5	36482830	rs2468532	2020-09-18	32888494	Vuckovic D	2020-09-01	Cell	www.ncbi.nlm.nih.gov/pubmed/32888494	The Polygenic and Monogenic Basis of Blood Traits and Diseases.	High light scatter reticulocyte count	408,112 British individuals	NA	5p13.2	RNA5SP181	NA - RNA5SP181		ENSG00000222178		NA	2615	rs2468532-G	rs2468532	0	2468532	intergenic_variant	1	0.144608	4e-10	9.39794		0.0198856	[0.014-0.026] unit increase	Affymetrix [93095623] (imputed)	N
3	rs4484459	5	36482830	rs2468532	2020-09-18	32888494	Vuckovic D	2020-09-01	Cell	www.ncbi.nlm.nih.gov/pubmed/32888494	The Polygenic and Monogenic Basis of Blood Traits and Diseases.	Immature fraction of reticulocytes	408,112 British individuals	NA	5p13.2	RNA5SP181	NA - RNA5SP181		ENSG00000222178		NA	2615	rs2468532-G	rs2468532	0	2468532	intergenic_variant	1	0.144612	3e-10	9.52288		0.0202107	[0.014-0.026] unit increase	Affymetrix [93095623] (imputed)	N
3	rs4484459	5	36482830	rs2468532	2020-09-18	32888494	Vuckovic D	2020-09-01	Cell	www.ncbi.nlm.nih.gov/pubmed/32888494	The Polygenic and Monogenic Basis of Blood Traits and Diseases.	High light scatter reticulocyte percentage of red cells	408,112 British individuals	NA	5p13.2	RNA5SP181	NA - RNA5SP181		ENSG00000222178		NA	2615	rs2468532-G	rs2468532	0	2468532	intergenic_variant	1	0.144611	7e-11	10.1549		0.0206521	[0.014-0.027] unit increase	Affymetrix [93095623] (imputed)	N
4	rs570589243	6	168245607	rs34868291	2020-09-18	32888494	Vuckovic D	2020-09-01	Cell	www.ncbi.nlm.nih.gov/pubmed/32888494	The Polygenic and Monogenic Basis of Blood Traits and Diseases.	Immature fraction of reticulocytes	408,112 British individuals	NA	6q27	MLLT4	AFDN			ENSG00000130396	NA	NA	rs34868291-G	rs34868291	0	34868291	intron_variant	0	0.551544	2e-13	12.699		0.0165332	[0.012-0.021] unit decrease	Affymetrix [93095623] (imputed)	N
4	rs570589243	6	168283243	rs2340902	2020-09-18	32888494	Vuckovic D	2020-09-01	Cell	www.ncbi.nlm.nih.gov/pubmed/32888494	The Polygenic and Monogenic Basis of Blood Traits and Diseases.	Mean reticulocyte volume	408,112 British individuals	NA	6q27	MLLT4	AFDN			ENSG00000130396	NA	NA	rs2340902-G	rs2340902	0	2340902	intron_variant	0	0.547938	7e-09	8.1549		0.012859	[0.0085-0.0172] unit decrease	Affymetrix [93095623] (imputed)	N
4	rs570589243	6	168316118	rs3213591	2020-09-18	32888494	Vuckovic D	2020-09-01	Cell	www.ncbi.nlm.nih.gov/pubmed/32888494	The Polygenic and Monogenic Basis of Blood Traits and Diseases.	Red blood cell count	408,112 British individuals	NA	6q27	MLLT4	AFDN			ENSG00000130396	NA	NA	rs3213591-G	rs3213591	0	3213591	splice_region_variant	0	0.430395	4e-12	11.3979		0.0152361	[0.011-0.02] unit decrease	Affymetrix [93095623] (imputed)	N
4	rs570589243	6	168321534	rs3778659; rs1122916; rs4708415; rs7772997; rs2340910; rs1008456; rs626848; rs2038241; rs9346631	2019-08-12	27903959	Lv H	2017-01-31	Oncotarget	www.ncbi.nlm.nih.gov/pubmed/27903959	Genome-wide haplotype association study identify the FGFR2 gene as a risk gene for acute myeloid leukemia.	Core binding factor acute myeloid leukemia	175 European ancestry cases, 218 European ancestry controls	NA	6q27	NR	No mapped genes; No mapped genes; No mapped genes; No mapped genes; No mapped genes; AFDN; No mapped genes; No mapped genes; No mapped genes				NA	NA	rs3778659-G; rs1122916-G; rs4708415-G; rs7772997-G; rs2340910-T; rs1008456-G; rs626848-G; rs2038241-G; rs9346631-G	rs3778659; rs1122916; rs4708415; rs7772997; rs2340910; rs1008456; rs626848; rs2038241; rs9346631	0	NA	intron_variant; intron_variant; intron_variant; intron_variant; intron_variant; intron_variant; intron_variant; intron_variant; intron_variant	NA	0.298	1e-15	15		NA		Affymetrix [734624]	N
4	rs570589243	6	168321534	rs3778659; rs1122916; rs4708415; rs7772997; rs2340910; rs1008456; rs626848; rs2038241; rs9346631	2019-08-12	27903959	Lv H	2017-01-31	Oncotarget	www.ncbi.nlm.nih.gov/pubmed/27903959	Genome-wide haplotype association study identify the FGFR2 gene as a risk gene for acute myeloid leukemia.	Core binding factor acute myeloid leukemia	175 European ancestry cases, 218 European ancestry controls	NA	6q27	NR	No mapped genes; No mapped genes; No mapped genes; No mapped genes; No mapped genes; AFDN; No mapped genes; No mapped genes; No mapped genes				NA	NA	rs3778659-G; rs1122916-G; rs4708415-G; rs7772997-G; rs2340910-T; rs1008456-G; rs626848-T; rs2038241-G; rs9346631-G	rs3778659; rs1122916; rs4708415; rs7772997; rs2340910; rs1008456; rs626848; rs2038241; rs9346631	0	NA	intron_variant; intron_variant; intron_variant; intron_variant; intron_variant; intron_variant; intron_variant; intron_variant; intron_variant	NA	0.322	9e-07	6.04576		NA		Affymetrix [734624]	N
4	rs570589243	6	168321534	rs1008456	2021-12-14	34594039	Sakaue S	2021-09-30	Nat Genet	www.ncbi.nlm.nih.gov/pubmed/34594039	A cross-population atlas of genetic associations for 220 human phenotypes.	Red blood cell count	350,475 European ancestry individuals, 153,512 East Asian ancestry individuals	NA	6q27		AFDN			ENSG00000130396	NA	NA	rs1008456-C	rs1008456	0	1008456	intron_variant	0	NR	4e-09	8.39794		0.0107	[0.0072-0.0142] unit decrease	Affymetrix, Illumina [20538708] (imputed)	N
4	rs570589243	6	168327929	rs2268945	2022-03-28	33821002	Naqvi S	2021-04-05	Nat Genet	www.ncbi.nlm.nih.gov/pubmed/33821002	Shared heritability of human face and brain shape.	Brain shape (segment 62)	19,670 European ancestry individuals	NA	6q27		AFDN			ENSG00000130396	NA	NA	rs2268945-?	rs2268945	0	2268945	intron_variant	0	NR	3e-08	7.52288		NA		NR [9705931] (imputed)	N
4	rs570589243	6	168336080	rs3800533	2020-09-21	32888493	Chen MH	2020-09-01	Cell	www.ncbi.nlm.nih.gov/pubmed/32888493	Trans-ethnic and Ancestry-Specific Blood-Cell Genetics in 746,667 Individuals from 5 Global Populations.	Red cell distribution width	531,774 European ancestry individuals	NA	6q27	NR	AFDN			ENSG00000130396	NA	NA	rs3800533-G	rs3800533	0	3800533	intron_variant	0	0.606851	3e-11	10.5229		0.012917	[0.0091-0.0167] SD unit decrease	Affymetrix, Illumina [49860007] (imputed)	N
4	rs570589243	6	168336080	rs3800533	2020-09-18	32888494	Vuckovic D	2020-09-01	Cell	www.ncbi.nlm.nih.gov/pubmed/32888494	The Polygenic and Monogenic Basis of Blood Traits and Diseases.	Red cell distribution width	408,112 British individuals	NA	6q27	MLLT4	AFDN			ENSG00000130396	NA	NA	rs3800533-A	rs3800533	0	3800533	intron_variant	0	0.392444	2e-10	9.69897		0.0144407	[0.01-0.0189] unit increase	Affymetrix [93095623] (imputed)	N
4	rs570589243	6	168336080	rs3800533	2019-02-08	30595370	Kichaev G	2018-12-27	Am J Hum Genet	www.ncbi.nlm.nih.gov/pubmed/30595370	Leveraging Polygenic Functional Enrichment to Improve GWAS Power.	Red cell distribution width	approximately 445,000 European ancestry individuals	NA	6q27		AFDN			ENSG00000130396	NA	NA	rs3800533-?	rs3800533	0	3800533	intron_variant	0	NR	3e-11	10.5229		NA		NR [~ 8900000] (imputed)	N
4	rs570589243	6	168339648	rs9346514	2020-09-21	32888493	Chen MH	2020-09-01	Cell	www.ncbi.nlm.nih.gov/pubmed/32888493	Trans-ethnic and Ancestry-Specific Blood-Cell Genetics in 746,667 Individuals from 5 Global Populations.	Red cell distribution width	563,352 African American or Afro-Caribbean, African ancestry, European ancestry, East Asian ancestry, Hispanic or Latin American and South Asian ancestry individuals	NA	6q27	NR	AFDN			ENSG00000130396	NA	NA	rs9346514-T	rs9346514	0	9346514	intron_variant	0	0.599063	2e-10	9.69897		NA		Affymetrix, Illumina [22063850] (imputed)	N
4	rs570589243	6	168343611	rs2285248	2019-02-08	30595370	Kichaev G	2018-12-27	Am J Hum Genet	www.ncbi.nlm.nih.gov/pubmed/30595370	Leveraging Polygenic Functional Enrichment to Improve GWAS Power.	Red blood cell count	approximately 445,000 European ancestry individuals	NA	6q27		AFDN			ENSG00000130396	NA	NA	rs2285248-?	rs2285248	0	2285248	intron_variant	0	NR	5e-12	11.301		NA		NR [~ 8900000] (imputed)	N
4	rs570589243	6	168356152	rs9346633	2020-09-21	32888493	Chen MH	2020-09-01	Cell	www.ncbi.nlm.nih.gov/pubmed/32888493	Trans-ethnic and Ancestry-Specific Blood-Cell Genetics in 746,667 Individuals from 5 Global Populations.	Mean corpuscular volume	544,127 European ancestry individuals	NA	6q27	NR	AFDN			ENSG00000130396	NA	NA	rs9346633-G	rs9346633	0	9346633	intron_variant	0	0.428872	3e-10	9.52288		0.01158	[0.008-0.0152] SD unit increase	Affymetrix, Illumina [50615308] (imputed)	N
4	rs570589243	6	168358507	rs2340911	2020-09-21	32888493	Chen MH	2020-09-01	Cell	www.ncbi.nlm.nih.gov/pubmed/32888493	Trans-ethnic and Ancestry-Specific Blood-Cell Genetics in 746,667 Individuals from 5 Global Populations.	Red blood cell count	727,624 African American or Afro-Caribbean, African ancestry, European ancestry, East Asian ancestry, Hispanic or Latin American and South Asian ancestry individuals	NA	6q27	NR	AFDN			ENSG00000130396	NA	NA	rs2340911-C	rs2340911	0	2340911	intron_variant	0	0.507778	3e-13	12.5229		NA		Affymetrix, Illumina [24332387] (imputed)	N
4	rs570589243	6	168358507	rs2340911	2020-09-21	32888493	Chen MH	2020-09-01	Cell	www.ncbi.nlm.nih.gov/pubmed/32888493	Trans-ethnic and Ancestry-Specific Blood-Cell Genetics in 746,667 Individuals from 5 Global Populations.	Red blood cell count	545,203 European ancestry individuals	NA	6q27	NR	AFDN			ENSG00000130396	NA	NA	rs2340911-C	rs2340911	0	2340911	intron_variant	0	0.428898	5e-14	13.301		0.014103	[0.01-0.018] SD unit decrease	Affymetrix, Illumina [50628390] (imputed)	N
5	rs11775560	8	61648551	rs13256023	2017-08-30	27863252	Astle WJ	2016-11-17	Cell	www.ncbi.nlm.nih.gov/pubmed/27863252	The Allelic Landscape of Human Blood Cell Trait Variation and Links to Common Complex Disease.	Eosinophil percentage of granulocytes	170,536 European ancestry individuals	NA	8q12.2	CHD7	CHD7			ENSG00000171316	NA	NA	rs13256023-T	rs13256023	0	13256023	intron_variant	0	0.186	7e-35	34.1549		0.0569457	[0.048-0.066] unit decrease	Affymetrix [~ 2500000] (imputed)	N
5	rs11775560	8	61648551	rs13256023	2020-09-21	32888493	Chen MH	2020-09-01	Cell	www.ncbi.nlm.nih.gov/pubmed/32888493	Trans-ethnic and Ancestry-Specific Blood-Cell Genetics in 746,667 Individuals from 5 Global Populations.	Mean platelet volume	484,042 African American or Afro-Caribbean, African ancestry, European ancestry, East Asian ancestry, Hispanic or Latin American and South Asian ancestry individuals	NA	8q12.2	NR	CHD7			ENSG00000171316	NA	NA	rs13256023-C	rs13256023	0	13256023	intron_variant	0	0.806139	3e-10	9.52288		NA		Affymetrix, Illumina [17210439] (imputed)	N
5	rs11775560	8	61648551	rs13256023	2020-09-21	32888493	Chen MH	2020-09-01	Cell	www.ncbi.nlm.nih.gov/pubmed/32888493	Trans-ethnic and Ancestry-Specific Blood-Cell Genetics in 746,667 Individuals from 5 Global Populations.	Mean platelet volume	460,935 European ancestry individuals	NA	8q12.2	NR	CHD7			ENSG00000171316	NA	NA	rs13256023-C	rs13256023	0	13256023	intron_variant	0	0.813667	1e-11	11		0.016862	[0.012-0.022] SD unit decrease	Affymetrix, Illumina [49660172] (imputed)	N
5	rs11775560	8	61648551	rs13256023	2021-12-13	34469753	Kachuri L	2021-08-26	Am J Hum Genet	www.ncbi.nlm.nih.gov/pubmed/34469753	Genetic determinants of blood-cell traits influence susceptibility to childhood acute lymphoblastic leukemia.	Neutrophil-to-lymphocyte ratio	234,502 European ancestry individuals	100,442 European ancestry individuals	8q12.2		CHD7			ENSG00000171316	NA	NA	rs13256023-C	rs13256023	0	13256023	intron_variant	0	0.814	2e-34	33.699		NA		Affymetrix [10369434] (imputed)	N
5	rs11775560	8	61650831	rs7846314	2017-08-30	27863252	Astle WJ	2016-11-17	Cell	www.ncbi.nlm.nih.gov/pubmed/27863252	The Allelic Landscape of Human Blood Cell Trait Variation and Links to Common Complex Disease.	Granulocyte percentage of myeloid white cells	169,545 European ancestry individuals	NA	8q12.2	CHD7	CHD7			ENSG00000171316	NA	NA	rs7846314-T	rs7846314	0	7846314	intron_variant	0	0.1866	5e-36	35.301		0.0575946	[0.049-0.067] unit increase	Affymetrix [~ 2500000] (imputed)	N
5	rs11775560	8	61650831	rs7846314	2017-08-30	27863252	Astle WJ	2016-11-17	Cell	www.ncbi.nlm.nih.gov/pubmed/27863252	The Allelic Landscape of Human Blood Cell Trait Variation and Links to Common Complex Disease.	Monocyte percentage of white cells	170,494 European ancestry individuals	NA	8q12.2	CHD7	CHD7			ENSG00000171316	NA	NA	rs7846314-T	rs7846314	0	7846314	intron_variant	0	0.1866	2e-24	23.699		0.0467999	[0.038-0.056] unit decrease	Affymetrix [~ 2500000] (imputed)	N
5	rs11775560	8	61650831	rs7846314	2017-08-30	27863252	Astle WJ	2016-11-17	Cell	www.ncbi.nlm.nih.gov/pubmed/27863252	The Allelic Landscape of Human Blood Cell Trait Variation and Links to Common Complex Disease.	White blood cell count	172,435 European ancestry individuals	NA	8q12.2	CHD7	CHD7			ENSG00000171316	NA	NA	rs7846314-T	rs7846314	0	7846314	intron_variant	0	0.1865	1e-25	25		0.0483439	[0.039-0.057] unit increase	Affymetrix [~ 2500000] (imputed)	N
5	rs11775560	8	61650831	rs7846314	2017-08-30	27863252	Astle WJ	2016-11-17	Cell	www.ncbi.nlm.nih.gov/pubmed/27863252	The Allelic Landscape of Human Blood Cell Trait Variation and Links to Common Complex Disease.	Sum neutrophil eosinophil counts	170,384 European ancestry individuals	NA	8q12.2	CHD7	CHD7			ENSG00000171316	NA	NA	rs7846314-T	rs7846314	0	7846314	intron_variant	0	0.1865	6e-39	38.2218		0.0602093	[0.051-0.069] unit increase	Affymetrix [~ 2500000] (imputed)	N
5	rs11775560	8	61650831	rs7846314	2017-08-30	27863252	Astle WJ	2016-11-17	Cell	www.ncbi.nlm.nih.gov/pubmed/27863252	The Allelic Landscape of Human Blood Cell Trait Variation and Links to Common Complex Disease.	Granulocyte count	169,822 European ancestry individuals	NA	8q12.2	CHD7	CHD7			ENSG00000171316	NA	NA	rs7846314-T	rs7846314	0	7846314	intron_variant	0	0.1866	2e-38	37.699		0.0599633	[0.051-0.069] unit increase	Affymetrix [~ 2500000] (imputed)	N
5	rs11775560	8	61650831	rs7846314	2017-08-30	27863252	Astle WJ	2016-11-17	Cell	www.ncbi.nlm.nih.gov/pubmed/27863252	The Allelic Landscape of Human Blood Cell Trait Variation and Links to Common Complex Disease.	Sum basophil neutrophil counts	170,143 European ancestry individuals	NA	8q12.2	CHD7	CHD7			ENSG00000171316	NA	NA	rs7846314-T	rs7846314	0	7846314	intron_variant	0	0.1866	5e-44	43.301		0.0642295	[0.055-0.073] unit increase	Affymetrix [~ 2500000] (imputed)	N
5	rs11775560	8	61650831	rs7846314	2017-08-30	27863252	Astle WJ	2016-11-17	Cell	www.ncbi.nlm.nih.gov/pubmed/27863252	The Allelic Landscape of Human Blood Cell Trait Variation and Links to Common Complex Disease.	Neutrophil percentage of granulocytes	170,672 European ancestry individuals	NA	8q12.2	CHD7	CHD7			ENSG00000171316	NA	NA	rs7846314-T	rs7846314	0	7846314	intron_variant	0	0.1866	3e-42	41.5229		0.0626532	[0.054-0.072] unit increase	Affymetrix [~ 2500000] (imputed)	N
5	rs11775560	8	61650831	rs7846314	2017-08-30	27863252	Astle WJ	2016-11-17	Cell	www.ncbi.nlm.nih.gov/pubmed/27863252	The Allelic Landscape of Human Blood Cell Trait Variation and Links to Common Complex Disease.	Myeloid white cell count	169,219 European ancestry individuals	NA	8q12.2	CHD7	CHD7			ENSG00000171316	NA	NA	rs7846314-T	rs7846314	0	7846314	intron_variant	0	0.1865	2e-34	33.699		0.05674	[0.048-0.066] unit increase	Affymetrix [~ 2500000] (imputed)	N
5	rs11775560	8	61650831	rs7846314	2017-08-30	27863252	Astle WJ	2016-11-17	Cell	www.ncbi.nlm.nih.gov/pubmed/27863252	The Allelic Landscape of Human Blood Cell Trait Variation and Links to Common Complex Disease.	Neutrophil count	170,702 European ancestry individuals	NA	8q12.2	CHD7	CHD7			ENSG00000171316	NA	NA	rs7846314-T	rs7846314	0	7846314	intron_variant	0	0.1865	1e-44	44		0.064564	[0.056-0.074] unit increase	Affymetrix [~ 2500000] (imputed)	N
5	rs11775560	8	61650831	rs7846314	2020-09-23	32888494	Vuckovic D	2020-09-01	Cell	www.ncbi.nlm.nih.gov/pubmed/32888494	The Polygenic and Monogenic Basis of Blood Traits and Diseases.	Basophil percentage of white cells	408,112 British individuals	NA	8q12.2	CHD7	CHD7			ENSG00000171316	NA	NA	rs7846314-T	rs7846314	0	7846314	intron_variant	0	0.186789	2e-30	29.699		0.0327831	[0.027-0.038] unit decrease	Affymetrix [93095623] (imputed)	N
5	rs11775560	8	61650831	rs7846314	2020-09-18	32888494	Vuckovic D	2020-09-01	Cell	www.ncbi.nlm.nih.gov/pubmed/32888494	The Polygenic and Monogenic Basis of Blood Traits and Diseases.	Eosinophil percentage of white cells	408,112 British individuals	NA	8q12.2	CHD7	CHD7			ENSG00000171316	NA	NA	rs7846314-T	rs7846314	0	7846314	intron_variant	0	0.186721	2e-72	71.699		0.0511871	[0.046-0.057] unit decrease	Affymetrix [93095623] (imputed)	N
5	rs11775560	8	61650831	rs7846314	2020-09-21	32888493	Chen MH	2020-09-01	Cell	www.ncbi.nlm.nih.gov/pubmed/32888493	Trans-ethnic and Ancestry-Specific Blood-Cell Genetics in 746,667 Individuals from 5 Global Populations.	Eosinophil counts	474,237 European ancestry individuals	NA	8q12.2	NR	CHD7			ENSG00000171316	NA	NA	rs7846314-T	rs7846314	0	7846314	intron_variant	0	0.186954	4e-38	37.3979		0.032851	[0.028-0.038] SD unit decrease	Affymetrix, Illumina [50000174] (imputed)	N
5	rs11775560	8	61650831	rs7846314	2020-09-18	32888494	Vuckovic D	2020-09-01	Cell	www.ncbi.nlm.nih.gov/pubmed/32888494	The Polygenic and Monogenic Basis of Blood Traits and Diseases.	Neutrophil count	408,112 British individuals	NA	8q12.2	CHD7	CHD7			ENSG00000171316	NA	NA	rs7846314-T	rs7846314	0	7846314	intron_variant	0	0.186754	1e-133	133		0.0699521	[0.064-0.076] unit increase	Affymetrix [93095623] (imputed)	N
5	rs11775560	8	61650831	rs7846314	2020-09-21	32888493	Chen MH	2020-09-01	Cell	www.ncbi.nlm.nih.gov/pubmed/32888493	Trans-ethnic and Ancestry-Specific Blood-Cell Genetics in 746,667 Individuals from 5 Global Populations.	Neutrophil count	519,288 European ancestry individuals	NA	8q12.2	NR	CHD7			ENSG00000171316	NA	NA	rs7846314-T	rs7846314	0	7846314	intron_variant	0	0.187341	5e-149	148.301		0.063921	[0.059-0.069] SD unit increase	Affymetrix, Illumina [50250472] (imputed)	N
5	rs11775560	8	61650831	rs7846314	2020-09-21	32888493	Chen MH	2020-09-01	Cell	www.ncbi.nlm.nih.gov/pubmed/32888493	Trans-ethnic and Ancestry-Specific Blood-Cell Genetics in 746,667 Individuals from 5 Global Populations.	Neutrophil count	627,215 African American or Afro-Caribbean, African ancestry, European ancestry, East Asian ancestry, Hispanic or Latin American and South Asian ancestry individuals	NA	8q12.2	NR	CHD7			ENSG00000171316	NA	NA	rs7846314-T	rs7846314	0	7846314	intron_variant	0	0.192342	2e-160	159.699		NA		Affymetrix, Illumina [23114412] (imputed)	N
5	rs11775560	8	61650831	rs7846314	2019-02-08	30595370	Kichaev G	2018-12-27	Am J Hum Genet	www.ncbi.nlm.nih.gov/pubmed/30595370	Leveraging Polygenic Functional Enrichment to Improve GWAS Power.	White blood cell count	approximately 444,000 European ancestry individuals	NA	8q12.2		CHD7			ENSG00000171316	NA	NA	rs7846314-?	rs7846314	0	7846314	intron_variant	0	NR	1e-58	58		NA		NR [~ 8900000] (imputed)	N
5	rs11775560	8	61650831	rs7846314	2020-09-18	32888494	Vuckovic D	2020-09-01	Cell	www.ncbi.nlm.nih.gov/pubmed/32888494	The Polygenic and Monogenic Basis of Blood Traits and Diseases.	Monocyte percentage of white cells	408,112 British individuals	NA	8q12.2	CHD7	CHD7			ENSG00000171316	NA	NA	rs7846314-T	rs7846314	0	7846314	intron_variant	0	0.186622	8e-71	70.0969		0.050599	[0.045-0.056] unit decrease	Affymetrix [93095623] (imputed)	N
5	rs11775560	8	61650831	rs7846314	2020-09-21	32888493	Chen MH	2020-09-01	Cell	www.ncbi.nlm.nih.gov/pubmed/32888493	Trans-ethnic and Ancestry-Specific Blood-Cell Genetics in 746,667 Individuals from 5 Global Populations.	White blood cell count	562,243 European ancestry individuals	NA	8q12.2	NR	CHD7			ENSG00000171316	NA	NA	rs7846314-T	rs7846314	0	7846314	intron_variant	0	0.187345	6e-88	87.2218		0.046831	[0.042-0.051] SD unit increase	Affymetrix, Illumina [50601830] (imputed)	N
5	rs11775560	8	61650831	rs7846314	2020-09-21	32888493	Chen MH	2020-09-01	Cell	www.ncbi.nlm.nih.gov/pubmed/32888493	Trans-ethnic and Ancestry-Specific Blood-Cell Genetics in 746,667 Individuals from 5 Global Populations.	White blood cell count	746,667 African American or Afro-Caribbean, African ancestry, European ancestry, East Asian ancestry, Hispanic or Latin American and South Asian ancestry individuals	NA	8q12.2	NR	CHD7			ENSG00000171316	NA	NA	rs7846314-T	rs7846314	0	7846314	intron_variant	0	0.190981	2e-96	95.699		NA		Affymetrix, Illumina [24649327] (imputed)	N
5	rs11775560	8	61650831	rs7846314	2020-09-18	32888494	Vuckovic D	2020-09-01	Cell	www.ncbi.nlm.nih.gov/pubmed/32888494	The Polygenic and Monogenic Basis of Blood Traits and Diseases.	White blood cell count	408,112 British individuals	NA	8q12.2	CHD7	CHD7			ENSG00000171316	NA	NA	rs7846314-T	rs7846314	0	7846314	intron_variant	0	0.186726	3e-75	74.5229		0.0521453	[0.047-0.058] unit increase	Affymetrix [93095623] (imputed)	N
5	rs11775560	8	61650831	rs7846314	2022-07-05	35668104	Cadby G	2022-06-06	Nat Commun	www.ncbi.nlm.nih.gov/pubmed/35668104	Comprehensive genetic analysis of the human lipidome identifies loci associated with lipid homeostasis with links to coronary artery disease.	Lysoalkylphosphatidylcholine (O-24:1) levels	6,057 European ancestry individuals	NA	8q12.2		CHD7			ENSG00000171316	NA	NA	rs7846314-T	rs7846314	0	7846314	intron_variant	0	NR	5e-11	10.301		NA		Illumina [14981503] (imputed)	N
5	rs11775560	8	61650831	rs7846314	2022-11-14	35347128	Yin X	2022-03-28	Nat Commun	www.ncbi.nlm.nih.gov/pubmed/35347128	Genome-wide association studies of metabolites in Finnish men identify disease-relevant loci.	Lactosyl-N-nervonoyl-sphingosine (d18:1/24:1) levels	6,136 Finnish ancestry individuals	NA	8q12.2		CHD7			ENSG00000171316	NA	NA	rs7846314-T	rs7846314	0	7846314	intron_variant	0	NR	5e-11	10.301		0.19	unit increase	NR [16000000] (imputed)	N
5	rs11775560	8	61650831	rs7846314	2021-12-14	34594039	Sakaue S	2021-09-30	Nat Genet	www.ncbi.nlm.nih.gov/pubmed/34594039	A cross-population atlas of genetic associations for 220 human phenotypes.	Neutrophil count	349,856 European ancestry individuals, 82,810 East Asian ancestry individuals	NA	8q12.2		CHD7			ENSG00000171316	NA	NA	rs7846314-T	rs7846314	0	7846314	intron_variant	0	NR	3e-100	99.5229		0.0579	[0.053-0.063] unit increase	Affymetrix, Illumina [20526770] (imputed)	N
5	rs11775560	8	61650831	rs7846314	2021-12-14	34594039	Sakaue S	2021-09-30	Nat Genet	www.ncbi.nlm.nih.gov/pubmed/34594039	A cross-population atlas of genetic associations for 220 human phenotypes.	White blood cell count	350,470 European ancestry individuals, 154,355 East Asian ancestry individuals	NA	8q12.2		CHD7			ENSG00000171316	NA	NA	rs7846314-T	rs7846314	0	7846314	intron_variant	0	NR	1e-56	56		0.0398	[0.035-0.045] unit increase	Affymetrix, Illumina [20538670] (imputed)	N
5	rs11775560	8	61660163	rs11775560	2020-09-21	32888493	Chen MH	2020-09-01	Cell	www.ncbi.nlm.nih.gov/pubmed/32888493	Trans-ethnic and Ancestry-Specific Blood-Cell Genetics in 746,667 Individuals from 5 Global Populations.	Mean corpuscular volume	696,882 African American or Afro-Caribbean, African ancestry, European ancestry, East Asian ancestry, Hispanic or Latin American and South Asian ancestry individuals	NA	8q12.2	NR	CHD7			ENSG00000171316	NA	NA	rs11775560-G	rs11775560	0	11775560	intron_variant	0	0.193617	9e-13	12.0458		NA		Affymetrix, Illumina [24246363] (imputed)	N
5	rs11775560	8	61660163	rs11775560	2021-12-13	34469753	Kachuri L	2021-08-26	Am J Hum Genet	www.ncbi.nlm.nih.gov/pubmed/34469753	Genetic determinants of blood-cell traits influence susceptibility to childhood acute lymphoblastic leukemia.	Neutrophil count	234,802 European ancestry individuals	100,556 European ancestry individuals	8q12.2		CHD7			ENSG00000171316	NA	NA	rs11775560-A	rs11775560	0	11775560	intron_variant	0	0.813	1e-35	35		NA		Affymetrix [10369434] (imputed)	N
5	rs11775560	8	61660163	rs11775560	2022-11-14	35347128	Yin X	2022-03-28	Nat Commun	www.ncbi.nlm.nih.gov/pubmed/35347128	Genome-wide association studies of metabolites in Finnish men identify disease-relevant loci.	Lactosyl-N-palmitoyl-sphingosine (d18:1/16:0) levels	6,136 Finnish ancestry individuals	NA	8q12.2		CHD7			ENSG00000171316	NA	NA	rs11775560-G	rs11775560	0	11775560	intron_variant	0	NR	1e-13	13		0.18	unit increase	NR [16000000] (imputed)	N
5	rs11775560	8	61660163	rs11775560	2021-12-14	34594039	Sakaue S	2021-09-30	Nat Genet	www.ncbi.nlm.nih.gov/pubmed/34594039	A cross-population atlas of genetic associations for 220 human phenotypes.	Mean corpuscular volume	350,473 European ancestry individuals, 129,832 East Asian ancestry individuals	NA	8q12.2		CHD7			ENSG00000171316	NA	NA	rs11775560-G	rs11775560	0	11775560	intron_variant	0	NR	4e-09	8.39794		0.015	[0.01-0.02] unit increase	Affymetrix, Illumina [20535844] (imputed)	N
6	rs7028191	9	137117194	rs4994332	2021-06-29	33462484	Sinnott-Armstrong N	2021-01-18	Nat Genet	www.ncbi.nlm.nih.gov/pubmed/33462484	Genetics of 35 blood and urine biomarkers in the UK Biobank.	Non-albumin protein levels	313,032 European ancestry individuals, 5,573 African ancestry individuals, 6,687 South Asian ancestry individuals	NA	9q34.2	NR	RNU6ATAC - LINC02247	ENSG00000221676	ENSG00000223729		60784	68583	rs4994332-T	rs4994332	0	4994332	regulatory_region_variant	1	NR	2e-09	8.69897		0.0154	[0.01-0.02] unit decrease	Affymetrix [9000000] (imputed)	N
6	rs7028191	9	137117496	rs7028191	2020-09-18	32888494	Vuckovic D	2020-09-01	Cell	www.ncbi.nlm.nih.gov/pubmed/32888494	The Polygenic and Monogenic Basis of Blood Traits and Diseases.	High light scatter reticulocyte count	408,112 British individuals	NA	9q34.2		RNU6ATAC - LINC02247	ENSG00000221676	ENSG00000223729		61086	68281	rs7028191-T	rs7028191	0	7028191	regulatory_region_variant	1	0.442045	3e-51	50.5229		0.0340905	[0.03-0.039] unit increase	Affymetrix [93095623] (imputed)	N
6	rs7028191	9	137117496	rs7028191	2020-09-18	32888494	Vuckovic D	2020-09-01	Cell	www.ncbi.nlm.nih.gov/pubmed/32888494	The Polygenic and Monogenic Basis of Blood Traits and Diseases.	High light scatter reticulocyte percentage of red cells	408,112 British individuals	NA	9q34.2		RNU6ATAC - LINC02247	ENSG00000221676	ENSG00000223729		61086	68281	rs7028191-T	rs7028191	0	7028191	regulatory_region_variant	1	0.442033	9e-56	55.0458		0.0355828	[0.031-0.04] unit increase	Affymetrix [93095623] (imputed)	N
6	rs7028191	9	137117496	rs7028191	2020-09-18	32888494	Vuckovic D	2020-09-01	Cell	www.ncbi.nlm.nih.gov/pubmed/32888494	The Polygenic and Monogenic Basis of Blood Traits and Diseases.	Immature fraction of reticulocytes	408,112 British individuals	NA	9q34.2		RNU6ATAC - LINC02247	ENSG00000221676	ENSG00000223729		61086	68281	rs7028191-T	rs7028191	0	7028191	regulatory_region_variant	1	0.442041	1e-51	51		0.0343719	[0.03-0.039] unit increase	Affymetrix [93095623] (imputed)	N
6	rs7028191	9	137117496	rs7028191	2020-09-18	32888494	Vuckovic D	2020-09-01	Cell	www.ncbi.nlm.nih.gov/pubmed/32888494	The Polygenic and Monogenic Basis of Blood Traits and Diseases.	Reticulocyte count	408,112 British individuals	NA	9q34.2	NR	RNU6ATAC - LINC02247	ENSG00000221676	ENSG00000223729		61086	68281	rs7028191-T	rs7028191	0	7028191	regulatory_region_variant	1	0.442029	4e-34	33.3979		0.0276674	[0.023-0.032] unit increase	Affymetrix [93095623] (imputed)	N
6	rs7028191	9	137117496	rs7028191	2020-09-18	32888494	Vuckovic D	2020-09-01	Cell	www.ncbi.nlm.nih.gov/pubmed/32888494	The Polygenic and Monogenic Basis of Blood Traits and Diseases.	Reticulocyte fraction of red cells	408,112 British individuals	NA	9q34.2	NR	RNU6ATAC - LINC02247	ENSG00000221676	ENSG00000223729		61086	68281	rs7028191-T	rs7028191	0	7028191	regulatory_region_variant	1	0.442036	2e-39	38.699		0.0298667	[0.025-0.034] unit increase	Affymetrix [93095623] (imputed)	N
6	rs7028191	9	137117496	rs7028191	2020-09-18	32888494	Vuckovic D	2020-09-01	Cell	www.ncbi.nlm.nih.gov/pubmed/32888494	The Polygenic and Monogenic Basis of Blood Traits and Diseases.	Red cell distribution width	408,112 British individuals	NA	9q34.2		RNU6ATAC - LINC02247	ENSG00000221676	ENSG00000223729		61086	68281	rs7028191-T	rs7028191	0	7028191	regulatory_region_variant	1	0.442138	1e-14	14		0.0173445	[0.013-0.022] unit increase	Affymetrix [93095623] (imputed)	N
6	rs7028191	9	137117496	rs7028191	2019-02-08	30595370	Kichaev G	2018-12-27	Am J Hum Genet	www.ncbi.nlm.nih.gov/pubmed/30595370	Leveraging Polygenic Functional Enrichment to Improve GWAS Power.	Red cell distribution width	approximately 445,000 European ancestry individuals	NA	9q34.2		RNU6ATAC - LINC02247	ENSG00000221676	ENSG00000223729		61086	68281	rs7028191-?	rs7028191	0	7028191	regulatory_region_variant	1	NR	1e-16	16		NA		NR [~ 8900000] (imputed)	N
6	rs7028191	9	137118170	rs1475718	2017-08-30	27863252	Astle WJ	2016-11-17	Cell	www.ncbi.nlm.nih.gov/pubmed/27863252	The Allelic Landscape of Human Blood Cell Trait Variation and Links to Common Complex Disease.	High light scatter reticulocyte count	170,761 European ancestry individuals	NA	9q34.2	intergenic	RNU6ATAC - LINC02247	ENSG00000221676	ENSG00000223729		61760	67607	rs1475718-A	rs1475718	0	1475718	TF_binding_site_variant	1	0.4444	7e-18	17.1549		0.0314969	[0.024-0.039] unit increase	Affymetrix [~ 2500000] (imputed)	N
6	rs7028191	9	137118170	rs1475718	2017-08-30	27863252	Astle WJ	2016-11-17	Cell	www.ncbi.nlm.nih.gov/pubmed/27863252	The Allelic Landscape of Human Blood Cell Trait Variation and Links to Common Complex Disease.	High light scatter reticulocyte percentage of red cells	170,763 European ancestry individuals	NA	9q34.2	intergenic	RNU6ATAC - LINC02247	ENSG00000221676	ENSG00000223729		61760	67607	rs1475718-A	rs1475718	0	1475718	TF_binding_site_variant	1	0.4444	1e-19	19		0.0332296	[0.026-0.04] unit increase	Affymetrix [~ 2500000] (imputed)	N
6	rs7028191	9	137118170	rs1475718	2017-08-30	27863252	Astle WJ	2016-11-17	Cell	www.ncbi.nlm.nih.gov/pubmed/27863252	The Allelic Landscape of Human Blood Cell Trait Variation and Links to Common Complex Disease.	Reticulocyte count	170,641 European ancestry individuals	NA	9q34.2	intergenic	RNU6ATAC - LINC02247	ENSG00000221676	ENSG00000223729		61760	67607	rs1475718-A	rs1475718	0	1475718	TF_binding_site_variant	1	0.4444	2e-09	8.69897		0.0219777	[0.015-0.029] unit increase	Affymetrix [~ 2500000] (imputed)	N
6	rs7028191	9	137118170	rs1475718	2017-08-30	27863252	Astle WJ	2016-11-17	Cell	www.ncbi.nlm.nih.gov/pubmed/27863252	The Allelic Landscape of Human Blood Cell Trait Variation and Links to Common Complex Disease.	Reticulocyte fraction of red cells	170,690 European ancestry individuals	NA	9q34.2	intergenic	RNU6ATAC - LINC02247	ENSG00000221676	ENSG00000223729		61760	67607	rs1475718-A	rs1475718	0	1475718	TF_binding_site_variant	1	0.4444	2e-11	10.699		0.0246461	[0.017-0.032] unit increase	Affymetrix [~ 2500000] (imputed)	N
6	rs7028191	9	137118170	rs1475718	2017-08-30	27863252	Astle WJ	2016-11-17	Cell	www.ncbi.nlm.nih.gov/pubmed/27863252	The Allelic Landscape of Human Blood Cell Trait Variation and Links to Common Complex Disease.	Immature fraction of reticulocytes	170,548 European ancestry individuals	NA	9q34.2	intergenic	RNU6ATAC - LINC02247	ENSG00000221676	ENSG00000223729		61760	67607	rs1475718-A	rs1475718	0	1475718	TF_binding_site_variant	1	0.4444	1e-20	20		0.0336959	[0.027-0.041] unit increase	Affymetrix [~ 2500000] (imputed)	N
6	rs7028191	9	137118170	rs1475718	2021-06-29	33462484	Sinnott-Armstrong N	2021-01-18	Nat Genet	www.ncbi.nlm.nih.gov/pubmed/33462484	Genetics of 35 blood and urine biomarkers in the UK Biobank.	Serum total protein level	313,032 European ancestry individuals, 5,573 African ancestry individuals, 6,687 South Asian ancestry individuals	NA	9q34.2	NR	RNU6ATAC - LINC02247	ENSG00000221676	ENSG00000223729		61760	67607	rs1475718-A	rs1475718	0	1475718	TF_binding_site_variant	1	NR	1e-09	9		0.0155	[0.011-0.02] unit decrease	Affymetrix [9000000] (imputed)	N
6	rs7028191	9	137118170	rs1475718	2022-11-17	36329257	Lee CJ	2022-11-03	Commun Biol	www.ncbi.nlm.nih.gov/pubmed/36329257	Phenome-wide analysis of Taiwan Biobank reveals novel glycemia-related loci and genetic risks for diabetes.	Bone stiffness index	75,665 Taiwanese ancestry individuals	NA	9q34.2		RNU6ATAC - LINC02247	ENSG00000221676	ENSG00000223729		61760	67607	rs1475718-?	rs1475718	0	1475718	TF_binding_site_variant	1	NR	3e-08	7.52288		0.457462	unit increase	NR [5925277] (imputed)	N
6	rs1041608	9	137122767	rs10785876	2020-09-18	32888494	Vuckovic D	2020-09-01	Cell	www.ncbi.nlm.nih.gov/pubmed/32888494	The Polygenic and Monogenic Basis of Blood Traits and Diseases.	Mean reticulocyte volume	408,112 British individuals	NA	9q34.2		RNU6ATAC - LINC02247	ENSG00000221676	ENSG00000223729		66357	63010	rs10785876-G	rs10785876	0	10785876	regulatory_region_variant	1	0.556841	3e-15	14.5229		0.0178804	[0.013-0.022] unit increase	Affymetrix [93095623] (imputed)	N
6	rs1041608	9	137125501	rs10785877	2013-11-14	23648065	Low SK	2013-05-04	Cancer Sci	www.ncbi.nlm.nih.gov/pubmed/23648065	Genome-wide association study of chemotherapeutic agent-induced severe neutropenia/leucopenia for patients in Biobank Japan.	Adverse response to chemotherapy (neutropenia/leucopenia) (paclitaxel + carboplatin)	150 Japanese ancestry cases, 166 Japanese ancestry controls	NA	9q34.2	RXRA	RNU6ATAC - LINC02247	ENSG00000221676	ENSG00000223729		69091	60276	rs10785877-T	rs10785877	0	10785877	intergenic_variant	1	0.66	7e-07	6.1549	(Allelic model)	2.58	[1.766-3.769]	Illumina [733202]	N
7	rs7137828	12	111833788	rs10774624	2014-08-05	24390342	Okada Y	2013-12-25	Nature	www.ncbi.nlm.nih.gov/pubmed/24390342	Genetics of rheumatoid arthritis contributes to biology and drug discovery.	Rheumatoid arthritis	up to 14,361 European ancestry cases, up to 42,923 European ancestry controls, up to 4,873 East Asian ancestry cases, up to 17,642 East Asian ancestry controls	up to 3,775 European ancestry cases, up to 5,801 European ancestry controls, up to 6,871 East Asian ancestry cases, up to 6,392 East Asian ancestry controls	12q24.12	SH2B3, PTPN11	LINC02356			ENSG00000257595	NA	NA	rs10774624-G	rs10774624	0	10774624	intron_variant	0	0.5	7e-09	8.1549	(EA)	1.09	[1.06-1.13]	Affymetrix, Illumina [up to 9739303] (imputed)	N
7	rs7137828	12	111833788	rs10774624	2019-03-07	30578418	Giri A	2018-12-21	Nat Genet	www.ncbi.nlm.nih.gov/pubmed/30578418	Trans-ethnic association study of blood pressure determinants in over 750,000 individuals.	Systolic blood pressure	365,998 European ancestry individuals, 63,490 African ancestry individuals, 22,802 Hispanic individuals, 4,792 Asian ancestry individuals, 2,695 Native American ancestry individuals	299,024 European ancestry individuals, 17,277 individuals	12q24.12	SH2B3	LINC02356			ENSG00000257595	NA	NA	rs10774624-G	rs10774624	0	10774624	intron_variant	0	0.6576	3e-19	18.5229		0.481	[0.38-0.59] mmHg decrease	Affymetrix [NR] (imputed)	N
7	rs7137828	12	111833788	rs10774624	2017-08-04	27989323	Ahola-Olli AV	2016-12-13	Am J Hum Genet	www.ncbi.nlm.nih.gov/pubmed/27989323	Genome-wide Association Study Identifies 27 Loci Influencing Concentrations of Circulating Cytokines and Growth Factors.	Monokine induced by gamma interferon levels	3,685 Finnish ancestry individuals	NA	12q24.12	NR	LINC02356			ENSG00000257595	NA	NA	rs10774624-G	rs10774624	0	10774624	intron_variant	0	NR	9e-06	5.04576		0.1056	[0.059-0.152] SD units increase	NR [10700000] (imputed)	N
7	rs7137828	12	111833788	rs10774624	2017-08-04	27989323	Ahola-Olli AV	2016-12-13	Am J Hum Genet	www.ncbi.nlm.nih.gov/pubmed/27989323	Genome-wide Association Study Identifies 27 Loci Influencing Concentrations of Circulating Cytokines and Growth Factors.	Interferon gamma-induced protein 10 levels	3,685 Finnish ancestry individuals	NA	12q24.12	NR	LINC02356			ENSG00000257595	NA	NA	rs10774624-G	rs10774624	0	10774624	intron_variant	0		7e-06	5.1549		0.1069	[0.06-0.154] SD units increase	NR [10700000] (imputed)	N
7	rs7137828	12	111833788	rs10774624	2018-10-17	29785010	Khawaja AP	2018-05-21	Nat Genet	www.ncbi.nlm.nih.gov/pubmed/29785010	Genome-wide analyses identify 68 new loci associated with intraocular pressure and improve risk prediction for primary open-angle glaucoma.	Intraocular pressure	139,555 European ancestry individuals	NA	12q24.12	SHB3/ATXN2	LINC02356			ENSG00000257595	NA	NA	rs10774624-G	rs10774624	0	10774624	intron_variant	0	0.485	3e-10	9.52288		0.082	[0.057-0.107] unit decrease	Affymetrix, Illumina [NR] (imputed)	N
7	rs7137828	12	111833788	rs10774624	2019-01-25	30423114	Laufer VA	2018-11-13	Hum Mol Genet	www.ncbi.nlm.nih.gov/pubmed/30423114	Genetic Influences on Susceptibility to Rheumatoid Arthritis in African-Americans.	Rheumatoid arthritis	916 African American cases, 1,392 African American controls,	4,873 East Asian ancestry cases, 17,641 East Asian ancestry controls, 19,234 European ancestry cases, 61,654 European ancestry controls	12q24.12	SH2B3, PTPN11	LINC02356			ENSG00000257595	NA	NA	rs10774624-A	rs10774624	0	10774624	intron_variant	0	0.51	2e-07	6.69897	(EA)	0.08647	[0.054-0.119] unit decrease	Illumina [8380626] (imputed)	N
7	rs7137828	12	111833788	rs10774624	2019-01-25	30423114	Laufer VA	2018-11-13	Hum Mol Genet	www.ncbi.nlm.nih.gov/pubmed/30423114	Genetic Influences on Susceptibility to Rheumatoid Arthritis in African-Americans.	Rheumatoid arthritis	916 African American cases, 1,392 African American controls,	4,873 East Asian ancestry cases, 17,641 East Asian ancestry controls, 19,234 European ancestry cases, 61,654 European ancestry controls	12q24.12	SH2B3, PTPN11	LINC02356			ENSG00000257595	NA	NA	rs10774624-A	rs10774624	0	10774624	intron_variant	0	NR	8e-08	7.09691		0.17559	[-0.06944-0.42062] unit decrease	Illumina [8380626] (imputed)	N
7	rs7137828	12	111833788	rs10774624	2021-02-08	33239696	Steinthorsdottir V	2020-11-25	Nat Commun	www.ncbi.nlm.nih.gov/pubmed/33239696	Genetic predisposition to hypertension is associated with preeclampsia in European and Central Asian women.	Preeclampsia (maternal genotype effect)	2,296 Central Asian ancestry cases, 2,059 Central Asian ancestry controls, 7,219 European ancestry cases, 155,660 European ancestry controls	592 Kazakh ancestry cases, 361 Kazakh ancestry controls, 2,043 European ancestry cases, 6,018 European ancestry controls	12q24.12		LINC02356			ENSG00000257595	NA	NA	rs10774624-G	rs10774624	0	10774624	intron_variant	0	0.4	2e-08	7.69897		1.11	[1.07-1.15]	Illumina [11796347] (imputed)	N
7	rs7137828	12	111833788	rs10774624	2017-09-26	27723757	Jin Y	2016-11-01	Nat Genet	www.ncbi.nlm.nih.gov/pubmed/27723757	Genome-wide association studies of autoimmune vitiligo identify 23 new risk loci and highlight key pathways and regulatory variants.	Vitiligo	2,853 European ancestry cases and 37,405 European ancestry controls	1,827 European ancestry cases and 2,181 European ancestry controls	12q24.12	SH2B3, ATXN2	LINC02356			ENSG00000257595	NA	NA	rs10774624-G	rs10774624	0	10774624	intron_variant	0	0.5048	6e-23	22.2218		1.26936	[1.2-1.33]	Illumina [8966411] (imputed)	N
7	rs7137828	12	111833788	rs10774624	2020-11-24	33067605	Folkersen L	2020-10-16	Nat Metab	www.ncbi.nlm.nih.gov/pubmed/33067605	Genomic and drug target evaluation of 90 cardiovascular proteins in 30,931 individuals.	C-X-C motif chemokine 16 levels	21,758 European ancestry individuals	9,173 individuals	12q24.12		LINC02356			ENSG00000257595	NA	NA	rs10774624-A	rs10774624	0	10774624	intron_variant	0	0.53	6e-19	18.2218		0.0718	unit increase	Affymetrix, Illumina [20300000] (imputed)	N
7	rs7137828	12	111833788	rs10774624	2020-11-24	33067605	Folkersen L	2020-10-16	Nat Metab	www.ncbi.nlm.nih.gov/pubmed/33067605	Genomic and drug target evaluation of 90 cardiovascular proteins in 30,931 individuals.	Interleukin-27 levels	21,758 European ancestry individuals	9,173 individuals	12q24.12		LINC02356			ENSG00000257595	NA	NA	rs10774624-A	rs10774624	0	10774624	intron_variant	0	0.53	8e-19	18.0969		0.0739	unit decrease	Affymetrix, Illumina [20300000] (imputed)	N
7	rs7137828	12	111833788	rs10774624	2021-12-07	34601942	van Zuydam NR	2021-10-04	Circ Genom Precis Med	www.ncbi.nlm.nih.gov/pubmed/34601942	Genome-Wide Association Study of Peripheral Artery Disease.	Peripheral artery disease in non diabetes	6,732 Finnish ancestry cases, 416,855 Finnish ancestry controls, 6,732 non-Scandinavian ancestry cases, 416,855 non-Scandinavian ancestry controls, 6,732 British ancestry cases, 416,855 British ancestry controls	NA	12q24.12		LINC02356			ENSG00000257595	NA	NA	rs10774624-G	rs10774624	0	10774624	intron_variant	0	0.49	2e-09	8.69897		1.14	[1.1-1.19]	Illumina [NR] (imputed)	N
7	rs7137828	12	111833788	rs10774624	2021-06-10	34059833	Chen J	2021-05-31	Nat Genet	www.ncbi.nlm.nih.gov/pubmed/34059833	The trans-ancestral genomic architecture of glycemic traits.	Glycated hemoglobin levels	146,806 European ancestry individuals	NA	12q24.12	SH2B3	LINC02356			ENSG00000257595	NA	NA	rs10774624-A	rs10774624	0	10774624	intron_variant	0	0.5231	4e-14	13.3979		0.0093	[0.0068-0.0118] unit increase	Affymetrix, Illumina [33811881] (imputed)	N
7	rs7137828	12	111833788	rs10774624	2019-02-08	30595370	Kichaev G	2018-12-27	Am J Hum Genet	www.ncbi.nlm.nih.gov/pubmed/30595370	Leveraging Polygenic Functional Enrichment to Improve GWAS Power.	Eosinophil counts	approximately 440,000 European ancestry individuals	NA	12q24.12		LINC02356			ENSG00000257595	NA	NA	rs10774624-?	rs10774624	0	10774624	intron_variant	0	NR	1e-300	300		NA		NR [~ 8900000] (imputed)	N
7	rs7137828	12	111865049	rs7310615	2020-07-08	32382064	Pirruccello JP	2020-05-07	Nat Commun	www.ncbi.nlm.nih.gov/pubmed/32382064	Analysis of cardiac magnetic resonance imaging in 36,000 individuals yields genetic insights into dilated cardiomyopathy.	Left ventricular end-diastolic volume	35,407 European ancestry individuals, 95 African ancestry individuals, 108 East Asian ancestry individuals, 303 South Asian ancestry individuals, 128 individuals	940 European ancestry individuals, 299 East Asian ancestry individuals, 507 African American individuals, 438 Hispanic individuals	12q24.12	SH2B3	SH2B3			ENSG00000111252	NA	NA	rs7310615-?	rs7310615	0	7310615	intron_variant	0	NR	5e-16	15.301		NA		Affymetrix [13660711] (imputed)	N
7	rs7137828	12	111865049	rs7310615	2018-08-29	29912962	Feitosa MF	2018-06-18	PLoS One	www.ncbi.nlm.nih.gov/pubmed/29912962	Novel genetic associations for blood pressure identified via gene-alcohol interaction in up to 570K individuals across multiple ancestries.	Systolic blood pressure x alcohol consumption (light vs heavy) interaction (2df test)	12,758 European ancestry heavy drinkers, 1,326 African American or Afro-Caribbean heavy drinkers, 648 Asian ancestry heavy drinkers, 364 Hispanic or Latin American heavy drinkers, 43,947 European ancestry light drinkers, 8,239 African American or Afro-Caribbean light drinkers, 1,141 Asian ancestry light drinkers, 4,448 Hispanic or Latin American light drinkers	42,078 European ancestry heavy drinkers, 217 African American heavy drinkers, 282,294 Asian ancestry heavy drinkers, 124 Hispanic heavy drinkers, 74,706 European ancestry light drinkers, 845 African American light drinkers, 24,129 Asian ancestry light drinkers, 411 Hispanic light drinkers	12q24.12	SH2B3	SH2B3			ENSG00000111252	NA	NA	rs7310615-C	rs7310615	0	7310615	intron_variant	0	0.5	4e-14	13.3979	(EA)	NA		Affymetrix, Illumina [up to 39321347] (imputed)	N
7	rs7137828	12	111865049	rs7310615	2018-08-29	29912962	Feitosa MF	2018-06-18	PLoS One	www.ncbi.nlm.nih.gov/pubmed/29912962	Novel genetic associations for blood pressure identified via gene-alcohol interaction in up to 570K individuals across multiple ancestries.	Mean arterial pressure x alcohol consumption (light vs heavy) interaction (2df test)	56,705 European ancestry heavy and light drinkers, 9,725 African American or Afro-Caribbean heavy and light drinkers, 1,789 Asian ancestry heavy and light drinkers, 4,812 Hispanic or Latin American heavy and light drinkers	42,077 European ancestry heavy drinkers, 217 African American heavy drinkers, 282,294 Asian ancestry heavy drinkers, 124 Hispanic ancestry heavy drinkers, 74,701 European ancestry light drinkers, 845 African American light drinkers, 24,129 Asian ancestry light drinkers, 411 Hispanic light drinkers	12q24.12	SH2B3	SH2B3			ENSG00000111252	NA	NA	rs7310615-C	rs7310615	0	7310615	intron_variant	0	0.5	5e-20	19.301	(EA)	NA		Affymetrix, Illumina [up to 39321347] (imputed)	N
7	rs7137828	12	111865049	rs7310615	2019-07-05	30698716	de Vries PS	2019-01-29	Am J Epidemiol	www.ncbi.nlm.nih.gov/pubmed/30698716	Multi-Ancestry Genome-Wide Association Study of Lipid Levels Incorporating Gene-Alcohol Interactions.	HDL cholesterol levels x alcohol consumption (drinkers vs non-drinkers) interaction (2df)	56,505 European ancestry current drinkers, 9,870 African American current drinkers, 2,491 Asian ancestry current drinkers, 2,528 Hispanic current drinkers, 33,388 European ancestry non-drinkers, 11,119 African American non-drinkers, 9,959 Asian ancestry non-drinkers, 1,466 Hispanic non-drinkers	107,548 European ancestry current drinkers, 2,028 African American or Afro-Caribbean current drinkers, 41,240 Asian ancestry current drinkers, 6,622 Hispanic individuals, 1,984 Brazilian ancestry individuals, 29,438 European ancestry non-drinkers, 2,447 African American or Afro-Caribbean non-drinkers, 67,191 Asian ancestry non-drinkers, 7,092 Hispanic non-drinkers, 1,668 Brazilian ancestry non-dr…	12q24.12	SH2B3	SH2B3			ENSG00000111252	NA	NA	rs7310615-G	rs7310615	0	7310615	intron_variant	0	NR	2e-09	8.69897		NA		Affymetrix, Illumina [NR] (imputed)	N
7	rs7137828	12	111865049	rs7310615	2019-07-05	30698716	de Vries PS	2019-01-29	Am J Epidemiol	www.ncbi.nlm.nih.gov/pubmed/30698716	Multi-Ancestry Genome-Wide Association Study of Lipid Levels Incorporating Gene-Alcohol Interactions.	LDL cholesterol levels x alcohol consumption (drinkers vs non-drinkers) interaction (2df)	56,505 European ancestry current drinkers, 9,870 African American current drinkers, 2,491 Asian ancestry current drinkers, 2,528 Hispanic current drinkers, 33,388 European ancestry non-drinkers, 11,119 African American non-drinkers, 9,959 Asian ancestry non-drinkers, 1,466 Hispanic non-drinkers	107,548 European ancestry current drinkers, 2,028 African American or Afro-Caribbean current drinkers, 41,240 Asian ancestry current drinkers, 6,622 Hispanic individuals, 1,984 Brazilian ancestry individuals, 29,438 European ancestry non-drinkers, 2,447 African American or Afro-Caribbean non-drinkers, 67,191 Asian ancestry non-drinkers, 7,092 Hispanic non-drinkers, 1,668 Brazilian ancestry non-dr…	12q24.12	SH2B3	SH2B3			ENSG00000111252	NA	NA	rs7310615-G	rs7310615	0	7310615	intron_variant	0	NR	2e-12	11.699		NA		Affymetrix, Illumina [NR] (imputed)	N
7	rs7137828	12	111865049	rs7310615	2019-07-05	30698716	de Vries PS	2019-01-29	Am J Epidemiol	www.ncbi.nlm.nih.gov/pubmed/30698716	Multi-Ancestry Genome-Wide Association Study of Lipid Levels Incorporating Gene-Alcohol Interactions.	LDL cholesterol levels x alcohol consumption (drinkers vs non-drinkers) interaction (2df)	56,505 European ancestry current drinkers, 9,870 African American current drinkers, 2,491 Asian ancestry current drinkers, 2,528 Hispanic current drinkers, 33,388 European ancestry non-drinkers, 11,119 African American non-drinkers, 9,959 Asian ancestry non-drinkers, 1,466 Hispanic non-drinkers	107,548 European ancestry current drinkers, 2,028 African American or Afro-Caribbean current drinkers, 41,240 Asian ancestry current drinkers, 6,622 Hispanic individuals, 1,984 Brazilian ancestry individuals, 29,438 European ancestry non-drinkers, 2,447 African American or Afro-Caribbean non-drinkers, 67,191 Asian ancestry non-drinkers, 7,092 Hispanic non-drinkers, 1,668 Brazilian ancestry non-dr…	12q24.12	SH2B3	SH2B3			ENSG00000111252	NA	NA	rs7310615-G	rs7310615	0	7310615	intron_variant	0	NR	1e-08	8	(EA)	NA		Affymetrix, Illumina [NR] (imputed)	N
7	rs7137828	12	111865049	rs7310615	2019-07-05	30698716	de Vries PS	2019-01-29	Am J Epidemiol	www.ncbi.nlm.nih.gov/pubmed/30698716	Multi-Ancestry Genome-Wide Association Study of Lipid Levels Incorporating Gene-Alcohol Interactions.	HDL cholesterol levels x alcohol consumption (drinkers vs non-drinkers) interaction (2df)	56,505 European ancestry current drinkers, 9,870 African American current drinkers, 2,491 Asian ancestry current drinkers, 2,528 Hispanic current drinkers, 33,388 European ancestry non-drinkers, 11,119 African American non-drinkers, 9,959 Asian ancestry non-drinkers, 1,466 Hispanic non-drinkers	107,548 European ancestry current drinkers, 2,028 African American or Afro-Caribbean current drinkers, 41,240 Asian ancestry current drinkers, 6,622 Hispanic individuals, 1,984 Brazilian ancestry individuals, 29,438 European ancestry non-drinkers, 2,447 African American or Afro-Caribbean non-drinkers, 67,191 Asian ancestry non-drinkers, 7,092 Hispanic non-drinkers, 1,668 Brazilian ancestry non-dr…	12q24.12	SH2B3	SH2B3			ENSG00000111252	NA	NA	rs7310615-G	rs7310615	0	7310615	intron_variant	0	NR	5e-07	6.30103	(EA)	NA		Affymetrix, Illumina [NR] (imputed)	N
7	rs7137828	12	111865049	rs7310615	2019-07-05	30698716	de Vries PS	2019-01-29	Am J Epidemiol	www.ncbi.nlm.nih.gov/pubmed/30698716	Multi-Ancestry Genome-Wide Association Study of Lipid Levels Incorporating Gene-Alcohol Interactions.	LDL cholesterol levels x alcohol consumption (regular vs non-regular drinkers) interaction (2df)	44,831 European ancestry regular drinkers, 3,976 African American regular drinkers, 1,288 Asian ancestry regular drinkers, 827 Hispanic regular drinkers, 11,674 European ancestry non-regular drinkers, 5,894 African American non-regular drinkers, 1,203 Asian ancestry non-regular drinkers, 1,701 Hispanic non-regular drinkers	71,281 European ancestry regular drinkers, 711 African American or Afro-Caribbean regular drinkers, 35,088 Asian ancestry regular drinkers, 3,742 Hispanic regular drinkers, 36,267 European ancestry non-regular drinkers, 1,317 African American or Afro-Caribbean non-regular drinkers, 6,152 Asian ancestry non-regular drinkers, 2,880 Hispanic non-regular drinkers	12q24.12	SH2B3	SH2B3			ENSG00000111252	NA	NA	rs7310615-G	rs7310615	0	7310615	intron_variant	0	NR	2e-08	7.69897	(EA)	NA		Affymetrix, Illumina [NR] (imputed)	N
7	rs7137828	12	111865049	rs7310615	2019-07-05	30698716	de Vries PS	2019-01-29	Am J Epidemiol	www.ncbi.nlm.nih.gov/pubmed/30698716	Multi-Ancestry Genome-Wide Association Study of Lipid Levels Incorporating Gene-Alcohol Interactions.	LDL cholesterol levels x alcohol consumption (regular vs non-regular drinkers) interaction (2df)	44,831 European ancestry regular drinkers, 3,976 African American regular drinkers, 1,288 Asian ancestry regular drinkers, 827 Hispanic regular drinkers, 11,674 European ancestry non-regular drinkers, 5,894 African American non-regular drinkers, 1,203 Asian ancestry non-regular drinkers, 1,701 Hispanic non-regular drinkers	71,281 European ancestry regular drinkers, 711 African American or Afro-Caribbean regular drinkers, 35,088 Asian ancestry regular drinkers, 3,742 Hispanic regular drinkers, 36,267 European ancestry non-regular drinkers, 1,317 African American or Afro-Caribbean non-regular drinkers, 6,152 Asian ancestry non-regular drinkers, 2,880 Hispanic non-regular drinkers	12q24.12	SH2B3	SH2B3			ENSG00000111252	NA	NA	rs7310615-G	rs7310615	0	7310615	intron_variant	0	NR	2e-11	10.699		NA		Affymetrix, Illumina [NR] (imputed)	N
7	rs7137828	12	111865049	rs7310615	2019-07-05	30698716	de Vries PS	2019-01-29	Am J Epidemiol	www.ncbi.nlm.nih.gov/pubmed/30698716	Multi-Ancestry Genome-Wide Association Study of Lipid Levels Incorporating Gene-Alcohol Interactions.	HDL cholesterol levels x alcohol consumption (regular vs non-regular drinkers) interaction (2df)	44,831 European ancestry regular drinkers, 3,976 African American regular drinkers, 1,288 Asian ancestry regular drinkers, 827 Hispanic regular drinkers, 11,674 European ancestry non-regular drinkers, 5,894 African American non-regular drinkers, 1,203 Asian ancestry non-regular drinkers, 1,701 Hispanic non-regular drinkers	71,281 European ancestry regular drinkers, 711 African American or Afro-Caribbean regular drinkers, 35,088 Asian ancestry regular drinkers, 3,742 Hispanic regular drinkers, 36,267 European ancestry non-regular drinkers, 1,317 African American or Afro-Caribbean non-regular drinkers, 6,152 Asian ancestry non-regular drinkers, 2,880 Hispanic non-regular drinkers	12q24.12	SH2B3	SH2B3			ENSG00000111252	NA	NA	rs7310615-G	rs7310615	0	7310615	intron_variant	0	NR	6e-06	5.22185	(EA)	NA		Affymetrix, Illumina [NR] (imputed)	N
7	rs7137828	12	111865049	rs7310615	2019-07-05	30698716	de Vries PS	2019-01-29	Am J Epidemiol	www.ncbi.nlm.nih.gov/pubmed/30698716	Multi-Ancestry Genome-Wide Association Study of Lipid Levels Incorporating Gene-Alcohol Interactions.	HDL cholesterol levels in current drinkers	56,505 European ancestry individuals, 9,870 African American individuals, 2,491 Asian ancestry individuals, 2,528 Hispanic individuals	107,548 European ancestry individuals, 2,028 African American or Afro-Caribbean individuals, 41,240 Asian ancestry individuals, 6,622 Hispanic individuals, 1,984 Brazilian ancestry individuals	12q24.12	SH2B3	SH2B3			ENSG00000111252	NA	NA	rs7310615-G	rs7310615	0	7310615	intron_variant	0	NR	3e-06	5.52288		0.005	NR unit decrease	Affymetrix, Illumina [NR] (imputed)	N
7	rs7137828	12	111865049	rs7310615	2018-08-29	29912962	Feitosa MF	2018-06-18	PLoS One	www.ncbi.nlm.nih.gov/pubmed/29912962	Novel genetic associations for blood pressure identified via gene-alcohol interaction in up to 570K individuals across multiple ancestries.	Mean arterial pressure x alcohol consumption interaction (2df test)	91,110 European ancestry drinkers and non-drinkers, 21,416 African American or Afro-Caribbean drinkers and non-drinkers, 12,365 Asian ancestry drinkers and non-drinkers, 8,470 Hispanic or Latin American drinkers and non-drinkers	237,996 European ancestry drinkers, 2,280 African American drinkers, 54,080 Asian ancestry drinkers, 6,448 Hispanic drinkers, 43,315 European ancestry non-drinkers, 2,761 African ancestry non-drinkers, 86,943 Asian ancestry non-drinkers, 6,923 Hispanic non-drinkers	12q24.12	SH2B3	SH2B3			ENSG00000111252	NA	NA	rs7310615-C	rs7310615	0	7310615	intron_variant	0	0.45	2e-20	19.699	(AA, EA, Hispanic)	NA		Affymetrix, Illumina [up to 39321347] (imputed)	N
7	rs7137828	12	111865049	rs7310615	2018-10-18	29912962	Feitosa MF	2018-06-18	PLoS One	www.ncbi.nlm.nih.gov/pubmed/29912962	Novel genetic associations for blood pressure identified via gene-alcohol interaction in up to 570K individuals across multiple ancestries.	Systolic blood pressure x alcohol consumption interaction (2df test)	63,608 European ancestry drinkers, 10,193 African American or Afro-Caribbean heavy drinkers, 2,441 Asian ancestry drinkers, 5,084 Hispanic or Latin American drinkers, 27,494 European ancestry non-drinkers, 11,224 African American or Afro-Caribbean non-drinkers, 9,924 Asian ancestry non-drinkers, 3,387 Hispanic or Latin American non-drinkers	238,002 European ancestry drinkers, 2,280 African American drinkers, 54,081 Asian ancestry drinkers, 6,452 Hispanic drinkers, 43,316 European ancestry non-drinkers, 2,761 African American non-drinkers, 86,945 Asian ancestry non-drinkers, 6,925 Hispanic non-drinkers	12q24.12	SH2B3	SH2B3			ENSG00000111252	NA	NA	rs7310615-C	rs7310615	0	7310615	intron_variant	0	0.49	3e-30	29.5229	(EA)	NA		Affymetrix, Illumina [up to 39321347] (imputed)	N
7	rs7137828	12	111865049	rs7310615	2018-08-29	29912962	Feitosa MF	2018-06-18	PLoS One	www.ncbi.nlm.nih.gov/pubmed/29912962	Novel genetic associations for blood pressure identified via gene-alcohol interaction in up to 570K individuals across multiple ancestries.	Mean arterial pressure x alcohol consumption interaction (2df test)	91,110 European ancestry drinkers and non-drinkers, 21,416 African American or Afro-Caribbean drinkers and non-drinkers, 12,365 Asian ancestry drinkers and non-drinkers, 8,470 Hispanic or Latin American drinkers and non-drinkers	237,996 European ancestry drinkers, 2,280 African American drinkers, 54,080 Asian ancestry drinkers, 6,448 Hispanic drinkers, 43,315 European ancestry non-drinkers, 2,761 African ancestry non-drinkers, 86,943 Asian ancestry non-drinkers, 6,923 Hispanic non-drinkers	12q24.12	SH2B3	SH2B3			ENSG00000111252	NA	NA	rs7310615-C	rs7310615	0	7310615	intron_variant	0	0.49	3e-16	15.5229	(EA)	NA		Affymetrix, Illumina [up to 39321347] (imputed)	N
7	rs7137828	12	111865049	rs7310615	2018-08-29	29912962	Feitosa MF	2018-06-18	PLoS One	www.ncbi.nlm.nih.gov/pubmed/29912962	Novel genetic associations for blood pressure identified via gene-alcohol interaction in up to 570K individuals across multiple ancestries.	Diastolic blood pressure x alcohol consumption interaction (2df test)	63,607 European ancestry drinkers, 10,193 African American or Afro-Caribbean drinkers, 2,441 Asian ancestry drinkers, 5,084 Hispanic or Latin American drinkers, 27,492 European ancestry non-drinkers, 11,223 African American or Afro-Caribbean non-drinkers, 9,924 Asian ancestry non-drinkers, 3,387 Hispanic or Latin American non-drinkers	238,058 European ancestry drinkers, 2,280 African American drinkers, 54,081 Asian ancestry drinkers, 6,448 Hispanic drinkers, 43,318 European ancestry non-drinkers, 2,761 African American non-drinkers, 86,943 Asian ancestry non-drinkers, 6,923 Hispanic non-drinkers	12q24.12	SH2B3	SH2B3			ENSG00000111252	NA	NA	rs7310615-C	rs7310615	0	7310615	intron_variant	0	0.49	7e-58	57.1549	(EA)	NA		Affymetrix, Illumina [up to 39321347] (imputed)	N
7	rs7137828	12	111865049	rs7310615	2019-07-05	30698716	de Vries PS	2019-01-29	Am J Epidemiol	www.ncbi.nlm.nih.gov/pubmed/30698716	Multi-Ancestry Genome-Wide Association Study of Lipid Levels Incorporating Gene-Alcohol Interactions.	HDL cholesterol levels x alcohol consumption (regular vs non-regular drinkers) interaction (2df)	44,831 European ancestry regular drinkers, 3,976 African American regular drinkers, 1,288 Asian ancestry regular drinkers, 827 Hispanic regular drinkers, 11,674 European ancestry non-regular drinkers, 5,894 African American non-regular drinkers, 1,203 Asian ancestry non-regular drinkers, 1,701 Hispanic non-regular drinkers	71,281 European ancestry regular drinkers, 711 African American or Afro-Caribbean regular drinkers, 35,088 Asian ancestry regular drinkers, 3,742 Hispanic regular drinkers, 36,267 European ancestry non-regular drinkers, 1,317 African American or Afro-Caribbean non-regular drinkers, 6,152 Asian ancestry non-regular drinkers, 2,880 Hispanic non-regular drinkers	12q24.12	SH2B3	SH2B3			ENSG00000111252	NA	NA	rs7310615-G	rs7310615	0	7310615	intron_variant	0	NR	3e-07	6.52288		NA		Affymetrix, Illumina [NR] (imputed)	N
7	rs7137828	12	111865049	rs7310615	2016-10-05	26561523	de Vries PS	2015-11-10	Hum Mol Genet	www.ncbi.nlm.nih.gov/pubmed/26561523	A meta-analysis of 120 246 individuals identifies 18 new loci for fibrinogen concentration.	Fibrinogen levels	120,246 European ancestry individuals	NA	12q24.12	SH2B3	SH2B3			ENSG00000111252	NA	NA	rs7310615-C	rs7310615	0	7310615	intron_variant	0	0.5	2e-13	12.699		0.0069	NR unit decrease	Affymetrix, Illumina [~ 10700000] (imputed)	N
7	rs7137828	12	111865049	rs7310615	2020-11-05	33057200	Bao EL	2020-10-14	Nature	www.ncbi.nlm.nih.gov/pubmed/33057200	Inherited myeloproliferative neoplasm risk affects haematopoietic stem cells.	Myeloproliferative neoplasms	1,086 British ancestry cases, 407,155 British ancestry controls, 640 Finnish ancestry cases, 176,259 Finnish ancestry controls	NA	12q24.12	SH2B3, ATXN2	SH2B3			ENSG00000111252	NA	NA	rs7310615-C	rs7310615	0	7310615	intron_variant	0	0.4768	3e-19	18.5229		1.27	1.21-1.34	Affymetrix [6845584] (imputed)	N
7	rs7137828	12	111865049	rs7310615	2020-02-05	31666681	Zhao B	2019-10-30	Mol Psychiatry	www.ncbi.nlm.nih.gov/pubmed/31666681	Large-scale GWAS reveals genetic architecture of brain white matter microstructure and genetic overlap with cognitive and mental health traits (n鈥=鈥17,706).	White matter microstructure (mode of anisotropy)	17,706 European ancestry individuals	NA	12q24.12	NR	SH2B3			ENSG00000111252	NA	NA	rs7310615-?	rs7310615	0	7310615	intron_variant	0		3e-08	7.52288	(Posterior corona radiata )	NA		NR [8955960] (imputed)	N
7	rs7137828	12	111865049	rs7310615	2022-02-15	35078996	Gudjonsson A	2022-01-25	Nat Commun	www.ncbi.nlm.nih.gov/pubmed/35078996	A genome-wide association study of serum proteins reveals shared loci with common diseases.	Serum levels of protein THPO	5,364 Icelandic ancestry individuals	NA	12q24.12		SH2B3			ENSG00000111252	NA	NA	rs7310615-C	rs7310615	0	7310615	intron_variant	0	0.3845	5e-17	16.301		0.164514	[0.13-0.2] unit decrease	Illumina [7506463] (imputed)	N
7	rs7137828	12	111865049	rs7310615	2019-02-08	30595370	Kichaev G	2018-12-27	Am J Hum Genet	www.ncbi.nlm.nih.gov/pubmed/30595370	Leveraging Polygenic Functional Enrichment to Improve GWAS Power.	Autoimmune traits	approximately 459,000 European ancestry individuals	NA	12q24.12		SH2B3			ENSG00000111252	NA	NA	rs7310615-?	rs7310615	0	7310615	intron_variant	0	NR	2e-76	75.699		NA		NR [~ 8900000] (imputed)	N
7	rs7137828	12	111865049	rs7310615	2019-06-21	31015401	Wu Y	2019-04-23	Nat Commun	www.ncbi.nlm.nih.gov/pubmed/31015401	Genome-wide association study of medication-use and associated disease in the UK Biobank.	Medication use (beta blocking agents)	31,700 European ancestry cases, 192,324 European ancestry controls	NA	12q24.12	SH2B3	SH2B3			ENSG00000111252	NA	NA	rs7310615-C	rs7310615	0	7310615	intron_variant	0	0.482401	8e-22	21.0969		0.0797056	[0.063-0.096] unit increase	Affymetrix [7288503] (imputed)	N
7	rs7137828	12	111865049	rs7310615	2019-06-21	31015401	Wu Y	2019-04-23	Nat Commun	www.ncbi.nlm.nih.gov/pubmed/31015401	Genome-wide association study of medication-use and associated disease in the UK Biobank.	Medication use (diuretics)	34,453 European ancestry cases, 194,633 European ancestry controls	NA	12q24.12	SH2B3	SH2B3			ENSG00000111252	NA	NA	rs7310615-C	rs7310615	0	7310615	intron_variant	0	0.48155	5e-16	15.301		0.0643791	[0.049-0.08] unit increase	Affymetrix [7288503] (imputed)	N
7	rs7137828	12	111865049	rs7310615	2019-06-21	31015401	Wu Y	2019-04-23	Nat Commun	www.ncbi.nlm.nih.gov/pubmed/31015401	Genome-wide association study of medication-use and associated disease in the UK Biobank.	Medication use (agents acting on the renin-angiotensin system)	62,752 European ancestry cases, 174,778 European ancestry controls	NA	12q24.12	SH2B3	SH2B3			ENSG00000111252	NA	NA	rs7310615-C	rs7310615	0	7310615	intron_variant	0	0.484183	3e-27	26.5229		0.0657325	[0.054-0.078] unit increase	Affymetrix [7288503] (imputed)	N
7	rs7137828	12	111865049	rs7310615	2022-07-20	35285134	Temprano-Sagrera G	2022-03-14	J Thromb Haemost	www.ncbi.nlm.nih.gov/pubmed/35285134	Multi-phenotype analyses of hemostatic traits with cardiovascular events reveal novel genetic associations.	Venous thromboembolism or fibrinogen levels (pleiotropy)	120,246 European ancestry individuals with measurements, 30,234 European or African American VTE cases, 172,122 European or African American VTE controls	NA	12q24.12		SH2B3			ENSG00000111252	NA	NA	rs7310615-?	rs7310615	0	7310615	intron_variant	0	NR	6e-19	18.2218		NA		NR [NR]	N
7	rs7137828	12	111865049	rs7310615	2022-07-20	35285134	Temprano-Sagrera G	2022-03-14	J Thromb Haemost	www.ncbi.nlm.nih.gov/pubmed/35285134	Multi-phenotype analyses of hemostatic traits with cardiovascular events reveal novel genetic associations.	Coronary artery disease or fibrinogen levels (pleiotropy)	172,122 European, South Asian or East Asian CAD cases, 566,864 European, South Asian or East Asian CAD controls, 120,246 European ancestry individuals with measurements	NA	12q24.12		SH2B3			ENSG00000111252	NA	NA	rs7310615-?	rs7310615	0	7310615	intron_variant	0	NR	8e-35	34.0969		NA		NR [NR]	N
7	rs7137828	12	111865049	rs7310615	2022-07-20	35285134	Temprano-Sagrera G	2022-03-14	J Thromb Haemost	www.ncbi.nlm.nih.gov/pubmed/35285134	Multi-phenotype analyses of hemostatic traits with cardiovascular events reveal novel genetic associations.	Fibrinogen levels or factor VII levels (pleiotropy)	120,246 European ancestry individuals with fibrinogen measurements, 27,495 European or African American individuals with factor VII measurements	NA	12q24.12		SH2B3			ENSG00000111252	NA	NA	rs7310615-?	rs7310615	0	7310615	intron_variant	0	NR	1e-14	14		NA		NR [NR]	N
7	rs7137828	12	111865049	rs7310615	2022-06-20	35315439	Helgeland O	2022-03-21	Nat Metab	www.ncbi.nlm.nih.gov/pubmed/35315439	Characterization of the genetic architecture of infant and early childhood body mass index.	BMI at birth	28,681 European ancestry individuals	NA	12q24.12		SH2B3			ENSG00000111252	NA	NA	rs7310615-C	rs7310615	0	7310615	intron_variant	0	0.45479	7e-09	8.1549		0.0498278	[0.033-0.067] unit decrease	Illumina [9200000] (imputed)	N
7	rs7137828	12	111865049	rs7310615	2021-12-14	34594039	Sakaue S	2021-09-30	Nat Genet	www.ncbi.nlm.nih.gov/pubmed/34594039	A cross-population atlas of genetic associations for 220 human phenotypes.	Basophil count	349,856 European ancestry individuals, 91,908 East Asian ancestry individuals	NA	12q24.12		SH2B3			ENSG00000111252	NA	NA	rs7310615-G	rs7310615	0	7310615	intron_variant	0	NR	2e-11	10.699		0.0137	[0.0098-0.0176] unit decrease	Affymetrix, Illumina [20529536] (imputed)	N
7	rs7137828	12	111865049	rs7310615	2021-12-14	34594039	Sakaue S	2021-09-30	Nat Genet	www.ncbi.nlm.nih.gov/pubmed/34594039	A cross-population atlas of genetic associations for 220 human phenotypes.	Hemoglobin A1c levels	344,182 European ancestry individuals, 71,221 East Asian ancestry individuals	NA	12q24.12		SH2B3			ENSG00000111252	NA	NA	rs7310615-G	rs7310615	0	7310615	intron_variant	0	NR	6e-35	34.2218		0.0286	[0.024-0.033] unit increase	Affymetrix, Illumina [20525742] (imputed)	N
7	rs7137828	12	111865049	rs7310615	2021-12-14	34594039	Sakaue S	2021-09-30	Nat Genet	www.ncbi.nlm.nih.gov/pubmed/34594039	A cross-population atlas of genetic associations for 220 human phenotypes.	Lymphocyte count	349,856 European ancestry individuals, 95,717 East Asian ancestry individuals	NA	12q24.12		SH2B3			ENSG00000111252	NA	NA	rs7310615-G	rs7310615	0	7310615	intron_variant	0	NR	7e-260	259.155		0.0822	[0.077-0.087] unit decrease	Affymetrix, Illumina [20531022] (imputed)	N
7	rs7137828	12	111865049	rs7310615	2021-12-14	34594039	Sakaue S	2021-09-30	Nat Genet	www.ncbi.nlm.nih.gov/pubmed/34594039	A cross-population atlas of genetic associations for 220 human phenotypes.	Monocyte count	349,856 European ancestry individuals, 95,119 East Asian ancestry individuals	NA	12q24.12		SH2B3			ENSG00000111252	NA	NA	rs7310615-G	rs7310615	0	7310615	intron_variant	0	NR	5e-72	71.301		0.0418	[0.037-0.046] unit decrease	Affymetrix, Illumina [20531031] (imputed)	N
7	rs7137828	12	111865049	rs7310615	2021-12-14	34594039	Sakaue S	2021-09-30	Nat Genet	www.ncbi.nlm.nih.gov/pubmed/34594039	A cross-population atlas of genetic associations for 220 human phenotypes.	Eosinophil counts	349,856 European ancestry individuals, 93,063 East Asian ancestry individuals	NA	12q24.12		SH2B3			ENSG00000111252	NA	NA	rs7310615-G	rs7310615	0	7310615	intron_variant	0	NR	4e-298	297.398		0.0652	[0.062-0.069] unit decrease	Affymetrix, Illumina [20529668] (imputed)	N
7	rs7137828	12	111865049	rs7310615	2021-12-14	34594039	Sakaue S	2021-09-30	Nat Genet	www.ncbi.nlm.nih.gov/pubmed/34594039	A cross-population atlas of genetic associations for 220 human phenotypes.	Hemoglobin	350,474 European ancestry individuals, 152,447 East Asian ancestry individuals	NA	12q24.12		SH2B3			ENSG00000111252	NA	NA	rs7310615-G	rs7310615	0	7310615	intron_variant	0	NR	1e-148	148		0.0494	[0.046-0.053] unit decrease	Affymetrix, Illumina [20538521] (imputed)	N
7	rs7137828	12	111865049	rs7310615	2021-12-14	34594039	Sakaue S	2021-09-30	Nat Genet	www.ncbi.nlm.nih.gov/pubmed/34594039	A cross-population atlas of genetic associations for 220 human phenotypes.	Total bilirubin levels	342,829 European ancestry individuals, 124,341 East Asian ancestry individuals	NA	12q24.12		SH2B3			ENSG00000111252	NA	NA	rs7310615-G	rs7310615	0	7310615	intron_variant	0	NR	2e-56	55.699		0.0367	[0.032-0.041] unit decrease	Affymetrix, Illumina [20535842] (imputed)	N
7	rs7137828	12	111865049	rs7310615	2021-12-14	34594039	Sakaue S	2021-09-30	Nat Genet	www.ncbi.nlm.nih.gov/pubmed/34594039	A cross-population atlas of genetic associations for 220 human phenotypes.	Medication use (beta blocking agents)	31,700 European ancestry cases, 192,324 European ancestry controls, 20,367 East Asian ancestry cases, 158,359 East Asian ancestry controls	NA	12q24.12		SH2B3			ENSG00000111252	NA	NA	rs7310615-G	rs7310615	0	7310615	intron_variant	0	NR	8e-22	21.0969		0.0797	[0.063-0.096] unit decrease	Affymetrix, Illumina [15248280] (imputed)	N
7	rs7137828	12	111865049	rs7310615	2021-12-14	34594039	Sakaue S	2021-09-30	Nat Genet	www.ncbi.nlm.nih.gov/pubmed/34594039	A cross-population atlas of genetic associations for 220 human phenotypes.	Medication use (agents acting on the renin-angiotensin system)	62,752 European ancestry cases, 174,778 European ancestry controls, 45,820 East Asian ancestry cases, 132,906 East Asian ancestry controls	NA	12q24.12		SH2B3			ENSG00000111252	NA	NA	rs7310615-G	rs7310615	0	7310615	intron_variant	0	NR	3e-27	26.5229		0.0657	[0.054-0.078] unit decrease	Affymetrix, Illumina [15248280] (imputed)	N
7	rs7137828	12	111865049	rs7310615	2021-12-14	34594039	Sakaue S	2021-09-30	Nat Genet	www.ncbi.nlm.nih.gov/pubmed/34594039	A cross-population atlas of genetic associations for 220 human phenotypes.	Medication use (diuretics)	34,453 European ancestry cases, 194,633 European ancestry controls, 22,356 East Asian ancestry cases, 156,370 East Asian ancestry controls	NA	12q24.12		SH2B3			ENSG00000111252	NA	NA	rs7310615-G	rs7310615	0	7310615	intron_variant	0	NR	5e-16	15.301		0.0644	[0.049-0.08] unit decrease	Affymetrix, Illumina [15248280] (imputed)	N
7	rs7137828	12	111884608	rs3184504	2014-12-10	24816252	Shin SY	2014-05-11	Nat Genet	www.ncbi.nlm.nih.gov/pubmed/24816252	An atlas of genetic influences on human blood metabolites.	Blood metabolite levels	7,824 European ancestry individuals	NA	12q24.12	SH2B3	SH2B3, ATXN2			ENSG00000111252, ENSG00000204842	NA	NA	rs3184504-T	rs3184504	0	3184504	missense_variant	0	0.49	6e-18	17.2218	(kynurenine)	0.015	[0.011-0.019] unit increase	Affymetrix, Illumina [2100000] (imputed)	N
7	rs7137828	12	111884608	rs3184504	2014-11-13	24768677	de Boer YS	2014-04-23	Gastroenterology	www.ncbi.nlm.nih.gov/pubmed/24768677	Genome-wide association study identifies variants associated with autoimmune hepatitis type 1.	Autoimmune hepatitis type-1	649 European ancestry cases, 13,436 European ancestry controls	451 European ancestry cases, 4,103 European ancestry controls	12q24.12	SH2B3	SH2B3, ATXN2			ENSG00000111252, ENSG00000204842	NA	NA	rs3184504-?	rs3184504	0	3184504	missense_variant	0	0.43	8e-08	7.09691		1.4	[1.20-1.60]	Illumina [254006]	N
7	rs7137828	12	111884608	rs3184504	2014-03-25	24026423	Shameer K	2013-09-12	Hum Genet	www.ncbi.nlm.nih.gov/pubmed/24026423	A genome- and phenome-wide association study to identify genetic variants influencing platelet count and volume and their pleiotropic effects.	Platelet count	13,582 European ancestry individuals	NA	12q24.12	SH2B3, ATXN2	SH2B3, ATXN2			ENSG00000111252, ENSG00000204842	NA	NA	rs3184504-C	rs3184504	0	3184504	missense_variant	0	0.5	5e-11	10.301		5.33	[NR] unit decrease	Illumina [476395]	N
7	rs7137828	12	111884608	rs3184504	2019-02-14	29507422	Hoffmann TJ	2018-03-05	Nat Genet	www.ncbi.nlm.nih.gov/pubmed/29507422	A large electronic-health-record-based genome-wide study of serum lipids.	Low density lipoprotein cholesterol levels	76,627 European ancestry individuals, 7,795 Hispanic individuals, 6,855 East Asian ancestry individuals, 2,958 African American individuals, 439 South Asian ancestry individuals	NA	12q24.12	NR	SH2B3, ATXN2			ENSG00000111252, ENSG00000204842	NA	NA	rs3184504-T	rs3184504	0	3184504	missense_variant	0	0.495	2e-12	11.699	(EA)	0.033	unit decrease	Affymetrix [at least 7091467] (imputed)	N
7	rs7137828	12	111884608	rs3184504	2019-02-14	29507422	Hoffmann TJ	2018-03-05	Nat Genet	www.ncbi.nlm.nih.gov/pubmed/29507422	A large electronic-health-record-based genome-wide study of serum lipids.	Low density lipoprotein cholesterol levels	76,627 European ancestry individuals, 7,795 Hispanic individuals, 6,855 East Asian ancestry individuals, 2,958 African American individuals, 439 South Asian ancestry individuals	NA	12q24.12	NR	SH2B3, ATXN2			ENSG00000111252, ENSG00000204842	NA	NA	rs3184504-T	rs3184504	0	3184504	missense_variant	0	NR	2e-12	11.699		0.031	unit decrease	Affymetrix [at least 7091467] (imputed)	N
7	rs7137828	12	111884608	rs3184504	2018-09-05	29455858	Sung YJ	2018-02-15	Am J Hum Genet	www.ncbi.nlm.nih.gov/pubmed/29455858	A Large-Scale Multi-ancestry Genome-wide Study Accounting for Smoking Behavior Identifies Multiple Significant Loci for Blood Pressure.	Systolic blood pressure (cigarette smoking interaction)	80,552 European ancestry individuals, 27,118 African individuals, 13,438 Asian individuals, 8,805 Hispanic individuals	305,513 European ancestry individuals, 7,786 African individuals, 148,932 Asian individuals, 13,533 Hispanic individuals, 4,414 Brazilian individuals	12q24.12	SH2B3, ATXN2	SH2B3, ATXN2			ENSG00000111252, ENSG00000204842	NA	NA	rs3184504-?	rs3184504	0	3184504	missense_variant	0	NR	3e-36	35.5229		NA		Affymetrix, Illumina [18800000] (imputed)	N
7	rs7137828	12	111884608	rs3184504	2018-09-05	29455858	Sung YJ	2018-02-15	Am J Hum Genet	www.ncbi.nlm.nih.gov/pubmed/29455858	A Large-Scale Multi-ancestry Genome-wide Study Accounting for Smoking Behavior Identifies Multiple Significant Loci for Blood Pressure.	Diastolic blood pressure (cigarette smoking interaction)	80,552 European ancestry individuals, 27,118 African individuals, 13,438 Asian individuals, 8,805 Hispanic individuals	305,513 European ancestry individuals, 7,786 African individuals, 148,932 Asian individuals, 13,533 Hispanic individuals, 4,414 Brazilian individuals	12q24.12	SH2B3, ATXN2	SH2B3, ATXN2			ENSG00000111252, ENSG00000204842	NA	NA	rs3184504-?	rs3184504	0	3184504	missense_variant	0		6e-67	66.2218		NA		Affymetrix, Illumina [18800000] (imputed)	N
7	rs7137828	12	111884608	rs3184504	2020-03-03	31959993	Craig JE	2020-01-20	Nat Genet	www.ncbi.nlm.nih.gov/pubmed/31959993	Multitrait analysis of glaucoma identifies new risk loci and enables polygenic prediction of disease susceptibility and progression.	Glaucoma (multi-trait analysis)	133,492 European ancestry individuals with intraocular pressure measurements, 90,939 European ancestry individuals with vertical cup-disc ratio measurements, 7,947 British ancestry glaucoma cases, 119,318 British ancestry controls	6,924 European ancestry glaucoma cases, 40,230 European ancestry controls	12q24.12	SH2B3	SH2B3, ATXN2			ENSG00000111252, ENSG00000204842	NA	NA	rs3184504-C	rs3184504	0	3184504	missense_variant	0	0.52	6e-09	8.22185		1.06383	NR	Affymetrix, Illumina [8002429] (imputed)	N
7	rs7137828	12	111884608	rs3184504	2020-03-03	31959993	Craig JE	2020-01-20	Nat Genet	www.ncbi.nlm.nih.gov/pubmed/31959993	Multitrait analysis of glaucoma identifies new risk loci and enables polygenic prediction of disease susceptibility and progression.	Intraocular pressure	133,492 European ancestry individuals	NA	12q24.12	SH2B3	SH2B3, ATXN2			ENSG00000111252, ENSG00000204842	NA	NA	rs3184504-T	rs3184504	0	3184504	missense_variant	0	0.48	2e-07	6.69897		NA		Affymetrix, Illumina [8002429] (imputed)	N
7	rs7137828	12	111884608	rs3184504	2020-07-09	32047268	von Berg J	2020-02-11	Eur J Hum Genet	www.ncbi.nlm.nih.gov/pubmed/32047268	Alternate approach to stroke phenotyping identifies a genetic risk locus for small vessel stroke.	Small vessel stroke (CCSp classification)	2,419 European and African ancestry cases, 28,026 European and unknown ancestry controls	NA	12q24.12	SH2B3	SH2B3, ATXN2			ENSG00000111252, ENSG00000204842	NA	NA	rs3184504-?	rs3184504	0	3184504	missense_variant	0	NR	7e-07	6.1549		1.10688	[1.063-1.152]	Illumina [~ 10156805] (imputed)	N
7	rs7137828	12	111884608	rs3184504	2020-07-09	32047268	von Berg J	2020-02-11	Eur J Hum Genet	www.ncbi.nlm.nih.gov/pubmed/32047268	Alternate approach to stroke phenotyping identifies a genetic risk locus for small vessel stroke.	Small vessel stroke (CCS or TOAST classification)	3,480 European and African ancestry cases, 28,026 European and unknown ancestry controls	NA	12q24.12	SH2B3	SH2B3, ATXN2			ENSG00000111252, ENSG00000204842	NA	NA	rs3184504-?	rs3184504	0	3184504	missense_variant	0	NR	2e-06	5.69897		1.08742	[1.050-1.125]	Illumina [~ 10156805] (imputed)	N
7	rs7137828	12	111884608	rs3184504	2019-03-07	30578418	Giri A	2018-12-21	Nat Genet	www.ncbi.nlm.nih.gov/pubmed/30578418	Trans-ethnic association study of blood pressure determinants in over 750,000 individuals.	Diastolic blood pressure	365,998 European ancestry individuals, 63,490 African ancestry individuals, 22,802 Hispanic individuals, 4,792 Asian ancestry individuals, 2,695 Native American ancestry individuals	299,024 European ancestry individuals, 17,277 individuals	12q24.12	SH2B3	SH2B3, ATXN2			ENSG00000111252, ENSG00000204842	NA	NA	rs3184504-T	rs3184504	0	3184504	missense_variant	0	0.4816	2e-09	8.69897		0.1536	[0.1-0.2] mmHg increase	Affymetrix [NR] (imputed)	N
7	rs7137828	12	111884608	rs3184504	2020-07-21	32203549	Richardson TG	2020-03-23	PLoS Med	www.ncbi.nlm.nih.gov/pubmed/32203549	Evaluating the relationship between circulating lipoprotein lipids and apolipoproteins with risk of coronary heart disease: A multivariable Mendelian randomisation analysis.	HDL cholesterol levels	403,943 European ancestry individuals	NA	12q24.12	SH2B3	SH2B3, ATXN2			ENSG00000111252, ENSG00000204842	NA	NA	rs3184504-T	rs3184504	0	3184504	missense_variant	0	0.482676	4e-44	43.3979		0.0265573	[0.023-0.03] unit decrease	Affymetrix [NR] (imputed)	N
7	rs7137828	12	111884608	rs3184504	2018-07-05	29875488	Sun BB	2018-06-06	Nature	www.ncbi.nlm.nih.gov/pubmed/29875488	Genomic atlas of the human plasma proteome.	Blood protein levels	3,301 European ancestry individuals	NA	12q24.12	SH2B3	SH2B3, ATXN2			ENSG00000111252, ENSG00000204842	NA	NA	rs3184504-C	rs3184504	0	3184504	missense_variant	0	0.517	2e-14	13.699	(Vascular cell adhesion protein 1, VCAM1.2967.8.1)	0.19	[0.15-0.23] unit decrease	Affymetrix [10572788] (imputed)	N
7	rs7137828	12	111884608	rs3184504	2020-07-21	32203549	Richardson TG	2020-03-23	PLoS Med	www.ncbi.nlm.nih.gov/pubmed/32203549	Evaluating the relationship between circulating lipoprotein lipids and apolipoproteins with risk of coronary heart disease: A multivariable Mendelian randomisation analysis.	Apolipoprotein A1 levels	393,193 European ancestry individuals	NA	12q24.12	SH2B3	SH2B3, ATXN2			ENSG00000111252, ENSG00000204842	NA	NA	rs3184504-T	rs3184504	0	3184504	missense_variant	0	0.482682	3e-17	16.5229		0.0166019	[0.013-0.02] unit decrease	Affymetrix [NR] (imputed)	N
7	rs7137828	12	111884608	rs3184504	2020-06-17	32327693	Oskarsson GR	2020-04-23	Commun Biol	www.ncbi.nlm.nih.gov/pubmed/32327693	Predicted loss and gain of function mutations in ACO1 are associated with erythropoiesis.	Hemoglobin levels	684,122 European ancestry individuals	NA	12q24.12	SH2B3	SH2B3, ATXN2			ENSG00000111252, ENSG00000204842	NA	NA	rs3184504-T	rs3184504	0	3184504	missense_variant	0		3e-175	174.523		0.061	[NR] unit increase	Affymetrix, Illumina [43000000] (imputed)	N
7	rs7137828	12	111884608	rs3184504	2018-04-26	26974007	Ellinghaus D	2016-03-14	Nat Genet	www.ncbi.nlm.nih.gov/pubmed/26974007	Analysis of five chronic inflammatory diseases identifies 27 new associations and highlights disease-specific patterns at shared loci.	Chronic inflammatory diseases (ankylosing spondylitis, Crohn's disease, psoriasis, primary sclerosing cholangitis, ulcerative colitis) (pleiotropy)	8,726 European ancestry ankylosing spondylitis cases, 19,085 European ancestry Crohn鈥檚 disease cases, 6,530 European ancestry psoriasis cases, 3,408 European ancestry primary sclerosing cholangitis cases, 14,513 European ancestry ulcerative colitis cases, 34,213 European ancestry controls	NA	12q24.12	SH2B3	SH2B3, ATXN2			ENSG00000111252, ENSG00000204842	NA	NA	rs3184504-?	rs3184504	0	3184504	missense_variant	0	NR	4e-10	9.39794	(subset analysis)	NA		Illumina [130052]	N
7	rs7137828	12	111884608	rs3184504	2018-09-14	27618452	Ehret GB	2016-09-12	Nat Genet	www.ncbi.nlm.nih.gov/pubmed/27618452	The genetics of blood pressure regulation and its target organs from association studies in 342,415 individuals.	Diastolic blood pressure	up to 201,529 European ancestry individuals	up to 140,886 European ancestry individuals	12q24.12	SH2B3	SH2B3, ATXN2			ENSG00000111252, ENSG00000204842	NA	NA	rs3184504-T	rs3184504	0	3184504	missense_variant	0	0.475	1e-21	21		0.362	[0.29-0.44] mm Hg increase	Affymetrix, Illumina, Perlegen [128272]	N
7	rs7137828	12	111884608	rs3184504	2017-08-30	27863252	Astle WJ	2016-11-17	Cell	www.ncbi.nlm.nih.gov/pubmed/27863252	The Allelic Landscape of Human Blood Cell Trait Variation and Links to Common Complex Disease.	Hematocrit	173,039 European ancestry individuals	NA	12q24.12	SH2B3	SH2B3, ATXN2			ENSG00000111252, ENSG00000204842	NA	NA	rs3184504-C	rs3184504	0	3184504	missense_variant	0	0.5174	8e-72	71.0969		0.0631191	[0.056-0.07] unit decrease	Affymetrix [~ 2500000] (imputed)	N
7	rs7137828	12	111884608	rs3184504	2019-02-10	27841878	Hoffmann TJ	2016-11-14	Nat Genet	www.ncbi.nlm.nih.gov/pubmed/27841878	Genome-wide association analyses using electronic health records identify new loci influencing blood pressure variation.	Diastolic blood pressure	80,792 European ancestry individuals, 8,231 Latino individuals, 3,058 African American individuals, 7,243 East Asian ancestry individuals, 461 South Asian ancestry individuals	NA	12q24.12	SH2B3	SH2B3, ATXN2			ENSG00000111252, ENSG00000204842	NA	NA	rs3184504-T	rs3184504	0	3184504	missense_variant	0		6e-18	17.2218		0.316	unit increase	Affymetrix [at least 2696785] (imputed)	N
7	rs7137828	12	111884608	rs3184504	2019-02-10	27841878	Hoffmann TJ	2016-11-14	Nat Genet	www.ncbi.nlm.nih.gov/pubmed/27841878	Genome-wide association analyses using electronic health records identify new loci influencing blood pressure variation.	Diastolic blood pressure	80,792 European ancestry individuals, 8,231 Latino individuals, 3,058 African American individuals, 7,243 East Asian ancestry individuals, 461 South Asian ancestry individuals	NA	12q24.12	SH2B3	SH2B3, ATXN2			ENSG00000111252, ENSG00000204842	NA	NA	rs3184504-T	rs3184504	0	3184504	missense_variant	0		9e-15	14.0458	(EA)	0.299	unit increase	Affymetrix [at least 2696785] (imputed)	N
7	rs7137828	12	111884608	rs3184504	2019-02-10	27841878	Hoffmann TJ	2016-11-14	Nat Genet	www.ncbi.nlm.nih.gov/pubmed/27841878	Genome-wide association analyses using electronic health records identify new loci influencing blood pressure variation.	Diastolic blood pressure	80,792 European ancestry individuals, 8,231 Latino individuals, 3,058 African American individuals, 7,243 East Asian ancestry individuals, 461 South Asian ancestry individuals	NA	12q24.12	SH2B3	SH2B3, ATXN2			ENSG00000111252, ENSG00000204842	NA	NA	rs3184504-T	rs3184504	0	3184504	missense_variant	0		4e-06	5.39794	(Latino)	0.609	unit increase	Affymetrix [at least 2696785] (imputed)	N
7	rs7137828	12	111884608	rs3184504	2017-08-30	27863252	Astle WJ	2016-11-17	Cell	www.ncbi.nlm.nih.gov/pubmed/27863252	The Allelic Landscape of Human Blood Cell Trait Variation and Links to Common Complex Disease.	Sum neutrophil eosinophil counts	170,384 European ancestry individuals	NA	12q24.12	SH2B3	SH2B3, ATXN2			ENSG00000111252, ENSG00000204842	NA	NA	rs3184504-C	rs3184504	0	3184504	missense_variant	0	0.5176	3e-20	19.5229		0.0329119	[0.026-0.04] unit decrease	Affymetrix [~ 2500000] (imputed)	N
7	rs7137828	12	111884608	rs3184504	2017-08-30	27863252	Astle WJ	2016-11-17	Cell	www.ncbi.nlm.nih.gov/pubmed/27863252	The Allelic Landscape of Human Blood Cell Trait Variation and Links to Common Complex Disease.	White blood cell count	172,435 European ancestry individuals	NA	12q24.12	SH2B3	SH2B3, ATXN2			ENSG00000111252, ENSG00000204842	NA	NA	rs3184504-C	rs3184504	0	3184504	missense_variant	0	0.5175	9e-70	69.0458		0.0630864	[0.056-0.07] unit decrease	Affymetrix [~ 2500000] (imputed)	N
7	rs7137828	12	111884608	rs3184504	2019-02-10	27841878	Hoffmann TJ	2016-11-14	Nat Genet	www.ncbi.nlm.nih.gov/pubmed/27841878	Genome-wide association analyses using electronic health records identify new loci influencing blood pressure variation.	Systolic blood pressure	295,529 European ancestry individuals, 8,231 Latino individuals, 3,058 African American individuals, 2,029 African British individuals, 7,701 East Asian ancestry individuals, 2,735 South Asian ancestry individuals, 1,979 mixed and unknown ancestry individuals	NA	12q24.12	SH2B3	SH2B3, ATXN2			ENSG00000111252, ENSG00000204842	NA	NA	rs3184504-T	rs3184504	0	3184504	missense_variant	0		3e-23	22.5229		0.386	unit increase	Affymetrix [at least 2696785] (imputed)	N
7	rs7137828	12	111884608	rs3184504	2017-08-30	27863252	Astle WJ	2016-11-17	Cell	www.ncbi.nlm.nih.gov/pubmed/27863252	The Allelic Landscape of Human Blood Cell Trait Variation and Links to Common Complex Disease.	Plateletcrit	164,339 European ancestry individuals	NA	12q24.12	SH2B3	SH2B3, ATXN2			ENSG00000111252, ENSG00000204842	NA	NA	rs3184504-C	rs3184504	0	3184504	missense_variant	0	0.5175	5e-216	215.301		0.114319	[0.11-0.12] unit decrease	Affymetrix [~ 2500000] (imputed)	N
7	rs7137828	12	111884608	rs3184504	2019-02-10	27841878	Hoffmann TJ	2016-11-14	Nat Genet	www.ncbi.nlm.nih.gov/pubmed/27841878	Genome-wide association analyses using electronic health records identify new loci influencing blood pressure variation.	Diastolic blood pressure	295,529 European ancestry individuals, 8,231 Latino individuals, 3,058 African American individuals, 2,029 African British individuals, 7,701 East Asian ancestry individuals, 2,735 South Asian ancestry individuals, 1,979 mixed and unknown ancestry individuals	NA	12q24.12	SH2B3	SH2B3, ATXN2			ENSG00000111252, ENSG00000204842	NA	NA	rs3184504-T	rs3184504	0	3184504	missense_variant	0		2e-64	63.699		0.401	unit increase	Affymetrix [at least 2696785] (imputed)	N
7	rs7137828	12	111884608	rs3184504	2017-08-30	27863252	Astle WJ	2016-11-17	Cell	www.ncbi.nlm.nih.gov/pubmed/27863252	The Allelic Landscape of Human Blood Cell Trait Variation and Links to Common Complex Disease.	Reticulocyte count	170,641 European ancestry individuals	NA	12q24.12	SH2B3	SH2B3, ATXN2			ENSG00000111252, ENSG00000204842	NA	NA	rs3184504-C	rs3184504	0	3184504	missense_variant	0	0.5174	7e-91	90.1549		0.0724115	[0.065-0.079] unit decrease	Affymetrix [~ 2500000] (imputed)	N
7	rs7137828	12	111884608	rs3184504	2017-08-30	27863252	Astle WJ	2016-11-17	Cell	www.ncbi.nlm.nih.gov/pubmed/27863252	The Allelic Landscape of Human Blood Cell Trait Variation and Links to Common Complex Disease.	Lymphocyte count	171,643 European ancestry individuals	NA	12q24.12	SH2B3	SH2B3, ATXN2			ENSG00000111252, ENSG00000204842	NA	NA	rs3184504-C	rs3184504	0	3184504	missense_variant	0	0.5176	7e-134	133.155		0.0883647	[0.081-0.095] unit decrease	Affymetrix [~ 2500000] (imputed)	N
7	rs7137828	12	111884608	rs3184504	2017-02-03	27197191	Fehringer G	2016-04-20	Cancer Res	www.ncbi.nlm.nih.gov/pubmed/27197191	Cross-Cancer Genome-Wide Analysis of Lung, Ovary, Breast, Prostate, and Colorectal Cancer Reveals Novel Pleiotropic Associations.	Cancer	5,020 European ancestry lung cancer cases, 3,718 European ancestry lung adenocarcinoma cases, 3,422 European ancestry lung squamous cell carcinoma cases, 15,414 European ancestry colorectal cancer cases, 10,809 European ancestry breast cancer cases, 4,939 European ancestry estrogen receptor negative breast cancer cases, 1,098 European ancestry ovarian cancer cases, 2,556 European ancestry serous …	NA	12q24.12	SH2B3	SH2B3, ATXN2			ENSG00000111252, ENSG00000204842	NA	NA	rs3184504-C	rs3184504	0	3184504	missense_variant	0	NR	2e-06	5.69897		1.1	[NR]	Affymetrix, Illumina [9916564] (imputed)	N
7	rs7137828	12	111884608	rs3184504	2017-08-30	27863252	Astle WJ	2016-11-17	Cell	www.ncbi.nlm.nih.gov/pubmed/27863252	The Allelic Landscape of Human Blood Cell Trait Variation and Links to Common Complex Disease.	Granulocyte count	169,822 European ancestry individuals	NA	12q24.12	SH2B3	SH2B3, ATXN2			ENSG00000111252, ENSG00000204842	NA	NA	rs3184504-C	rs3184504	0	3184504	missense_variant	0	0.5177	3e-21	20.5229		0.0338656	[0.027-0.041] unit decrease	Affymetrix [~ 2500000] (imputed)	N
7	rs7137828	12	111884608	rs3184504	2017-08-30	27863252	Astle WJ	2016-11-17	Cell	www.ncbi.nlm.nih.gov/pubmed/27863252	The Allelic Landscape of Human Blood Cell Trait Variation and Links to Common Complex Disease.	Hemoglobin concentration	172,925 European ancestry individuals	NA	12q24.12	SH2B3	SH2B3, ATXN2			ENSG00000111252, ENSG00000204842	NA	NA	rs3184504-C	rs3184504	0	3184504	missense_variant	0	0.5174	1e-74	74		0.0647006	[0.058-0.072] unit decrease	Affymetrix [~ 2500000] (imputed)	N
7	rs7137828	12	111884608	rs3184504	2017-08-30	27863252	Astle WJ	2016-11-17	Cell	www.ncbi.nlm.nih.gov/pubmed/27863252	The Allelic Landscape of Human Blood Cell Trait Variation and Links to Common Complex Disease.	Sum basophil neutrophil counts	170,143 European ancestry individuals	NA	12q24.12	SH2B3	SH2B3, ATXN2			ENSG00000111252, ENSG00000204842	NA	NA	rs3184504-C	rs3184504	0	3184504	missense_variant	0	0.5177	4e-13	12.3979		0.0259686	[0.019-0.033] unit decrease	Affymetrix [~ 2500000] (imputed)	N
7	rs7137828	12	111884608	rs3184504	2017-05-12	27992413	Ji SG	2016-12-19	Nat Genet	www.ncbi.nlm.nih.gov/pubmed/27992413	Genome-wide association study of primary sclerosing cholangitis identifies new risk loci and quantifies the genetic relationship with inflammatory bowel disease.	Primary sclerosing cholangitis	2,871 European ancestry cases, 12,019 European ancestry controls	1,925 European ancestry cases, 7,936 European ancestry controls	12q24.12	SH2B3	SH2B3, ATXN2			ENSG00000111252, ENSG00000204842	NA	NA	rs3184504-T	rs3184504	0	3184504	missense_variant	0	0.5	4e-13	12.3979		1.18	[1.13-1.24]	Affymetrix, Illumina [7891602] (imputed)	N
7	rs7137828	12	111884608	rs3184504	2017-06-01	28107422	de Vries PS	2017-01-20	PLoS One	www.ncbi.nlm.nih.gov/pubmed/28107422	Comparison of HapMap and 1000 Genomes Reference Panels in a Large-Scale Genome-Wide Association Study.	Fibrinogen levels	91,953 European ancestry individuals (imputed to HapMap)		12q24.12	SH2B3	SH2B3, ATXN2			ENSG00000111252, ENSG00000204842	NA	NA	rs3184504-?	rs3184504	0	3184504	missense_variant	0	NR	1e-10	10		0.0066	unit increase	Affymetrix, Illumina [2749429] (imputed)	N
7	rs7137828	12	111884608	rs3184504	2019-02-10	27841878	Hoffmann TJ	2016-11-14	Nat Genet	www.ncbi.nlm.nih.gov/pubmed/27841878	Genome-wide association analyses using electronic health records identify new loci influencing blood pressure variation.	Systolic blood pressure	80,792 European ancestry individuals, 8,231 Latino individuals, 3,058 African American individuals, 7,243 East Asian ancestry individuals, 461 South Asian ancestry individuals	NA	12q24.12	SH2B3	SH2B3, ATXN2			ENSG00000111252, ENSG00000204842	NA	NA	rs3184504-T	rs3184504	0	3184504	missense_variant	0		4e-06	5.39794		0.259	unit increase	Affymetrix [at least 2696785] (imputed)	N
7	rs7137828	12	111884608	rs3184504	2017-05-11	27182965	Pickrell JK	2016-05-16	Nat Genet	www.ncbi.nlm.nih.gov/pubmed/27182965	Detection and interpretation of shared genetic influences on 42 human traits.	Tonsillectomy	60,098 European ancestry cases, 113,323 European ancestry controls	NA	12q24.12	SH2B3	SH2B3, ATXN2			ENSG00000111252, ENSG00000204842	NA	NA	rs3184504-?	rs3184504	0	3184504	missense_variant	0	NR	3e-10	9.52288		1.052	[1.036-1.069]	Illumina [13757430] (imputed)	N
7	rs7137828	12	111884608	rs3184504	2017-05-11	28017375	van Rooij FJA	2016-12-22	Am J Hum Genet	www.ncbi.nlm.nih.gov/pubmed/28017375	Genome-wide Trans-ethnic Meta-analysis Identifies Seven Genetic Loci Influencing Erythrocyte Traits and a Role for RBPMS in Erythropoiesis.	Hemoglobin levels	up to 40,258 European ancestry individuals, 16,128 African American individuals, up to 15,252 East Asian ancestry individuals.	16,389 European and African American individuals	12q24.12	SH2B3	SH2B3, ATXN2			ENSG00000111252, ENSG00000204842	NA	NA	rs3184504-?	rs3184504	0	3184504	missense_variant	0	NR	1e-10	10		NA		Affymetrix, Illumina [2500000] (imputed)	N
7	rs7137828	12	111884608	rs3184504	2017-02-03	27197191	Fehringer G	2016-04-20	Cancer Res	www.ncbi.nlm.nih.gov/pubmed/27197191	Cross-Cancer Genome-Wide Analysis of Lung, Ovary, Breast, Prostate, and Colorectal Cancer Reveals Novel Pleiotropic Associations.	Cancer (pleiotropy)	5,020 European ancestry lung cancer cases, 3,718 European ancestry lung adenocarcinoma cases, 3,422 European ancestry lung squamous cell carcinoma cases, 15,414 European ancestry colorectal cancer cases, 10,809 European ancestry breast cancer cases, 4,939 European ancestry estrogen receptor negative breast cancer cases, 1,098 European ancestry ovarian cancer cases, 2,556 European ancestry serous …	NA	12q24.12	SH2B3	SH2B3, ATXN2			ENSG00000111252, ENSG00000204842	NA	NA	rs3184504-C	rs3184504	0	3184504	missense_variant	0	NR	1e-06	6	(subset analysis)	NA		Affymetrix, Illumina [9916564] (imputed)	N
7	rs7137828	12	111884608	rs3184504	2018-09-14	27618452	Ehret GB	2016-09-12	Nat Genet	www.ncbi.nlm.nih.gov/pubmed/27618452	The genetics of blood pressure regulation and its target organs from association studies in 342,415 individuals.	Systolic blood pressure	up to 201,529 European ancestry individuals	up to 140,886 European ancestry individuals	12q24.12	SH2B3	SH2B3, ATXN2			ENSG00000111252, ENSG00000204842	NA	NA	rs3184504-T	rs3184504	0	3184504	missense_variant	0	0.475	1e-15	15		0.498	[0.38-0.62] mm Hg increase	Affymetrix, Illumina, Perlegen [128272]	N
7	rs7137828	12	111884608	rs3184504	2017-08-30	27863252	Astle WJ	2016-11-17	Cell	www.ncbi.nlm.nih.gov/pubmed/27863252	The Allelic Landscape of Human Blood Cell Trait Variation and Links to Common Complex Disease.	Platelet count	166,066 European ancestry individuals	NA	12q24.12	SH2B3	SH2B3, ATXN2			ENSG00000111252, ENSG00000204842	NA	NA	rs3184504-C	rs3184504	0	3184504	missense_variant	0	0.5174	6e-180	179.222		0.103873	[0.097-0.111] unit decrease	Affymetrix [~ 2500000] (imputed)	N
7	rs7137828	12	111884608	rs3184504	2019-02-14	29507422	Hoffmann TJ	2018-03-05	Nat Genet	www.ncbi.nlm.nih.gov/pubmed/29507422	A large electronic-health-record-based genome-wide study of serum lipids.	High density lipoprotein cholesterol levels	76,627 European ancestry individuals, 7,795 Hispanic individuals, 6,855 East Asian ancestry individuals, 2,958 African American individuals, 439 South Asian ancestry individuals	NA	12q24.12	NR	SH2B3, ATXN2			ENSG00000111252, ENSG00000204842	NA	NA	rs3184504-T	rs3184504	0	3184504	missense_variant	0	0.495	2e-11	10.699	(EA)	0.025	unit decrease	Affymetrix [at least 7091467] (imputed)	N
7	rs7137828	12	111884608	rs3184504	2019-02-14	29507422	Hoffmann TJ	2018-03-05	Nat Genet	www.ncbi.nlm.nih.gov/pubmed/29507422	A large electronic-health-record-based genome-wide study of serum lipids.	High density lipoprotein cholesterol levels	76,627 European ancestry individuals, 7,795 Hispanic individuals, 6,855 East Asian ancestry individuals, 2,958 African American individuals, 439 South Asian ancestry individuals	NA	12q24.12	NR	SH2B3, ATXN2			ENSG00000111252, ENSG00000204842	NA	NA	rs3184504-T	rs3184504	0	3184504	missense_variant	0	NR	9e-12	11.0458		0.024	unit decrease	Affymetrix [at least 7091467] (imputed)	N
7	rs7137828	12	111884608	rs3184504	2017-08-30	27863252	Astle WJ	2016-11-17	Cell	www.ncbi.nlm.nih.gov/pubmed/27863252	The Allelic Landscape of Human Blood Cell Trait Variation and Links to Common Complex Disease.	Red blood cell count	172,952 European ancestry individuals	NA	12q24.12	SH2B3	SH2B3, ATXN2			ENSG00000111252, ENSG00000204842	NA	NA	rs3184504-C	rs3184504	0	3184504	missense_variant	0	0.5174	2e-43	42.699		0.0490202	[0.042-0.056] unit decrease	Affymetrix [~ 2500000] (imputed)	N
7	rs7137828	12	111884608	rs3184504	2017-08-30	27863252	Astle WJ	2016-11-17	Cell	www.ncbi.nlm.nih.gov/pubmed/27863252	The Allelic Landscape of Human Blood Cell Trait Variation and Links to Common Complex Disease.	Myeloid white cell count	169,219 European ancestry individuals	NA	12q24.12	SH2B3	SH2B3, ATXN2			ENSG00000111252, ENSG00000204842	NA	NA	rs3184504-C	rs3184504	0	3184504	missense_variant	0	0.5177	1e-26	26		0.0383437	[0.031-0.045] unit decrease	Affymetrix [~ 2500000] (imputed)	N
7	rs7137828	12	111884608	rs3184504	2017-08-30	27863252	Astle WJ	2016-11-17	Cell	www.ncbi.nlm.nih.gov/pubmed/27863252	The Allelic Landscape of Human Blood Cell Trait Variation and Links to Common Complex Disease.	Neutrophil count	170,702 European ancestry individuals	NA	12q24.12	SH2B3	SH2B3, ATXN2			ENSG00000111252, ENSG00000204842	NA	NA	rs3184504-C	rs3184504	0	3184504	missense_variant	0	0.5176	4e-12	11.3979		0.0247596	[0.018-0.032] unit decrease	Affymetrix [~ 2500000] (imputed)	N
7	rs7137828	12	111884608	rs3184504	2020-02-10	31604244	International Multiple Sclerosis Genetics Consortium	2019-09-01	Science	www.ncbi.nlm.nih.gov/pubmed/31604244	Multiple sclerosis genomic map implicates peripheral immune cells and microglia in susceptibility.	Multiple sclerosis	14,802 European and unknown ancestry cases, 26,703 European and unknown ancestry controls	32,627 European and unknown ancestry cases, 41,672 European and unknown ancestry controls	12q24.12	SH2B3	SH2B3, ATXN2			ENSG00000111252, ENSG00000204842	NA	NA	rs3184504-T	rs3184504	0	3184504	missense_variant	0	NR	4e-11	10.3979		1.0643	NR	Affymetrix, Illumina [8278136] (imputed)	N
7	rs7137828	12	111884608	rs3184504	2020-09-18	32888494	Vuckovic D	2020-09-01	Cell	www.ncbi.nlm.nih.gov/pubmed/32888494	The Polygenic and Monogenic Basis of Blood Traits and Diseases.	Basophil count	408,112 British individuals	NA	12q24.12	SH2B3	SH2B3, ATXN2			ENSG00000111252, ENSG00000204842	NA	NA	rs3184504-C	rs3184504	0	3184504	missense_variant	0	0.518706	5e-37	36.301		0.0282421	[0.024-0.033] unit decrease	Affymetrix [93095623] (imputed)	N
7	rs7137828	12	111884608	rs3184504	2020-09-21	32888493	Chen MH	2020-09-01	Cell	www.ncbi.nlm.nih.gov/pubmed/32888493	Trans-ethnic and Ancestry-Specific Blood-Cell Genetics in 746,667 Individuals from 5 Global Populations.	Basophil count	577,663 African American or Afro-Caribbean, African ancestry, European ancestry, East Asian ancestry, Hispanic or Latin American and South Asian ancestry individuals	NA	12q24.12	NR	SH2B3, ATXN2			ENSG00000111252, ENSG00000204842	NA	NA	rs3184504-C	rs3184504	0	3184504	missense_variant	0	0.599902	2e-39	38.699		NA		Affymetrix, Illumina [19905671] (imputed)	N
7	rs7137828	12	111884608	rs3184504	2018-09-05	29310926	Sharma A	2018-01-05	J Autoimmun	www.ncbi.nlm.nih.gov/pubmed/29310926	Identification of non-HLA genes associated with development of islet autoimmunity and type 1 diabetes in the prospective TEDDY cohort.	Type 1 diabetes autoantibodies in high risk HLA genotype individuals (time to event)	5,806 European ancestry children	NA	12q24.12	SH2B3	SH2B3, ATXN2			ENSG00000111252, ENSG00000204842	NA	NA	rs3184504-A	rs3184504	0	3184504	missense_variant	0	0.462	4e-07	6.39794	(any IA)	1.35		Illumina [131847]	N
7	rs7137828	12	111884608	rs3184504	2020-09-21	32888493	Chen MH	2020-09-01	Cell	www.ncbi.nlm.nih.gov/pubmed/32888493	Trans-ethnic and Ancestry-Specific Blood-Cell Genetics in 746,667 Individuals from 5 Global Populations.	Basophil count	474,001 European ancestry individuals	NA	12q24.12	NR	SH2B3, ATXN2			ENSG00000111252, ENSG00000204842	NA	NA	rs3184504-C	rs3184504	0	3184504	missense_variant	0	0.518576	5e-43	42.301		0.02822	[0.024-0.032] SD unit decrease	Affymetrix, Illumina [50036608] (imputed)	N
7	rs7137828	12	111884608	rs3184504	2020-09-18	32888494	Vuckovic D	2020-09-01	Cell	www.ncbi.nlm.nih.gov/pubmed/32888494	The Polygenic and Monogenic Basis of Blood Traits and Diseases.	Eosinophil counts	408,112 British individuals	NA	12q24.12	SH2B3	SH2B3, ATXN2			ENSG00000111252, ENSG00000204842	NA	NA	rs3184504-C	rs3184504	0	3184504	missense_variant	0	0.518611	0	479.523		0.104078	[0.1-0.108] unit decrease	Affymetrix [93095623] (imputed)	N
7	rs7137828	12	111884608	rs3184504	2020-09-16	32581359	Saevarsdottir S	2020-06-24	Nature	www.ncbi.nlm.nih.gov/pubmed/32581359	FLT3 stop mutation increases FLT3 ligand level and risk of autoimmune thyroid disease.	Autoimmune thyroid disease	30,234 European ancestry cases, 724,172 European ancestry controls	NA	12q24.12	SH2B3	SH2B3, ATXN2			ENSG00000111252, ENSG00000204842	NA	NA	rs3184504-T	rs3184504	0	3184504	missense_variant	0	0.464	9e-116	115.046		1.23	[NR]	Affymetrix, Illumina [42900000] (imputed)	N
7	rs7137828	12	111884608	rs3184504	2020-06-25	27532455	Sun W	2016-08-17	PLoS Genet	www.ncbi.nlm.nih.gov/pubmed/27532455	Common Genetic Polymorphisms Influence Blood Biomarker Measurements in COPD.	Blood protein levels	1,340 European ancestry individuals	NA	12q24.12	NR	SH2B3, ATXN2			ENSG00000111252, ENSG00000204842	NA	NA	rs3184504-?	rs3184504	0	3184504	missense_variant	0		8e-07	6.09691	(VCAM1)	0.101	[NR] unit increase	Illumina [NR]	N
7	rs7137828	12	111884608	rs3184504	2020-11-12	32805626	Yuan S	2020-08-14	EBioMedicine	www.ncbi.nlm.nih.gov/pubmed/32805626	Effects of tumour necrosis factor on cardiovascular disease and cancer: A two-sample Mendelian randomization study.	Tumor necrosis factor levels	30,912 European ancestry individuals	NA	12q24.12	SH2B3	SH2B3, ATXN2			ENSG00000111252, ENSG00000204842	NA	NA	rs3184504-T	rs3184504	0	3184504	missense_variant	0	0.48	4e-10	9.39794		0.03	[0.02-0.04] unit increase	NR [NR]	N
7	rs7137828	12	111884608	rs3184504	2020-09-18	32888494	Vuckovic D	2020-09-01	Cell	www.ncbi.nlm.nih.gov/pubmed/32888494	The Polygenic and Monogenic Basis of Blood Traits and Diseases.	Hemoglobin	408,112 British individuals	NA	12q24.12	SH2B3	SH2B3, ATXN2			ENSG00000111252, ENSG00000204842	NA	NA	rs3184504-C	rs3184504	0	3184504	missense_variant	0	0.518629	6e-117	116.222		0.059102	[0.054-0.064] unit decrease	Affymetrix [93095623] (imputed)	N
7	rs7137828	12	111884608	rs3184504	2020-09-18	32888494	Vuckovic D	2020-09-01	Cell	www.ncbi.nlm.nih.gov/pubmed/32888494	The Polygenic and Monogenic Basis of Blood Traits and Diseases.	Hematocrit	408,112 British individuals	NA	12q24.12	SH2B3	SH2B3, ATXN2			ENSG00000111252, ENSG00000204842	NA	NA	rs3184504-C	rs3184504	0	3184504	missense_variant	0	0.51864	2e-184	183.699		0.0641391	[0.06-0.068] unit decrease	Affymetrix [93095623] (imputed)	N
7	rs7137828	12	111884608	rs3184504	2020-09-18	32888494	Vuckovic D	2020-09-01	Cell	www.ncbi.nlm.nih.gov/pubmed/32888494	The Polygenic and Monogenic Basis of Blood Traits and Diseases.	High light scatter reticulocyte count	408,112 British individuals	NA	12q24.12	SH2B3	SH2B3, ATXN2			ENSG00000111252, ENSG00000204842	NA	NA	rs3184504-C	rs3184504	0	3184504	missense_variant	0	0.51868	1e-114	114		0.0532654	[0.049-0.058] unit decrease	Affymetrix [93095623] (imputed)	N
7	rs7137828	12	111884608	rs3184504	2017-06-02	28158719	Jain D	2017-02-01	Hum Mol Genet	www.ncbi.nlm.nih.gov/pubmed/28158719	Genome-wide association of white blood cell counts in Hispanic/Latino Americans: the Hispanic Community Health Study/Study of Latinos.	White blood cell count (eosinophil)	up to 11,809 Hispanic/Latino American individuals	up to 7,200 Hispanic/Latino American individuals	12q24.12	NR	SH2B3, ATXN2			ENSG00000111252, ENSG00000204842	NA	NA	rs3184504-T	rs3184504	0	3184504	missense_variant	0	0.27	2e-06	5.69897		0.068	[0.041-0.095] unit increase	Illumina [27887661] (imputed)	N
7	rs7137828	12	111884608	rs3184504	2017-12-01	28928442	Tian C	2017-09-19	Nat Commun	www.ncbi.nlm.nih.gov/pubmed/28928442	Genome-wide association and HLA region fine-mapping studies identify susceptibility loci for multiple common infections.	Tonsillectomy	60,098 European ancestry cases, 113,323 European ancestry controls	NA	12q24.12	SH2B3	SH2B3, ATXN2			ENSG00000111252, ENSG00000204842	NA	NA	rs3184504-T	rs3184504	0	3184504	missense_variant	0	0.5	3e-10	9.52288		1.05	[1.04-1.06]	Illumina [at least 560000] (imputed)	N
7	rs7137828	12	111884608	rs3184504	2017-09-22	28739976	Wain LV	2017-07-24	Hypertension	www.ncbi.nlm.nih.gov/pubmed/28739976	Novel Blood Pressure Locus and Gene Discovery Using Genome-Wide Association Study and Expression Data Sets From Blood and the Kidney.	Systolic blood pressure	150,134 European ancestry individuals	87,359 European ancestry individuals, 140,886 European and unknown ancestry individuals	12q24.12	SH2B3	SH2B3, ATXN2			ENSG00000111252, ENSG00000204842	NA	NA	rs3184504-C	rs3184504	0	3184504	missense_variant	0	0.523	2e-17	16.699	(EA, initial)	0.629	[0.48-0.77] unit decrease	Affymetrix, Illumina, Perlegen [7994604] (imputed)	N
7	rs7137828	12	111884608	rs3184504	2018-12-10	29227965	Pilling LC	2017-12-01	Aging (Albany NY)	www.ncbi.nlm.nih.gov/pubmed/29227965	Human longevity: 25 genetic loci associated in 389,166 UK biobank participants.	Parental longevity (father's age at death)	317,652 British ancestry individuals	NA	12q24.12	SH2B3, ATXN2	SH2B3, ATXN2			ENSG00000111252, ENSG00000204842	NA	NA	rs3184504-T	rs3184504	0	3184504	missense_variant	0	0.483	4e-08	7.39794		0.0145	[0.0094-0.0196] unit decrease	Affymetrix [11535925] (imputed)	N
7	rs7137828	12	111884608	rs3184504	2018-07-11	29531354	Malik R	2018-03-12	Nat Genet	www.ncbi.nlm.nih.gov/pubmed/29531354	Multiancestry genome-wide association study of 520,000 subjects identifies 32 loci associated with stroke and stroke subtypes.	Stroke	40,585 European ancestry cases, 406,111 European ancestry controls, 17,369 East Asian ancestry cases, 28,195 East Asian ancestry controls, 2,437 South Asian ancestry cases, 6,707 South Asian ancestry controls, 5,541 African American cases, 15,154 African American controls, 365 Asian ancestry cases, 333 Asian ancestry controls, 865 Latin American cases, 692 Latin American controls	NA	12q24.12	SH2B3	SH2B3, ATXN2			ENSG00000111252, ENSG00000204842	NA	NA	rs3184504-?	rs3184504	0	3184504	missense_variant	0	NR	9e-12	11.0458		NA		NR [~ 8000000] (imputed)	N
7	rs7137828	12	111884608	rs3184504	2019-01-18	29531354	Malik R	2018-03-12	Nat Genet	www.ncbi.nlm.nih.gov/pubmed/29531354	Multiancestry genome-wide association study of 520,000 subjects identifies 32 loci associated with stroke and stroke subtypes.	Stroke	40,585 European ancestry cases, 406,111 European ancestry controls	NA	12q24.12	SH2B3	SH2B3, ATXN2			ENSG00000111252, ENSG00000204842	NA	NA	rs3184504-?	rs3184504	0	3184504	missense_variant	0	NR	6e-12	11.2218		NA		NR [~ 8000000] (imputed)	N
7	rs7137828	12	111884608	rs3184504	2018-08-21	29917119	Schmit SL	2018-06-16	J Natl Cancer Inst	www.ncbi.nlm.nih.gov/pubmed/29917119	Novel Common Genetic Susceptibility Loci for Colorectal Cancer.	Colorectal cancer	36,948 European ancestry cases, 30,864 European ancestry controls	12,952 European ancestry cases, 48,383 European ancestry controls, 8,580 East Asian ancestry cases, 13,050 East Asian ancestry controls, 1,611 Hispanic cases, 4,330 Hispanic controls, 1,894 African American cases, 4,703 African American controls	12q24.12	NR	SH2B3, ATXN2			ENSG00000111252, ENSG00000204842	NA	NA	rs3184504-C	rs3184504	0	3184504	missense_variant	0	0.536	2e-10	9.69897	(EA)	1.07527	[1.05-1.1]	Affymetrix, Illumina [12931465] (imputed)	N
7	rs7137828	12	111884608	rs3184504	2019-01-18	29531354	Malik R	2018-03-12	Nat Genet	www.ncbi.nlm.nih.gov/pubmed/29531354	Multiancestry genome-wide association study of 520,000 subjects identifies 32 loci associated with stroke and stroke subtypes.	Ischemic stroke	34,217 European ancestry cases, 406,111 European ancestry controls	NA	12q24.12	SH2B3	SH2B3, ATXN2			ENSG00000111252, ENSG00000204842	NA	NA	rs3184504-?	rs3184504	0	3184504	missense_variant	0	NR	1e-14	14		NA		NR [~ 8000000] (imputed)	N
7	rs7137828	12	111884608	rs3184504	2018-07-11	29531354	Malik R	2018-03-12	Nat Genet	www.ncbi.nlm.nih.gov/pubmed/29531354	Multiancestry genome-wide association study of 520,000 subjects identifies 32 loci associated with stroke and stroke subtypes.	Ischemic stroke	34,217 European ancestry cases, 406,111 European ancestry controls, 17,369 East Asian ancestry cases, 28,195 East Asian ancestry controls, 2,437 South Asian ancestry cases, 6,707 South Asian ancestry controls, 5,541 African American cases, 15,146 African American controls, 222 Asian ancestry cases, 333 Asian ancestry controls, 555 Latin American cases, 692 Latin American controls	NA	12q24.12	SH2B3	SH2B3, ATXN2			ENSG00000111252, ENSG00000204842	NA	NA	rs3184504-?	rs3184504	0	3184504	missense_variant	0	NR	2e-14	13.699		NA		NR [~ 8000000] (imputed)	N
7	rs7137828	12	111884608	rs3184504	2018-07-11	29531354	Malik R	2018-03-12	Nat Genet	www.ncbi.nlm.nih.gov/pubmed/29531354	Multiancestry genome-wide association study of 520,000 subjects identifies 32 loci associated with stroke and stroke subtypes.	Ischemic stroke (large artery atherosclerosis)	4,373 European ancestry cases, 406,111 European ancestry controls, 1,626 East Asian ancestry cases, 28,195 East Asian ancestry controls, 355 South Asian ancestry cases, 6,707 South Asian ancestry controls, 259 African American cases, 15,146 African American controls, 34 Asian ancestry cases, 333 Asian ancestry controls, 41 Latin American cases, 692 Latin American controls	NA	12q24.12	SH2B3	SH2B3, ATXN2			ENSG00000111252, ENSG00000204842	NA	NA	rs3184504-?	rs3184504	0	3184504	missense_variant	0	NR	4e-06	5.39794		NA		NR [~ 8000000] (imputed)	N
7	rs7137828	12	111884608	rs3184504	2018-07-11	29531354	Malik R	2018-03-12	Nat Genet	www.ncbi.nlm.nih.gov/pubmed/29531354	Multiancestry genome-wide association study of 520,000 subjects identifies 32 loci associated with stroke and stroke subtypes.	Ischemic stroke (small-vessel)	5,386 European ancestry cases, 192,662 European ancestry controls, 5,096 East Asian ancestry cases, 28,195 East Asian ancestry controls, 314 South Asian ancestry cases, 6,707 South Asian ancestry controls, 694 African American cases, 15,146 African American controls, 134 Asian ancestry cases, 333 Asian ancestry controls, 86 Latin American cases, 692 Latin American controls	NA	12q24.12	SH2B3	SH2B3, ATXN2			ENSG00000111252, ENSG00000204842	NA	NA	rs3184504-?	rs3184504	0	3184504	missense_variant	0	NR	6e-06	5.22185		NA		NR [~ 8000000] (imputed)	N
7	rs7137828	12	111884608	rs3184504	2016-10-06	26621817	Cheng TH	2015-12-01	Sci Rep	www.ncbi.nlm.nih.gov/pubmed/26621817	Meta-analysis of genome-wide association studies identifies common susceptibility polymorphisms for colorectal and endometrial cancer near SH2B3 and TSHZ1.	Colorectal or endometrial cancer	5,725 European ancestry colorectal carcinoma cases, 2,212 European ancestry endometrial carcinoma cases, 13,396 European ancestry controls	4,330 European ancestry endometrial carcinoma cases, 26,849 European ancestry controls	12q24.12	SH2B3	SH2B3, ATXN2			ENSG00000111252, ENSG00000204842	NA	NA	rs3184504-C	rs3184504	0	3184504	missense_variant	0	0.52	8e-09	8.09691	(same direction)	1.1	[1.06-1.13]	Illumina [up to 6000000] (imputed)	N
7	rs7137828	12	111884608	rs3184504	2016-10-14	26390057	Kato N	2015-09-21	Nat Genet	www.ncbi.nlm.nih.gov/pubmed/26390057	Trans-ancestry genome-wide association study identifies 12 genetic loci influencing blood pressure and implicates a role for DNA methylation.	Diastolic blood pressure	31,516 East Asian ancestry individuals, 35,352 European ancestry individuals, 33,126 South Asian ancestry individuals	87,205 individuals, 48,268 East Asian ancestry individuals, 68,456 European ancestry individuals, 16,328 South Asian ancestry individuals	12q24.12	SH2B3	SH2B3, ATXN2			ENSG00000111252, ENSG00000204842	NA	NA	rs3184504-T	rs3184504	0	3184504	missense_variant	0	0.4615	2e-10	9.69897	(EA)	0.5387	[0.37-0.71] mmHg increase	Affymetrix, Illumina, Perlegen [~ 2100000] (imputed)	N
7	rs7137828	12	111884608	rs3184504	2014-07-23	24262325	Dichgans M	2013-11-21	Stroke	www.ncbi.nlm.nih.gov/pubmed/24262325	Shared genetic susceptibility to ischemic stroke and coronary artery disease: a genome-wide analysis of common variants.	Coronary artery disease	33,398 cases, 75,726 controls	NA	12q24.12	SH2B3	SH2B3, ATXN2			ENSG00000111252, ENSG00000204842	NA	NA	rs3184504-T	rs3184504	0	3184504	missense_variant	0	NR	9e-07	6.04576		1.07	[1.04-1.11]	Illumina [575000] (imputed)	N
7	rs7137828	12	111884608	rs3184504	2011-10-21	21909115	Ehret GB	2011-09-11	Nature	www.ncbi.nlm.nih.gov/pubmed/21909115	Genetic variants in novel pathways influence blood pressure and cardiovascular disease risk.	Diastolic blood pressure	69,395 European ancestry individuals	Up to 133,361 European ancestry individuals	12q24.12	SH2B3	SH2B3, ATXN2			ENSG00000111252, ENSG00000204842	NA	NA	rs3184504-T	rs3184504	0	3184504	missense_variant	0	0.47	4e-25	24.3979		0.448	[NR] mmHg increase	Affymetrix, Illumina [~ 2500000] (imputed)	N
7	rs7137828	12	111884608	rs3184504	2015-05-05	22139419	Gieger C	2011-11-30	Nature	www.ncbi.nlm.nih.gov/pubmed/22139419	New gene functions in megakaryopoiesis and platelet formation.	Platelet count	38,891 European ancestry individuals, 1,661 Val Borbera (founder/genetic isolate) individuals, 521 Carlantino (founder/genetic isolate) individuals, 1,198 Friuli Venezia Giulia (founder/genetic isolate) individuals, 1,213 South Tyrolean (founder/genetic isolate) individuals, 890 Sorbian (founder/genetic isolate) individuals, 4,292 Sardinian (founder/genetic isolate) individuals	Up to 16,949 European ancestry individuals, 854 Cliento (founder/genetic isolate) individuals, 1,035 Talana (founder/genetic isolate) individuals	12q24.12	SH2B3	SH2B3, ATXN2			ENSG00000111252, ENSG00000204842	NA	NA	rs3184504-T	rs3184504	0	3184504	missense_variant	0	NR	1e-26	26		3.99	[3.26-4.72] 10^9/l increase	Affymetrix, Illumina [~ 2500000] (imputed)	N
7	rs7137828	12	111884608	rs3184504	2010-06-13	20453842	Stahl EA	2010-05-09	Nat Genet	www.ncbi.nlm.nih.gov/pubmed/20453842	Genome-wide association study meta-analysis identifies seven new rheumatoid arthritis risk loci.	Rheumatoid arthritis	5,539 European ancestry cases, 20,169 European ancestry controls	6,768 European ancestry cases, 8,806 European ancestry controls	12q24.12	SH2B3	SH2B3, ATXN2			ENSG00000111252, ENSG00000204842	NA	NA	rs3184504-T	rs3184504	0	3184504	missense_variant	0	0.51	6e-06	5.22185		1.08	[NR]	Affymetrix, Illumina [~ 2716259] (imputed)	N
7	rs7137828	12	111884608	rs3184504	2013-03-19	23222517	van der Harst P	2012-12-05	Nature	www.ncbi.nlm.nih.gov/pubmed/23222517	Seventy-five genetic loci influencing the human red blood cell.	Red blood cell traits	62,553 European ancestry individuals, 9,308 South Asian ancestry individuals	63,506 European ancestry individuals	12q24.12	SH2B3, ATXN2	SH2B3, ATXN2			ENSG00000111252, ENSG00000204842	NA	NA	rs3184504-T	rs3184504	0	3184504	missense_variant	0	0.48	4e-19	18.3979	(EA, Hgb)	0.051	[0.039-0.063] unit increase	Affymetrix, Illumina, Perlegen [2711806] (imputed)	N
7	rs7137828	12	111884608	rs3184504	2013-06-06	23417110	Tin A	2013-02-16	Hum Genet	www.ncbi.nlm.nih.gov/pubmed/23417110	Genome-wide association study identified the human leukocyte antigen region as a novel locus for plasma beta-2 microglobulin.	Beta-2 microglubulin plasma levels	6,728 European ancestry individuals		12q24.12	SH2B3, ATXN2	SH2B3, ATXN2			ENSG00000111252, ENSG00000204842	NA	NA	rs3184504-C	rs3184504	0	3184504	missense_variant	0	0.49	3e-08	7.52288		0.02	[0.012-0.028] unit decrease	Affymetrix [2500000] (imputed)	N
7	rs7137828	12	111884608	rs3184504	2016-07-24	26192919	Liu JZ	2015-07-20	Nat Genet	www.ncbi.nlm.nih.gov/pubmed/26192919	Association analyses identify 38 susceptibility loci for inflammatory bowel disease and highlight shared genetic risk across populations.	Inflammatory bowel disease	12,882 European ancestry cases, 21,770 European ancestry controls	25,273 European ancestry cases, 26,715 European ancestry controls, 548 Iranian ancestry cases, 342 Iranian ancestry control, 1,423 Indian ancestry cases, 990 Indian ancestry controls, 2,824 East Asian ancestry cases, 3,719 East Asian ancestry controls	12q24.12	NR	SH2B3, ATXN2			ENSG00000111252, ENSG00000204842	NA	NA	rs3184504-?	rs3184504	0	3184504	missense_variant	0	NR	1e-09	9	(EA)	NA		Affymetrix, Illumina [~ 9000000] (imputed)	N
7	rs7137828	12	111884608	rs3184504	2016-09-12	26343387	Nikpay M	2015-09-07	Nat Genet	www.ncbi.nlm.nih.gov/pubmed/26343387	A comprehensive 1,000 Genomes-based genome-wide association meta-analysis of coronary artery disease.	Coronary artery disease	42,096 European ancestry cases, 361 African American cases, 758 Hispanic American cases, 12,658 South Asian ancestry cases, 1,802 Lebanese ancestry cases, 3,614 East Asian ancestry cases, 99,121 European ancestry controls, 2,778 African American controls, 3,337 Hispanic American controls, 12,899 South Asian ancestry controls, 466 Lebanese ancestry controls, 7,709 East Asian ancestry controls	NA	12q24.12	SH2B3	SH2B3, ATXN2			ENSG00000111252, ENSG00000204842	NA	NA	rs3184504-T	rs3184504	0	3184504	missense_variant	0	0.421808	1e-09	9		1.07	[1.04- 1.09]	Affymetrix, Illumina [8600000] (imputed)	N
7	rs7137828	12	111884608	rs3184504	2016-06-10	26151821	Schumacher FR	2015-07-07	Nat Commun	www.ncbi.nlm.nih.gov/pubmed/26151821	Genome-wide association study of colorectal cancer identifies six new susceptibility loci.	Colorectal cancer	18,299 European ancestry cases, 19,656 European ancestry controls	4,725 East Asian ancestry cases, 9,969 East Asian ancestry controls	12q24.12	CUX2, BRAP, ACAD10, SH2B3	SH2B3, ATXN2			ENSG00000111252, ENSG00000204842	NA	NA	rs3184504-C	rs3184504	0	3184504	missense_variant	0	0.53	2e-08	7.69897	(EA)	1.09	[1.06鈥1.12]	Affymetrix, Illumina [~ 2500000] (imputed)	N
7	rs7137828	12	111884608	rs3184504	2016-06-10	26151821	Schumacher FR	2015-07-07	Nat Commun	www.ncbi.nlm.nih.gov/pubmed/26151821	Genome-wide association study of colorectal cancer identifies six new susceptibility loci.	Colorectal cancer	18,299 European ancestry cases, 19,656 European ancestry controls	4,725 East Asian ancestry cases, 9,969 East Asian ancestry controls	12q24.12	SH2B3, CUX2, BRAP, ACAD10	SH2B3, ATXN2			ENSG00000111252, ENSG00000204842	NA	NA	rs3184504-C	rs3184504	0	3184504	missense_variant	0	0.53	2e-08	7.69897		1.09	[1.06-1.12]	Affymetrix, Illumina [~ 2500000] (imputed)	N
7	rs7137828	12	111884608	rs3184504	2018-04-25	22057235	Trynka G	2011-11-06	Nat Genet	www.ncbi.nlm.nih.gov/pubmed/22057235	Dense genotyping identifies and localizes multiple common and rare variant association signals in celiac disease.	Celiac disease	11,812 European ancestry cases, 229 Indian ancestry cases, 11,837 European ancestry controls, 391 Indian ancestry controls	NA	12q24.12	SH2B3, ATXN2	SH2B3, ATXN2			ENSG00000111252, ENSG00000204842	NA	NA	rs3184504-C	rs3184504	0	3184504	missense_variant	0	0.488	5e-21	20.301		1.19		Illumina [139553]	N
7	rs7137828	12	111884608	rs3184504	2018-12-06	23603763	Liu JZ	2013-06-01	Nat Genet	www.ncbi.nlm.nih.gov/pubmed/23603763	Dense genotyping of immune-related disease regions identifies nine new risk loci for primary sclerosing cholangitis.	Primary sclerosing cholangitis	3,789 European ancestry cases, 25,079 European ancestry controls	NA	12q24.12	SH2B3, ATXN2	SH2B3, ATXN2			ENSG00000111252, ENSG00000204842	NA	NA	rs3184504-A	rs3184504	0	3184504	missense_variant	0	0.488	6e-11	10.2218		1.18	[1.12-1.24]	Illumina [140322] (imputed)	N
7	rs7137828	12	111884608	rs3184504	2017-09-22	28739976	Wain LV	2017-07-24	Hypertension	www.ncbi.nlm.nih.gov/pubmed/28739976	Novel Blood Pressure Locus and Gene Discovery Using Genome-Wide Association Study and Expression Data Sets From Blood and the Kidney.	Diastolic blood pressure	150,134 European ancestry individuals	87,359 European ancestry individuals, 140,886 European and unknown ancestry individuals	12q24.12	SH2B3	SH2B3, ATXN2			ENSG00000111252, ENSG00000204842	NA	NA	rs3184504-C	rs3184504	0	3184504	missense_variant	0	0.523	3e-24	23.5229	(EA, initial)	0.457	[0.37-0.55] unit decrease	Affymetrix, Illumina, Perlegen [7994604] (imputed)	N
7	rs7137828	12	111884608	rs3184504	2018-01-29	29212778	van der Harst P	2017-12-06	Circ Res	www.ncbi.nlm.nih.gov/pubmed/29212778	Identification of 64 Novel Genetic Loci Provides an Expanded View on the Genetic Architecture of Coronary Artery Disease.	Coronary artery disease	88,192 cases, 162,544 controls	34,541 cases, 261,984 controls	12q24.12	ATXN2, SH2B3	SH2B3, ATXN2			ENSG00000111252, ENSG00000204842	NA	NA	rs3184504-T	rs3184504	0	3184504	missense_variant	0	0.4721	5e-30	29.301		0.0742	[0.061-0.087] unit increase	NR [8041861] (imputed)	N
7	rs7137828	12	111884608	rs3184504	2018-07-30	27618447	Surendran P	2016-10-01	Nat Genet	www.ncbi.nlm.nih.gov/pubmed/27618447	Trans-ancestry meta-analyses identify rare and common variants associated with blood pressure and hypertension.	Diastolic blood pressure	up to 165,276 European ancestry individuals, up to 27,487 South Asian ancestry individuals	up to 125,713 European ancestry individuals, up to 2,641 South Asian ancestry individuals, 4,632 Hispanic individuals, 22,077 African American individuals	12q24.12	SH2B3	SH2B3, ATXN2			ENSG00000111252, ENSG00000204842	NA	NA	rs3184504-T	rs3184504	0	3184504	missense_variant	0	0.4594	3e-20	19.5229		0.032	mmHg increase	Illumina [242296]	N
7	rs7137828	12	111884608	rs3184504	2019-02-14	29507422	Hoffmann TJ	2018-03-05	Nat Genet	www.ncbi.nlm.nih.gov/pubmed/29507422	A large electronic-health-record-based genome-wide study of serum lipids.	Total cholesterol levels	76,627 European ancestry individuals, 7,795 Hispanic individuals, 6,855 East Asian ancestry individuals, 2,958 African American individuals, 439 South Asian ancestry individuals	NA	12q24.12	NR	SH2B3, ATXN2			ENSG00000111252, ENSG00000204842	NA	NA	rs3184504-T	rs3184504	0	3184504	missense_variant	0	0.495	6e-14	13.2218	(EA)	0.034	unit decrease	Affymetrix [at least 7091467] (imputed)	N
7	rs7137828	12	111884608	rs3184504	2019-02-14	29507422	Hoffmann TJ	2018-03-05	Nat Genet	www.ncbi.nlm.nih.gov/pubmed/29507422	A large electronic-health-record-based genome-wide study of serum lipids.	Total cholesterol levels	76,627 European ancestry individuals, 7,795 Hispanic individuals, 6,855 East Asian ancestry individuals, 2,958 African American individuals, 439 South Asian ancestry individuals	NA	12q24.12	NR	SH2B3, ATXN2			ENSG00000111252, ENSG00000204842	NA	NA	rs3184504-T	rs3184504	0	3184504	missense_variant	0	NR	2e-14	13.699		0.033	unit decrease	Affymetrix [at least 7091467] (imputed)	N
7	rs7137828	12	111884608	rs3184504	2009-06-01	19430480	Barrett JC	2009-05-10	Nat Genet	www.ncbi.nlm.nih.gov/pubmed/19430480	Genome-wide association study and meta-analysis find that over 40 loci affect risk of type 1 diabetes.	Type 1 diabetes	7,514 European ancestry cases, 9,045 European ancestry controls	4,267 European ancestry cases, 4,670 European ancestry controls, 4,342 European ancestry trios from 2,319 families	12q24.12	SH2B3	SH2B3, ATXN2			ENSG00000111252, ENSG00000204842	NA	NA	rs3184504-?	rs3184504	0	3184504	missense_variant	0	NR	3e-27	26.5229		NA		Affymetrix, Illumina [841622] (imputed)	N
7	rs7137828	12	111884608	rs3184504	2009-05-19	19430479	Levy D	2009-05-10	Nat Genet	www.ncbi.nlm.nih.gov/pubmed/19430479	Genome-wide association study of blood pressure and hypertension.	Systolic blood pressure	29,136 European ancestry individuals	34,433 European ancestry individuals	12q24.12	SH2B3	SH2B3, ATXN2			ENSG00000111252, ENSG00000204842	NA	NA	rs3184504-T	rs3184504	0	3184504	missense_variant	0	0.48	5e-09	8.30103		0.58	[0.38-0.78] mm Hg increase	Affymetrix, Illumina [2533153] (imputed)	N
7	rs7137828	12	111884608	rs3184504	2009-05-19	19430479	Levy D	2009-05-10	Nat Genet	www.ncbi.nlm.nih.gov/pubmed/19430479	Genome-wide association study of blood pressure and hypertension.	Diastolic blood pressure	29,136 European ancestry individuals	34,433 European ancestry individuals	12q24.12	SH2B3	SH2B3, ATXN2			ENSG00000111252, ENSG00000204842	NA	NA	rs3184504-T	rs3184504	0	3184504	missense_variant	0	0.48	3e-14	13.5229		0.48	[0.36-0.60] mm Hg increase	Affymetrix, Illumina [2533153] (imputed)	N
7	rs7137828	12	111884608	rs3184504	2009-03-01	19198610	Gudbjartsson DF	2009-02-08	Nat Genet	www.ncbi.nlm.nih.gov/pubmed/19198610	Sequence variants affecting eosinophil numbers associate with asthma and myocardial infarction.	Eosinophil counts	9,392 European ancestry individuals	12,118 European ancestry individuals, 5,212 East Asian ancestry individuals	12q24.12	SH2B3	SH2B3, ATXN2			ENSG00000111252, ENSG00000204842	NA	NA	rs3184504-T	rs3184504	0	3184504	missense_variant	0	0.38	7e-19	18.1549	(EA)	7.6	[5.9-9.3] % standard unit increase	Illumina [312179]	N
7	rs7137828	12	111884608	rs3184504	2011-04-11	21378990	Schunkert H	2011-03-06	Nat Genet	www.ncbi.nlm.nih.gov/pubmed/21378990	Large-scale association analysis identifies 13 new susceptibility loci for coronary artery disease.	Coronary heart disease	22,233 European ancestry cases, 64,762 European ancestry controls	56,682 European ancestry cases and controls	12q24.12	SH2B3	SH2B3, ATXN2			ENSG00000111252, ENSG00000204842	NA	NA	rs3184504-T	rs3184504	0	3184504	missense_variant	0	0.44	6e-06	5.22185		1.07	[1.04-1.10]	Affymetrix, Illumina [~ 2300000] (imputed)	N
7	rs7137828	12	111884608	rs3184504	2011-09-21	21829393	Plagnol V	2011-08-04	PLoS Genet	www.ncbi.nlm.nih.gov/pubmed/21829393	Genome-wide association analysis of autoantibody positivity in type 1 diabetes cases.	Type 1 diabetes	8,506 European ancestry cases, up to 10,596 European ancestry controls	NA	12q24.12	SH2B3	SH2B3, ATXN2			ENSG00000111252, ENSG00000204842	NA	NA	rs3184504-T	rs3184504	0	3184504	missense_variant	0	NR	2e-38	37.699		1.3	[NR]	Affymetrix, Illumina [NR]	N
7	rs7137828	12	111884608	rs3184504	2012-05-25	22493691	Eriksson N	2012-04-06	PLoS One	www.ncbi.nlm.nih.gov/pubmed/22493691	Novel associations for hypothyroidism include known autoimmune risk loci.	Hypothyroidism	3,736 European ancestry cases, 35,546 European ancestry controls	NA	12q24.12	SH2B3, ATXN2, LOC100101246, BRAP, NAA25, C12orf51, PTPN11	SH2B3, ATXN2			ENSG00000111252, ENSG00000204842	NA	NA	rs3184504-T	rs3184504	0	3184504	missense_variant	0	0.502	3e-12	11.5229		1.2	[1.14-1.27]	Illumina [870065]	N
7	rs7137828	12	111884608	rs3184504	2019-02-28	30254083	Cousminer DL	2018-09-25	Diabetes Care	www.ncbi.nlm.nih.gov/pubmed/30254083	First Genome-Wide Association Study of Latent Autoimmune Diabetes in Adults Reveals Novel Insights Linking Immune and Metabolic Diabetes.	Latent autoimmune diabetes vs. type 2 diabetes	2,779 European ancestry latent autoimmune diabetes cases, 10,396 European ancestry type 2 diabetes cases	NA	12q24.12	SH2B3	SH2B3, ATXN2			ENSG00000111252, ENSG00000204842	NA	NA	rs3184504-?	rs3184504	0	3184504	missense_variant	0	0.52	2e-08	7.69897		1.24	[1.151-1.336]	Affymetrix, Illumina [8328843] (imputed)	N
7	rs7137828	12	111884608	rs3184504	2019-08-05	31043758	Warrington NM	2019-05-01	Nat Genet	www.ncbi.nlm.nih.gov/pubmed/31043758	Maternal and fetal genetic effects on birth weight and their relevance to cardio-metabolic risk factors.	Offspring birth weight	210,267 European ancestry individuals, 19,802 individuals	NR	12q24.12	SH2B3	SH2B3, ATXN2			ENSG00000111252, ENSG00000204842	NA	NA	rs3184504-C	rs3184504	0	3184504	missense_variant	0	0.517856	1e-33	33		0.036552	[0.031-0.042] unit increase	Affymetrix, Illumina [14869762] (imputed)	N
7	rs7137828	12	111884608	rs3184504	2019-08-05	31043758	Warrington NM	2019-05-01	Nat Genet	www.ncbi.nlm.nih.gov/pubmed/31043758	Maternal and fetal genetic effects on birth weight and their relevance to cardio-metabolic risk factors.	Birth weight	298,142 European ancestry individuals, 6,635 African American individuals, 1,449 Filipino individuals, 420 Turkish individuals, 365 Moroccan individuals, 395 Surinamese individuals, 1,052 Afro-Caribbean individuals, 612 Hispanic individuals, 1,180 Thai individuals, 840 Chinese ancestry individuals, 10,133 individuals	NR	12q24.12	SH2B3	SH2B3, ATXN2			ENSG00000111252, ENSG00000204842	NA	NA	rs3184504-C	rs3184504	0	3184504	missense_variant	0	0.520699	3e-19	18.5229		0.022966	[0.018-0.028] unit increase	Affymetrix, Illumina [15144367] (imputed)	N
7	rs7137828	12	111884608	rs3184504	2022-07-13	35760791	Blair DR	2022-06-27	Nat Commun	www.ncbi.nlm.nih.gov/pubmed/35760791	Common genetic variation associated with Mendelian disease severity revealed through cryptic phenotype analysis.	Cryptic phenotype that captures alpha-1-antitrypsin deficiency severity	308,095 European ancestry individuals depleted of ADPKD cases	NA	12q24.12		SH2B3, ATXN2			ENSG00000111252, ENSG00000204842	NA	NA	rs3184504-T	rs3184504	0	3184504	missense_variant	0	NR	4e-09	8.39794		0.007	[0.0047-0.0093] unit increase	Affymetrix [579430]	N
7	rs7137828	12	111884608	rs3184504	2020-09-21	32888493	Chen MH	2020-09-01	Cell	www.ncbi.nlm.nih.gov/pubmed/32888493	Trans-ethnic and Ancestry-Specific Blood-Cell Genetics in 746,667 Individuals from 5 Global Populations.	Monocyte count	639,696 African American or Afro-Caribbean, African ancestry, European ancestry, East Asian ancestry, Hispanic or Latin American and South Asian ancestry individuals	NA	12q24.12	NR	SH2B3, ATXN2			ENSG00000111252, ENSG00000204842	NA	NA	rs3184504-C	rs3184504	0	3184504	missense_variant	0	0.598619	1e-136	136		NA		Affymetrix, Illumina [23467995] (imputed)	N
7	rs7137828	12	111884608	rs3184504	2018-10-19	30093612	O'Mara TA	2018-08-09	Nat Commun	www.ncbi.nlm.nih.gov/pubmed/30093612	Identification of nine new susceptibility loci for endometrial cancer.	Endometrial cancer (endometrioid histology)	8,758 European ancestry cases, 46,126 European ancestry controls	NA	12q24.12	SH2B3	SH2B3, ATXN2			ENSG00000111252, ENSG00000204842	NA	NA	rs3184504-C	rs3184504	0	3184504	missense_variant	0	0.515767	6e-09	8.22185		1.11	[1.07-1.15]	Affymetrix, Illumina [~ 11700000] (imputed)	N
7	rs7137828	12	111884608	rs3184504	2018-10-19	30093612	O'Mara TA	2018-08-09	Nat Commun	www.ncbi.nlm.nih.gov/pubmed/30093612	Identification of nine new susceptibility loci for endometrial cancer.	Endometrial cancer	12,906 European ancestry cases, 108,979 European ancestry controls	NA	12q24.12	SH2B3	SH2B3, ATXN2			ENSG00000111252, ENSG00000204842	NA	NA	rs3184504-C	rs3184504	0	3184504	missense_variant	0	0.52	1e-10	10		1.1	[1.07-1.14]	Affymetrix, Illumina [~ 11700000] (imputed)	N
7	rs7137828	12	111884608	rs3184504	2020-09-21	32888493	Chen MH	2020-09-01	Cell	www.ncbi.nlm.nih.gov/pubmed/32888493	Trans-ethnic and Ancestry-Specific Blood-Cell Genetics in 746,667 Individuals from 5 Global Populations.	Neutrophil count	519,288 European ancestry individuals	NA	12q24.12	NR	SH2B3, ATXN2			ENSG00000111252, ENSG00000204842	NA	NA	rs3184504-C	rs3184504	0	3184504	missense_variant	0	0.517462	2e-52	51.699		0.029388	[0.026-0.033] SD unit decrease	Affymetrix, Illumina [50250472] (imputed)	N
7	rs7137828	12	111884608	rs3184504	2019-07-01	31217584	Wojcik GL	2019-06-19	Nature	www.ncbi.nlm.nih.gov/pubmed/31217584	Genetic analyses of diverse populations improves discovery for complex traits.	Platelet count	8,850 African American individuals, 18,949 Hispanic/Latino individuals, 541 Asian ancestry individuals, 603 Native American ancestry individuals, 385 individuals	NA	12q24.12	NR	SH2B3, ATXN2			ENSG00000111252, ENSG00000204842	NA	NA	rs3184504-?	rs3184504	0	3184504	missense_variant	0	NR	5e-06	5.30103		2.9843	[1.7-4.27] unit decrease	Illumina [30743395] (imputed)	N
7	rs7137828	12	111884608	rs3184504	2019-09-02	28628107	Jonsson S	2017-06-19	Nat Genet	www.ncbi.nlm.nih.gov/pubmed/28628107	Identification of sequence variants influencing immunoglobulin levels.	IgA levels	16,883 Icelandic ancestry individuals	2,151 Swedish ancestry individuals	12q24.12	SH2B3	SH2B3, ATXN2			ENSG00000111252, ENSG00000204842	NA	NA	rs3184504-T	rs3184504	0	3184504	missense_variant	0	0.3793	1e-08	8	(Recessive)	0.11	NR SD units increase	Illumina [21568490] (imputed)	N
7	rs7137828	12	111884608	rs3184504	2020-09-18	32888494	Vuckovic D	2020-09-01	Cell	www.ncbi.nlm.nih.gov/pubmed/32888494	The Polygenic and Monogenic Basis of Blood Traits and Diseases.	Lymphocyte count	408,112 British individuals	NA	12q24.12	SH2B3	SH2B3, ATXN2			ENSG00000111252, ENSG00000204842	NA	NA	rs3184504-C	rs3184504	0	3184504	missense_variant	0	0.518647	0	377.523		0.0916981	[0.087-0.096] unit decrease	Affymetrix [93095623] (imputed)	N
7	rs7137828	12	111884608	rs3184504	2020-10-08	32769997	Zhou W	2020-08-07	Nat Commun	www.ncbi.nlm.nih.gov/pubmed/32769997	GWAS of thyroid stimulating hormone highlights pleiotropic effects and inverse association with thyroid cancer.	Thyroid stimulating hormone levels	119,715 European ancestry individuals	NA	12q24.12	SH2B3	SH2B3, ATXN2			ENSG00000111252, ENSG00000204842	NA	NA	rs3184504-C	rs3184504	0	3184504	missense_variant	0	0.518234	7e-11	10.1549		0.0298	[0.021-0.039] SD decrease	Illumina [22400000] (imputed)	N
7	rs7137828	12	111884608	rs3184504	2020-09-21	32888493	Chen MH	2020-09-01	Cell	www.ncbi.nlm.nih.gov/pubmed/32888493	Trans-ethnic and Ancestry-Specific Blood-Cell Genetics in 746,667 Individuals from 5 Global Populations.	Monocyte count	521,594 European ancestry individuals	NA	12q24.12	NR	SH2B3, ATXN2			ENSG00000111252, ENSG00000204842	NA	NA	rs3184504-C	rs3184504	0	3184504	missense_variant	0	0.517396	2e-139	138.699		0.047075	[0.043-0.051] SD unit decrease	Affymetrix, Illumina [50262088] (imputed)	N
7	rs7137828	12	111884608	rs3184504	2021-03-05	33495596	Tadros R	2021-01-25	Nat Genet	www.ncbi.nlm.nih.gov/pubmed/33495596	Shared genetic pathways contribute to risk of hypertrophic and dilated cardiomyopathies with opposite directions of effect.	Left ventricular end-diastolic volume	19,260 European ancestry individuals	NA	12q24.12	SH2B3	SH2B3, ATXN2			ENSG00000111252, ENSG00000204842	NA	NA	rs3184504-C	rs3184504	0	3184504	missense_variant	0	0.5217	1e-10	10		1.4676	[1.02-1.92] unit increase	Affymetrix [~ 9500000] (imputed)	N
7	rs7137828	12	111884608	rs3184504	2021-03-05	33495596	Tadros R	2021-01-25	Nat Genet	www.ncbi.nlm.nih.gov/pubmed/33495596	Shared genetic pathways contribute to risk of hypertrophic and dilated cardiomyopathies with opposite directions of effect.	Left ventricular end-systolic volume	19,260 European ancestry individuals	NA	12q24.12	SH2B3	SH2B3, ATXN2			ENSG00000111252, ENSG00000204842	NA	NA	rs3184504-C	rs3184504	0	3184504	missense_variant	0	0.5217	2e-06	5.69897		0.6371	[0.38-0.9] unit increase	Affymetrix [~ 9500000] (imputed)	N
7	rs7137828	12	111884608	rs3184504	2020-09-18	32888494	Vuckovic D	2020-09-01	Cell	www.ncbi.nlm.nih.gov/pubmed/32888494	The Polygenic and Monogenic Basis of Blood Traits and Diseases.	High light scatter reticulocyte percentage of red cells	408,112 British individuals	NA	12q24.12	SH2B3	SH2B3, ATXN2			ENSG00000111252, ENSG00000204842	NA	NA	rs3184504-C	rs3184504	0	3184504	missense_variant	0	0.518687	6e-85	84.2218		0.0457569	[0.041-0.05] unit decrease	Affymetrix [93095623] (imputed)	N
7	rs7137828	12	111884608	rs3184504	2019-07-12	29273807	Turcot V	2017-12-22	Nat Genet	www.ncbi.nlm.nih.gov/pubmed/29273807	Protein-altering variants associated with body mass index implicate pathways that control energy intake and expenditure in obesity.	Body mass index	up to 449,889 European ancestry individuals, up to 29,398 South Asian ancestry individuals, up to 27,610 African American individuals, up to 8,839 East Asian individuals, up to 10,772 Hispanic ancestry individuals	up to 196,766 European ancestry individuals	12q24.12	SH2B3	SH2B3, ATXN2			ENSG00000111252, ENSG00000204842	NA	NA	rs3184504-C	rs3184504	0	3184504	missense_variant	0	0.5548	7e-12	11.1549		0.0129	[0.0092-0.0166] unit increase	Illumina [246328]	N
7	rs7137828	12	111884608	rs3184504	2020-09-18	32888494	Vuckovic D	2020-09-01	Cell	www.ncbi.nlm.nih.gov/pubmed/32888494	The Polygenic and Monogenic Basis of Blood Traits and Diseases.	Monocyte count	408,112 British individuals	NA	12q24.12	SH2B3	SH2B3, ATXN2			ENSG00000111252, ENSG00000204842	NA	NA	rs3184504-T	rs3184504	0	3184504	missense_variant	0	0.481392	2e-105	104.699		0.0485116	[0.044-0.053] unit decrease	Affymetrix [93095623] (imputed)	N
7	rs7137828	12	111884608	rs3184504	2020-09-21	32888493	Chen MH	2020-09-01	Cell	www.ncbi.nlm.nih.gov/pubmed/32888493	Trans-ethnic and Ancestry-Specific Blood-Cell Genetics in 746,667 Individuals from 5 Global Populations.	White blood cell count	746,667 African American or Afro-Caribbean, African ancestry, European ancestry, East Asian ancestry, Hispanic or Latin American and South Asian ancestry individuals	NA	12q24.12	NR	SH2B3, ATXN2			ENSG00000111252, ENSG00000204842	NA	NA	rs3184504-C	rs3184504	0	3184504	missense_variant	0	0.624937	8e-290	289.097		NA		Affymetrix, Illumina [24649327] (imputed)	N
7	rs7137828	12	111884608	rs3184504	2020-09-18	32888494	Vuckovic D	2020-09-01	Cell	www.ncbi.nlm.nih.gov/pubmed/32888494	The Polygenic and Monogenic Basis of Blood Traits and Diseases.	Neutrophil count	408,112 British individuals	NA	12q24.12	SH2B3	SH2B3, ATXN2			ENSG00000111252, ENSG00000204842	NA	NA	rs3184504-C	rs3184504	0	3184504	missense_variant	0	0.518633	5e-47	46.301		0.0319386	[0.028-0.036] unit decrease	Affymetrix [93095623] (imputed)	N
7	rs7137828	12	111884608	rs3184504	2019-05-21	30595370	Kichaev G	2018-12-27	Am J Hum Genet	www.ncbi.nlm.nih.gov/pubmed/30595370	Leveraging Polygenic Functional Enrichment to Improve GWAS Power.	Height	approximately 458,000 European ancestry individuals	NA	12q24.12		SH2B3, ATXN2			ENSG00000111252, ENSG00000204842	NA	NA	rs3184504-?	rs3184504	0	3184504	missense_variant	0	NR	1e-09	9		NA		NR [~ 8900000] (imputed)	N
7	rs7137828	12	111884608	rs3184504	2020-09-18	32888494	Vuckovic D	2020-09-01	Cell	www.ncbi.nlm.nih.gov/pubmed/32888494	The Polygenic and Monogenic Basis of Blood Traits and Diseases.	Immature fraction of reticulocytes	408,112 British individuals	NA	12q24.12	SH2B3	SH2B3, ATXN2			ENSG00000111252, ENSG00000204842	NA	NA	rs3184504-C	rs3184504	0	3184504	missense_variant	0	0.518662	9e-31	30.0458		0.0268736	[0.022-0.031] unit decrease	Affymetrix [93095623] (imputed)	N
7	rs7137828	12	111884608	rs3184504	2019-07-01	31217584	Wojcik GL	2019-06-19	Nature	www.ncbi.nlm.nih.gov/pubmed/31217584	Genetic analyses of diverse populations improves discovery for complex traits.	Diastolic blood pressure	11,380 African American individuals, 21,549 Hispanic/Latino individuals, 1,086 Asian ancestry individuals, 636 Native American ancestry individuals, 782 individuals	NA	12q24.12	NR	SH2B3, ATXN2			ENSG00000111252, ENSG00000204842	NA	NA	rs3184504-?	rs3184504	0	3184504	missense_variant	0	NR	8e-08	7.09691		0.635794	[0.4-0.87] unit decrease	Illumina [32101933] (imputed)	N
7	rs7137828	12	111884608	rs3184504	2020-04-17	30572963	Marquez A	2018-12-20	Genome Med	www.ncbi.nlm.nih.gov/pubmed/30572963	Meta-analysis of Immunochip data of four autoimmune diseases reveals novel single-disease and cross-phenotype associations.	Type 1 diabetes	6,670 European ancestry cases, 22,308 European ancestry controls	NA	12q24.12	SH2B3	SH2B3, ATXN2			ENSG00000111252, ENSG00000204842	NA	NA	rs3184504-?	rs3184504	0	3184504	missense_variant	0	0.49	1e-31	31		1.31096		Illumina [252970]	N
7	rs7137828	12	111884608	rs3184504	2020-04-17	30572963	Marquez A	2018-12-20	Genome Med	www.ncbi.nlm.nih.gov/pubmed/30572963	Meta-analysis of Immunochip data of four autoimmune diseases reveals novel single-disease and cross-phenotype associations.	Celiac disease	11,489 European ancestry cases, 22,308 European ancestry controls	NA	12q24.12	SH2B3	SH2B3, ATXN2			ENSG00000111252, ENSG00000204842	NA	NA	rs3184504-?	rs3184504	0	3184504	missense_variant	0		1e-17	17		1.16998		Illumina [252970]	N
7	rs7137828	12	111884608	rs3184504	2020-11-24	33067605	Folkersen L	2020-10-16	Nat Metab	www.ncbi.nlm.nih.gov/pubmed/33067605	Genomic and drug target evaluation of 90 cardiovascular proteins in 30,931 individuals.	C-C motif chemokine 3 levels	21,758 European ancestry individuals	9,173 individuals	12q24.12		SH2B3, ATXN2			ENSG00000111252, ENSG00000204842	NA	NA	rs3184504-T	rs3184504	0	3184504	missense_variant	0	0.46	6e-16	15.2218		0.0713	unit increase	Affymetrix, Illumina [20300000] (imputed)	N
7	rs7137828	12	111884608	rs3184504	2020-09-21	32888493	Chen MH	2020-09-01	Cell	www.ncbi.nlm.nih.gov/pubmed/32888493	Trans-ethnic and Ancestry-Specific Blood-Cell Genetics in 746,667 Individuals from 5 Global Populations.	Neutrophil count	627,215 African American or Afro-Caribbean, African ancestry, European ancestry, East Asian ancestry, Hispanic or Latin American and South Asian ancestry individuals	NA	12q24.12	NR	SH2B3, ATXN2			ENSG00000111252, ENSG00000204842	NA	NA	rs3184504-C	rs3184504	0	3184504	missense_variant	0	0.592435	7e-49	48.1549		NA		Affymetrix, Illumina [23114412] (imputed)	N
7	rs7137828	12	111884608	rs3184504	2018-09-28	30108127	Hoffmann TJ	2018-08-14	Genetics	www.ncbi.nlm.nih.gov/pubmed/30108127	A Large Multi-ethnic Genome-Wide Association Study of Adult Body Mass Index Identifies Novel Loci.	Body mass index	315,347 European ancestry individuals, 8,322 Hispanic/Latino individuals, 7,290 East Asian ancestry individuals, 3,069 African American individuals, 459 South Asian ancestry individuals	431,743 European ancestry individuals, 9,275 South Asian ancestry individuals, 8,261 African British individuals, 1,822 East Asian ancestry individuals, 7,620 individuals	12q24.12	NR	SH2B3, ATXN2			ENSG00000111252, ENSG00000204842	NA	NA	rs3184504-T	rs3184504	0	3184504	missense_variant	0	NR	6e-09	8.22185		0.015	[NR] unit decrease	Affymetrix [at least 28613428] (imputed)	N
7	rs7137828	12	111884608	rs3184504	2022-02-14	32929287	Orru V	2020-09-14	Nat Genet	www.ncbi.nlm.nih.gov/pubmed/32929287	Complex genetic signatures in immune cells underlie autoimmunity and inform therapy.	Central Memory CD4+ T cell Absolute Count	3,395 Sardinian (founder/genetic isolate) ancestry individuals	NA	12q24.12		SH2B3, ATXN2			ENSG00000111252, ENSG00000204842	NA	NA	rs3184504-C	rs3184504	0	3184504	missense_variant	0	0.52916	3e-09	8.52288		0.1609	[0.11-0.21] unit decrease	Illumina [18332267] (imputed)	N
7	rs7137828	12	111884608	rs3184504	2022-05-31	33875891	Smith SM	2021-04-19	Nat Neurosci	www.ncbi.nlm.nih.gov/pubmed/33875891	An expanded set of genome-wide association studies of brain imaging phenotypes in UK Biobank.	IDP dMRI TBSS OD Posterior corona radiata R	20,859 British ancestry individuals	10,496 British ancestry individuals	12q24.12		SH2B3, ATXN2			ENSG00000111252, ENSG00000204842	NA	NA	rs3184504-C	rs3184504	0	3184504	missense_variant	0	0.524	3e-10	9.52288		0.062	[0.042-0.082] unit increase	Affymetrix [17103079] (imputed)	N
7	rs7137828	12	111884608	rs3184504	2022-02-14	32929287	Orru V	2020-09-14	Nat Genet	www.ncbi.nlm.nih.gov/pubmed/32929287	Complex genetic signatures in immune cells underlie autoimmunity and inform therapy.	CD4+ T cell Absolute Count	3,652 Sardinian (founder/genetic isolate) ancestry individuals	NA	12q24.12		SH2B3, ATXN2			ENSG00000111252, ENSG00000204842	NA	NA	rs3184504-C	rs3184504	0	3184504	missense_variant	0	0.53053	8e-12	11.0969		0.1838	[0.13-0.24] unit decrease	Illumina [18427348] (imputed)	N
7	rs7137828	12	111884608	rs3184504	2022-02-14	32929287	Orru V	2020-09-14	Nat Genet	www.ncbi.nlm.nih.gov/pubmed/32929287	Complex genetic signatures in immune cells underlie autoimmunity and inform therapy.	T cell Absolute Count	3,653 Sardinian (founder/genetic isolate) ancestry individuals	NA	12q24.12		SH2B3, ATXN2			ENSG00000111252, ENSG00000204842	NA	NA	rs3184504-C	rs3184504	0	3184504	missense_variant	0	0.53039	3e-08	7.52288		0.1468	[0.095-0.198] unit decrease	Illumina [18427377] (imputed)	N
7	rs7137828	12	111884608	rs3184504	2022-02-14	32929287	Orru V	2020-09-14	Nat Genet	www.ncbi.nlm.nih.gov/pubmed/32929287	Complex genetic signatures in immune cells underlie autoimmunity and inform therapy.	CD4 on naive CD4+ T cell	2,910 Sardinian (founder/genetic isolate) ancestry individuals	NA	12q24.12		SH2B3, ATXN2			ENSG00000111252, ENSG00000204842	NA	NA	rs3184504-C	rs3184504	0	3184504	missense_variant	0	0.52955	5e-08	7.30103		0.1576	[0.1-0.21] unit decrease	Illumina [17945511] (imputed)	N
7	rs7137828	12	111884608	rs3184504	2022-11-17	34887591	Graham SE	2021-12-09	Nature	www.ncbi.nlm.nih.gov/pubmed/34887591	The power of genetic diversity in genome-wide association studies of lipids.	Non-HDL cholesterol levels	1,320,016 European ancestry individuals	NA	12q24.12		SH2B3, ATXN2			ENSG00000111252, ENSG00000204842	NA	NA	rs3184504-T	rs3184504	0	3184504	missense_variant	0	0.467753	2e-24	23.699		0.0197839	[0.017-0.023] unit decrease	NR [52000000] (imputed)	N
7	rs7137828	12	111884608	rs3184504	2022-11-17	34887591	Graham SE	2021-12-09	Nature	www.ncbi.nlm.nih.gov/pubmed/34887591	The power of genetic diversity in genome-wide association studies of lipids.	Total cholesterol levels	1,320,016 European ancestry individuals	NA	12q24.12		SH2B3, ATXN2			ENSG00000111252, ENSG00000204842	NA	NA	rs3184504-C	rs3184504	0	3184504	missense_variant	0	0.527377	4e-62	61.3979		0.0268413	[0.024-0.029] unit increase	NR [52000000] (imputed)	N
7	rs7137828	12	111884608	rs3184504	2019-02-08	30595370	Kichaev G	2018-12-27	Am J Hum Genet	www.ncbi.nlm.nih.gov/pubmed/30595370	Leveraging Polygenic Functional Enrichment to Improve GWAS Power.	White blood cell count	approximately 444,000 European ancestry individuals	NA	12q24.12		SH2B3, ATXN2			ENSG00000111252, ENSG00000204842	NA	NA	rs3184504-?	rs3184504	0	3184504	missense_variant	0	NR	8e-222	221.097		NA		NR [~ 8900000] (imputed)	N
7	rs7137828	12	111884608	rs3184504	2019-02-08	30595370	Kichaev G	2018-12-27	Am J Hum Genet	www.ncbi.nlm.nih.gov/pubmed/30595370	Leveraging Polygenic Functional Enrichment to Improve GWAS Power.	Cardiovascular disease	approximately 459,000 European ancestry individuals	NA	12q24.12		SH2B3, ATXN2			ENSG00000111252, ENSG00000204842	NA	NA	rs3184504-?	rs3184504	0	3184504	missense_variant	0	NR	3e-34	33.5229		NA		NR [~ 8900000] (imputed)	N
7	rs7137828	12	111884608	rs3184504	2019-02-08	30595370	Kichaev G	2018-12-27	Am J Hum Genet	www.ncbi.nlm.nih.gov/pubmed/30595370	Leveraging Polygenic Functional Enrichment to Improve GWAS Power.	Hypothyroidism	approximately 459,000 European ancestry individuals	NA	12q24.12		SH2B3, ATXN2			ENSG00000111252, ENSG00000204842	NA	NA	rs3184504-?	rs3184504	0	3184504	missense_variant	0	NR	1e-114	114		NA		NR [~ 8900000] (imputed)	N
7	rs7137828	12	111884608	rs3184504	2019-06-21	31015401	Wu Y	2019-04-23	Nat Commun	www.ncbi.nlm.nih.gov/pubmed/31015401	Genome-wide association study of medication-use and associated disease in the UK Biobank.	Medication use (calcium channel blockers)	31,904 European ancestry cases, 172,474 European ancestry controls	NA	12q24.12	SH2B3	SH2B3, ATXN2			ENSG00000111252, ENSG00000204842	NA	NA	rs3184504-T	rs3184504	0	3184504	missense_variant	0	0.481977	2e-12	11.699		0.0563944	[0.041-0.072] unit increase	Affymetrix [7288503] (imputed)	N
7	rs7137828	12	111884608	rs3184504	2020-09-21	32888493	Chen MH	2020-09-01	Cell	www.ncbi.nlm.nih.gov/pubmed/32888493	Trans-ethnic and Ancestry-Specific Blood-Cell Genetics in 746,667 Individuals from 5 Global Populations.	White blood cell count	562,243 European ancestry individuals	NA	12q24.12	NR	SH2B3, ATXN2			ENSG00000111252, ENSG00000204842	NA	NA	rs3184504-C	rs3184504	0	3184504	missense_variant	0	0.517084	4e-293	292.398		0.067191	[0.064-0.071] SD unit decrease	Affymetrix, Illumina [50601830] (imputed)	N
7	rs7137828	12	111884608	rs3184504	2019-06-21	31015401	Wu Y	2019-04-23	Nat Commun	www.ncbi.nlm.nih.gov/pubmed/31015401	Genome-wide association study of medication-use and associated disease in the UK Biobank.	Medication use (thyroid preparations)	24,832 European ancestry cases, 280,750 European ancestry controls	NA	12q24.12	SH2B3	SH2B3, ATXN2			ENSG00000111252, ENSG00000204842	NA	NA	rs3184504-T	rs3184504	0	3184504	missense_variant	0	0.484908	1e-112	112		0.205206	[0.19-0.22] unit increase	Affymetrix [7288503] (imputed)	N
7	rs7137828	12	111884608	rs3184504	2020-09-18	32888494	Vuckovic D	2020-09-01	Cell	www.ncbi.nlm.nih.gov/pubmed/32888494	The Polygenic and Monogenic Basis of Blood Traits and Diseases.	Reticulocyte count	408,112 British individuals	NA	12q24.12	SH2B3	SH2B3, ATXN2			ENSG00000111252, ENSG00000204842	NA	NA	rs3184504-C	rs3184504	0	3184504	missense_variant	0	0.518634	2e-125	124.699		0.0560374	[0.051-0.061] unit decrease	Affymetrix [93095623] (imputed)	N
7	rs7137828	12	111884608	rs3184504	2022-04-01	34899825	Jiao H	2021-11-25	Front Genet	www.ncbi.nlm.nih.gov/pubmed/34899825	Pathway Association Studies Reveal Gene Loci and Pathway Networks that Associated With Plasma Cystatin C Levels.	Cystatin C plasma levels	460,858 European or unknown ancestry individuals	NA	12q24.12		SH2B3, ATXN2			ENSG00000111252, ENSG00000204842	NA	NA	rs3184504-?	rs3184504	0	3184504	missense_variant	0	NR	4e-243	242.398		NA		Affymetrix [NR] (imputed)	N
7	rs7137828	12	111884608	rs3184504	2020-09-18	32888494	Vuckovic D	2020-09-01	Cell	www.ncbi.nlm.nih.gov/pubmed/32888494	The Polygenic and Monogenic Basis of Blood Traits and Diseases.	Reticulocyte fraction of red cells	408,112 British individuals	NA	12q24.12	SH2B3	SH2B3, ATXN2			ENSG00000111252, ENSG00000204842	NA	NA	rs3184504-C	rs3184504	0	3184504	missense_variant	0	0.518644	3e-90	89.5229		0.0473826	[0.043-0.052] unit decrease	Affymetrix [93095623] (imputed)	N
7	rs7137828	12	111884608	rs3184504	2021-12-07	34601942	van Zuydam NR	2021-10-04	Circ Genom Precis Med	www.ncbi.nlm.nih.gov/pubmed/34601942	Genome-Wide Association Study of Peripheral Artery Disease.	Peripheral artery disease in non diabetes	6,732 Finnish ancestry cases, 416,855 Finnish ancestry controls, 6,732 non-Scandinavian ancestry cases, 416,855 non-Scandinavian ancestry controls, 6,732 British ancestry cases, 416,855 British ancestry controls	NA	12q24.12		SH2B3, ATXN2			ENSG00000111252, ENSG00000204842	NA	NA	rs3184504-T	rs3184504	0	3184504	missense_variant	0	0.46	7e-06	5.1549		1.09	[1.06-1.13]	Illumina [NR] (imputed)	N
7	rs7137828	12	111884608	rs3184504	2022-02-15	35078996	Gudjonsson A	2022-01-25	Nat Commun	www.ncbi.nlm.nih.gov/pubmed/35078996	A genome-wide association study of serum proteins reveals shared loci with common diseases.	Serum levels of protein CXCL11	5,364 Icelandic ancestry individuals	NA	12q24.12		SH2B3, ATXN2			ENSG00000111252, ENSG00000204842	NA	NA	rs3184504-T	rs3184504	0	3184504	missense_variant	0	0.3861	4e-18	17.3979		0.168607	[0.13-0.21] unit increase	Illumina [7506463] (imputed)	N
7	rs7137828	12	111884608	rs3184504	2022-07-20	35285134	Temprano-Sagrera G	2022-03-14	J Thromb Haemost	www.ncbi.nlm.nih.gov/pubmed/35285134	Multi-phenotype analyses of hemostatic traits with cardiovascular events reveal novel genetic associations.	Ischemic stroke or von Willebrand factor levels (pleiotropy)	60,341 European, African American, East Asian, South Asian, mixed Asian or Latin American ischemic stroke cases, 454,450 European, African American, East Asian, South Asian, mixed Asian or Latin American ischemic stroke controls, 46,354 European, African American or Hispanic individuals with measurements	NA	12q24.12		SH2B3, ATXN2			ENSG00000111252, ENSG00000204842	NA	NA	rs3184504-?	rs3184504	0	3184504	missense_variant	0	NR	3e-16	15.5229		NA		NR [NR]	N
7	rs7137828	12	111884608	rs3184504	2022-07-20	35285134	Temprano-Sagrera G	2022-03-14	J Thromb Haemost	www.ncbi.nlm.nih.gov/pubmed/35285134	Multi-phenotype analyses of hemostatic traits with cardiovascular events reveal novel genetic associations.	Ischemic stroke or factor XI levels (pleiotropy)	16,169 European ancestry individuals with measurements, 60,341 European, African American, East Asian, South Asian, mixed Asian or Latin American ischemic stroke cases, 454,450 European, African American, East Asian, South Asian, mixed Asian or Latin American ischemic stroke controls	NA	12q24.12		SH2B3, ATXN2			ENSG00000111252, ENSG00000204842	NA	NA	rs3184504-?	rs3184504	0	3184504	missense_variant	0	NR	3e-15	14.5229		NA		NR [NR]	N
7	rs7137828	12	111884608	rs3184504	2022-07-20	35285134	Temprano-Sagrera G	2022-03-14	J Thromb Haemost	www.ncbi.nlm.nih.gov/pubmed/35285134	Multi-phenotype analyses of hemostatic traits with cardiovascular events reveal novel genetic associations.	Ischemic stroke or factor VII levels (pleiotropy)	27,495 European or African American individuals with measurements, 60,341 European, African American, East Asian, South Asian, mixed Asian or Latin American ischemic stroke cases, 454,450 European, African American, East Asian, South Asian, mixed Asian or Latin American ischemic stroke controls	NA	12q24.12		SH2B3, ATXN2			ENSG00000111252, ENSG00000204842	NA	NA	rs3184504-?	rs3184504	0	3184504	missense_variant	0	NR	6e-15	14.2218		NA		NR [NR]	N
7	rs7137828	12	111884608	rs3184504	2022-07-20	35285134	Temprano-Sagrera G	2022-03-14	J Thromb Haemost	www.ncbi.nlm.nih.gov/pubmed/35285134	Multi-phenotype analyses of hemostatic traits with cardiovascular events reveal novel genetic associations.	Ischemic stroke or factor VIII levels (pleiotropy)	32,610 European, African American, East Asian, South Asian or Hispanic individuals with measurements, 60,341 European, African American, East Asian, South Asian, mixed Asian or Latin American ischemic stroke cases, 454,450 European, African American, East Asian, South Asian, mixed Asian or Latin American ischemic stroke controls	NA	12q24.12		SH2B3, ATXN2			ENSG00000111252, ENSG00000204842	NA	NA	rs3184504-?	rs3184504	0	3184504	missense_variant	0	NR	8e-15	14.0969		NA		NR [NR]	N
7	rs7137828	12	111884608	rs3184504	2022-07-20	35285134	Temprano-Sagrera G	2022-03-14	J Thromb Haemost	www.ncbi.nlm.nih.gov/pubmed/35285134	Multi-phenotype analyses of hemostatic traits with cardiovascular events reveal novel genetic associations.	Coronary artery disease or plasminogen activator inhibitor 1 levels (pleiotropy)	172,122 European, South Asian or East Asian CAD cases, 566,864 European, South Asian or East Asian CAD controls, 19,599 European ancestry individuals with measurements	NA	12q24.12		SH2B3, ATXN2			ENSG00000111252, ENSG00000204842	NA	NA	rs3184504-?	rs3184504	0	3184504	missense_variant	0	NR	2e-20	19.699		NA		NR [NR]	N
7	rs7137828	12	111884608	rs3184504	2022-07-20	35285134	Temprano-Sagrera G	2022-03-14	J Thromb Haemost	www.ncbi.nlm.nih.gov/pubmed/35285134	Multi-phenotype analyses of hemostatic traits with cardiovascular events reveal novel genetic associations.	Coronary artery disease or tissue plasminogen activator levels (pleiotropy)	172,122 European, South Asian or East Asian CAD cases, 566,864 European, South Asian or East Asian CAD controls, 26,929 European ancestry individuals with measurements	NA	12q24.12		SH2B3, ATXN2			ENSG00000111252, ENSG00000204842	NA	NA	rs3184504-?	rs3184504	0	3184504	missense_variant	0	NR	2e-20	19.699		NA		NR [NR]	N
7	rs7137828	12	111884608	rs3184504	2022-07-20	35285134	Temprano-Sagrera G	2022-03-14	J Thromb Haemost	www.ncbi.nlm.nih.gov/pubmed/35285134	Multi-phenotype analyses of hemostatic traits with cardiovascular events reveal novel genetic associations.	Ischemic stroke or tissue plasminogen activator levels (pleiotropy)	60,341 European, African American, East Asian, South Asian, mixed Asian or Latin American ischemic stroke cases, 454,450 European, African American, East Asian, South Asian, mixed Asian or Latin American ischemic stroke controls, 26,929 European ancestry individuals with measurements	NA	12q24.12		SH2B3, ATXN2			ENSG00000111252, ENSG00000204842	NA	NA	rs3184504-?	rs3184504	0	3184504	missense_variant	0	NR	4e-15	14.3979		NA		NR [NR]	N
7	rs7137828	12	111884608	rs3184504	2022-07-20	35285134	Temprano-Sagrera G	2022-03-14	J Thromb Haemost	www.ncbi.nlm.nih.gov/pubmed/35285134	Multi-phenotype analyses of hemostatic traits with cardiovascular events reveal novel genetic associations.	Ischemic stroke or plasminogen activator inhibitor 1 levels (pleiotropy)	60,341 European, African American, East Asian, South Asian, mixed Asian or Latin American ischemic stroke cases, 454,450 European, African American, East Asian, South Asian, mixed Asian or Latin American ischemic stroke controls, 19,599 European ancestry individuals with measurements	NA	12q24.12		SH2B3, ATXN2			ENSG00000111252, ENSG00000204842	NA	NA	rs3184504-?	rs3184504	0	3184504	missense_variant	0	NR	1e-14	14		NA		NR [NR]	N
7	rs7137828	12	111884608	rs3184504	2022-07-20	35285134	Temprano-Sagrera G	2022-03-14	J Thromb Haemost	www.ncbi.nlm.nih.gov/pubmed/35285134	Multi-phenotype analyses of hemostatic traits with cardiovascular events reveal novel genetic associations.	Ischemic stroke or fibrinogen levels (pleiotropy)	120,246 European ancestry individuals with measurements, 60,341 European, African American, East Asian, South Asian, mixed Asian or Latin American ischemic stroke cases, 454,450 European, African American, East Asian, South Asian, mixed Asian or Latin American ischemic stroke controls	NA	12q24.12		SH2B3, ATXN2			ENSG00000111252, ENSG00000204842	NA	NA	rs3184504-?	rs3184504	0	3184504	missense_variant	0	NR	7e-27	26.1549		NA		NR [NR]	N
7	rs7137828	12	111884608	rs3184504	2020-09-18	32888494	Vuckovic D	2020-09-01	Cell	www.ncbi.nlm.nih.gov/pubmed/32888494	The Polygenic and Monogenic Basis of Blood Traits and Diseases.	Plateletcrit	408,112 British individuals	NA	12q24.12	SH2B3	SH2B3, ATXN2			ENSG00000111252, ENSG00000204842	NA	NA	rs3184504-C	rs3184504	0	3184504	missense_variant	0	0.518709	0	774.699		0.160592	[0.16-0.17] unit decrease	Affymetrix [93095623] (imputed)	N
7	rs7137828	12	111884608	rs3184504	2022-08-04	35505052	Fan CC	2022-05-03	Nat Commun	www.ncbi.nlm.nih.gov/pubmed/35505052	Multivariate genome-wide association study on tissue-sensitive diffusion metrics highlights pathways that shape the human brain.	Whole brain restricted directional diffusion (multivariate analysis)	23,543 European ancestry individuals	11,555 European ancestry individuals, 3,030 non-European ancestry individuals	12q24.12		SH2B3, ATXN2			ENSG00000111252, ENSG00000204842	NA	NA	rs3184504-?	rs3184504	0	3184504	missense_variant	0	NR	1e-25	25		NA		NR [NR] (imputed)	N
7	rs7137828	12	111884608	rs3184504	2020-09-18	32888494	Vuckovic D	2020-09-01	Cell	www.ncbi.nlm.nih.gov/pubmed/32888494	The Polygenic and Monogenic Basis of Blood Traits and Diseases.	White blood cell count	408,112 British individuals	NA	12q24.12	SH2B3	SH2B3, ATXN2			ENSG00000111252, ENSG00000204842	NA	NA	rs3184504-C	rs3184504	0	3184504	missense_variant	0	0.518653	2e-228	227.699		0.0713126	[0.067-0.076] unit decrease	Affymetrix [93095623] (imputed)	N
7	rs7137828	12	111884608	rs3184504	2021-12-13	34469753	Kachuri L	2021-08-26	Am J Hum Genet	www.ncbi.nlm.nih.gov/pubmed/34469753	Genetic determinants of blood-cell traits influence susceptibility to childhood acute lymphoblastic leukemia.	Neutrophil count	234,802 European ancestry individuals	100,556 European ancestry individuals	12q24.12		SH2B3, ATXN2			ENSG00000111252, ENSG00000204842	NA	NA	rs3184504-T	rs3184504	0	3184504	missense_variant	0	0.484	1e-55	55		NA		Affymetrix [10369434] (imputed)	N
7	rs7137828	12	111884608	rs3184504	2021-12-13	34469753	Kachuri L	2021-08-26	Am J Hum Genet	www.ncbi.nlm.nih.gov/pubmed/34469753	Genetic determinants of blood-cell traits influence susceptibility to childhood acute lymphoblastic leukemia.	Basophil count	234,678 European ancestry individuals	100,513 European ancestry individuals	12q24.12		SH2B3, ATXN2			ENSG00000111252, ENSG00000204842	NA	NA	rs3184504-T	rs3184504	0	3184504	missense_variant	0	0.484	4e-82	81.3979		NA		Affymetrix [10369434] (imputed)	N
7	rs7137828	12	111884608	rs3184504	2020-09-18	32888494	Vuckovic D	2020-09-01	Cell	www.ncbi.nlm.nih.gov/pubmed/32888494	The Polygenic and Monogenic Basis of Blood Traits and Diseases.	Platelet count	408,112 British individuals	NA	12q24.12	SH2B3	SH2B3, ATXN2			ENSG00000111252, ENSG00000204842	NA	NA	rs3184504-C	rs3184504	0	3184504	missense_variant	0	0.518691	0	615.301		0.15464	[0.15-0.16] unit decrease	Affymetrix [93095623] (imputed)	N
7	rs7137828	12	111884608	rs3184504	2020-11-04	33097823	Pei YF	2020-10-23	Commun Biol	www.ncbi.nlm.nih.gov/pubmed/33097823	The genetic architecture of appendicular lean mass characterized by association analysis in the UK Biobank study.	Appendicular lean mass	450,243 European ancestry individuals	NA	12q24.12	SH2B3	SH2B3, ATXN2			ENSG00000111252, ENSG00000204842	NA	NA	rs3184504-T	rs3184504	0	3184504	missense_variant	0	0.483	3e-22	21.5229		0.0183	[0.015-0.022] unit decrease	Affymetrix [18391927] (imputed)	N
7	rs7137828	12	111884608	rs3184504	2021-06-09	33972514	Pazoki R	2021-05-10	Nat Commun	www.ncbi.nlm.nih.gov/pubmed/33972514	Genetic analysis in European ancestry individuals identifies 517 loci associated with liver enzymes.	Liver enzyme levels (alanine transaminase)	437,267 European ancestry individuals	315,572 European ancestry individuals	12q24.12	SH2B3	SH2B3, ATXN2			ENSG00000111252, ENSG00000204842	NA	NA	rs3184504-T	rs3184504	0	3184504	missense_variant	0	0.483255	6e-31	30.2218		0.0045174	[0.0038-0.0053] unit increase	Affymetrix [13995440] (imputed)	N
7	rs7137828	12	111884608	rs3184504	2021-12-13	34469753	Kachuri L	2021-08-26	Am J Hum Genet	www.ncbi.nlm.nih.gov/pubmed/34469753	Genetic determinants of blood-cell traits influence susceptibility to childhood acute lymphoblastic leukemia.	Platelet count	235,256 European ancestry individuals	100,764 European ancestry individuals	12q24.12		SH2B3, ATXN2			ENSG00000111252, ENSG00000204842	NA	NA	rs3184504-T	rs3184504	0	3184504	missense_variant	0	0.484	8e-263	262.097		NA		Affymetrix [10369434] (imputed)	N
7	rs7137828	12	111884608	rs3184504	2021-08-13	34315874	Ward LD	2021-07-27	Nat Commun	www.ncbi.nlm.nih.gov/pubmed/34315874	GWAS of serum ALT and AST reveals an association of SLC30A10 Thr95Ile with hypermanganesemia symptoms.	Alanine aminotransferase levels	387,859 British ancestry individuals, 10,635 Asian or Asian British individuals, 7,468 Black or Black British individuals, 2,338 Chinese ancestry individuals	NA	12q24.12	SH2B3	SH2B3, ATXN2			ENSG00000111252, ENSG00000204842	NA	NA	rs3184504-?	rs3184504	0	3184504	missense_variant	0	NR	2e-34	33.699		0.0051	[0.0043-0.0059] unit increase	Affymetrix [21347608] (imputed)	N
7	rs7137828	12	111884608	rs3184504	2021-08-13	34315874	Ward LD	2021-07-27	Nat Commun	www.ncbi.nlm.nih.gov/pubmed/34315874	GWAS of serum ALT and AST reveals an association of SLC30A10 Thr95Ile with hypermanganesemia symptoms.	Aspartate aminotransferase levels	386,570 British ancestry individuals, 10,617 Asian or Asian British individuals, 7,426 Black or Black British individuals, 2,321 Chinese ancestry individuals	NA	12q24.12	SH2B3	SH2B3, ATXN2			ENSG00000111252, ENSG00000204842	NA	NA	rs3184504-?	rs3184504	0	3184504	missense_variant	0	NR	1e-18	18		0.0024	[0.0018-0.003] unit increase	Affymetrix [21347608] (imputed)	N
7	rs7137828	12	111884608	rs3184504	2021-12-13	34469753	Kachuri L	2021-08-26	Am J Hum Genet	www.ncbi.nlm.nih.gov/pubmed/34469753	Genetic determinants of blood-cell traits influence susceptibility to childhood acute lymphoblastic leukemia.	Lymphocyte count	234,778 European ancestry individuals	100,554 European ancestry individuals	12q24.12		SH2B3, ATXN2			ENSG00000111252, ENSG00000204842	NA	NA	rs3184504-T	rs3184504	0	3184504	missense_variant	0	0.484	2e-184	183.699		NA		Affymetrix [10369434] (imputed)	N
7	rs7137828	12	111884608	rs3184504	2021-12-13	34469753	Kachuri L	2021-08-26	Am J Hum Genet	www.ncbi.nlm.nih.gov/pubmed/34469753	Genetic determinants of blood-cell traits influence susceptibility to childhood acute lymphoblastic leukemia.	Monocyte count	234,690 European ancestry individuals	100,494 European ancestry individuals	12q24.12		SH2B3, ATXN2			ENSG00000111252, ENSG00000204842	NA	NA	rs3184504-T	rs3184504	0	3184504	missense_variant	0	0.484	7e-75	74.1549		NA		Affymetrix [10369434] (imputed)	N
7	rs7137828	12	111884608	rs3184504	2020-11-04	33097823	Pei YF	2020-10-23	Commun Biol	www.ncbi.nlm.nih.gov/pubmed/33097823	The genetic architecture of appendicular lean mass characterized by association analysis in the UK Biobank study.	Appendicular lean mass	205,513 European ancestry men	NA	12q24.12	SH2B3	SH2B3, ATXN2			ENSG00000111252, ENSG00000204842	NA	NA	rs3184504-T	rs3184504	0	3184504	missense_variant	0	0.483	2e-11	10.699		0.02	[0.014-0.026] unit decrease	Affymetrix [18391927] (imputed)	N
7	rs7137828	12	111884608	rs3184504	2020-11-04	33097823	Pei YF	2020-10-23	Commun Biol	www.ncbi.nlm.nih.gov/pubmed/33097823	The genetic architecture of appendicular lean mass characterized by association analysis in the UK Biobank study.	Appendicular lean mass	244,730 European ancestry women	NA	12q24.12	SH2B3	SH2B3, ATXN2			ENSG00000111252, ENSG00000204842	NA	NA	rs3184504-T	rs3184504	0	3184504	missense_variant	0	0.483	1e-12	12		0.02	[0.014-0.026] unit decrease	Affymetrix [18391927] (imputed)	N
7	rs7137828	12	111884608	rs3184504	2020-09-18	32888494	Vuckovic D	2020-09-01	Cell	www.ncbi.nlm.nih.gov/pubmed/32888494	The Polygenic and Monogenic Basis of Blood Traits and Diseases.	Red blood cell count	408,112 British individuals	NA	12q24.12	SH2B3	SH2B3, ATXN2			ENSG00000111252, ENSG00000204842	NA	NA	rs3184504-C	rs3184504	0	3184504	missense_variant	0	0.518647	8e-108	107.097		0.0488327	[0.044-0.053] unit decrease	Affymetrix [93095623] (imputed)	N
7	rs7137828	12	111884608	rs3184504	2022-08-24	35762941	Plotnikov D	2022-06-01	Invest Ophthalmol Vis Sci	www.ncbi.nlm.nih.gov/pubmed/35762941	High Blood Pressure and Intraocular Pressure: A Mendelian Randomization Study.	Systolic blood pressure	526,001 European ancestry individuals	NA	12q24.12		SH2B3, ATXN2			ENSG00000111252, ENSG00000204842	NA	NA	rs3184504-T	rs3184504	0	3184504	missense_variant	0	NR	2e-60	59.699		0.5937	[0.52-0.66] unit increase	NR [NR] (imputed)	N
7	rs7137828	12	111884608	rs3184504	2022-11-09	36333501	Ishigaki K	2022-11-04	Nat Genet	www.ncbi.nlm.nih.gov/pubmed/36333501	Multi-ancestry genome-wide association analyses identify novel genetic mechanisms in rheumatoid arthritis.	Rheumatoid arthritis	22,350 European ancestry cases, 74,823 European ancestry controls	NA	12q24.12		SH2B3, ATXN2			ENSG00000111252, ENSG00000204842	NA	NA	rs3184504-C	rs3184504	0	3184504	missense_variant	0	0.5358	1e-10	10		0.916402	[0.89247255741873-0.940973326028016]	Affymetrix, Illumina [20990826] (imputed)	N
7	rs7137828	12	111884608	rs3184504	2022-11-09	36333501	Ishigaki K	2022-11-04	Nat Genet	www.ncbi.nlm.nih.gov/pubmed/36333501	Multi-ancestry genome-wide association analyses identify novel genetic mechanisms in rheumatoid arthritis.	Rheumatoid arthritis (rheumatoid factor and/or anti-cyclic citrullinated peptide seropositive)	17,221 European ancestry cases, 74,823 European ancestry controls	NA	12q24.12		SH2B3, ATXN2			ENSG00000111252, ENSG00000204842	NA	NA	rs3184504-C	rs3184504	0	3184504	missense_variant	0	0.5358	4e-08	7.39794		0.923486	[0.897786058402718-0.949920940266569]	Affymetrix, Illumina [20990826] (imputed)	N
7	rs7137828	12	111884608	rs3184504	2022-11-17	34887591	Graham SE	2021-12-09	Nature	www.ncbi.nlm.nih.gov/pubmed/34887591	The power of genetic diversity in genome-wide association studies of lipids.	High density lipoprotein cholesterol levels	1,320,016 European ancestry individuals	NA	12q24.12		SH2B3, ATXN2			ENSG00000111252, ENSG00000204842	NA	NA	rs3184504-C	rs3184504	0	3184504	missense_variant	0	0.527378	9e-34	33.0458		0.0221089	[0.019-0.025] unit increase	NR [52000000] (imputed)	N
7	rs7137828	12	111884608	rs3184504	2022-07-29	35470158	Saevarsdottir S	2022-04-25	Ann Rheum Dis	www.ncbi.nlm.nih.gov/pubmed/35470158	Multiomics analysis of rheumatoid arthritis yields sequence variants that have large effects on risk of the seropositive subset.	Rheumatoid arthritis	26,612 European ancestry cases, 869,454 European ancestry controls, 4,701 cases, 125,923 controls	NA	12q24.12		SH2B3, ATXN2			ENSG00000111252, ENSG00000204842	NA	NA	rs3184504-T	rs3184504	0	3184504	missense_variant	0	0.4635	1e-17	17		1.08		Affymetrix, Illumina [64000000] (imputed)	N
7	rs7137828	12	111884608	rs3184504	2019-02-08	30595370	Kichaev G	2018-12-27	Am J Hum Genet	www.ncbi.nlm.nih.gov/pubmed/30595370	Leveraging Polygenic Functional Enrichment to Improve GWAS Power.	Red blood cell count	approximately 445,000 European ancestry individuals	NA	12q24.12		SH2B3, ATXN2			ENSG00000111252, ENSG00000204842	NA	NA	rs3184504-?	rs3184504	0	3184504	missense_variant	0	NR	1e-102	102		NA		NR [~ 8900000] (imputed)	N
7	rs7137828	12	111884608	rs3184504	2022-07-29	35470158	Saevarsdottir S	2022-04-25	Ann Rheum Dis	www.ncbi.nlm.nih.gov/pubmed/35470158	Multiomics analysis of rheumatoid arthritis yields sequence variants that have large effects on risk of the seropositive subset.	Rheumatoid arthritis (rheumatoid factor and/or anti-cyclic citrullinated peptide seropositive)	14,551 European ancestry cases, 846,260 European ancestry controls, 3,468 cases, 145,344 controls	NA	12q24.12		SH2B3, ATXN2			ENSG00000111252, ENSG00000204842	NA	NA	rs3184504-T	rs3184504	0	3184504	missense_variant	0	0.4635	8e-16	15.0969		1.1		Affymetrix, Illumina [64000000] (imputed)	N
7	rs7137828	12	111884608	rs3184504	2022-11-09	36333501	Ishigaki K	2022-11-04	Nat Genet	www.ncbi.nlm.nih.gov/pubmed/36333501	Multi-ancestry genome-wide association analyses identify novel genetic mechanisms in rheumatoid arthritis.	Rheumatoid arthritis (rheumatoid factor and/or anti-cyclic citrullinated peptide seropositive)	17,221 European ancestry cases, 74,823 European ancestry controls, 8,340 East Asian ancestry cases, 162,608 East Asian ancestry controls, 841 African ancestry cases, 1,108 African ancestry controls, 689 South Asian ancestry cases, 1,258 South Asian ancestry controls, 357 Arab ancestry cases, 352 Arab ancestry controls	NA	12q24.12		SH2B3, ATXN2			ENSG00000111252, ENSG00000204842	NA	NA	rs3184504-C	rs3184504	0	3184504	missense_variant	0	NR	1e-08	8		0.921364	[0.895899099083128-0.947552897563286]	Affymetrix, Illumina [20990826] (imputed)	N
7	rs7137828	12	111884608	rs3184504	2022-11-08	36093044	Mathieu S	2022-08-20	iScience	www.ncbi.nlm.nih.gov/pubmed/36093044	Genetic association and Mendelian randomization for hypothyroidism highlight immune molecular mechanisms.	Hypothyroidism	51,194 European ancestry cases, 443,383 European ancestry controls	17,002 cases, 178,141 controls	12q24.12		SH2B3, ATXN2			ENSG00000111252, ENSG00000204842	NA	NA	rs3184504-T	rs3184504	0	3184504	missense_variant	0	NR	1e-127	127		0.192156	[0.18-0.21] unit increase	Affymetrix, Illumina [10836150] (imputed)	N
7	rs7137828	12	111884608	rs3184504	2022-11-17	34887591	Graham SE	2021-12-09	Nature	www.ncbi.nlm.nih.gov/pubmed/34887591	The power of genetic diversity in genome-wide association studies of lipids.	High density lipoprotein cholesterol levels	40,963 South Asian ancestry individuals, 48,057 Hispanic individuals, 99,432 Admixed African or African ancestry individuals, 146,492 East Asian ancestry individuals, 1,320,016 European ancestry individuals	NA	12q24.12		SH2B3, ATXN2			ENSG00000111252, ENSG00000204842	NA	NA	rs3184504-?	rs3184504	0	3184504	missense_variant	0	NR	7e-51	50.1549		NA		NR [52000000] (imputed)	N
7	rs7137828	12	111884608	rs3184504	2022-11-09	36333501	Ishigaki K	2022-11-04	Nat Genet	www.ncbi.nlm.nih.gov/pubmed/36333501	Multi-ancestry genome-wide association analyses identify novel genetic mechanisms in rheumatoid arthritis.	Rheumatoid arthritis	22,350 European ancestry cases, 74,823 European ancestry controls, 11,025 East Asian ancestry cases, 162,608 East Asian ancestry controls, 999 African ancestry cases, 1,108 African ancestry controls, 986 South Asian ancestry cases, 1,258 South Asian ancestry controls, 511 Arab ancestry cases, 352 Arab ancestry controls	NA	12q24.12		SH2B3, ATXN2			ENSG00000111252, ENSG00000204842	NA	NA	rs3184504-C	rs3184504	0	3184504	missense_variant	0	NR	3e-11	10.5229		0.915029	[0.891484239029607-0.93919469438279]	Affymetrix, Illumina [20990826] (imputed)	N
7	rs7137828	12	111884608	rs3184504	2022-08-19	34734193	Sun D	2020-10-31	HGG Adv	www.ncbi.nlm.nih.gov/pubmed/34734193	Multi-Ancestry Genome-wide Association Study Accounting for Gene-Psychosocial Factor Interactions Identifies Novel Loci for Blood Pressure Traits.	Diastolic blood pressure x depressive symptoms interaction (2df test)	14,597 African American individuals, 43,335 European ancestry individuals, 2,592 Asian ancestry individuals, 7,926 Hispanic individuals	3,070 African American individuals, 42,700 European ancestry individuals, 3,458 East Asian ancestry individuals, 11,818 Hispanic individuals	12q24.12		SH2B3, ATXN2			ENSG00000111252, ENSG00000204842	NA	NA	rs3184504-?	rs3184504	0	3184504	missense_variant	0	NR	4e-19	18.3979		NA		Affymetrix, Illumina [NR] (imputed)	N
7	rs7137828	12	111884608	rs3184504	2022-11-17	34887591	Graham SE	2021-12-09	Nature	www.ncbi.nlm.nih.gov/pubmed/34887591	The power of genetic diversity in genome-wide association studies of lipids.	Low density lipoprotein cholesterol levels	1,320,016 European ancestry individuals	NA	12q24.12		SH2B3, ATXN2			ENSG00000111252, ENSG00000204842	NA	NA	rs3184504-C	rs3184504	0	3184504	missense_variant	0	0.527337	9e-48	47.0458		0.0234144	[0.021-0.026] unit increase	NR [52000000] (imputed)	N
7	rs7137828	12	111884608	rs3184504	2022-04-27	35213538	Richardson TG	2022-02-25	PLoS Biol	www.ncbi.nlm.nih.gov/pubmed/35213538	Characterising metabolomic signatures of lipid-modifying therapies through drug target mendelian randomisation.	Acetate levels	115,050 European ancestry individuals	NA	12q24.12		SH2B3, ATXN2			ENSG00000111252, ENSG00000204842	NA	NA	rs3184504-T	rs3184504	0	3184504	missense_variant	0	0.483377	2e-11	10.699		0.028061	[0.02-0.036] unit decrease	NR [11722792] (imputed)	N
7	rs7137828	12	111884608	rs3184504	2021-08-24	34021172	Christakoudi S	2021-05-21	Sci Rep	www.ncbi.nlm.nih.gov/pubmed/34021172	GWAS of allometric body-shape indices in UK Biobank identifies loci suggesting associations with morphogenesis, organogenesis, adrenal cell renewal and cancer.	Hip circumference adjusted for BMI	219,872 British ancestry women	NA	12q24.12	SH2B3	SH2B3, ATXN2			ENSG00000111252, ENSG00000204842	NA	NA	rs3184504-T	rs3184504	0	3184504	missense_variant	0	NR	2e-14	13.699		0.0215759	[0.016-0.027] unit decrease	Affymetrix [321016] (imputed)	N
7	rs7137828	12	111884608	rs3184504	2021-12-14	34594039	Sakaue S	2021-09-30	Nat Genet	www.ncbi.nlm.nih.gov/pubmed/34594039	A cross-population atlas of genetic associations for 220 human phenotypes.	Hypothyroidism	30,155 European ancestry cases, 379,986 European ancestry controls, 1,114 East Asian ancestry cases, 172,656 East Asian ancestry controls	NA	12q24.12		SH2B3, ATXN2			ENSG00000111252, ENSG00000204842	NA	NA	rs3184504-C	rs3184504	0	3184504	missense_variant	0	NR	8e-65	64.0969		0.1734	[0.15-0.19] unit decrease	Affymetrix, Illumina [25801083] (imputed)	N
7	rs7137828	12	111884608	rs3184504	2021-12-14	34594039	Sakaue S	2021-09-30	Nat Genet	www.ncbi.nlm.nih.gov/pubmed/34594039	A cross-population atlas of genetic associations for 220 human phenotypes.	Hashimoto thyroiditis	15,654 European ancestry cases, 379,986 European ancestry controls, 537 East Asian ancestry cases, 172,656 East Asian ancestry controls	NA	12q24.12		SH2B3, ATXN2			ENSG00000111252, ENSG00000204842	NA	NA	rs3184504-C	rs3184504	0	3184504	missense_variant	0	NR	1e-25	25		0.179	[0.15-0.21] unit decrease	Affymetrix, Illumina [25797652] (imputed)	N
7	rs7137828	12	111884608	rs3184504	2021-12-14	34594039	Sakaue S	2021-09-30	Nat Genet	www.ncbi.nlm.nih.gov/pubmed/34594039	A cross-population atlas of genetic associations for 220 human phenotypes.	Type 1 diabetes	6,447 European ancestry cases, 451,248 European ancestry controls, 1,219 East Asian ancestry cases, 132,032 East Asian ancestry controls	NA	12q24.12		SH2B3, ATXN2			ENSG00000111252, ENSG00000204842	NA	NA	rs3184504-C	rs3184504	0	3184504	missense_variant	0	NR	4e-14	13.3979		0.1433	[0.11-0.18] unit decrease	Affymetrix, Illumina [25837106] (imputed)	N
7	rs7137828	12	111884608	rs3184504	2021-12-14	34594039	Sakaue S	2021-09-30	Nat Genet	www.ncbi.nlm.nih.gov/pubmed/34594039	A cross-population atlas of genetic associations for 220 human phenotypes.	Neutrophil count	349,856 European ancestry individuals, 82,810 East Asian ancestry individuals	NA	12q24.12		SH2B3, ATXN2			ENSG00000111252, ENSG00000204842	NA	NA	rs3184504-C	rs3184504	0	3184504	missense_variant	0	NR	5e-37	36.301		0.0302	[0.025-0.035] unit decrease	Affymetrix, Illumina [20526770] (imputed)	N
7	rs7137828	12	111884608	rs3184504	2021-12-14	34594039	Sakaue S	2021-09-30	Nat Genet	www.ncbi.nlm.nih.gov/pubmed/34594039	A cross-population atlas of genetic associations for 220 human phenotypes.	Platelet count	350,474 European ancestry individuals, 148,623 East Asian ancestry individuals	NA	12q24.12		SH2B3, ATXN2			ENSG00000111252, ENSG00000204842	NA	NA	rs3184504-C	rs3184504	0	3184504	missense_variant	0	NR	0	378.155		0.096	[0.091-0.101] unit decrease	Affymetrix, Illumina [20538505] (imputed)	N
7	rs7137828	12	111884608	rs3184504	2021-12-14	34594039	Sakaue S	2021-09-30	Nat Genet	www.ncbi.nlm.nih.gov/pubmed/34594039	A cross-population atlas of genetic associations for 220 human phenotypes.	Red blood cell count	350,475 European ancestry individuals, 153,512 East Asian ancestry individuals	NA	12q24.12		SH2B3, ATXN2			ENSG00000111252, ENSG00000204842	NA	NA	rs3184504-C	rs3184504	0	3184504	missense_variant	0	NR	4e-72	71.3979		0.0366	[0.033-0.041] unit decrease	Affymetrix, Illumina [20538708] (imputed)	N
7	rs7137828	12	111884608	rs3184504	2021-12-14	34594039	Sakaue S	2021-09-30	Nat Genet	www.ncbi.nlm.nih.gov/pubmed/34594039	A cross-population atlas of genetic associations for 220 human phenotypes.	Hematocrit	350,475 European ancestry individuals, 153,015 East Asian ancestry individuals	NA	12q24.12		SH2B3, ATXN2			ENSG00000111252, ENSG00000204842	NA	NA	rs3184504-C	rs3184504	0	3184504	missense_variant	0	NR	1e-129	129		0.0471	[0.043-0.051] unit decrease	Affymetrix, Illumina [20538534] (imputed)	N
7	rs7137828	12	111884608	rs3184504	2021-12-14	34594039	Sakaue S	2021-09-30	Nat Genet	www.ncbi.nlm.nih.gov/pubmed/34594039	A cross-population atlas of genetic associations for 220 human phenotypes.	White blood cell count	350,470 European ancestry individuals, 154,355 East Asian ancestry individuals	NA	12q24.12		SH2B3, ATXN2			ENSG00000111252, ENSG00000204842	NA	NA	rs3184504-C	rs3184504	0	3184504	missense_variant	0	NR	2e-157	156.699		0.0635	[0.059-0.068] unit decrease	Affymetrix, Illumina [20538670] (imputed)	N
7	rs7137828	12	111884608	rs3184504	2021-12-14	34594039	Sakaue S	2021-09-30	Nat Genet	www.ncbi.nlm.nih.gov/pubmed/34594039	A cross-population atlas of genetic associations for 220 human phenotypes.	Medication use (thyroid preparations)	24,832 European ancestry cases, 280,750 European ancestry controls, 3,103 East Asian ancestry cases, 175,623 East Asian ancestry controls	NA	12q24.12		SH2B3, ATXN2			ENSG00000111252, ENSG00000204842	NA	NA	rs3184504-C	rs3184504	0	3184504	missense_variant	0	NR	9e-113	112.046		0.2052	[0.19-0.22] unit decrease	Affymetrix, Illumina [15248280] (imputed)	N
7	rs7137828	12	111904371	rs4766578	2020-02-05	31919418	Shah S	2020-01-09	Nat Commun	www.ncbi.nlm.nih.gov/pubmed/31919418	Genome-wide association and Mendelian randomisation analysis provide insights into the pathogenesis of heart failure.	Heart failure	47,309 European ancestry cases, 930,014 European ancestry controls	NA	12q24.12	ATXN2	ATXN2			ENSG00000204842	NA	NA	rs4766578-T	rs4766578	0	4766578	intron_variant	0	0.47	5e-08	7.30103		1.04	[1.03-1.06]	Affymetrix, Illumina [8246881] (imputed)	N
7	rs7137828	12	111904371	rs4766578	2020-01-15	31097437	Plotnikov D	2019-05-16	Br J Ophthalmol	www.ncbi.nlm.nih.gov/pubmed/31097437	Association between birth weight and refractive error in adulthood: a Mendelian randomisation study.	Birth weight	188,039 European ancestry individuals	NA	12q24.12	NR	ATXN2			ENSG00000204842	NA	NA	rs4766578-A	rs4766578	0	4766578	intron_variant	0	0.48	8e-15	14.0969		0.025	[0.019-0.031] z score increase	Affymetrix [up to 10400000] (imputed)	N
7	rs7137828	12	111904371	rs4766578	2021-05-19	33082346	Xu K	2020-10-20	Nat Commun	www.ncbi.nlm.nih.gov/pubmed/33082346	Genome-wide association study of smoking trajectory and meta-analysis of smoking status in 842,000 individuals.	Smoking initiation	842,717 European ancestry individuals	NA	12q24.12	ATXN2	ATXN2			ENSG00000204842	NA	NA	rs4766578-T	rs4766578	0	4766578	intron_variant	0		1e-08	8		1.02	[NR]	Affymetrix [up to 79000000] (imputed)	N
7	rs7137828	12	111904371	rs4766578	2017-08-30	27863252	Astle WJ	2016-11-17	Cell	www.ncbi.nlm.nih.gov/pubmed/27863252	The Allelic Landscape of Human Blood Cell Trait Variation and Links to Common Complex Disease.	High light scatter reticulocyte count	170,761 European ancestry individuals	NA	12q24.12	ATXN2	ATXN2			ENSG00000204842	NA	NA	rs4766578-A	rs4766578	0	4766578	intron_variant	0	0.5029	3e-75	74.5229		0.0656228	[0.059-0.073] unit decrease	Affymetrix [~ 2500000] (imputed)	N
7	rs7137828	12	111904371	rs4766578	2017-08-30	27863252	Astle WJ	2016-11-17	Cell	www.ncbi.nlm.nih.gov/pubmed/27863252	The Allelic Landscape of Human Blood Cell Trait Variation and Links to Common Complex Disease.	High light scatter reticulocyte percentage of red cells	170,763 European ancestry individuals	NA	12q24.12	ATXN2	ATXN2			ENSG00000204842	NA	NA	rs4766578-A	rs4766578	0	4766578	intron_variant	0	0.5028	2e-60	59.699		0.0586027	[0.052-0.066] unit decrease	Affymetrix [~ 2500000] (imputed)	N
7	rs7137828	12	111904371	rs4766578	2017-08-30	27863252	Astle WJ	2016-11-17	Cell	www.ncbi.nlm.nih.gov/pubmed/27863252	The Allelic Landscape of Human Blood Cell Trait Variation and Links to Common Complex Disease.	Reticulocyte fraction of red cells	170,690 European ancestry individuals	NA	12q24.12	ATXN2	ATXN2			ENSG00000204842	NA	NA	rs4766578-A	rs4766578	0	4766578	intron_variant	0	0.5028	2e-69	68.699		0.0630118	[0.056-0.07] unit decrease	Affymetrix [~ 2500000] (imputed)	N
7	rs7137828	12	111904371	rs4766578	2018-04-25	24097067	Lessard CJ	2013-11-01	Nat Genet	www.ncbi.nlm.nih.gov/pubmed/24097067	Variants at multiple loci implicated in both innate and adaptive immune responses are associated with Sj枚gren's syndrome.	Sj枚gren's syndrome	1,541 European ancestry cases, 2,634 European ancestry controls	NA	12q24.12	ATXN2	ATXN2			ENSG00000204842	NA	NA	rs4766578-T	rs4766578	0	4766578	intron_variant	0	0.48	8e-06	5.09691		1.23	[1.12-1.35]	Illumina [102585]	N
7	rs7137828	12	111904371	rs4766578	2017-08-30	27863252	Astle WJ	2016-11-17	Cell	www.ncbi.nlm.nih.gov/pubmed/27863252	The Allelic Landscape of Human Blood Cell Trait Variation and Links to Common Complex Disease.	Immature fraction of reticulocytes	170,548 European ancestry individuals	NA	12q24.12	ATXN2	ATXN2			ENSG00000204842	NA	NA	rs4766578-A	rs4766578	0	4766578	intron_variant	0	0.5028	4e-19	18.3979		0.031633	[0.025-0.039] unit decrease	Affymetrix [~ 2500000] (imputed)	N
7	rs7137828	12	111904371	rs4766578	2018-09-17	29844566	Davies G	2018-05-29	Nat Commun	www.ncbi.nlm.nih.gov/pubmed/29844566	Study of 300,486 individuals identifies 148 independent genetic loci influencing general cognitive function.	Reaction time	330,069 European ancestry individuals	NA	12q24.12	ATXN2	ATXN2			ENSG00000204842	NA	NA	rs4766578-?	rs4766578	0	4766578	intron_variant	0	NR	1e-08	8		0.010036	[0.0066-0.0135] unit decrease	Affymetrix [805426] (imputed)	N
7	rs7137828	12	111904371	rs4766578	2020-05-29	32231276	Cai N	2020-03-30	Nat Genet	www.ncbi.nlm.nih.gov/pubmed/32231276	Minimal phenotyping yields genome-wide association signals of low specificity for major depression.	Smoking status (ever vs never smokers)	336,066 British ancestry individuals	NA	12q24.12	NR	ATXN2			ENSG00000204842	NA	NA	rs4766578-T	rs4766578	0	4766578	intron_variant	0	0.4958	4e-08	7.39794		1.028	[1.02-1.04]	NR [8968716] (imputed)	N
7	rs7137828	12	111904371	rs4766578	2019-10-04	30679032	Brazel DM	2018-12-06	Biol Psychiatry	www.ncbi.nlm.nih.gov/pubmed/30679032	Exome Chip Meta-analysis Fine Maps Causal Variants and Elucidates the Genetic Architecture of Rare Coding Variants in Smoking and Alcohol聽Use.	Smoking initiation (ever regular vs never regular)	up to 433,216 European ancestry individuals	NA	12q24.12	ATXN2	ATXN2			ENSG00000204842	NA	NA	rs4766578-A	rs4766578	0	4766578	intron_variant	0	0.504	3e-08	7.52288		0.0127	[0.0082-0.0172] unit decrease	Illumina [~ 250000] (imputed)	N
7	rs7137828	12	111904371	rs4766578	2018-01-29	29212778	van der Harst P	2017-12-06	Circ Res	www.ncbi.nlm.nih.gov/pubmed/29212778	Identification of 64 Novel Genetic Loci Provides an Expanded View on the Genetic Architecture of Coronary Artery Disease.	Coronary artery disease	34,541 cases, 261,984 controls	88,192 cases, 162,544 controls	12q24.12	ATXN2	ATXN2			ENSG00000204842	NA	NA	rs4766578-A	rs4766578	0	4766578	intron_variant	0	0.536	6e-20	19.2218		0.059	[0.045-0.073] unit decrease	Affymetrix [7947838] (imputed)	N
7	rs7137828	12	111904371	rs4766578	2012-07-11	22561518	Jin Y	2012-05-06	Nat Genet	www.ncbi.nlm.nih.gov/pubmed/22561518	Genome-wide association analyses identify 13 new susceptibility loci for generalized vitiligo.	Vitiligo	418 European ancestry cases, 2,810 European ancestry controls	1,377 European ancestry cases, 1,284 European ancestry controls	12q24.12	SH2B3	ATXN2			ENSG00000204842	NA	NA	rs4766578-T	rs4766578	0	4766578	intron_variant	0	0.52	4e-18	17.3979		1.32	[NR]	Illumina [495821]	N
7	rs7137828	12	111904371	rs4766578	2018-11-26	30275531	Klarin D	2018-10-01	Nat Genet	www.ncbi.nlm.nih.gov/pubmed/30275531	Genetics of blood lipids among ~300,000 multi-ethnic participants of the Million Veteran Program.	HDL cholesterol	215,551 European ancestry individuals, 57,332 African American individuals, 24,743 Hispanic individuals	Up to 319,677 individuals	12q24.12	ATXN2	ATXN2			ENSG00000204842	NA	NA	rs4766578-A	rs4766578	0	4766578	intron_variant	0	0.5425	1e-14	14		0.0219	[0.016-0.027] mg dl-1 increase	Affymetrix [up to 31400000] (imputed)	N
7	rs7137828	12	111904371	rs4766578	2019-08-07	30104761	Zhou W	2018-08-13	Nat Genet	www.ncbi.nlm.nih.gov/pubmed/30104761	Efficiently controlling for case-control imbalance and sample relatedness in large-scale genetic association studies.	Coronary artery disease	31,355 European ancestry cases, 377,103 European ancestry controls	NA	12q24.12	ATXN2	ATXN2			ENSG00000204842	NA	NA	rs4766578-A	rs4766578	0	4766578	intron_variant	0	0.495	8e-14	13.0969		NA		Affymetrix [28000000] (imputed)	N
7	rs7137828	12	111904371	rs4766578	2020-11-24	33067605	Folkersen L	2020-10-16	Nat Metab	www.ncbi.nlm.nih.gov/pubmed/33067605	Genomic and drug target evaluation of 90 cardiovascular proteins in 30,931 individuals.	Tumor necrosis factor receptor 2 levels	21,758 European ancestry individuals	9,173 individuals	12q24.12		ATXN2			ENSG00000204842	NA	NA	rs4766578-A	rs4766578	0	4766578	intron_variant	0	0.52	9e-20	19.0458		0.0747	unit decrease	Affymetrix, Illumina [20300000] (imputed)	N
7	rs7137828	12	111904371	rs4766578	2020-11-12	33106285	Lopez-Isac E	2020-10-26	Ann Rheum Dis	www.ncbi.nlm.nih.gov/pubmed/33106285	Combined genetic analysis of juvenile idiopathic arthritis clinical subtypes identifies novel risk loci, target genes and key regulatory mechanisms.	Arthritis (juvenile idiopathic)	3,305 European ancestry cases, 9,196 European ancestry controls	2,751 European ancestry cases, 15,886 European ancestry controls	12q24.12	ATXN2	ATXN2			ENSG00000204842	NA	NA	rs4766578-T	rs4766578	0	4766578	intron_variant	0	NR	2e-13	12.699		1.19	[1.14-1.25]	Illumina [7461261] (imputed)	N
7	rs7137828	12	111904371	rs4766578	2022-07-20	35285134	Temprano-Sagrera G	2022-03-14	J Thromb Haemost	www.ncbi.nlm.nih.gov/pubmed/35285134	Multi-phenotype analyses of hemostatic traits with cardiovascular events reveal novel genetic associations.	Fibrinogen levels or tissue plasminogen activator levels (pleiotropy)	120,246 European ancestry individuals with fibrinogen measurements, 26,929 European ancestry individuals with tPA measurements	NA	12q24.12		ATXN2			ENSG00000204842	NA	NA	rs4766578-?	rs4766578	0	4766578	intron_variant	0	NR	2e-14	13.699		NA		NR [NR]	N
7	rs7137828	12	111904371	rs4766578	2022-07-20	35285134	Temprano-Sagrera G	2022-03-14	J Thromb Haemost	www.ncbi.nlm.nih.gov/pubmed/35285134	Multi-phenotype analyses of hemostatic traits with cardiovascular events reveal novel genetic associations.	Fibrinogen levels or factor VII levels or factor XI levels or tissue plasminogen activator levels (pleiotropy)	120,246 European ancestry individuals with fibrinogen measurements, 27,495 European or African American individuals with factor VII measurements, 16,169 European ancestry individuals with factor XI measurements, 26,929 European ancestry individuals with tPA measurements	NA	12q24.12		ATXN2			ENSG00000204842	NA	NA	rs4766578-?	rs4766578	0	4766578	intron_variant	0	NR	3e-14	13.5229		NA		NR [NR]	N
7	rs7137828	12	111904371	rs4766578	2022-08-31	35692035	Borges MC	2022-06-13	BMC Med	www.ncbi.nlm.nih.gov/pubmed/35692035	Role of circulating polyunsaturated fatty acids on cardiovascular diseases risk: analysis using Mendelian randomization and fatty acid genetic association data from over 114,000 UK Biobank participants.	Total omega-6 fatty acid levels	114,999 European ancestry individuals	NA	12q24.12		ATXN2			ENSG00000204842	NA	NA	rs4766578-T	rs4766578	0	4766578	intron_variant	0	0.5	6e-12	11.2218		0.028	[0.02-0.036] unit decrease	NR [12321876] (imputed)	N
7	rs7137828	12	111904371	rs4766578	2022-08-31	35692035	Borges MC	2022-06-13	BMC Med	www.ncbi.nlm.nih.gov/pubmed/35692035	Role of circulating polyunsaturated fatty acids on cardiovascular diseases risk: analysis using Mendelian randomization and fatty acid genetic association data from over 114,000 UK Biobank participants.	Linoleic acid levels	114,999 European ancestry individuals	NA	12q24.12		ATXN2			ENSG00000204842	NA	NA	rs4766578-T	rs4766578	0	4766578	intron_variant	0	0.5	3e-10	9.52288		0.026	[0.018-0.034] unit decrease	NR [12321876] (imputed)	N
7	rs7137828	12	111904371	rs4766578	2022-04-27	35213538	Richardson TG	2022-02-25	PLoS Biol	www.ncbi.nlm.nih.gov/pubmed/35213538	Characterising metabolomic signatures of lipid-modifying therapies through drug target mendelian randomisation.	Cholesteryl ester levels in large LDL	115,082 European ancestry individuals	NA	12q24.12		ATXN2			ENSG00000204842	NA	NA	rs4766578-T	rs4766578	0	4766578	intron_variant	0	0.496766	8e-11	10.0969		0.0266505	[0.019-0.035] unit decrease	NR [11722792] (imputed)	N
7	rs7137828	12	111904371	rs4766578	2022-04-27	35213538	Richardson TG	2022-02-25	PLoS Biol	www.ncbi.nlm.nih.gov/pubmed/35213538	Characterising metabolomic signatures of lipid-modifying therapies through drug target mendelian randomisation.	Free cholesterol levels in large LDL	115,082 European ancestry individuals	NA	12q24.12		ATXN2			ENSG00000204842	NA	NA	rs4766578-T	rs4766578	0	4766578	intron_variant	0	0.496766	1e-12	12		0.0289262	[0.021-0.037] unit decrease	NR [11722792] (imputed)	N
7	rs7137828	12	111904371	rs4766578	2022-04-27	35213538	Richardson TG	2022-02-25	PLoS Biol	www.ncbi.nlm.nih.gov/pubmed/35213538	Characterising metabolomic signatures of lipid-modifying therapies through drug target mendelian randomisation.	Phospholipid levels in LDL	115,082 European ancestry individuals	NA	12q24.12		ATXN2			ENSG00000204842	NA	NA	rs4766578-T	rs4766578	0	4766578	intron_variant	0	0.496766	2e-10	9.69897		0.0262147	[0.018-0.034] unit decrease	NR [11722792] (imputed)	N
7	rs7137828	12	111904371	rs4766578	2022-04-27	35213538	Richardson TG	2022-02-25	PLoS Biol	www.ncbi.nlm.nih.gov/pubmed/35213538	Characterising metabolomic signatures of lipid-modifying therapies through drug target mendelian randomisation.	Total lipid levels in large LDL	115,082 European ancestry individuals	NA	12q24.12		ATXN2			ENSG00000204842	NA	NA	rs4766578-T	rs4766578	0	4766578	intron_variant	0	0.496766	7e-11	10.1549		0.0267467	[0.019-0.035] unit decrease	NR [11722792] (imputed)	N
7	rs7137828	12	111904371	rs4766578	2022-04-27	35213538	Richardson TG	2022-02-25	PLoS Biol	www.ncbi.nlm.nih.gov/pubmed/35213538	Characterising metabolomic signatures of lipid-modifying therapies through drug target mendelian randomisation.	Free cholesterol levels in LDL	115,082 European ancestry individuals	NA	12q24.12		ATXN2			ENSG00000204842	NA	NA	rs4766578-T	rs4766578	0	4766578	intron_variant	0	0.496766	6e-12	11.2218		0.0282182	[0.02-0.036] unit decrease	NR [11722792] (imputed)	N
7	rs7137828	12	111904371	rs4766578	2022-04-27	35213538	Richardson TG	2022-02-25	PLoS Biol	www.ncbi.nlm.nih.gov/pubmed/35213538	Characterising metabolomic signatures of lipid-modifying therapies through drug target mendelian randomisation.	Concentration of LDL particles	115,082 European ancestry individuals	NA	12q24.12		ATXN2			ENSG00000204842	NA	NA	rs4766578-T	rs4766578	0	4766578	intron_variant	0	0.496766	5e-09	8.30103		0.02415	[0.016-0.032] unit decrease	NR [11722792] (imputed)	N
7	rs7137828	12	111904371	rs4766578	2022-04-27	35213538	Richardson TG	2022-02-25	PLoS Biol	www.ncbi.nlm.nih.gov/pubmed/35213538	Characterising metabolomic signatures of lipid-modifying therapies through drug target mendelian randomisation.	Total lipid levels in LDL	115,082 European ancestry individuals	NA	12q24.12		ATXN2			ENSG00000204842	NA	NA	rs4766578-T	rs4766578	0	4766578	intron_variant	0	0.496766	5e-10	9.30103		0.0256052	[0.018-0.034] unit decrease	NR [11722792] (imputed)	N
7	rs7137828	12	111904371	rs4766578	2022-04-27	35213538	Richardson TG	2022-02-25	PLoS Biol	www.ncbi.nlm.nih.gov/pubmed/35213538	Characterising metabolomic signatures of lipid-modifying therapies through drug target mendelian randomisation.	Cholesterol levels in large LDL	115,082 European ancestry individuals	NA	12q24.12		ATXN2			ENSG00000204842	NA	NA	rs4766578-T	rs4766578	0	4766578	intron_variant	0	0.496766	2e-11	10.699		0.0274687	[0.019-0.035] unit decrease	NR [11722792] (imputed)	N
7	rs7137828	12	111904371	rs4766578	2022-04-27	35213538	Richardson TG	2022-02-25	PLoS Biol	www.ncbi.nlm.nih.gov/pubmed/35213538	Characterising metabolomic signatures of lipid-modifying therapies through drug target mendelian randomisation.	Cholesteryl ester levels in LDL	115,082 European ancestry individuals	NA	12q24.12		ATXN2			ENSG00000204842	NA	NA	rs4766578-T	rs4766578	0	4766578	intron_variant	0	0.496766	1e-09	9		0.0252108	[0.017-0.033] unit decrease	NR [11722792] (imputed)	N
7	rs7137828	12	111904371	rs4766578	2022-04-27	35213538	Richardson TG	2022-02-25	PLoS Biol	www.ncbi.nlm.nih.gov/pubmed/35213538	Characterising metabolomic signatures of lipid-modifying therapies through drug target mendelian randomisation.	Total lipid levels in lipoprotein particles	115,082 European ancestry individuals	NA	12q24.12		ATXN2			ENSG00000204842	NA	NA	rs4766578-T	rs4766578	0	4766578	intron_variant	0	0.496766	2e-09	8.69897		0.0245012	[0.017-0.032] unit decrease	NR [11722792] (imputed)	N
7	rs7137828	12	111904371	rs4766578	2022-04-27	35213538	Richardson TG	2022-02-25	PLoS Biol	www.ncbi.nlm.nih.gov/pubmed/35213538	Characterising metabolomic signatures of lipid-modifying therapies through drug target mendelian randomisation.	Clinical LDL cholesterol levels	115,082 European ancestry individuals	NA	12q24.12		ATXN2			ENSG00000204842	NA	NA	rs4766578-T	rs4766578	0	4766578	intron_variant	0	0.496766	3e-11	10.5229		0.0273451	[0.019-0.035] unit decrease	NR [11722792] (imputed)	N
7	rs7137828	12	111904371	rs4766578	2022-04-27	35213538	Richardson TG	2022-02-25	PLoS Biol	www.ncbi.nlm.nih.gov/pubmed/35213538	Characterising metabolomic signatures of lipid-modifying therapies through drug target mendelian randomisation.	Apolipoprotein B levels	115,082 European ancestry individuals	NA	12q24.12		ATXN2			ENSG00000204842	NA	NA	rs4766578-T	rs4766578	0	4766578	intron_variant	0	0.496766	8e-09	8.09691		0.0238175	[0.016-0.032] unit decrease	NR [11722792] (imputed)	N
7	rs7137828	12	111904371	rs4766578	2022-04-27	35213538	Richardson TG	2022-02-25	PLoS Biol	www.ncbi.nlm.nih.gov/pubmed/35213538	Characterising metabolomic signatures of lipid-modifying therapies through drug target mendelian randomisation.	LDL cholesterol levels	115,082 European ancestry individuals	NA	12q24.12		ATXN2			ENSG00000204842	NA	NA	rs4766578-T	rs4766578	0	4766578	intron_variant	0	0.496766	2e-10	9.69897		0.0263192	[0.018-0.034] unit decrease	NR [11722792] (imputed)	N
7	rs7137828	12	111904371	rs4766578	2022-04-27	35213538	Richardson TG	2022-02-25	PLoS Biol	www.ncbi.nlm.nih.gov/pubmed/35213538	Characterising metabolomic signatures of lipid-modifying therapies through drug target mendelian randomisation.	Linoleic acid levels	115,006 European ancestry individuals	NA	12q24.12		ATXN2			ENSG00000204842	NA	NA	rs4766578-T	rs4766578	0	4766578	intron_variant	0	0.496746	4e-10	9.39794		0.025374	[0.017-0.033] unit decrease	NR [11722792] (imputed)	N
7	rs7137828	12	111904371	rs4766578	2022-04-27	35213538	Richardson TG	2022-02-25	PLoS Biol	www.ncbi.nlm.nih.gov/pubmed/35213538	Characterising metabolomic signatures of lipid-modifying therapies through drug target mendelian randomisation.	Polyunsaturated fatty acid levels	115,006 European ancestry individuals	NA	12q24.12		ATXN2			ENSG00000204842	NA	NA	rs4766578-T	rs4766578	0	4766578	intron_variant	0	0.496746	2e-11	10.699		0.0270116	[0.019-0.035] unit decrease	NR [11722792] (imputed)	N
7	rs7137828	12	111904371	rs4766578	2022-04-27	35213538	Richardson TG	2022-02-25	PLoS Biol	www.ncbi.nlm.nih.gov/pubmed/35213538	Characterising metabolomic signatures of lipid-modifying therapies through drug target mendelian randomisation.	Cholesterol to total lipids ratio in medium LDL	115,082 European ancestry individuals	NA	12q24.12		ATXN2			ENSG00000204842	NA	NA	rs4766578-T	rs4766578	0	4766578	intron_variant	0	0.496766	1e-08	8		0.0237317	[0.016-0.032] unit decrease	NR [11722792] (imputed)	N
7	rs7137828	12	111904371	rs4766578	2022-04-27	35213538	Richardson TG	2022-02-25	PLoS Biol	www.ncbi.nlm.nih.gov/pubmed/35213538	Characterising metabolomic signatures of lipid-modifying therapies through drug target mendelian randomisation.	Free cholesterol levels in medium LDL	115,082 European ancestry individuals	NA	12q24.12		ATXN2			ENSG00000204842	NA	NA	rs4766578-T	rs4766578	0	4766578	intron_variant	0	0.496766	4e-10	9.39794		0.0258922	[0.018-0.034] unit decrease	NR [11722792] (imputed)	N
7	rs7137828	12	111904371	rs4766578	2022-04-27	35213538	Richardson TG	2022-02-25	PLoS Biol	www.ncbi.nlm.nih.gov/pubmed/35213538	Characterising metabolomic signatures of lipid-modifying therapies through drug target mendelian randomisation.	Free cholesterol to total lipids ratio in small HDL	115,082 European ancestry individuals	NA	12q24.12		ATXN2			ENSG00000204842	NA	NA	rs4766578-T	rs4766578	0	4766578	intron_variant	0	0.496766	2e-08	7.69897		0.0221025	[0.014-0.03] unit decrease	NR [11722792] (imputed)	N
7	rs7137828	12	111904371	rs4766578	2022-04-27	35213538	Richardson TG	2022-02-25	PLoS Biol	www.ncbi.nlm.nih.gov/pubmed/35213538	Characterising metabolomic signatures of lipid-modifying therapies through drug target mendelian randomisation.	Cholesterol levels in small LDL	115,082 European ancestry individuals	NA	12q24.12		ATXN2			ENSG00000204842	NA	NA	rs4766578-T	rs4766578	0	4766578	intron_variant	0	0.496766	5e-09	8.30103		0.024208	[0.016-0.032] unit decrease	NR [11722792] (imputed)	N
7	rs7137828	12	111904371	rs4766578	2022-04-27	35213538	Richardson TG	2022-02-25	PLoS Biol	www.ncbi.nlm.nih.gov/pubmed/35213538	Characterising metabolomic signatures of lipid-modifying therapies through drug target mendelian randomisation.	Total lipid levels in small LDL	115,082 European ancestry individuals	NA	12q24.12		ATXN2			ENSG00000204842	NA	NA	rs4766578-T	rs4766578	0	4766578	intron_variant	0	0.496766	2e-09	8.69897		0.0247314	[0.017-0.033] unit decrease	NR [11722792] (imputed)	N
7	rs7137828	12	111904371	rs4766578	2022-04-27	35213538	Richardson TG	2022-02-25	PLoS Biol	www.ncbi.nlm.nih.gov/pubmed/35213538	Characterising metabolomic signatures of lipid-modifying therapies through drug target mendelian randomisation.	Cholesterol levels in medium LDL	115,082 European ancestry individuals	NA	12q24.12		ATXN2			ENSG00000204842	NA	NA	rs4766578-T	rs4766578	0	4766578	intron_variant	0	0.496766	4e-08	7.39794		0.0227926	[0.015-0.031] unit decrease	NR [11722792] (imputed)	N
7	rs7137828	12	111904371	rs4766578	2022-04-27	35213538	Richardson TG	2022-02-25	PLoS Biol	www.ncbi.nlm.nih.gov/pubmed/35213538	Characterising metabolomic signatures of lipid-modifying therapies through drug target mendelian randomisation.	Total cholesterol minus HDL-C levels	115,082 European ancestry individuals	NA	12q24.12		ATXN2			ENSG00000204842	NA	NA	rs4766578-T	rs4766578	0	4766578	intron_variant	0	0.496766	3e-10	9.52288		0.0258717	[0.018-0.034] unit decrease	NR [11722792] (imputed)	N
7	rs7137828	12	111904371	rs4766578	2022-04-27	35213538	Richardson TG	2022-02-25	PLoS Biol	www.ncbi.nlm.nih.gov/pubmed/35213538	Characterising metabolomic signatures of lipid-modifying therapies through drug target mendelian randomisation.	Free cholesterol levels in small LDL	115,082 European ancestry individuals	NA	12q24.12		ATXN2			ENSG00000204842	NA	NA	rs4766578-T	rs4766578	0	4766578	intron_variant	0	0.496766	7e-11	10.1549		0.0269464	[0.019-0.035] unit decrease	NR [11722792] (imputed)	N
7	rs7137828	12	111904371	rs4766578	2022-04-27	35213538	Richardson TG	2022-02-25	PLoS Biol	www.ncbi.nlm.nih.gov/pubmed/35213538	Characterising metabolomic signatures of lipid-modifying therapies through drug target mendelian randomisation.	Phospholipid levels in large LDL	115,082 European ancestry individuals	NA	12q24.12		ATXN2			ENSG00000204842	NA	NA	rs4766578-T	rs4766578	0	4766578	intron_variant	0	0.496766	7e-11	10.1549		0.0268133	[0.019-0.035] unit decrease	NR [11722792] (imputed)	N
7	rs7137828	12	111904371	rs4766578	2022-04-27	35213538	Richardson TG	2022-02-25	PLoS Biol	www.ncbi.nlm.nih.gov/pubmed/35213538	Characterising metabolomic signatures of lipid-modifying therapies through drug target mendelian randomisation.	Phospholipid levels in small LDL	115,082 European ancestry individuals	NA	12q24.12		ATXN2			ENSG00000204842	NA	NA	rs4766578-T	rs4766578	0	4766578	intron_variant	0	0.496766	5e-12	11.301		0.0285483	[0.02-0.037] unit decrease	NR [11722792] (imputed)	N
7	rs7137828	12	111910219	rs10774625	2020-02-21	31879980	German CA	2019-12-26	Genet Epidemiol	www.ncbi.nlm.nih.gov/pubmed/31879980	Ordered multinomial regression for genetic association analysis of ordinal phenotypes at Biobank scale.	Hypertension	30,822 British ancestry normal blood pressure individuals, 25,242 British ancestry elevated blood pressure individuals, 50,461 British ancestry stage 1 hypertension individuals, 75,286 British ancestry stage 2 hypertension individuals, 3,754 British ancestry hypertension crisis individuals	NA	12q24.12	ATXN2	ATXN2			ENSG00000204842	NA	NA	rs10774625-?	rs10774625	0	10774625	intron_variant	0	NR	2e-13	12.699		0.0449492	NR unit decrease	Affymetrix [464137]	N
7	rs7137828	12	111910219	rs10774625	2017-09-05	28394258	Wild PS	2017-04-10	J Clin Invest	www.ncbi.nlm.nih.gov/pubmed/28394258	Large-scale genome-wide analysis identifies genetic variants associated with cardiac structure and function.	Left ventricle diastolic internal dimension	30,201 European ancestry individuals	14,002 European ancestry individuals	12q24.12	ATXN2	ATXN2			ENSG00000204842	NA	NA	rs10774625-G	rs10774625	0	10774625	intron_variant	0	0.5	1e-08	8		0.016	[-0.01536-0.04736] cm increase	Affymetrix, Illumina [at least 283291] (imputed)	N
7	rs7137828	12	111910219	rs10774625	2017-05-11	27182965	Pickrell JK	2016-05-16	Nat Genet	www.ncbi.nlm.nih.gov/pubmed/27182965	Detection and interpretation of shared genetic influences on 42 human traits.	Hypothyroidism	17,558 European ancestry cases, 117,083 European ancestry controls	NA	12q24.12	ATXN2	ATXN2			ENSG00000204842	NA	NA	rs10774625-?	rs10774625	0	10774625	intron_variant	0	NR	1e-26	26		1.14286	[1.11-1.17]	Illumina [13676411] (imputed)	N
7	rs7137828	12	111910219	rs10774625	2019-07-05	31152163	Wuttke M	2019-05-31	Nat Genet	www.ncbi.nlm.nih.gov/pubmed/31152163	A catalog of genetic loci associated with kidney function from analyses of a million individuals.	Estimated glomerular filtration rate	567,460 European ancestry individuals	216,518 European ancestry individuals	12q24.12	ATXN2	ATXN2			ENSG00000204842	NA	NA	rs10774625-A	rs10774625	0	10774625	intron_variant	0	0.4787	1e-08	8		0.002	[0.0014-0.0026] unit decrease	Affymetrix, Illumina [8834748] (imputed)	N
7	rs7137828	12	111910219	rs10774625	2020-01-17	31484785	Wright KM	2019-09-04	G3 (Bethesda)	www.ncbi.nlm.nih.gov/pubmed/31484785	A Prospective Analysis of Genetic Variants Associated with Human Lifespan.	Parental longevity (father's age at death or father's attained age)	up to 699,000 European ancestry individuals	NA	12q24.12	NR	ATXN2			ENSG00000204842	NA	NA	rs10774625-A	rs10774625	0	10774625	intron_variant	0		1e-08	8		NA		Illumina [458865]	N
7	rs7137828	12	111910219	rs10774625	2017-02-19	27399966	Morris DL	2016-07-11	Nat Genet	www.ncbi.nlm.nih.gov/pubmed/27399966	Genome-wide association meta-analysis in Chinese and European individuals identifies ten new loci associated with systemic lupus erythematosus.	Systemic lupus erythematosus	1,659 Chinese ancestry cases, 3,398 Chinese ancestry controls, 4,036 European ancestry cases, 6,959 European ancestry controls	3,043 Chinese ancestry cases, 5,074 Chinese ancestry controls, 2,643 European ancestry cases, 9,032 European ancestry controls	12q24.12	SH2B3	ATXN2			ENSG00000204842	NA	NA	rs10774625-?	rs10774625	0	10774625	intron_variant	0	0.499	9e-08	7.04576	(EA)	1.17	[NR]	NR [6344733] (imputed)	N
7	rs7137828	12	111910219	rs10774625	2019-06-21	28898252	Wheeler E	2017-09-12	PLoS Med	www.ncbi.nlm.nih.gov/pubmed/28898252	Impact of common genetic determinants of Hemoglobin A1c on type 2 diabetes risk and diagnosis in ancestrally diverse populations: A transethnic genome-wide meta-analysis.	Glycated hemoglobin levels	88,355 European ancestry individuals	NA	12q24.12	ATXN2	ATXN2			ENSG00000204842	NA	NA	rs10774625-G	rs10774625	0	10774625	intron_variant	0	0.5056	1e-08	8		0.0088	[0.0057-0.0119] unit increase	Affymetrix, Illumina, Perlegen [~ 2500000] (imputed)	N
7	rs7137828	12	111910219	rs10774625	2017-09-28	28714975	Nelson CP	2017-07-17	Nat Genet	www.ncbi.nlm.nih.gov/pubmed/28714975	Association analyses based on false discovery rate implicate new loci for coronary artery disease.	Coronary artery disease (myocardial infarction, percutaneous transluminal coronary angioplasty, coronary artery bypass grafting, angina or chromic ischemic heart disease)	18,467 European and unknown ancestry cases, 45,264 European and unknown ancestry controls	57,347 European and unknown ancestry cases, 219,521 European and unknown ancestry controls	12q24.12	SH2B3	ATXN2			ENSG00000204842	NA	NA	rs10774625-A	rs10774625	0	10774625	intron_variant	0	0.491	9e-14	13.0458		1.07	[1.05-1.08]	Affymetrix [9149595] (imputed)	N
7	rs7137828	12	111910219	rs10774625	2016-09-23	26502338	Bentham J	2015-10-26	Nat Genet	www.ncbi.nlm.nih.gov/pubmed/26502338	Genetic association analyses implicate aberrant regulation of innate and adaptive immunity genes in the pathogenesis of systemic lupus erythematosus.	Systemic lupus erythematosus	5,201 European ancestry cases, 9,066 European ancestry controls	2,018 European ancestry cases, 6,925 European ancestry controls	12q24.12	SH2B3, ATXN2	ATXN2			ENSG00000204842	NA	NA	rs10774625-A	rs10774625	0	10774625	intron_variant	0		4e-09	8.39794		1.13	[1.08鈥1.18]	Illumina [644674]	N
7	rs7137828	12	111910219	rs10774625	2010-12-16	21060863	Ikram MK	2010-10-28	PLoS Genet	www.ncbi.nlm.nih.gov/pubmed/21060863	Four novel Loci (19q13, 6q24, 12q24, and 5q14) influence the microcirculation in vivo.	Retinal vascular caliber	15,358 European ancestry individuals	6,652 European ancestry individuals	12q24.12	SH2B3, ATXN2, PTPN11	ATXN2			ENSG00000204842	NA	NA	rs10774625-A	rs10774625	0	10774625	intron_variant	0	0.48	2e-13	12.699	(Retinal venular caliber)	1.5	[1.11-1.89] um increase	Affymetrix, Illumina [2194468] (imputed)	N
7	rs7137828	12	111910219	rs10774625	2021-03-22	33532862	Hartiala JA	2021-02-03	Eur Heart J	www.ncbi.nlm.nih.gov/pubmed/33532862	Genome-wide analysis identifies novel susceptibility loci for myocardial infarction.	Myocardial infarction	14,825 European ancestry cases, 44,000 European and unknown ancestry cases, 2,680 cases, 380,970 European ancestry controls, 123,504 European and unknown ancestry controls, 73,242 controls	NA	12q24.12	ATXN2	ATXN2			ENSG00000204842	NA	NA	rs10774625-A	rs10774625	0	10774625	intron_variant	0	0.465241	3e-23	22.5229		1.08	[1.07-1.10]	NR [8126035] (imputed)	N
7	rs7137828	12	111910219	rs10774625	2021-03-22	33619380	Huang LO	2021-02-22	Nat Metab	www.ncbi.nlm.nih.gov/pubmed/33619380	Genome-wide discovery of genetic loci that uncouple excess adiposity from its comorbidities.	Body mass index and HDL-C (pairwise)	509,429 European ancestry individuals, 16,962 East Asian, South Asian, Hispanic and African American ancestry individuals	NA	12q24.12	ATXN2	ATXN2			ENSG00000204842	NA	NA	rs10774625-G	rs10774625	0	10774625	intron_variant	0	0.5229	1e-13	13		NA		Affymetrix, Illumina [2331072] (imputed)	N
7	rs7137828	12	111910219	rs10774625	2021-03-22	33619380	Huang LO	2021-02-22	Nat Metab	www.ncbi.nlm.nih.gov/pubmed/33619380	Genome-wide discovery of genetic loci that uncouple excess adiposity from its comorbidities.	Body mass index and systole blood pressure (pairwise)	472,402 European ancestry individuals, 16,962 East Asian, South Asian, Hispanic and African American ancestry individuals	NA	12q24.12	ATXN2	ATXN2			ENSG00000204842	NA	NA	rs10774625-G	rs10774625	0	10774625	intron_variant	0	0.5229	4e-22	21.3979		NA		Affymetrix, Illumina [2331072] (imputed)	N
7	rs7137828	12	111910219	rs10774625	2021-03-22	33619380	Huang LO	2021-02-22	Nat Metab	www.ncbi.nlm.nih.gov/pubmed/33619380	Genome-wide discovery of genetic loci that uncouple excess adiposity from its comorbidities.	Body mass index and coronary artery disease (pairwise)	464,176 European ancestry individuals, 59,353 East Asian, South Asian, Hispanic and African American ancestry individuals	NA	12q24.12	ATXN2	ATXN2			ENSG00000204842	NA	NA	rs10774625-G	rs10774625	0	10774625	intron_variant	0	0.5229	2e-13	12.699		NA		Affymetrix, Illumina [2331072] (imputed)	N
7	rs7137828	12	111910219	rs10774625	2019-10-29	31578528	Tin A	2019-10-02	Nat Genet	www.ncbi.nlm.nih.gov/pubmed/31578528	Target genes, variants, tissues and transcriptional pathways influencing human serum urate levels.	Urate levels	174,111 European, East Asian, African American, South Asian and Hispanic ancestry men, 172,102 European, East Asian, African American, South Asian and Hispanic ancestry women	NA	12q24.12	NR	ATXN2			ENSG00000204842	NA	NA	rs10774625-A	rs10774625	0	10774625	intron_variant	0	0.5302	1e-06	6	(women)	0.0269	[0.016-0.038] mg/dL decrease	Affymetrix, Illumina [8249849] (imputed)	N
7	rs7137828	12	111910219	rs10774625	2020-09-18	32888494	Vuckovic D	2020-09-01	Cell	www.ncbi.nlm.nih.gov/pubmed/32888494	The Polygenic and Monogenic Basis of Blood Traits and Diseases.	Mean spheric corpuscular volume	408,112 British individuals	NA	12q24.12	ATXN2	ATXN2			ENSG00000204842	NA	NA	rs10774625-G	rs10774625	0	10774625	intron_variant	0	0.504967	9e-18	17.0458		0.0225909	[0.017-0.028] unit increase	Affymetrix [93095623] (imputed)	N
7	rs7137828	12	111910219	rs10774625	2019-10-29	31578528	Tin A	2019-10-02	Nat Genet	www.ncbi.nlm.nih.gov/pubmed/31578528	Target genes, variants, tissues and transcriptional pathways influencing human serum urate levels.	Urate levels	288,649 European ancestry individuals	NA	12q24.12	ATXN2	ATXN2			ENSG00000204842	NA	NA	rs10774625-A	rs10774625	0	10774625	intron_variant	0	0.4826	6e-17	16.2218		0.032335	[0.025-0.04] mg/dL increase	Affymetrix, Illumina [8217339] (imputed)	N
7	rs7137828	12	111910219	rs10774625	2019-06-27	31036433	Pividori M	2019-04-26	Lancet Respir Med	www.ncbi.nlm.nih.gov/pubmed/31036433	Shared and distinct genetic risk factors for childhood-onset and adult-onset asthma: genome-wide and transcriptome-wide studies.	Asthma (childhood onset)	9,433 British ancestry cases, 318,237 British ancestry controls	NA	12q24.12	ATXN2, SH2B3, BRAP	ATXN2			ENSG00000204842	NA	NA	rs10774625-G	rs10774625	0	10774625	intron_variant	0	0.504	2e-08	7.69897		1.087	[1.056-1.119]	Affymetrix [10894596] (imputed)	N
7	rs7137828	12	111910219	rs10774625	2019-10-29	31578528	Tin A	2019-10-02	Nat Genet	www.ncbi.nlm.nih.gov/pubmed/31578528	Target genes, variants, tissues and transcriptional pathways influencing human serum urate levels.	Urate levels	288,649 European ancestry individuals, 125,725 East Asian ancestry individuals, 33,671 African American individuals, 9,037 South Asian ancestry individuals, 608 Hispanic individuals	NA	12q24.12	ATXN2	ATXN2			ENSG00000204842	NA	NA	rs10774625-A	rs10774625	0	10774625	intron_variant	0	0.4666	1e-17	17		0.0323	[0.025-0.04] mg/dL increase	Affymetrix, Illumina [8249849] (imputed)	N
7	rs7137828	12	111910219	rs10774625	2019-06-27	31036433	Pividori M	2019-04-26	Lancet Respir Med	www.ncbi.nlm.nih.gov/pubmed/31036433	Shared and distinct genetic risk factors for childhood-onset and adult-onset asthma: genome-wide and transcriptome-wide studies.	Asthma (age of onset)	37,846 British ancestry individuals	NA	12q24.12	ATXN2, SH2B3, BRAP	ATXN2			ENSG00000204842	NA	NA	rs10774625-G	rs10774625	0	10774625	intron_variant	0	0.504	1e-07	7		0.713	[0.45-0.98] unit decrease	Affymetrix [10894596] (imputed)	N
7	rs7137828	12	111910219	rs10774625	2019-10-29	31578528	Tin A	2019-10-02	Nat Genet	www.ncbi.nlm.nih.gov/pubmed/31578528	Target genes, variants, tissues and transcriptional pathways influencing human serum urate levels.	Urate levels	174,111 European, East Asian, African American, South Asian and Hispanic ancestry men, 172,102 European, East Asian, African American, South Asian and Hispanic ancestry women	NA	12q24.12	NR	ATXN2			ENSG00000204842	NA	NA	rs10774625-A	rs10774625	0	10774625	intron_variant	0	0.5361	4e-08	7.39794	(men)	0.0364	[0.023-0.049] mg/dL decrease	Affymetrix, Illumina [8249849] (imputed)	N
7	rs7137828	12	111910219	rs10774625	2022-03-28	35245370	Roselli C	2022-03-04	Eur Heart J	www.ncbi.nlm.nih.gov/pubmed/35245370	Genome-wide association study reveals novel genetic loci: a new polygenic risk score for mitral valve prolapse.	Mitral valve prolapse	4,884 European ancestry cases, 434,649 European ancestry controls	NA	12q24.12		ATXN2			ENSG00000204842	NA	NA	rs10774625-G	rs10774625	0	10774625	intron_variant	0	0.49	4e-09	8.39794		1.15		NR [NR] (imputed)	N
7	rs7137828	12	111910219	rs10774625	2022-04-05	34855049	Pasman JA	2021-12-02	Behav Genet	www.ncbi.nlm.nih.gov/pubmed/34855049	Genetic Risk for Smoking: Disentangling Interplay Between Genes and Socioeconomic Status.	Lifetime smoking	272,943 European or unknown ancestry cases, 226,795 European or unknown ancestry controls	NA	12q24.12		ATXN2			ENSG00000204842	NA	NA	rs10774625-?	rs10774625	0	10774625	intron_variant	0	NR	1e-10	10		NA		NR [1300000]	N
7	rs7137828	12	111910219	rs10774625	2022-07-25	35654975	Vujkovic M	2022-06-02	Nat Genet	www.ncbi.nlm.nih.gov/pubmed/35654975	A multiancestry genome-wide association study of unexplained chronic ALT elevation as a proxy for nonalcoholic fatty liver disease with histological and radiological validation.	Chronic elevation of alanine aminotransferase (cALT) levels	95,472 European ancestry cases, 68,725 European ancestry controls, 23,977 African American cases, 13,387 African American controls, 7,650 Hispanic cases, 7,468 Hispanic controls, 1,088 Asian ancestry cases, 828 Asian ancestry controls	NA	12q24.12		ATXN2			ENSG00000204842	NA	NA	rs10774625-A	rs10774625	0	10774625	intron_variant	0	0.465	1e-08	8		0.039	[0.025-0.053] unit increase	NR [NR] (imputed)	N
7	rs7137828	12	111910219	rs10774625	2022-07-20	35285134	Temprano-Sagrera G	2022-03-14	J Thromb Haemost	www.ncbi.nlm.nih.gov/pubmed/35285134	Multi-phenotype analyses of hemostatic traits with cardiovascular events reveal novel genetic associations.	Fibrinogen levels or plasminogen activator inhibitor 1 levels (pleiotropy)	120,246 European ancestry individuals with fibrinogen measurements, 19,599 European ancestry individuals with PAI1 measurements	NA	12q24.12		ATXN2			ENSG00000204842	NA	NA	rs10774625-?	rs10774625	0	10774625	intron_variant	0	NR	4e-14	13.3979		NA		NR [NR]	N
7	rs7137828	12	111910219	rs10774625	2021-11-02	34446935	Karlsson Linner R	2021-08-26	Nat Neurosci	www.ncbi.nlm.nih.gov/pubmed/34446935	Multivariate analysis of 1.5 million people identifies genetic associations with traits related to self-regulation and addiction.	Externalizing behaviour (multivariate analysis)	up to 53,293 European ancestry Attention-deficit/hyperactivity disorder individuals, up to 164,684 European ancestry problematic alcohol use individuals, up to 186,875 European ancestry lifetime cannabis use individuals, up to 357,187 European ancestry individuals measuring reverse-coded age at first sexual intercourse, up to 336,121 European ancestry individuals measuring number of sexual partne…	NA	12q24.12		ATXN2			ENSG00000204842	NA	NA	rs10774625-A	rs10774625	0	10774625	intron_variant	0	0.487	1e-11	11		0.008	[0.006-0.01] unit increase	NR [NR] (imputed)	N
7	rs7137828	12	111910219	rs10774625	2021-10-19	34290314	Brandes N	2021-07-21	Sci Rep	www.ncbi.nlm.nih.gov/pubmed/34290314	Genetic association studies of alterations in protein function expose recessive effects on cancer predisposition.	Cancer	56,634 White British ancestry cases, 218,196 White British ancestry controls	NA	12q24.12		ATXN2			ENSG00000204842	NA	NA	rs10774625-?	rs10774625	0	10774625	intron_variant	0	NR	5e-06	5.30103		0.969157	[0.96-0.98]	NR [688737]	N
7	rs7137828	12	111910219	rs10774625	2022-10-05	36180795	Mishra A	2022-09-30	Nature	www.ncbi.nlm.nih.gov/pubmed/36180795	Stroke genetics informs drug discovery and risk prediction across ancestries.	Large artery stroke (MTAG)	6,399 European ancestry cases, 1,234,808 European ancestry controls	NA	12q24.12		ATXN2			ENSG00000204842	NA	NA	rs10774625-A	rs10774625	0	10774625	intron_variant	0	0.4888	8e-12	11.0969		1.06	[1.04-1.08]	Affymetrix, Illumina [NR] (imputed)	N
7	rs7137828	12	111910219	rs10774625	2022-04-27	35213538	Richardson TG	2022-02-25	PLoS Biol	www.ncbi.nlm.nih.gov/pubmed/35213538	Characterising metabolomic signatures of lipid-modifying therapies through drug target mendelian randomisation.	Cholesteryl esters to total lipids ratio in large HDL	115,082 European ancestry individuals	NA	12q24.12		ATXN2			ENSG00000204842	NA	NA	rs10774625-A	rs10774625	0	10774625	intron_variant	0	0.497176	9e-10	9.04576		0.0240905	[0.016-0.032] unit decrease	NR [11722792] (imputed)	N
7	rs7137828	12	111910219	rs10774625	2022-04-27	35213538	Richardson TG	2022-02-25	PLoS Biol	www.ncbi.nlm.nih.gov/pubmed/35213538	Characterising metabolomic signatures of lipid-modifying therapies through drug target mendelian randomisation.	Cholesteryl ester levels in HDL	115,082 European ancestry individuals	NA	12q24.12		ATXN2			ENSG00000204842	NA	NA	rs10774625-A	rs10774625	0	10774625	intron_variant	0	0.497176	6e-09	8.22185		0.021622	[0.014-0.029] unit decrease	NR [11722792] (imputed)	N
7	rs7137828	12	111910219	rs10774625	2022-04-27	35213538	Richardson TG	2022-02-25	PLoS Biol	www.ncbi.nlm.nih.gov/pubmed/35213538	Characterising metabolomic signatures of lipid-modifying therapies through drug target mendelian randomisation.	Free cholesterol levels in HDL	115,082 European ancestry individuals	NA	12q24.12		ATXN2			ENSG00000204842	NA	NA	rs10774625-A	rs10774625	0	10774625	intron_variant	0	0.497176	2e-09	8.69897		0.0219724	[0.015-0.029] unit decrease	NR [11722792] (imputed)	N
7	rs7137828	12	111910219	rs10774625	2022-04-27	35213538	Richardson TG	2022-02-25	PLoS Biol	www.ncbi.nlm.nih.gov/pubmed/35213538	Characterising metabolomic signatures of lipid-modifying therapies through drug target mendelian randomisation.	Free cholesterol to total lipids ratio in medium HDL	115,082 European ancestry individuals	NA	12q24.12		ATXN2			ENSG00000204842	NA	NA	rs10774625-A	rs10774625	0	10774625	intron_variant	0	0.497176	1e-12	12		0.0260485	[0.019-0.033] unit decrease	NR [11722792] (imputed)	N
7	rs7137828	12	111910219	rs10774625	2022-04-27	35213538	Richardson TG	2022-02-25	PLoS Biol	www.ncbi.nlm.nih.gov/pubmed/35213538	Characterising metabolomic signatures of lipid-modifying therapies through drug target mendelian randomisation.	HDL cholesterol levels	115,082 European ancestry individuals	NA	12q24.12		ATXN2			ENSG00000204842	NA	NA	rs10774625-A	rs10774625	0	10774625	intron_variant	0	0.497176	3e-09	8.52288		0.0219216	[0.015-0.029] unit decrease	NR [11722792] (imputed)	N
7	rs7137828	12	111932800	rs7137828	2019-02-10	27841878	Hoffmann TJ	2016-11-14	Nat Genet	www.ncbi.nlm.nih.gov/pubmed/27841878	Genome-wide association analyses using electronic health records identify new loci influencing blood pressure variation.	Diastolic blood pressure	80,792 European ancestry individuals, 8,231 Latino individuals, 3,058 African American individuals, 7,243 East Asian ancestry individuals, 461 South Asian ancestry individuals	NA	12q24.12	NR	ATXN2			ENSG00000204842	NA	NA	rs7137828-C	rs7137828	0	7137828	intron_variant	0		4e-18	17.3979		0.32	unit increase	Affymetrix [at least 2696785] (imputed)	N
7	rs7137828	12	111932800	rs7137828	2019-02-10	27841878	Hoffmann TJ	2016-11-14	Nat Genet	www.ncbi.nlm.nih.gov/pubmed/27841878	Genome-wide association analyses using electronic health records identify new loci influencing blood pressure variation.	Diastolic blood pressure	80,792 European ancestry individuals, 8,231 Latino individuals, 3,058 African American individuals, 7,243 East Asian ancestry individuals, 461 South Asian ancestry individuals	NA	12q24.12	NR	ATXN2			ENSG00000204842	NA	NA	rs7137828-C	rs7137828	0	7137828	intron_variant	0		7e-15	14.1549	(EA)	0.304	unit increase	Affymetrix [at least 2696785] (imputed)	N
7	rs7137828	12	111932800	rs7137828	2019-02-10	27841878	Hoffmann TJ	2016-11-14	Nat Genet	www.ncbi.nlm.nih.gov/pubmed/27841878	Genome-wide association analyses using electronic health records identify new loci influencing blood pressure variation.	Diastolic blood pressure	80,792 European ancestry individuals, 8,231 Latino individuals, 3,058 African American individuals, 7,243 East Asian ancestry individuals, 461 South Asian ancestry individuals	NA	12q24.12	NR	ATXN2			ENSG00000204842	NA	NA	rs7137828-C	rs7137828	0	7137828	intron_variant	0		4e-06	5.39794	(Latino)	0.613	unit increase	Affymetrix [at least 2696785] (imputed)	N
7	rs7137828	12	111932800	rs7137828	2019-02-10	27841878	Hoffmann TJ	2016-11-14	Nat Genet	www.ncbi.nlm.nih.gov/pubmed/27841878	Genome-wide association analyses using electronic health records identify new loci influencing blood pressure variation.	Diastolic blood pressure	295,529 European ancestry individuals, 8,231 Latino individuals, 3,058 African American individuals, 2,029 African British individuals, 7,701 East Asian ancestry individuals, 2,735 South Asian ancestry individuals, 1,979 mixed and unknown ancestry individuals	NA	12q24.12	NR	ATXN2			ENSG00000204842	NA	NA	rs7137828-C	rs7137828	0	7137828	intron_variant	0		1e-63	63		0.403	unit increase	Affymetrix [at least 2696785] (imputed)	N
7	rs7137828	12	111932800	rs7137828	2019-02-10	27841878	Hoffmann TJ	2016-11-14	Nat Genet	www.ncbi.nlm.nih.gov/pubmed/27841878	Genome-wide association analyses using electronic health records identify new loci influencing blood pressure variation.	Systolic blood pressure	295,529 European ancestry individuals, 8,231 Latino individuals, 3,058 African American individuals, 2,029 African British individuals, 7,701 East Asian ancestry individuals, 2,735 South Asian ancestry individuals, 1,979 mixed and unknown ancestry individuals	NA	12q24.12	NR	ATXN2			ENSG00000204842	NA	NA	rs7137828-C	rs7137828	0	7137828	intron_variant	0		3e-23	22.5229		0.389	unit increase	Affymetrix [at least 2696785] (imputed)	N
7	rs7137828	12	111932800	rs7137828	2017-12-05	29083406	Ferreira MA	2017-10-30	Nat Genet	www.ncbi.nlm.nih.gov/pubmed/29083406	Shared genetic origin of asthma, hay fever and eczema elucidates allergic disease biology.	Allergic disease (asthma, hay fever or eczema)	180,129 European ancestry cases, 180,709 European ancestry controls	NA	12q24.12	ATXN2	ATXN2			ENSG00000204842	NA	NA	rs7137828-T	rs7137828	0	7137828	intron_variant	0	0.54	2e-10	9.69897		1.033	[1.02-1.04]	Affymetrix, Illumina [8307659] (imputed)	N
7	rs7137828	12	111932800	rs7137828	2019-02-10	27841878	Hoffmann TJ	2016-11-14	Nat Genet	www.ncbi.nlm.nih.gov/pubmed/27841878	Genome-wide association analyses using electronic health records identify new loci influencing blood pressure variation.	Systolic blood pressure	80,792 European ancestry individuals, 8,231 Latino individuals, 3,058 African American individuals, 7,243 East Asian ancestry individuals, 461 South Asian ancestry individuals	NA	12q24.12	NR	ATXN2			ENSG00000204842	NA	NA	rs7137828-C	rs7137828	0	7137828	intron_variant	0		3e-06	5.52288		0.266	unit increase	Affymetrix [at least 2696785] (imputed)	N
7	rs7137828	12	111932800	rs7137828	2018-04-25	23603761	Hinks A	2013-04-21	Nat Genet	www.ncbi.nlm.nih.gov/pubmed/23603761	Dense genotyping of immune-related disease regions identifies 14 new susceptibility loci for juvenile idiopathic arthritis.	Juvenile idiopathic arthritis (oligoarticular or rheumatoid factor-negative polyarticular)	2,816 European ancestry cases, 13,056 European ancestry controls	NA	12q24.12	SH2B3, ATXN2	ATXN2			ENSG00000204842	NA	NA	rs7137828-C	rs7137828	0	7137828	intron_variant	0	0.49	2e-09	8.69897	(additive model)	1.2	[1.13-1.28]	Illumina [123003]	N
7	rs7137828	12	111932800	rs7137828	2020-09-18	32888494	Vuckovic D	2020-09-01	Cell	www.ncbi.nlm.nih.gov/pubmed/32888494	The Polygenic and Monogenic Basis of Blood Traits and Diseases.	Eosinophil percentage of white cells	408,112 British individuals	NA	12q24.12	ATXN2	ATXN2			ENSG00000204842	NA	NA	rs7137828-T	rs7137828	0	7137828	intron_variant	0	0.51759	2e-307	306.699		0.0833423	[0.079-0.088] unit decrease	Affymetrix [93095623] (imputed)	N
7	rs7137828	12	111932800	rs7137828	2020-09-21	32888493	Chen MH	2020-09-01	Cell	www.ncbi.nlm.nih.gov/pubmed/32888493	Trans-ethnic and Ancestry-Specific Blood-Cell Genetics in 746,667 Individuals from 5 Global Populations.	Hematocrit	737,823 African American or Afro-Caribbean, African ancestry, European ancestry, East Asian ancestry, Hispanic or Latin American and South Asian ancestry individuals	NA	12q24.12	NR	ATXN2			ENSG00000204842	NA	NA	rs7137828-T	rs7137828	0	7137828	intron_variant	0	0.533958	1e-241	241		NA		Affymetrix, Illumina [24558453] (imputed)	N
7	rs7137828	12	111932800	rs7137828	2020-09-21	32888493	Chen MH	2020-09-01	Cell	www.ncbi.nlm.nih.gov/pubmed/32888493	Trans-ethnic and Ancestry-Specific Blood-Cell Genetics in 746,667 Individuals from 5 Global Populations.	Hematocrit	562,259 European ancestry individuals	NA	12q24.12	NR	ATXN2			ENSG00000204842	NA	NA	rs7137828-T	rs7137828	0	7137828	intron_variant	0	0.51642	3e-243	242.523		0.061464	[0.058-0.065] SD unit decrease	Affymetrix, Illumina [50640577] (imputed)	N
7	rs7137828	12	111932800	rs7137828	2020-09-21	32888493	Chen MH	2020-09-01	Cell	www.ncbi.nlm.nih.gov/pubmed/32888493	Trans-ethnic and Ancestry-Specific Blood-Cell Genetics in 746,667 Individuals from 5 Global Populations.	Hemoglobin concentration	746,431 African American or Afro-Caribbean, African ancestry, European ancestry, East Asian ancestry, Hispanic or Latin American and South Asian ancestry individuals	NA	12q24.12	NR	ATXN2			ENSG00000204842	NA	NA	rs7137828-T	rs7137828	0	7137828	intron_variant	0	0.533736	2e-272	271.699		NA		Affymetrix, Illumina [24653286] (imputed)	N
7	rs7137828	12	111932800	rs7137828	2020-09-21	32888493	Chen MH	2020-09-01	Cell	www.ncbi.nlm.nih.gov/pubmed/32888493	Trans-ethnic and Ancestry-Specific Blood-Cell Genetics in 746,667 Individuals from 5 Global Populations.	Hemoglobin concentration	563,946 European ancestry individuals	NA	12q24.12	NR	ATXN2			ENSG00000204842	NA	NA	rs7137828-T	rs7137828	0	7137828	intron_variant	0	0.516238	4e-273	272.398		0.064984	[0.061-0.069] SD unit decrease	Affymetrix, Illumina [50638016] (imputed)	N
7	rs7137828	12	111932800	rs7137828	2021-02-09	32678081	Timmers PRHJ	2020-07-16	Nat Commun	www.ncbi.nlm.nih.gov/pubmed/32678081	Multivariate genomic scan implicates novel loci and haem metabolism in human ageing.	Aging traits (healthspan, parental lifespan or longevity) (multivariate analysis)	at least 837,415 European ancestry individuals	NA	12q24.12	ATXN2	ATXN2			ENSG00000204842	NA	NA	rs7137828-T	rs7137828	0	7137828	intron_variant	0	0.5167	5e-12	11.301		NA		NR [7320282]	N
7	rs7137828	12	111932800	rs7137828	2020-09-21	32888493	Chen MH	2020-09-01	Cell	www.ncbi.nlm.nih.gov/pubmed/32888493	Trans-ethnic and Ancestry-Specific Blood-Cell Genetics in 746,667 Individuals from 5 Global Populations.	Lymphocyte count	524,923 European ancestry individuals	NA	12q24.12	NR	ATXN2			ENSG00000204842	NA	NA	rs7137828-T	rs7137828	0	7137828	intron_variant	0	0.516698	0	495.523		0.090212	[0.087-0.094] SD unit decrease	Affymetrix, Illumina [50265552] (imputed)	N
7	rs7137828	12	111932800	rs7137828	2018-12-10	29227965	Pilling LC	2017-12-01	Aging (Albany NY)	www.ncbi.nlm.nih.gov/pubmed/29227965	Human longevity: 25 genetic loci associated in 389,166 UK biobank participants.	Parental longevity (mother's attained age)	412,937 British ancestry individuals	NA	12q24.12	SH2B3, ATXN2	ATXN2			ENSG00000204842	NA	NA	rs7137828-C	rs7137828	0	7137828	intron_variant	0	NR	2e-07	6.69897		NA		Affymetrix [11535925] (imputed)	N
7	rs7137828	12	111932800	rs7137828	2018-12-10	29227965	Pilling LC	2017-12-01	Aging (Albany NY)	www.ncbi.nlm.nih.gov/pubmed/29227965	Human longevity: 25 genetic loci associated in 389,166 UK biobank participants.	Parental longevity (father's attained age)	415,311 British ancestry individuals	NA	12q24.12	SH2B3, ATXN2	ATXN2			ENSG00000204842	NA	NA	rs7137828-C	rs7137828	0	7137828	intron_variant	0	NR	3e-12	11.5229		NA		Affymetrix [11535925] (imputed)	N
7	rs7137828	12	111932800	rs7137828	2018-12-10	29227965	Pilling LC	2017-12-01	Aging (Albany NY)	www.ncbi.nlm.nih.gov/pubmed/29227965	Human longevity: 25 genetic loci associated in 389,166 UK biobank participants.	Parental longevity (combined parental age at death)	208,118 British ancestry individuals	NA	12q24.12	SH2B3, ATXN2	ATXN2			ENSG00000204842	NA	NA	rs7137828-C	rs7137828	0	7137828	intron_variant	0	NR	3e-08	7.52288		NA		Affymetrix [11535925] (imputed)	N
7	rs7137828	12	111932800	rs7137828	2018-08-29	29912962	Feitosa MF	2018-06-18	PLoS One	www.ncbi.nlm.nih.gov/pubmed/29912962	Novel genetic associations for blood pressure identified via gene-alcohol interaction in up to 570K individuals across multiple ancestries.	Diastolic blood pressure x alcohol consumption (light vs heavy) interaction (2df test)	12,758 European ancestry heavy drinkers, 1,326 African American or Afro-Caribbean heavy drinkers, 648 Asian ancestry heavy drinkers, 364 Hispanic or Latin American heavy drinkers, 43,947 European ancestry light drinkers, 8,239 African American or Afro-Caribbean light drinkers, 1,141 Asian ancestry light drinkers, 4,448 Hispanic or Latin American light drinkers	42,079 European ancestry heavy drinkers, 217 African American or Afro-Caribbean heavy drinkers, 282,294 Asian ancestry heavy drinkers, 124 Hispanic ancestry heavy drinkers, 74,757 European ancestry light drinkers, 845 African American light drinkers, 24,129 Asian ancestry light drinkers, 411 Hispanic light drinkers	12q24.12	ATXN2	ATXN2			ENSG00000204842	NA	NA	rs7137828-T	rs7137828	0	7137828	intron_variant	0	0.51	4e-24	23.3979	(EA)	NA		Affymetrix, Illumina [up to 39321347] (imputed)	N
7	rs7137828	12	111932800	rs7137828	2018-12-10	29227965	Pilling LC	2017-12-01	Aging (Albany NY)	www.ncbi.nlm.nih.gov/pubmed/29227965	Human longevity: 25 genetic loci associated in 389,166 UK biobank participants.	Parental longevity (both parents in top 10%)	7,182 cases, 79,767 controls	NA	12q24.12	NR	ATXN2			ENSG00000204842	NA	NA	rs7137828-C	rs7137828	0	7137828	intron_variant	0	NR	3e-06	5.52288		NA		Affymetrix [11535925] (imputed)	N
7	rs7137828	12	111932800	rs7137828	2018-12-10	29227965	Pilling LC	2017-12-01	Aging (Albany NY)	www.ncbi.nlm.nih.gov/pubmed/29227965	Human longevity: 25 genetic loci associated in 389,166 UK biobank participants.	Parental longevity (combined parental attained age, Martingale residuals)	389,166 British ancestry individuals	NA	12q24.12	SH2B3, ATXN2	ATXN2			ENSG00000204842	NA	NA	rs7137828-C	rs7137828	0	7137828	intron_variant	0	0.483	3e-14	13.5229		0.017	[0.013-0.021] unit increase	Affymetrix [11535925] (imputed)	N
7	rs7137828	12	111932800	rs7137828	2018-08-29	29912962	Feitosa MF	2018-06-18	PLoS One	www.ncbi.nlm.nih.gov/pubmed/29912962	Novel genetic associations for blood pressure identified via gene-alcohol interaction in up to 570K individuals across multiple ancestries.	Mean arterial pressure x alcohol consumption interaction (2df test)	91,110 European ancestry drinkers and non-drinkers, 21,416 African American or Afro-Caribbean drinkers and non-drinkers, 12,365 Asian ancestry drinkers and non-drinkers, 8,470 Hispanic or Latin American drinkers and non-drinkers	237,996 European ancestry drinkers, 2,280 African American drinkers, 54,080 Asian ancestry drinkers, 6,448 Hispanic drinkers, 43,315 European ancestry non-drinkers, 2,761 African ancestry non-drinkers, 86,943 Asian ancestry non-drinkers, 6,923 Hispanic non-drinkers	12q24.12	ATXN2	ATXN2			ENSG00000204842	NA	NA	rs7137828-T	rs7137828	0	7137828	intron_variant	0	0.53	2e-19	18.699	(EA, Hispanic)	NA		Affymetrix, Illumina [up to 39321347] (imputed)	N
7	rs7137828	12	111932800	rs7137828	2016-11-18	26752265	Bailey JN	2016-01-11	Nat Genet	www.ncbi.nlm.nih.gov/pubmed/26752265	Genome-wide association analysis identifies TXNRD2, ATXN2 and FOXC1 as susceptibility loci for primary open-angle glaucoma.	Glaucoma (primary open-angle)	3,853 European ancestry cases, 33,480 European ancestry controls	2,137 European ancestry cases, 6,699 European ancestry controls, 1,037 Singaporean Chinese ancestry cases, 2,543 Singaporean Chinese ancestry controls	12q24.12	ATXN2	ATXN2			ENSG00000204842	NA	NA	rs7137828-T	rs7137828	0	7137828	intron_variant	0	0.5	9e-10	9.04576	(European)	1.17	NR	Affymetrix, Illumina [6425680] (imputed)	N
7	rs7137828	12	111932800	rs7137828	2018-01-29	29212778	van der Harst P	2017-12-06	Circ Res	www.ncbi.nlm.nih.gov/pubmed/29212778	Identification of 64 Novel Genetic Loci Provides an Expanded View on the Genetic Architecture of Coronary Artery Disease.	Coronary artery disease	up to 122,733 cases, up to 424,528 controls	NA	12q24.12	ATXN2	ATXN2			ENSG00000204842	NA	NA	rs7137828-T	rs7137828	0	7137828	intron_variant	0	0.5535	4e-27	26.3979		0.0643	[0.053-0.076] unit decrease	Affymetrix [at least 7947838] (imputed)	N
7	rs7137828	12	111932800	rs7137828	2021-03-01	33574239	Eriksson D	2021-02-11	Nat Commun	www.ncbi.nlm.nih.gov/pubmed/33574239	GWAS for autoimmune Addison's disease identifies multiple risk loci and highlights AIRE in disease susceptibility.	Addison's disease	1,223 European ancestry cases, 4,097 European ancestry controls	NA	12q24.12	SH2B3	ATXN2			ENSG00000204842	NA	NA	rs7137828-C	rs7137828	0	7137828	intron_variant	0	0.46	5e-08	7.30103		1.3	[1.18鈥1.42]	Illumina [7068382] (imputed)	N
7	rs7137828	12	111932800	rs7137828	2020-09-21	32888493	Chen MH	2020-09-01	Cell	www.ncbi.nlm.nih.gov/pubmed/32888493	Trans-ethnic and Ancestry-Specific Blood-Cell Genetics in 746,667 Individuals from 5 Global Populations.	Red blood cell count	545,203 European ancestry individuals	NA	12q24.12	NR	ATXN2			ENSG00000204842	NA	NA	rs7137828-T	rs7137828	0	7137828	intron_variant	0	0.516713	3e-129	128.523		0.04467	[0.041-0.048] SD unit decrease	Affymetrix, Illumina [50628390] (imputed)	N
7	rs7137828	12	111932800	rs7137828	2021-03-31	33627673	Gharahkhani P	2021-02-24	Nat Commun	www.ncbi.nlm.nih.gov/pubmed/33627673	Genome-wide meta-analysis identifies 127 open-angle glaucoma loci with consistent effect across ancestries.	Glaucoma (primary open-angle)	23,963 European ancestry cases, 306,942 European ancestry controls, 6,935 East Asian ancestry cases, 39,588 East Asian ancestry controls, 3,281 Sub-Saharan African ancestry cases, 2,791 Sub-Saharan African ancestry controls	43,254 European ancestry cases, 1,471,118 European ancestry controls	12q24.12	ATXN2	ATXN2			ENSG00000204842	NA	NA	rs7137828-T	rs7137828	0	7137828	intron_variant	0	NR	2e-09	8.69897		0.043	unit increase	Illumina [15409056] (imputed)	N
7	rs7137828	12	111932800	rs7137828	2020-11-24	33067605	Folkersen L	2020-10-16	Nat Metab	www.ncbi.nlm.nih.gov/pubmed/33067605	Genomic and drug target evaluation of 90 cardiovascular proteins in 30,931 individuals.	Pappalysin-1 levels	21,758 European ancestry individuals	9,173 individuals	12q24.12		ATXN2			ENSG00000204842	NA	NA	rs7137828-T	rs7137828	0	7137828	intron_variant	0	0.53	4e-11	10.3979		0.0685	unit decrease	Affymetrix, Illumina [20300000] (imputed)	N
7	rs7137828	12	111932800	rs7137828	2020-09-21	32888493	Chen MH	2020-09-01	Cell	www.ncbi.nlm.nih.gov/pubmed/32888493	Trans-ethnic and Ancestry-Specific Blood-Cell Genetics in 746,667 Individuals from 5 Global Populations.	Red blood cell count	727,624 African American or Afro-Caribbean, African ancestry, European ancestry, East Asian ancestry, Hispanic or Latin American and South Asian ancestry individuals	NA	12q24.12	NR	ATXN2			ENSG00000204842	NA	NA	rs7137828-T	rs7137828	0	7137828	intron_variant	0	0.534191	6e-127	126.222		NA		Affymetrix, Illumina [24332387] (imputed)	N
7	rs7137828	12	111932800	rs7137828	2022-07-20	35285134	Temprano-Sagrera G	2022-03-14	J Thromb Haemost	www.ncbi.nlm.nih.gov/pubmed/35285134	Multi-phenotype analyses of hemostatic traits with cardiovascular events reveal novel genetic associations.	Coronary artery disease or factor VII levels (pleiotropy)	172,122 European, South Asian or East Asian CAD cases, 566,864 European, South Asian or East Asian CAD controls, 27,495 European or African American individuals with measurements	NA	12q24.12		ATXN2			ENSG00000204842	NA	NA	rs7137828-?	rs7137828	0	7137828	intron_variant	0	NR	3e-21	20.5229		NA		NR [NR]	N
7	rs7137828	12	111932800	rs7137828	2022-07-20	35285134	Temprano-Sagrera G	2022-03-14	J Thromb Haemost	www.ncbi.nlm.nih.gov/pubmed/35285134	Multi-phenotype analyses of hemostatic traits with cardiovascular events reveal novel genetic associations.	Coronary artery disease or von Willebrand factor levels (pleiotropy)	172,122 European, South Asian or East Asian CAD cases, 566,864 European, South Asian or East Asian CAD controls, 46,354 European, African American or Hispanic individuals with measurements	NA	12q24.12		ATXN2			ENSG00000204842	NA	NA	rs7137828-?	rs7137828	0	7137828	intron_variant	0	NR	1e-22	22		NA		NR [NR]	N
7	rs7137828	12	111932800	rs7137828	2022-07-20	35285134	Temprano-Sagrera G	2022-03-14	J Thromb Haemost	www.ncbi.nlm.nih.gov/pubmed/35285134	Multi-phenotype analyses of hemostatic traits with cardiovascular events reveal novel genetic associations.	Coronary artery disease or factor XI levels (pleiotropy)	172,122 European, South Asian or East Asian CAD cases, 566,864 European, South Asian or East Asian CAD controls, 16,169 European ancestry individuals with measurements	NA	12q24.12		ATXN2			ENSG00000204842	NA	NA	rs7137828-?	rs7137828	0	7137828	intron_variant	0	NR	1e-21	21		NA		NR [NR]	N
7	rs7137828	12	111932800	rs7137828	2021-12-13	34469753	Kachuri L	2021-08-26	Am J Hum Genet	www.ncbi.nlm.nih.gov/pubmed/34469753	Genetic determinants of blood-cell traits influence susceptibility to childhood acute lymphoblastic leukemia.	Eosinophil counts	234,763 European ancestry individuals	100,553 European ancestry individuals	12q24.12		ATXN2			ENSG00000204842	NA	NA	rs7137828-C	rs7137828	0	7137828	intron_variant	0	0.485	5e-201	200.301		NA		Affymetrix [10369434] (imputed)	N
7	rs7137828	12	111932800	rs7137828	2021-08-13	34128465	Liu Y	2021-06-15	Elife	www.ncbi.nlm.nih.gov/pubmed/34128465	Genetic architecture of 11 organ traits derived from abdominal MRI using deep learning.	Spleen volume	32,860 European ancestry individuals	NA	12q24.12	SH2B3	ATXN2			ENSG00000204842	NA	NA	rs7137828-?	rs7137828	0	7137828	intron_variant	0	NR	3e-83	82.5229		0.133	NR L decrease	Affymetrix [9390170] (imputed)	N
7	rs7137828	12	111932800	rs7137828	2022-09-13	35935937	Hoglund J	2022-07-22	Front Immunol	www.ncbi.nlm.nih.gov/pubmed/35935937	Gene-Based Variant Analysis of Whole-Exome Sequencing in Relation to Eosinophil Count.	Eosinophil counts	365,954 British ancestry individuals	NA	12q24.12		ATXN2			ENSG00000204842	NA	NA	rs7137828-C	rs7137828	0	7137828	intron_variant	0	0.464	4e-137	136.398		0.092	[0.084-0.1] unit increase	Affymetrix [6661079] (imputed)	N
7	rs7137828	12	111932800	rs7137828	2022-10-24	34321204	Harrison S	2021-07-28	Sci Adv	www.ncbi.nlm.nih.gov/pubmed/34321204	Testosterone and socioeconomic position: Mendelian randomization in 306,248 men and women in UK Biobank.	Albumin levels	148,248 British ancestry men	NA	12q24.12		ATXN2			ENSG00000204842	NA	NA	rs7137828-T	rs7137828	0	7137828	intron_variant	0	0.52	3e-10	9.52288		0.08	[0.056-0.104] g/L increase	Affymetrix [NR] (imputed)	N
7	rs7137828	12	111932800	rs7137828	2019-02-08	30595370	Kichaev G	2018-12-27	Am J Hum Genet	www.ncbi.nlm.nih.gov/pubmed/30595370	Leveraging Polygenic Functional Enrichment to Improve GWAS Power.	Systolic blood pressure	approximately 422,000 European ancestry individuals	NA	12q24.12		ATXN2			ENSG00000204842	NA	NA	rs7137828-?	rs7137828	0	7137828	intron_variant	0	NR	9e-56	55.0458		NA		NR [~ 8900000] (imputed)	N
7	rs7137828	12	111932800	rs7137828	2022-04-27	35213538	Richardson TG	2022-02-25	PLoS Biol	www.ncbi.nlm.nih.gov/pubmed/35213538	Characterising metabolomic signatures of lipid-modifying therapies through drug target mendelian randomisation.	Glucose levels	114,870 European ancestry individuals	NA	12q24.12		ATXN2			ENSG00000204842	NA	NA	rs7137828-C	rs7137828	0	7137828	intron_variant	0	0.484109	2e-10	9.69897		0.0260567	[0.018-0.034] unit decrease	NR [11722792] (imputed)	N
7	rs7137828	12	111932800	rs7137828	2022-04-27	35213538	Richardson TG	2022-02-25	PLoS Biol	www.ncbi.nlm.nih.gov/pubmed/35213538	Characterising metabolomic signatures of lipid-modifying therapies through drug target mendelian randomisation.	Lactate levels	114,806 European ancestry individuals	NA	12q24.12		ATXN2			ENSG00000204842	NA	NA	rs7137828-C	rs7137828	0	7137828	intron_variant	0	0.484118	1e-24	24		0.042408	[0.034-0.051] unit increase	NR [11722792] (imputed)	N
7	rs7137828	12	111973358	rs597808	2020-07-14	32154731	Ripatti P	2020-03-10	Circ Genom Precis Med	www.ncbi.nlm.nih.gov/pubmed/32154731	Polygenic Hyperlipidemias and Coronary Artery Disease Risk.	Low density lipoprotein cholesterol levels	324,708 British ancestry individuals	NA	12q24.12	ATXN2	ATXN2			ENSG00000204842	NA	NA	rs597808-?	rs597808	0	597808	intron_variant	0	NR	4e-23	22.3979		0.0255	[0.021-0.03] unit decrease	Affymetrix [5701386] (imputed)	N
7	rs7137828	12	111973358	rs597808	2020-07-21	32203549	Richardson TG	2020-03-23	PLoS Med	www.ncbi.nlm.nih.gov/pubmed/32203549	Evaluating the relationship between circulating lipoprotein lipids and apolipoproteins with risk of coronary heart disease: A multivariable Mendelian randomisation analysis.	LDL cholesterol levels	440,546 European ancestry individuals	NA	12q24.12	ATXN2	ATXN2			ENSG00000204842	NA	NA	rs597808-A	rs597808	0	597808	intron_variant	0	0.484083	2e-38	37.699		0.0271233	[0.023-0.031] unit decrease	Affymetrix [NR] (imputed)	N
7	rs7137828	12	111973358	rs597808	2019-03-18	30643258	Karlsson Linner R	2019-01-14	Nat Genet	www.ncbi.nlm.nih.gov/pubmed/30643258	Genome-wide association analyses of risk tolerance and risky behaviors in over 1 million individuals identify hundreds of loci and shared genetic influences.	Smoking status (ever vs never smokers)	518,633 European ancestry individuals	NA	12q24.12	ATXN2	ATXN2			ENSG00000204842	NA	NA	rs597808-A	rs597808	0	597808	intron_variant	0	0.4837	2e-11	10.699		0.0145558	[0.01-0.019] unit increase	Affymetrix [11514654] (imputed)	N
7	rs7137828	12	111973358	rs597808	2020-07-21	32203549	Richardson TG	2020-03-23	PLoS Med	www.ncbi.nlm.nih.gov/pubmed/32203549	Evaluating the relationship between circulating lipoprotein lipids and apolipoproteins with risk of coronary heart disease: A multivariable Mendelian randomisation analysis.	Apolipoprotein B levels	439,214 European ancestry individuals	NA	12q24.12	ATXN2	ATXN2			ENSG00000204842	NA	NA	rs597808-A	rs597808	0	597808	intron_variant	0	0.484096	2e-25	24.699		0.021719	[0.018-0.026] unit decrease	Affymetrix [NR] (imputed)	N
7	rs7137828	12	111973358	rs597808	2021-03-22	32171239	Hodonsky CJ	2020-03-14	BMC Genomics	www.ncbi.nlm.nih.gov/pubmed/32171239	Ancestry-specific associations identified in genome-wide combined-phenotype study of red blood cell traits emphasize benefits of diversity in genomics.	Hemoglobin concentration	16,186 African American individuals, 20,692 Hispanic or Latin American individuals, 29,379 European ancestry individuals, 630 Asian ancestry individuals, 601 Native American ancestry individuals, 381 individuals	NA	12q24.12		ATXN2			ENSG00000204842	NA	NA	rs597808-?	rs597808	0	597808	intron_variant	0	0.6043	2e-15	14.699		0.0531	[0.04-0.066] unit decrease	Affymetrix, Illumina [21000000] (imputed)	N
7	rs7137828	12	111973358	rs597808	2021-03-22	32171239	Hodonsky CJ	2020-03-14	BMC Genomics	www.ncbi.nlm.nih.gov/pubmed/32171239	Ancestry-specific associations identified in genome-wide combined-phenotype study of red blood cell traits emphasize benefits of diversity in genomics.	Hemoglobin concentration	29,379 European ancestry individuals	NA	12q24.12		ATXN2			ENSG00000204842	NA	NA	rs597808-?	rs597808	0	597808	intron_variant	0	0.5055	2e-14	13.699		0.0621	[0.046-0.078] unit decrease	Affymetrix, Illumina [21000000] (imputed)	N
7	rs7137828	12	111973358	rs597808	2020-03-02	31361310	Johansson A	2019-07-30	Hum Mol Genet	www.ncbi.nlm.nih.gov/pubmed/31361310	Genome-wide association analysis of 350鈥000 Caucasians from the UK Biobank identifies novel loci for asthma, hay fever and eczema.	Allergic rhinitis	18,915 European ancestry cases, 239,773 European ancestry controls	NA	12q24.12	ATXN2	ATXN2			ENSG00000204842	NA	NA	rs597808-G	rs597808	0	597808	intron_variant	0	0.5183	2e-08	7.69897		1.06496	[1.04-1.09]	Affymetrix [15688218] (imputed)	N
7	rs7137828	12	111973358	rs597808	2021-03-22	32171239	Hodonsky CJ	2020-03-14	BMC Genomics	www.ncbi.nlm.nih.gov/pubmed/32171239	Ancestry-specific associations identified in genome-wide combined-phenotype study of red blood cell traits emphasize benefits of diversity in genomics.	Hematocrit	16,184 African American individuals, 20,704 Hispanic or Latin American individuals, 29,383 European ancestry individuals, 631 Asian ancestry individuals, 601 Native American ancestry individuals, 381 individuals	NA	12q24.12		ATXN2			ENSG00000204842	NA	NA	rs597808-?	rs597808	0	597808	intron_variant	0	0.6043	9e-13	12.0458		0.1402	[0.1-0.18] unit decrease	Affymetrix, Illumina [21000000] (imputed)	N
7	rs7137828	12	111973358	rs597808	2021-03-22	32171239	Hodonsky CJ	2020-03-14	BMC Genomics	www.ncbi.nlm.nih.gov/pubmed/32171239	Ancestry-specific associations identified in genome-wide combined-phenotype study of red blood cell traits emphasize benefits of diversity in genomics.	Hematocrit	29,383 European ancestry individuals	NA	12q24.12		ATXN2			ENSG00000204842	NA	NA	rs597808-?	rs597808	0	597808	intron_variant	0	0.5055	3e-12	11.5229		0.1679	[0.12-0.22] unit decrease	Affymetrix, Illumina [21000000] (imputed)	N
7	rs7137828	12	111973358	rs597808	2021-01-26	32603359	Ferreira MAR	2020-06-30	PLoS Genet	www.ncbi.nlm.nih.gov/pubmed/32603359	Age-of-onset information helps identify 76 genetic variants associated with allergic disease.	Allergic disease (asthma, hay fever and/or eczema) (multivariate analysis)	477,968 European ancestry individuals	NA	12q24.12	ATXN2	ATXN2			ENSG00000204842	NA	NA	rs597808-G	rs597808	0	597808	intron_variant	0	0.523	3e-15	14.5229		0.033	[0.025-0.041] unit decrease	NR [NR] (imputed)	N
7	rs7137828	12	111973358	rs597808	2021-01-26	32603359	Ferreira MAR	2020-06-30	PLoS Genet	www.ncbi.nlm.nih.gov/pubmed/32603359	Age-of-onset information helps identify 76 genetic variants associated with allergic disease.	Allergic disease (asthma, hay fever and/or eczema) (age of onset)	117,130 European ancestry individuals	NA	12q24.12	ATXN2	ATXN2			ENSG00000204842	NA	NA	rs597808-G	rs597808	0	597808	intron_variant	0	0.523	2e-15	14.699		0.033	[0.025-0.041] unit decrease	NR [7647814] (imputed)	N
7	rs7137828	12	111973358	rs597808	2018-08-29	29912962	Feitosa MF	2018-06-18	PLoS One	www.ncbi.nlm.nih.gov/pubmed/29912962	Novel genetic associations for blood pressure identified via gene-alcohol interaction in up to 570K individuals across multiple ancestries.	Diastolic blood pressure x alcohol consumption interaction (2df test)	63,607 European ancestry drinkers, 10,193 African American or Afro-Caribbean drinkers, 2,441 Asian ancestry drinkers, 5,084 Hispanic or Latin American drinkers, 27,492 European ancestry non-drinkers, 11,223 African American or Afro-Caribbean non-drinkers, 9,924 Asian ancestry non-drinkers, 3,387 Hispanic or Latin American non-drinkers	238,058 European ancestry drinkers, 2,280 African American drinkers, 54,081 Asian ancestry drinkers, 6,448 Hispanic drinkers, 43,318 European ancestry non-drinkers, 2,761 African American non-drinkers, 86,943 Asian ancestry non-drinkers, 6,923 Hispanic non-drinkers	12q24.12	ATXN2	ATXN2			ENSG00000204842	NA	NA	rs597808-A	rs597808	0	597808	intron_variant	0	0.47	8e-60	59.0969	(AA, EA)	NA		Affymetrix, Illumina [up to 39321347] (imputed)	N
7	rs7137828	12	111973358	rs597808	2019-01-14	30367059	Teumer A	2018-10-26	Nat Commun	www.ncbi.nlm.nih.gov/pubmed/30367059	Genome-wide analyses identify a role for SLC17A4 and AADAT in thyroid hormone regulation.	Hypothyroidism	3,340 European ancestry cases, 49,983 European ancestry controls	NA	12q24.12	ATXN2/SH2B3	ATXN2			ENSG00000204842	NA	NA	rs597808-A	rs597808	0	597808	intron_variant	0	0.51	4e-12	11.3979		0.18	[0.13-0.23] unit increase	Affymetrix, Illumina [5965951] (imputed)	N
7	rs7137828	12	111973358	rs597808	2019-10-15	31527586	An J	2019-09-16	Nat Commun	www.ncbi.nlm.nih.gov/pubmed/31527586	Gastroesophageal reflux GWAS identifies risk loci that also associate with subsequent severe esophageal diseases.	Gastroesophageal reflux disease	80,265 European and unknown ancestry cases, 305,011 European and unknown ancestry controls	NA	12q24.12	ATXN2, BRAP, SH2B3	ATXN2			ENSG00000204842	NA	NA	rs597808-A	rs597808	0	597808	intron_variant	0	NR	6e-09	8.22185		1.03303	[1.0218-1.0442]	Affymetrix, Illumina [up to 7600000] (imputed)	N
7	rs7137828	12	111973358	rs597808	2019-05-28	30510241	Huyghe JR	2018-12-03	Nat Genet	www.ncbi.nlm.nih.gov/pubmed/30510241	Discovery of common and rare genetic risk variants for colorectal cancer.	Colorectal cancer or advanced adenoma	55,105 European ancestry cases, 3,026 East Asian ancestry cases, 65,079 European ancestry controls, 2,268 East Asian ancestry controls	NA	12q24.12	SH2B3	ATXN2			ENSG00000204842	NA	NA	rs597808-G	rs597808	0	597808	intron_variant	0	0.5166	3e-16	15.5229		1.08	[1.06-1.10]	Affymetrix, Illumina [16900397] (imputed)	N
7	rs7137828	12	111973358	rs597808	2018-10-18	29912962	Feitosa MF	2018-06-18	PLoS One	www.ncbi.nlm.nih.gov/pubmed/29912962	Novel genetic associations for blood pressure identified via gene-alcohol interaction in up to 570K individuals across multiple ancestries.	Systolic blood pressure x alcohol consumption interaction (2df test)	63,608 European ancestry drinkers, 10,193 African American or Afro-Caribbean heavy drinkers, 2,441 Asian ancestry drinkers, 5,084 Hispanic or Latin American drinkers, 27,494 European ancestry non-drinkers, 11,224 African American or Afro-Caribbean non-drinkers, 9,924 Asian ancestry non-drinkers, 3,387 Hispanic or Latin American non-drinkers	238,002 European ancestry drinkers, 2,280 African American drinkers, 54,081 Asian ancestry drinkers, 6,452 Hispanic drinkers, 43,316 European ancestry non-drinkers, 2,761 African American non-drinkers, 86,945 Asian ancestry non-drinkers, 6,925 Hispanic non-drinkers	12q24.12	ATXN2	ATXN2			ENSG00000204842	NA	NA	rs597808-A	rs597808	0	597808	intron_variant	0	0.49	8e-32	31.0969	(EA, Hispanic)	NA		Affymetrix, Illumina [up to 39321347] (imputed)	N
7	rs7137828	12	111973358	rs597808	2016-09-23	26502338	Bentham J	2015-10-26	Nat Genet	www.ncbi.nlm.nih.gov/pubmed/26502338	Genetic association analyses implicate aberrant regulation of innate and adaptive immunity genes in the pathogenesis of systemic lupus erythematosus.	Systemic lupus erythematosus	5,201 European ancestry cases, 9,066 European ancestry controls	NA	12q24.12	SH2B3	ATXN2			ENSG00000204842	NA	NA	rs597808-A	rs597808	0	597808	intron_variant	0		6e-10	9.22185		1.18	[NR]	Illumina [> 644674] (imputed)	N
7	rs7137828	12	111973358	rs597808	2022-02-14	32929287	Orru V	2020-09-14	Nat Genet	www.ncbi.nlm.nih.gov/pubmed/32929287	Complex genetic signatures in immune cells underlie autoimmunity and inform therapy.	Lymphocyte Absolute Count	3,653 Sardinian (founder/genetic isolate) ancestry individuals	NA	12q24.12		ATXN2			ENSG00000204842	NA	NA	rs597808-G	rs597808	0	597808	intron_variant	0	0.53628	9e-09	8.04576		0.1543	[0.1-0.21] unit decrease	Illumina [18427377] (imputed)	N
7	rs7137828	12	111973358	rs597808	2022-11-17	34887591	Graham SE	2021-12-09	Nature	www.ncbi.nlm.nih.gov/pubmed/34887591	The power of genetic diversity in genome-wide association studies of lipids.	Total cholesterol levels	48,057 Hispanic individuals	NA	12q24.12		ATXN2			ENSG00000204842	NA	NA	rs597808-G	rs597808	0	597808	intron_variant	0	0.72634	5e-08	7.30103		0.0424333	[0.027-0.057] unit increase	NR [52000000] (imputed)	N
7	rs7137828	12	111973358	rs597808	2019-06-27	31089142	Law PJ	2019-05-14	Nat Commun	www.ncbi.nlm.nih.gov/pubmed/31089142	Association analyses identify 31 new risk loci for colorectal cancer susceptibility.	Colorectal cancer	31,197 European ancestry cases, 61,770 European ancestry controls	NA	12q24.12	NR	ATXN2			ENSG00000204842	NA	NA	rs597808-G	rs597808	0	597808	intron_variant	0	NR	8e-15	14.0969		1.09	[1.07-1.11]	Affymetrix, Illumina [> 10000000] (imputed)	N
7	rs7137828	12	111973358	rs597808	2019-02-08	30595370	Kichaev G	2018-12-27	Am J Hum Genet	www.ncbi.nlm.nih.gov/pubmed/30595370	Leveraging Polygenic Functional Enrichment to Improve GWAS Power.	Mean corpuscular hemoglobin	approximately 443,000 European ancestry individuals	NA	12q24.12		ATXN2			ENSG00000204842	NA	NA	rs597808-?	rs597808	0	597808	intron_variant	0	NR	4e-24	23.3979		NA		NR [~ 8900000] (imputed)	N
7	rs7137828	12	111973358	rs597808	2022-01-28	33887194	Hu Y	2021-04-21	Am J Hum Genet	www.ncbi.nlm.nih.gov/pubmed/33887194	Whole-genome sequencing association analysis of quantitative red blood cell phenotypes: The NHLBI TOPMed program.	Hematocrit	33,324 Amish, White ancestry individuals, 654 Asian ancestry individuals, 14,474 Black individuals, 14,035 锘緾entral American ancestry, 锘緾uban ancestry, 锘緿ominican ancestry, 锘縈exican ancestry, 锘縋uerto Rican ancestry, 锘縎outh American ancestry individuals	NA	12q24.12		ATXN2			ENSG00000204842	NA	NA	rs597808-G	rs597808	0	597808	intron_variant	0	NR	2e-12	11.699		0.16	[0.12-0.2] unit decrease	Illumina [110396782]	N
7	rs7137828	12	111973358	rs597808	2022-01-28	33887194	Hu Y	2021-04-21	Am J Hum Genet	www.ncbi.nlm.nih.gov/pubmed/33887194	Whole-genome sequencing association analysis of quantitative red blood cell phenotypes: The NHLBI TOPMed program.	Hemoglobin	33,325 Amish, White ancestry individuals, 653 Asian ancestry individuals, 14,454 Black individuals, 14,029 锘緾entral American ancestry, 锘緾uban ancestry, 锘緿ominican ancestry, 锘縈exican ancestry, 锘縋uerto Rican ancestry, 锘縎outh American ancestry individuals	NA	12q24.12		ATXN2			ENSG00000204842	NA	NA	rs597808-G	rs597808	0	597808	intron_variant	0	NR	3e-14	13.5229		0.06	[0.04-0.08] unit decrease	Illumina [110351653]	N
7	rs7137828	12	111973358	rs597808	2022-08-04	35505052	Fan CC	2022-05-03	Nat Commun	www.ncbi.nlm.nih.gov/pubmed/35505052	Multivariate genome-wide association study on tissue-sensitive diffusion metrics highlights pathways that shape the human brain.	Whole brain restricted isotropic diffusion (multivariate analysis)	23,543 European ancestry individuals	11,555 European ancestry individuals, 3,030 non-European ancestry individuals	12q24.12		ATXN2			ENSG00000204842	NA	NA	rs597808-?	rs597808	0	597808	intron_variant	0	NR	8e-25	24.0969		NA		NR [NR] (imputed)	N
7	rs7137828	12	111973358	rs597808	2019-02-08	30595370	Kichaev G	2018-12-27	Am J Hum Genet	www.ncbi.nlm.nih.gov/pubmed/30595370	Leveraging Polygenic Functional Enrichment to Improve GWAS Power.	Waist-hip ratio	approximately 458,000 European ancestry individuals	NA	12q24.12		ATXN2			ENSG00000204842	NA	NA	rs597808-?	rs597808	0	597808	intron_variant	0	NR	3e-09	8.52288		NA		NR [~ 8900000] (imputed)	N
7	rs7137828	12	111973358	rs597808	2021-12-13	34469753	Kachuri L	2021-08-26	Am J Hum Genet	www.ncbi.nlm.nih.gov/pubmed/34469753	Genetic determinants of blood-cell traits influence susceptibility to childhood acute lymphoblastic leukemia.	Lymphocyte-to-monocyte ratio	234,184 European ancestry individuals	100,284 European ancestry individuals	12q24.12		ATXN2			ENSG00000204842	NA	NA	rs597808-A	rs597808	0	597808	intron_variant	0	0.485	4e-25	24.3979		NA		Affymetrix [10369434] (imputed)	N
7	rs7137828	12	111973358	rs597808	2021-12-14	34594039	Sakaue S	2021-09-30	Nat Genet	www.ncbi.nlm.nih.gov/pubmed/34594039	A cross-population atlas of genetic associations for 220 human phenotypes.	Diastolic blood pressure	340,162 European ancestry individuals, 145,515 East Asian ancestry individuals	NA	12q24.12		ATXN2			ENSG00000204842	NA	NA	rs597808-G	rs597808	0	597808	intron_variant	0	NR	4e-54	53.3979		0.0369	[0.032-0.042] unit decrease	Affymetrix, Illumina [20537302] (imputed)	N
7	rs7137828	12	111973358	rs597808	2021-12-14	34594039	Sakaue S	2021-09-30	Nat Genet	www.ncbi.nlm.nih.gov/pubmed/34594039	A cross-population atlas of genetic associations for 220 human phenotypes.	Total cholesterol levels	344,278 European ancestry individuals, 135,808 East Asian ancestry individuals	NA	12q24.12		ATXN2			ENSG00000204842	NA	NA	rs597808-G	rs597808	0	597808	intron_variant	0	NR	2e-38	37.699		0.0302	[0.026-0.035] unit increase	Affymetrix, Illumina [20536134] (imputed)	N
7	rs7137828	12	112007756	rs653178	2015-01-20	25009551	Kullo IJ	2014-06-25	Front Genet	www.ncbi.nlm.nih.gov/pubmed/25009551	The ATXN2-SH2B3 locus is associated with peripheral arterial disease: an electronic medical record-based genome-wide association study.	Peripheral artery disease	1,641 European ancestry cases, 1,604 European ancestry controls	740 European ancestry cases, 1,501 European ancestry controls	12q24.12	SH2B3, ATXN2	ATXN2			ENSG00000204842	NA	NA	rs653178-C	rs653178	0	653178	intron_variant	0	0.469	6e-07	6.22185		1.22	[1.13-1.32]	Illumina [537872]	N
7	rs7137828	12	112007756	rs653178	2014-10-22	24586183	Medici M	2014-02-27	PLoS Genet	www.ncbi.nlm.nih.gov/pubmed/24586183	Identification of novel genetic Loci associated with thyroid peroxidase antibodies and clinical thyroid disease.	Thyroid peroxidase antibody positivity	1,769 European ancestry cases, 16,528 European ancestry controls	922 European ancestry cases, 8,068 European ancestry controls	12q24.12	SH2B3, ATXN2	ATXN2			ENSG00000204842	NA	NA	rs653178-C	rs653178	0	653178	intron_variant	0	0.4	1e-09	9		1.14	[1.08-1.19]	Affymetrix, Illumina [up to 3437411] (imputed)	N
7	rs7137828	12	112007756	rs653178	2014-10-22	24586183	Medici M	2014-02-27	PLoS Genet	www.ncbi.nlm.nih.gov/pubmed/24586183	Identification of novel genetic Loci associated with thyroid peroxidase antibodies and clinical thyroid disease.	Thyroid peroxidase antibody levels	12,353 European ancestry individuals	8,159 European ancestry individuals	12q24.12	SH2B3, ATXN2	ATXN2			ENSG00000204842	NA	NA	rs653178-C	rs653178	0	653178	intron_variant	0	0.4	1e-07	7		0.0147	[0.0059-0.0235] unit increase	Affymetrix, Illumina [up to 3437411] (imputed)	N
7	rs7137828	12	112007756	rs653178	2018-04-26	26051272	Fischer A	2015-09-15	Am J Respir Crit Care Med	www.ncbi.nlm.nih.gov/pubmed/26051272	Identification of Immune-Relevant Factors Conferring Sarcoidosis Genetic Risk.	Sarcoidosis	1,726 European ancestry cases, 5,482 European ancestry controls	1,912 European ancestry cases, 5,938 European ancestry controls, 781 African American cases, 876 African American controls	12q24.12	ATXN2, SH2B3	ATXN2			ENSG00000204842	NA	NA	rs653178-G	rs653178	0	653178	intron_variant	0	0.5	2e-10	9.69897	(EA)	1.19	[1.14-1.27]	Illumina [128705]	N
7	rs7137828	12	112007756	rs653178	2017-08-30	27863252	Astle WJ	2016-11-17	Cell	www.ncbi.nlm.nih.gov/pubmed/27863252	The Allelic Landscape of Human Blood Cell Trait Variation and Links to Common Complex Disease.	Monocyte count	170,721 European ancestry individuals	NA	12q24.12	ATXN2	ATXN2			ENSG00000204842	NA	NA	rs653178-T	rs653178	0	653178	intron_variant	0	0.5169	1e-43	43		0.049377	[0.042-0.056] unit decrease	Affymetrix [~ 2500000] (imputed)	N
7	rs7137828	12	112007756	rs653178	2017-08-30	27863252	Astle WJ	2016-11-17	Cell	www.ncbi.nlm.nih.gov/pubmed/27863252	The Allelic Landscape of Human Blood Cell Trait Variation and Links to Common Complex Disease.	Neutrophil percentage of granulocytes	170,672 European ancestry individuals	NA	12q24.12	ATXN2	ATXN2			ENSG00000204842	NA	NA	rs653178-T	rs653178	0	653178	intron_variant	0	0.517	5e-108	107.301		0.0788136	[0.072-0.086] unit increase	Affymetrix [~ 2500000] (imputed)	N
7	rs7137828	12	112007756	rs653178	2017-08-30	27863252	Astle WJ	2016-11-17	Cell	www.ncbi.nlm.nih.gov/pubmed/27863252	The Allelic Landscape of Human Blood Cell Trait Variation and Links to Common Complex Disease.	Eosinophil percentage of granulocytes	170,536 European ancestry individuals	NA	12q24.12	ATXN2	ATXN2			ENSG00000204842	NA	NA	rs653178-T	rs653178	0	653178	intron_variant	0	0.517	4e-126	125.398		0.08525	[0.078-0.092] unit decrease	Affymetrix [~ 2500000] (imputed)	N
7	rs7137828	12	112007756	rs653178	2017-06-02	28067908	de Lange KM	2017-01-09	Nat Genet	www.ncbi.nlm.nih.gov/pubmed/28067908	Genome-wide association study implicates immune activation of multiple integrin genes in inflammatory bowel disease.	Crohn's disease	12,194 European and unknown ancestry cases, 28,072 European and unknown ancestry controls	NA	12q24.12	SH2B3, BRAP, ACAD10, ALDH2, TMEM116, NAA25, ATXN2, MAPKAPK5, ERP29, RP11-162P23.2	ATXN2			ENSG00000204842	NA	NA	rs653178-?	rs653178	0	653178	intron_variant	0		7e-07	6.1549		NA		Illumina [9560910] (imputed)	N
7	rs7137828	12	112007756	rs653178	2017-06-02	28067908	de Lange KM	2017-01-09	Nat Genet	www.ncbi.nlm.nih.gov/pubmed/28067908	Genome-wide association study implicates immune activation of multiple integrin genes in inflammatory bowel disease.	Inflammatory bowel disease	25,042 European and unknown ancestry cases, 34,915 European and unknown ancestry controls	NA	12q24.12	SH2B3, BRAP, ACAD10, ALDH2, TMEM116, NAA25, ATXN2, MAPKAPK5, ERP29, RP11-162P23.2	ATXN2			ENSG00000204842	NA	NA	rs653178-?	rs653178	0	653178	intron_variant	0		2e-09	8.69897		NA		Illumina [9725440] (imputed)	N
7	rs7137828	12	112007756	rs653178	2017-08-30	27863252	Astle WJ	2016-11-17	Cell	www.ncbi.nlm.nih.gov/pubmed/27863252	The Allelic Landscape of Human Blood Cell Trait Variation and Links to Common Complex Disease.	Eosinophil percentage of white cells	172,378 European ancestry individuals	NA	12q24.12	ATXN2	ATXN2			ENSG00000204842	NA	NA	rs653178-T	rs653178	0	653178	intron_variant	0	0.5168	3e-120	119.523		0.0828377	[0.076-0.09] unit decrease	Affymetrix [~ 2500000] (imputed)	N
7	rs7137828	12	112007756	rs653178	2017-08-30	27863252	Astle WJ	2016-11-17	Cell	www.ncbi.nlm.nih.gov/pubmed/27863252	The Allelic Landscape of Human Blood Cell Trait Variation and Links to Common Complex Disease.	Eosinophil counts	172,275 European ancestry individuals	NA	12q24.12	ATXN2	ATXN2			ENSG00000204842	NA	NA	rs653178-T	rs653178	0	653178	intron_variant	0	0.5168	1e-180	180		0.101912	[0.095-0.109] unit decrease	Affymetrix [~ 2500000] (imputed)	N
7	rs7137828	12	112007756	rs653178	2017-08-30	27863252	Astle WJ	2016-11-17	Cell	www.ncbi.nlm.nih.gov/pubmed/27863252	The Allelic Landscape of Human Blood Cell Trait Variation and Links to Common Complex Disease.	Sum eosinophil basophil counts	171,771 European ancestry individuals	NA	12q24.12	ATXN2	ATXN2			ENSG00000204842	NA	NA	rs653178-T	rs653178	0	653178	intron_variant	0	0.5168	7e-167	166.155		0.097991	[0.091-0.105] unit decrease	Affymetrix [~ 2500000] (imputed)	N
7	rs7137828	12	112007756	rs653178	2020-03-02	31361310	Johansson A	2019-07-30	Hum Mol Genet	www.ncbi.nlm.nih.gov/pubmed/31361310	Genome-wide association analysis of 350鈥000 Caucasians from the UK Biobank identifies novel loci for asthma, hay fever and eczema.	Allergic disease (asthma, hay fever or eczema)	106,772 European ancestry cases, 239,773 European ancestry controls	83,335 cases, 34,934 controls	12q24.12	NR	ATXN2			ENSG00000204842	NA	NA	rs653178-T	rs653178	0	653178	intron_variant	0	0.5173	3e-14	13.5229		1.04232	[1.03-1.05]	Affymetrix [15688218] (imputed)	N
7	rs7137828	12	112007756	rs653178	2020-03-02	31361310	Johansson A	2019-07-30	Hum Mol Genet	www.ncbi.nlm.nih.gov/pubmed/31361310	Genome-wide association analysis of 350鈥000 Caucasians from the UK Biobank identifies novel loci for asthma, hay fever and eczema.	Hay fever and/or eczema	84,034 European ancestry cases, 239,773 European ancestry controls	NA	12q24.12	NR	ATXN2			ENSG00000204842	NA	NA	rs653178-T	rs653178	0	653178	intron_variant	0	0.5173	1e-15	15		1.04855	[1.04-1.06]	Affymetrix [15688218] (imputed)	N
7	rs7137828	12	112007756	rs653178	2020-06-04	32296059	Han Y	2020-04-15	Nat Commun	www.ncbi.nlm.nih.gov/pubmed/32296059	Genome-wide analysis highlights contribution of immune system pathways to the genetic architecture of asthma.	Asthma	84,492 European ancestry cases, 2,149 African American cases, 606 Hispanic cases, 1,239 Japanese ancestry cases, 437,036 European ancestry controls, 6,055 African American controls, 792 Hispanic controls, 3,976 Japanese ancestry controls	NR	12q24.12	ATXN2	ATXN2			ENSG00000204842	NA	NA	rs653178-T	rs653178	0	653178	intron_variant	0	0.53	1e-10	10		NA		NR [> 9500000] (imputed)	N
7	rs7137828	12	112007756	rs653178	2017-10-09	25608926	Betz RC	2015-01-22	Nat Commun	www.ncbi.nlm.nih.gov/pubmed/25608926	Genome-wide meta-analysis in alopecia areata resolves HLA associations and reveals two new susceptibility loci.	Alopecia areata	2,332 European ancestry cases and 5,233 European ancestry controls	764 European ancestry cases and 2,256 European ancestry controls	12q24.12	ATXN2, SH2B3, LNK	ATXN2			ENSG00000204842	NA	NA	rs653178-C	rs653178	0	653178	intron_variant	0	NR	2e-07	6.69897		1.19		Illumina [1233578] (imputed)	N
7	rs7137828	12	112007756	rs653178	2017-12-01	28928442	Tian C	2017-09-19	Nat Commun	www.ncbi.nlm.nih.gov/pubmed/28928442	Genome-wide association and HLA region fine-mapping studies identify susceptibility loci for multiple common infections.	Tonsillectomy	60,098 European ancestry cases, 113,323 European ancestry controls	NA	12q24.12	NR	ATXN2			ENSG00000204842	NA	NA	rs653178-?	rs653178	0	653178	intron_variant	0	NR	4e-10	9.39794		0.0507	[0.035-0.067] unit decrease	Illumina [at least 560000] (imputed)	N
7	rs7137828	12	112007756	rs653178	2016-10-14	26390057	Kato N	2015-09-21	Nat Genet	www.ncbi.nlm.nih.gov/pubmed/26390057	Trans-ancestry genome-wide association study identifies 12 genetic loci influencing blood pressure and implicates a role for DNA methylation.	Diastolic blood pressure	31,516 East Asian ancestry individuals, 35,352 European ancestry individuals, 33,126 South Asian ancestry individuals	87,205 individuals, 48,268 East Asian ancestry individuals, 68,456 European ancestry individuals, 16,328 South Asian ancestry individuals	12q24.12	ATXN2	ATXN2			ENSG00000204842	NA	NA	rs653178-T	rs653178	0	653178	intron_variant	0	0.6037	5e-07	6.30103		0.415	[0.25-0.58] mmHg decrease	Affymetrix, Illumina, Perlegen [~ 2100000] (imputed)	N
7	rs7137828	12	112007756	rs653178	2016-10-14	26390057	Kato N	2015-09-21	Nat Genet	www.ncbi.nlm.nih.gov/pubmed/26390057	Trans-ancestry genome-wide association study identifies 12 genetic loci influencing blood pressure and implicates a role for DNA methylation.	Diastolic blood pressure	31,516 East Asian ancestry individuals, 35,352 European ancestry individuals, 33,126 South Asian ancestry individuals	87,205 individuals, 48,268 East Asian ancestry individuals, 68,456 European ancestry individuals, 16,328 South Asian ancestry individuals	12q24.12	ATXN2	ATXN2			ENSG00000204842	NA	NA	rs653178-T	rs653178	0	653178	intron_variant	0	0.5018	1e-08	8	(EA)	0.5511	[0.36-0.74] mmHg decrease	Affymetrix, Illumina, Perlegen [~ 2100000] (imputed)	N
7	rs7137828	12	112007756	rs653178	2016-07-24	26192919	Liu JZ	2015-07-20	Nat Genet	www.ncbi.nlm.nih.gov/pubmed/26192919	Association analyses identify 38 susceptibility loci for inflammatory bowel disease and highlight shared genetic risk across populations.	Crohn's disease	5,956 European ancestry cases, 14,927 European ancestry controls	14,594 European ancestry cases, 26,715 European ancestry controls, 151 Iranian ancestry cases, 342 Iranian ancestry controls, 184 Indian ancestry cases, 990 Indian ancestry controls, 1,690 East Asian ancestry cases, 3,719 East Asian ancestry controls	12q24.12	SH2B3, ALDH2, ATXN2	ATXN2			ENSG00000204842	NA	NA	rs653178-G	rs653178	0	653178	intron_variant	0	0.4942	7e-08	7.1549	(EA)	1.06675	[1.04-1.09]	Affymetrix, Illumina [~ 9000000] (imputed)	N
7	rs7137828	12	112007756	rs653178	2016-07-24	26192919	Liu JZ	2015-07-20	Nat Genet	www.ncbi.nlm.nih.gov/pubmed/26192919	Association analyses identify 38 susceptibility loci for inflammatory bowel disease and highlight shared genetic risk across populations.	Inflammatory bowel disease	12,882 European ancestry cases, 21,770 European ancestry controls	25,273 European ancestry cases, 26,715 European ancestry controls, 548 Iranian ancestry cases, 342 Iranian ancestry control, 1,423 Indian ancestry cases, 990 Indian ancestry controls, 2,824 East Asian ancestry cases, 3,719 East Asian ancestry controls	12q24.12	SH2B3, ALDH2, ATXN2	ATXN2			ENSG00000204842	NA	NA	rs653178-G	rs653178	0	653178	intron_variant	0	0.4942	1e-08	8	(EA)	1.05801	[1.04-1.08]	Affymetrix, Illumina [~ 9000000] (imputed)	N
7	rs7137828	12	112007756	rs653178	2016-09-12	26343387	Nikpay M	2015-09-07	Nat Genet	www.ncbi.nlm.nih.gov/pubmed/26343387	A comprehensive 1,000 Genomes-based genome-wide association meta-analysis of coronary artery disease.	Myocardial infarction	27,509 European ancestry cases, 130 African American cases, 278 Hispanic American cases, 10,257 South Asian ancestry cases, 288 Lebanese ancestry cases, 1,687 East Asian ancestry cases, 99,121 European ancestry controls, 2,778 African American controls, 3,337 Hispanic American controls, 12,899 South Asian ancestry controls, 466 Lebanese ancestry controls, 7,709 East Asian ancestry controls	NA	12q24.12	SH2B3	ATXN2			ENSG00000204842	NA	NA	rs653178-C	rs653178	0	653178	intron_variant	0	0.44	3e-11	10.5229		1.08	[1.06-1.1]	Affymetrix, Illumina [8600000] (imputed)	N
7	rs7137828	12	112007756	rs653178	2018-04-26	25751624	Onengut-Gumuscu S	2015-04-01	Nat Genet	www.ncbi.nlm.nih.gov/pubmed/25751624	Fine mapping of type 1 diabetes susceptibility loci and evidence for colocalization of causal variants with lymphoid gene enhancers.	Type 1 diabetes	6,683 European ancestry cases, 12,173 European ancestry controls, 2,601 European ancestry affected sibling pair families, 69 European ancestry trios	NA	12q24.12	SH2B3	ATXN2			ENSG00000204842	NA	NA	rs653178-C	rs653178	0	653178	intron_variant	0	0.48	2e-44	43.699		1.3		Illumina [135870]	N
7	rs7137828	12	112007756	rs653178	2018-09-07	27618448	Liu C	2016-10-01	Nat Genet	www.ncbi.nlm.nih.gov/pubmed/27618448	Meta-analysis identifies common and rare variants influencing blood pressure and overlapping with metabolic trait loci.	Mean arterial pressure	120,473 European ancestry individuals, 21,503 African American individuals, 4,586 Hispanic individuals	NA	12q24.12	ATXN2, SH2B3	ATXN2			ENSG00000204842	NA	NA	rs653178-G	rs653178	0	653178	intron_variant	0	0.425604	1e-23	23		0.479112	[0.39-0.57] unit increase	Illumina [247039]	N
7	rs7137828	12	112007756	rs653178	2009-05-19	19430483	Newton-Cheh C	2009-05-10	Nat Genet	www.ncbi.nlm.nih.gov/pubmed/19430483	Genome-wide association study identifies eight loci associated with blood pressure.	Diastolic blood pressure	34,433 European ancestry individuals	Up to 100,347 European ancestry individuals, up to 12,889 Indian Asian ancestry individuals	12q24.12	SH2B3, ATXN2	ATXN2			ENSG00000204842	NA	NA	rs653178-T	rs653178	0	653178	intron_variant	0	0.53	3e-18	17.5229		0.46	[0.36-0.56] mm Hg decrease	Affymetrix, Illumina [2497993] (imputed)	N
7	rs7137828	12	112007756	rs653178	2010-05-05	20383146	Kottgen A	2010-04-11	Nat Genet	www.ncbi.nlm.nih.gov/pubmed/20383146	New loci associated with kidney function and chronic kidney disease.	Chronic kidney disease	Up to 67,093 European ancestry individuals	Up to 22,982 European ancestry individuals	12q24.12	ATXN2	ATXN2			ENSG00000204842	NA	NA	rs653178-T	rs653178	0	653178	intron_variant	0	0.5	4e-11	10.3979	(eGFRcys)	0.01	[0.009-0.017] unit increase	Affymetrix, Illumina [~ 2500000] (imputed)	N
7	rs7137828	12	112007756	rs653178	2010-03-29	20190752	Dubois PC	2010-02-28	Nat Genet	www.ncbi.nlm.nih.gov/pubmed/20190752	Multiple common variants for celiac disease influencing immune gene expression.	Celiac disease	4,533 European ancestry cases, 10,750 European ancestry controls	4,918 European ancestry cases, 5,684 European ancestry controls	12q24.12	SH2B3	ATXN2			ENSG00000204842	NA	NA	rs653178-G	rs653178	0	653178	intron_variant	0	0.5	7e-21	20.1549		1.2	[1.15-1.24]	Illumina [292387]	N
7	rs7137828	12	112007756	rs653178	2011-04-06	21383967	Zhernakova A	2011-02-24	PLoS Genet	www.ncbi.nlm.nih.gov/pubmed/21383967	Meta-analysis of genome-wide association studies in celiac disease and rheumatoid arthritis identifies fourteen non-HLA shared loci.	Celiac disease or Rheumatoid arthritis	4,533 European ancestry celiac disease cases, 5,539 European ancestry rheumatoid arthritis cases, 27,981 European ancestry controls	2,169 European ancestry celiac disease cases, 2,845 European ancestry rheumatoid arthritis cases, 7,199 European ancestry controls	12q24.12	SH2B3	ATXN2			ENSG00000204842	NA	NA	rs653178-C	rs653178	0	653178	intron_variant	0	NR	3e-19	18.5229		NA		Illumina [472854]	N
7	rs7137828	12	112007756	rs653178	2008-06-16	18311140	Hunt KA	2008-03-02	Nat Genet	www.ncbi.nlm.nih.gov/pubmed/18311140	Newly identified genetic risk variants for celiac disease related to the immune response.	Celiac disease	767 European ancestry cases, 1,422 European ancestry controls	1,643 European ancestry cases, 3,406 European ancestry controls	12q24.12	SH2B3, ATXN2	ATXN2			ENSG00000204842	NA	NA	rs653178-G	rs653178	0	653178	intron_variant	0	0.48	8e-08	7.09691		1.21	[1.13-1.30]	Illumina [310605]	N
7	rs7137828	12	112007756	rs653178	2013-03-15	23263486	Kottgen A	2012-12-23	Nat Genet	www.ncbi.nlm.nih.gov/pubmed/23263486	Genome-wide association analyses identify 18 new loci associated with serum urate concentrations.	Urate levels	49,825 European ancestry males, 60,522 European ancestry females	Up to 32,813 European ancestry individuals	12q24.12	ATXN2, PTPN11	ATXN2			ENSG00000204842	NA	NA	rs653178-T	rs653178	0	653178	intron_variant	0	0.51	7e-12	11.1549		0.035	[0.025-0.045] mg/dl decrease	Affymetrix, Illumina, Perlegen [2450547] (imputed)	N
7	rs7137828	12	112007756	rs653178	2011-10-11	21909110	Wain LV	2011-09-11	Nat Genet	www.ncbi.nlm.nih.gov/pubmed/21909110	Genome-wide association study identifies six new loci influencing pulse pressure and mean arterial pressure.	Blood pressure	74,064 European ancestry individuals	48,607 European ancestry individuals	12q24.12	ATXN2	ATXN2			ENSG00000204842	NA	NA	rs653178-T	rs653178	0	653178	intron_variant	0	0.59	7e-20	19.1549	(Mean Arterial Pressure)	0.429	[0.34-0.52] mmHg decrease	Affymetrix, Illumina, Perlegen [NR] (imputed)	N
7	rs7137828	12	112007756	rs653178	2020-09-18	32888494	Vuckovic D	2020-09-01	Cell	www.ncbi.nlm.nih.gov/pubmed/32888494	The Polygenic and Monogenic Basis of Blood Traits and Diseases.	Lymphocyte percentage of white cells	408,112 British individuals	NA	12q24.12	ATXN2	ATXN2			ENSG00000204842	NA	NA	rs653178-T	rs653178	0	653178	intron_variant	0	0.517864	2e-75	74.699		0.0405986	[0.036-0.045] unit decrease	Affymetrix [93095623] (imputed)	N
7	rs7137828	12	112007756	rs653178	2020-09-21	32888493	Chen MH	2020-09-01	Cell	www.ncbi.nlm.nih.gov/pubmed/32888493	Trans-ethnic and Ancestry-Specific Blood-Cell Genetics in 746,667 Individuals from 5 Global Populations.	Lymphocyte count	643,370 African American or Afro-Caribbean, African ancestry, European ancestry, East Asian ancestry, Hispanic or Latin American and South Asian ancestry individuals	NA	12q24.12	NR	ATXN2			ENSG00000204842	NA	NA	rs653178-T	rs653178	0	653178	intron_variant	0	0.59765	0	491.699		NA		Affymetrix, Illumina [23472807] (imputed)	N
7	rs7137828	12	112007756	rs653178	2019-07-01	31217584	Wojcik GL	2019-06-19	Nature	www.ncbi.nlm.nih.gov/pubmed/31217584	Genetic analyses of diverse populations improves discovery for complex traits.	Diastolic blood pressure	11,380 African American individuals, 21,549 Hispanic/Latino individuals, 1,086 Asian ancestry individuals, 636 Native American ancestry individuals, 782 individuals	NA	12q24.12	NR	ATXN2			ENSG00000204842	NA	NA	rs653178-?	rs653178	0	653178	intron_variant	0	NR	1e-07	7		0.628215	[0.4-0.86] unit decrease	Illumina [32101933] (imputed)	N
7	rs7137828	12	112007756	rs653178	2018-11-26	30275531	Klarin D	2018-10-01	Nat Genet	www.ncbi.nlm.nih.gov/pubmed/30275531	Genetics of blood lipids among ~300,000 multi-ethnic participants of the Million Veteran Program.	LDL cholesterol	215,551 European ancestry individuals, 57,332 African American individuals, 24,743 Hispanic individuals	Up to 319,677 individuals	12q24.12	ATXN2	ATXN2			ENSG00000204842	NA	NA	rs653178-T	rs653178	0	653178	intron_variant	0	0.5505	4e-20	19.3979		0.0258	[0.02-0.031] mg dl-1 increase	Affymetrix [up to 31400000] (imputed)	N
7	rs7137828	12	112007756	rs653178	2018-11-26	30275531	Klarin D	2018-10-01	Nat Genet	www.ncbi.nlm.nih.gov/pubmed/30275531	Genetics of blood lipids among ~300,000 multi-ethnic participants of the Million Veteran Program.	Total cholesterol levels	215,551 European ancestry individuals, 57,332 African American individuals, 24,743 Hispanic individuals	Up to 319,677 individuals	12q24.12	ATXN2	ATXN2			ENSG00000204842	NA	NA	rs653178-T	rs653178	0	653178	intron_variant	0	0.5505	2e-22	21.699		0.0273	[0.022-0.033] mg鈥塪l-1 increase	Affymetrix [up to 31400000] (imputed)	N
7	rs7137828	12	112007756	rs653178	2022-02-14	32929287	Orru V	2020-09-14	Nat Genet	www.ncbi.nlm.nih.gov/pubmed/32929287	Complex genetic signatures in immune cells underlie autoimmunity and inform therapy.	CD45RA- CD4+ T cell Absolute Count	3,395 Sardinian (founder/genetic isolate) ancestry individuals	NA	12q24.12		ATXN2			ENSG00000204842	NA	NA	rs653178-T	rs653178	0	653178	intron_variant	0	0.52871	1e-08	8		0.1619	[0.11-0.22] unit decrease	Illumina [18332267] (imputed)	N
7	rs7137828	12	112007756	rs653178	2020-09-18	32888494	Vuckovic D	2020-09-01	Cell	www.ncbi.nlm.nih.gov/pubmed/32888494	The Polygenic and Monogenic Basis of Blood Traits and Diseases.	Neutrophil percentage of white cells	408,112 British individuals	NA	12q24.12	ATXN2	ATXN2			ENSG00000204842	NA	NA	rs653178-T	rs653178	0	653178	intron_variant	0	0.517855	8e-111	110.097		0.0495284	[0.045-0.054] unit increase	Affymetrix [93095623] (imputed)	N
7	rs7137828	12	112007756	rs653178	2022-03-28	33821002	Naqvi S	2021-04-05	Nat Genet	www.ncbi.nlm.nih.gov/pubmed/33821002	Shared heritability of human face and brain shape.	Brain shape (segment 1)	19,670 European ancestry individuals	NA	12q24.12		ATXN2			ENSG00000204842	NA	NA	rs653178-?	rs653178	0	653178	intron_variant	0	NR	1e-09	9		NA		NR [9705931] (imputed)	N
7	rs7137828	12	112007756	rs653178	2018-06-29	28714469	Langefeld CD	2017-07-17	Nat Commun	www.ncbi.nlm.nih.gov/pubmed/28714469	Transancestral mapping and genetic load in systemic lupus erythematosus.	Systemic lupus erythematosus	6,748 European ancestry cases, 11,516 European ancestry controls, 2,970 African American cases, 2,452 African American controls, 1,872 Hispanic cases, 2,016 Hispanic controls	NA	12q24.12	ATXN2	ATXN2			ENSG00000204842	NA	NA	rs653178-?	rs653178	0	653178	intron_variant	0	NR	7e-09	8.1549		1.14	[1.08-1.20]	Illumina [at least 5000000] (imputed)	N
7	rs7137828	12	112007756	rs653178	2022-08-24	35762941	Plotnikov D	2022-06-01	Invest Ophthalmol Vis Sci	www.ncbi.nlm.nih.gov/pubmed/35762941	High Blood Pressure and Intraocular Pressure: A Mendelian Randomization Study.	Diastolic blood pressure	526,001 European ancestry individuals	NA	12q24.12		ATXN2			ENSG00000204842	NA	NA	rs653178-T	rs653178	0	653178	intron_variant	0	NR	6e-115	114.222		0.4826	[0.44-0.52] unit decrease	NR [NR] (imputed)	N
7	rs7137828	12	112007756	rs653178	2021-06-29	33462484	Sinnott-Armstrong N	2021-01-18	Nat Genet	www.ncbi.nlm.nih.gov/pubmed/33462484	Genetics of 35 blood and urine biomarkers in the UK Biobank.	High density lipoprotein cholesterol levels	313,372 European ancestry individuals, 5,573 African ancestry individuals, 6,689 South Asian ancestry individuals	NA	12q24.12	NR	ATXN2			ENSG00000204842	NA	NA	rs653178-T	rs653178	0	653178	intron_variant	0	NR	8e-31	30.0969		0.0291	[0.024-0.034] unit increase	Affymetrix [9000000] (imputed)	N
7	rs7137828	12	112007756	rs653178	2021-06-29	33462484	Sinnott-Armstrong N	2021-01-18	Nat Genet	www.ncbi.nlm.nih.gov/pubmed/33462484	Genetics of 35 blood and urine biomarkers in the UK Biobank.	Total bilirubin levels	341,077 European ancestry individuals, 5,978 African ancestry individuals, 7,313 South Asian ancestry individuals	NA	12q24.12	NR	ATXN2			ENSG00000204842	NA	NA	rs653178-T	rs653178	0	653178	intron_variant	0	NR	1e-56	56		0.0383	[0.034-0.043] unit decrease	Affymetrix [9000000] (imputed)	N
7	rs7137828	12	112007756	rs653178	2021-06-29	33462484	Sinnott-Armstrong N	2021-01-18	Nat Genet	www.ncbi.nlm.nih.gov/pubmed/33462484	Genetics of 35 blood and urine biomarkers in the UK Biobank.	Serum total protein level	313,032 European ancestry individuals, 5,573 African ancestry individuals, 6,687 South Asian ancestry individuals	NA	12q24.12	NR	ATXN2			ENSG00000204842	NA	NA	rs653178-T	rs653178	0	653178	intron_variant	0	NR	8e-18	17.0969		0.0217	[0.017-0.027] unit decrease	Affymetrix [9000000] (imputed)	N
7	rs7137828	12	112007756	rs653178	2022-11-17	34887591	Graham SE	2021-12-09	Nature	www.ncbi.nlm.nih.gov/pubmed/34887591	The power of genetic diversity in genome-wide association studies of lipids.	Low density lipoprotein cholesterol levels	40,963 South Asian ancestry individuals, 48,057 Hispanic individuals, 99,432 Admixed African or African ancestry individuals, 146,492 East Asian ancestry individuals, 1,320,016 European ancestry individuals	NA	12q24.12		ATXN2			ENSG00000204842	NA	NA	rs653178-?	rs653178	0	653178	intron_variant	0	NR	6e-61	60.2218		NA		NR [52000000] (imputed)	N
7	rs7137828	12	112007756	rs653178	2021-06-29	33462484	Sinnott-Armstrong N	2021-01-18	Nat Genet	www.ncbi.nlm.nih.gov/pubmed/33462484	Genetics of 35 blood and urine biomarkers in the UK Biobank.	Serum phosphate levels	312,888 European ancestry individuals, 5,568 African ancestry individuals, 6,685 South Asian ancestry individuals	NA	12q24.12	NR	ATXN2			ENSG00000204842	NA	NA	rs653178-T	rs653178	0	653178	intron_variant	0	NR	1e-27	27		0.0275	[0.023-0.032] unit decrease	Affymetrix [9000000] (imputed)	N
7	rs7137828	12	112007756	rs653178	2021-06-29	33462484	Sinnott-Armstrong N	2021-01-18	Nat Genet	www.ncbi.nlm.nih.gov/pubmed/33462484	Genetics of 35 blood and urine biomarkers in the UK Biobank.	Low density lipoprotein cholesterol levels	341,875 European ancestry individuals, 6,003 African ancestry individuals, 7,319 South Asian ancestry individuals	NA	12q24.12	NR	ATXN2			ENSG00000204842	NA	NA	rs653178-T	rs653178	0	653178	intron_variant	0	NR	1e-22	22		0.0236	[0.019-0.028] unit increase	Affymetrix [9000000] (imputed)	N
7	rs7137828	12	112007756	rs653178	2022-11-17	34887591	Graham SE	2021-12-09	Nature	www.ncbi.nlm.nih.gov/pubmed/34887591	The power of genetic diversity in genome-wide association studies of lipids.	Total cholesterol levels	40,963 South Asian ancestry individuals, 48,057 Hispanic individuals, 99,432 Admixed African or African ancestry individuals, 146,492 East Asian ancestry individuals, 1,320,016 European ancestry individuals	NA	12q24.12		ATXN2			ENSG00000204842	NA	NA	rs653178-?	rs653178	0	653178	intron_variant	0	NR	9e-84	83.0458		NA		NR [52000000] (imputed)	N
7	rs7137828	12	112007756	rs653178	2022-11-23	35164939	van der Meer D	2022-02-11	Biol Psychiatry	www.ncbi.nlm.nih.gov/pubmed/35164939	Boosting Schizophrenia Genetics by Utilizing Genetic Overlap With Brain Morphology.	Brain morphology (MOSTest)	33,735 white British ancestry individuals	NA	12q24.12		ATXN2			ENSG00000204842	NA	NA	rs653178-?	rs653178	0	653178	intron_variant	0	NR	5e-13	12.301		NA		NR [9061072] (imputed)	N
7	rs7137828	12	112007756	rs653178	2022-11-17	34887591	Graham SE	2021-12-09	Nature	www.ncbi.nlm.nih.gov/pubmed/34887591	The power of genetic diversity in genome-wide association studies of lipids.	Non-HDL cholesterol levels	40,963 South Asian ancestry individuals, 48,057 Hispanic individuals, 99,432 Admixed African or African ancestry individuals, 146,492 East Asian ancestry individuals, 1,320,016 European ancestry individuals	NA	12q24.12		ATXN2			ENSG00000204842	NA	NA	rs653178-?	rs653178	0	653178	intron_variant	0	NR	1e-30	30		NA		NR [52000000] (imputed)	N
7	rs7137828	12	112007756	rs653178	2021-06-29	33462484	Sinnott-Armstrong N	2021-01-18	Nat Genet	www.ncbi.nlm.nih.gov/pubmed/33462484	Genetics of 35 blood and urine biomarkers in the UK Biobank.	Glycated hemoglobin levels	327,177 European ancestry individuals, 4,847 African ancestry individuals, 6,895 South Asian ancestry individuals	NA	12q24.12	NR	ATXN2			ENSG00000204842	NA	NA	rs653178-T	rs653178	0	653178	intron_variant	0	NR	4e-31	30.3979		0.0286	[0.024-0.033] unit increase	Affymetrix [9000000] (imputed)	N
7	rs7137828	12	112007756	rs653178	2019-02-08	30595370	Kichaev G	2018-12-27	Am J Hum Genet	www.ncbi.nlm.nih.gov/pubmed/30595370	Leveraging Polygenic Functional Enrichment to Improve GWAS Power.	Eczema	approximately 459,000 European ancestry individuals	NA	12q24.12		ATXN2			ENSG00000204842	NA	NA	rs653178-?	rs653178	0	653178	intron_variant	0	NR	4e-19	18.3979		NA		NR [~ 8900000] (imputed)	N
[truncated: 1,810 more rows]
