# Supplementary material for: Deep learning and genome-wide association meta-analyses of bone marrow adiposity in the UK Biobank
Source: Nat Commun. 2025 Jan 2;16:99. doi: 10.1038/s41467-024-55422-4 (PMC11697225; doi:10.1038/s41467-024-55422-4)
Supplement: Supplementary file 63 — Supplementary Data 60 [file 41467_2024_55422_MOESM63_ESM.xlsx]

## Sheet: Supplementary Table 60
Supplementary Table 60: Independent significant SNPs and mapped genes in GWAS in non-white unrelated sample
GenomicLocus	uniqID	rsID	chr	pos	p	nSNPs	nGWASSNPs	mapped gene		Genomic Locus : Index of assigned genomic locus matched with "Genomic risk loci" table. Multiple independent lead SNPs can be assigned to the same genomic locus.
Femoral head (n=3)										uniqID : Unique ID of SNPs consisting of chr:position:allele1:allele2 where alleles are alphabetically ordered.
1	3:149173943:A:C	rs114374538	3	149173943	4.18e-08	2	2	TNFRSF11B		rsID : rsID based on dbSNP build 146.
2	8:120010406:G:GA	rs13260214	8	120010406	2.59e-09	126	122	TNFRSF11B		chr : chromosome
2	8:120012861:A:T	rs13264172	8	120012861	2.42e-08	96	92	COLEC10		pos : position on hg19
Diaphysis (n=3)										p : P-value
1	13:43148024:C:T	rs9525641	13	43148024	2.43e-08	20	18	TNFSF11		nSNPs : The number of SNPs in LD with the lead SNP given r2, including non-GWAS-tagged SNPs (which are extracted from 1000G).
1	13:43178671:A:G	rs922996	13	43178671	2.94e-08	14	14	TNFSF11		nGWASSNPs : The number of GWAS-tagged SNPs in LD with the lead SNP given r2. This is a subset of "nSNPs".
1	13:43178968:A:G	rs9533167	13	43178968	4.98e-10	34	30	TNFSF11		Two-sided association P values from MR-MEGA are presented
