# Supplementary material for: Deep learning and genome-wide association meta-analyses of bone marrow adiposity in the UK Biobank
Source: Nat Commun. 2025 Jan 2;16:99. doi: 10.1038/s41467-024-55422-4 (PMC11697225; doi:10.1038/s41467-024-55422-4)
Supplement: Supplementary file 64 — Supplementary Data 61 [file 41467_2024_55422_MOESM64_ESM.xlsx]

## Sheet: Supplementary Table 61
Supplementary Table 61: Lead SNPs in GWAS for non-white ethnic subgroups
BMFF_region	Ancestry	rsid	GenomicLocus	uniqID	chr	pos	allele_1	allele_0	freq1	beta	se	p	r2	info	info_pop	nIndSigSNPs	IndSigSNPs	beta_meta-white	p_meta-white	direction	beta_diff		Genomic locus : Index of genomic rick loci.
Femoral head (n=2)																							uniqID : Unique ID of SNPs consisting of chr:position:allele1:allele2 where alleles are alphabetically ordered.
femoral head	Asian	rs149870567	1	6:117584015:A:G	6	117584015	A	G	0.0027	-2.84436	0.508048	2.8e-08	0.04798	0.96594	0.722072	1	rs149870567	NA	NA	NA	NA		rsID : rsID of the top lead SNP based on dbSNP build 146.
femoral head	Non-white_mixed	8:120010406_GA_G	1	8:120010406:G:GA	8	120010406	G	GA	0.5961	0.105133	0.017615	2.48e-09	0.007048	0.98438	0.983527	2	8:120010406_GA_G;rs13264172	0.032024	7.27114e-07	++	0.073109		chr : chromosome of top lead SNP
Total hip (n=2)																							pos : position of top lead SNP on hg19
total hip	Asian	22:37350976_TC_T	1	22:37350976:T:TC	22	37350976	T	TC	0.0187	1.00706	0.182611	4.45e-08	0.0451	0.928147	0.776406	1	22:37350976_TC_T	NA	NA	NA	NA		allele_0: non-effect allele
total hip	Non-white_mixed	rs10872673	1	6:151855593:G:T	6	151855593	T	G	0.5718	-0.101531	0.017214	3.8e-09	0.006799	0.990971	0.98919	2	rs10872673;rs58571731	-0.0467919	5.72623e-13	--	-0.0547391		allele_1: effect allele
Diaphysis (n=3)																							freq1: allele_1 frequency
diaphysis	Asian	rs62236675	1	22:38078202:A:G	22	38078202	A	G	0.0124	-1.31514	0.229118	1.28e-08	0.05117	0.985206	0.872623	1	rs62236675	NA	NA	NA	NA		nIndSigSNPs : The number of the independent (at user defined r2) significant SNPs in the genomic locus.
diaphysis	Non-white_mixed	8:119947800_ACTTTC_A	1	8:119947800:A:ACTTTC	8	119947800	A	ACTTTC	0.4266	-0.108429	0.019199	1.73e-08	0.006436	0.981379	0.981238	4	8:119947800_ACTTTC_A;rs1485307;rs35277668;rs13264791	-0.0788883	7.57499e-31	--	-0.0295407		IndSigSNPs : rsID of the independent significant SNPs in the genomic locus.
diaphysis	Non-white_mixed	rs1054016	2	13:43182002:G:T	13	43182002	T	G	0.3956	-0.119788	0.019337	6.31e-10	0.007733	0.978517	0.978261	2	rs1054016;rs12721449	-0.0651001	2.28613e-21	--	-0.0546879		Two-sided association P values from MR-MEGA are presented
Spine (n=2)
spine	Black	rs6428589	1	1:90950516:C:T	1	90950516	C	T	0.3474	0.303158	0.05369	2.76e-08	0.09783	0.980587	0.912227	1	rs6428589	0.910372	0.00727338	++	-0.607214
spine	Black	rs3093361	2	16:27453796:C:T	16	27453796	C	T	0.1215	-0.431075	0.076243	2.65e-08	0.09807	0.99856	0.962121	1	rs3093361	NA	NA	NA	NA
