# Supplementary material for: Deep learning and genome-wide association meta-analyses of bone marrow adiposity in the UK Biobank
Source: Nat Commun. 2025 Jan 2;16:99. doi: 10.1038/s41467-024-55422-4 (PMC11697225; doi:10.1038/s41467-024-55422-4)
Supplement: Supplementary file 65 — Supplementary Data 62 [file 41467_2024_55422_MOESM65_ESM.xlsx]

## Sheet: Supplementary Table 62
Supplementary Table 62: Independent signficant SNPs in GWAS for non-white ethnic subgroups
BMFF_region	Ancestry	rsid	GenomicLocus	uniqID	chr	pos	allele_1	allele_0	freq1	beta	se	p	r2	info	info_pop	nSNPs	nGWASSNPs	beta_meta-white	p_meta-white	direction	beta_diff			Genomic locus : Index of genomic rick loci.
Femoral head (n=3)																								uniqID : Unique ID of SNPs consisting of chr:position:allele1:allele2 where alleles are alphabetically ordered.
femoral head	Asian	rs149870567	1	6:117584015:A:G	6	117584015	A	G	0.0027	-2.84436	0.508048	2.8e-08	0.04798	0.96594	0.722072	1	1	NA	NA	NA	NA			rsID : rsID of the top lead SNP based on dbSNP build 146.
femoral head	Non-white_mixed	8:120010406_GA_G	1	8:120010406:G:GA	8	120010406	G	GA	0.5961	0.105133	0.017615	2.48e-09	0.007048	0.98438	0.983527	126	122	0.032024	7.27114e-07	++	0.073109			chr : chromosome of top lead SNP
femoral head	Non-white_mixed	rs13264172	1	8:120012861:A:T	8	120012861	A	T	0.5653	0.094852	0.017271	4.08e-08	0.005975	0.996355	0.996	96	92	0.0284706	8.0502e-06	++	0.0663814			pos : position of top lead SNP on hg19
Total hip (n=3)																								allele_0: non-effect allele
total hip	Asian	22:37350976_TC_T	1	22:37350976:T:TC	22	37350976	T	TC	0.0187	1.00706	0.182611	4.45e-08	0.0451	0.928147	0.776406	1	1	NA	NA	NA	NA			allele_1: effect allele
total hip	Non-white_mixed	rs10872673	1	6:151855593:G:T	6	151855593	T	G	0.5718	-0.101531	0.017214	3.8e-09	0.006799	0.990971	0.98919	37	37	-0.0467919	5.72623e-13	--	-0.0547391			freq1: allele_1 frequency
total hip	Non-white_mixed	rs58571731	1	6:151881058:A:AT	6	151881058	AT	A	0.5772	-0.09595	0.017268	2.83e-08	0.006039	0.995518	0.995288	26	26	-0.0504129	7.0492e-15	--	-0.0455371			nIndSigSNPs : The number of the independent (at user defined r2) significant SNPs in the genomic locus.
Diaphysis (n=7)																								IndSigSNPs : rsID of the independent significant SNPs in the genomic locus.
diaphysis	Asian	rs62236675	1	22:38078202:A:G	22	38078202	A	G	0.0124	-1.31514	0.229118	1.28e-08	0.05117	0.985206	0.872623	3	3	NA	NA	NA	NA			Two-sided association P values from MR-MEGA are presented
diaphysis	Non-white_mixed	8:119947800_ACTTTC_A	1	8:119947800:A:ACTTTC	8	119947800	A	ACTTTC	0.4266	-0.108429	0.019199	1.73e-08	0.006436	0.981379	0.981238	58	56	-0.0788883	7.57499e-31	--	-0.0295407
diaphysis	Non-white_mixed	rs13264791	1	8:120013090:C:T	8	120013090	C	T	0.558	0.106426	0.018967	2.13e-08	0.006353	0.99403	0.994116	110	106	0.0737195	1.34416e-27	++	0.0327065
diaphysis	Non-white_mixed	rs1485307	1	8:120007395:C:T	8	120007395	C	T	0.5705	0.106218	0.018849	1.86e-08	0.006408	0.999245	0.999039	63	61	0.074124	5.73208e-28	++	0.032094
diaphysis	Non-white_mixed	rs35277668	1	8:120011832:T:TA	8	120011832	TA	T	0.5342	0.109275	0.019661	2.88e-08	0.006234	0.912555	0.90505	17	17	0.0591372	5.93918e-17	++	0.0501378
diaphysis	Non-white_mixed	rs1054016	2	13:43182002:G:T	13	43182002	T	G	0.3956	-0.119788	0.019337	6.31e-10	0.007733	0.978517	0.978261	34	30	-0.0651001	2.28613e-21	--	-0.0546879
diaphysis	Non-white_mixed	rs12721449	2	13:43145507:C:CT	13	43145507	CT	C	0.4304	-0.112849	0.018976	2.92e-09	0.007131	0.995471	0.9941	24	22	-0.0616916	5.16085e-20	--	-0.0511574
Spine (n=2)
spine	Black	rs6428589	1	1:90950516:C:T	1	90950516	C	T	0.3474	0.303158	0.05369	2.76e-08	0.09783	0.980587	0.912227	16	16	0.910372	0.00727338	++	-0.607214
spine	Black	rs3093361	2	16:27453796:C:T	16	27453796	C	T	0.1215	-0.431075	0.076243	2.65e-08	0.09807	0.99856	0.962121	12	12	NA	NA	NA	NA
