# Supplementary material for: Deep learning and genome-wide association meta-analyses of bone marrow adiposity in the UK Biobank
Source: Nat Commun. 2025 Jan 2;16:99. doi: 10.1038/s41467-024-55422-4 (PMC11697225; doi:10.1038/s41467-024-55422-4)
Supplement: Supplementary file 66 — Supplementary Data 63 [file 41467_2024_55422_MOESM66_ESM.xlsx]

## Sheet: Supplementary Table 63
Supplementary Table 63: Mapped genes in GWAS for non-white ethnic subgroups
BMFF_region	Ancestry	ensg	symbol	chr	start	end	strand	type	entrezID	HUGO	pLI	ncRVIS	posMapSNPs	posMapMaxCADD	minGwasP	IndSigSNPs	GenomicLocus			Symbol : Gene Symbol
Femoral head (n=3)																				entrezID : entrez ID
femoral head	Asian	ENSG00000170162	VGLL2	6	117586721	117594728	1	protein_coding	245806	VGLL2	0.860675	-0.597554	1	0.186	2.8e-08	rs149870567	1			Genomic locus : Index of genomic loci where mapped SNPs are from. This could contain more than one interval in the case that eQTLs are mapped to genes from distinct genomic risk loci.
femoral head	Non-white_mixed	ENSG00000164761	TNFRSF11B	8	119935796	119964439	-1	protein_coding	4982	TNFRSF11B	0.272229	-0.352503	25	20.6	7.24e-08	8:120010406_GA_G	1			chr : chromosome
femoral head	Non-white_mixed	ENSG00000184374	COLEC10	8	120007691	120118821	1	protein_coding	10584	COLEC10	0.0985367	0.263251	131	19.26	2.48e-09	8:120010406_GA_G;rs13264172	1			start : Starting position of the gene
Total hip (n=1)																				end : Ending position of the gene
total hip	Non-white_mixed	ENSG00000120262	CCDC170	6	151815165	151942328	1	protein_coding	80129	CCDC170	1.02e-19	1.38068	40	9.683	3.8e-09	rs10872673;rs58571731	1			strand : Strand of gene
Diaphysis (n=7)																				status : Status of gene from Ensembl
diaphysis	Asian	ENSG00000100083	GGA1	22	38004481	38029571	1	protein_coding	26088	GGA1	0.999442	0.699263	1	0.897	0.000299	rs62236675	1			type : Gene biotype from Ensembl
diaphysis	Asian	ENSG00000100097	LGALS1	22	38071615	38075813	1	protein_coding	3956	LGALS1	0.0046369	0.319994	1	1.028	1.28e-08	rs62236675	1			HUGO : HUGO (HGNC) gene symbol
diaphysis	Asian	ENSG00000100101	NOL12	22	38077680	38170137	1	protein_coding	79159	NOL12	0.0905537	-0.956055	2	1.267	1.28e-08	rs62236675	1			pLI : pLI score from ExAC database. The probability of being loss-of-function intolerant. The higher the score is, the more intolerant to loss-of-function mutations the gene is.
diaphysis	Asian	ENSG00000100106	TRIOBP	22	38093011	38172563	1	protein_coding	11078	TRIOBP	8.94617e-13	0.647747	1	1.267	0.00119	rs62236675	1			ncRVIS : Non-coding residual variation intolerance score. The higher the score is, the more intolerant to noncoding variants the gene is.
diaphysis	Non-white_mixed	ENSG00000164761	TNFRSF11B	8	119935796	119964439	-1	protein_coding	4982	TNFRSF11B	0.272229	-0.352503	32	14.55	1.73e-08	8:119947800_ACTTTC_A;rs13264791	1			posMapSNPs (posMap): The number of SNPs mapped to gene based on positional mapping (after functional filtering if parameters are given).
diaphysis	Non-white_mixed	ENSG00000184374	COLEC10	8	120007691	120118821	1	protein_coding	10584	COLEC10	0.0985367	0.263251	128	19.26	1.79e-08	8:119947800_ACTTTC_A;rs13264791;rs1485307;rs35277668	1			posMapMaxCADD (posMap): The maximum CADD score of mapped SNPs by positional mapping.
diaphysis	Non-white_mixed	ENSG00000120659	TNFSF11	13	43136872	43182149	1	protein_coding	8600	TNFSF11	0.130192	0.239415	38	18.14	6.31e-10	rs1054016;rs12721449	2			minGwasP : The minimum P-value of mapped SNPs. (two sided)
Spine (n=3)																				IndSigSNPs : rsID of the all independent significant SNPs of mapped SNPs.
spine	Black	ENSG00000103522	IL21R	16	27413483	27462115	1	protein_coding	50615	IL21R	0.846368	0.835963	4	6.365	2.65e-08	rs3093361	2			Positional mapping was performed based on annotations obtained from ANNOVAR.
spine	Black	ENSG00000077235	GTF3C1	16	27470876	27561234	-1	protein_coding	2975	GTF3C1	0.999996	-0.740966	6	6.365	2.54e-05	rs3093361	2
spine	Black	ENSG00000047578	KIAA0556	16	27561454	27791690	1	protein_coding	23247	KIAA0556	1.30821e-17	-1.23016	4	4.719	0.000201	rs3093361	2
