# Supplementary material for: Deep learning and genome-wide association meta-analyses of bone marrow adiposity in the UK Biobank
Source: Nat Commun. 2025 Jan 2;16:99. doi: 10.1038/s41467-024-55422-4 (PMC11697225; doi:10.1038/s41467-024-55422-4)
Supplement: Supplementary file 67 — Supplementary Data 64 [file 41467_2024_55422_MOESM67_ESM.xlsx]

## Sheet: Supplementary Table 64
Supplementary Table 64: GWAS power for non-white ethnic subgroups
	Femoral head (n=5933)			Total hip (n=6047)			Diaphysis (n=5844)			Spine (n=6367)
Ethnicity	Asian	Black	Other non-white ethnic groups	Asian	Black	Other non-white ethnic groups	Asian	Black	Other non-white ethnic groups	Asian	Black	Other non-white ethnic groups
n	628 (10.58%)	270 (4.56%)	5035 (84.86%)	650 (10.75%)	296 (4.89%)	5101 (84.36%)	617 (10.56%)	285 (4.88%)	4942 (84.56%)	664 (10.43%)	296 (4.65%)	5407 (84.92%)
power	0	0	0.0117	0	0	0.013	0	0	0.0011	0	0	0.0211
se	0.5035	0.5981	0.0628	0.4865	1.0683	0.062	0.5125	1.1096	0.064	1.6074	1.0683	0.0585
NCP	1.7179	1.1712	10.1405	1.1486	0.1551	10.4081	1.6084	3.3803	5.7397	0.4762	0.3215	11.6943
Ancestry (white and non-white) was based on data-field 22006 'Genetic ethnic grouping'
Ethnicity of genetic non-white was based on data-field 21000 self-reported 'Ethnic background'
Standard error (SE): Standard error of the SNP-heritability (h2).
NCP: Non-centrality paramter of the chi-squared test statistic, which equal to h4/(SE)2.
Power: The probability of detecting h2>0 for the given the user-specified type I error rate and the SNP-heritability assumed in the population.
Power calculation has been done using GREML power calculator: https://yanglab.westlake.edu.cn/software/gcta/#GREMLpowercalculator
