# Supplementary material for: Deep learning and genome-wide association meta-analyses of bone marrow adiposity in the UK Biobank
Source: Nat Commun. 2025 Jan 2;16:99. doi: 10.1038/s41467-024-55422-4 (PMC11697225; doi:10.1038/s41467-024-55422-4)
Supplement: Supplementary file 68 — Supplementary Data 65 [file 41467_2024_55422_MOESM68_ESM.xlsx]

## Sheet: Supplementary Table 65
Supplementary Table 65: Lead SNPs in meta-GWAS in non-white and white unrelated sample
BMFF region	rsid	GenomicLocus	uniqID	chr	pos	freq1	beta_meta	se_meta	P_meta	beta_GWAS_white_1	se_GWAS_white_1	P_GWAS_white_1	beta_GWAS_white_2	se_GWAS_white_2	P_GWAS_white_2	beta_GWAS_nonwhite	se_GWAS_nonwhite	P_GWAS_nonwhite	nIndSigSNPs	IndSigSNPs	direction		Genomic locus : Index of genomic rick loci.
Femoral head (n=38)																							uniqID : Unique ID of SNPs consisting of chr:position:allele1:allele2 where alleles are alphabetically ordered.
femoral head	rs10789188	2	1:66053791:A:G	1	66053791	0.665175	0.0455034	0.0039567	5.29e-13	0.049953	0.008354	2.27e-09	0.03726	0.011639	0.00139	0.044661	0.017028	0.00874	8	rs10789188;1:66069381_GT_G;rs6664374;rs12039953;rs11208717;rs6688625;rs10889576;rs147501551	++++		rsID : rsID of the top lead SNP based on dbSNP build 146.
femoral head	rs17022747	3	1:119449721:A:G	1	119449721	0.20719	0.0404275	0.00729378	3.56e-08	0.037778	0.009771	0.000112	0.033524	0.013498	0.0132	0.065449	0.019524	0.000805	1	rs17022747	++++		chr : chromosome of top lead SNP
femoral head	rs200531368	2	1:66100979:T:TA	1	66100979	0.145649	-0.0510133	0.00650755	3.39e-09	-0.05328	0.011343	2.65e-06	-0.039479	0.015645	0.0118	-0.069787	0.025224	0.00568	2	rs200531368;rs147501551	----		pos : position of top lead SNP on hg19
femoral head	rs34963268	1	1:22710877:C:G	1	22710877	0.178882	-0.0723022	0.00818161	3.47e-18	-0.070347	0.010227	6.12e-12	-0.086851	0.01412	7.77e-10	-0.050454	0.020063	0.0121	9	rs34963268;rs34339129;rs7543780;rs4655059;rs6660548;1:22681366_AT_A;rs12742784;rs11800051;rs12743234	----		freq1: allele_1 frequency (effect allele frequency)
femoral head	rs7534009	1	1:22728093:A:G	1	22728093	0.0726857	-0.0685156	0.0097386	1.65e-09	-0.072873	0.014951	1.11e-06	-0.074704	0.020552	0.000279	-0.030646	0.033303	0.358	2	rs7534009;rs34339129	----		nIndSigSNPs : The number of the independent (at user defined r2) significant SNPs in the genomic locus.
femoral head	rs17529309	4	2:200603682:G:T	2	200603682	0.0333405	-0.092324	0.0176742	3.7e-08	-0.070033	0.022521	0.00189	-0.117615	0.03024	0.000101	-0.125583	0.045181	0.00546	1	rs17529309	----		IndSigSNPs : rsID of the independent significant SNPs in the genomic locus.
femoral head	rs13081028	5	3:52555316:A:G	3	52555316	0.553442	0.033688	0.00619305	1.29e-08	0.041355	0.007891	1.62e-07	0.024723	0.010867	0.023	0.021797	0.01587	0.171	2	rs13081028;rs763019125	++++		direction: effect size direction (meta, GWAS_white_1, GWAS_white_2, GWAS_non-white)
femoral head	rs377247519	6	3:99836702:C:T	3	99836702	0.351163	0.0352614	0.00726186	2.44e-08	0.028856	0.008363	0.000561	0.036544	0.011611	0.00166	0.060115	0.017402	0.000554	1	rs377247519	++++		Two-sided association P values from MR-MEGA are presented.
femoral head	rs62293981	7	3:132251747:A:G	3	132251747	0.108832	0.0549695	0.0117969	8.3e-09	0.043339	0.012691	0.000639	0.059787	0.01741	0.000595	0.093005	0.025988	0.000347	1	rs62293981	++++
femoral head	rs2853677	8	5:1287194:A:G	5	1287194	0.577245	0.0351058	0.00284991	3.95e-09	0.033969	0.007934	1.87e-05	0.040546	0.010961	0.000218	0.028133	0.016005	0.0788	6	rs2853677;rs56158232;rs570266982;rs749685059;rs7725218;rs7705526	++++
femoral head	rs7734992	8	5:1280128:C:T	5	1280128	0.419796	-0.0375133	0.00377589	6.09e-10	-0.033533	0.00807	3.26e-05	-0.045581	0.011106	4.07e-05	-0.036368	0.016336	0.0261	5	rs7734992;rs749685059;rs7725218;rs7705526;rs570266982	----
femoral head	rs1023940	10	6:151932778:A:G	6	151932778	0.512447	0.0324197	0.00470021	4e-08	0.038176	0.007821	1.07e-06	0.024248	0.010887	0.026	0.025968	0.016013	0.106	1	rs1023940	++++
femoral head	rs10624910	10	6:152057402:A:ATAAAC	6	152057402	0.554793	-0.0363143	0.00248469	1.24e-09	-0.03773	0.007952	2.1e-06	-0.037686	0.010952	0.000581	-0.027498	0.016145	0.0886	4	rs10624910;rs2982567;rs3020332;rs2982563	----
femoral head	rs4869744	10	6:151908012:C:T	6	151908012	0.297623	0.0580052	0.00445904	3.47e-18	0.060177	0.008687	4.35e-12	0.061793	0.011852	1.87e-07	0.043656	0.016044	0.00652	9	rs4869744;rs9383903;rs6912538;rs10872673;rs386707137;rs775537272;rs58571731;rs9383928;rs1871859	++++
femoral head	rs6597282	9	6:7711690:C:T	6	7711690	0.68465	0.0362506	0.00606974	1.3e-08	0.040617	0.008472	1.65e-06	0.037774	0.011711	0.00128	0.014977	0.017196	0.384	1	rs6597282	++++
femoral head	rs9364968	11	6:158923434:C:G	6	158923434	0.772565	-0.0401568	0.00718341	1.76e-08	-0.03295	0.009436	0.00048	-0.055555	0.012987	1.9e-05	-0.036056	0.0199	0.07	1	rs9364968	----
femoral head	rs198	12	7:27939039:C:T	7	27939039	0.862155	-0.0493539	0.00904835	8.63e-09	-0.058409	0.011344	2.64e-07	-0.02957	0.015871	0.0625	-0.053751	0.02319	0.0205	1	rs198	----
femoral head	rs2055101	14	8:119886923:C:T	8	119886923	0.523851	-0.037632	0.00985232	2.61e-10	-0.030101	0.007926	0.000147	-0.03608	0.010905	0.00094	-0.071884	0.016052	7.61e-06	4	rs2055101;rs3134049;8:119963759_TTC_T;rs1485302	----
femoral head	rs4469491	13	8:72387665:C:T	8	72387665	0.504376	-0.0513553	0.00622461	3.47e-18	-0.052653	0.007861	2.14e-11	-0.040652	0.01083	0.000176	-0.068768	0.015743	1.29e-05	13	rs4469491;rs36031976;8:72391858_GAA_G;rs10093418;rs10216347;rs62508472;rs62508473;rs4472552;8:72441967_TG_T;rs1424874;rs10097671;8:72359317_TTA_T;rs10957553	----
femoral head	rs555234816	13	8:72397810:T:TA	8	72397810	0.0756688	0.0813274	0.00621376	5.08e-13	0.084576	0.014943	1.53e-08	0.069004	0.020571	0.000796	0.095255	0.030914	0.00207	6	rs555234816;rs36096231;rs12334481;rs10097671;rs7823971;rs10093418	++++
femoral head	rs62508470	13	8:72412151:C:T	8	72412151	0.252629	-0.0493905	0.0052698	3.1e-13	-0.051241	0.009047	1.49e-08	-0.039562	0.01243	0.00147	-0.062633	0.017971	0.000494	10	rs62508470;rs62508472;rs62508473;rs724066;rs1424874;rs1424867;rs74789792;rs11786889;rs36031976;rs10216347	----
femoral head	rs6983239	13	8:72507296:G:T	8	72507296	0.224672	0.0469377	0.00968542	2.64e-11	0.05629	0.009502	3.17e-09	0.045832	0.013224	0.00053	0.018074	0.017227	0.294	9	rs6983239;rs1424867;rs1559574;rs10957553;rs10093418;rs724066;rs1424874;rs4738141;rs7823971	++++
femoral head	rs7839059	14	8:119976542:A:C	8	119976542	0.344109	0.0444368	0.0104784	7.04e-13	0.037592	0.008264	5.4e-06	0.039856	0.011399	0.000473	0.080481	0.016311	8.18e-07	4	rs7839059;rs71569777;rs3134049;rs1485302	++++
femoral head	10:64943999_AT_A	15	10:64943999:A:AT	10	64943999	0.446505	0.0354907	0.00340968	9.73e-09	0.038978	0.008223	2.16e-06	0.028168	0.011319	0.013	0.037076	0.016852	0.0279	2	10:64943999_AT_A;10:65112397_CAA_C	++++
femoral head	rs764681947	16	10:102749933:G:GATGGCA	10	102749933	0.479591	0.0337184	0.00531245	1.1e-08	0.028155	0.00785	0.000336	0.045126	0.010841	3.16e-05	0.032016	0.015844	0.0434	1	rs764681947	++++
femoral head	rs10219211	18	11:121684953:A:G	11	121684953	0.0432956	0.0820946	0.00944411	1.54e-08	0.09274	0.019686	2.48e-06	0.076187	0.026132	0.00356	0.055341	0.037705	0.143	1	rs10219211	++++
femoral head	rs4439535	17	11:86326044:A:G	11	86326044	0.320481	-0.0351429	0.00200416	2.59e-08	-0.037476	0.008451	9.25e-06	-0.031048	0.01164	0.00765	-0.034484	0.016414	0.0357	1	rs4439535	----
femoral head	rs76895963	19	12:4384844:G:T	12	4384844	0.0199983	0.138498	0.0227626	2.58e-09	0.161122	0.031098	2.23e-07	0.091678	0.041053	0.0256	0.158247	0.067098	0.0185	1	rs76895963	++++
femoral head	13:42959038_AATTTT_A	21	13:42959038:A:AATTTT	13	42959038	0.0286179	-0.113476	0.0186218	7.4e-09	-0.111981	0.026026	1.71e-05	-0.142265	0.035977	7.69e-05	-0.05574	0.053681	0.299	1	13:42959038_AATTTT_A	----
femoral head	rs116926994	21	13:43077245:A:G	13	43077245	0.02358	-0.108287	0.00415579	2.58e-08	-0.105416	0.025253	2.99e-05	-0.116938	0.035558	0.00101	-0.100076	0.059248	0.0913	1	rs116926994	----
femoral head	rs238261	21	13:42927423:C:T	13	42927423	0.351267	-0.036528	0.00360852	3.37e-09	-0.038849	0.008257	2.55e-06	-0.038152	0.011329	0.000759	-0.024048	0.016348	0.142	5	rs238261;rs7995775;rs9533089;rs7995240;rs238257	----
femoral head	rs34001253	21	13:43083293:A:G	13	43083293	0.0330826	-0.102631	0.0154249	9.86e-10	-0.106365	0.022671	2.73e-06	-0.123768	0.032091	0.000117	-0.058493	0.039854	0.143	2	rs34001253;rs34723116	----
femoral head	rs746679	20	13:22808735:C:T	13	22808735	0.32675	0.0356603	0.0063083	2.36e-08	0.028539	0.00847	0.000754	0.048706	0.011722	3.27e-05	0.03697	0.017412	0.0338	2	rs746679;rs7998010	++++
femoral head	rs8001611	21	13:42965694:C:T	13	42965694	0.518559	-0.0501228	0.00624409	1.39e-17	-0.055751	0.007821	1.03e-12	-0.049078	0.01083	5.87e-06	-0.029369	0.015803	0.0632	8	rs8001611;rs369290106;rs2181783;rs7995240;rs238257;rs7995775;rs9533089;rs34723116	----
femoral head	rs34231574	22	15:40396001:C:T	15	40396001	0.474002	0.0342842	0.00660188	8.64e-09	0.038254	0.007925	1.41e-06	0.020818	0.010877	0.0556	0.047579	0.016207	0.00334	2	rs34231574;rs8024033	++++
femoral head	rs2543029	23	18:43098275:A:C	18	43098275	0.816862	-0.0495344	0.00569211	1.02e-10	-0.055734	0.01032	6.67e-08	-0.046504	0.014184	0.00105	-0.033379	0.01935	0.0846	2	rs2543029;rs8092415	----
femoral head	rs224329	24	20:34019579:C:T	20	34019579	0.36662	0.0549337	0.00923298	3.47e-18	0.049553	0.008122	1.07e-09	0.07395	0.011174	3.68e-11	0.036825	0.016	0.0215	16	rs224329;rs34414056;rs1810741;rs587655804;rs753827512;rs532201406;rs149078900;rs2425051;rs74173945;rs2425054;rs2425059;rs11481307;rs551320013;20:33961490_CA_C;20:33990383_AAAAC_A;rs782119772	++++
femoral head	rs77679127	24	20:34648361:A:G	20	34648361	0.0461196	0.0767555	0.0231641	4.46e-08	0.06423	0.019249	0.000848	0.127622	0.026745	1.85e-06	0.038881	0.031862	0.223	1	rs77679127	++++
Total hip (n=86)
total hip	1:66091656_ACACT_A	3	1:66091656:A:ACACT	1	66091656	0.122035	0.0592327	0.0092471	6.57e-10	0.059878	0.012573	1.93e-06	0.070171	0.017193	4.48e-05	0.023896	0.029327	0.416	3	1:66091656_ACACT_A;rs6688625;1:66052211_GA_G	++++
total hip	1:8883456_GAAAAAAAAAAAA_G	1	1:8883456:G:GAAAAAAAAAAAA	1	8883456	0.216047	-0.0400126	0.0101848	3.8e-08	-0.047403	0.009684	9.86e-07	-0.018557	0.013272	0.163	-0.05685	0.019788	0.00408	1	1:8883456_GAAAAAAAAAAAA_G	----
total hip	rs10789188	3	1:66053791:A:G	1	66053791	0.664609	0.054281	0.0024849	6.94e-18	0.056205	0.00842	2.5e-11	0.054636	0.011571	2.35e-06	0.045685	0.016987	0.00717	17	rs10789188;rs202117376;rs3828033;1:66069381_GT_G;rs112732732;rs4655739;rs11208700;rs12039953;rs1938500;rs6688625;rs7535217;rs4291477;rs4128544;rs7365526;rs767623284;rs147501551;rs10889563	++++
total hip	rs11807467	2	1:22735335:A:G	1	22735335	0.120239	-0.0820777	0.00667369	3.47e-18	-0.086053	0.012645	1.02e-11	-0.086011	0.017206	5.79e-07	-0.059587	0.024281	0.0143	10	rs11807467;rs6660548;1:22681366_AT_A;rs4439332;rs11810369;rs11800051;rs34414754;rs7534009;rs7543680;1:22731877_GT_G	----
total hip	rs12726401	4	1:196660729:C:T	1	196660729	0.147781	0.0456793	0.00727437	3.66e-08	0.039725	0.011159	0.000372	0.061578	0.015323	5.86e-05	0.036803	0.021122	0.0815	1	rs12726401	++++
total hip	rs12743234	2	1:22701536:A:G	1	22701536	0.0405152	-0.0880362	0.00549541	1.62e-08	-0.085298	0.020705	3.81e-05	-0.09888	0.028527	0.000529	-0.075544	0.042433	0.0751	2	rs12743234;rs34414754	----
total hip	rs1414660	6	1:240586695:C:T	1	240586695	0.194209	-0.0516734	0.00503157	4.56e-12	-0.049717	0.01004	7.38e-07	-0.046817	0.01376	0.000669	-0.068211	0.019158	0.000373	4	rs1414660;rs1414659;rs9287237;rs12044944	----
total hip	rs34291655	3	1:66197321:C:CT	1	66197321	0.487219	0.0395096	0.00762592	1.1e-10	0.034431	0.008194	2.66e-05	0.05519	0.011104	6.72e-07	0.025461	0.016511	0.125	11	rs34291655;rs7365526;rs4655588;rs767623284;rs6588165;rs11208700;rs61408107;rs4291477;rs6695479;rs4128544;1:66196998_GA_G	++++
total hip	rs36181263	5	1:210461528:C:G	1	210461528	0.127991	0.0499893	0.0090395	2.01e-08	0.048796	0.011899	4.13e-05	0.064664	0.016296	7.26e-05	0.023551	0.02376	0.322	1	rs36181263	++++
total hip	rs370269699	3	1:66130992:A:ATG	1	66130992	0.24571	-0.0517659	0.00570181	9.02e-11	-0.045023	0.010605	2.2e-05	-0.058264	0.014505	5.91e-05	-0.066032	0.022153	0.00289	6	rs370269699;rs11208700;rs12039953;rs1938500;rs7535217;rs3828033	----
total hip	rs4655050	2	1:22673644:A:G	1	22673644	0.389712	-0.0338198	0.00323294	2.83e-08	-0.034962	0.008119	1.68e-05	-0.027859	0.011127	0.0125	-0.042145	0.016436	0.0104	6	rs4655050;rs6660548;1:22681366_AT_A;rs11810369;rs11800051;1:22731877_GT_G	----
total hip	rs55953331	3	1:66150510:A:G	1	66150510	0.144866	-0.0743306	0.00440526	3.47e-18	-0.076301	0.011269	1.32e-11	-0.066262	0.015286	1.47e-05	-0.08616	0.024942	0.000554	8	rs55953331;rs11208722;rs61408107;rs6695479;rs4655588;rs114403972;rs147501551;rs74733149	----
total hip	rs61553780	2	1:22715910:A:G	1	22715910	0.0582193	-0.0733116	0.00406889	7.02e-09	-0.078337	0.016985	4e-06	-0.068297	0.022993	0.00298	-0.064304	0.033694	0.0564	3	rs61553780;rs77573867;rs11576345	----
total hip	rs6672768	5	1:210466384:A:C	1	210466384	0.178178	0.045992	0.0117623	2.59e-09	0.046413	0.010408	8.23e-06	0.063684	0.01429	8.35e-06	0.01169	0.019466	0.548	2	rs6672768;rs2057044	++++
total hip	rs6681523	3	1:66314692:C:T	1	66314692	0.689138	0.0414425	0.0107119	9.47e-11	0.028113	0.00858	0.00106	0.055516	0.011652	1.91e-06	0.063793	0.016992	0.000176	6	rs6681523;rs12129719;rs2801578;rs1937460;rs3009868;rs4077431	++++
total hip	rs10204230	8	2:144270448:C:T	2	144270448	0.460692	-0.0356003	0.00792869	1.99e-09	-0.038645	0.007905	1.02e-06	-0.02077	0.010839	0.0554	-0.055589	0.016059	0.000539	1	rs10204230	----
total hip	rs11884020	9	2:200634215:C:T	2	200634215	0.0632809	-0.081958	0.00672282	2.51e-11	-0.089935	0.017114	1.49e-07	-0.07928	0.023097	0.000599	-0.065373	0.027323	0.0169	2	rs11884020;rs6705635	----
total hip	rs17529309	9	2:200603682:G:T	2	200603682	0.0335649	-0.123498	0.00360385	1.79e-13	-0.128003	0.022596	1.48e-08	-0.116939	0.030047	9.96e-05	-0.120316	0.045211	0.0078	6	rs17529309;rs62178292;rs183119117;rs78769814;rs56004703;rs75488568	----
total hip	rs17763853	7	2:85480715:A:G	2	85480715	0.34848	0.0354343	0.00471944	1.41e-08	0.037588	0.008323	6.32e-06	0.038877	0.011339	0.000607	0.01846	0.017127	0.282	1	rs17763853	++++
total hip	rs7423647	9	2:201192144:A:G	2	201192144	0.124977	-0.0530633	0.0112061	3.25e-09	-0.04855	0.011897	4.49e-05	-0.073709	0.016235	5.64e-06	-0.023704	0.025143	0.346	8	rs7423647;rs62279301;rs9917376;rs62178292;rs78769814;rs56004703;rs62179496;2:201135341_GT_G	----
total hip	rs10935018	12	3:132268469:C:T	3	132268469	0.133588	0.0482843	0.00924817	3.04e-08	0.0368	0.011683	0.00165	0.065122	0.015903	4.24e-05	0.057623	0.02306	0.0127	1	rs10935018	++++
total hip	rs11712037	10	3:12344730:C:G	3	12344730	0.11834	0.0748748	0.00510055	3.16e-16	0.079607	0.012152	5.78e-11	0.07313	0.016459	8.89e-06	0.057054	0.026382	0.0306	7	rs11712037;rs2881479;rs6802898;rs7647481;rs895096;rs1152001;rs11715261	++++
total hip	rs12629751	10	3:12399407:C:T	3	12399407	0.0755349	-0.0674966	0.00682379	2.06e-09	-0.067176	0.015353	1.24e-05	-0.07891	0.020996	0.000173	-0.04963	0.026988	0.066	5	rs12629751;rs17793495;rs77628637;3:12296909_TAAAA_T;rs2881479	----
total hip	rs219015	10	3:12215375:C:G	3	12215375	0.846734	0.0550406	0.00679384	1.81e-11	0.059292	0.010893	5.26e-08	0.057594	0.014764	9.6e-05	0.029927	0.022983	0.194	7	rs219015;rs17793495;rs74892578;rs73813155;rs77628637;3:12093806_CT_C;3:12148513_TTG_T	++++
total hip	rs66782572	11	3:52567617:A:G	3	52567617	0.532785	0.0329691	0.000915682	2.59e-08	0.034104	0.007926	1.71e-05	0.031764	0.0108	0.00328	0.031047	0.015765	0.049	1	rs66782572	++++
total hip	rs6776447	10	3:12056308:A:G	3	12056308	0.0526183	-0.0753385	0.0207797	1.09e-08	-0.079723	0.01863	1.89e-05	-0.10718	0.024862	1.64e-05	-0.024287	0.028211	0.39	6	rs6776447;3:12093806_CT_C;3:12148513_TTG_T;rs74892578;rs73813155;rs6802898	----
total hip	rs200220861	14	4:145445300:G:GCT	4	145445300	0.532265	0.0360671	0.00496018	1.53e-09	0.036101	0.007996	6.35e-06	0.028881	0.010841	0.00773	0.051592	0.016004	0.00129	7	rs200220861;rs6817273;rs6841006;rs11438876;rs33914677;rs59269225;rs7686897	++++
total hip	rs35901959	13	4:55702745:A:G	4	55702745	0.269343	-0.0365355	0.010758	4.33e-08	-0.024796	0.008932	0.0055	-0.05905	0.012103	1.08e-06	-0.034429	0.017927	0.0548	1	rs35901959	----
total hip	rs6825459	13	4:55751945:A:G	4	55751945	0.772402	-0.0531101	0.0114297	6.63e-14	-0.042175	0.009417	7.53e-06	-0.077561	0.012853	1.62e-09	-0.043556	0.019668	0.0269	2	rs6825459;rs2726624	----
total hip	rs184289324	16	5:78146993:A:C	5	78146993	0.00912428	-0.182046	0.0320373	2.28e-08	-0.187952	0.041475	5.87e-06	-0.125077	0.062969	0.0471	-0.282297	0.095752	0.00321	1	rs184289324	----
total hip	rs2736099	15	5:1287340:A:G	5	1287340	0.643069	0.0378234	0.00688524	1.58e-09	0.030404	0.008402	0.000297	0.052273	0.01135	4.13e-06	0.035827	0.016809	0.0332	6	rs2736099;rs570266982;rs749685059;rs7725218;rs7705526;rs2853677	++++
total hip	rs7734992	15	5:1280128:C:T	5	1280128	0.418805	-0.0446115	0.00398031	2.2e-13	-0.039657	0.008141	1.13e-06	-0.051724	0.01108	3.05e-06	-0.049031	0.01621	0.0025	6	rs7734992;rs749685059;rs7725218;rs7705526;rs570266982;rs33961405	----
total hip	rs116928060	17	6:151891388:A:C	6	151891388	0.0607961	-0.0726597	0.0189069	4.22e-09	-0.050387	0.016213	0.0019	-0.099173	0.022115	7.33e-06	-0.116903	0.038074	0.00215	2	rs116928060;rs79983567	----
total hip	rs13208555	17	6:151750365:G:T	6	151750365	0.107763	0.0552677	0.015971	7.73e-09	0.036597	0.012648	0.00382	0.074135	0.017175	1.6e-05	0.096648	0.028008	0.000562	1	rs13208555	++++
total hip	rs1832727	17	6:151857713:C:G	6	151857713	0.590849	-0.0657652	0.00839672	3.47e-18	-0.055044	0.008083	9.91e-12	-0.080078	0.010909	2.17e-13	-0.076174	0.015411	7.83e-07	20	rs1832727;rs35082199;rs4455680;rs775537272;rs7741872;rs1807906;6:151910770_AC_A;rs6925996;rs12525051;rs12528841;rs712219;rs1415193;rs9397404;rs3800279;rs201139341;rs9371528;rs9397422;rs6912538;rs17054385;rs73615734	----
total hip	rs2485209	17	6:152089768:A:C	6	152089768	0.578278	-0.0327281	0.0030829	4.39e-08	-0.033362	0.007978	2.91e-05	-0.027526	0.010898	0.0118	-0.041524	0.016122	0.01	7	rs2485209;rs2347638;rs2982563;rs11155808;rs3020304;rs2982567;rs1124674	----
total hip	rs2504069	17	6:152085517:C:T	6	152085517	0.705836	-0.0380108	0.00422666	4.03e-09	-0.037935	0.008603	1.05e-05	-0.044219	0.011807	0.000182	-0.024697	0.017493	0.159	4	rs2504069;rs2347638;6:152078372_TA_T;rs1124674	----
total hip	rs3020332	17	6:152008924:C:T	6	152008924	0.449094	-0.0517115	0.00356795	3.47e-18	-0.049634	0.007929	3.9e-10	-0.058867	0.010766	4.57e-08	-0.044296	0.016077	0.00588	8	rs3020332;rs2941741;rs71017507;rs2982563;rs11155808;rs3020304;rs2982567;rs1124674	----
total hip	rs4425604	17	6:151884252:C:T	6	151884252	0.113056	0.0655787	0.000894876	3.04e-12	0.065447	0.012489	1.62e-07	0.066964	0.016919	7.57e-05	0.062748	0.026619	0.0186	8	rs4425604;rs1807906;rs9478223;6:151904121_CTTTTTTTTTTTT_C;6:151910770_AC_A;rs57960590;rs6916386;rs12207495	++++
total hip	rs7740042	17	6:151971720:A:T	6	151971720	0.216372	0.0542689	0.00398401	6.36e-14	0.053886	0.009624	2.18e-08	0.060521	0.013242	4.89e-06	0.042154	0.019605	0.0316	15	rs7740042;rs1293951;rs11755786;6:151993962_AT_A;rs6905582;rs6557164;rs851994;rs851990;rs2347638;rs9479083;rs7776340;rs11155804;rs58164038;rs852002;rs851974	++++
total hip	rs851993	17	6:152006011:A:G	6	152006011	0.60832	0.0487087	0.00381594	9.58e-16	0.044891	0.008068	2.65e-08	0.056883	0.011038	2.58e-07	0.04638	0.01661	0.00525	15	rs851993;rs851987;rs2941741;rs1415193;rs6925996;rs7776340;rs12528841;rs58164038;rs79983567;rs851974;rs712219;rs1627340;6:151993962_AT_A;rs980281;rs851994	++++
total hip	rs9383901	17	6:151788059:A:T	6	151788059	0.105734	0.0638293	0.0071562	3.34e-11	0.054529	0.013089	3.11e-05	0.0756	0.017829	2.25e-05	0.073368	0.023511	0.00183	10	rs9383901;rs201139341;rs9371528;rs9397422;rs6912538;rs17054385;rs73615734;rs7741872;rs9397404;rs3800279	++++
total hip	rs9479061	17	6:151854403:A:C	6	151854403	0.866552	-0.0567048	0.00974289	1.51e-10	-0.044562	0.011828	0.000166	-0.070855	0.015894	8.3e-06	-0.075381	0.024632	0.00223	1	rs9479061	----
total hip	7:28027811_GA_G	18	7:28027811:G:GA	7	28027811	0.902256	-0.0746723	0.0016107	5.3e-13	-0.074323	0.013776	6.89e-08	-0.072869	0.018808	0.000108	-0.080241	0.02833	0.00463	3	7:28027811_GA_G;rs38520;rs6968677	----
total hip	rs10274928	18	7:28142088:A:G	7	28142088	0.516872	0.0369177	0.00267206	3.91e-10	0.037718	0.007909	1.87e-06	0.039752	0.010795	0.000233	0.027998	0.015502	0.071	5	rs10274928;rs702814;rs1635852;rs149643430;7:28209953_GAT_G	++++
total hip	rs10464592	19	7:96230686:A:G	7	96230686	0.438315	0.0348072	0.00554663	5.2e-09	0.041594	0.008006	2.06e-07	0.028515	0.010839	0.00852	0.02187	0.015724	0.165	4	rs10464592;7:96334671_CA_C;7:96126317_GTA_G;rs6965122	++++
total hip	rs148982377	20	7:99075038:C:T	7	99075038	0.0397038	0.09245	0.021837	1.31e-09	0.118346	0.020016	3.4e-09	0.051802	0.027397	0.0587	0.070457	0.045805	0.126	2	rs148982377;rs12538820	++++
total hip	rs1635851	18	7:28187806:C:T	7	28187806	0.585783	0.0387376	0.00492181	1.11e-10	0.040978	0.008022	3.27e-07	0.042481	0.010922	0.000101	0.021389	0.016189	0.187	3	rs1635851;rs1635852;rs702814	++++
total hip	rs198	18	7:27939039:C:T	7	27939039	0.862339	-0.0544559	0.014114	2.44e-10	-0.071864	0.011431	3.28e-10	-0.033483	0.015788	0.034	-0.027946	0.02324	0.23	2	rs198;rs6968677	----
total hip	rs3843540	20	7:99126640:C:T	7	99126640	0.155249	0.0527879	0.00697611	8.2e-11	0.060464	0.011141	5.76e-08	0.037421	0.015394	0.0151	0.053834	0.018663	0.00393	4	rs3843540;rs369428586;rs952319;rs543453257	++++
total hip	rs42091	18	7:27706351:A:G	7	27706351	0.862634	-0.0494238	0.00787308	9.89e-09	-0.057156	0.011489	6.56e-07	-0.032731	0.015551	0.0353	-0.05542	0.023957	0.0208	2	rs42091;rs38520	----
total hip	rs4448201	19	7:96154912:C:G	7	96154912	0.663434	-0.0464437	0.00377807	1.25e-13	-0.047572	0.00841	1.56e-08	-0.050225	0.011293	8.71e-06	-0.033356	0.016941	0.049	6	rs4448201;7:96126317_GTA_G;rs7787512;rs6965122;rs4132568;rs11438472	----
total hip	8:119947800_ACTTTC_A	23	8:119947800:A:ACTTTC	8	119947800	0.448501	-0.0428619	0.00920345	9e-13	-0.036127	0.007994	6.22e-06	-0.040796	0.010947	0.000195	-0.075172	0.016232	3.69e-06	9	8:119947800_ACTTTC_A;rs1485289;8:119963759_TTC_T;rs1485302;rs7839059;rs1485307;rs6996754;rs2055101;8:119933039_TAA_T	----
total hip	rs10093418	22	8:72392687:A:G	8	72392687	0.105891	0.0711917	0.0124177	2.14e-13	0.077106	0.012983	2.89e-09	0.047197	0.01761	0.00736	0.099905	0.026058	0.000129	4	rs10093418;rs555234816;8:72441967_TG_T;rs34082903	++++
total hip	rs12680217	21	8:37397803:C:T	8	37397803	0.0617775	-0.0718813	0.0163347	5.14e-09	-0.059823	0.017096	0.000467	-0.109554	0.023643	3.61e-06	-0.053163	0.026761	0.047	1	rs12680217	----
total hip	rs62508477	22	8:72435045:A:G	8	72435045	0.260023	-0.0584202	0.00843963	3.47e-18	-0.069072	0.009037	2.17e-14	-0.043977	0.012287	0.000345	-0.047621	0.017626	0.00691	9	rs62508477;8:72441967_TG_T;rs724066;rs1424874;rs74789792;rs10089563;rs13252045;rs4738140;rs4574877	----
total hip	rs7833605	22	8:72406722:A:T	8	72406722	0.537712	-0.048955	0.0034296	1.99e-16	-0.045897	0.007952	7.9e-09	-0.049372	0.010852	5.39e-06	-0.06043	0.016001	0.000161	7	rs7833605;rs4738139;rs4738140;rs4574877;8:72359317_TTA_T;rs10957553;rs10089563	----
total hip	rs111652915	24	9:4855362:G:GTC	9	4855362	0.862007	-0.0547929	0.0131253	7.6e-10	-0.065844	0.01198	3.9e-08	-0.05599	0.016352	0.000618	-0.011976	0.022924	0.601	8	rs111652915;rs7870673;rs841968;rs10974785;rs79075814;rs415719;rs466547;rs465300	----
total hip	rs372880560	24	9:4827731:A:AGTGT	9	4827731	0.767432	-0.0408962	0.00985022	8.43e-09	-0.050868	0.009634	1.32e-07	-0.038789	0.013175	0.00325	-0.012017	0.017408	0.49	8	rs372880560;rs466547;rs465299;rs465300;rs7870673;rs4742051;rs296847;rs415719	----
total hip	10:64943999_AT_A	25	10:64943999:A:AT	10	64943999	0.446868	0.0461986	0.00401346	9.54e-14	0.050958	0.008289	7.93e-10	0.03828	0.011265	0.00068	0.044263	0.016784	0.00837	9	10:64943999_AT_A;rs7916868;10:65193329_CTCTTT_C;rs7897379;rs757523221;rs34124994;rs570234162;rs557044785;rs1896995	++++
total hip	rs17476364	26	10:71094504:C:T	10	71094504	0.106524	-0.0694655	0.00609005	4.97e-13	-0.068878	0.012673	5.5e-08	-0.078085	0.017157	5.35e-06	-0.048073	0.028894	0.0963	3	rs17476364;10:71118821_AAG_A;rs16926246	----
total hip	rs149934734	29	11:108315606:C:T	11	108315606	0.0251583	-0.107469	0.0193311	1.49e-08	-0.130613	0.02491	1.59e-07	-0.077763	0.033869	0.0218	-0.068626	0.058367	0.24	1	rs149934734	----
total hip	rs672266	28	11:86354036:G:T	11	86354036	0.79374	0.0427232	0.00813373	4.18e-09	0.051052	0.009861	2.28e-07	0.025017	0.013426	0.0625	0.046791	0.017986	0.00931	3	rs672266;rs496167;rs11234700	++++
total hip	rs7120444	28	11:86335764:C:T	11	86335764	0.31424	-0.0497636	0.00701728	4.85e-15	-0.058333	0.008554	9.28e-12	-0.042209	0.011638	0.000288	-0.033238	0.016414	0.043	8	rs7120444;rs10219378;rs496167;rs11234699;rs11234700;rs1945035;rs1540082;rs12576144	----
total hip	rs76154462	27	11:85993424:A:C	11	85993424	0.0436433	0.0813602	0.00864259	3.81e-08	0.090782	0.01956	3.47e-06	0.06399	0.025959	0.0139	0.083801	0.046056	0.0689	1	rs76154462	++++
total hip	12:28400412_CA_C	31	12:28400412:C:CA	12	28400412	0.317071	-0.0389995	0.00311468	4.95e-09	-0.037075	0.008946	3.42e-05	-0.04543	0.012198	0.000196	-0.033147	0.017472	0.0579	6	12:28400412_CA_C;rs75757272;12:28407705_CT_C;12:28436152_AT_A;rs1581630;rs11049368	----
total hip	rs597808	32	12:111973358:A:G	12	111973358	0.527573	0.0345318	0.00665575	4.15e-09	0.033818	0.007912	1.93e-05	0.045353	0.010757	2.49e-05	0.015692	0.015147	0.3	2	rs597808;rs847888	++++
total hip	rs759344665	31	12:28012656:G:GA	12	28012656	0.169058	-0.0521511	0.00709326	4.53e-11	-0.046488	0.010599	1.18e-05	-0.067008	0.014277	2.7e-06	-0.04164	0.021625	0.0542	3	rs759344665;rs258415;rs258416	----
total hip	rs76895963	30	12:4384844:G:T	12	4384844	0.0198288	0.149554	0.0130428	1.76e-10	0.162382	0.031444	2.43e-07	0.122836	0.041253	0.00291	0.161854	0.067179	0.0161	1	rs76895963	++++
total hip	13:42959038_AATTTT_A	33	13:42959038:A:AATTTT	13	42959038	0.0284236	-0.13065	0.0320365	3.53e-11	-0.116246	0.026257	9.58e-06	-0.192535	0.03607	9.46e-08	-0.054544	0.053417	0.308	1	13:42959038_AATTTT_A	----
total hip	rs116926994	33	13:43077245:A:G	13	43077245	0.0233511	-0.121407	0.0138202	5.97e-10	-0.106002	0.025557	3.37e-05	-0.14956	0.035686	2.79e-05	-0.126609	0.059308	0.0329	2	rs116926994;rs138818878	----
total hip	rs238277	33	13:42936418:G:T	13	42936418	0.350936	-0.0456507	0.00814813	2.31e-13	-0.049802	0.008358	2.56e-09	-0.05141	0.011357	6e-06	-0.017603	0.016416	0.284	10	rs238277;rs9533089;rs11840862;rs7328773;rs9562401;13:42884992_CA_C;rs1014659;rs7995240;rs238257;rs7995775	----
total hip	rs34001253	33	13:43083293:A:G	13	43083293	0.0329544	-0.112316	0.0185686	3.01e-11	-0.105829	0.02298	4.13e-06	-0.150169	0.032083	2.87e-06	-0.073821	0.039646	0.0627	2	rs34001253;rs61533138	----
total hip	rs56343257	33	13:43050542:C:T	13	43050542	0.53111	0.0434868	0.00652194	6.85e-11	0.0507	0.008879	1.16e-08	0.038415	0.012108	0.00151	0.024521	0.018257	0.181	2	rs56343257;rs35300208	++++
total hip	rs61960954	33	13:43022906:A:G	13	43022906	0.111019	0.0547552	0.0124881	9.02e-09	0.046097	0.01263	0.000264	0.052063	0.017184	0.00245	0.101179	0.027061	0.000187	3	rs61960954;rs17457561;rs9533094	++++
total hip	rs7327510	33	13:42988924:A:G	13	42988924	0.470747	-0.0513674	0.00437361	3.47e-18	-0.056792	0.007953	9.4e-13	-0.043384	0.010797	5.88e-05	-0.047058	0.015792	0.0029	14	rs7327510;rs9562401;rs528717566;rs73172267;rs1014659;rs7995240;rs238257;rs7995775;rs9533089;rs11840862;rs7328773;rs17457561;rs9533094;rs61533138	----
total hip	rs758487200	33	13:43137799:C:CA	13	43137799	0.725312	-0.0422635	0.00627627	8.36e-10	-0.043354	0.00918	2.34e-06	-0.050125	0.012691	7.85e-05	-0.021796	0.018206	0.232	2	rs758487200;rs665632	----
total hip	rs7988075	33	13:42945572:C:T	13	42945572	0.245692	-0.0437905	0.00808173	1.89e-10	-0.05122	0.009185	2.47e-08	-0.042508	0.012642	0.000774	-0.017557	0.018104	0.333	5	rs7988075;rs536239342;rs9533089;rs35300208;rs9533094	----
total hip	rs34163979	34	14:35452572:C:CTT	14	35452572	0.563936	0.0346385	0.00774157	6.52e-09	0.040665	0.007996	3.69e-07	0.035977	0.010899	0.000965	0.008288	0.015802	0.6	1	rs34163979	++++
total hip	rs2414098	35	15:51537806:C:T	15	51537806	0.618294	-0.0363733	0.00522601	2.59e-09	-0.029824	0.00817	0.000263	-0.044129	0.011043	6.45e-05	-0.04589	0.016604	0.00573	1	rs2414098	----
total hip	rs9933589	36	16:78328892:G:T	16	78328892	0.288208	0.0359321	0.00468116	4.45e-08	0.033259	0.008775	0.000151	0.04538	0.011974	0.000151	0.026278	0.017596	0.137	1	rs9933589	++++
total hip	rs3785889	38	17:45005830:A:G	17	45005830	0.504513	0.0332412	0.00622724	2.43e-08	0.041055	0.007976	2.66e-07	0.022715	0.01087	0.0367	0.024754	0.01586	0.121	2	rs3785889;rs4968290	++++
total hip	rs56030650	37	17:38131187:A:C	17	38131187	0.469937	-0.0372347	0.00431112	2.86e-10	-0.033053	0.007907	2.92e-05	-0.038532	0.010733	0.000332	-0.051112	0.015795	0.00124	4	rs56030650;rs28496749;rs3935280;rs4580194	----
total hip	rs60372268	38	17:44947756:A:G	17	44947756	0.295124	0.0397679	0.00823652	9.26e-10	0.049187	0.008796	2.27e-08	0.034122	0.011792	0.00382	0.017101	0.016714	0.307	3	rs60372268;rs11654422;rs4968290	++++
total hip	rs2193635	39	18:43096236:C:T	18	43096236	0.181112	0.0565792	0.0119277	2.09e-13	0.06496	0.010422	4.61e-10	0.031107	0.014181	0.0284	0.075157	0.019372	0.000106	2	rs2193635;rs11082450	++++
total hip	rs884205	40	18:60054857:A:C	18	60054857	0.750905	-0.039636	0.00367314	9.15e-09	-0.043629	0.009185	2.05e-06	-0.032017	0.012418	0.00993	-0.040412	0.019332	0.0367	2	rs884205;rs2957150	----
Diaphysis (n=72)
diaphysis	1:221039630_AT_A	3	1:221039630:A:AT	1	221039630	0.818191	0.050625	0.0127544	7.24e-10	0.035774	0.010937	0.00109	0.063902	0.014703	1.4e-05	0.085036	0.02342	0.000285	2	1:221039630_AT_A;rs34621709	++++
diaphysis	rs12740961	2	1:196660733:C:T	1	196660733	0.148007	0.0481094	0.0045299	4.41e-08	0.049429	0.011801	2.82e-05	0.053	0.016074	0.000978	0.033106	0.022983	0.15	1	rs12740961	++++
diaphysis	rs2744820	1	1:11365015:A:G	1	11365015	0.301971	0.0376252	0.00716494	3.19e-08	0.030401	0.009155	0.000898	0.053019	0.012416	1.96e-05	0.03334	0.017709	0.0598	1	rs2744820	++++
diaphysis	rs2374385	4	2:42194758:A:G	2	42194758	0.203696	0.0443065	0.00659648	1.35e-08	0.036661	0.010433	0.000442	0.057608	0.014119	4.51e-05	0.045883	0.021179	0.0303	3	rs2374385;rs13016815;rs2119172	++++
diaphysis	rs11923081	8	3:132439403:A:C	3	132439403	0.114348	0.0623537	0.00461479	3.26e-10	0.057072	0.013178	1.49e-05	0.071674	0.017912	6.31e-05	0.063414	0.027874	0.023	1	rs11923081	++++
diaphysis	rs12636458	5	3:12589685:C:T	3	12589685	0.102161	0.0619378	0.00543914	4.5e-09	0.068174	0.014193	1.57e-06	0.057693	0.019354	0.00288	0.047197	0.027406	0.0851	3	rs12636458;rs11705805;rs3856806	++++
diaphysis	rs1354034	7	3:56849749:C:T	3	56849749	0.593715	0.0404331	0.00479861	2.6e-10	0.035466	0.008554	3.39e-05	0.042862	0.011591	0.000219	0.055382	0.017325	0.00141	2	rs1354034;rs6445826	++++
diaphysis	rs139007959	5	3:12468710:A:ATTCCGTTTAGGCCCACTGTGATTCTGATGG	3	12468710	0.652263	-0.044786	0.00251077	2.43e-11	-0.04778	0.00895	9.44e-08	-0.042021	0.012185	0.000564	-0.038555	0.018227	0.0345	3	rs139007959;rs11705805;rs895095	----
diaphysis	rs143888770	5	3:12316352:C:T	3	12316352	0.0242268	0.12281	0.0161844	2.69e-09	0.141824	0.026885	1.35e-07	0.097682	0.038201	0.0107	0.090159	0.059945	0.134	2	rs143888770;rs11715234	++++
diaphysis	rs17672009	5	3:12292963:A:G	3	12292963	0.0461386	-0.082801	0.00742386	3.05e-08	-0.074957	0.019921	0.00017	-0.098391	0.026993	0.000269	-0.079999	0.041454	0.0537	2	rs17672009;rs35240997	----
diaphysis	rs34856298	5	3:12440205:A:G	3	12440205	0.0300655	0.105615	0.00440253	2.01e-08	0.109727	0.024543	7.81e-06	0.096159	0.034224	0.00496	0.109645	0.056886	0.054	4	rs34856298;rs13077227;rs17036101;rs11715234	++++
diaphysis	rs59101559	5	3:12274676:C:T	3	12274676	0.0908545	0.0642738	0.0164363	4.9e-09	0.072754	0.014828	9.31e-07	0.077858	0.020491	0.000146	0.011961	0.027159	0.66	6	rs59101559;rs17036101;rs3885307;rs9808956;rs6781687;3:12216517_AT_A	++++
diaphysis	rs6771792	5	3:12301472:C:T	3	12301472	0.0621475	0.0972498	0.00393074	7.06e-14	0.100398	0.017304	6.6e-09	0.08867	0.024012	0.000223	0.102372	0.034249	0.00282	10	rs6771792;rs11715234;rs545210244;rs3885307;rs727682;rs9808956;rs6781687;3:12216517_AT_A;rs13077227;rs17036101	++++
diaphysis	rs7638903	5	3:12383714:A:G	3	12383714	0.122438	0.110374	0.00804819	3.47e-18	0.120102	0.01269	3.08e-21	0.095437	0.017248	3.17e-08	0.102816	0.027224	0.000161	15	rs7638903;rs895095;rs1152001;rs3856806;rs727682;rs13077227;rs17036101;rs11715234;rs183181489;3:12337013_ATT_A;rs545210244;rs11128596;rs11719186;rs3885307;rs35240997	++++
diaphysis	rs7639267	6	3:52568805:G:T	3	52568805	0.557208	0.0347665	0.00328936	3.59e-08	0.036288	0.00841	1.61e-05	0.037115	0.011432	0.00119	0.022898	0.017338	0.188	1	rs7639267	++++
diaphysis	rs12206813	11	6:151875373:A:G	6	151875373	0.18173	0.0655152	0.00687639	9.51e-16	0.057403	0.010813	1.13e-07	0.078912	0.014716	8.26e-08	0.069547	0.023155	0.00269	12	rs12206813;rs6557150;rs112563803;rs1807906;6:151910770_AC_A;rs57960590;rs4870030;rs6916386;rs754619588;rs111570815;6:151873449_AT_A;rs78258746	++++
diaphysis	rs3020332	11	6:152008924:C:T	6	152008924	0.449322	-0.0354223	0.00226883	2.01e-08	-0.032601	0.008413	0.000108	-0.039253	0.011353	0.000546	-0.038583	0.017655	0.0289	1	rs3020332	----
diaphysis	rs4869738	11	6:151892151:G:T	6	151892151	0.77168	-0.0421425	0.00840629	2.03e-08	-0.037014	0.00998	0.000209	-0.038699	0.01359	0.00441	-0.073161	0.02103	0.000506	12	rs4869738;rs112563803;rs7749563;rs57960590;rs4870030;rs6916386;rs35082199;rs754619588;rs111570815;6:151873449_AT_A;rs78258746;rs6557150	----
diaphysis	rs4869739	11	6:151901802:A:T	6	151901802	0.297419	0.0675603	0.00946551	3.47e-18	0.06105	0.009244	4.03e-11	0.087374	0.012472	2.49e-12	0.05175	0.017574	0.00325	7	rs4869739;6:151910770_AC_A;rs10872673;rs35082199;rs1807906;rs6915088;rs7749563	++++
diaphysis	rs6914419	10	6:130436472:C:T	6	130436472	0.378435	0.0364126	0.00470524	2.02e-08	0.03863	0.008598	7.04e-06	0.039465	0.011747	0.000781	0.018818	0.018374	0.306	2	rs6914419;rs9321208	++++
diaphysis	rs78991249	9	6:121874915:C:T	6	121874915	0.102384	-0.0588235	0.0017321	1.28e-08	-0.056785	0.013542	2.77e-05	-0.061267	0.018662	0.00103	-0.062805	0.031163	0.0439	2	rs78991249;6:121869304_TAAGATTTTGTCTTATGGA_T	----
diaphysis	rs10464592	12	7:96230686:A:G	7	96230686	0.438309	0.0504652	0.00538577	1.5e-15	0.057072	0.008457	1.51e-11	0.043664	0.011432	0.000136	0.038434	0.017271	0.0261	15	rs10464592;rs10258890;rs73228322;7:96334671_CA_C;7:96363297_ATTTT_A;rs1524927;7:96126317_GTA_G;rs6465515;rs4566970;rs12530658;rs6465525;rs79836318;rs151218739;rs34898775;rs549349346	++++
diaphysis	rs17508777	13	7:120918463:C:G	7	120918463	0.205499	-0.0600439	0.00856497	1.16e-14	-0.064667	0.010332	3.92e-10	-0.043447	0.014009	0.00193	-0.079967	0.021974	0.000276	6	rs17508777;rs798902;rs12539842;rs10232709;rs17356657;rs17284876	----
diaphysis	rs2707466	13	7:120979089:C:T	7	120979089	0.450559	-0.0769249	0.00250973	6.94e-18	-0.079953	0.008386	1.59e-21	-0.072098	0.011392	2.5e-10	-0.075232	0.01699	9.63e-06	8	rs2707466;rs2952565;rs917726;rs798906;rs798902;rs798901;rs2707521;rs71170242	----
diaphysis	rs2952559	13	7:120920169:C:G	7	120920169	0.180488	0.0448112	0.0129646	4.62e-08	0.061295	0.011046	2.89e-08	0.026312	0.014912	0.0777	0.021027	0.021406	0.327	4	rs2952559;rs798901;rs2707521;rs798906	++++
diaphysis	rs4729260	12	7:96117918:C:G	7	96117918	0.669014	-0.0613019	0.00740219	3.47e-18	-0.070569	0.008944	3.08e-15	-0.048767	0.011984	4.73e-05	-0.051423	0.018597	0.0057	6	rs4729260;7:96126317_GTA_G;rs7787512;rs4132568;rs11438472;rs10281460	----
diaphysis	rs62476338	13	7:120960271:C:G	7	120960271	0.371137	-0.0568325	0.00480908	3.47e-18	-0.056493	0.00874	1.04e-10	-0.050512	0.011807	1.9e-05	-0.072775	0.017895	4.81e-05	7	rs62476338;7:120970768_GAAAAAAA_G;rs56219125;rs917726;rs10232709;rs2707521;rs71170242	----
diaphysis	rs757117242	13	7:121199337:A:AC	7	121199337	0.413491	-0.0358652	0.0093071	2.05e-08	-0.047415	0.008512	2.56e-08	-0.02145	0.011593	0.0643	-0.019599	0.017661	0.268	1	rs757117242	----
diaphysis	rs2875845	14	8:119949768:A:G	8	119949768	0.158654	0.0600625	0.00433675	3.47e-12	0.062913	0.011598	5.84e-08	0.061754	0.015535	7.05e-05	0.044729	0.023318	0.0551	6	rs2875845;rs10106925;rs16891617;rs117190825;rs10112995;rs1982762	++++
diaphysis	rs3134058	14	8:119954108:A:G	8	119954108	0.404404	0.0585639	0.00619656	3.47e-18	0.054937	0.008536	1.27e-10	0.071044	0.011641	1.06e-09	0.045716	0.017424	0.00871	18	rs3134058;rs1825512;rs13264172;rs10955919;rs11295467;rs56232778;rs2450086;rs1485300;rs3134036;rs12545372;rs3134076;rs3133585;rs3103970;rs2326048;rs5894461;rs10112995;rs3134049;rs1982762	++++
diaphysis	rs35617243	14	8:119888121:C:T	8	119888121	0.311819	0.0517429	0.00727994	5.11e-14	0.043448	0.009169	2.17e-06	0.058242	0.012375	2.53e-06	0.072197	0.019073	0.000155	11	rs35617243;rs78834199;rs10112995;rs3134049;rs754555389;rs1982762;rs13264172;rs2450086;rs9693335;rs3134076;rs3103970	++++
diaphysis	rs36079622	14	8:119994235:C:CT	8	119994235	0.161544	0.0650619	0.0022681	7.82e-14	0.062251	0.01165	9.17e-08	0.068075	0.015708	1.47e-05	0.069855	0.023748	0.00328	10	rs36079622;rs1825512;rs2450086;rs78834199;rs6985025;rs10112995;rs6469784;8:119940920_CAG_C;rs754555389;rs200456965	++++
diaphysis	rs374698638	14	8:119939790:A:AT	8	119939790	0.417	0.0385452	0.00356033	2.41e-08	0.034715	0.009166	0.000153	0.041158	0.012518	0.00101	0.049372	0.01935	0.0109	1	rs374698638	++++
diaphysis	rs4380972	14	8:120050081:C:T	8	120050081	0.876486	0.059388	0.00743213	5.59e-10	0.052282	0.012674	3.72e-05	0.075415	0.017471	1.6e-05	0.053493	0.026701	0.0452	2	rs4380972;rs10955919	++++
diaphysis	rs4537331	14	8:120105185:A:C	8	120105185	0.114378	0.0591275	0.0146785	1.87e-09	0.060141	0.013217	5.37e-06	0.079156	0.017873	9.51e-06	0.012583	0.026067	0.63	5	rs4537331;rs56413724;rs117190825;8:120086192_TATATACAC_T;rs202017646	++++
diaphysis	rs57450365	14	8:119828080:A:C	8	119828080	0.0954442	0.0602027	0.00950727	2.07e-08	0.067162	0.014383	3.03e-06	0.062273	0.019333	0.0013	0.026464	0.029345	0.368	6	rs57450365;rs3134076;rs58958654;rs9693335;rs11784196;rs572522011	++++
diaphysis	rs71569777	14	8:119927181:T:TGCTCTCTCGCTCTCTCGCTCTCTC	8	119927181	0.723045	-0.0596836	0.00563587	1.51e-16	-0.053476	0.009647	2.98e-08	-0.063821	0.01313	1.2e-06	-0.076137	0.019629	0.000107	6	rs71569777;rs7825904;rs3134049;rs13264172;rs72682406;rs2326048	----
diaphysis	rs759395146	14	8:119871321:G:GA	8	119871321	0.121419	0.0595934	0.00284199	4.71e-09	0.062715	0.013643	4.31e-06	0.05765	0.018305	0.00165	0.05117	0.027709	0.0648	3	rs759395146;rs16891617;rs117190825	++++
diaphysis	rs78639357	14	8:119901210:C:CA	8	119901210	0.690336	-0.0432305	0.00551624	7.36e-09	-0.038991	0.010007	9.79e-05	-0.042279	0.013592	0.00188	-0.062278	0.020028	0.00189	10	rs78639357;rs6985025;rs10112995;rs3134049;rs10955919;rs7008617;rs12545372;rs3133585;rs3103970;rs2326048	----
diaphysis	rs80074088	14	8:119805578:G:T	8	119805578	0.0409868	0.121321	0.0151204	2.43e-14	0.133536	0.02114	2.7e-10	0.120555	0.028394	2.19e-05	0.065529	0.045986	0.155	7	rs80074088;rs11784196;rs572522011;rs754555389;rs200456965;rs9942821;rs78397456	++++
diaphysis	rs566405365	15	9:100753408:C:CT	9	100753408	0.210022	-0.0462996	0.0110761	3.69e-09	-0.060161	0.010492	9.88e-09	-0.027669	0.014358	0.054	-0.030776	0.020898	0.142	1	rs566405365	----
diaphysis	rs8181197	16	9:133469990:A:T	9	133469990	0.35837	0.0375926	0.00968382	1.14e-08	0.04966	0.008779	1.56e-08	0.021596	0.011889	0.0693	0.023182	0.018221	0.204	1	rs8181197	++++
diaphysis	rs17476364	17	10:71094504:C:T	10	71094504	0.105532	-0.0594855	0.0062309	6.15e-09	-0.052067	0.013444	0.000109	-0.070893	0.018171	9.59e-05	-0.06607	0.031838	0.0381	1	rs17476364	----
diaphysis	rs4919420	18	10:101806252:A:G	10	101806252	0.411789	-0.0390531	0.00700341	7.67e-10	-0.031105	0.008426	0.000224	-0.045638	0.011517	7.43e-05	-0.058592	0.017709	0.000942	1	rs4919420	----
diaphysis	rs4757390	19	11:16298532:A:T	11	16298532	0.602836	0.0444779	0.00233559	4.23e-12	0.046874	0.008567	4.49e-08	0.039512	0.011647	0.000694	0.045687	0.017475	0.00895	2	rs4757390;rs10741694	++++
diaphysis	rs11049254	20	12:28134960:C:T	12	28134960	0.198236	0.0538725	0.00295721	8.87e-12	0.056072	0.01045	8.11e-08	0.047764	0.014225	0.000787	0.059039	0.022677	0.00925	5	rs11049254;rs42294;rs33083;rs76301015;rs61915978	++++
diaphysis	13:42949052_TC_T	21	13:42949052:T:TC	13	42949052	0.0480377	-0.129831	0.0191281	3.47e-18	-0.106692	0.020068	1.07e-07	-0.167894	0.027773	1.5e-09	-0.140978	0.037073	0.000145	10	13:42949052_TC_T;rs7317323;rs567504685;rs34723116;rs12854504;rs78322597;rs71429412;rs35517783;rs7988075;rs536239342	----
diaphysis	rs113468474	21	13:43391068:A:G	13	43391068	0.0180154	-0.186216	0.0209231	2.15e-15	-0.169773	0.030305	2.14e-08	-0.231331	0.04322	8.72e-08	-0.153425	0.072442	0.0342	3	rs113468474;rs41396049;rs17537539	----
diaphysis	rs11427059	21	13:42934076:T:TA	13	42934076	0.352139	-0.0481763	0.00513779	3.79e-13	-0.042823	0.008863	1.38e-06	-0.059062	0.01203	9.16e-07	-0.045886	0.018	0.0109	6	rs11427059;rs9533089;rs4141625;13:42884992_CA_C;rs7995240;rs238257	----
diaphysis	rs117427451	21	13:43083724:A:C	13	43083724	0.00676156	-0.249436	0.0481848	4.32e-10	-0.27038	0.052789	3.04e-07	-0.162021	0.071593	0.0237	-0.381474	0.117651	0.00121	2	rs117427451;rs140806044	----
diaphysis	rs12861586	21	13:42910464:A:C	13	42910464	0.0915284	-0.0663307	0.0166161	1.58e-09	-0.046592	0.014691	0.00152	-0.09907	0.019956	6.91e-07	-0.074475	0.029677	0.0123	4	rs12861586;rs71429412;rs35517783;rs78322597	----
diaphysis	rs143264208	21	13:43173508:C:T	13	43173508	0.0762235	0.10067	0.0199919	5.2e-17	0.122954	0.015648	4.01e-15	0.077525	0.021768	0.00037	0.044029	0.036654	0.231	5	rs143264208;rs374150666;rs9533141;rs9525645;rs11281370	++++
diaphysis	rs17536176	21	13:43108420:A:T	13	43108420	0.0746718	-0.0767475	0.00553833	1.89e-10	-0.076771	0.015622	8.95e-07	-0.069802	0.02171	0.00133	-0.098622	0.038655	0.0109	3	rs17536176;rs41396049;rs17537539	----
diaphysis	rs182455415	21	13:43036235:C:T	13	43036235	0.00776164	0.323313	0.0306731	6.94e-18	0.337245	0.050481	2.41e-11	0.341594	0.065327	1.73e-07	0.202621	0.111254	0.0686	1	rs182455415	++++
diaphysis	rs34076303	21	13:43185310:T:TG	13	43185310	0.876656	-0.0820126	0.00824962	1.39e-17	-0.071699	0.0129	2.76e-08	-0.092642	0.017399	1.02e-07	-0.099357	0.025409	9.29e-05	7	rs34076303;rs17596972;rs368531244;13:43190592_CT_C;rs9533141;rs17536280;rs9525645	----
diaphysis	rs35017585	22	13:111112222:A:AT	13	111112222	0.596479	-0.0542272	0.00397201	2.08e-17	-0.056964	0.00853	2.45e-11	-0.045982	0.011615	7.55e-05	-0.061282	0.017325	0.000407	6	rs35017585;rs7992086;rs3803233;rs9521760;rs7318403;rs11069845	----
diaphysis	rs8001611	21	13:42965694:C:T	13	42965694	0.518229	-0.0480673	0.00637745	1.81e-14	-0.052337	0.008349	3.69e-10	-0.034932	0.011389	0.00217	-0.059963	0.017242	0.000508	6	rs8001611;rs7995240;rs238257;rs7988075;rs9533089;rs34723116	----
diaphysis	rs9533146	21	13:43117900:A:G	13	43117900	0.469614	-0.0629954	0.00681187	3.47e-18	-0.056557	0.008334	1.18e-11	-0.065415	0.011445	1.12e-08	-0.085943	0.017583	1.04e-06	7	rs9533146;rs17536280;rs9525645;13:43184477_AAAAAAG_A;rs17596972;rs368531244;rs9567018	----
diaphysis	rs9567030	21	13:43309586:A:C	13	43309586	0.213395	-0.0491852	0.00785429	1.9e-10	-0.046356	0.010239	5.98e-06	-0.043013	0.013788	0.00183	-0.079334	0.022519	0.000429	3	rs9567030;rs12428019;rs9567018	----
diaphysis	rs10132997	23	14:35215552:C:T	14	35215552	0.482719	0.0350342	0.00873515	3.45e-08	0.025967	0.008418	0.00204	0.053634	0.011566	3.54e-06	0.031583	0.017643	0.0735	1	rs10132997	++++
diaphysis	rs5809704	24	14:75784922:G:GT	14	75784922	0.291175	0.0456657	0.0082901	9.22e-11	0.054463	0.009392	6.73e-09	0.028484	0.012597	0.0238	0.049094	0.02003	0.0144	1	rs5809704	++++
diaphysis	rs2414098	25	15:51537806:C:T	15	51537806	0.61797	-0.0394601	0.0082804	1.2e-09	-0.029405	0.008654	0.00068	-0.049803	0.011644	1.91e-05	-0.058715	0.018224	0.0013	1	rs2414098	----
diaphysis	rs236532	26	17:68219001:C:T	17	68219001	0.604456	-0.03604	0.00291499	2.47e-08	-0.039426	0.00862	4.81e-06	-0.030184	0.011719	0.01	-0.035122	0.017702	0.0473	1	rs236532	----
diaphysis	18:60043511_CT_C	27	18:60043511:C:CT	18	60043511	0.777403	-0.0515853	0.00889128	2.14e-10	-0.061309	0.010851	1.63e-08	-0.045449	0.014792	0.00213	-0.025526	0.021859	0.243	4	18:60043511_CT_C;rs8094884;18:60029970_TA_T;rs386804044	----
diaphysis	rs17070072	27	18:60205542:G:T	18	60205542	0.66173	-0.0395862	0.00363422	2.6e-09	-0.042304	0.008833	1.69e-06	-0.040159	0.012112	0.000915	-0.026657	0.018269	0.145	2	rs17070072;rs34938752	----
diaphysis	rs2957124	27	18:60058229:A:G	18	60058229	0.589671	-0.0537935	0.00341732	2.78e-17	-0.057764	0.008501	1.11e-11	-0.046919	0.011555	4.91e-05	-0.052753	0.017352	0.00238	5	rs2957124;rs3017360;rs6567279;rs2957150;rs8094884	----
diaphysis	rs62098355	27	18:60026822:A:G	18	60026822	0.206668	0.0568232	0.00128588	2.25e-13	0.058253	0.01027	1.43e-08	0.055688	0.013999	6.96e-05	0.053073	0.021978	0.0158	2	rs62098355;18:60029970_TA_T	++++
diaphysis	rs9646629	27	18:60051199:C:G	18	60051199	0.634434	-0.0418735	0.00407687	2.07e-10	-0.041212	0.008792	2.79e-06	-0.03713	0.011851	0.00175	-0.05605	0.0183	0.00221	3	rs9646629;rs6567279;rs386804044	----
diaphysis	rs9807129	27	18:60097697:A:G	18	60097697	0.60819	-0.0359401	0.00455943	3.63e-08	-0.041592	0.008687	1.71e-06	-0.028147	0.011868	0.0179	-0.029702	0.017856	0.0964	2	rs9807129;rs6567279	----
diaphysis	20:38826623_TA_T	29	20:38826623:T:TA	20	38826623	0.11634	-0.0566391	0.00720534	8.09e-09	-0.047664	0.013109	0.000278	-0.067288	0.017675	0.000142	-0.070121	0.027261	0.0101	1	20:38826623_TA_T	----
diaphysis	rs6078002	28	20:10979010:A:C	20	10979010	0.286648	-0.0516838	0.00807308	9.78e-14	-0.043204	0.009186	2.58e-06	-0.057233	0.012595	5.53e-06	-0.076987	0.019653	9.01e-05	5	rs6078002;rs8114628;rs6108784;rs540124715;rs62185671	----
diaphysis	21:36926852_CT_C	30	21:36926852:C:CT	21	36926852	0.532559	-0.0462747	0.00507939	2.15e-13	-0.046833	0.008388	2.38e-08	-0.052699	0.01145	4.19e-06	-0.029086	0.017375	0.0943	6	21:36926852_CT_C;rs12482734;rs7283593;rs2835029;rs435063;rs990557	----
Spine (n=80)
spine	1:155519818_CT_C	4	1:155519818:C:CT	1	155519818	0.273948	0.0423746	0.0103558	1.39e-10	0.055677	0.00894	4.77e-10	0.027871	0.011886	0.0191	0.023306	0.017291	0.179	12	1:155519818_CT_C;rs3892792;rs536982448;rs28582361;rs772328360;rs66669006;rs535677978;1:155908616_GT_G;1:155222001_CT_C;rs12032720;rs6684889;rs530438124	++++
spine	1:66091656_ACACT_A	3	1:66091656:A:ACACT	1	66091656	0.122058	-0.0559904	0.0134411	4.79e-09	-0.072023	0.012593	1.09e-08	-0.037078	0.016975	0.029	-0.025313	0.029411	0.39	1	1:66091656_ACACT_A	----
spine	rs12025977	3	1:66166603:A:T	1	66166603	0.179897	-0.0632535	0.0115436	1.65e-16	-0.077846	0.010354	5.64e-14	-0.048301	0.013872	0.000498	-0.039609	0.020119	0.049	15	rs12025977;rs10889576;rs11208722;rs7416472;1:65892680_CA_C;rs9436299;rs146441529;rs61779814;rs10889556;rs28759790;rs9659701;rs35751162;rs56041441;rs11417022;rs12022410	----
spine	rs12033217	5	1:162134107:A:C	1	162134107	0.142397	0.0557212	0.00711996	3.51e-11	0.064182	0.011448	2.08e-08	0.041205	0.015479	0.00777	0.054012	0.02074	0.00923	3	rs12033217;rs12039600;rs5005248	++++
spine	rs200531368	3	1:66100979:T:TA	1	66100979	0.145982	0.053872	0.0143684	4.07e-10	0.064523	0.011439	1.72e-08	0.054905	0.015335	0.000344	-0.000773	0.025238	0.976	6	rs200531368;rs11208722;rs17416194;rs61408107;rs17448335;rs7551385	+++-
spine	rs35203262	4	1:155398233:C:CA	1	155398233	0.736285	-0.0426638	0.00949917	1.72e-10	-0.05489	0.009036	1.28e-09	-0.027886	0.011998	0.0201	-0.02794	0.017684	0.116	4	rs35203262;rs6684889;rs772328360;1:155908616_GT_G	----
spine	rs3917932	2	1:36943916:C:G	1	36943916	0.579206	0.0333469	0.00414137	2.41e-08	0.036506	0.008014	5.25e-06	0.034035	0.010764	0.00158	0.01882	0.016233	0.247	1	rs3917932	++++
spine	rs4128544	3	1:66195183:C:T	1	66195183	0.466371	0.0373853	0.00815464	3.24e-10	0.047405	0.007966	2.69e-09	0.022233	0.01069	0.0376	0.030673	0.016287	0.0597	10	rs4128544;rs17448335;rs9659701;rs56041441;rs12022410;rs10889576;rs11208722;rs17416194;rs61408107;rs7416472	++++
spine	rs6541229	6	1:219646807:C:G	1	219646807	0.472347	0.0338048	0.00151525	9.18e-09	0.032489	0.007939	4.28e-05	0.036987	0.010563	0.000464	0.03192	0.015703	0.0422	1	rs6541229	++++
spine	rs6684375	1	1:22706434:C:T	1	22706434	0.178646	-0.0588346	0.00676981	1.56e-14	-0.051807	0.010352	5.62e-07	-0.0615	0.013857	9.09e-06	-0.079433	0.019961	6.96e-05	5	rs6684375;1:22732763_TCCA_T;1:22681366_AT_A;rs12742784;rs7537281	----
spine	2:101783383_CA_C	7	2:101783383:C:CA	2	101783383	0.675214	0.0362708	0.00442388	9.82e-09	0.041767	0.008533	9.88e-07	0.028032	0.011403	0.0141	0.03287	0.016748	0.0497	2	2:101783383_CA_C;2:101747520_TTTTA_T	++++
spine	3:12310935_CT_C	8	3:12310935:C:CT	3	12310935	0.631923	-0.0449426	0.00692055	4.3e-13	-0.048063	0.008367	9.29e-09	-0.031675	0.011245	0.00486	-0.060826	0.016223	0.00018	11	3:12310935_CT_C;rs6807915;rs2960421;rs13076933;3:12434689_ATT_A;rs2938388;rs2959273;rs2959272;rs310749;rs9826367;rs13078017	----
spine	rs11711096	9	3:128072502:A:G	3	128072502	0.0889646	0.0611208	0.0162245	4.25e-09	0.075079	0.014002	8.28e-08	0.061326	0.018883	0.00119	0.007215	0.027406	0.792	2	rs11711096;rs2955084	++++
spine	rs11721213	9	3:128067441:G:T	3	128067441	0.116636	0.0604062	0.00545659	5.09e-11	0.065922	0.012484	1.32e-07	0.058835	0.016561	0.000382	0.043556	0.023834	0.0677	5	rs11721213;rs11715394;rs2955084;rs56011843;rs577323878	++++
spine	rs145780812	8	3:12037472:G:GA	3	12037472	0.0498431	-0.084579	0.013756	1.48e-09	-0.078143	0.019143	4.47e-05	-0.110693	0.025049	9.93e-06	-0.054055	0.035621	0.131	3	rs145780812;rs146580343;rs17671487	----
spine	rs200592824	8	3:12656201:A:AG	3	12656201	0.57183	0.0525574	0.00567899	3.47e-18	0.056177	0.007999	2.21e-12	0.05495	0.010696	2.81e-07	0.032365	0.016143	0.045	33	rs200592824;rs554518950;rs796569209;3:12677994_CA_C;rs9864781;rs75133077;rs375074121;rs13070228;3:12706966_CA_C;rs9812128;3:12725749_CT_C;3:12737085_TG_T;rs80266055;rs9985266;rs59302336;rs709159;rs10440120;rs28595399;rs11438123;3:12506918_CT_C;rs1699348;rs79260952;3:12510679_CT_C;rs9820178;rs709165;rs796174;rs12636458;3:12592693_TA_T;rs561991598;rs2442820;rs1463664;rs9855183;rs569017049	++++
spine	rs35981351	8	3:12727030:C:CT	3	12727030	0.227841	-0.0478399	0.00338481	2.34e-11	-0.043829	0.009642	5.49e-06	-0.054524	0.012821	2.12e-05	-0.048767	0.019339	0.0119	23	rs35981351;rs80266055;rs10440120;rs28595399;rs13059198;rs11438123;rs1699348;rs79260952;3:12510679_CT_C;rs9820178;rs709165;rs796174;rs1463664;rs713178;rs9855183;rs554518950;3:12677994_CA_C;rs9864781;rs75133077;rs375074121;rs13070228;3:12706966_CA_C;rs9812128	----
spine	rs4518111	8	3:12377344:A:C	3	12377344	0.565625	-0.0499354	0.00357568	6.94e-17	-0.053976	0.00803	1.83e-11	-0.047203	0.010831	1.34e-05	-0.039841	0.016012	0.0131	21	rs4518111;3:12396252_CAA_C;3:12434689_ATT_A;rs2972163;rs2959273;rs2959272;rs709159;rs10440120;rs28595399;rs13059198;3:12510679_CT_C;rs554518950;rs375074121;rs9812128;rs182569;rs1584063;rs754930662;rs9826367;rs13078017;rs6807915;rs2960421	----
spine	rs543502880	9	3:127850358:A:ACAAG	3	127850358	0.0766684	0.0723916	0.0119145	6.58e-09	0.082092	0.016513	6.67e-07	0.070983	0.022201	0.0014	0.027331	0.037112	0.462	1	rs543502880	++++
spine	rs73029206	8	3:12494894:A:G	3	12494894	0.154192	-0.0526427	0.00762774	1.14e-10	-0.058436	0.010932	9.07e-08	-0.053457	0.014501	0.000229	-0.024728	0.023092	0.285	8	rs73029206;rs13059198;rs79260952;rs9820178;rs1463664;rs9864781;rs80266055;rs4498025	----
spine	rs75482042	8	3:12572184:G:T	3	12572184	0.101102	-0.068323	0.00495433	3.39e-12	-0.062307	0.01294	1.48e-06	-0.076299	0.01773	1.7e-05	-0.07694	0.028571	0.0071	7	rs75482042;rs766604880;rs13074980;rs561991598;rs546641157;rs713178;3:12737085_TG_T	----
spine	rs796821996	8	3:12280157:C:CT	3	12280157	0.0495577	-0.0820515	0.00898957	4.07e-09	-0.085198	0.018933	6.82e-06	-0.09083	0.025088	0.000295	-0.052115	0.036295	0.151	3	rs796821996;rs146580343;rs17671487	----
spine	rs555057884	10	4:171239226:C:T	4	171239226	0.00655535	0.282172	0.0310538	6.69e-09	0.256039	0.064842	7.87e-05	0.348815	0.088736	8.47e-05	0.243036	0.131938	0.0655	1	rs555057884	++++
spine	rs115418828	13	5:55851318:A:G	5	55851318	0.0421872	0.0840746	0.0203923	2.17e-08	0.066571	0.020113	0.000935	0.086173	0.026678	0.00126	0.156581	0.042406	0.000225	2	rs115418828;5:55860907_GC_G	++++
spine	rs16903085	12	5:36491074:C:T	5	36491074	0.0242117	0.107886	0.00175395	1.76e-08	0.107723	0.027251	7.73e-05	0.110836	0.034509	0.00134	0.103709	0.043001	0.016	2	rs16903085;rs2967054	++++
spine	rs34788729	12	5:36482865:A:C	5	36482865	0.095043	0.0789565	0.0129771	5.48e-15	0.063124	0.013356	2.3e-06	0.098966	0.018076	4.4e-08	0.103282	0.029733	0.000516	11	rs34788729;rs12153236;rs4358550;rs55959609;rs34312858;rs35706272;5:36536226_TA_T;rs2562541;rs11744693;rs72732512;rs10461972	++++
spine	rs3843467	13	5:55856375:G:T	5	55856375	0.206447	0.0492298	0.0100544	1.29e-11	0.038739	0.009788	7.57e-05	0.070307	0.013069	7.49e-08	0.043921	0.019541	0.0247	2	rs3843467;5:55860907_GC_G	++++
spine	rs459447	13	5:55811341:A:G	5	55811341	0.17471	0.0541233	0.0031807	2.2e-12	0.050026	0.010429	1.63e-06	0.05918	0.013964	2.27e-05	0.058809	0.019979	0.00326	4	rs459447;rs2448427;rs458356;rs392794	++++
spine	rs66528417	12	5:36535009:G:GT	5	36535009	0.146707	0.0609611	0.00957649	3.39e-13	0.054698	0.01127	1.24e-06	0.080696	0.01522	1.17e-07	0.043567	0.022017	0.0479	10	rs66528417;5:36536226_TA_T;rs2562541;5:36576474_TG_T;rs10461972;rs4358550;rs55959609;rs1124245;rs34312858;rs35706272	++++
spine	rs7725218	11	5:1282414:A:G	5	1282414	0.338956	-0.0391677	0.00307153	2.86e-10	-0.037413	0.008364	7.72e-06	-0.037428	0.011172	0.000809	-0.049954	0.016626	0.00268	4	rs7725218;rs7705526;rs2853677;rs7734992	----
spine	6:121785057_CT_C	15	6:121785057:C:CT	6	121785057	0.118313	-0.05804	0.00583782	1.16e-08	-0.050864	0.01351	0.000168	-0.068264	0.018272	0.000188	-0.065344	0.028987	0.0243	1	6:121785057_CT_C	----
spine	rs2268945	16	6:168327929:A:G	6	168327929	0.43262	0.053135	0.00492656	3.47e-18	0.054005	0.008028	1.77e-11	0.059033	0.010689	3.36e-08	0.036909	0.015785	0.0195	17	rs2268945;rs626848;6:168357875_TG_T;rs2015545;rs9355147;rs2516605;rs35001101;rs34297425;rs34562778;rs524327;rs6900911;rs9346626;rs2187984;6:168260839_CTTTTTTTTTTTTT_C;rs62427704;rs632256;rs626844	++++
spine	rs28557115	15	6:121793599:A:T	6	121793599	0.19309	-0.046828	0.00287814	5.01e-10	-0.04325	0.01003	1.64e-05	-0.051272	0.013579	0.000161	-0.051872	0.020975	0.0136	3	rs28557115;rs12195446;6:121780199_ATG_A	----
spine	rs4959678	14	6:2503173:A:C	6	2503173	0.480468	-0.0372401	0.00403833	2.47e-10	-0.037467	0.007931	2.33e-06	-0.042677	0.010572	5.43e-05	-0.02429	0.015743	0.125	3	rs4959678;rs140066299;rs1994124	----
spine	rs73258761	16	6:168348389:C:T	6	168348389	0.0769322	0.0760776	0.0155085	5.82e-12	0.071463	0.015399	3.48e-06	0.106399	0.020592	2.4e-07	0.043792	0.024906	0.0788	6	rs73258761;6:168357875_TG_T;rs9346626;rs2187984;rs62427704;rs626844	++++
spine	rs34958196	17	7:73043101:A:G	7	73043101	0.128419	-0.0544689	0.00318528	6.85e-10	-0.056267	0.011851	2.07e-06	-0.048106	0.016017	0.00268	-0.061094	0.023497	0.00934	9	rs34958196;rs78815801;rs797036643;rs7811265;rs80189144;rs368981495;rs11974409;rs35332062;rs62466318	----
spine	rs11775560	18	8:61660163:A:G	8	61660163	0.190266	-0.0634557	0.00219779	2.43e-17	-0.060769	0.010166	2.29e-09	-0.067743	0.013597	6.31e-07	-0.064482	0.019123	0.000749	3	rs11775560;rs35149496;rs6981399	----
spine	rs2737263	19	8:116667539:G:T	8	116667539	0.278097	-0.0408119	0.00569559	5.31e-10	-0.033721	0.008757	0.00012	-0.050108	0.011815	2.24e-05	-0.049594	0.018423	0.00712	4	rs2737263;rs55780214;rs2737240;rs2721961	----
spine	rs4917357	21	9:137117770:A:G	9	137117770	0.593764	0.0483311	0.00789156	1.31e-15	0.038858	0.008056	1.43e-06	0.063426	0.010864	5.31e-09	0.053532	0.016964	0.00162	8	rs4917357;rs11185675;rs7872689;rs7864685;rs7023064;rs7873963;rs60671871;rs1041608	++++
spine	rs7022668	21	9:137096656:A:G	9	137096656	0.427216	0.0512125	0.00938529	1.04e-17	0.041362	0.008046	2.76e-07	0.070972	0.010799	5.01e-11	0.046808	0.015966	0.00339	8	rs7022668;rs7023064;rs13295671;rs7873963;rs60671871;rs11185669;rs1041608;rs11185675	++++
spine	rs732973	20	9:89337524:C:T	9	89337524	0.445359	0.038261	0.00857997	1.03e-10	0.048442	0.00795	1.13e-09	0.029839	0.010666	0.00516	0.016017	0.015985	0.317	7	rs732973;rs10046817;rs10746784;rs10119168;rs10780781;rs10868470;rs2182903	++++
spine	rs117706243	22	11:8808091:C:T	11	8808091	0.0138756	0.146174	0.0330835	7.84e-09	0.109819	0.033558	0.00108	0.211457	0.043818	1.41e-06	0.134746	0.081566	0.0986	2	rs117706243;11:9078427_CTA_C	++++
spine	rs174532	23	11:61548874:A:G	11	61548874	0.289575	0.0359975	0.00115978	2.64e-08	0.037374	0.008637	1.51e-05	0.034738	0.011609	0.00278	0.033023	0.018072	0.0677	1	rs174532	++++
spine	rs10459089	27	12:28268890:A:G	12	28268890	0.264523	-0.0448993	0.00743741	1.66e-11	-0.054432	0.009005	1.51e-09	-0.033879	0.012083	0.00505	-0.032175	0.01739	0.0643	6	rs10459089;rs16932640;rs10459090;12:28407705_CT_C;rs143823594;rs7312574	----
spine	rs10744774	28	12:112090022:A:C	12	112090022	0.835089	-0.0586209	0.0101275	2.47e-13	-0.066972	0.010725	4.29e-10	-0.037847	0.014226	0.00781	-0.073946	0.022584	0.00107	2	rs10744774;rs769375927	----
spine	rs12369319	24	12:12622025:A:G	12	12622025	0.349245	-0.0377899	0.00344371	1.34e-09	-0.03411	0.008346	4.38e-05	-0.039911	0.011178	0.000357	-0.048392	0.017196	0.0049	5	rs12369319;rs962927;rs747726;rs7953025;rs10772567	----
spine	rs233701	28	12:113012149:C:G	12	113012149	0.516516	0.042355	0.00395396	1.21e-11	0.047385	0.008434	1.94e-08	0.035537	0.011171	0.00147	0.037823	0.016789	0.0243	4	rs233701;rs570920196;rs10850001;rs71445573	++++
spine	rs3809272	28	12:111800258:A:G	12	111800258	0.299138	0.0431781	0.00586166	2e-11	0.042177	0.008627	1.02e-06	0.036342	0.011569	0.0017	0.063248	0.017636	0.000338	2	rs3809272;rs1265566	++++
spine	rs61914515	25	12:26437877:A:G	12	26437877	0.102228	0.0602919	0.0160937	8.73e-10	0.079642	0.013015	9.49e-10	0.030321	0.017673	0.0863	0.045501	0.028448	0.111	2	rs61914515;rs34589387	++++
spine	rs7137828	28	12:111932800:C:T	12	111932800	0.527213	0.0572368	0.0066314	3.47e-18	0.062051	0.007916	4.66e-15	0.059452	0.01057	1.88e-08	0.034912	0.015198	0.0217	12	rs7137828;rs565349424;rs847888;rs570920196;rs10850001;rs11066272;12:112828628_TA_T;rs71445573;12:112866200_CT_C;12:112880634_TTATATATATATATATATATATATATATA_T;12:111720125_CA_C;12:111890233_AT_A	++++
spine	rs7303432	24	12:12617688:A:G	12	12617688	0.414957	0.0352177	0.00370089	5.32e-09	0.03083	0.008101	0.000143	0.042534	0.010878	9.25e-05	0.036549	0.016268	0.0247	2	rs7303432;rs7953025	++++
spine	rs7959150	25	12:26428063:A:G	12	26428063	0.728257	-0.0513373	0.00951715	6.19e-15	-0.06271	0.008931	2.24e-12	-0.032219	0.012015	0.00734	-0.048535	0.016619	0.0035	2	rs7959150;rs60906625	----
spine	rs7969023	26	12:26803949:C:T	12	26803949	0.397493	-0.0410539	0.0050027	1.1e-11	-0.037782	0.008086	2.98e-06	-0.051226	0.010917	2.72e-06	-0.031477	0.016469	0.056	1	rs7969023	----
spine	rs76428106	29	13:28604007:C:T	13	28604007	0.0126301	-0.184718	0.0277161	2.05e-11	-0.199297	0.036469	4.66e-08	-0.197865	0.04912	5.63e-05	-0.075555	0.081559	0.354	1	rs76428106	----
spine	rs10675686	32	14:54782459:C:CTTTTT	14	54782459	0.382108	-0.0330601	0.00354178	4.55e-08	-0.034309	0.00816	2.63e-05	-0.036555	0.010987	0.000879	-0.021287	0.015709	0.177	1	rs10675686	----
spine	rs2004925	30	14:25445362:A:G	14	25445362	0.396219	0.0404027	0.00669919	2.06e-11	0.046775	0.008145	9.37e-09	0.039181	0.010874	0.000315	0.018881	0.015845	0.234	1	rs2004925	++++
spine	rs72681869	31	14:50655357:C:G	14	50655357	0.0105919	-0.157722	0.00784203	4.6e-08	-0.166796	0.037923	1.11e-05	-0.142487	0.051236	0.00542	-0.153664	0.089519	0.0861	1	rs72681869	----
spine	rs10518743	33	15:42229852:C:T	15	42229852	0.111489	-0.0566908	0.00697375	1.55e-09	-0.065304	0.012762	3.12e-07	-0.043213	0.01707	0.0115	-0.052956	0.023735	0.0257	3	rs10518743;rs201882614;rs2250635	----
spine	rs1271044	35	15:83512253:A:G	15	83512253	0.51384	-0.0378343	0.00380454	1.64e-10	-0.03361	0.007976	2.52e-05	-0.040345	0.010641	0.00015	-0.048915	0.015828	0.002	2	rs1271044;rs58664944	----
spine	rs17601876	34	15:51553909:A:G	15	51553909	0.486274	-0.037391	0.000729036	2.11e-10	-0.037911	0.007914	1.69e-06	-0.037594	0.010561	0.000372	-0.034822	0.015931	0.0289	3	rs17601876;15:51563240_AT_A;rs10519299	----
spine	rs1143679	36	16:31276811:A:G	16	31276811	0.102015	-0.0544879	0.00775699	3.09e-08	-0.05172	0.013349	0.000108	-0.047353	0.01752	0.00688	-0.081143	0.026218	0.00198	1	rs1143679	----
spine	rs138887828	37	17:38177324:T:TCAAA	17	38177324	0.202502	0.0526536	0.0048709	1.01e-10	0.048685	0.010995	9.54e-06	0.062797	0.014602	1.72e-05	0.045689	0.021734	0.0356	6	rs138887828;rs3935280;17:38138098_CA_C;17:38162131_CT_C;17:38166246_GA_G;rs12309	++++
spine	rs2376584	39	17:76402116:A:G	17	76402116	0.408735	0.0337445	0.00314427	2.97e-08	0.033852	0.008166	3.4e-05	0.02911	0.011018	0.00825	0.043493	0.016328	0.00774	2	rs2376584;rs760925177	++++
spine	rs3907022	37	17:38134889:C:T	17	38134889	0.469905	-0.0435207	0.00611649	1.59e-13	-0.037873	0.007941	1.87e-06	-0.056388	0.010575	9.76e-08	-0.037062	0.015915	0.0199	10	rs3907022;17:38138098_CA_C;rs542104175;17:38162131_CT_C;17:38166246_GA_G;rs12309;rs3935280;rs4794821;rs3859193;rs28496749	----
spine	rs72901753	39	17:76244283:C:G	17	76244283	0.322349	-0.0355005	0.00379786	2.13e-08	-0.034367	0.008468	4.95e-05	-0.031709	0.011481	0.00576	-0.048763	0.01725	0.00471	1	rs72901753	----
spine	rs73991808	38	17:55453126:G:T	17	55453126	0.0462142	0.0784821	0.0069322	1.82e-08	0.070992	0.018315	0.000107	0.09297	0.025338	0.000244	0.07809	0.040688	0.055	1	rs73991808	++++
spine	18:46387821_AGGAGGCCTCGAGGGAG_A	40	18:46387821:A:AGGAGGCCTCGAGGGAG	18	46387821	0.0247337	0.13675	0.0014785	1.91e-12	0.136661	0.026266	1.97e-07	0.138813	0.034102	4.7e-05	0.131934	0.054124	0.0148	4	18:46387821_AGGAGGCCTCGAGGGAG_A;rs138863186;rs72385327;rs60151361	++++
spine	18:57297503_CA_C	41	18:57297503:C:CA	18	57297503	0.481234	0.0330982	0.00417195	4.84e-08	0.028585	0.008151	0.000453	0.0356	0.010929	0.00114	0.045597	0.01631	0.00519	1	18:57297503_CA_C	++++
spine	rs72915617	40	18:46368276:C:G	18	46368276	0.0204559	0.128033	0.0153386	1.08e-09	0.146051	0.028527	3.07e-07	0.115568	0.036874	0.00174	0.08533	0.05737	0.138	3	rs72915617;rs60151361;rs138863186	++++
spine	rs72915668	40	18:46390047:G:T	18	46390047	0.0664681	0.0857902	0.010466	5.17e-13	0.08614	0.016461	1.69e-07	0.102215	0.021834	2.86e-06	0.058215	0.027775	0.0362	2	rs72915668;rs9950937	++++
spine	rs72966926	41	18:57328396:A:G	18	57328396	0.127915	-0.056115	0.00835468	2e-10	-0.05413	0.011754	4.13e-06	-0.047377	0.015875	0.00285	-0.085937	0.02466	0.000495	1	rs72966926	----
spine	rs10402508	44	19:45733782:C:G	19	45733782	0.630919	-0.0400223	0.00681006	1.54e-10	-0.047983	0.008362	9.65e-09	-0.026498	0.011215	0.0183	-0.038122	0.017337	0.028	2	rs10402508;rs749827442	----
spine	rs10411696	42	19:1060487:G:T	19	1060487	0.476765	-0.0329496	0.00630919	2.24e-08	-0.027277	0.007931	0.000584	-0.033552	0.010624	0.0016	-0.053911	0.015718	0.000607	1	rs10411696	----
spine	rs145605569	44	19:45742902:C:T	19	45742902	0.257268	-0.060325	0.00244437	3.47e-18	-0.05734	0.009059	2.48e-10	-0.064912	0.012024	6.76e-08	-0.061981	0.018877	0.00103	9	rs145605569;19:45758817_CAAAAAAAAAAA_C;19:45765191_CA_C;rs344812;rs749827442;19:45806162_CG_C;rs2377326;rs11667829;rs346744	----
spine	rs28659908	43	19:35693120:C:T	19	35693120	0.406655	-0.0335013	0.00713511	3.58e-08	-0.039643	0.008164	1.22e-06	-0.018489	0.010933	0.0908	-0.042574	0.01647	0.00976	2	rs28659908;rs10426303	----
spine	rs4807630	42	19:1170445:C:T	19	1170445	0.309787	-0.0559478	0.0104989	3.47e-18	-0.049235	0.00865	1.29e-08	-0.051256	0.011563	9.34e-06	-0.092631	0.017144	6.7e-08	9	rs4807630;rs4807632;rs1123751;rs59320291;rs34639530;rs6510596;rs892225;19:1165747_TCTCAGAC_T;rs4807624	----
spine	rs141414795	46	20:62396269:A:AT	20	62396269	0.225603	0.0395874	0.00736929	3.04e-08	0.031834	0.009561	0.000871	0.043905	0.01278	0.000592	0.062791	0.019936	0.00165	1	rs141414795	++++
spine	rs2145943	45	20:38563245:A:G	20	38563245	0.407921	0.0392846	0.00420814	6.79e-11	0.03579	0.008068	9.18e-06	0.048138	0.010851	9.18e-06	0.033526	0.016364	0.0405	6	rs2145943;rs932641;rs11086765;rs6028716;rs2224538;rs2208649	++++
spine	rs6129460	45	20:38634831:C:T	20	38634831	0.751807	-0.0426681	0.00397007	4.65e-10	-0.047013	0.009257	3.82e-07	-0.040408	0.012324	0.00105	-0.030994	0.018052	0.0861	2	rs6129460;rs748382	----
spine	rs131665	47	22:21920903:A:G	22	21920903	0.197579	-0.0407419	0.00307591	3.5e-08	-0.038848	0.010069	0.000116	-0.046861	0.013224	0.000395	-0.034785	0.01911	0.0688	1	rs131665	----
