# Supplementary material for: Deep learning and genome-wide association meta-analyses of bone marrow adiposity in the UK Biobank
Source: Nat Commun. 2025 Jan 2;16:99. doi: 10.1038/s41467-024-55422-4 (PMC11697225; doi:10.1038/s41467-024-55422-4)
Supplement: Supplementary file 69 — Supplementary Data 66 [file 41467_2024_55422_MOESM69_ESM.xlsx]

## Sheet: Supplementary Table 66
Supplementary Table 66: Independent signficant SNPs in meta-GWAS in non-white and white unrelated sample
BMFF region	rsid	GenomicLocus	uniqID	chr	pos	freq1	beta_meta	se_meta	P_meta	beta_GWAS_white_1	se_GWAS_white_1	P_GWAS_white_1	beta_GWAS_white_2	se_GWAS_white_2	P_GWAS_white_2	beta_GWAS_nonwhite	se_GWAS_nonwhite	P_GWAS_nonwhite	nSNPs	nGWASSNPs	direction	found in meta-GWAS in white sample		Genomic locus : Index of genomic rick loci.
Femoral head (n=121)																								uniqID : Unique ID of SNPs consisting of chr:position:allele1:allele2 where alleles are alphabetically ordered.
femoral head	1:22681366_AT_A	1	1:22681366:A:AT	1	22681366	0.267247	-0.0438627	0.00691119	1.07e-09	-0.04821	0.00959	5e-07	-0.047203	0.013269	0.000376	-0.02004	0.018964	0.291	1	1	----	yes		rsID : rsID of the top lead SNP based on dbSNP build 146.
femoral head	1:66069381_GT_G	2	1:66069381:G:GT	1	66069381	0.3671	0.0383612	0.0061381	7.39e-09	0.040871	0.008877	4.16e-06	0.043825	0.012187	0.000324	0.017516	0.017427	0.315	1	1	++++	yes		chr : chromosome of top lead SNP
femoral head	rs10789188	2	1:66053791:A:G	1	66053791	0.665175	0.0455034	0.0039567	5.29e-13	0.049953	0.008354	2.27e-09	0.03726	0.011639	0.00139	0.044661	0.017028	0.00874	5	5	++++	no		pos : position of top lead SNP on hg19
femoral head	rs10889576	2	1:66168566:C:T	1	66168566	0.79511	-0.0420913	0.00542852	6.88e-09	-0.048955	0.009795	5.81e-07	-0.032412	0.013523	0.0167	-0.036001	0.01809	0.0467	65	64	----	no		freq1: allele_1 frequency (effect allele frequency)
femoral head	rs11208717	2	1:66158994:C:T	1	66158994	0.371092	0.0398742	0.00541907	5.5e-11	0.040661	0.00815	6.1e-07	0.046879	0.011145	2.61e-05	0.022527	0.015944	0.158	148	143	++++	yes		nSNPs : The number of SNPs in LD with the lead SNP given r2, including non-GWAS-tagged SNPs (which are extracted from 1000G).
femoral head	rs11800051	1	1:22695412:C:T	1	22695412	0.468207	-0.0389991	0.00234534	4.77e-11	-0.039381	0.007863	5.51e-07	-0.041936	0.010952	0.000131	-0.031214	0.015934	0.0501	3	3	----	no		nGWASSNPs : The number of GWAS-tagged SNPs in LD with the lead SNP given r2. This is a subset of "nSNPs".
femoral head	rs12039953	2	1:66137932:A:C	1	66137932	0.225569	0.0434087	0.00931359	2.84e-09	0.055066	0.009766	1.74e-08	0.029429	0.013483	0.0291	0.02688	0.019096	0.16	97	91	++++	no		direction: effect size direction (meta, GWAS_white_1, GWAS_white_2, GWAS_non-white)
femoral head	rs12742784	1	1:22682366:C:T	1	22682366	0.209064	-0.0611606	0.0077855	2.43e-17	-0.062376	0.009698	1.3e-10	-0.071466	0.013381	9.3e-08	-0.036906	0.018551	0.0467	6	6	----	no		found in meta-GWAS in white sample: independent significant snps also found as in meta-GWAS in white sample
femoral head	rs12743234	1	1:22701536:A:G	1	22701536	0.0408089	-0.0865968	0.0137014	2.33e-08	-0.075051	0.02053	0.000257	-0.116188	0.028386	4.27e-05	-0.06954	0.042755	0.105	1	1	----	no		Two-sided association P values from MR-MEGA are presented.
femoral head	rs147501551	2	1:66037512:A:G	1	66037512	0.231392	-0.0426774	0.00382793	3.77e-09	-0.046889	0.009596	1.04e-06	-0.034741	0.013114	0.00808	-0.042849	0.02042	0.0359	1	1	----	yes
femoral head	rs17022747	3	1:119449721:A:G	1	119449721	0.20719	0.0404275	0.00729378	3.56e-08	0.037778	0.009771	0.000112	0.033524	0.013498	0.0132	0.065449	0.019524	0.000805	144	140	++++	yes
femoral head	rs200531368	2	1:66100979:T:TA	1	66100979	0.145649	-0.0510133	0.00650755	3.39e-09	-0.05328	0.011343	2.65e-06	-0.039479	0.015645	0.0118	-0.069787	0.025224	0.00568	4	4	----	yes
femoral head	rs34339129	1	1:22718244:C:T	1	22718244	0.127554	-0.0749428	0.0108256	2.43e-17	-0.076031	0.011865	1.49e-10	-0.089676	0.016229	3.31e-08	-0.040989	0.023093	0.076	25	24	----	yes
femoral head	rs34963268	1	1:22710877:C:G	1	22710877	0.178882	-0.0723022	0.00818161	3.47e-18	-0.070347	0.010227	6.12e-12	-0.086851	0.01412	7.77e-10	-0.050454	0.020063	0.0121	35	19	----	yes
femoral head	rs4655059	1	1:22735906:A:C	1	22735906	0.489524	0.03662	0.0032993	3.19e-09	0.037938	0.008194	3.67e-06	0.039494	0.011436	0.000554	0.025079	0.016655	0.134	10	10	++++	yes
femoral head	rs6660548	1	1:22680079:A:G	1	22680079	0.140893	-0.0559996	0.00620881	6.39e-11	-0.049321	0.011549	1.96e-05	-0.069398	0.015888	1.28e-05	-0.054606	0.021532	0.0114	1	1	----	no
femoral head	rs6664374	2	1:66073952:C:T	1	66073952	0.347722	0.0348043	0.00899393	1.83e-08	0.03791	0.008269	4.56e-06	0.043533	0.011308	0.000121	0.004079	0.01644	0.804	18	16	++++	yes
femoral head	rs6688625	2	1:66161698:C:T	1	66161698	0.17512	0.0428767	0.00950165	3.4e-08	0.053625	0.010283	1.86e-07	0.033859	0.014243	0.0176	0.016678	0.021402	0.436	79	75	++++	yes
femoral head	rs7534009	1	1:22728093:A:G	1	22728093	0.0726857	-0.0685156	0.0097386	1.65e-09	-0.072873	0.014951	1.11e-06	-0.074704	0.020552	0.000279	-0.030646	0.033303	0.358	1	1	----	yes
femoral head	rs7543780	1	1:22731392:A:G	1	22731392	0.22124	-0.0561811	0.0115089	2.49e-15	-0.058094	0.009482	9.05e-10	-0.071038	0.013137	6.42e-08	-0.019508	0.018482	0.292	2	2	----	yes
femoral head	rs17529309	4	2:200603682:G:T	2	200603682	0.0333405	-0.092324	0.0176742	3.7e-08	-0.070033	0.022521	0.00189	-0.117615	0.03024	0.000101	-0.125583	0.045181	0.00546	3	2	----	no
femoral head	rs13081028	5	3:52555316:A:G	3	52555316	0.553442	0.033688	0.00619305	1.29e-08	0.041355	0.007891	1.62e-07	0.024723	0.010867	0.023	0.021797	0.01587	0.171	93	89	++++	yes
femoral head	rs377247519	6	3:99836702:C:T	3	99836702	0.351163	0.0352614	0.00726186	2.44e-08	0.028856	0.008363	0.000561	0.036544	0.011611	0.00166	0.060115	0.017402	0.000554	5	5	++++	no
femoral head	rs62293981	7	3:132251747:A:G	3	132251747	0.108832	0.0549695	0.0117969	8.3e-09	0.043339	0.012691	0.000639	0.059787	0.01741	0.000595	0.093005	0.025988	0.000347	99	95	++++	no
femoral head	rs763019125	5	3:52553625:T:TGTAA	3	52553625	0.543772	0.032726	0.00580926	3.19e-08	0.039951	0.007884	4.05e-07	0.023837	0.010877	0.0285	0.022505	0.015769	0.154	83	81	++++	yes
femoral head	rs2853677	8	5:1287194:A:G	5	1287194	0.577245	0.0351058	0.00284991	3.95e-09	0.033969	0.007934	1.87e-05	0.040546	0.010961	0.000218	0.028133	0.016005	0.0788	1	1	++++	yes
femoral head	rs56158232	8	5:1291735:A:G	5	1291735	0.772605	0.0412852	0.00779712	4.57e-08	0.033053	0.01003	0.000984	0.057852	0.013777	2.69e-05	0.038944	0.020722	0.0602	2	2	++++	yes
femoral head	rs570266982	8	5:1292643:T:TA	5	1292643	0.487441	0.033246	0.000820864	2.1e-08	0.033741	0.00789	1.91e-05	0.033629	0.010823	0.0019	0.030297	0.016211	0.0617	3	3	++++	yes
femoral head	rs749685059	8	5:1280940:G:GAGCCCACC	5	1280940	0.374845	-0.0352442	0.00448104	1.37e-08	-0.029828	0.008236	0.000294	-0.041091	0.011368	0.000301	-0.045218	0.016977	0.00775	2	2	----	yes
femoral head	rs7705526	8	5:1285974:A:C	5	1285974	0.326461	-0.0381676	0.00637651	1.98e-09	-0.034263	0.008457	5.1e-05	-0.051203	0.011611	1.04e-05	-0.025443	0.017386	0.144	4	4	----	no
femoral head	rs7725218	8	5:1282414:A:G	5	1282414	0.339014	-0.035825	0.00579869	8.5e-09	-0.032358	0.008296	9.62e-05	-0.047678	0.011373	2.78e-05	-0.024277	0.016729	0.147	6	6	----	yes
femoral head	rs7734992	8	5:1280128:C:T	5	1280128	0.419796	-0.0375133	0.00377589	6.09e-10	-0.033533	0.00807	3.26e-05	-0.045581	0.011106	4.07e-05	-0.036368	0.016336	0.0261	3	3	----	no
femoral head	rs1023940	10	6:151932778:A:G	6	151932778	0.512447	0.0324197	0.00470021	4e-08	0.038176	0.007821	1.07e-06	0.024248	0.010887	0.026	0.025968	0.016013	0.106	9	9	++++	yes
femoral head	rs10624910	10	6:152057402:A:ATAAAC	6	152057402	0.554793	-0.0363143	0.00248469	1.24e-09	-0.03773	0.007952	2.1e-06	-0.037686	0.010952	0.000581	-0.027498	0.016145	0.0886	29	29	----	yes
femoral head	rs10872673	10	6:151855593:G:T	6	151855593	0.589391	-0.0493616	0.00434484	1.72e-16	-0.046878	0.008037	5.49e-09	-0.04663	0.011016	2.32e-05	-0.064049	0.015522	3.72e-05	37	37	----	no
femoral head	rs1871859	10	6:151898506:C:T	6	151898506	0.125344	0.0722986	0.00556869	7.34e-16	0.07088	0.012138	5.27e-09	0.082769	0.016746	7.74e-07	0.059046	0.02187	0.00695	15	15	++++	no
femoral head	rs2982563	10	6:152052311:C:T	6	152052311	0.561432	-0.0334347	0.0017752	2.14e-08	-0.035533	0.007926	7.38e-06	-0.029952	0.01088	0.00591	-0.032357	0.016458	0.0493	1	1	----	yes
femoral head	rs2982567	10	6:152075487:A:G	6	152075487	0.55684	-0.035091	0.00190637	2.75e-09	-0.033395	0.00785	2.11e-05	-0.039223	0.010806	0.000285	-0.033084	0.015977	0.0385	15	15	----	no
femoral head	rs3020332	10	6:152008924:C:T	6	152008924	0.449979	-0.034789	0.00216335	4.32e-09	-0.036816	0.007875	2.95e-06	-0.030113	0.010823	0.0054	-0.036682	0.016177	0.0235	22	21	----	no
femoral head	rs386707137	10	6:151875131:G:GCC	6	151875131	0.102702	0.0749047	0.00631949	1.86e-14	0.072743	0.013377	5.42e-08	0.087477	0.018333	1.85e-06	0.061527	0.022983	0.00744	42	42	++++	yes
femoral head	rs4869744	10	6:151908012:C:T	6	151908012	0.297623	0.0580052	0.00445904	3.47e-18	0.060177	0.008687	4.35e-12	0.061793	0.011852	1.87e-07	0.043656	0.016044	0.00652	34	26	++++	yes
femoral head	rs58571731	10	6:151881058:A:AT	6	151881058	0.592098	-0.0517131	0.00223696	6.94e-18	-0.050568	0.008024	2.97e-10	-0.050123	0.010972	4.93e-06	-0.059381	0.015729	0.000162	26	26	----	no
femoral head	rs6597282	9	6:7711690:C:T	6	7711690	0.68465	0.0362506	0.00606974	1.3e-08	0.040617	0.008472	1.65e-06	0.037774	0.011711	0.00128	0.014977	0.017196	0.384	36	36	++++	no
femoral head	rs6912538	10	6:151853291:A:C	6	151853291	0.16294	0.0526916	0.00416927	3.71e-11	0.047112	0.010969	1.77e-05	0.058687	0.015099	0.000102	0.059244	0.018066	0.00105	1	1	++++	no
femoral head	rs775537272	10	6:151878543:C:CA	6	151878543	0.719166	-0.0384461	0.00202176	6.13e-09	-0.035931	0.008874	5.15e-05	-0.041027	0.012212	0.000781	-0.042677	0.017004	0.0123	1	1	----	yes
femoral head	rs9364968	11	6:158923434:C:G	6	158923434	0.772565	-0.0401568	0.00718341	1.76e-08	-0.03295	0.009436	0.00048	-0.055555	0.012987	1.9e-05	-0.036056	0.0199	0.07	1	1	----	no
femoral head	rs9383903	10	6:151793388:A:G	6	151793388	0.0962624	0.0545894	0.0101551	4.89e-08	0.045952	0.013521	0.000678	0.05291	0.018675	0.00462	0.086159	0.024625	0.00047	39	37	++++	yes
femoral head	rs9383928	10	6:151896937:A:G	6	151896937	0.18014	0.0525037	0.00561711	8.21e-12	0.05591	0.01042	8.1e-08	0.056436	0.01434	8.31e-05	0.034931	0.018655	0.0612	2	2	++++	yes
femoral head	rs198	12	7:27939039:C:T	7	27939039	0.862155	-0.0493539	0.00904835	8.63e-09	-0.058409	0.011344	2.64e-07	-0.02957	0.015871	0.0625	-0.053751	0.02319	0.0205	1	1	----	yes
femoral head	8:119963759_TTC_T	14	8:119963759:T:TTC	8	119963759	0.503093	0.0337144	0.00916265	1.32e-08	0.029482	0.007884	0.000186	0.026792	0.010899	0.0141	0.066004	0.015985	3.68e-05	40	7	++++	no
femoral head	8:72359317_TTA_T	13	8:72359317:T:TTA	8	72359317	0.347306	-0.0370434	0.0052868	2.74e-09	-0.039963	0.00832	1.57e-06	-0.026228	0.011474	0.0224	-0.047771	0.016382	0.00356	10	10	----	yes
femoral head	8:72391858_GAA_G	13	8:72391858:G:GAA	8	72391858	0.568701	-0.0442541	0.00620322	1.03e-12	-0.043344	0.008236	1.44e-07	-0.036563	0.01138	0.00134	-0.065228	0.016973	0.000125	1	1	----	yes
femoral head	8:72441967_TG_T	13	8:72441967:T:TG	8	72441967	0.252734	-0.0461709	0.00279439	1.03e-11	-0.045873	0.009155	5.44e-07	-0.042146	0.01263	0.000848	-0.054382	0.016889	0.00131	1	1	----	yes
femoral head	rs10093418	13	8:72392687:A:G	8	72392687	0.105458	0.0785639	0.00663851	5.57e-16	0.082571	0.0129	1.56e-10	0.064963	0.017747	0.000252	0.091801	0.026323	0.00049	1	1	++++	no
femoral head	rs10097671	13	8:72454049:C:T	8	72454049	0.0772175	0.0761429	0.0065429	5.63e-12	0.076873	0.014682	1.67e-07	0.065966	0.020109	0.00104	0.096445	0.030531	0.0016	50	50	++++	yes
femoral head	rs10216347	13	8:72408502:C:T	8	72408502	0.296237	-0.0434592	0.00327287	1.86e-11	-0.040771	0.00868	2.66e-06	-0.043001	0.01198	0.000333	-0.054119	0.01656	0.0011	2	2	----	no
femoral head	rs10957553	13	8:72367757:A:G	8	72367757	0.134272	-0.0480989	0.00275811	2.48e-08	-0.050822	0.011864	1.85e-05	-0.048206	0.016316	0.00314	-0.04042	0.019719	0.0404	3	3	----	no
femoral head	rs11786889	13	8:72385003:A:G	8	72385003	0.275153	-0.0460522	0.0022592	3.08e-12	-0.045317	0.008818	2.78e-07	-0.04376	0.012129	0.000309	-0.053698	0.017475	0.00214	7	7	----	yes
femoral head	rs12334481	13	8:72427121:G:T	8	72427121	0.0779254	0.0737218	0.00420903	2.05e-11	0.078933	0.014666	7.4e-08	0.067763	0.020092	0.000745	0.065413	0.029626	0.0274	11	11	++++	no
femoral head	rs1424867	13	8:72508592:C:G	8	72508592	0.162192	-0.0461122	0.00871157	9.03e-09	-0.043146	0.010705	5.58e-05	-0.037882	0.014597	0.00947	-0.076554	0.021723	0.000428	8	8	----	yes
femoral head	rs1424874	13	8:72444094:A:G	8	72444094	0.191033	-0.0518202	0.00745858	4.59e-12	-0.055558	0.010066	3.42e-08	-0.03692	0.013736	0.0072	-0.067696	0.019423	0.000494	3	3	----	no
femoral head	rs1485302	14	8:119976144:A:G	8	119976144	0.435191	0.0339162	0.00972268	1.05e-08	0.032547	0.007895	3.77e-05	0.021374	0.010908	0.0501	0.065562	0.015762	3.22e-05	6	4	++++	yes
femoral head	rs1559574	13	8:72531550:G:T	8	72531550	0.216314	0.0456002	0.00361661	2.18e-10	0.049505	0.00962	2.68e-07	0.043473	0.013218	0.00101	0.035064	0.018735	0.0613	3	3	++++	yes
femoral head	rs2055101	14	8:119886923:C:T	8	119886923	0.523851	-0.037632	0.00985232	2.61e-10	-0.030101	0.007926	0.000147	-0.03608	0.010905	0.00094	-0.071884	0.016052	7.61e-06	2	2	----	yes
femoral head	rs3134049	14	8:119942643:G:T	8	119942643	0.457323	-0.0383615	0.0100261	1.13e-10	-0.033187	0.007887	2.59e-05	-0.031827	0.010966	0.00371	-0.073956	0.016088	4.34e-06	67	7	----	yes
femoral head	rs36031976	13	8:72389767:C:T	8	72389767	0.462466	-0.0507636	0.00591232	1.04e-17	-0.053754	0.007873	8.74e-12	-0.03901	0.010846	0.000323	-0.063897	0.015943	6.18e-05	5	5	----	yes
femoral head	rs36096231	13	8:72399623:C:T	8	72399623	0.0702097	0.0792396	0.00867531	8.68e-12	0.079822	0.015229	1.61e-07	0.06697	0.020962	0.00141	0.109667	0.034603	0.00154	3	3	++++	no
femoral head	rs4469491	13	8:72387665:C:T	8	72387665	0.504376	-0.0513553	0.00622461	3.47e-18	-0.052653	0.007861	2.14e-11	-0.040652	0.01083	0.000176	-0.068768	0.015743	1.29e-05	12	10	----	yes
femoral head	rs4472552	13	8:72427984:A:G	8	72427984	0.549775	-0.0326753	0.00283584	3.49e-08	-0.033917	0.007876	1.68e-05	-0.027171	0.010887	0.0128	-0.039401	0.015955	0.0137	20	20	----	no
femoral head	rs4738141	13	8:72469742:A:G	8	72469742	0.260923	0.0432944	0.00564772	9.34e-11	0.050348	0.009042	2.59e-08	0.037001	0.012449	0.00296	0.030949	0.016442	0.0598	21	21	++++	yes
femoral head	rs555234816	13	8:72397810:T:TA	8	72397810	0.0756688	0.0813274	0.00621376	5.08e-13	0.084576	0.014943	1.53e-08	0.069004	0.020571	0.000796	0.095255	0.030914	0.00207	14	14	++++	no
femoral head	rs62508470	13	8:72412151:C:T	8	72412151	0.252629	-0.0493905	0.0052698	3.1e-13	-0.051241	0.009047	1.49e-08	-0.039562	0.01243	0.00147	-0.062633	0.017971	0.000494	7	7	----	yes
femoral head	rs62508472	13	8:72414019:C:T	8	72414019	0.269418	-0.0452151	0.0050345	9.5e-12	-0.045153	0.008866	3.54e-07	-0.037775	0.012216	0.00199	-0.060621	0.017441	0.000512	7	7	----	yes
femoral head	rs62508473	13	8:72418745:C:T	8	72418745	0.286948	-0.0449512	0.00166288	4.66e-12	-0.044806	0.008768	3.24e-07	-0.042514	0.012094	0.00044	-0.049803	0.016172	0.00209	1	1	----	yes
femoral head	rs6983239	13	8:72507296:G:T	8	72507296	0.224672	0.0469377	0.00968542	2.64e-11	0.05629	0.009502	3.17e-09	0.045832	0.013224	0.00053	0.018074	0.017227	0.294	7	7	++++	yes
femoral head	rs71569777	14	8:119927181:T:TGCTCTCTCGCTCTCTCGCTCTCTC	8	119927181	0.722155	-0.0428652	0.00640834	2.59e-10	-0.037342	0.00904	3.63e-05	-0.043099	0.012479	0.000554	-0.064243	0.017986	0.000357	1	1	----	yes
femoral head	rs724066	13	8:72443097:A:G	8	72443097	0.206091	-0.049711	0.00667233	8.85e-12	-0.050451	0.009726	2.16e-07	-0.039074	0.013315	0.00335	-0.069528	0.019489	0.000363	8	8	----	yes
femoral head	rs74789792	13	8:72358665:G:GC	8	72358665	0.0926819	-0.0648252	0.00716127	1.83e-10	-0.073233	0.013633	7.83e-08	-0.058185	0.018599	0.00178	-0.046232	0.02672	0.0836	8	8	----	no
femoral head	rs7823971	13	8:72471728:A:C	8	72471728	0.199531	0.0527753	0.0043594	8.58e-13	0.057013	0.009908	8.76e-09	0.051778	0.013644	0.000148	0.039295	0.018882	0.0375	6	6	++++	no
femoral head	rs7839059	14	8:119976542:A:C	8	119976542	0.344109	0.0444368	0.0104784	7.04e-13	0.037592	0.008264	5.4e-06	0.039856	0.011399	0.000473	0.080481	0.016311	8.18e-07	4	3	++++	yes
femoral head	10:64943999_AT_A	15	10:64943999:A:AT	10	64943999	0.446505	0.0354907	0.00340968	9.73e-09	0.038978	0.008223	2.16e-06	0.028168	0.011319	0.013	0.037076	0.016852	0.0279	122	116	++++	no
femoral head	10:65112397_CAA_C	15	10:65112397:C:CAA	10	65112397	0.536648	0.0340046	0.00689601	1.34e-08	0.04134	0.007962	2.09e-07	0.019384	0.010918	0.0759	0.035855	0.016329	0.0282	133	127	++++	no
femoral head	rs764681947	16	10:102749933:G:GATGGCA	10	102749933	0.479591	0.0337184	0.00531245	1.1e-08	0.028155	0.00785	0.000336	0.045126	0.010841	3.16e-05	0.032016	0.015844	0.0434	40	36	++++	yes
femoral head	rs10219211	18	11:121684953:A:G	11	121684953	0.0432956	0.0820946	0.00944411	1.54e-08	0.09274	0.019686	2.48e-06	0.076187	0.026132	0.00356	0.055341	0.037705	0.143	24	22	++++	yes
femoral head	rs4439535	17	11:86326044:A:G	11	86326044	0.320481	-0.0351429	0.00200416	2.59e-08	-0.037476	0.008451	9.25e-06	-0.031048	0.01164	0.00765	-0.034484	0.016414	0.0357	53	52	----	yes
femoral head	rs76895963	19	12:4384844:G:T	12	4384844	0.0199983	0.138498	0.0227626	2.58e-09	0.161122	0.031098	2.23e-07	0.091678	0.041053	0.0256	0.158247	0.067098	0.0185	1	1	++++	yes
femoral head	13:42959038_AATTTT_A	21	13:42959038:A:AATTTT	13	42959038	0.0286179	-0.113476	0.0186218	7.4e-09	-0.111981	0.026026	1.71e-05	-0.142265	0.035977	7.69e-05	-0.05574	0.053681	0.299	3	1	----	yes
femoral head	rs116926994	21	13:43077245:A:G	13	43077245	0.02358	-0.108287	0.00415579	2.58e-08	-0.105416	0.025253	2.99e-05	-0.116938	0.035558	0.00101	-0.100076	0.059248	0.0913	1	1	----	yes
femoral head	rs2181783	21	13:42999096:G:T	13	42999096	0.529007	0.0356666	0.00683097	2.49e-09	0.039864	0.007984	5.97e-07	0.03898	0.010943	0.000369	0.011717	0.016003	0.464	40	38	++++	yes
femoral head	rs238257	21	13:42924883:C:G	13	42924883	0.506451	-0.0385762	0.00897261	6.16e-11	-0.033972	0.00786	1.55e-05	-0.056606	0.01085	1.84e-07	-0.019205	0.015696	0.222	1	1	----	yes
femoral head	rs238261	21	13:42927423:C:T	13	42927423	0.351267	-0.036528	0.00360852	3.37e-09	-0.038849	0.008257	2.55e-06	-0.038152	0.011329	0.000759	-0.024048	0.016348	0.142	26	26	----	yes
femoral head	rs34001253	21	13:43083293:A:G	13	43083293	0.0330826	-0.102631	0.0154249	9.86e-10	-0.106365	0.022671	2.73e-06	-0.123768	0.032091	0.000117	-0.058493	0.039854	0.143	3	3	----	no
femoral head	rs34723116	21	13:42960625:C:T	13	42960625	0.2697	-0.0415324	0.00784167	3.89e-10	-0.043249	0.008832	9.78e-07	-0.050878	0.012273	3.4e-05	-0.015656	0.017546	0.373	4	4	----	yes
femoral head	rs369290106	21	13:42986672:T:TCACACA	13	42986672	0.471468	-0.0420668	0.00240322	2.27e-12	-0.044386	0.007986	2.75e-08	-0.041281	0.010973	0.00017	-0.034294	0.01614	0.0337	6	4	----	yes
femoral head	rs746679	20	13:22808735:C:T	13	22808735	0.32675	0.0356603	0.0063083	2.36e-08	0.028539	0.00847	0.000754	0.048706	0.011722	3.27e-05	0.03697	0.017412	0.0338	9	9	++++	no
femoral head	rs7995240	21	13:42913933:A:G	13	42913933	0.501837	-0.0353475	0.00644072	2e-09	-0.032089	0.007838	4.25e-05	-0.048146	0.010804	8.36e-06	-0.020996	0.015923	0.188	4	4	----	yes
femoral head	rs7995775	21	13:42933413:A:G	13	42933413	0.346803	0.0356388	0.0103165	1.12e-08	0.033529	0.008283	5.18e-05	0.053119	0.011433	3.4e-06	0.005875	0.017001	0.73	13	10	++++	no
femoral head	rs7998010	20	13:22810615:A:G	13	22810615	0.336659	0.0342821	0.00568582	4.98e-08	0.029383	0.008359	0.00044	0.046677	0.01157	5.49e-05	0.027875	0.016883	0.0988	2	2	++++	yes
femoral head	rs8001611	21	13:42965694:C:T	13	42965694	0.518559	-0.0501228	0.00624409	1.39e-17	-0.055751	0.007821	1.03e-12	-0.049078	0.01083	5.87e-06	-0.029369	0.015803	0.0632	10	6	----	no
femoral head	rs9533089	21	13:42951012:A:T	13	42951012	0.404152	0.0369158	0.00709204	7.17e-10	0.03427	0.007952	1.65e-05	0.050188	0.010986	4.93e-06	0.01882	0.016298	0.248	1	1	++++	yes
femoral head	rs34231574	22	15:40396001:C:T	15	40396001	0.474002	0.0342842	0.00660188	8.64e-09	0.038254	0.007925	1.41e-06	0.020818	0.010877	0.0556	0.047579	0.016207	0.00334	1	1	++++	no
femoral head	rs8024033	22	15:40403657:C:G	15	40403657	0.500532	0.0337801	0.00387481	1.18e-08	0.037102	0.007874	2.46e-06	0.025385	0.010857	0.0194	0.038315	0.016033	0.017	5	5	++++	no
femoral head	rs2543029	23	18:43098275:A:C	18	43098275	0.816862	-0.0495344	0.00569211	1.02e-10	-0.055734	0.01032	6.67e-08	-0.046504	0.014184	0.00105	-0.033379	0.01935	0.0846	15	15	----	yes
femoral head	rs8092415	23	18:43116635:G:T	18	43116635	0.0915863	0.0561553	0.0120473	4.66e-08	0.062981	0.014059	7.49e-06	0.066625	0.019399	0.000594	0.020535	0.023901	0.391	23	18	++++	yes
femoral head	20:33961490_CA_C	24	20:33961490:C:CA	20	33961490	0.680662	-0.0428561	0.0093819	1.64e-11	-0.036367	0.008447	1.69e-05	-0.062476	0.011617	7.56e-08	-0.026225	0.017479	0.135	19	1	----	yes
femoral head	20:33990383_AAAAC_A	24	20:33990383:A:AAAAC	20	33990383	0.651045	-0.0509587	0.00890517	1.44e-16	-0.043169	0.008208	1.46e-07	-0.070344	0.011331	5.42e-10	-0.041289	0.016536	0.0128	34	3	----	yes
femoral head	rs11481307	24	20:33915814:G:GA	20	33915814	0.251802	0.0502005	0.0121384	3.84e-11	0.035723	0.010068	0.000389	0.073602	0.013888	1.19e-07	0.059598	0.020908	0.00438	1	1	++++	no
femoral head	rs149078900	24	20:34556287:G:GTGACCAGAAACAAGTCC	20	34556287	0.161362	0.0478027	0.00591532	4.43e-09	0.041438	0.011133	0.000198	0.060742	0.015244	6.77e-05	0.046195	0.019268	0.0167	171	165	++++	no
femoral head	rs1810741	24	20:34109715:C:T	20	34109715	0.235298	0.0420167	0.00757093	1.4e-09	0.035995	0.009429	0.000137	0.058665	0.012882	5.28e-06	0.032706	0.016902	0.0531	156	110	++++	no
femoral head	rs224329	24	20:34019579:C:T	20	34019579	0.36662	0.0549337	0.00923298	3.47e-18	0.049553	0.008122	1.07e-09	0.07395	0.011174	3.68e-11	0.036825	0.016	0.0215	124	28	++++	yes
femoral head	rs2425051	24	20:33880363:A:T	20	33880363	0.433753	0.0336498	0.00370975	1.37e-08	0.035164	0.007865	7.81e-06	0.036894	0.010984	0.000784	0.020821	0.015803	0.189	2	2	++++	yes
femoral head	rs2425054	24	20:33894091:A:G	20	33894091	0.293209	0.0428489	0.01109	3.57e-11	0.033263	0.008578	0.000107	0.066806	0.011836	1.68e-08	0.029907	0.017824	0.0935	34	7	++++	yes
femoral head	rs2425059	24	20:33912371:C:T	20	33912371	0.376036	0.0437406	0.00841343	4.94e-13	0.038344	0.008056	1.95e-06	0.061322	0.01112	3.52e-08	0.028219	0.016216	0.0819	87	17	++++	yes
femoral head	rs34414056	24	20:34030425:C:T	20	34030425	0.214658	0.0489938	0.0114558	1.29e-11	0.040183	0.009618	2.95e-05	0.073446	0.013239	2.91e-08	0.031813	0.019701	0.107	3	3	++++	no
femoral head	rs532201406	24	20:34301588:C:CAAAAA	20	34301588	0.271633	0.0434751	0.0110725	1.43e-10	0.043423	0.009081	1.76e-06	0.059802	0.012385	1.4e-06	0.009478	0.017925	0.597	1	1	++++	yes
femoral head	rs551320013	24	20:33945474:C:CA	20	33945474	0.52828	-0.0351158	0.00536024	9.97e-09	-0.034282	0.008153	2.63e-05	-0.043977	0.011244	9.2e-05	-0.019491	0.016478	0.238	30	6	----	no
femoral head	rs587655804	24	20:34123161:C:CT	20	34123161	0.219782	0.0401307	0.0122439	2.82e-08	0.02563	0.009795	0.00889	0.065285	0.01344	1.22e-06	0.043866	0.017728	0.0136	2	2	++++	yes
femoral head	rs74173945	24	20:33880781:C:CTAAG	20	33880781	0.446102	0.0350942	0.00377203	2.71e-09	0.036587	0.007852	3.18e-06	0.038612	0.010975	0.000435	0.022391	0.015421	0.147	16	8	++++	no
femoral head	rs753827512	24	20:34204555:C:CT	20	34204555	0.199117	0.0419254	0.00804693	3.75e-08	0.033854	0.010301	0.00102	0.059592	0.014136	2.5e-05	0.037507	0.018919	0.0475	107	103	++++	no
femoral head	rs77679127	24	20:34648361:A:G	20	34648361	0.0461196	0.0767555	0.0231641	4.46e-08	0.06423	0.019249	0.000848	0.127622	0.026745	1.85e-06	0.038881	0.031862	0.223	3	2	++++	yes
femoral head	rs782119772	24	20:34016748:C:CTT	20	34016748	0.315863	0.047563	0.0107648	5.08e-14	0.039025	0.008421	3.6e-06	0.070853	0.01162	1.1e-09	0.032909	0.016773	0.0498	19	13	++++	yes
Total hip (n=314)
total hip	1:22681366_AT_A	2	1:22681366:A:AT	1	22681366	0.267517	-0.0566822	0.00556898	3.63e-15	-0.062996	0.009664	7.17e-11	-0.045099	0.013223	0.000648	-0.056204	0.018776	0.00278	1	1	----	yes
total hip	1:22731877_GT_G	2	1:22731877:G:GT	1	22731877	0.488556	0.0347623	0.000744451	4.43e-09	0.035235	0.007884	7.87e-06	0.035093	0.010902	0.00131	0.032157	0.015837	0.0424	10	10	++++	yes
total hip	1:66052211_GA_G	3	1:66052211:G:GA	1	66052211	0.0730085	0.069999	0.0183726	4.85e-08	0.056957	0.016745	0.000671	0.107025	0.022983	3.23e-06	0.031808	0.040242	0.43	1	1	++++	no
total hip	1:66069381_GT_G	3	1:66069381:G:GT	1	66069381	0.368287	0.0466954	0.0070301	2.26e-12	0.037994	0.008956	2.23e-05	0.059873	0.01212	7.85e-07	0.052365	0.017378	0.0026	1	1	++++	yes
total hip	1:66091656_ACACT_A	3	1:66091656:A:ACACT	1	66091656	0.122035	0.0592327	0.0092471	6.57e-10	0.059878	0.012573	1.93e-06	0.070171	0.017193	4.48e-05	0.023896	0.029327	0.416	1	1	++++	yes
total hip	1:66196998_GA_G	3	1:66196998:G:GA	1	66196998	0.610402	0.0370665	0.00667105	2.28e-08	0.038838	0.008813	1.06e-05	0.043996	0.012066	0.000267	0.013576	0.018266	0.458	1	1	++++	yes
total hip	1:8883456_GAAAAAAAAAAAA_G	1	1:8883456:G:GAAAAAAAAAAAA	1	8883456	0.216047	-0.0400126	0.0101848	3.8e-08	-0.047403	0.009684	9.86e-07	-0.018557	0.013272	0.163	-0.05685	0.019788	0.00408	1	1	----	no
total hip	rs10789188	3	1:66053791:A:G	1	66053791	0.664609	0.054281	0.0024849	6.94e-18	0.056205	0.00842	2.5e-11	0.054636	0.011571	2.35e-06	0.045685	0.016987	0.00717	5	5	++++	yes
total hip	rs10889563	3	1:66049167:A:G	1	66049167	0.483137	0.0374264	0.00890952	3.02e-10	0.048478	0.007931	9.91e-10	0.021658	0.010925	0.0475	0.026635	0.015735	0.0906	47	31	++++	yes
total hip	rs11208700	3	1:66133443:A:T	1	66133443	0.533653	0.0501822	0.00603546	3.12e-17	0.043514	0.00796	4.61e-08	0.062739	0.010769	5.72e-09	0.049408	0.015969	0.00198	82	5	++++	yes
total hip	rs11208722	3	1:66171001:A:C	1	66171001	0.668352	0.0456661	0.00907001	5.37e-13	0.035607	0.00843	2.41e-05	0.05284	0.011482	4.2e-06	0.071989	0.017381	3.48e-05	1	1	++++	yes
total hip	rs112732732	3	1:66083995:C:CCTCTT	1	66083995	0.308622	0.0381941	0.0103052	1.29e-08	0.029692	0.009013	0.000987	0.060083	0.01218	8.13e-07	0.024449	0.017903	0.173	1	1	++++	no
total hip	rs114403972	3	1:65924032:A:G	1	65924032	0.165771	-0.0491968	0.00554798	1.55e-09	-0.053742	0.01078	6.21e-07	-0.048796	0.014725	0.000922	-0.029091	0.023228	0.211	1	1	----	no
total hip	rs11576345	2	1:22704634:G:T	1	22704634	0.057407	-0.0707448	0.00706702	2.5e-08	-0.07556	0.017173	1.1e-05	-0.074055	0.023259	0.00146	-0.047532	0.032158	0.141	4	1	----	yes
total hip	rs11800051	2	1:22695412:C:T	1	22695412	0.469616	-0.0407217	0.00374434	7.35e-12	-0.042239	0.007922	9.76e-08	-0.043971	0.01091	5.58e-05	-0.027741	0.01588	0.0807	3	3	----	no
total hip	rs11807467	2	1:22735335:A:G	1	22735335	0.120239	-0.0820777	0.00667369	3.47e-18	-0.086053	0.012645	1.02e-11	-0.086011	0.017206	5.79e-07	-0.059587	0.024281	0.0143	16	16	----	yes
total hip	rs11810369	2	1:22687651:A:G	1	22687651	0.153679	-0.0618217	0.00215196	3.45e-14	-0.062741	0.011092	1.56e-08	-0.063956	0.0151	2.3e-05	-0.055144	0.019918	0.00565	6	3	----	yes
total hip	rs12039953	3	1:66137932:A:C	1	66137932	0.226501	0.0511238	0.00792577	3.01e-12	0.053514	0.00985	5.57e-08	0.059667	0.013422	8.79e-06	0.025089	0.019008	0.188	97	81	++++	yes
total hip	rs12044944	6	1:240581653:C:T	1	240581653	0.192845	-0.0509204	0.00278496	1.23e-11	-0.049552	0.010075	8.75e-07	-0.048784	0.013814	0.000414	-0.060338	0.019536	0.00202	10	6	----	yes
total hip	rs12129719	3	1:66324512:A:G	1	66324512	0.544023	0.0338085	0.00579524	1.4e-08	0.027494	0.00798	0.000572	0.046079	0.010923	2.47e-05	0.032904	0.015667	0.0358	1	1	++++	yes
total hip	rs12726401	4	1:196660729:C:T	1	196660729	0.147781	0.0456793	0.00727437	3.66e-08	0.039725	0.011159	0.000372	0.061578	0.015323	5.86e-05	0.036803	0.021122	0.0815	49	45	++++	yes
total hip	rs12743234	2	1:22701536:A:G	1	22701536	0.0405152	-0.0880362	0.00549541	1.62e-08	-0.085298	0.020705	3.81e-05	-0.09888	0.028527	0.000529	-0.075544	0.042433	0.0751	1	1	----	no
total hip	rs1414659	6	1:240586798:G:T	1	240586798	0.431761	-0.0333007	0.00446694	3.24e-08	-0.031906	0.008052	7.42e-05	-0.028852	0.010952	0.00843	-0.048739	0.016231	0.00269	1	1	----	no
total hip	rs1414660	6	1:240586695:C:T	1	240586695	0.194209	-0.0516734	0.00503157	4.56e-12	-0.049717	0.01004	7.38e-07	-0.046817	0.01376	0.000669	-0.068211	0.019158	0.000373	2	2	----	yes
total hip	rs147501551	3	1:66037512:A:G	1	66037512	0.231146	-0.0541074	0.00782122	8.74e-14	-0.063241	0.009656	5.83e-11	-0.045952	0.013069	0.000439	-0.033381	0.020317	0.1	1	1	----	no
total hip	rs1937460	3	1:66334537:A:G	1	66334537	0.499626	-0.0352693	0.0102837	3.5e-09	-0.022316	0.007997	0.00527	-0.051794	0.010836	1.78e-06	-0.051159	0.016033	0.00143	1	1	----	yes
total hip	rs1938500	3	1:66141502:G:T	1	66141502	0.190003	0.0531394	0.011789	1.75e-12	0.058539	0.010145	7.96e-09	0.063031	0.013809	5.02e-06	0.013843	0.019407	0.476	139	60	++++	no
total hip	rs202117376	3	1:66058853:A:G	1	66058853	0.346143	0.0365112	0.00662786	4.18e-08	0.044854	0.008915	4.89e-07	0.026089	0.012142	0.0317	0.025753	0.017716	0.147	1	1	++++	no
total hip	rs2057044	5	1:210477579:A:T	1	210477579	0.168615	0.0461517	0.00980565	6.33e-09	0.047629	0.01066	7.92e-06	0.058894	0.014595	5.47e-05	0.015061	0.020663	0.466	2	2	++++	yes
total hip	rs2801578	3	1:66332655:A:T	1	66332655	0.515365	0.0358695	0.00812676	1.93e-09	0.025774	0.007992	0.00128	0.046931	0.010836	1.49e-05	0.052505	0.016141	0.00117	3	3	++++	no
total hip	rs3009868	3	1:66354680:A:G	1	66354680	0.483425	0.0333421	0.008997	1.97e-08	0.022106	0.007945	0.0054	0.046117	0.010802	1.97e-05	0.05073	0.01593	0.00146	7	7	++++	yes
total hip	rs34291655	3	1:66197321:C:CT	1	66197321	0.487219	0.0395096	0.00762592	1.1e-10	0.034431	0.008194	2.66e-05	0.05519	0.011104	6.72e-07	0.025461	0.016511	0.125	3	3	++++	yes
total hip	rs34414754	2	1:22697212:A:C	1	22697212	0.178926	-0.0878464	0.00862229	3.47e-18	-0.091172	0.010297	8.69e-19	-0.095958	0.01408	9.53e-12	-0.058957	0.019992	0.0032	36	2	----	yes
total hip	rs36181263	5	1:210461528:C:G	1	210461528	0.127991	0.0499893	0.0090395	2.01e-08	0.048796	0.011899	4.13e-05	0.064664	0.016296	7.26e-05	0.023551	0.02376	0.322	4	4	++++	yes
total hip	rs370269699	3	1:66130992:A:ATG	1	66130992	0.24571	-0.0517659	0.00570181	9.02e-11	-0.045023	0.010605	2.2e-05	-0.058264	0.014505	5.91e-05	-0.066032	0.022153	0.00289	1	1	----	yes
total hip	rs3828033	3	1:66064710:C:T	1	66064710	0.361088	0.04307	0.00243257	2.41e-12	0.044692	0.008278	6.73e-08	0.037965	0.011255	0.000744	0.047235	0.015826	0.00285	38	35	++++	no
total hip	rs4077431	3	1:66309392:A:C	1	66309392	0.558236	0.0368971	0.00764468	5.8e-10	0.027363	0.007975	0.000602	0.047337	0.010871	1.36e-05	0.052237	0.015785	0.00094	22	19	++++	yes
total hip	rs4128544	3	1:66195183:C:T	1	66195183	0.466083	-0.0465519	0.00492307	6.1e-15	-0.042789	0.007962	7.74e-08	-0.05693	0.010838	1.51e-07	-0.038922	0.016222	0.0166	1	1	----	yes
total hip	rs4291477	3	1:66191075:A:G	1	66191075	0.526941	0.0460671	0.00568907	8.76e-15	0.042479	0.007947	9.06e-08	0.057746	0.010818	9.46e-08	0.035235	0.015875	0.0266	10	10	++++	yes
total hip	rs4439332	2	1:22686949:A:G	1	22686949	0.353216	-0.0369093	0.0102153	2.17e-09	-0.047796	0.008302	8.59e-09	-0.015135	0.011283	0.181	-0.04024	0.015954	0.0119	4	4	----	yes
total hip	rs4655050	2	1:22673644:A:G	1	22673644	0.389712	-0.0338198	0.00323294	2.83e-08	-0.034962	0.008119	1.68e-05	-0.027859	0.011127	0.0125	-0.042145	0.016436	0.0104	6	6	----	no
total hip	rs4655588	3	1:66210911:C:G	1	66210911	0.735491	0.0439808	0.00467036	4.82e-11	0.043337	0.008895	1.12e-06	0.051387	0.012152	2.36e-05	0.029731	0.018416	0.107	27	26	++++	no
total hip	rs4655739	3	1:66084181:A:T	1	66084181	0.179778	0.0495395	0.0130746	1.13e-10	0.054382	0.010346	1.48e-07	0.0622	0.014033	9.35e-06	0.00609	0.019917	0.76	93	80	++++	yes
total hip	rs55953331	3	1:66150510:A:G	1	66150510	0.144866	-0.0743306	0.00440526	3.47e-18	-0.076301	0.011269	1.32e-11	-0.066262	0.015286	1.47e-05	-0.08616	0.024942	0.000554	4	2	----	no
total hip	rs61408107	3	1:66173808:C:CT	1	66173808	0.417887	-0.0414385	0.00713359	1.13e-10	-0.032639	0.008583	0.000144	-0.050931	0.011654	1.27e-05	-0.056568	0.017473	0.00123	1	1	----	yes
total hip	rs61553780	2	1:22715910:A:G	1	22715910	0.0582193	-0.0733116	0.00406889	7.02e-09	-0.078337	0.016985	4e-06	-0.068297	0.022993	0.00298	-0.064304	0.033694	0.0564	22	22	----	no
total hip	rs6588165	3	1:66216904:C:T	1	66216904	0.744592	0.0425242	0.00499048	8.93e-10	0.041386	0.009264	7.94e-06	0.050976	0.012598	5.22e-05	0.028295	0.018863	0.135	1	1	++++	no
total hip	rs6660548	2	1:22680079:A:G	1	22680079	0.141303	-0.0596456	0.00401112	3.56e-12	-0.054486	0.011624	2.79e-06	-0.065166	0.01583	3.86e-05	-0.066992	0.021324	0.0017	1	1	----	yes
total hip	rs6672768	5	1:210466384:A:C	1	210466384	0.178178	0.045992	0.0117623	2.59e-09	0.046413	0.010408	8.23e-06	0.063684	0.01429	8.35e-06	0.01169	0.019466	0.548	6	6	++++	yes
total hip	rs6681523	3	1:66314692:C:T	1	66314692	0.689138	0.0414425	0.0107119	9.47e-11	0.028113	0.00858	0.00106	0.055516	0.011652	1.91e-06	0.063793	0.016992	0.000176	5	5	++++	yes
total hip	rs6688625	3	1:66161698:C:T	1	66161698	0.175795	0.0530408	0.0116245	9.47e-12	0.056543	0.010359	4.83e-08	0.064571	0.014166	5.18e-06	0.012151	0.021304	0.569	79	73	++++	yes
total hip	rs6695479	3	1:66193884:C:G	1	66193884	0.322195	-0.0497808	0.00819728	4.75e-15	-0.041314	0.00847	1.09e-06	-0.054164	0.011542	2.71e-06	-0.075444	0.017364	1.42e-05	22	22	----	yes
total hip	rs7365526	3	1:66205662:C:T	1	66205662	0.734072	0.0444852	0.00502319	2.65e-11	0.043547	0.008905	1.01e-06	0.052845	0.012162	1.41e-05	0.029957	0.018031	0.0968	27	26	++++	yes
total hip	rs74733149	3	1:66075586:A:G	1	66075586	0.0769566	-0.079713	0.00578299	3.44e-12	-0.081933	0.015122	6.05e-08	-0.069635	0.02043	0.000654	-0.096669	0.03427	0.00481	1	1	----	no
total hip	rs7534009	2	1:22728093:A:G	1	22728093	0.0724365	-0.0752628	0.00839457	4e-11	-0.081003	0.015048	7.37e-08	-0.076776	0.020474	0.000179	-0.043005	0.033375	0.198	1	1	----	no
total hip	rs7535217	3	1:66166601:A:T	1	66166601	0.599613	-0.0409855	0.0100589	1.79e-11	-0.029753	0.008208	0.00029	-0.061943	0.011095	2.39e-08	-0.04009	0.015942	0.0121	98	2	----	yes
total hip	rs7543680	2	1:22731269:A:G	1	22731269	0.219773	-0.0631902	0.00660193	3.47e-18	-0.06912	0.009568	5.12e-13	-0.062726	0.013115	1.75e-06	-0.041816	0.018556	0.0243	2	1	----	no
total hip	rs767623284	3	1:66215433:A:AC	1	66215433	0.576593	0.0473543	0.00771645	1.42e-14	0.041794	0.008235	3.89e-07	0.063504	0.011187	1.4e-08	0.034515	0.016519	0.0368	12	11	++++	yes
total hip	rs77573867	2	1:22723418:A:T	1	22723418	0.0570806	-0.0736655	0.00753914	8.88e-09	-0.081238	0.01727	2.56e-06	-0.071309	0.023331	0.00225	-0.050383	0.033249	0.132	1	1	----	yes
total hip	rs9287237	6	1:240597214:G:T	1	240597214	0.178204	-0.0458237	0.000974168	5.33e-09	-0.045688	0.010531	1.45e-05	-0.047427	0.014364	0.000963	-0.043049	0.020586	0.0366	3	3	----	no
total hip	2:201135341_GT_G	9	2:201135341:G:GT	2	201135341	0.129514	-0.0510949	0.0113489	9.52e-09	-0.047582	0.011821	5.71e-05	-0.070741	0.016045	1.05e-05	-0.018611	0.025195	0.46	4	4	----	yes
total hip	rs10204230	8	2:144270448:C:T	2	144270448	0.460692	-0.0356003	0.00792869	1.99e-09	-0.038645	0.007905	1.02e-06	-0.02077	0.010839	0.0554	-0.055589	0.016059	0.000539	16	14	----	yes
total hip	rs11884020	9	2:200634215:C:T	2	200634215	0.0632809	-0.081958	0.00672282	2.51e-11	-0.089935	0.017114	1.49e-07	-0.07928	0.023097	0.000599	-0.065373	0.027323	0.0169	1	1	----	no
total hip	rs17529309	9	2:200603682:G:T	2	200603682	0.0335649	-0.123498	0.00360385	1.79e-13	-0.128003	0.022596	1.48e-08	-0.116939	0.030047	9.96e-05	-0.120316	0.045211	0.0078	3	2	----	yes
total hip	rs17763853	7	2:85480715:A:G	2	85480715	0.34848	0.0354343	0.00471944	1.41e-08	0.037588	0.008323	6.32e-06	0.038877	0.011339	0.000607	0.01846	0.017127	0.282	13	12	++++	yes
total hip	rs183119117	9	2:200741418:A:G	2	200741418	0.0381699	-0.0943697	0.00952498	2.47e-09	-0.086559	0.021054	3.94e-05	-0.114196	0.028378	5.73e-05	-0.080247	0.044921	0.0741	4	4	----	yes
total hip	rs56004703	9	2:201123010:G:T	2	201123010	0.130349	-0.0525787	0.0112124	2.77e-09	-0.046991	0.011705	5.96e-05	-0.073712	0.015882	3.47e-06	-0.024302	0.025644	0.344	38	35	----	yes
total hip	rs62178292	9	2:200666527:A:G	2	200666527	0.0932124	-0.0600715	0.0159623	4.74e-09	-0.067399	0.013678	8.36e-07	-0.071259	0.01849	0.000119	-0.00179	0.028473	0.95	13	13	----	yes
total hip	rs62179496	9	2:201123574:C:T	2	201123574	0.13111	-0.0514413	0.0124099	5.51e-09	-0.046751	0.011704	6.5e-05	-0.073675	0.01588	3.5e-06	-0.017382	0.025131	0.489	15	15	----	yes
total hip	rs62279301	9	2:201282936:C:T	2	201282936	0.125375	-0.0503004	0.00957742	1.98e-08	-0.045387	0.011897	0.000138	-0.069	0.01628	2.27e-05	-0.028122	0.024876	0.259	4	4	----	yes
total hip	rs6705635	9	2:200520136:C:G	2	200520136	0.807246	0.0406588	0.00714056	4.91e-08	0.044049	0.009967	9.92e-06	0.045996	0.013607	0.000725	0.015786	0.019877	0.428	7	7	++++	yes
total hip	rs7423647	9	2:201192144:A:G	2	201192144	0.124977	-0.0530633	0.0112061	3.25e-09	-0.04855	0.011897	4.49e-05	-0.073709	0.016235	5.64e-06	-0.023704	0.025143	0.346	33	30	----	yes
total hip	rs75488568	9	2:200523358:A:G	2	200523358	0.0212717	-0.137898	0.00986548	1.02e-10	-0.125996	0.02875	1.2e-05	-0.157306	0.038939	5.36e-05	-0.142782	0.055264	0.0098	1	1	----	yes
total hip	rs78769814	9	2:200980428:C:T	2	200980428	0.116247	-0.0534844	0.0110019	8.12e-09	-0.046092	0.012303	0.000181	-0.076104	0.016832	6.16e-06	-0.032625	0.02594	0.209	7	4	----	no
total hip	rs9917376	9	2:201286580:C:T	2	201286580	0.122374	-0.0508558	0.0124871	2.06e-08	-0.049098	0.012039	4.55e-05	-0.070559	0.016466	1.85e-05	-0.012244	0.025254	0.628	5	5	----	yes
total hip	3:12093806_CT_C	10	3:12093806:C:CT	3	12093806	0.0706136	-0.0763086	0.0192567	6.11e-10	-0.075041	0.016762	7.59e-06	-0.105695	0.022171	1.89e-06	-0.019976	0.031925	0.532	51	47	----	no
total hip	3:12148513_TTG_T	10	3:12148513:T:TTG	3	12148513	0.835022	0.0496618	0.0100679	5.7e-10	0.055983	0.01065	1.48e-07	0.053237	0.014401	0.00022	0.012054	0.022702	0.596	4	4	++++	yes
total hip	3:12296909_TAAAA_T	10	3:12296909:T:TAAAA	3	12296909	0.814354	0.0445796	0.0117447	4.84e-09	0.051064	0.010154	4.96e-07	0.051276	0.013853	0.000216	0.002517	0.02074	0.903	13	13	++++	no
total hip	rs10935018	12	3:132268469:C:T	3	132268469	0.133588	0.0482843	0.00924817	3.04e-08	0.0368	0.011683	0.00165	0.065122	0.015903	4.24e-05	0.057623	0.02306	0.0127	6	6	++++	yes
total hip	rs1152001	10	3:12471862:A:G	3	12471862	0.796048	-0.0411387	0.00754445	4.77e-08	-0.049521	0.010072	8.84e-07	-0.035474	0.013661	0.00943	-0.019324	0.020428	0.344	1	1	----	yes
total hip	rs11712037	10	3:12344730:C:G	3	12344730	0.11834	0.0748748	0.00510055	3.16e-16	0.079607	0.012152	5.78e-11	0.07313	0.016459	8.89e-06	0.057054	0.026382	0.0306	14	14	++++	no
total hip	rs11715261	10	3:12317232:C:G	3	12317232	0.0727457	0.0650773	0.0156365	1.15e-08	0.072724	0.015031	1.34e-06	0.074606	0.020783	0.000332	0.006197	0.032453	0.849	19	19	++++	no
total hip	rs12629751	10	3:12399407:C:T	3	12399407	0.0755349	-0.0674966	0.00682379	2.06e-09	-0.067176	0.015353	1.24e-05	-0.07891	0.020996	0.000173	-0.04963	0.026988	0.066	6	6	----	no
total hip	rs17793495	10	3:12227577:A:G	3	12227577	0.0462967	-0.0856624	0.0189611	1.29e-09	-0.079325	0.018915	2.76e-05	-0.119526	0.025487	2.75e-06	-0.035365	0.038228	0.355	11	11	----	yes
total hip	rs219015	10	3:12215375:C:G	3	12215375	0.846734	0.0550406	0.00679384	1.81e-11	0.059292	0.010893	5.26e-08	0.057594	0.014764	9.6e-05	0.029927	0.022983	0.194	4	4	++++	no
total hip	rs2881479	10	3:12367105:A:T	3	12367105	0.147077	0.0542108	0.00528775	1.05e-10	0.054628	0.011226	1.16e-06	0.061228	0.01522	5.76e-05	0.036949	0.022665	0.104	8	1	++++	yes
total hip	rs66782572	11	3:52567617:A:G	3	52567617	0.532785	0.0329691	0.000915682	2.59e-08	0.034104	0.007926	1.71e-05	0.031764	0.0108	0.00328	0.031047	0.015765	0.049	21	19	++++	no
total hip	rs6776447	10	3:12056308:A:G	3	12056308	0.0526183	-0.0753385	0.0207797	1.09e-08	-0.079723	0.01863	1.89e-05	-0.10718	0.024862	1.64e-05	-0.024287	0.028211	0.39	2	2	----	no
total hip	rs6802898	10	3:12391207:C:T	3	12391207	0.126665	0.067475	0.0117445	1.87e-14	0.077655	0.012025	1.08e-10	0.069604	0.01625	1.86e-05	0.031525	0.021405	0.142	5	5	++++	yes
total hip	rs73813155	10	3:12258451:C:T	3	12258451	0.0537219	-0.0815037	0.0201178	6.66e-10	-0.08059	0.018082	8.34e-06	-0.11408	0.024239	2.53e-06	-0.027642	0.031984	0.388	48	46	----	no
total hip	rs74892578	10	3:12240733:C:T	3	12240733	0.0507008	-0.0857284	0.0228325	2.33e-10	-0.079906	0.018317	1.31e-05	-0.125755	0.02453	2.96e-07	-0.026025	0.034847	0.455	73	67	----	yes
total hip	rs7647481	10	3:12391813:A:G	3	12391813	0.121677	0.0715413	0.00812078	2.59e-15	0.079718	0.012064	3.94e-11	0.067733	0.016321	3.34e-05	0.045321	0.02502	0.0701	11	11	++++	yes
total hip	rs77628637	10	3:12283084:C:G	3	12283084	0.0462643	-0.0943285	0.018629	2.19e-11	-0.083002	0.018949	1.21e-05	-0.132261	0.025626	2.47e-07	-0.058249	0.037096	0.118	14	14	----	no
total hip	rs895096	10	3:12437675:A:C	3	12437675	0.26549	0.0378006	0.0107238	2.2e-08	0.051052	0.008981	1.34e-08	0.021577	0.012266	0.0786	0.018093	0.018683	0.333	2	2	++++	no
total hip	rs11438876	14	4:145235697:C:CT	4	145235697	0.707385	0.0379471	0.00568817	1.66e-08	0.041727	0.008999	3.55e-06	0.026357	0.012136	0.0299	0.048667	0.018298	0.00784	1	1	++++	yes
total hip	rs200220861	14	4:145445300:G:GCT	4	145445300	0.532265	0.0360671	0.00496018	1.53e-09	0.036101	0.007996	6.35e-06	0.028881	0.010841	0.00773	0.051592	0.016004	0.00129	54	53	++++	no
total hip	rs2726624	13	4:55699253:A:T	4	55699253	0.782547	-0.0445183	0.0120505	5.25e-10	-0.031837	0.009564	0.000873	-0.069818	0.012925	6.63e-08	-0.039494	0.019807	0.0462	7	1	----	yes
total hip	rs33914677	14	4:145272907:C:CG	4	145272907	0.724319	0.0372253	0.00804413	2.15e-08	0.035014	0.008866	7.86e-05	0.029145	0.011991	0.0151	0.065825	0.018416	0.000353	72	72	++++	yes
total hip	rs35901959	13	4:55702745:A:G	4	55702745	0.269343	-0.0365355	0.010758	4.33e-08	-0.024796	0.008932	0.0055	-0.05905	0.012103	1.08e-06	-0.034429	0.017927	0.0548	19	19	----	no
total hip	rs59269225	14	4:145306957:T:TG	4	145306957	0.719365	0.0375362	0.00891873	1.28e-08	0.035091	0.008835	7.15e-05	0.028213	0.011943	0.0183	0.068237	0.017819	0.000131	51	51	++++	no
total hip	rs6817273	14	4:145492003:C:T	4	145492003	0.397477	0.033425	0.00799611	2.99e-08	0.03672	0.00808	5.52e-06	0.018336	0.010968	0.0947	0.052851	0.016098	0.00104	70	61	++++	yes
total hip	rs6825459	13	4:55751945:A:G	4	55751945	0.772402	-0.0531101	0.0114297	6.63e-14	-0.042175	0.009417	7.53e-06	-0.077561	0.012853	1.62e-09	-0.043556	0.019668	0.0269	26	12	----	yes
total hip	rs6841006	14	4:145228728:A:G	4	145228728	0.738144	0.0373305	0.00694921	3.74e-08	0.037115	0.009073	4.31e-05	0.027924	0.012209	0.0223	0.06022	0.018662	0.00128	15	15	++++	yes
total hip	rs7686897	14	4:145319530:C:T	4	145319530	0.568488	0.0384164	0.00487601	1.66e-08	0.041827	0.00913	4.64e-06	0.028254	0.012373	0.0225	0.04675	0.01809	0.00978	4	4	++++	yes
total hip	rs184289324	16	5:78146993:A:C	5	78146993	0.00912428	-0.182046	0.0320373	2.28e-08	-0.187952	0.041475	5.87e-06	-0.125077	0.062969	0.0471	-0.282297	0.095752	0.00321	1	1	----	yes
total hip	rs2736099	15	5:1287340:A:G	5	1287340	0.643069	0.0378234	0.00688524	1.58e-09	0.030404	0.008402	0.000297	0.052273	0.01135	4.13e-06	0.035827	0.016809	0.0332	1	1	++++	yes
total hip	rs2853677	15	5:1287194:A:G	5	1287194	0.577205	0.0342986	0.00659612	1e-08	0.0269	0.008009	0.000784	0.048002	0.010917	1.12e-05	0.034391	0.015944	0.0311	1	1	++++	yes
total hip	rs33961405	15	5:1277577:A:G	5	1277577	0.517083	0.0398728	0.0011967	6.14e-11	0.038375	0.008142	2.45e-06	0.041747	0.011091	0.000169	0.041866	0.016458	0.0111	1	1	++++	yes
total hip	rs570266982	15	5:1292643:T:TA	5	1292643	0.487736	0.0333867	0.00327409	2.05e-08	0.029514	0.007953	0.000207	0.039859	0.010802	0.000226	0.034891	0.01616	0.0309	3	3	++++	yes
total hip	rs749685059	15	5:1280940:G:GAGCCCACC	5	1280940	0.373695	-0.0447436	0.00223124	6.83e-13	-0.041998	0.008305	4.28e-07	-0.048792	0.011335	1.69e-05	-0.047122	0.016931	0.0054	2	2	----	yes
total hip	rs7705526	15	5:1285974:A:C	5	1285974	0.324739	-0.0445469	0.00575972	3.31e-12	-0.040039	0.008546	2.81e-06	-0.056723	0.011615	1.05e-06	-0.035987	0.017321	0.0378	4	4	----	yes
total hip	rs7725218	15	5:1282414:A:G	5	1282414	0.338396	-0.0394786	0.00374462	2.59e-10	-0.038367	0.008367	4.55e-06	-0.046164	0.011368	4.9e-05	-0.029563	0.01663	0.0755	6	6	----	yes
total hip	rs7734992	15	5:1280128:C:T	5	1280128	0.418805	-0.0446115	0.00398031	2.2e-13	-0.039657	0.008141	1.13e-06	-0.051724	0.01108	3.05e-06	-0.049031	0.01621	0.0025	3	3	----	no
total hip	6:151904121_CTTTTTTTTTTTT_C	17	6:151904121:C:CTTTTTTTTTTTT	6	151904121	0.182912	0.0509551	0.00398871	4.05e-10	0.04864	0.010894	8.04e-06	0.059051	0.014879	7.24e-05	0.042877	0.021759	0.0488	1	1	++++	no
total hip	6:151910770_AC_A	17	6:151910770:A:AC	6	151910770	0.177459	0.049157	0.00910558	3.16e-10	0.043086	0.010523	4.24e-05	0.068213	0.01429	1.83e-06	0.033447	0.020202	0.0979	1	1	++++	yes
total hip	6:151993962_AT_A	17	6:151993962:A:AT	6	151993962	0.410012	0.0372834	0.00298838	1.55e-09	0.034206	0.008241	3.33e-05	0.038775	0.011246	0.000566	0.046579	0.016653	0.00517	2	2	++++	no
total hip	6:152078372_TA_T	17	6:152078372:T:TA	6	152078372	0.665113	-0.0359448	0.00696195	1.1e-08	-0.02773	0.008355	0.000905	-0.049671	0.011488	1.54e-05	-0.040003	0.017227	0.0203	1	1	----	yes
total hip	rs11155804	17	6:151946152:A:T	6	151946152	0.357815	0.0381837	0.00770669	6.58e-10	0.028872	0.008239	0.000458	0.052891	0.011284	2.79e-06	0.044245	0.016725	0.00817	6	6	++++	yes
total hip	rs11155808	17	6:152056050:A:C	6	152056050	0.552362	-0.0384894	0.00629652	1.45e-10	-0.033208	0.008035	3.6e-05	-0.051932	0.010914	1.96e-06	-0.03043	0.016111	0.059	29	28	----	no
total hip	rs1124674	17	6:152080735:G:T	6	152080735	0.612035	-0.0346926	0.00655529	1.06e-08	-0.026665	0.008099	0.000995	-0.046898	0.011028	2.13e-05	-0.040598	0.016375	0.0134	2	2	----	no
total hip	rs116928060	17	6:151891388:A:C	6	151891388	0.0607961	-0.0726597	0.0189069	4.22e-09	-0.050387	0.016213	0.0019	-0.099173	0.022115	7.33e-06	-0.116903	0.038074	0.00215	1	1	----	yes
total hip	rs11755786	17	6:151993496:G:T	6	151993496	0.161062	0.0520409	0.0042819	1.39e-10	0.051921	0.010783	1.48e-06	0.058237	0.014729	7.7e-05	0.038224	0.022403	0.088	1	1	++++	no
total hip	rs12207495	17	6:151870700:A:G	6	151870700	0.180262	0.0531905	0.00608335	4.67e-12	0.049006	0.01026	1.81e-06	0.065788	0.013966	2.48e-06	0.042277	0.020963	0.0438	5	5	++++	no
total hip	rs12525051	17	6:151913710:A:G	6	151913710	0.48074	-0.0382662	0.00566517	1.08e-09	-0.031808	0.00843	0.000163	-0.042712	0.011388	0.000178	-0.05399	0.016668	0.00123	1	1	----	yes
total hip	rs12528841	17	6:151947631:C:T	6	151947631	0.370549	-0.0437284	0.00425121	8.27e-13	-0.03884	0.008141	1.86e-06	-0.052327	0.011063	2.26e-06	-0.044722	0.016842	0.00794	2	2	----	yes
total hip	rs1293951	17	6:151992080:C:T	6	151992080	0.470726	0.0427848	0.00209434	6.26e-13	0.043225	0.007961	5.67e-08	0.039248	0.01081	0.000284	0.048701	0.015928	0.00225	2	2	++++	no
total hip	rs13208555	17	6:151750365:G:T	6	151750365	0.107763	0.0552677	0.015971	7.73e-09	0.036597	0.012648	0.00382	0.074135	0.017175	1.6e-05	0.096648	0.028008	0.000562	3	1	++++	yes
total hip	rs1415193	17	6:152092638:A:T	6	152092638	0.48864	-0.0339789	0.00608348	8.18e-09	-0.026373	0.007868	0.000803	-0.043537	0.010791	5.48e-05	-0.044068	0.015729	0.0051	1	1	----	yes
total hip	rs1627340	17	6:151992353:G:T	6	151992353	0.51679	0.0469651	0.00236111	3.22e-15	0.047064	0.007961	3.41e-09	0.043436	0.010846	6.22e-05	0.05428	0.016038	0.000716	11	11	++++	yes
total hip	rs17054385	17	6:151854094:C:T	6	151854094	0.123943	0.0727241	0.0076258	7.55e-16	0.062859	0.012282	3.1e-07	0.085958	0.016622	2.34e-07	0.081304	0.022143	0.000243	25	9	++++	no
total hip	rs1807906	17	6:151894716:A:G	6	151894716	0.17405	0.0479633	0.00761496	8.92e-10	0.042141	0.010473	5.74e-05	0.064096	0.014255	6.93e-06	0.036443	0.020926	0.0817	1	1	++++	no
total hip	rs1832727	17	6:151857713:C:G	6	151857713	0.590849	-0.0657652	0.00839672	3.47e-18	-0.055044	0.008083	9.91e-12	-0.080078	0.010909	2.17e-13	-0.076174	0.015411	7.83e-07	45	5	----	yes
total hip	rs201139341	17	6:151805999:G:GT	6	151805999	0.229946	0.0470606	0.00425171	2.96e-11	0.041752	0.009589	1.36e-05	0.055122	0.013056	2.43e-05	0.050306	0.01763	0.00434	1	1	++++	yes
total hip	rs2347638	17	6:152038156:G:T	6	152038156	0.735078	-0.0413717	0.00605924	9.1e-10	-0.0414	0.00895	3.76e-06	-0.04983	0.012284	4.99e-05	-0.02125	0.018887	0.261	1	1	----	yes
total hip	rs2485209	17	6:152089768:A:C	6	152089768	0.578278	-0.0327281	0.0030829	4.39e-08	-0.033362	0.007978	2.91e-05	-0.027526	0.010898	0.0118	-0.041524	0.016122	0.01	1	1	----	no
total hip	rs2504069	17	6:152085517:C:T	6	152085517	0.705836	-0.0380108	0.00422666	4.03e-09	-0.037935	0.008603	1.05e-05	-0.044219	0.011807	0.000182	-0.024697	0.017493	0.159	3	3	----	yes
total hip	rs2941741	17	6:152008982:A:G	6	152008982	0.417146	-0.0499584	0.00510373	6.59e-17	-0.044432	0.007961	2.41e-08	-0.060675	0.010866	2.37e-08	-0.049004	0.016355	0.00275	18	17	----	no
total hip	rs2982563	17	6:152052311:C:T	6	152052311	0.560955	-0.0401412	0.00385999	2.02e-11	-0.035705	0.007995	8e-06	-0.047963	0.010832	9.55e-06	-0.040875	0.016373	0.0128	1	1	----	no
total hip	rs2982567	17	6:152075487:A:G	6	152075487	0.556019	-0.0359812	0.00798145	1.18e-09	-0.027893	0.007908	0.000421	-0.053038	0.010758	8.24e-07	-0.03142	0.015899	0.0482	15	15	----	no
total hip	rs3020304	17	6:152064464:C:T	6	152064464	0.521298	-0.0323802	0.00954041	3.78e-08	-0.021587	0.007853	0.00598	-0.052075	0.010744	1.28e-06	-0.033485	0.015843	0.0346	20	19	----	yes
total hip	rs3020332	17	6:152008924:C:T	6	152008924	0.449094	-0.0517115	0.00356795	3.47e-18	-0.049634	0.007929	3.9e-10	-0.058867	0.010766	4.57e-08	-0.044296	0.016077	0.00588	22	21	----	yes
total hip	rs35082199	17	6:151863016:C:T	6	151863016	0.675379	-0.0369581	0.00755572	6.18e-09	-0.027337	0.008582	0.00146	-0.049957	0.011626	1.75e-05	-0.046142	0.016325	0.00472	22	22	----	yes
total hip	rs3800279	17	6:151766162:C:T	6	151766162	0.273684	0.0362377	0.00767824	4.1e-08	0.027751	0.008899	0.00183	0.05256	0.012195	1.65e-05	0.035513	0.016735	0.0339	4	4	++++	no
total hip	rs4425604	17	6:151884252:C:T	6	151884252	0.113056	0.0655787	0.000894876	3.04e-12	0.065447	0.012489	1.62e-07	0.066964	0.016919	7.57e-05	0.062748	0.026619	0.0186	22	22	++++	yes
total hip	rs4455680	17	6:151863505:A:G	6	151863505	0.219285	-0.0477842	0.00611045	1.65e-10	-0.040396	0.009963	5.03e-05	-0.05931	0.01342	9.92e-06	-0.052401	0.021035	0.013	1	1	----	no
total hip	rs57960590	17	6:151911979:C:T	6	151911979	0.11385	0.0617911	0.00477775	5.44e-11	0.058215	0.012553	3.53e-06	0.071679	0.01697	2.41e-05	0.053746	0.026289	0.041	1	1	++++	no
total hip	rs58164038	17	6:151956201:A:G	6	151956201	0.334997	0.0424038	0.00723456	1.68e-11	0.035694	0.008403	2.18e-05	0.058179	0.011577	5.05e-07	0.036067	0.016717	0.031	15	15	++++	no
total hip	rs6557164	17	6:152002932:G:T	6	152002932	0.152938	0.0535565	0.00815895	1.41e-10	0.055168	0.011124	7.1e-07	0.063413	0.015366	3.69e-05	0.026577	0.022195	0.232	1	1	++++	yes
total hip	rs6905582	17	6:152000454:A:G	6	152000454	0.172178	0.0589071	0.00973134	8.6e-14	0.058169	0.010557	3.61e-08	0.074133	0.014454	2.93e-07	0.029874	0.020933	0.154	3	3	++++	no
total hip	rs6912538	17	6:151853291:A:C	6	151853291	0.162991	0.0670244	0.00912238	4.51e-17	0.0579	0.011041	1.59e-07	0.087596	0.015094	6.54e-09	0.062089	0.017876	0.000517	1	1	++++	yes
total hip	rs6916386	17	6:151853773:C:G	6	151853773	0.113153	0.0649893	0.00385378	4.66e-12	0.069453	0.012518	2.9e-08	0.061174	0.016935	0.000304	0.054554	0.026217	0.0375	6	6	++++	yes
total hip	rs6925996	17	6:151910904:C:T	6	151910904	0.308687	0.0763923	0.0110475	6.94e-18	0.067251	0.008745	1.5e-14	0.100357	0.011745	1.34e-17	0.063253	0.015571	4.9e-05	27	3	++++	no
total hip	rs71017507	17	6:152015930:C:CA	6	152015930	0.391571	-0.0440792	0.0063747	2.09e-12	-0.041632	0.00837	6.58e-07	-0.055578	0.011274	8.27e-07	-0.027147	0.017461	0.122	1	1	----	yes
total hip	rs712219	17	6:151978439:C:T	6	151978439	0.604411	0.0478985	0.00317247	2.17e-15	0.043958	0.008048	4.74e-08	0.05263	0.010949	1.54e-06	0.05377	0.016576	0.00121	3	3	++++	yes
total hip	rs73615734	17	6:151854363:G:T	6	151854363	0.747746	-0.0383386	0.0117617	2.6e-08	-0.02419	0.009271	0.00908	-0.049941	0.012623	7.63e-05	-0.067299	0.017762	0.000152	1	1	----	yes
total hip	rs7740042	17	6:151971720:A:T	6	151971720	0.216372	0.0542689	0.00398401	6.36e-14	0.053886	0.009624	2.18e-08	0.060521	0.013242	4.89e-06	0.042154	0.019605	0.0316	28	26	++++	yes
total hip	rs7741872	17	6:151893946:C:G	6	151893946	0.706651	-0.0454212	0.0101567	2.6e-12	-0.032403	0.008761	0.000218	-0.061661	0.011943	2.44e-07	-0.060497	0.016444	0.000236	4	2	----	no
total hip	rs775537272	17	6:151878543:C:CA	6	151878543	0.719262	-0.0430732	0.0104023	8.35e-11	-0.029773	0.008944	0.000873	-0.059889	0.012187	8.95e-07	-0.058237	0.016908	0.000575	1	1	----	yes
total hip	rs7776340	17	6:151945666:C:T	6	151945666	0.517638	0.0364879	0.00960094	6.47e-10	0.026314	0.007882	0.000843	0.056779	0.010726	1.23e-07	0.033241	0.016047	0.0384	10	10	++++	no
total hip	rs79983567	17	6:151969800:A:C	6	151969800	0.0867266	-0.0664028	0.00770043	1.5e-09	-0.057392	0.01457	8.2e-05	-0.081528	0.019742	3.65e-05	-0.07001	0.031483	0.0263	2	2	----	yes
total hip	rs851974	17	6:151971687:A:G	6	151971687	0.572585	0.0444973	0.00148332	1.05e-13	0.042638	0.008003	9.99e-08	0.046742	0.010841	1.64e-05	0.047115	0.016237	0.00373	18	18	++++	no
total hip	rs851987	17	6:152007889:A:G	6	152007889	0.694838	-0.0425794	0.00262464	1.78e-10	-0.042357	0.008914	2.02e-06	-0.046657	0.012171	0.000129	-0.034636	0.017923	0.0534	1	1	----	yes
total hip	rs851990	17	6:152006911:A:C	6	152006911	0.460749	0.0380487	0.00103729	2.28e-10	0.036965	0.008028	4.15e-06	0.038582	0.010933	0.000418	0.04122	0.016023	0.0101	3	3	++++	yes
total hip	rs851993	17	6:152006011:A:G	6	152006011	0.60832	0.0487087	0.00381594	9.58e-16	0.044891	0.008068	2.65e-08	0.056883	0.011038	2.58e-07	0.04638	0.01661	0.00525	2	2	++++	no
total hip	rs851994	17	6:152005544:A:G	6	152005544	0.523648	0.0465112	0.000899733	2.84e-15	0.045705	0.007882	6.72e-09	0.046605	0.010757	1.48e-05	0.049482	0.015626	0.00155	2	2	++++	no
total hip	rs852002	17	6:151963232:C:T	6	151963232	0.48244	0.0373915	0.000795206	2.4e-10	0.036416	0.007909	4.16e-06	0.038356	0.010715	0.000345	0.039194	0.01583	0.0135	1	1	++++	yes
total hip	rs9371528	17	6:151832668:A:G	6	151832668	0.136511	0.0530783	0.00642741	7.78e-10	0.044693	0.011748	0.000143	0.062503	0.015764	7.36e-05	0.063683	0.021552	0.00314	18	16	++++	yes
total hip	rs9383901	17	6:151788059:A:T	6	151788059	0.105734	0.0638293	0.0071562	3.34e-11	0.054529	0.013089	3.11e-05	0.0756	0.017829	2.25e-05	0.073368	0.023511	0.00183	41	39	++++	yes
total hip	rs9397404	17	6:151734197:C:G	6	151734197	0.174853	0.0454663	0.00298152	4.94e-09	0.043588	0.010502	3.33e-05	0.051728	0.014308	0.0003	0.040249	0.019618	0.0402	5	5	++++	no
total hip	rs9397422	17	6:151840684:A:G	6	151840684	0.353683	0.0475585	0.00965106	1.43e-14	0.035407	0.008352	2.26e-05	0.05931	0.011377	1.88e-07	0.067844	0.015595	1.39e-05	32	22	++++	no
total hip	rs9478223	17	6:151900238:C:T	6	151900238	0.114291	0.063951	0.00505447	8.74e-12	0.059775	0.012535	1.87e-06	0.074757	0.01706	1.2e-05	0.057325	0.02506	0.0223	8	8	++++	yes
total hip	rs9479061	17	6:151854403:A:C	6	151854403	0.866552	-0.0567048	0.00974289	1.51e-10	-0.044562	0.011828	0.000166	-0.070855	0.015894	8.3e-06	-0.075381	0.024632	0.00223	1	1	----	yes
total hip	rs9479083	17	6:151932592:A:C	6	151932592	0.303676	0.0423292	0.00566739	6.69e-11	0.039649	0.00866	4.7e-06	0.053329	0.011815	6.39e-06	0.029208	0.017456	0.0944	1	1	++++	yes
total hip	rs980281	17	6:151998263:A:G	6	151998263	0.44429	0.0331292	0.00170331	2.87e-08	0.034439	0.007992	1.66e-05	0.033435	0.010874	0.00212	0.027276	0.015921	0.0867	10	10	++++	no
total hip	7:28027811_GA_G	18	7:28027811:G:GA	7	28027811	0.902256	-0.0746723	0.0016107	5.3e-13	-0.074323	0.013776	6.89e-08	-0.072869	0.018808	0.000108	-0.080241	0.02833	0.00463	1	1	----	yes
total hip	7:28209953_GAT_G	18	7:28209953:G:GAT	7	28209953	0.539671	0.0327036	0.00384358	3.22e-08	0.03302	0.007925	3.1e-05	0.038002	0.010842	0.000458	0.020647	0.015511	0.184	1	1	++++	yes
total hip	7:96126317_GTA_G	19	7:96126317:G:GTA	7	96126317	0.295166	-0.0390229	0.00964663	3.03e-08	-0.049195	0.009439	1.89e-07	-0.03409	0.012912	0.00829	-0.01014	0.018479	0.583	1	1	----	no
total hip	7:96334671_CA_C	19	7:96334671:C:CA	7	96334671	0.513693	-0.0330263	0.00822242	4.64e-08	-0.041444	0.00813	3.46e-07	-0.015605	0.010928	0.154	-0.037807	0.016063	0.0187	30	30	----	yes
total hip	rs10274928	18	7:28142088:A:G	7	28142088	0.516872	0.0369177	0.00267206	3.91e-10	0.037718	0.007909	1.87e-06	0.039752	0.010795	0.000233	0.027998	0.015502	0.071	1	1	++++	yes
total hip	rs10464592	19	7:96230686:A:G	7	96230686	0.438315	0.0348072	0.00554663	5.2e-09	0.041594	0.008006	2.06e-07	0.028515	0.010839	0.00852	0.02187	0.015724	0.165	35	35	++++	yes
total hip	rs11438472	19	7:96138305:C:CT	7	96138305	0.653834	-0.0417357	0.00440902	1.2e-10	-0.045289	0.008711	2.01e-07	-0.042265	0.011753	0.000324	-0.026789	0.017177	0.121	1	1	----	no
total hip	rs12538820	20	7:99340049:A:G	7	99340049	0.114461	0.053676	0.00863358	1.08e-08	0.06258	0.012419	4.7e-07	0.03528	0.017092	0.0391	0.057315	0.026355	0.0297	1	1	++++	no
total hip	rs148982377	20	7:99075038:C:T	7	99075038	0.0397038	0.09245	0.021837	1.31e-09	0.118346	0.020016	3.4e-09	0.051802	0.027397	0.0587	0.070457	0.045805	0.126	5	4	++++	yes
total hip	rs149643430	18	7:28197805:C:CACACAG	7	28197805	0.57774	0.0359412	0.00387591	5.82e-09	0.03704	0.008236	6.9e-06	0.039926	0.01122	0.000374	0.022474	0.016776	0.182	1	1	++++	no
total hip	rs1635851	18	7:28187806:C:T	7	28187806	0.585783	0.0387376	0.00492181	1.11e-10	0.040978	0.008022	3.27e-07	0.042481	0.010922	0.000101	0.021389	0.016189	0.187	3	3	++++	yes
total hip	rs1635852	18	7:28189411:C:T	7	28189411	0.502616	0.0378818	0.0029008	1.27e-10	0.034245	0.007874	1.39e-05	0.042386	0.010794	8.62e-05	0.042756	0.015612	0.00618	13	13	++++	yes
total hip	rs198	18	7:27939039:C:T	7	27939039	0.862339	-0.0544559	0.014114	2.44e-10	-0.071864	0.011431	3.28e-10	-0.033483	0.015788	0.034	-0.027946	0.02324	0.23	1	1	----	yes
total hip	rs369428586	20	7:99134799:C:CA	7	99134799	0.1718	0.0469277	0.0070768	1.09e-08	0.054481	0.011212	1.2e-06	0.031414	0.015358	0.0408	0.049077	0.019441	0.0118	64	61	++++	no
total hip	rs3843540	20	7:99126640:C:T	7	99126640	0.155249	0.0527879	0.00697611	8.2e-11	0.060464	0.011141	5.76e-08	0.037421	0.015394	0.0151	0.053834	0.018663	0.00393	87	83	++++	yes
total hip	rs38520	18	7:28038052:A:G	7	28038052	0.0910017	0.0711816	0.00390658	9.59e-12	0.075411	0.0138	4.67e-08	0.063044	0.018901	0.000852	0.071695	0.030019	0.0171	21	21	++++	no
total hip	rs4132568	19	7:96134981:A:C	7	96134981	0.537917	-0.0374101	0.00266598	2.77e-10	-0.034601	0.007935	1.32e-05	-0.043067	0.010784	6.52e-05	-0.036398	0.015851	0.0218	7	7	----	no
total hip	rs42091	18	7:27706351:A:G	7	27706351	0.862634	-0.0494238	0.00787308	9.89e-09	-0.057156	0.011489	6.56e-07	-0.032731	0.015551	0.0353	-0.05542	0.023957	0.0208	67	67	----	no
total hip	rs4448201	19	7:96154912:C:G	7	96154912	0.663434	-0.0464437	0.00377807	1.25e-13	-0.047572	0.00841	1.56e-08	-0.050225	0.011293	8.71e-06	-0.033356	0.016941	0.049	20	19	----	yes
total hip	rs543453257	20	7:99044731:G:GGCTTA	7	99044731	0.108719	0.0582158	0.0146712	1.24e-08	0.071632	0.014016	3.23e-07	0.025012	0.019301	0.195	0.069848	0.023627	0.00313	15	15	++++	yes
total hip	rs6965122	19	7:96133319:A:G	7	96133319	0.324379	0.0455229	0.00368747	5.59e-13	0.046412	0.008467	4.24e-08	0.049529	0.011387	1.39e-05	0.03288	0.017088	0.0544	19	18	++++	no
total hip	rs6968677	18	7:27997026:C:G	7	27997026	0.941675	-0.0728147	0.0177477	1.29e-08	-0.093497	0.017037	4.09e-08	-0.037153	0.023389	0.114	-0.065482	0.034771	0.0597	1	1	----	yes
total hip	rs702814	18	7:28172732:C:T	7	28172732	0.49802	0.0371862	0.00195792	2.8e-10	0.037646	0.007894	1.87e-06	0.039476	0.010823	0.000266	0.030778	0.015427	0.0461	19	19	++++	no
total hip	rs7787512	19	7:96131103:C:T	7	96131103	0.653153	-0.0439137	0.0031081	1.5e-12	-0.044286	0.008343	1.13e-07	-0.047897	0.011228	1.99e-05	-0.033802	0.016544	0.0411	3	3	----	yes
total hip	rs952319	20	7:99171449:C:T	7	99171449	0.139727	0.0472061	0.00606701	2.92e-08	0.053695	0.011454	2.78e-06	0.033969	0.015915	0.0329	0.04846	0.021157	0.0221	7	7	++++	yes
total hip	8:119933039_TAA_T	23	8:119933039:T:TAA	8	119933039	0.549622	-0.0362413	0.00949313	2.24e-09	-0.024544	0.008129	0.00254	-0.0478	0.011036	1.49e-05	-0.057417	0.016059	0.000351	29	28	----	yes
total hip	8:119947800_ACTTTC_A	23	8:119947800:A:ACTTTC	8	119947800	0.448501	-0.0428619	0.00920345	9e-13	-0.036127	0.007994	6.22e-06	-0.040796	0.010947	0.000195	-0.075172	0.016232	3.69e-06	58	55	----	yes
total hip	8:119963759_TTC_T	23	8:119963759:T:TTC	8	119963759	0.502638	0.0339322	0.00542502	1.18e-08	0.031573	0.00795	7.15e-05	0.029566	0.010847	0.00642	0.052907	0.015966	0.000925	37	35	++++	yes
total hip	8:72359317_TTA_T	22	8:72359317:T:TTA	8	72359317	0.346723	-0.0420114	0.0030972	1.78e-11	-0.038233	0.0084	5.34e-06	-0.045414	0.011412	6.92e-05	-0.049308	0.016312	0.00251	10	10	----	no
total hip	8:72441967_TG_T	22	8:72441967:T:TG	8	72441967	0.252472	-0.0548574	0.00806872	7.96e-16	-0.065143	0.009225	1.69e-12	-0.044623	0.01263	0.000412	-0.038849	0.016802	0.0209	1	1	----	yes
total hip	rs10089563	22	8:72382593:C:T	8	72382593	0.275055	-0.0605506	0.00438999	3.47e-18	-0.064953	0.008874	2.52e-13	-0.051094	0.0121	2.43e-05	-0.063185	0.017416	0.000288	7	1	----	yes
total hip	rs10093418	22	8:72392687:A:G	8	72392687	0.105891	0.0711917	0.0124177	2.14e-13	0.077106	0.012983	2.89e-09	0.047197	0.01761	0.00736	0.099905	0.026058	0.000129	1	1	++++	no
total hip	rs10957553	22	8:72367757:A:G	8	72367757	0.134248	-0.0585119	0.00605736	1.39e-11	-0.066382	0.011973	2.97e-08	-0.052736	0.016327	0.00126	-0.045813	0.019548	0.0192	6	6	----	yes
total hip	rs12680217	21	8:37397803:C:T	8	37397803	0.0617775	-0.0718813	0.0163347	5.14e-09	-0.059823	0.017096	0.000467	-0.109554	0.023643	3.61e-06	-0.053163	0.026761	0.047	7	7	----	yes
total hip	rs13252045	22	8:72417476:A:G	8	72417476	0.508345	-0.0428598	0.00418946	4.37e-13	-0.046019	0.0079	5.74e-09	-0.043643	0.010777	5.15e-05	-0.028261	0.015953	0.0765	1	1	----	yes
total hip	rs1424874	22	8:72444094:A:G	8	72444094	0.190602	-0.0489034	0.0129384	8.26e-11	-0.063744	0.010154	3.47e-10	-0.039369	0.013756	0.00422	-0.01373	0.01939	0.479	3	3	----	no
total hip	rs1485289	23	8:119954279:A:G	8	119954279	0.45788	0.0344795	0.00500241	5.59e-09	0.036861	0.007926	3.33e-06	0.024644	0.010824	0.0229	0.045648	0.015575	0.00339	47	46	++++	yes
total hip	rs1485302	23	8:119976144:A:G	8	119976144	0.433701	0.0341205	0.00444446	9.5e-09	0.034626	0.007963	1.39e-05	0.027009	0.010847	0.013	0.047156	0.015762	0.00279	6	6	++++	no
total hip	rs1485307	23	8:120007395:C:T	8	120007395	0.550154	0.0410959	0.0100959	4.25e-12	0.031832	0.007917	5.81e-05	0.042984	0.010832	7.26e-05	0.074464	0.015917	2.94e-06	63	60	++++	yes
total hip	rs2055101	23	8:119886923:C:T	8	119886923	0.524632	-0.036656	0.00996159	8.33e-10	-0.027118	0.007986	0.000686	-0.039474	0.010855	0.000278	-0.069065	0.016061	1.74e-05	2	2	----	yes
total hip	rs34082903	22	8:72447308:C:CT	8	72447308	0.0759772	0.0676091	0.0105548	1.64e-09	0.075728	0.014963	4.19e-07	0.04544	0.020311	0.0253	0.084019	0.030643	0.00612	51	51	++++	yes
total hip	rs4574877	22	8:72424589:A:T	8	72424589	0.536589	-0.0456802	0.00197969	1.56e-14	-0.046234	0.007935	5.7e-09	-0.04776	0.010842	1.07e-05	-0.038883	0.016019	0.0153	2	2	----	yes
total hip	rs4738139	22	8:72407665:A:G	8	72407665	0.389521	-0.0357628	0.00173273	3.71e-09	-0.03596	0.00816	1.06e-05	-0.032948	0.011091	0.00298	-0.040695	0.015735	0.00972	2	1	----	yes
total hip	rs4738140	22	8:72420794:A:G	8	72420794	0.561335	-0.0501499	0.00191951	3.47e-17	-0.051079	0.007953	1.37e-10	-0.051521	0.01084	2.01e-06	-0.043386	0.016019	0.00678	21	17	----	yes
total hip	rs555234816	22	8:72397810:T:TA	8	72397810	0.0759623	0.0701199	0.0118335	4.77e-10	0.078643	0.015053	1.77e-07	0.04554	0.020388	0.0255	0.090302	0.030625	0.00321	14	14	++++	no
total hip	rs62508477	22	8:72435045:A:G	8	72435045	0.260023	-0.0584202	0.00843963	3.47e-18	-0.069072	0.009037	2.17e-14	-0.043977	0.012287	0.000345	-0.047621	0.017626	0.00691	9	6	----	yes
total hip	rs6996754	23	8:120034870:C:T	8	120034870	0.559178	0.036651	0.00714928	7.22e-10	0.031184	0.007915	8.16e-05	0.035549	0.010901	0.00113	0.061526	0.016052	0.00013	133	126	++++	yes
total hip	rs724066	22	8:72443097:A:G	8	72443097	0.205543	-0.0512917	0.00974962	2.5e-12	-0.062978	0.009811	1.4e-10	-0.040974	0.013334	0.00213	-0.0272	0.019497	0.164	8	8	----	no
total hip	rs74789792	22	8:72358665:G:GC	8	72358665	0.0922858	-0.0667293	0.0148295	6.54e-11	-0.080893	0.013768	4.25e-09	-0.06399	0.018642	0.000598	-0.019853	0.026483	0.454	8	8	----	no
total hip	rs7833605	22	8:72406722:A:T	8	72406722	0.537712	-0.048955	0.0034296	1.99e-16	-0.045897	0.007952	7.9e-09	-0.049372	0.010852	5.39e-06	-0.06043	0.016001	0.000161	1	1	----	yes
total hip	rs7839059	23	8:119976542:A:C	8	119976542	0.344123	0.043594	0.00848687	2.23e-12	0.03429	0.00833	3.86e-05	0.048984	0.011363	1.64e-05	0.068092	0.016288	2.94e-05	4	4	++++	yes
total hip	rs10974785	24	9:4791012:A:T	9	4791012	0.138027	0.0481666	0.00651204	3.33e-08	0.056314	0.011737	1.62e-06	0.039932	0.015882	0.0121	0.034408	0.022787	0.133	4	4	++++	yes
total hip	rs111652915	24	9:4855362:G:GTC	9	4855362	0.862007	-0.0547929	0.0131253	7.6e-10	-0.065844	0.01198	3.9e-08	-0.05599	0.016352	0.000618	-0.011976	0.022924	0.601	1	1	----	no
total hip	rs296847	24	9:4793798:G:T	9	4793798	0.656177	-0.0350927	0.00682797	2e-08	-0.043319	0.008458	3.04e-07	-0.021493	0.011474	0.0611	-0.032172	0.015804	0.0419	14	12	----	yes
total hip	rs372880560	24	9:4827731:A:AGTGT	9	4827731	0.767432	-0.0408962	0.00985022	8.43e-09	-0.050868	0.009634	1.32e-07	-0.038789	0.013175	0.00325	-0.012017	0.017408	0.49	1	1	----	yes
total hip	rs415719	24	9:4823007:G:T	9	4823007	0.853176	-0.0472759	0.0128312	1.52e-08	-0.062886	0.011371	3.22e-08	-0.036348	0.015447	0.0187	-0.01613	0.020388	0.429	16	13	----	no
total hip	rs465299	24	9:4855065:A:C	9	4855065	0.583225	-0.0341753	0.00406631	1.37e-08	-0.038683	0.008083	1.72e-06	-0.025628	0.011026	0.0201	-0.034499	0.015699	0.0281	9	7	----	no
total hip	rs465300	24	9:4855072:A:C	9	4855072	0.834886	-0.0516437	0.0121838	1.11e-09	-0.060266	0.011418	1.33e-07	-0.056432	0.015577	0.000292	-0.011264	0.021685	0.604	1	1	----	no
total hip	rs466547	24	9:4834034:A:G	9	4834034	0.85757	-0.0472214	0.0138362	2.53e-08	-0.063617	0.011422	2.57e-08	-0.034908	0.015529	0.0246	-0.011831	0.021779	0.587	6	4	----	yes
total hip	rs4742051	24	9:4858997:A:G	9	4858997	0.588752	-0.0338574	0.00492199	2.56e-08	-0.040049	0.008137	8.61e-07	-0.025897	0.011144	0.0201	-0.026319	0.016009	0.1	1	1	----	yes
total hip	rs7870673	24	9:4856019:C:G	9	4856019	0.87774	-0.0553447	0.0153076	9.53e-10	-0.066903	0.012155	3.73e-08	-0.059664	0.016671	0.000346	-0.00465	0.023251	0.842	13	7	----	yes
total hip	rs79075814	24	9:4808971:C:T	9	4808971	0.137699	0.0496086	0.0123335	8.83e-09	0.065222	0.011599	1.9e-08	0.032032	0.015733	0.0418	0.026748	0.022528	0.236	18	18	++++	no
total hip	rs841968	24	9:4857662:C:T	9	4857662	0.878819	-0.0559188	0.0154515	8.47e-10	-0.066704	0.01221	4.71e-08	-0.06158	0.01674	0.000236	-0.003462	0.023808	0.884	15	12	----	yes
total hip	10:64943999_AT_A	25	10:64943999:A:AT	10	64943999	0.446868	0.0461986	0.00401346	9.54e-14	0.050958	0.008289	7.93e-10	0.03828	0.011265	0.00068	0.044263	0.016784	0.00837	122	116	++++	no
total hip	10:65193329_CTCTTT_C	25	10:65193329:C:CTCTTT	10	65193329	0.479707	-0.0358005	0.0084174	1.45e-09	-0.043946	0.007934	3.06e-08	-0.033458	0.010768	0.0019	-0.008826	0.015717	0.575	3	1	----	no
total hip	10:71118821_AAG_A	26	10:71118821:A:AAG	10	71118821	0.0404013	-0.0873729	0.00757104	1.88e-08	-0.08694	0.020584	2.42e-05	-0.097403	0.027392	0.000378	-0.059817	0.047244	0.206	1	1	----	yes
total hip	rs16926246	26	10:71093392:C:T	10	71093392	0.128807	-0.0530894	0.00853334	1.79e-09	-0.05267	0.011771	7.68e-06	-0.065548	0.015934	3.9e-05	-0.025776	0.024356	0.29	6	6	----	yes
total hip	rs17476364	26	10:71094504:C:T	10	71094504	0.106524	-0.0694655	0.00609005	4.97e-13	-0.068878	0.012673	5.5e-08	-0.078085	0.017157	5.35e-06	-0.048073	0.028894	0.0963	2	2	----	yes
total hip	rs1896995	25	10:65365385:C:T	10	65365385	0.486864	0.0388035	0.00582474	7.62e-11	0.045408	0.007985	1.33e-08	0.034113	0.010806	0.00161	0.022464	0.016052	0.163	29	27	++++	yes
total hip	rs34124994	25	10:65338801:T:TG	10	65338801	0.405912	0.0410028	0.00876533	1.61e-10	0.051566	0.008591	1.97e-09	0.031443	0.011636	0.00689	0.019614	0.017174	0.254	16	14	++++	yes
total hip	rs557044785	25	10:65358543:C:CA	10	65358543	0.40748	0.03577	0.00467381	1.11e-08	0.041539	0.0084	7.64e-07	0.027102	0.011311	0.0167	0.031795	0.016845	0.0592	17	15	++++	yes
total hip	rs570234162	25	10:65348204:T:TA	10	65348204	0.501002	-0.0388773	0.00889635	6.52e-11	-0.048392	0.007973	1.32e-09	-0.033583	0.010762	0.00182	-0.011932	0.016099	0.459	3	3	----	yes
total hip	rs757523221	25	10:65316235:T:TACTC	10	65316235	0.482642	-0.0376644	0.00448208	2.05e-10	-0.042488	0.00792	8.16e-08	-0.028263	0.010729	0.00844	-0.038901	0.016095	0.0157	39	38	----	no
total hip	rs7897379	25	10:65301725:C:T	10	65301725	0.478654	0.0433454	0.00684958	2.64e-13	0.051605	0.00793	7.72e-11	0.035635	0.010751	0.00092	0.026778	0.01601	0.0946	157	147	++++	no
total hip	rs7916868	25	10:64988931:A:T	10	64988931	0.506608	0.0369782	0.00489269	4.14e-10	0.042958	0.007923	5.93e-08	0.027758	0.010718	0.00962	0.033151	0.015975	0.0381	116	112	++++	yes
total hip	rs10219378	28	11:86339724:C:T	11	86339724	0.192645	-0.0491843	0.00633851	6.72e-11	-0.055794	0.010143	3.8e-08	-0.04652	0.01382	0.000763	-0.030233	0.019411	0.121	33	31	----	yes
total hip	rs11234699	28	11:86293233:A:G	11	86293233	0.322227	-0.0381047	0.00274146	1.68e-09	-0.037309	0.008485	1.12e-05	-0.042985	0.011505	0.000188	-0.030856	0.016756	0.0656	2	2	----	yes
total hip	rs11234700	28	11:86293535:A:G	11	86293535	0.363227	-0.0415595	0.00401864	1.22e-11	-0.041116	0.008265	6.56e-07	-0.048108	0.011222	1.83e-05	-0.030229	0.015779	0.0554	13	13	----	yes
total hip	rs12576144	28	11:86326789:G:T	11	86326789	0.230755	-0.0400841	0.00679039	1.01e-08	-0.046121	0.00938	8.82e-07	-0.039576	0.012763	0.00194	-0.017671	0.018499	0.34	11	11	----	yes
total hip	rs149934734	29	11:108315606:C:T	11	108315606	0.0251583	-0.107469	0.0193311	1.49e-08	-0.130613	0.02491	1.59e-07	-0.077763	0.033869	0.0218	-0.068626	0.058367	0.24	5	5	----	yes
total hip	rs1540082	28	11:86301717:A:G	11	86301717	0.233669	-0.0386821	0.00480698	4.09e-08	-0.038183	0.009494	5.78e-05	-0.046465	0.012901	0.000317	-0.025022	0.018203	0.171	5	3	----	yes
total hip	rs1945035	28	11:86300446:A:G	11	86300446	0.271807	-0.045806	0.00635734	7.49e-12	-0.05106	0.008984	1.35e-08	-0.046271	0.012147	0.000141	-0.024367	0.017724	0.171	4	4	----	yes
total hip	rs496167	28	11:86360740:C:T	11	86360740	0.79384	0.0431482	0.00809939	2.99e-09	0.051299	0.009866	2e-07	0.025475	0.01343	0.0579	0.047767	0.018004	0.00799	26	26	++++	no
total hip	rs672266	28	11:86354036:G:T	11	86354036	0.79374	0.0427232	0.00813373	4.18e-09	0.051052	0.009861	2.28e-07	0.025017	0.013426	0.0625	0.046791	0.017986	0.00931	1	1	++++	yes
total hip	rs7120444	28	11:86335764:C:T	11	86335764	0.31424	-0.0497636	0.00701728	4.85e-15	-0.058333	0.008554	9.28e-12	-0.042209	0.011638	0.000288	-0.033238	0.016414	0.043	53	52	----	yes
total hip	rs76154462	27	11:85993424:A:C	11	85993424	0.0436433	0.0813602	0.00864259	3.81e-08	0.090782	0.01956	3.47e-06	0.06399	0.025959	0.0139	0.083801	0.046056	0.0689	1	1	++++	yes
total hip	12:28400412_CA_C	31	12:28400412:C:CA	12	28400412	0.317071	-0.0389995	0.00311468	4.95e-09	-0.037075	0.008946	3.42e-05	-0.04543	0.012198	0.000196	-0.033147	0.017472	0.0579	1	1	----	yes
total hip	12:28407705_CT_C	31	12:28407705:C:CT	12	28407705	0.270933	-0.0384012	0.00283106	1.02e-08	-0.036922	0.009048	4.49e-05	-0.044117	0.012298	0.000335	-0.03263	0.017105	0.0565	20	16	----	yes
total hip	12:28436152_AT_A	31	12:28436152:A:AT	12	28436152	0.206919	-0.0429046	0.00567123	3.37e-08	-0.035669	0.010471	0.000659	-0.051413	0.014163	0.000284	-0.05252	0.020195	0.00933	1	1	----	yes
total hip	rs11049368	31	12:28293114:A:C	12	28293114	0.255926	-0.0383532	0.00654103	1.35e-08	-0.036991	0.009114	4.95e-05	-0.049746	0.012368	5.78e-05	-0.021037	0.017267	0.224	40	39	----	no
total hip	rs1581630	31	12:28619311:A:C	12	28619311	0.767724	0.0385646	0.000863974	3.19e-08	0.037515	0.009445	7.14e-05	0.040266	0.012737	0.00158	0.038965	0.017696	0.0278	67	64	++++	yes
total hip	rs258415	31	12:28017522:A:C	12	28017522	0.175736	-0.0491027	0.00666244	2.63e-10	-0.045802	0.010487	1.28e-05	-0.062236	0.014153	1.12e-05	-0.034752	0.020091	0.0837	3	3	----	yes
total hip	rs258416	31	12:28019672:G:T	12	28019672	0.805875	0.0469093	0.00554284	4.11e-10	0.043005	0.010079	1.99e-05	0.058373	0.013576	1.73e-05	0.037331	0.020076	0.063	1	1	++++	no
total hip	rs597808	32	12:111973358:A:G	12	111973358	0.527573	0.0345318	0.00665575	4.15e-09	0.033818	0.007912	1.93e-05	0.045353	0.010757	2.49e-05	0.015692	0.015147	0.3	32	28	++++	yes
total hip	rs75757272	31	12:28404742:A:G	12	28404742	0.211535	-0.0419189	0.00271989	6.41e-09	-0.043999	0.009754	6.48e-06	-0.042673	0.013186	0.00124	-0.032947	0.018505	0.075	99	94	----	yes
total hip	rs759344665	31	12:28012656:G:GA	12	28012656	0.169058	-0.0521511	0.00709326	4.53e-11	-0.046488	0.010599	1.18e-05	-0.067008	0.014277	2.7e-06	-0.04164	0.021625	0.0542	13	11	----	yes
total hip	rs76895963	30	12:4384844:G:T	12	4384844	0.0198288	0.149554	0.0130428	1.76e-10	0.162382	0.031444	2.43e-07	0.122836	0.041253	0.00291	0.161854	0.067179	0.0161	1	1	++++	yes
total hip	rs847888	32	12:112151742:A:C	12	112151742	0.589737	0.0338806	0.00394776	3.92e-08	0.034431	0.008278	3.21e-05	0.03895	0.011239	0.00053	0.021176	0.016241	0.193	16	16	++++	yes
total hip	13:42884992_CA_C	33	13:42884992:C:CA	13	42884992	0.389496	-0.0369717	0.00580613	2.77e-09	-0.042382	0.008341	3.78e-07	-0.035918	0.011323	0.00152	-0.018081	0.016481	0.273	23	21	----	no
total hip	13:42959038_AATTTT_A	33	13:42959038:A:AATTTT	13	42959038	0.0284236	-0.13065	0.0320365	3.53e-11	-0.116246	0.026257	9.58e-06	-0.192535	0.03607	9.46e-08	-0.054544	0.053417	0.308	3	1	----	no
total hip	rs1014659	33	13:42895166:C:T	13	42895166	0.653451	-0.0364041	0.00812864	4.67e-09	-0.044214	0.00829	9.7e-08	-0.033795	0.011287	0.00276	-0.009768	0.016909	0.564	20	20	----	yes
total hip	rs116926994	33	13:43077245:A:G	13	43077245	0.0233511	-0.121407	0.0138202	5.97e-10	-0.106002	0.025557	3.37e-05	-0.14956	0.035686	2.79e-05	-0.126609	0.059308	0.0329	1	1	----	yes
total hip	rs11840862	33	13:42956463:A:G	13	42956463	0.700675	0.0508735	0.0028637	2.68e-15	0.047511	0.008706	4.86e-08	0.056749	0.01187	1.77e-06	0.051564	0.016107	0.00139	1	1	++++	no
total hip	rs138818878	33	13:43148546:C:G	13	43148546	0.0290689	-0.107206	0.00653458	3.39e-09	-0.108153	0.023733	5.21e-06	-0.097489	0.032641	0.00283	-0.129986	0.055339	0.019	3	3	----	yes
total hip	rs17457561	33	13:42964203:A:G	13	42964203	0.241704	0.0492428	0.00988617	1.01e-12	0.040916	0.009173	8.19e-06	0.049986	0.012544	6.77e-05	0.083931	0.019186	1.25e-05	2	2	++++	yes
total hip	rs238257	33	13:42924883:C:G	13	42924883	0.507006	-0.0505284	0.0079521	1.39e-17	-0.05325	0.007931	1.92e-11	-0.058335	0.010811	6.86e-08	-0.023548	0.015657	0.134	1	1	----	yes
total hip	rs238277	33	13:42936418:G:T	13	42936418	0.350936	-0.0456507	0.00814813	2.31e-13	-0.049802	0.008358	2.56e-09	-0.05141	0.011357	6e-06	-0.017603	0.016416	0.284	25	25	----	yes
total hip	rs34001253	33	13:43083293:A:G	13	43083293	0.0329544	-0.112316	0.0185686	3.01e-11	-0.105829	0.02298	4.13e-06	-0.150169	0.032083	2.87e-06	-0.073821	0.039646	0.0627	3	3	----	yes
total hip	rs35300208	33	13:42956641:C:G	13	42956641	0.221339	-0.0388868	0.010892	4.94e-08	-0.050751	0.009519	9.8e-08	-0.03144	0.012995	0.0156	-0.006822	0.019216	0.723	57	55	----	yes
total hip	rs528717566	33	13:43032066:A:G	13	43032066	0.39687	0.0408068	0.00509237	5.88e-10	0.047086	0.008808	9.06e-08	0.031482	0.011957	0.00847	0.035821	0.017812	0.0444	32	30	++++	no
total hip	rs536239342	33	13:42948155:C:CA	13	42948155	0.636713	0.041792	0.0023226	2.6e-10	0.041367	0.008836	2.86e-06	0.045725	0.012123	0.000164	0.03526	0.017505	0.044	1	1	++++	yes
total hip	rs56343257	33	13:43050542:C:T	13	43050542	0.53111	0.0434868	0.00652194	6.85e-11	0.0507	0.008879	1.16e-08	0.038415	0.012108	0.00151	0.024521	0.018257	0.181	1	1	++++	yes
total hip	rs61533138	33	13:42988521:C:G	13	42988521	0.0470719	-0.0796964	0.023544	1.39e-08	-0.068843	0.019345	0.000374	-0.130559	0.026841	1.17e-06	-0.038479	0.031478	0.223	60	6	----	yes
total hip	rs61960954	33	13:43022906:A:G	13	43022906	0.111019	0.0547552	0.0124881	9.02e-09	0.046097	0.01263	0.000264	0.052063	0.017184	0.00245	0.101179	0.027061	0.000187	3	3	++++	yes
total hip	rs665632	33	13:43106514:C:T	13	43106514	0.187461	0.0435207	0.00774266	1.27e-08	0.034381	0.010221	0.00077	0.051421	0.013904	0.000218	0.063397	0.020648	0.00215	39	39	++++	yes
total hip	rs73172267	33	13:43050421:C:T	13	43050421	0.270965	0.0471878	0.0104055	1.89e-12	0.057468	0.008933	1.29e-10	0.042778	0.012083	0.0004	0.013065	0.018601	0.483	1	1	++++	yes
total hip	rs7327510	33	13:42988924:A:G	13	42988924	0.470747	-0.0513674	0.00437361	3.47e-18	-0.056792	0.007953	9.4e-13	-0.043384	0.010797	5.88e-05	-0.047058	0.015792	0.0029	40	36	----	no
total hip	rs7328773	33	13:42959293:A:G	13	42959293	0.237977	-0.045327	0.00831433	7.19e-11	-0.040447	0.009371	1.6e-05	-0.040323	0.012702	0.0015	-0.073406	0.018008	4.61e-05	15	15	----	yes
total hip	rs758487200	33	13:43137799:C:CA	13	43137799	0.725312	-0.0422635	0.00627627	8.36e-10	-0.043354	0.00918	2.34e-06	-0.050125	0.012691	7.85e-05	-0.021796	0.018206	0.232	1	1	----	yes
total hip	rs7988075	33	13:42945572:C:T	13	42945572	0.245692	-0.0437905	0.00808173	1.89e-10	-0.05122	0.009185	2.47e-08	-0.042508	0.012642	0.000774	-0.017557	0.018104	0.333	5	5	----	yes
total hip	rs7995240	33	13:42913933:A:G	13	42913933	0.502357	-0.0442797	0.00868665	6.75e-14	-0.048862	0.007901	6.3e-10	-0.049865	0.010763	3.62e-06	-0.01373	0.015849	0.387	4	4	----	yes
total hip	rs7995775	33	13:42933413:A:G	13	42933413	0.346233	0.04658	0.00686609	9.74e-14	0.051132	0.008358	9.57e-10	0.049093	0.011357	1.55e-05	0.022212	0.016967	0.191	13	10	++++	yes
total hip	rs9533089	33	13:42951012:A:T	13	42951012	0.404052	0.0448689	0.00828048	8.22e-14	0.052333	0.008019	6.83e-11	0.043565	0.010944	6.89e-05	0.017137	0.016237	0.292	1	1	++++	yes
total hip	rs9533094	33	13:42965837:A:G	13	42965837	0.479941	0.0678619	0.00447553	3.47e-18	0.072326	0.007883	4.7e-20	0.066179	0.010779	8.33e-10	0.053781	0.015669	0.000601	10	2	++++	no
total hip	rs9562401	33	13:42990400:A:G	13	42990400	0.227666	-0.0403381	0.00401769	1.11e-08	-0.039126	0.00952	3.97e-05	-0.036052	0.012854	0.00504	-0.053568	0.018344	0.00351	31	31	----	no
total hip	rs34163979	34	14:35452572:C:CTT	14	35452572	0.563936	0.0346385	0.00774157	6.52e-09	0.040665	0.007996	3.69e-07	0.035977	0.010899	0.000965	0.008288	0.015802	0.6	98	93	++++	no
total hip	rs2414098	35	15:51537806:C:T	15	51537806	0.618294	-0.0363733	0.00522601	2.59e-09	-0.029824	0.00817	0.000263	-0.044129	0.011043	6.45e-05	-0.04589	0.016604	0.00573	11	11	----	no
total hip	rs9933589	36	16:78328892:G:T	16	78328892	0.288208	0.0359321	0.00468116	4.45e-08	0.033259	0.008775	0.000151	0.04538	0.011974	0.000151	0.026278	0.017596	0.137	6	6	++++	yes
total hip	rs11654422	38	17:44950237:A:G	17	44950237	0.294539	0.0372816	0.00797225	1.38e-08	0.043157	0.008863	1.14e-06	0.03961	0.011888	0.000863	0.010233	0.017215	0.552	2	2	++++	yes
total hip	rs28496749	37	17:38133545:C:T	17	38133545	0.43543	-0.0369288	0.00238465	3.43e-09	-0.034173	0.008365	4.41e-05	-0.039046	0.011357	0.000587	-0.043371	0.016747	0.00963	5	5	----	no
total hip	rs3785889	38	17:45005830:A:G	17	45005830	0.504513	0.0332412	0.00622724	2.43e-08	0.041055	0.007976	2.66e-07	0.022715	0.01087	0.0367	0.024754	0.01586	0.121	1	1	++++	yes
total hip	rs3935280	37	17:38189055:A:G	17	38189055	0.609189	0.0346336	0.00527189	1.14e-08	0.031121	0.00812	0.000129	0.032573	0.011054	0.00322	0.053002	0.016183	0.00107	65	64	++++	yes
total hip	rs4580194	37	17:38126477:A:G	17	38126477	0.433098	-0.0354092	0.00626464	3.53e-09	-0.031643	0.008036	8.24e-05	-0.032264	0.010859	0.00297	-0.05752	0.016129	0.000364	16	11	----	yes
total hip	rs4968290	38	17:45047384:C:T	17	45047384	0.451443	0.0338639	0.00765039	1.6e-08	0.043405	0.008031	6.53e-08	0.020174	0.010942	0.0652	0.025444	0.015833	0.109	24	22	++++	no
total hip	rs56030650	37	17:38131187:A:C	17	38131187	0.469937	-0.0372347	0.00431112	2.86e-10	-0.033053	0.007907	2.92e-05	-0.038532	0.010733	0.000332	-0.051112	0.015795	0.00124	63	59	----	yes
total hip	rs60372268	38	17:44947756:A:G	17	44947756	0.295124	0.0397679	0.00823652	9.26e-10	0.049187	0.008796	2.27e-08	0.034122	0.011792	0.00382	0.017101	0.016714	0.307	4	4	++++	yes
total hip	rs11082450	39	18:43120276:A:G	18	43120276	0.0901952	0.0579429	0.012926	2.37e-08	0.073888	0.014196	1.95e-07	0.032152	0.019346	0.0966	0.051751	0.024625	0.0356	23	18	++++	no
total hip	rs2193635	39	18:43096236:C:T	18	43096236	0.181112	0.0565792	0.0119277	2.09e-13	0.06496	0.010422	4.61e-10	0.031107	0.014181	0.0284	0.075157	0.019372	0.000106	15	10	++++	no
total hip	rs2957150	40	18:60080311:A:G	18	60080311	0.642896	-0.0346551	0.00460788	1.82e-08	-0.04009	0.008242	1.17e-06	-0.030126	0.011229	0.0073	-0.022806	0.016394	0.165	6	6	----	yes
total hip	rs884205	40	18:60054857:A:C	18	60054857	0.750905	-0.039636	0.00367314	9.15e-09	-0.043629	0.009185	2.05e-06	-0.032017	0.012418	0.00993	-0.040412	0.019332	0.0367	1	1	----	no
Diaphysis (n=234)
diaphysis	1:221039630_AT_A	3	1:221039630:A:AT	1	221039630	0.818191	0.050625	0.0127544	7.24e-10	0.035774	0.010937	0.00109	0.063902	0.014703	1.4e-05	0.085036	0.02342	0.000285	12	12	++++	no
diaphysis	rs12740961	2	1:196660733:C:T	1	196660733	0.148007	0.0481094	0.0045299	4.41e-08	0.049429	0.011801	2.82e-05	0.053	0.016074	0.000978	0.033106	0.022983	0.15	49	45	++++	yes
diaphysis	rs2744820	1	1:11365015:A:G	1	11365015	0.301971	0.0376252	0.00716494	3.19e-08	0.030401	0.009155	0.000898	0.053019	0.012416	1.96e-05	0.03334	0.017709	0.0598	113	111	++++	no
diaphysis	rs34621709	3	1:220980078:A:C	1	220980078	0.165332	-0.0494828	0.009846	5.12e-09	-0.037319	0.011286	0.000946	-0.066873	0.015144	1.01e-05	-0.060835	0.024024	0.0115	11	11	----	no
diaphysis	rs13016815	4	2:42191377:C:T	2	42191377	0.16635	0.0466879	0.00790158	3.66e-08	0.037132	0.011237	0.000953	0.057344	0.015306	0.000181	0.064214	0.024093	0.00771	30	30	++++	yes
diaphysis	rs2119172	4	2:42194039:A:G	2	42194039	0.141377	0.0507981	0.00646959	2.1e-08	0.043198	0.012026	0.000329	0.063475	0.016329	0.000102	0.054125	0.025777	0.0358	52	52	++++	yes
diaphysis	rs2374385	4	2:42194758:A:G	2	42194758	0.203696	0.0443065	0.00659648	1.35e-08	0.036661	0.010433	0.000442	0.057608	0.014119	4.51e-05	0.045883	0.021179	0.0303	22	22	++++	yes
diaphysis	3:12216517_AT_A	5	3:12216517:A:AT	3	12216517	0.0642498	0.0930136	0.00232405	4.22e-13	0.090173	0.01698	1.12e-07	0.096559	0.023449	3.84e-05	0.097347	0.035677	0.00638	1	1	++++	no
diaphysis	3:12337013_ATT_A	5	3:12337013:A:ATT	3	12337013	0.216833	0.0475812	0.00571575	1.82e-09	0.054595	0.010566	2.4e-07	0.040177	0.014218	0.00473	0.034916	0.021987	0.114	6	6	++++	yes
diaphysis	rs11128596	5	3:12343117:A:C	3	12343117	0.244953	0.0427318	0.00748722	5.53e-09	0.052158	0.009824	1.12e-07	0.03014	0.013209	0.0226	0.032624	0.019909	0.102	36	36	++++	yes
diaphysis	rs1152001	5	3:12471862:A:G	3	12471862	0.795516	-0.0655042	0.0120221	2.31e-16	-0.075884	0.010637	9.89e-13	-0.064122	0.014387	8.33e-06	-0.023477	0.022228	0.291	1	1	----	yes
diaphysis	rs11705805	5	3:12662370:A:G	3	12662370	0.436396	0.0345805	0.00595005	4.43e-08	0.03543	0.008467	2.87e-05	0.024953	0.011487	0.0298	0.051942	0.016855	0.00207	104	104	++++	no
diaphysis	rs11715234	5	3:12317310:A:C	3	12317310	0.0733404	0.10249	0.00866364	1.73e-17	0.112655	0.015811	1.06e-12	0.090869	0.022002	3.64e-05	0.082041	0.035041	0.0193	19	19	++++	yes
diaphysis	rs11719186	5	3:12352605:A:T	3	12352605	0.258958	0.0433509	0.00895844	2.26e-09	0.053712	0.009672	2.83e-08	0.034697	0.01305	0.00785	0.018916	0.02019	0.349	65	65	++++	no
diaphysis	rs11923081	8	3:132439403:A:C	3	132439403	0.114348	0.0623537	0.00461479	3.26e-10	0.057072	0.013178	1.49e-05	0.071674	0.017912	6.31e-05	0.063414	0.027874	0.023	76	74	++++	yes
diaphysis	rs12636458	5	3:12589685:C:T	3	12589685	0.102161	0.0619378	0.00543914	4.5e-09	0.068174	0.014193	1.57e-06	0.057693	0.019354	0.00288	0.047197	0.027406	0.0851	2	2	++++	yes
diaphysis	rs13077227	5	3:12241766:A:G	3	12241766	0.0627924	0.096587	0.00463594	9.24e-14	0.094886	0.01703	2.54e-08	0.092964	0.023511	7.7e-05	0.11447	0.037946	0.00257	42	40	++++	yes
diaphysis	rs1354034	7	3:56849749:C:T	3	56849749	0.593715	0.0404331	0.00479861	2.6e-10	0.035466	0.008554	3.39e-05	0.042862	0.011591	0.000219	0.055382	0.017325	0.00141	1	1	++++	yes
diaphysis	rs139007959	5	3:12468710:A:ATTCCGTTTAGGCCCACTGTGATTCTGATGG	3	12468710	0.652263	-0.044786	0.00251077	2.43e-11	-0.04778	0.00895	9.44e-08	-0.042021	0.012185	0.000564	-0.038555	0.018227	0.0345	15	15	----	yes
diaphysis	rs143888770	5	3:12316352:C:T	3	12316352	0.0242268	0.12281	0.0161844	2.69e-09	0.141824	0.026885	1.35e-07	0.097682	0.038201	0.0107	0.090159	0.059945	0.134	2	2	++++	yes
diaphysis	rs17036101	5	3:12277845:A:G	3	12277845	0.061177	0.100676	0.00584044	1.42e-14	0.106396	0.017199	6.21e-10	0.088202	0.023731	0.000202	0.104786	0.038221	0.00613	64	62	++++	yes
diaphysis	rs17672009	5	3:12292963:A:G	3	12292963	0.0461386	-0.082801	0.00742386	3.05e-08	-0.074957	0.019921	0.00017	-0.098391	0.026993	0.000269	-0.079999	0.041454	0.0537	13	13	----	yes
diaphysis	rs183181489	5	3:12329279:C:T	3	12329279	0.237416	0.0571741	0.0020007	1.89e-14	0.054905	0.009845	2.47e-08	0.059276	0.013482	1.12e-05	0.062761	0.021716	0.00387	1	1	++++	no
diaphysis	rs34856298	5	3:12440205:A:G	3	12440205	0.0300655	0.105615	0.00440253	2.01e-08	0.109727	0.024543	7.81e-06	0.096159	0.034224	0.00496	0.109645	0.056886	0.054	4	4	++++	yes
diaphysis	rs35240997	5	3:12379351:A:G	3	12379351	0.212455	0.0471109	0.0108404	9.42e-10	0.060307	0.010238	3.88e-09	0.027168	0.013811	0.0492	0.036881	0.021893	0.0922	2	2	++++	yes
diaphysis	rs3856806	5	3:12475557:C:T	3	12475557	0.126069	0.0699302	0.00983285	1.36e-13	0.081478	0.012509	7.41e-11	0.058494	0.01712	0.000635	0.045005	0.02677	0.0929	1	1	++++	yes
diaphysis	rs3885307	5	3:12376414:A:G	3	12376414	0.24469	0.0406497	0.0101775	2.82e-08	0.052779	0.00984	8.19e-08	0.030668	0.013255	0.0207	0.014675	0.019479	0.451	2	2	++++	yes
diaphysis	rs545210244	5	3:12337753:C:CAAAAAAA	3	12337753	0.161027	0.0631832	0.00374093	3.86e-13	0.067435	0.011674	7.68e-09	0.055536	0.015712	0.000409	0.063061	0.02347	0.00723	1	1	++++	yes
diaphysis	rs59101559	5	3:12274676:C:T	3	12274676	0.0908545	0.0642738	0.0164363	4.9e-09	0.072754	0.014828	9.31e-07	0.077858	0.020491	0.000146	0.011961	0.027159	0.66	1	1	++++	yes
diaphysis	rs6445826	7	3:56848999:C:T	3	56848999	0.489892	0.0370334	0.00724975	7.6e-09	0.030101	0.008531	0.000419	0.039519	0.01162	0.000672	0.061133	0.017709	0.000559	2	2	++++	yes
diaphysis	rs6771792	5	3:12301472:C:T	3	12301472	0.0621475	0.0972498	0.00393074	7.06e-14	0.100398	0.017304	6.6e-09	0.08867	0.024012	0.000223	0.102372	0.034249	0.00282	1	1	++++	yes
diaphysis	rs6781687	5	3:12216260:A:G	3	12216260	0.0666435	0.0897582	0.00413005	9.09e-13	0.089935	0.016886	1.01e-07	0.096007	0.0234	4.09e-05	0.077735	0.031611	0.0141	14	13	++++	no
diaphysis	rs727682	5	3:12152820:A:G	3	12152820	0.0653938	0.0928292	0.00290608	2.69e-13	0.090428	0.016903	8.85e-08	0.092722	0.023413	7.5e-05	0.102656	0.033803	0.0024	16	12	++++	yes
diaphysis	rs7638903	5	3:12383714:A:G	3	12383714	0.122438	0.110374	0.00804819	3.47e-18	0.120102	0.01269	3.08e-21	0.095437	0.017248	3.17e-08	0.102816	0.027224	0.000161	11	1	++++	no
diaphysis	rs7639267	6	3:52568805:G:T	3	52568805	0.557208	0.0347665	0.00328936	3.59e-08	0.036288	0.00841	1.61e-05	0.037115	0.011432	0.00119	0.022898	0.017338	0.188	118	114	++++	yes
diaphysis	rs895095	5	3:12437674:A:T	3	12437674	0.266739	0.0541554	0.00445684	3.9e-14	0.059589	0.009478	3.27e-10	0.046254	0.012933	0.000349	0.048634	0.020416	0.0174	2	2	++++	yes
diaphysis	rs9808956	5	3:12215656:A:G	3	12215656	0.0991274	0.0634378	0.0114499	1.4e-09	0.061768	0.014263	1.49e-05	0.083994	0.019618	1.87e-05	0.03517	0.025007	0.161	1	1	++++	yes
diaphysis	6:121869304_TAAGATTTTGTCTTATGGA_T	9	6:121869304:T:TAAGATTTTGTCTTATGGA	6	121869304	0.140141	-0.049378	0.0144635	4.71e-08	-0.034288	0.011906	0.00398	-0.079828	0.01634	1.04e-06	-0.044089	0.02639	0.0949	16	16	----	yes
diaphysis	6:151873449_AT_A	11	6:151873449:A:AT	6	151873449	0.702857	-0.049859	0.00568209	4.04e-13	-0.043883	0.00914	1.59e-06	-0.053443	0.012435	1.75e-05	-0.067567	0.019136	0.000417	6	6	----	yes
diaphysis	6:151910770_AC_A	11	6:151910770:A:AC	6	151910770	0.177555	0.0605226	0.0103152	3.11e-13	0.049311	0.011124	9.33e-06	0.082196	0.015096	5.22e-08	0.058313	0.022157	0.00851	1	1	++++	yes
diaphysis	rs10872673	11	6:151855593:G:T	6	151855593	0.589483	-0.0565505	0.00694971	3.47e-18	-0.049932	0.008572	5.75e-09	-0.071433	0.011588	7.12e-10	-0.050576	0.016965	0.00289	37	19	----	yes
diaphysis	rs111570815	11	6:151868132:G:GA	6	151868132	0.768658	-0.0430282	0.0106728	9.71e-09	-0.038053	0.009973	0.000138	-0.035693	0.013586	0.00861	-0.082106	0.020865	8.37e-05	1	1	----	no
diaphysis	rs112563803	11	6:151893810:A:G	6	151893810	0.116847	0.0645193	0.00609626	8.81e-11	0.058396	0.013204	9.79e-06	0.067814	0.017816	0.000142	0.084805	0.028634	0.00307	14	14	++++	yes
diaphysis	rs12206813	11	6:151875373:A:G	6	151875373	0.18173	0.0655152	0.00687639	9.51e-16	0.057403	0.010813	1.13e-07	0.078912	0.014716	8.26e-08	0.069547	0.023155	0.00269	5	5	++++	yes
diaphysis	rs1807906	11	6:151894716:A:G	6	151894716	0.174275	0.0601384	0.00966982	4.5e-13	0.04914	0.011052	8.77e-06	0.079825	0.015032	1.12e-07	0.061692	0.02307	0.0075	1	1	++++	yes
diaphysis	rs3020332	11	6:152008924:C:T	6	152008924	0.449322	-0.0354223	0.00226883	2.01e-08	-0.032601	0.008413	0.000108	-0.039253	0.011353	0.000546	-0.038583	0.017655	0.0289	22	21	----	yes
diaphysis	rs35082199	11	6:151863016:C:T	6	151863016	0.675261	-0.0525915	0.00296971	7.43e-15	-0.049282	0.009076	5.68e-08	-0.05877	0.012294	1.77e-06	-0.052366	0.01793	0.0035	22	22	----	yes
diaphysis	rs4869738	11	6:151892151:G:T	6	151892151	0.77168	-0.0421425	0.00840629	2.03e-08	-0.037014	0.00998	0.000209	-0.038699	0.01359	0.00441	-0.073161	0.02103	0.000506	1	1	----	yes
diaphysis	rs4869739	11	6:151901802:A:T	6	151901802	0.297419	0.0675603	0.00946551	3.47e-18	0.06105	0.009244	4.03e-11	0.087374	0.012472	2.49e-12	0.05175	0.017574	0.00325	33	9	++++	yes
diaphysis	rs4870030	11	6:151849842:A:G	6	151849842	0.722961	-0.0407659	0.00149226	7.03e-09	-0.041262	0.009398	1.15e-05	-0.038034	0.012871	0.00313	-0.044629	0.018848	0.0181	2	2	----	no
diaphysis	rs57960590	11	6:151911979:C:T	6	151911979	0.11362	0.0619923	0.0118137	6.01e-10	0.049639	0.013283	0.000188	0.069974	0.017907	9.34e-05	0.100098	0.02906	0.000575	1	1	++++	yes
diaphysis	rs6557150	11	6:151881264:G:T	6	151881264	0.69728	-0.0489667	0.00342536	8.16e-13	-0.045043	0.009133	8.18e-07	-0.052011	0.012425	2.86e-05	-0.05837	0.018552	0.00167	21	21	----	yes
diaphysis	rs6914419	10	6:130436472:C:T	6	130436472	0.378435	0.0364126	0.00470524	2.02e-08	0.03863	0.008598	7.04e-06	0.039465	0.011747	0.000781	0.018818	0.018374	0.306	2	2	++++	yes
diaphysis	rs6915088	11	6:151896379:G:T	6	151896379	0.116114	0.0627652	0.00981717	2e-10	0.051066	0.013152	0.000104	0.073822	0.017796	3.37e-05	0.087298	0.027381	0.00144	8	8	++++	yes
diaphysis	rs6916386	11	6:151853773:C:G	6	151853773	0.112901	0.0617226	0.00514423	6.42e-10	0.055931	0.013248	2.43e-05	0.066572	0.01786	0.000194	0.076654	0.028966	0.00815	6	6	++++	yes
diaphysis	rs754619588	11	6:151863018:T:TA	6	151863018	0.825082	-0.0471996	0.00821001	2.33e-08	-0.039487	0.011188	0.000418	-0.050209	0.015268	0.00101	-0.075409	0.024066	0.00175	2	2	----	no
diaphysis	rs7749563	11	6:151900657:C:G	6	151900657	0.180485	0.0517808	0.0137956	2.31e-10	0.051454	0.011059	3.29e-06	0.073614	0.01508	1.07e-06	0.013124	0.020351	0.519	3	2	++++	no
diaphysis	rs78258746	11	6:151874544:A:G	6	151874544	0.113666	0.0682201	0.0116998	7.34e-12	0.0575	0.013181	1.31e-05	0.072223	0.017808	5.01e-05	0.109967	0.029165	0.000165	21	21	++++	no
diaphysis	rs78991249	9	6:121874915:C:T	6	121874915	0.102384	-0.0588235	0.0017321	1.28e-08	-0.056785	0.013542	2.77e-05	-0.061267	0.018662	0.00103	-0.062805	0.031163	0.0439	7	7	----	no
diaphysis	rs9321208	10	6:130433290:A:G	6	130433290	0.34377	0.0368983	0.00703434	2.4e-08	0.040257	0.008766	4.39e-06	0.041257	0.011902	0.000528	0.01028	0.018905	0.587	13	13	++++	yes
diaphysis	7:120970768_GAAAAAAA_G	13	7:120970768:G:GAAAAAAA	7	120970768	0.401196	-0.0506759	0.0052581	7.15e-14	-0.054017	0.009025	2.19e-09	-0.039998	0.012263	0.00113	-0.061052	0.018602	0.00104	1	1	----	yes
diaphysis	7:96126317_GTA_G	12	7:96126317:G:GTA	7	96126317	0.295761	-0.0456914	0.00230889	9.52e-10	-0.045355	0.009969	5.4e-06	-0.049436	0.013618	0.000284	-0.038887	0.020121	0.0533	1	1	----	yes
diaphysis	7:96334671_CA_C	12	7:96334671:C:CA	7	96334671	0.513953	-0.0443253	0.00583738	4.82e-12	-0.051488	0.008588	2.05e-09	-0.033465	0.011527	0.0037	-0.039555	0.017611	0.0247	30	30	----	yes
diaphysis	7:96363297_ATTTT_A	12	7:96363297:A:ATTTT	7	96363297	0.61743	-0.0362654	0.00612983	4.33e-08	-0.040639	0.008848	4.39e-06	-0.037573	0.011851	0.00153	-0.013903	0.018523	0.453	1	1	----	no
diaphysis	rs10232709	13	7:120924369:G:T	7	120924369	0.356724	-0.0520388	0.000537032	2.76e-15	-0.051698	0.008767	3.74e-09	-0.05313	0.011938	8.59e-06	-0.050974	0.018177	0.00506	20	19	----	no
diaphysis	rs10258890	12	7:96243946:C:T	7	96243946	0.702255	0.0449793	0.00345359	5.6e-11	0.042883	0.009167	2.91e-06	0.043296	0.012496	0.000531	0.057184	0.018483	0.00198	9	9	++++	yes
diaphysis	rs10281460	12	7:96115099:A:G	7	96115099	0.768707	-0.0461056	0.00523724	9.35e-10	-0.052486	0.010051	1.79e-07	-0.03634	0.013527	0.00723	-0.041768	0.02105	0.0473	2	2	----	yes
diaphysis	rs10464592	12	7:96230686:A:G	7	96230686	0.438309	0.0504652	0.00538577	1.5e-15	0.057072	0.008457	1.51e-11	0.043664	0.011432	0.000136	0.038434	0.017271	0.0261	35	35	++++	yes
diaphysis	rs11438472	12	7:96138305:C:CT	7	96138305	0.654245	-0.0591089	0.00764096	1.04e-17	-0.068696	0.009207	8.71e-14	-0.047673	0.012399	0.000123	-0.045382	0.018831	0.0161	1	1	----	yes
diaphysis	rs12530658	12	7:96163621:A:G	7	96163621	0.695548	0.0415881	0.00303753	1.13e-09	0.043032	0.00915	2.58e-06	0.035643	0.012471	0.00427	0.048428	0.018056	0.00733	68	66	++++	yes
diaphysis	rs12539842	13	7:120921328:A:G	7	120921328	0.0620559	-0.0827551	0.0197159	2.02e-10	-0.075411	0.01725	1.26e-05	-0.118313	0.02352	4.92e-07	-0.029093	0.036813	0.43	1	1	----	yes
diaphysis	rs151218739	12	7:96214256:A:G	7	96214256	0.274871	-0.0458556	0.00354249	1.5e-10	-0.045591	0.00952	1.7e-06	-0.041258	0.012963	0.00147	-0.057847	0.0199	0.00367	23	19	----	yes
diaphysis	rs1524927	12	7:96371732:C:T	7	96371732	0.427334	0.0429655	0.00646634	1.79e-11	0.050984	0.008532	2.32e-09	0.03387	0.011527	0.00331	0.02999	0.01764	0.0892	34	34	++++	no
diaphysis	rs17284876	13	7:120869464:G:T	7	120869464	0.180997	-0.0499983	0.00801322	8.47e-10	-0.043441	0.010825	6e-05	-0.050372	0.014664	0.000593	-0.078891	0.023084	0.000635	1	1	----	yes
diaphysis	rs17356657	13	7:120853581:C:T	7	120853581	0.212195	-0.0522338	0.00628536	9.66e-12	-0.050512	0.010185	7.09e-07	-0.046099	0.013815	0.000848	-0.075167	0.021691	0.000532	1	1	----	no
diaphysis	rs17508777	13	7:120918463:C:G	7	120918463	0.205499	-0.0600439	0.00856497	1.16e-14	-0.064667	0.010332	3.92e-10	-0.043447	0.014009	0.00193	-0.079967	0.021974	0.000276	11	9	----	yes
diaphysis	rs2707466	13	7:120979089:C:T	7	120979089	0.450559	-0.0769249	0.00250973	6.94e-18	-0.079953	0.008386	1.59e-21	-0.072098	0.011392	2.5e-10	-0.075232	0.01699	9.63e-06	17	1	----	yes
diaphysis	rs2707521	13	7:120940436:C:T	7	120940436	0.382976	-0.0500222	0.00306514	7.98e-15	-0.050544	0.00862	4.55e-09	-0.053768	0.011724	4.53e-06	-0.039887	0.017196	0.0204	18	15	----	yes
diaphysis	rs2952559	13	7:120920169:C:G	7	120920169	0.180488	0.0448112	0.0129646	4.62e-08	0.061295	0.011046	2.89e-08	0.026312	0.014912	0.0777	0.021027	0.021406	0.327	2	2	++++	yes
diaphysis	rs2952565	13	7:121017812:C:T	7	121017812	0.824018	-0.0497999	0.00643831	2.47e-09	-0.056567	0.011119	3.65e-07	-0.036447	0.014909	0.0146	-0.052846	0.023889	0.0271	1	1	----	yes
diaphysis	rs34898775	12	7:96215448:G:T	7	96215448	0.310478	-0.0417021	0.000818446	7.89e-10	-0.040788	0.009039	6.42e-06	-0.043398	0.012342	0.000439	-0.041721	0.018494	0.0242	30	28	----	no
diaphysis	rs4132568	12	7:96134981:A:C	7	96134981	0.538542	-0.0417884	0.00394104	3.05e-11	-0.046703	0.008392	2.64e-08	-0.035166	0.011352	0.00196	-0.036246	0.017358	0.0369	7	7	----	yes
diaphysis	rs4566970	12	7:96160388:A:G	7	96160388	0.270477	-0.041756	0.00458196	4.1e-09	-0.046156	0.009455	1.07e-06	-0.031897	0.012936	0.0138	-0.04539	0.019358	0.0191	6	6	----	yes
diaphysis	rs4729260	12	7:96117918:C:G	7	96117918	0.669014	-0.0613019	0.00740219	3.47e-18	-0.070569	0.008944	3.08e-15	-0.048767	0.011984	4.73e-05	-0.051423	0.018597	0.0057	20	2	----	yes
diaphysis	rs549349346	12	7:96216965:G:GT	7	96216965	0.545896	0.0412179	0.00305513	2.72e-10	0.044985	0.008713	2.44e-07	0.037123	0.011872	0.00178	0.034791	0.017677	0.0491	1	1	++++	yes
diaphysis	rs56219125	13	7:120972291:C:CGT	7	120972291	0.580207	-0.0400737	0.00775029	2.46e-09	-0.049252	0.008895	3.1e-08	-0.030642	0.012136	0.0118	-0.020979	0.019169	0.275	1	1	----	yes
diaphysis	rs62476338	13	7:120960271:C:G	7	120960271	0.371137	-0.0568325	0.00480908	3.47e-18	-0.056493	0.00874	1.04e-10	-0.050512	0.011807	1.9e-05	-0.072775	0.017895	4.81e-05	2	2	----	yes
diaphysis	rs6465515	12	7:96157189:C:T	7	96157189	0.674316	0.0380135	0.00298156	1.36e-08	0.041246	0.008985	4.44e-06	0.031687	0.012265	0.00979	0.038628	0.017461	0.0271	24	22	++++	yes
diaphysis	rs6465525	12	7:96188528:C:T	7	96188528	0.274132	-0.0445823	0.00305934	2.77e-10	-0.044775	0.009425	2.04e-06	-0.039977	0.01283	0.00185	-0.05411	0.019214	0.00487	3	3	----	no
diaphysis	rs71170242	13	7:120941834:C:CGT	7	120941834	0.374285	-0.050944	0.00384363	5.53e-15	-0.049496	0.008691	1.26e-08	-0.058002	0.011828	9.45e-07	-0.040989	0.01784	0.0217	15	15	----	yes
diaphysis	rs73228322	12	7:96248708:A:G	7	96248708	0.257444	-0.0425208	0.00502657	3.97e-09	-0.044106	0.009613	4.48e-06	-0.033597	0.013115	0.0105	-0.056284	0.019908	0.00471	4	4	----	no
diaphysis	rs757117242	13	7:121199337:A:AC	7	121199337	0.413491	-0.0358652	0.0093071	2.05e-08	-0.047415	0.008512	2.56e-08	-0.02145	0.011593	0.0643	-0.019599	0.017661	0.268	79	77	----	no
diaphysis	rs7787512	12	7:96131103:C:T	7	96131103	0.653758	-0.0564151	0.00771232	1.04e-17	-0.065858	0.008822	8.43e-14	-0.042017	0.011854	0.000394	-0.050227	0.018111	0.00556	3	2	----	yes
diaphysis	rs79836318	12	7:96212308:A:T	7	96212308	0.679936	0.041575	0.00183609	7.32e-10	0.043123	0.009039	1.85e-06	0.041629	0.012341	0.000744	0.035429	0.017845	0.0472	52	50	++++	no
diaphysis	rs798901	13	7:120920406:C:T	7	120920406	0.527519	-0.0374685	0.00398552	3.38e-09	-0.035475	0.008438	2.63e-05	-0.034913	0.011487	0.00238	-0.051943	0.017481	0.00297	2	2	----	no
diaphysis	rs798902	13	7:120920258:A:G	7	120920258	0.322188	-0.0473806	0.00790552	1.89e-12	-0.047901	0.008989	9.94e-08	-0.035632	0.012146	0.00336	-0.072281	0.018444	8.95e-05	1	1	----	yes
diaphysis	rs798906	13	7:120918740:C:T	7	120918740	0.392921	-0.0370113	0.00524359	7.89e-09	-0.038084	0.008582	9.12e-06	-0.028156	0.011678	0.016	-0.051826	0.01715	0.00252	17	17	----	yes
diaphysis	rs917726	13	7:121018857:A:T	7	121018857	0.275803	-0.0960892	0.00367497	6.94e-18	-0.10053	0.009381	9.09e-27	-0.091676	0.012745	6.42e-13	-0.087424	0.019288	5.9e-06	23	11	----	no
diaphysis	8:119940920_CAG_C	14	8:119940920:C:CAG	8	119940920	0.134126	0.0549872	0.00571055	3.3e-09	0.057687	0.012536	4.21e-06	0.059563	0.016939	0.000438	0.035801	0.024066	0.138	5	5	++++	no
diaphysis	8:120086192_TATATACAC_T	14	8:120086192:T:TATATACAC	8	120086192	0.17512	0.0458306	0.0138906	3.38e-08	0.045491	0.011254	5.31e-05	0.067437	0.015215	9.36e-06	0.00632	0.020877	0.762	13	1	++++	yes
diaphysis	rs10106925	14	8:119980332:A:G	8	119980332	0.195919	0.0511519	0.0021519	1.09e-10	0.053861	0.010628	4.04e-07	0.0475	0.014387	0.000963	0.048312	0.021163	0.0226	4	4	++++	no
diaphysis	rs10112995	14	8:119932511:A:G	8	119932511	0.624411	-0.0489129	0.00550363	8.84e-14	-0.044097	0.008795	5.35e-07	-0.049352	0.011819	2.98e-05	-0.067637	0.017797	0.000146	2	1	----	yes
diaphysis	rs10955919	14	8:120020918:C:G	8	120020918	0.541375	0.0640206	0.00453173	3.47e-18	0.058524	0.008395	3.18e-12	0.070053	0.011505	1.17e-09	0.073987	0.017534	2.47e-05	118	10	++++	yes
diaphysis	rs11295467	14	8:120022088:A:T	8	120022088	0.360437	0.0517453	0.00248381	1.4e-13	0.050262	0.009344	7.51e-08	0.050505	0.012721	7.19e-05	0.060562	0.018911	0.00138	1	1	++++	yes
diaphysis	rs117190825	14	8:119899225:A:G	8	119899225	0.120906	0.0580142	0.00131786	3.17e-09	0.058799	0.013053	6.67e-06	0.05544	0.017523	0.00156	0.060928	0.027774	0.0284	7	5	++++	yes
diaphysis	rs11784196	14	8:119818018:A:G	8	119818018	0.0793887	0.0770997	0.00716551	3.58e-11	0.079015	0.01555	3.77e-07	0.084151	0.020826	5.34e-05	0.051154	0.032758	0.12	15	15	++++	no
diaphysis	rs12545372	14	8:119822573:A:T	8	119822573	0.563594	-0.045322	0.00315068	1.38e-12	-0.042301	0.008566	7.92e-07	-0.052082	0.011627	7.51e-06	-0.042736	0.017109	0.0127	11	11	----	yes
diaphysis	rs13264172	14	8:120012861:A:T	8	120012861	0.537148	0.0693039	0.00510268	3.47e-18	0.06326	0.008392	4.85e-14	0.075038	0.011454	5.77e-11	0.082092	0.017426	2.5e-06	97	14	++++	yes
diaphysis	rs1485300	14	8:120082253:C:G	8	120082253	0.669205	0.0470868	0.00162458	2.75e-12	0.048966	0.00886	3.29e-08	0.043857	0.012321	0.000373	0.046104	0.019208	0.0165	62	60	++++	yes
diaphysis	rs16891617	14	8:119886889:C:T	8	119886889	0.0907135	0.062076	0.0048714	1.57e-08	0.063964	0.01463	1.26e-05	0.066079	0.019809	0.000851	0.044398	0.030485	0.146	13	13	++++	yes
diaphysis	rs1825512	14	8:119999531:A:G	8	119999531	0.37617	0.0450888	0.00497867	3.5e-12	0.039124	0.008651	6.13e-06	0.05069	0.011787	1.72e-05	0.057242	0.017566	0.00114	6	3	++++	yes
diaphysis	rs1982762	14	8:119947810:C:T	8	119947810	0.342907	0.0476292	0.0065542	8.09e-13	0.040078	0.008902	6.75e-06	0.060937	0.012063	4.4e-07	0.048865	0.017947	0.00649	7	2	++++	yes
diaphysis	rs200456965	14	8:119950207:T:TATA	8	119950207	0.0380384	0.119897	0.0239884	7.02e-13	0.141656	0.022195	1.78e-10	0.114582	0.030364	0.000162	0.038284	0.046098	0.406	4	4	++++	yes
diaphysis	rs202017646	14	8:120089498:T:TC	8	120089498	0.103136	0.0619973	0.0179396	3.38e-09	0.066425	0.013967	1.98e-06	0.081312	0.019068	2.01e-05	-0.000337	0.028673	0.991	9	2	+++-	yes
diaphysis	rs2326048	14	8:119867689:A:G	8	119867689	0.56578	-0.0535601	0.00248522	7.29e-17	-0.050541	0.008584	3.95e-09	-0.058304	0.011701	6.29e-07	-0.055421	0.017154	0.00126	66	29	----	no
diaphysis	rs2450086	14	8:120073114:A:G	8	120073114	0.363292	0.0412244	0.0110617	5.08e-10	0.028441	0.008835	0.00131	0.051857	0.012055	1.71e-05	0.070953	0.018114	9.03e-05	1	1	++++	yes
diaphysis	rs2875845	14	8:119949768:A:G	8	119949768	0.158654	0.0600625	0.00433675	3.47e-12	0.062913	0.011598	5.84e-08	0.061754	0.015535	7.05e-05	0.044729	0.023318	0.0551	9	9	++++	no
diaphysis	rs3103970	14	8:119859758:C:G	8	119859758	0.573604	-0.0540005	0.00209038	4.16e-17	-0.051459	0.008557	1.84e-09	-0.056619	0.011685	1.29e-06	-0.058738	0.017465	0.000774	3	2	----	yes
diaphysis	rs3133585	14	8:119837151:A:G	8	119837151	0.563387	-0.0507724	0.00278065	1.42e-15	-0.047423	0.008497	2.41e-08	-0.056134	0.011541	1.18e-06	-0.052594	0.017228	0.00229	9	9	----	yes
diaphysis	rs3134036	14	8:119821860:A:G	8	119821860	0.463854	-0.0454699	0.00456514	7.74e-13	-0.042784	0.00844	4.02e-07	-0.054535	0.01146	1.96e-06	-0.03563	0.017725	0.0445	9	9	----	yes
diaphysis	rs3134049	14	8:119942643:G:T	8	119942643	0.458028	-0.0732002	0.00516213	3.47e-18	-0.066897	0.008412	1.87e-15	-0.080513	0.011531	2.94e-12	-0.083809	0.017644	2.07e-06	66	21	----	yes
diaphysis	rs3134058	14	8:119954108:A:G	8	119954108	0.404404	0.0585639	0.00619656	3.47e-18	0.054937	0.008536	1.27e-10	0.071044	0.011641	1.06e-09	0.045716	0.017424	0.00871	21	2	++++	no
diaphysis	rs3134076	14	8:119832617:A:G	8	119832617	0.671802	-0.0473336	0.00163608	2.09e-12	-0.045582	0.008965	3.71e-07	-0.050794	0.012279	3.53e-05	-0.046945	0.018334	0.0106	4	4	----	yes
diaphysis	rs35617243	14	8:119888121:C:T	8	119888121	0.311819	0.0517429	0.00727994	5.11e-14	0.043448	0.009169	2.17e-06	0.058242	0.012375	2.53e-06	0.072197	0.019073	0.000155	3	3	++++	yes
diaphysis	rs36079622	14	8:119994235:C:CT	8	119994235	0.161544	0.0650619	0.0022681	7.82e-14	0.062251	0.01165	9.17e-08	0.068075	0.015708	1.47e-05	0.069855	0.023748	0.00328	66	3	++++	yes
diaphysis	rs374698638	14	8:119939790:A:AT	8	119939790	0.417	0.0385452	0.00356033	2.41e-08	0.034715	0.009166	0.000153	0.041158	0.012518	0.00101	0.049372	0.01935	0.0109	1	1	++++	yes
diaphysis	rs4380972	14	8:120050081:C:T	8	120050081	0.876486	0.059388	0.00743213	5.59e-10	0.052282	0.012674	3.72e-05	0.075415	0.017471	1.6e-05	0.053493	0.026701	0.0452	1	1	++++	no
diaphysis	rs4537331	14	8:120105185:A:C	8	120105185	0.114378	0.0591275	0.0146785	1.87e-09	0.060141	0.013217	5.37e-06	0.079156	0.017873	9.51e-06	0.012583	0.026067	0.63	25	23	++++	no
diaphysis	rs56232778	14	8:120062448:A:C	8	120062448	0.232612	-0.0575917	0.00358703	8.29e-14	-0.054072	0.010057	7.63e-08	-0.060107	0.013838	1.42e-05	-0.070374	0.024291	0.00378	2	2	----	yes
diaphysis	rs56413724	14	8:120148880:A:G	8	120148880	0.138647	0.0505664	0.0148606	2.33e-08	0.051763	0.012235	2.35e-05	0.07101	0.016446	1.59e-05	0.0047	0.023426	0.841	61	10	++++	yes
diaphysis	rs572522011	14	8:119826775:A:AGG	8	119826775	0.063748	0.0860963	0.00956757	3.82e-10	0.092	0.018257	4.7e-07	0.089946	0.024935	0.00031	0.050961	0.038339	0.185	4	4	++++	yes
diaphysis	rs57450365	14	8:119828080:A:C	8	119828080	0.0954442	0.0602027	0.00950727	2.07e-08	0.067162	0.014383	3.03e-06	0.062273	0.019333	0.0013	0.026464	0.029345	0.368	21	19	++++	yes
diaphysis	rs5894461	14	8:119875748:T:TAC	8	119875748	0.607858	-0.049732	0.0101129	3.21e-13	-0.037569	0.009155	4.08e-05	-0.069407	0.012355	1.95e-08	-0.055181	0.018326	0.00262	1	1	----	yes
diaphysis	rs58958654	14	8:119783793:A:G	8	119783793	0.0831299	0.0625266	0.0113778	4.21e-08	0.061633	0.015605	7.84e-05	0.080881	0.020755	9.76e-05	0.031587	0.028188	0.263	1	1	++++	no
diaphysis	rs6469784	14	8:119939462:C:T	8	119939462	0.131344	0.0534059	0.00157777	1.11e-08	0.05376	0.012473	1.65e-05	0.055123	0.01688	0.00111	0.047888	0.02578	0.0633	3	1	++++	no
diaphysis	rs6985025	14	8:119906671:A:T	8	119906671	0.775795	-0.0492398	0.00389418	6.35e-11	-0.053067	0.010186	1.91e-07	-0.048343	0.013704	0.00042	-0.037132	0.019418	0.0559	3	3	----	no
diaphysis	rs7008617	14	8:119801704:G:T	8	119801704	0.399592	0.0354608	0.0056398	3.91e-08	0.028825	0.008628	0.000836	0.046698	0.011717	6.75e-05	0.037674	0.017425	0.0307	49	47	++++	yes
diaphysis	rs71569777	14	8:119927181:T:TGCTCTCTCGCTCTCTCGCTCTCTC	8	119927181	0.723045	-0.0596836	0.00563587	1.51e-16	-0.053476	0.009647	2.98e-08	-0.063821	0.01313	1.2e-06	-0.076137	0.019629	0.000107	1	1	----	yes
diaphysis	rs72682406	14	8:120030933:C:T	8	120030933	0.147462	0.0629073	0.00163375	1.56e-12	0.064118	0.011877	6.75e-08	0.059484	0.01615	0.000232	0.06557	0.024211	0.00678	3	3	++++	yes
diaphysis	rs754555389	14	8:119946009:T:TTTAAAACA	8	119946009	0.128899	0.0696141	0.00136932	1.76e-13	0.071248	0.012579	1.49e-08	0.066977	0.016979	8e-05	0.068776	0.026664	0.00992	42	38	++++	no
diaphysis	rs759395146	14	8:119871321:G:GA	8	119871321	0.121419	0.0595934	0.00284199	4.71e-09	0.062715	0.013643	4.31e-06	0.05765	0.018305	0.00165	0.05117	0.027709	0.0648	10	10	++++	yes
diaphysis	rs7825904	14	8:119929288:C:T	8	119929288	0.814393	-0.0536898	0.00250493	3.31e-11	-0.054516	0.010904	5.77e-07	-0.049151	0.01468	0.000814	-0.060079	0.021278	0.00477	3	3	----	yes
diaphysis	rs78397456	14	8:119746935:A:G	8	119746935	0.0312676	0.111994	0.0158635	1.21e-09	0.128777	0.024305	1.2e-07	0.099103	0.032603	0.00238	0.05983	0.056598	0.291	3	3	++++	no
diaphysis	rs78639357	14	8:119901210:C:CA	8	119901210	0.690336	-0.0432305	0.00551624	7.36e-09	-0.038991	0.010007	9.79e-05	-0.042279	0.013592	0.00188	-0.062278	0.020028	0.00189	1	1	----	no
diaphysis	rs78834199	14	8:119890051:A:C	8	119890051	0.148173	0.0601498	0.00255615	1.55e-11	0.059287	0.011892	6.2e-07	0.064644	0.016038	5.57e-05	0.053077	0.024939	0.0334	13	11	++++	no
diaphysis	rs80074088	14	8:119805578:G:T	8	119805578	0.0409868	0.121321	0.0151204	2.43e-14	0.133536	0.02114	2.7e-10	0.120555	0.028394	2.19e-05	0.065529	0.045986	0.155	6	6	++++	no
diaphysis	rs9693335	14	8:119811791:C:T	8	119811791	0.784062	-0.0431357	0.00797679	1.61e-08	-0.047784	0.01015	2.51e-06	-0.047056	0.013886	0.000703	-0.014203	0.021025	0.499	19	17	----	no
diaphysis	rs9942821	14	8:119995697:A:G	8	119995697	0.0341847	0.112263	0.0264664	1.39e-10	0.129686	0.023124	2.06e-08	0.11961	0.031697	0.000162	0.013091	0.049858	0.793	5	5	++++	no
diaphysis	rs566405365	15	9:100753408:C:CT	9	100753408	0.210022	-0.0462996	0.0110761	3.69e-09	-0.060161	0.010492	9.88e-09	-0.027669	0.014358	0.054	-0.030776	0.020898	0.142	20	17	----	yes
diaphysis	rs8181197	16	9:133469990:A:T	9	133469990	0.35837	0.0375926	0.00968382	1.14e-08	0.04966	0.008779	1.56e-08	0.021596	0.011889	0.0693	0.023182	0.018221	0.204	21	21	++++	yes
diaphysis	rs17476364	17	10:71094504:C:T	10	71094504	0.105532	-0.0594855	0.0062309	6.15e-09	-0.052067	0.013444	0.000109	-0.070893	0.018171	9.59e-05	-0.06607	0.031838	0.0381	2	2	----	yes
diaphysis	rs4919420	18	10:101806252:A:G	10	101806252	0.411789	-0.0390531	0.00700341	7.67e-10	-0.031105	0.008426	0.000224	-0.045638	0.011517	7.43e-05	-0.058592	0.017709	0.000942	21	19	----	yes
diaphysis	rs10741694	19	11:16286183:C:T	11	16286183	0.632825	0.0436383	0.00436926	2.01e-11	0.044929	0.008665	2.18e-07	0.03604	0.011767	0.00221	0.055908	0.018044	0.00196	2	2	++++	yes
diaphysis	rs4757390	19	11:16298532:A:T	11	16298532	0.602836	0.0444779	0.00233559	4.23e-12	0.046874	0.008567	4.49e-08	0.039512	0.011647	0.000694	0.045687	0.017475	0.00895	30	30	++++	no
diaphysis	rs11049254	20	12:28134960:C:T	12	28134960	0.198236	0.0538725	0.00295721	8.87e-12	0.056072	0.01045	8.11e-08	0.047764	0.014225	0.000787	0.059039	0.022677	0.00925	8	8	++++	yes
diaphysis	rs33083	20	12:28139312:A:G	12	28139312	0.805571	-0.0508883	0.00342608	1.77e-10	-0.055051	0.010574	1.94e-07	-0.044643	0.014401	0.00194	-0.047243	0.022634	0.037	1	1	----	yes
diaphysis	rs42294	20	12:28137869:G:T	12	28137869	0.756661	-0.0432481	0.0020548	4.81e-09	-0.042272	0.009798	1.61e-05	-0.041899	0.01339	0.00177	-0.050857	0.020738	0.0143	2	2	----	yes
diaphysis	rs61915978	20	12:28128889:C:G	12	28128889	0.224663	0.0488284	0.00410488	1.03e-10	0.053641	0.010039	9.18e-08	0.044407	0.013762	0.00128	0.038286	0.020783	0.0655	4	4	++++	no
diaphysis	rs76301015	20	12:28128832:A:G	12	28128832	0.158984	0.0533265	0.009205	6.72e-10	0.062194	0.011358	4.38e-08	0.033767	0.015598	0.0304	0.060915	0.025517	0.0171	2	2	++++	yes
diaphysis	13:42884992_CA_C	21	13:42884992:C:CA	13	42884992	0.390727	-0.0397903	0.00466403	1.77e-09	-0.035441	0.008824	5.92e-05	-0.049733	0.011961	3.23e-05	-0.035304	0.018136	0.0516	23	21	----	no
diaphysis	13:42949052_TC_T	21	13:42949052:T:TC	13	42949052	0.0480377	-0.129831	0.0191281	3.47e-18	-0.106692	0.020068	1.07e-07	-0.167894	0.027773	1.5e-09	-0.140978	0.037073	0.000145	54	4	----	yes
diaphysis	13:43184477_AAAAAAG_A	21	13:43184477:A:AAAAAAG	13	43184477	0.545655	-0.0352946	0.00472678	2.57e-08	-0.032982	0.008441	9.35e-05	-0.03214	0.011501	0.0052	-0.052379	0.017419	0.00265	1	1	----	yes
diaphysis	13:43190592_CT_C	21	13:43190592:C:CT	13	43190592	0.901593	-0.0866978	0.0100306	3.77e-14	-0.074212	0.015406	1.47e-06	-0.098985	0.021129	2.82e-06	-0.108171	0.029259	0.000221	1	1	----	yes
diaphysis	rs11069845	22	13:111103362:A:C	13	111103362	0.690486	-0.0389474	0.00568479	1.2e-08	-0.040895	0.009118	7.3e-06	-0.028499	0.012487	0.0226	-0.053597	0.018334	0.00347	1	1	----	no
diaphysis	rs11281370	21	13:43171311:T:TACATGTC	13	43171311	0.915125	-0.0941387	0.0200083	5.45e-16	-0.116814	0.015316	2.45e-14	-0.073645	0.021344	0.000561	-0.039644	0.032473	0.223	3	1	----	yes
diaphysis	rs113468474	21	13:43391068:A:G	13	43391068	0.0180154	-0.186216	0.0209231	2.15e-15	-0.169773	0.030305	2.14e-08	-0.231331	0.04322	8.72e-08	-0.153425	0.072442	0.0342	1	1	----	yes
diaphysis	rs11427059	21	13:42934076:T:TA	13	42934076	0.352139	-0.0481763	0.00513779	3.79e-13	-0.042823	0.008863	1.38e-06	-0.059062	0.01203	9.16e-07	-0.045886	0.018	0.0109	25	25	----	no
diaphysis	rs117427451	21	13:43083724:A:C	13	43083724	0.00676156	-0.249436	0.0481848	4.32e-10	-0.27038	0.052789	3.04e-07	-0.162021	0.071593	0.0237	-0.381474	0.117651	0.00121	1	1	----	yes
diaphysis	rs12428019	21	13:43369700:A:T	13	43369700	0.35047	-0.0388316	0.00170214	8.97e-09	-0.039521	0.009002	1.15e-05	-0.035766	0.012088	0.0031	-0.043389	0.019116	0.0234	26	26	----	no
diaphysis	rs12854504	21	13:42983701:G:T	13	42983701	0.0478738	-0.129282	0.0212547	3.47e-18	-0.103098	0.020221	3.44e-07	-0.172346	0.028052	8.12e-10	-0.140117	0.034113	4.03e-05	70	6	----	no
diaphysis	rs12861586	21	13:42910464:A:C	13	42910464	0.0915284	-0.0663307	0.0166161	1.58e-09	-0.046592	0.014691	0.00152	-0.09907	0.019956	6.91e-07	-0.074475	0.029677	0.0123	5	1	----	yes
diaphysis	rs140806044	21	13:42658075:A:G	13	42658075	0.00698074	-0.228207	0.0376696	4.41e-09	-0.249117	0.05134	1.25e-06	-0.152881	0.071028	0.0314	-0.311933	0.109384	0.00436	5	5	----	no
diaphysis	rs143264208	21	13:43173508:C:T	13	43173508	0.0762235	0.10067	0.0199919	5.2e-17	0.122954	0.015648	4.01e-15	0.077525	0.021768	0.00037	0.044029	0.036654	0.231	7	1	++++	yes
diaphysis	rs17536176	21	13:43108420:A:T	13	43108420	0.0746718	-0.0767475	0.00553833	1.89e-10	-0.076771	0.015622	8.95e-07	-0.069802	0.02171	0.00133	-0.098622	0.038655	0.0109	5	5	----	yes
diaphysis	rs17536280	21	13:43136581:C:T	13	43136581	0.435663	-0.0734552	0.00858018	6.94e-18	-0.065235	0.008348	5.65e-15	-0.076694	0.011425	1.94e-11	-0.102114	0.017541	6.01e-09	33	5	----	yes
diaphysis	rs17537539	21	13:43384048:G:T	13	43384048	0.0706121	-0.0831323	0.00959633	1.53e-11	-0.093163	0.016009	5.94e-09	-0.063059	0.022218	0.00454	-0.085461	0.039071	0.0288	4	4	----	yes
diaphysis	rs17596972	21	13:43186005:A:G	13	43186005	0.105535	0.0797781	0.0133443	6.04e-15	0.065658	0.013664	1.56e-06	0.087709	0.01844	1.98e-06	0.120966	0.028062	1.66e-05	23	16	++++	yes
diaphysis	rs182455415	21	13:43036235:C:T	13	43036235	0.00776164	0.323313	0.0306731	6.94e-18	0.337245	0.050481	2.41e-11	0.341594	0.065327	1.73e-07	0.202621	0.111254	0.0686	4	3	++++	yes
diaphysis	rs238257	21	13:42924883:C:G	13	42924883	0.507275	-0.0479857	0.00218029	2.4e-14	-0.049102	0.00839	4.88e-09	-0.049385	0.01143	1.57e-05	-0.040176	0.017145	0.0192	1	1	----	yes
diaphysis	rs34076303	21	13:43185310:T:TG	13	43185310	0.876656	-0.0820126	0.00824962	1.39e-17	-0.071699	0.0129	2.76e-08	-0.092642	0.017399	1.02e-07	-0.099357	0.025409	9.29e-05	17	1	----	yes
diaphysis	rs34723116	21	13:42960625:C:T	13	42960625	0.269616	-0.0553514	0.00507689	4.91e-15	-0.058984	0.009409	3.66e-10	-0.056615	0.012907	1.18e-05	-0.037401	0.019215	0.0517	4	4	----	no
diaphysis	rs35017585	22	13:111112222:A:AT	13	111112222	0.596479	-0.0542272	0.00397201	2.08e-17	-0.056964	0.00853	2.45e-11	-0.045982	0.011615	7.55e-05	-0.061282	0.017325	0.000407	63	63	----	yes
diaphysis	rs35517783	21	13:42936067:C:G	13	42936067	0.0417401	-0.113196	0.0164321	5.97e-13	-0.092518	0.021073	1.15e-05	-0.137116	0.028787	1.92e-06	-0.143269	0.041221	0.000512	3	3	----	yes
diaphysis	rs368531244	21	13:43189421:C:CT	13	43189421	0.407318	-0.052765	0.0103851	1.85e-15	-0.042874	0.00883	1.23e-06	-0.056475	0.011942	2.28e-06	-0.087931	0.018674	2.53e-06	3	3	----	yes
diaphysis	rs374150666	21	13:43275044:A:T	13	43275044	0.054362	0.0785141	0.0225557	2.68e-08	0.104244	0.018323	1.31e-08	0.047269	0.025521	0.064	0.021515	0.044591	0.63	2	2	++++	yes
diaphysis	rs3803233	22	13:111119146:A:T	13	111119146	0.4936	-0.0451037	0.00281548	6.8e-13	-0.045087	0.008342	6.52e-08	-0.041143	0.011419	0.000316	-0.054309	0.01734	0.00176	21	21	----	yes
diaphysis	rs41396049	21	13:43170092:C:G	13	43170092	0.02005	-0.136621	0.0242339	1.38e-09	-0.110604	0.02932	0.000163	-0.16116	0.04121	9.22e-05	-0.210451	0.068327	0.00208	2	2	----	yes
diaphysis	rs4141625	21	13:42838655:C:T	13	42838655	0.378731	-0.0370702	0.00234083	1.73e-08	-0.039027	0.008768	8.56e-06	-0.036979	0.011874	0.00186	-0.028865	0.018187	0.114	19	19	----	yes
diaphysis	rs536239342	21	13:42948155:C:CA	13	42948155	0.637122	0.0415851	0.00743388	3.18e-09	0.035533	0.009345	0.000145	0.04139	0.012803	0.00125	0.067428	0.019147	0.000432	1	1	++++	yes
diaphysis	rs567504685	21	13:42959067:A:AT	13	42959067	0.0200762	-0.150142	0.0098276	1.87e-09	-0.163063	0.035114	3.43e-06	-0.143069	0.048516	0.0032	-0.129709	0.052284	0.0133	13	5	----	no
diaphysis	rs71429412	21	13:42921537:A:G	13	42921537	0.0391747	-0.118363	0.0211685	3.96e-13	-0.091871	0.021886	2.71e-05	-0.146844	0.029769	8.14e-07	-0.161027	0.042912	0.000178	4	4	----	yes
diaphysis	rs7317323	21	13:42957489:C:T	13	42957489	0.060168	-0.11071	0.016905	4.51e-17	-0.097907	0.017928	4.76e-08	-0.148713	0.024909	2.39e-09	-0.089813	0.031238	0.00405	62	5	----	no
diaphysis	rs7318403	22	13:111094302:G:T	13	111094302	0.730653	-0.0456706	0.00203893	1.22e-10	-0.046717	0.00948	8.35e-07	-0.046939	0.012795	0.000245	-0.038289	0.019511	0.0497	3	3	----	no
diaphysis	rs78322597	21	13:42852039:C:T	13	42852039	0.0944369	-0.0654621	0.00963026	1.6e-09	-0.055921	0.014276	8.98e-05	-0.085865	0.019572	1.17e-05	-0.058874	0.031965	0.0655	3	3	----	yes
diaphysis	rs7988075	21	13:42945572:C:T	13	42945572	0.245324	-0.0450631	0.00435323	6.9e-10	-0.049622	0.009714	3.28e-07	-0.035774	0.01335	0.00737	-0.046569	0.019888	0.0193	5	5	----	yes
diaphysis	rs7992086	22	13:111114920:A:G	13	111114920	0.758348	-0.046156	0.00731183	3.58e-10	-0.047812	0.009828	1.17e-06	-0.05414	0.013295	4.67e-05	-0.020722	0.020203	0.305	5	5	----	yes
diaphysis	rs7995240	21	13:42913933:A:G	13	42913933	0.502576	-0.0398489	0.00407109	2.27e-10	-0.044522	0.008367	1.04e-07	-0.035993	0.011369	0.00155	-0.028676	0.017396	0.0993	4	4	----	no
diaphysis	rs8001611	21	13:42965694:C:T	13	42965694	0.518229	-0.0480673	0.00637745	1.81e-14	-0.052337	0.008349	3.69e-10	-0.034932	0.011389	0.00217	-0.059963	0.017242	0.000508	10	6	----	yes
diaphysis	rs9521760	22	13:111091231:A:G	13	111091231	0.727657	-0.0458195	0.00420822	7.22e-11	-0.051018	0.009402	5.79e-08	-0.04028	0.012732	0.00157	-0.036837	0.019095	0.0538	1	1	----	yes
diaphysis	rs9525645	21	13:43159925:A:G	13	43159925	0.826515	-0.0914675	0.00474714	3.47e-18	-0.097327	0.011037	1.22e-18	-0.08332	0.015105	3.48e-08	-0.084963	0.022911	0.000211	54	3	----	yes
diaphysis	rs9533089	21	13:42951012:A:T	13	42951012	0.40421	0.0376374	0.00520372	3.77e-09	0.034407	0.008484	5.01e-05	0.035588	0.011562	0.00209	0.056764	0.017823	0.00146	1	1	++++	yes
diaphysis	rs9533141	21	13:43109557:A:C	13	43109557	0.917826	-0.0712331	0.0147163	6.58e-10	-0.088828	0.015478	9.58e-09	-0.0566	0.021281	0.00783	-0.034987	0.029685	0.239	5	1	----	yes
diaphysis	rs9533146	21	13:43117900:A:G	13	43117900	0.469614	-0.0629954	0.00681187	3.47e-18	-0.056557	0.008334	1.18e-11	-0.065415	0.011445	1.12e-08	-0.085943	0.017583	1.04e-06	26	5	----	yes
diaphysis	rs9567018	21	13:43256315:C:T	13	43256315	0.26953	-0.0438273	0.00276933	6.5e-10	-0.044067	0.009396	2.75e-06	-0.039818	0.012728	0.00178	-0.053126	0.020543	0.00973	18	18	----	no
diaphysis	rs9567030	21	13:43309586:A:C	13	43309586	0.213395	-0.0491852	0.00785429	1.9e-10	-0.046356	0.010239	5.98e-06	-0.043013	0.013788	0.00183	-0.079334	0.022519	0.000429	15	15	----	yes
diaphysis	rs10132997	23	14:35215552:C:T	14	35215552	0.482719	0.0350342	0.00873515	3.45e-08	0.025967	0.008418	0.00204	0.053634	0.011566	3.54e-06	0.031583	0.017643	0.0735	15	15	++++	no
diaphysis	rs5809704	24	14:75784922:G:GT	14	75784922	0.291175	0.0456657	0.0082901	9.22e-11	0.054463	0.009392	6.73e-09	0.028484	0.012597	0.0238	0.049094	0.02003	0.0144	3	3	++++	yes
diaphysis	rs2414098	25	15:51537806:C:T	15	51537806	0.61797	-0.0394601	0.0082804	1.2e-09	-0.029405	0.008654	0.00068	-0.049803	0.011644	1.91e-05	-0.058715	0.018224	0.0013	11	11	----	yes
diaphysis	rs236532	26	17:68219001:C:T	17	68219001	0.604456	-0.03604	0.00291499	2.47e-08	-0.039426	0.00862	4.81e-06	-0.030184	0.011719	0.01	-0.035122	0.017702	0.0473	6	6	----	no
diaphysis	18:60029970_TA_T	27	18:60029970:T:TA	18	60029970	0.656819	-0.0480015	0.00450446	6.46e-13	-0.053178	0.008873	2.08e-09	-0.043616	0.012126	0.000323	-0.035769	0.018453	0.0526	3	3	----	yes
diaphysis	18:60043511_CT_C	27	18:60043511:C:CT	18	60043511	0.777403	-0.0515853	0.00889128	2.14e-10	-0.061309	0.010851	1.63e-08	-0.045449	0.014792	0.00213	-0.025526	0.021859	0.243	1	1	----	no
diaphysis	rs17070072	27	18:60205542:G:T	18	60205542	0.66173	-0.0395862	0.00363422	2.6e-09	-0.042304	0.008833	1.69e-06	-0.040159	0.012112	0.000915	-0.026657	0.018269	0.145	5	5	----	yes
diaphysis	rs2957124	27	18:60058229:A:G	18	60058229	0.589671	-0.0537935	0.00341732	2.78e-17	-0.057764	0.008501	1.11e-11	-0.046919	0.011555	4.91e-05	-0.052753	0.017352	0.00238	17	17	----	yes
diaphysis	rs2957150	27	18:60080311:A:G	18	60080311	0.643348	-0.0538999	0.00309835	1.72e-16	-0.057743	0.008717	3.53e-11	-0.049393	0.011835	3e-05	-0.047941	0.017996	0.00774	6	6	----	yes
diaphysis	rs3017360	27	18:60058547:A:G	18	60058547	0.527914	-0.0529253	0.00498621	3.47e-17	-0.059039	0.008368	1.76e-12	-0.04634	0.011411	4.9e-05	-0.042172	0.017109	0.0139	10	10	----	yes
diaphysis	rs34938752	27	18:60168214:T:TA	18	60168214	0.735703	-0.0449899	0.00567363	3.35e-09	-0.040729	0.010111	5.63e-05	-0.056977	0.013863	3.96e-05	-0.035956	0.020893	0.0853	1	1	----	yes
diaphysis	rs386804044	27	18:60039226:G:GT	18	60039226	0.468977	-0.0382878	0.00287449	1.5e-09	-0.037017	0.008417	1.11e-05	-0.043635	0.011417	0.000135	-0.030934	0.017848	0.0831	3	3	----	no
diaphysis	rs62098355	27	18:60026822:A:G	18	60026822	0.206668	0.0568232	0.00128588	2.25e-13	0.058253	0.01027	1.43e-08	0.055688	0.013999	6.96e-05	0.053073	0.021978	0.0158	6	6	++++	no
diaphysis	rs6567279	27	18:60063532:C:G	18	60063532	0.430202	-0.0387944	0.00487197	8.68e-10	-0.044716	0.008422	1.12e-07	-0.029708	0.011441	0.00943	-0.034461	0.01755	0.0496	3	3	----	yes
diaphysis	rs8094884	27	18:60028128:A:G	18	60028128	0.460342	-0.0347994	0.00871487	3.32e-08	-0.041153	0.008339	8.04e-07	-0.036153	0.011458	0.00162	-0.003006	0.017683	0.865	3	2	----	yes
diaphysis	rs9646629	27	18:60051199:C:G	18	60051199	0.634434	-0.0418735	0.00407687	2.07e-10	-0.041212	0.008792	2.79e-06	-0.03713	0.011851	0.00175	-0.05605	0.0183	0.00221	2	2	----	yes
diaphysis	rs9807129	27	18:60097697:A:G	18	60097697	0.60819	-0.0359401	0.00455943	3.63e-08	-0.041592	0.008687	1.71e-06	-0.028147	0.011868	0.0179	-0.029702	0.017856	0.0964	6	6	----	yes
diaphysis	20:38826623_TA_T	29	20:38826623:T:TA	20	38826623	0.11634	-0.0566391	0.00720534	8.09e-09	-0.047664	0.013109	0.000278	-0.067288	0.017675	0.000142	-0.070121	0.027261	0.0101	8	8	----	yes
diaphysis	rs540124715	28	20:10970723:G:GA	20	10970723	0.377451	-0.037153	0.00932911	1.19e-08	-0.028781	0.008633	0.000857	-0.039232	0.011876	0.000957	-0.06921	0.018124	0.000137	6	6	----	no
diaphysis	rs6078002	28	20:10979010:A:C	20	10979010	0.286648	-0.0516838	0.00807308	9.78e-14	-0.043204	0.009186	2.58e-06	-0.057233	0.012595	5.53e-06	-0.076987	0.019653	9.01e-05	30	30	----	yes
diaphysis	rs6108784	28	20:10964366:C:T	20	10964366	0.414647	-0.0375304	0.0101188	4.45e-09	-0.030194	0.00848	0.000371	-0.035673	0.011654	0.00222	-0.074089	0.017776	3.11e-05	6	6	----	yes
diaphysis	rs62185671	28	20:10977878:A:G	20	10977878	0.617208	0.0354691	0.0013384	4.22e-08	0.033827	0.008573	7.97e-05	0.037529	0.011824	0.00151	0.037904	0.017888	0.0342	15	15	++++	yes
diaphysis	rs8114628	28	20:10941849:A:G	20	10941849	0.256358	-0.0442046	0.00890571	8.81e-10	-0.03439	0.009554	0.00032	-0.051737	0.013072	7.57e-05	-0.070413	0.020325	0.000534	18	18	----	yes
diaphysis	21:36926852_CT_C	30	21:36926852:C:CT	21	36926852	0.532559	-0.0462747	0.00507939	2.15e-13	-0.046833	0.008388	2.38e-08	-0.052699	0.01145	4.19e-06	-0.029086	0.017375	0.0943	103	103	----	yes
diaphysis	rs12482734	30	21:36962513:C:T	21	36962513	0.360607	-0.0408405	0.00470559	4.49e-10	-0.046702	0.00873	8.85e-08	-0.033531	0.011887	0.0048	-0.032758	0.017916	0.0676	34	34	----	yes
diaphysis	rs2835029	30	21:36972948:C:T	21	36972948	0.368806	-0.0380631	0.00427893	5.22e-09	-0.042449	0.008701	1.08e-06	-0.02894	0.011851	0.0147	-0.04025	0.017642	0.0227	29	29	----	no
diaphysis	rs435063	30	21:36894536:C:T	21	36894536	0.407425	0.0357596	0.00627367	2.29e-08	0.036114	0.008526	2.3e-05	0.044162	0.011605	0.000143	0.014999	0.017568	0.393	64	64	++++	yes
diaphysis	rs7283593	30	21:36972392:A:G	21	36972392	0.479101	0.0430156	0.00467175	7.68e-12	0.046108	0.008351	3.39e-08	0.044558	0.011427	9.67e-05	0.026102	0.017355	0.134	14	14	++++	yes
diaphysis	rs990557	30	21:36914708:G:T	21	36914708	0.364257	-0.040963	0.0055536	3.47e-10	-0.047706	0.008717	4.45e-08	-0.034307	0.011872	0.00386	-0.028068	0.017624	0.113	24	24	----	yes
Spine (n=310)
spine	1:155222001_CT_C	4	1:155222001:C:CT	1	155222001	0.255609	0.0373936	0.00427876	3.25e-08	0.042833	0.009239	3.56e-06	0.029462	0.012244	0.0162	0.034271	0.016991	0.0438	101	97	++++	no
spine	1:155519818_CT_C	4	1:155519818:C:CT	1	155519818	0.273948	0.0423746	0.0103558	1.39e-10	0.055677	0.00894	4.77e-10	0.027871	0.011886	0.0191	0.023306	0.017291	0.179	120	104	++++	no
spine	1:155908616_GT_G	4	1:155908616:G:GT	1	155908616	0.621316	-0.0387792	0.00699828	1.26e-09	-0.038039	0.00865	1.11e-05	-0.049717	0.011489	1.51e-05	-0.018387	0.016717	0.272	28	24	----	yes
spine	1:22681366_AT_A	1	1:22681366:A:AT	1	22681366	0.267325	-0.0414803	0.00704053	8.05e-09	-0.046276	0.009693	1.83e-06	-0.026956	0.013024	0.0385	-0.05386	0.01892	0.00443	1	1	----	no
spine	1:22732763_TCCA_T	1	1:22732763:T:TCCA	1	22732763	0.122722	-0.0540983	0.00876353	2.03e-09	-0.042756	0.01225	0.000484	-0.06651	0.016248	4.26e-05	-0.069702	0.02337	0.00287	16	16	----	no
spine	1:65892680_CA_C	3	1:65892680:C:CA	1	65892680	0.358503	-0.035724	0.00406002	2.55e-08	-0.03359	0.00862	9.76e-05	-0.043639	0.011573	0.000164	-0.026755	0.017183	0.121	4	4	----	no
spine	1:66091656_ACACT_A	3	1:66091656:A:ACACT	1	66091656	0.122058	-0.0559904	0.0134411	4.79e-09	-0.072023	0.012593	1.09e-08	-0.037078	0.016975	0.029	-0.025313	0.029411	0.39	1	1	----	yes
spine	rs10889556	3	1:65969552:A:G	1	65969552	0.726179	0.0417403	0.00822383	2.45e-10	0.05223	0.008906	4.54e-09	0.030382	0.01191	0.0109	0.026133	0.017295	0.133	99	62	++++	no
spine	rs10889576	3	1:66168566:C:T	1	66168566	0.794644	0.0584488	0.0111223	8.55e-16	0.072438	0.00988	2.32e-13	0.046465	0.013284	0.00047	0.033646	0.018137	0.0636	65	13	++++	yes
spine	rs11208722	3	1:66171001:A:C	1	66171001	0.667722	-0.0389514	0.00914447	6.42e-10	-0.050414	0.008441	2.36e-09	-0.025749	0.011287	0.0227	-0.02153	0.017445	0.218	1	1	----	yes
spine	rs11417022	3	1:66073835:G:GT	1	66073835	0.390958	-0.0370502	0.00922033	6.36e-09	-0.048253	0.008604	2.06e-08	-0.019297	0.011434	0.0915	-0.032492	0.017128	0.0579	7	1	----	yes
spine	rs12022410	3	1:66153933:A:G	1	66153933	0.533455	-0.03387	0.00988666	1.08e-08	-0.046428	0.007962	5.55e-09	-0.018458	0.01063	0.0825	-0.017955	0.01606	0.264	79	4	----	yes
spine	rs12025977	3	1:66166603:A:T	1	66166603	0.179897	-0.0632535	0.0115436	1.65e-16	-0.077846	0.010354	5.64e-14	-0.048301	0.013872	0.000498	-0.039609	0.020119	0.049	106	21	----	yes
spine	rs12032720	4	1:155274960:C:G	1	155274960	0.263179	0.0392509	0.00639213	4.55e-09	0.047451	0.009082	1.77e-07	0.030836	0.01207	0.0107	0.026719	0.017345	0.125	131	129	++++	no
spine	rs12033217	5	1:162134107:A:C	1	162134107	0.142397	0.0557212	0.00711996	3.51e-11	0.064182	0.011448	2.08e-08	0.041205	0.015479	0.00777	0.054012	0.02074	0.00923	28	28	++++	yes
spine	rs12039600	5	1:162159482:A:G	1	162159482	0.115021	0.0519042	0.00414444	2.14e-08	0.05519	0.012572	1.16e-05	0.042836	0.017157	0.0128	0.057125	0.022829	0.0126	3	3	++++	yes
spine	rs12742784	1	1:22682366:C:T	1	22682366	0.208946	-0.0490291	0.00359873	1.23e-11	-0.04712	0.009813	1.59e-06	-0.046429	0.013126	0.000405	-0.060995	0.018512	0.000989	6	6	----	no
spine	rs146441529	3	1:65916114:A:C	1	65916114	0.629332	0.0380667	0.00180093	4.86e-10	0.037722	0.008245	4.78e-06	0.041006	0.010981	0.00019	0.032887	0.01638	0.0447	30	28	++++	yes
spine	rs17416194	3	1:66171192:A:G	1	66171192	0.321711	0.0378394	0.00850085	1.98e-09	0.048508	0.008444	9.28e-09	0.025277	0.011309	0.0254	0.022225	0.017429	0.202	21	21	++++	yes
spine	rs17448335	3	1:66195595:A:G	1	66195595	0.324532	0.0391014	0.00729083	7.63e-10	0.048272	0.00851	1.43e-08	0.027046	0.011405	0.0179	0.028691	0.017511	0.102	21	21	++++	no
spine	rs200531368	3	1:66100979:T:TA	1	66100979	0.145982	0.053872	0.0143684	4.07e-10	0.064523	0.011439	1.72e-08	0.054905	0.015335	0.000344	-0.000773	0.025238	0.976	4	4	+++-	yes
spine	rs28582361	4	1:155753289:C:T	1	155753289	0.34714	0.0365954	0.00923561	3.07e-09	0.045838	0.008333	3.8e-08	0.033544	0.011085	0.00248	0.007318	0.016444	0.656	37	33	++++	yes
spine	rs28759790	3	1:66014860:C:T	1	66014860	0.669554	0.0401568	0.00715891	1.38e-10	0.045873	0.008441	5.51e-08	0.041387	0.011353	0.000268	0.016229	0.016326	0.321	86	67	++++	yes
spine	rs35203262	4	1:155398233:C:CA	1	155398233	0.736285	-0.0426638	0.00949917	1.72e-10	-0.05489	0.009036	1.28e-09	-0.027886	0.011998	0.0201	-0.02794	0.017684	0.116	1	1	----	yes
spine	rs35751162	3	1:66054047:T:TA	1	66054047	0.26161	-0.0466329	0.0102861	3.79e-12	-0.059191	0.009041	5.92e-11	-0.035407	0.012095	0.00343	-0.021895	0.017936	0.223	193	72	----	no
spine	rs3892792	4	1:155558665:G:T	1	155558665	0.269154	0.0412313	0.010572	5.48e-10	0.054553	0.008957	1.15e-09	0.027406	0.011901	0.0214	0.019304	0.0179	0.282	97	81	++++	no
spine	rs3917932	2	1:36943916:C:G	1	36943916	0.579206	0.0333469	0.00414137	2.41e-08	0.036506	0.008014	5.25e-06	0.034035	0.010764	0.00158	0.01882	0.016233	0.247	1	1	++++	yes
spine	rs4128544	3	1:66195183:C:T	1	66195183	0.466371	0.0373853	0.00815464	3.24e-10	0.047405	0.007966	2.69e-09	0.022233	0.01069	0.0376	0.030673	0.016287	0.0597	1	1	++++	yes
spine	rs5005248	5	1:162160153:A:T	1	162160153	0.338794	0.0359605	0.00548096	9.05e-09	0.043053	0.00851	4.24e-07	0.028609	0.011312	0.0116	0.025639	0.015967	0.11	55	53	++++	yes
spine	rs530438124	4	1:155431593:G:GT	1	155431593	0.23354	0.0389461	0.00706001	3.94e-08	0.0477	0.009502	5.18e-07	0.026137	0.012701	0.0396	0.03225	0.019533	0.0988	24	24	++++	yes
spine	rs535677978	4	1:155898742:C:CA	1	155898742	0.233436	0.0400161	0.00826522	3.69e-08	0.047693	0.009793	1.14e-06	0.038547	0.013023	0.00308	0.012581	0.019604	0.521	1	1	++++	yes
spine	rs536982448	4	1:155713096:C:CA	1	155713096	0.287815	0.0420103	0.00823482	1.85e-10	0.0513	0.008861	7.1e-09	0.035762	0.011803	0.00245	0.018301	0.017965	0.309	48	32	++++	yes
spine	rs56041441	3	1:66059556:C:CT	1	66059556	0.44256	-0.0335571	0.00842201	1.54e-08	-0.042407	0.007997	1.17e-07	-0.029681	0.010729	0.00567	-0.007996	0.015624	0.609	49	45	----	yes
spine	rs61408107	3	1:66173808:C:CT	1	66173808	0.41828	0.0393961	0.00720462	7.5e-10	0.047115	0.008598	4.28e-08	0.024443	0.011464	0.0331	0.042256	0.017477	0.0157	1	1	++++	yes
spine	rs61779814	3	1:65939443:C:G	1	65939443	0.606015	0.0336457	0.0030784	2.26e-08	0.035553	0.008119	1.22e-05	0.035198	0.010859	0.00121	0.023012	0.015893	0.148	19	17	++++	yes
spine	rs6541229	6	1:219646807:C:G	1	219646807	0.472347	0.0338048	0.00151525	9.18e-09	0.032489	0.007939	4.28e-05	0.036987	0.010563	0.000464	0.03192	0.015703	0.0422	89	85	++++	yes
spine	rs66669006	4	1:155861980:A:G	1	155861980	0.257793	0.0401363	0.00885394	2.58e-09	0.04736	0.009134	2.18e-07	0.041525	0.012161	0.000639	0.010815	0.017479	0.536	38	38	++++	yes
spine	rs6684375	1	1:22706434:C:T	1	22706434	0.178646	-0.0588346	0.00676981	1.56e-14	-0.051807	0.010352	5.62e-07	-0.0615	0.013857	9.09e-06	-0.079433	0.019961	6.96e-05	35	35	----	yes
spine	rs6684889	4	1:155427062:A:T	1	155427062	0.668372	-0.0389142	0.00887827	4.76e-10	-0.04921	0.008463	6.12e-09	-0.03231	0.011317	0.00431	-0.014876	0.016148	0.357	87	73	----	no
spine	rs7416472	3	1:66191777:A:G	1	66191777	0.527645	-0.0370124	0.00879609	3.94e-10	-0.047912	0.007946	1.67e-09	-0.020804	0.010664	0.0511	-0.029377	0.015927	0.0651	10	10	----	no
spine	rs7537281	1	1:22692078:A:T	1	22692078	0.180436	-0.0574459	0.00545445	4.91e-14	-0.051072	0.010348	8.03e-07	-0.061479	0.013849	9.04e-06	-0.071976	0.019428	0.000214	13	13	----	no
spine	rs7551385	3	1:65894069:C:G	1	65894069	0.410155	0.0328705	0.00476683	4.27e-08	0.031931	0.008091	7.95e-05	0.04065	0.010752	0.000157	0.019161	0.016092	0.235	41	37	++++	yes
spine	rs772328360	4	1:155836780:C:CACAT	1	155836780	0.702912	-0.0405411	0.00869383	5.7e-10	-0.05036	0.008884	1.46e-08	-0.03518	0.011774	0.00282	-0.015991	0.016922	0.345	42	39	----	yes
spine	rs9436299	3	1:65892888:A:C	1	65892888	0.676576	0.0359356	0.0049012	1.77e-08	0.042014	0.008584	9.89e-07	0.029998	0.011454	0.00882	0.024914	0.017205	0.148	21	21	++++	yes
spine	rs9659701	3	1:66043564:A:G	1	66043564	0.648989	-0.0351584	0.00823165	1.6e-08	-0.045485	0.008323	4.66e-08	-0.022703	0.011286	0.0443	-0.020675	0.016805	0.22	4	3	----	yes
spine	2:101747520_TTTTA_T	7	2:101747520:T:TTTTA	2	101747520	0.629483	0.0350178	0.00325698	1.04e-08	0.039161	0.008236	1.99e-06	0.030205	0.011006	0.00607	0.029278	0.016397	0.0742	47	47	++++	yes
spine	2:101783383_CA_C	7	2:101783383:C:CA	2	101783383	0.675214	0.0362708	0.00442388	9.82e-09	0.041767	0.008533	9.88e-07	0.028032	0.011403	0.0141	0.03287	0.016748	0.0497	31	31	++++	no
spine	3:12310935_CT_C	8	3:12310935:C:CT	3	12310935	0.631923	-0.0449426	0.00692055	4.3e-13	-0.048063	0.008367	9.29e-09	-0.031675	0.011245	0.00486	-0.060826	0.016223	0.00018	5	5	----	yes
spine	3:12396252_CAA_C	8	3:12396252:C:CAA	3	12396252	0.573826	-0.0397613	0.00638551	7.41e-10	-0.045064	0.008662	1.98e-07	-0.039863	0.011607	0.000594	-0.017633	0.017601	0.317	1	1	----	no
spine	3:12434689_ATT_A	8	3:12434689:A:ATT	3	12434689	0.587461	0.0348665	0.00587051	1.24e-08	0.042086	0.008221	3.08e-07	0.027844	0.010976	0.0114	0.021306	0.016716	0.203	11	11	++++	yes
spine	3:12506918_CT_C	8	3:12506918:C:CT	3	12506918	0.513587	-0.0516388	0.00840251	2.57e-16	-0.060512	0.008436	7.42e-13	-0.046859	0.011371	3.78e-05	-0.025743	0.017182	0.136	1	1	----	yes
spine	3:12510679_CT_C	8	3:12510679:C:CT	3	12510679	0.5027	-0.0379867	0.00688298	2.34e-10	-0.045018	0.00807	2.44e-08	-0.03523	0.010817	0.00115	-0.016508	0.015952	0.301	47	2	----	yes
spine	3:12592693_TA_T	8	3:12592693:T:TA	3	12592693	0.389197	-0.0384143	0.0101148	1.12e-09	-0.044948	0.00847	1.14e-07	-0.04249	0.011325	0.000177	-0.002424	0.017116	0.887	9	9	----	no
spine	3:12677994_CA_C	8	3:12677994:C:CA	3	12677994	0.115141	-0.0602008	0.00734017	1.45e-10	-0.065762	0.012642	1.98e-07	-0.061782	0.016935	0.000265	-0.03491	0.025048	0.165	11	9	----	yes
spine	3:12706966_CA_C	8	3:12706966:C:CA	3	12706966	0.617888	0.0456098	0.00595992	1.55e-11	0.043442	0.009083	1.75e-06	0.056283	0.012137	3.54e-06	0.02996	0.018409	0.104	1	1	++++	no
spine	3:12725749_CT_C	8	3:12725749:C:CT	3	12725749	0.668662	0.0371615	0.0042513	8.04e-09	0.039404	0.008654	5.3e-06	0.039728	0.011532	0.000572	0.021849	0.017634	0.216	1	1	++++	no
spine	3:12737085_TG_T	8	3:12737085:T:TG	3	12737085	0.617624	0.0372202	0.00614357	1.08e-09	0.036976	0.008198	6.49e-06	0.046045	0.010935	2.55e-05	0.017653	0.016699	0.291	17	16	++++	yes
spine	rs10440120	8	3:12486964:A:C	3	12486964	0.164127	-0.0477234	0.0107858	1.99e-09	-0.055379	0.010863	3.45e-07	-0.052465	0.014404	0.000271	-0.012716	0.019976	0.525	1	1	----	yes
spine	rs11438123	8	3:12504275:A:AT	3	12504275	0.506759	-0.0582829	0.00987863	3.47e-18	-0.064262	0.008384	1.84e-14	-0.063325	0.01123	1.74e-08	-0.023731	0.016623	0.154	58	2	----	no
spine	rs11711096	9	3:128072502:A:G	3	128072502	0.0889646	0.0611208	0.0162245	4.25e-09	0.075079	0.014002	8.28e-08	0.061326	0.018883	0.00119	0.007215	0.027406	0.792	21	16	++++	yes
spine	rs11715394	9	3:127893564:A:T	3	127893564	0.11777	0.057414	0.00784313	3.63e-10	0.064071	0.012367	2.23e-07	0.057575	0.016374	0.000439	0.030741	0.024586	0.212	208	204	++++	yes
spine	rs11721213	9	3:128067441:G:T	3	128067441	0.116636	0.0604062	0.00545659	5.09e-11	0.065922	0.012484	1.32e-07	0.058835	0.016561	0.000382	0.043556	0.023834	0.0677	204	199	++++	yes
spine	rs12636458	8	3:12589685:C:T	3	12589685	0.102467	0.0663244	0.0145993	1.92e-11	0.07004	0.013396	1.73e-07	0.083435	0.01802	3.67e-06	0.020171	0.025076	0.422	2	2	++++	yes
spine	rs13059198	8	3:12500242:A:T	3	12500242	0.274339	-0.0391053	0.00684258	3.61e-09	-0.030509	0.008987	0.000688	-0.047007	0.011803	6.83e-05	-0.05458	0.017643	0.00199	18	18	----	yes
spine	rs13070228	8	3:12706914:A:G	3	12706914	0.32588	-0.0580629	0.00318119	3.47e-18	-0.054607	0.008387	7.55e-11	-0.064658	0.011223	8.41e-09	-0.057125	0.017039	0.000804	42	14	----	yes
spine	rs13074980	8	3:12589241:A:G	3	12589241	0.141204	-0.0494985	0.00427671	4.49e-09	-0.053929	0.011232	1.59e-06	-0.046996	0.015195	0.00199	-0.035872	0.02369	0.132	13	13	----	no
spine	rs13076933	8	3:12327431:G:T	3	12327431	0.255684	-0.0404324	0.00116131	2.47e-09	-0.041269	0.009147	6.45e-06	-0.040742	0.012088	0.000751	-0.036335	0.018388	0.0482	10	8	----	no
spine	rs13078017	8	3:12297989:C:T	3	12297989	0.381384	-0.0432418	0.00481463	1.12e-12	-0.049159	0.008179	1.88e-09	-0.037731	0.01093	0.000557	-0.031961	0.016326	0.0503	11	11	----	no
spine	rs145780812	8	3:12037472:G:GA	3	12037472	0.0498431	-0.084579	0.013756	1.48e-09	-0.078143	0.019143	4.47e-05	-0.110693	0.025049	9.93e-06	-0.054055	0.035621	0.131	76	73	----	no
spine	rs1463664	8	3:12605448:A:G	3	12605448	0.132762	-0.066592	0.00773577	1.64e-14	-0.073334	0.011596	2.58e-10	-0.065598	0.015516	2.37e-05	-0.039466	0.024281	0.105	2	2	----	yes
spine	rs146580343	8	3:12261011:C:T	3	12261011	0.046019	-0.0814902	0.0140663	7.59e-09	-0.08143	0.019084	1.99e-05	-0.10178	0.025377	6.06e-05	-0.038424	0.037069	0.3	24	24	----	yes
spine	rs1584063	8	3:12266855:A:G	3	12266855	0.457002	-0.0482991	0.0032105	2.97e-16	-0.05028	0.007952	2.6e-10	-0.041831	0.010666	8.8e-05	-0.054602	0.015713	0.000514	14	14	----	no
spine	rs1699348	8	3:12507564:C:T	3	12507564	0.566172	-0.0660974	0.0101657	3.47e-18	-0.074281	0.008008	1.85e-20	-0.067444	0.010749	3.54e-10	-0.031712	0.015713	0.0436	37	1	----	no
spine	rs17671487	8	3:12269620:C:T	3	12269620	0.0454265	-0.0808352	0.013411	1.19e-08	-0.080516	0.019057	2.4e-05	-0.099839	0.025377	8.36e-05	-0.037942	0.038706	0.328	13	13	----	yes
spine	rs182569	8	3:12259813:A:G	3	12259813	0.259417	0.0469482	0.00200126	3.25e-12	0.045199	0.009089	6.63e-07	0.046909	0.012295	0.000138	0.053448	0.017414	0.00216	6	6	++++	no
spine	rs200592824	8	3:12656201:A:AG	3	12656201	0.57183	0.0525574	0.00567899	3.47e-18	0.056177	0.007999	2.21e-12	0.05495	0.010696	2.81e-07	0.032365	0.016143	0.045	35	19	++++	yes
spine	rs2442820	8	3:12599196:C:G	3	12599196	0.439164	-0.052955	0.00906113	3.47e-18	-0.05997	0.008007	7e-14	-0.054653	0.010692	3.21e-07	-0.021881	0.015813	0.168	118	26	----	yes
spine	rs28595399	8	3:12500065:C:T	3	12500065	0.305811	0.0488747	0.0100177	2.16e-14	0.052903	0.008655	9.9e-10	0.058138	0.011625	5.72e-07	0.015734	0.01646	0.34	13	13	++++	yes
spine	rs2938388	8	3:12437978:A:G	3	12437978	0.666962	0.0349368	0.00891916	2.56e-08	0.044651	0.008452	1.3e-07	0.029442	0.011185	0.00848	0.007995	0.017107	0.64	9	9	++++	yes
spine	rs2955084	9	3:127961305:A:T	3	127961305	0.907769	-0.0653048	0.00873436	1.69e-10	-0.074802	0.013652	4.3e-08	-0.058944	0.018195	0.00122	-0.038417	0.029104	0.188	5	5	----	no
spine	rs2959272	8	3:12442833:G:T	3	12442833	0.481396	0.0349235	0.00251805	3.28e-09	0.036668	0.007923	3.71e-06	0.035749	0.010657	0.000795	0.026094	0.01587	0.1	11	11	++++	no
spine	rs2959273	8	3:12442731:A:G	3	12442731	0.627671	0.0375853	0.00666177	7.72e-10	0.045576	0.008238	3.19e-08	0.031019	0.010917	0.00449	0.020438	0.016544	0.218	28	28	++++	yes
spine	rs2960421	8	3:12322628:A:G	3	12322628	0.195393	0.0546414	0.00319381	2e-13	0.058071	0.010049	7.56e-09	0.053146	0.013613	9.48e-05	0.045355	0.018938	0.0168	8	8	++++	no
spine	rs2972163	8	3:12438022:A:G	3	12438022	0.478787	0.0347696	0.0021843	3.74e-09	0.036695	0.007919	3.6e-06	0.034616	0.010664	0.00119	0.027445	0.015797	0.0824	16	16	++++	no
spine	rs310749	8	3:12273768:G:T	3	12273768	0.452967	0.0369487	0.00417941	4.16e-10	0.041937	0.007977	1.47e-07	0.028656	0.010718	0.00751	0.035462	0.01548	0.0221	1	1	++++	no
spine	rs35981351	8	3:12727030:C:CT	3	12727030	0.227841	-0.0478399	0.00338481	2.34e-11	-0.043829	0.009642	5.49e-06	-0.054524	0.012821	2.12e-05	-0.048767	0.019339	0.0119	14	14	----	yes
spine	rs375074121	8	3:12693510:A:AAAATAAAT	3	12693510	0.704664	0.0531108	0.00727864	2.35e-15	0.055401	0.00904	8.93e-10	0.060456	0.012099	5.85e-07	0.028503	0.017739	0.109	1	1	++++	yes
spine	rs4498025	8	3:12481375:C:T	3	12481375	0.25971	-0.0403707	0.0108917	1.8e-09	-0.048631	0.008965	5.84e-08	-0.041591	0.011997	0.000528	-0.000755	0.01887	0.968	2	2	----	no
spine	rs4518111	8	3:12377344:A:C	3	12377344	0.565625	-0.0499354	0.00357568	6.94e-17	-0.053976	0.00803	1.83e-11	-0.047203	0.010831	1.34e-05	-0.039841	0.016012	0.0131	4	4	----	yes
spine	rs543502880	9	3:127850358:A:ACAAG	3	127850358	0.0766684	0.0723916	0.0119145	6.58e-09	0.082092	0.016513	6.67e-07	0.070983	0.022201	0.0014	0.027331	0.037112	0.462	7	1	++++	yes
spine	rs546641157	8	3:12598525:G:GCGGCGTGCGC	3	12598525	0.0606566	-0.0748817	0.00225987	1.47e-08	-0.075255	0.017489	1.7e-05	-0.071495	0.023518	0.00238	-0.082481	0.03937	0.0362	5	5	----	yes
spine	rs554518950	8	3:12677792:C:CA	3	12677792	0.286645	0.0543647	0.00749719	1.72e-15	0.059876	0.009182	7.04e-11	0.056324	0.012351	5.13e-06	0.02848	0.018192	0.119	1	1	++++	no
spine	rs56011843	9	3:127963192:A:G	3	127963192	0.870219	-0.0479997	0.00493298	4.58e-08	-0.051479	0.011927	1.6e-05	-0.04986	0.015764	0.00157	-0.031338	0.022838	0.171	182	177	----	yes
spine	rs561991598	8	3:12593814:C:CA	3	12593814	0.0886855	-0.0653853	0.00206784	4.99e-10	-0.066004	0.013922	2.15e-06	-0.061823	0.018985	0.00115	-0.071392	0.029961	0.0174	6	6	----	no
spine	rs569017049	8	3:12631292:G:GT	3	12631292	0.28444	-0.0431423	0.00153526	8.06e-10	-0.044588	0.009386	2.04e-06	-0.039879	0.012677	0.00167	-0.044582	0.019226	0.0205	1	1	----	yes
spine	rs577323878	9	3:128048255:A:AC	3	128048255	0.109373	0.0598823	0.00623273	4.85e-10	0.066476	0.013013	3.27e-07	0.056934	0.017202	0.000935	0.040791	0.025669	0.114	1	1	++++	yes
spine	rs59302336	8	3:12849031:C:CA	3	12849031	0.610865	-0.0371375	0.0054764	8.67e-10	-0.035038	0.008209	1.98e-05	-0.047307	0.010947	1.56e-05	-0.023974	0.015656	0.128	17	17	----	no
spine	rs6807915	8	3:12313846:C:T	3	12313846	0.639034	-0.0439281	0.0085834	7.69e-13	-0.046724	0.008244	1.46e-08	-0.028484	0.011101	0.0104	-0.066156	0.016249	4.72e-05	13	13	----	yes
spine	rs709159	8	3:12481203:A:C	3	12481203	0.754454	-0.0429072	0.00810294	4.43e-10	-0.042773	0.009301	4.27e-06	-0.055079	0.012506	1.08e-05	-0.018941	0.017726	0.286	3	3	----	yes
spine	rs709165	8	3:12514124:A:G	3	12514124	0.563768	-0.0647171	0.00939998	3.47e-18	-0.073538	0.007986	3.44e-20	-0.063248	0.010735	3.85e-09	-0.034461	0.015523	0.0265	90	5	----	yes
spine	rs713178	8	3:12615984:C:T	3	12615984	0.242667	-0.0433906	0.00192019	2.11e-10	-0.041181	0.009129	6.47e-06	-0.045161	0.012211	0.000219	-0.048751	0.019135	0.011	2	2	----	yes
spine	rs73029206	8	3:12494894:A:G	3	12494894	0.154192	-0.0526427	0.00762774	1.14e-10	-0.058436	0.010932	9.07e-08	-0.053457	0.014501	0.000229	-0.024728	0.023092	0.285	1	1	----	no
spine	rs75133077	8	3:12688513:C:T	3	12688513	0.191255	-0.0654903	0.00278107	3.47e-18	-0.066773	0.009982	2.28e-11	-0.067509	0.013469	5.41e-07	-0.055539	0.020362	0.00639	74	47	----	yes
spine	rs75482042	8	3:12572184:G:T	3	12572184	0.101102	-0.068323	0.00495433	3.39e-12	-0.062307	0.01294	1.48e-06	-0.076299	0.01773	1.7e-05	-0.07694	0.028571	0.0071	26	26	----	yes
spine	rs754930662	8	3:12267051:A:AAT	3	12267051	0.366376	-0.0442829	0.00256484	4.58e-13	-0.047564	0.008255	8.36e-09	-0.040456	0.010981	0.000231	-0.039897	0.016348	0.0147	3	3	----	yes
spine	rs766604880	8	3:12580636:C:CT	3	12580636	0.0912048	-0.0584244	0.00156318	1.77e-08	-0.058083	0.013762	2.45e-05	-0.056737	0.018779	0.00252	-0.064002	0.029097	0.028	5	5	----	no
spine	rs79260952	8	3:12508161:A:G	3	12508161	0.184554	-0.0653254	0.00731282	1.04e-17	-0.073904	0.010191	4.17e-13	-0.050878	0.013649	0.000194	-0.063043	0.021262	0.00304	3	3	----	no
spine	rs796174	8	3:12564033:A:G	3	12564033	0.391362	-0.0394823	0.00709637	6.57e-11	-0.046339	0.008144	1.3e-08	-0.037557	0.010831	0.000526	-0.016316	0.016321	0.318	68	28	----	no
spine	rs796569209	8	3:12677942:T:TA	3	12677942	0.416483	0.0385071	0.00335347	2.8e-09	0.041321	0.008732	2.24e-06	0.03862	0.01162	0.00089	0.027066	0.017411	0.122	1	1	++++	yes
spine	rs796821996	8	3:12280157:C:CT	3	12280157	0.0495577	-0.0820515	0.00898957	4.07e-09	-0.085198	0.018933	6.82e-06	-0.09083	0.025088	0.000295	-0.052115	0.036295	0.151	3	3	----	yes
spine	rs80266055	8	3:12742026:A:G	3	12742026	0.099448	-0.0590618	0.00540112	2.4e-09	-0.062567	0.013187	2.1e-06	-0.060793	0.017723	0.000604	-0.038974	0.027975	0.165	2	2	----	yes
spine	rs9812128	8	3:12710832:A:G	3	12710832	0.422747	0.0634698	0.00713625	3.47e-18	0.064515	0.008045	1.1e-15	0.072535	0.010799	1.89e-11	0.040631	0.015597	0.00921	69	9	++++	yes
spine	rs9820178	8	3:12511695:C:T	3	12511695	0.199201	-0.0622362	0.00682442	3.82e-17	-0.06942	0.009933	2.81e-12	-0.048045	0.013218	0.000279	-0.065681	0.020233	0.0012	2	2	----	yes
spine	rs9826367	8	3:12294202:A:G	3	12294202	0.447987	-0.045237	0.0050225	2.18e-14	-0.051418	0.007961	1.08e-10	-0.035777	0.010716	0.000842	-0.041484	0.015742	0.00842	5	5	----	yes
spine	rs9855183	8	3:12618262:C:T	3	12618262	0.10155	-0.0607318	0.00778141	5.23e-10	-0.068524	0.013282	2.49e-07	-0.058857	0.017693	0.00088	-0.036857	0.025006	0.142	1	1	----	no
spine	rs9864781	8	3:12683446:A:T	3	12683446	0.105803	-0.0598166	0.00615983	3.85e-10	-0.063199	0.012784	7.7e-07	-0.0632	0.017155	0.000231	-0.037383	0.026398	0.157	12	10	----	yes
spine	rs9985266	8	3:12803162:C:T	3	12803162	0.581948	-0.034054	0.00776568	1.25e-08	-0.038756	0.008105	1.76e-06	-0.038342	0.01077	0.000372	-0.007567	0.015621	0.628	2	2	----	yes
spine	rs555057884	10	4:171239226:C:T	4	171239226	0.00655535	0.282172	0.0310538	6.69e-09	0.256039	0.064842	7.87e-05	0.348815	0.088736	8.47e-05	0.243036	0.131938	0.0655	5	1	++++	yes
spine	5:36536226_TA_T	12	5:36536226:T:TA	5	36536226	0.128645	0.0539775	0.0107394	9.73e-10	0.044609	0.011835	0.000165	0.077071	0.01609	1.69e-06	0.041761	0.023397	0.0743	1	1	++++	yes
spine	5:36576474_TG_T	12	5:36576474:T:TG	5	36576474	0.165449	0.0449463	0.0108428	1.43e-08	0.037984	0.010685	0.000379	0.067219	0.014401	3.06e-06	0.025026	0.020717	0.228	5	5	++++	no
spine	5:55860907_GC_G	13	5:55860907:G:GC	5	55860907	0.184014	0.0455996	0.0102726	2e-09	0.033224	0.0102	0.00114	0.06544	0.013651	1.66e-06	0.050972	0.020746	0.0142	8	5	++++	yes
spine	rs10461972	12	5:36577154:A:G	5	36577154	0.16166	0.0466528	0.0107109	5.82e-09	0.038288	0.010683	0.000339	0.068868	0.014396	1.74e-06	0.02958	0.022442	0.188	1	1	++++	yes
spine	rs1124245	12	5:36524613:C:T	5	36524613	0.124117	0.0645493	0.00538791	5.47e-13	0.065432	0.012035	5.45e-08	0.071325	0.016308	1.25e-05	0.047225	0.023425	0.0439	3	3	++++	yes
spine	rs115418828	13	5:55851318:A:G	5	55851318	0.0421872	0.0840746	0.0203923	2.17e-08	0.066571	0.020113	0.000935	0.086173	0.026678	0.00126	0.156581	0.042406	0.000225	1	1	++++	yes
spine	rs11744693	12	5:36549261:C:G	5	36549261	0.124934	0.0498893	0.0102519	2.02e-08	0.03865	0.011827	0.0011	0.070902	0.015887	8.1e-06	0.047997	0.025535	0.0602	10	10	++++	yes
spine	rs12153236	12	5:36485563:A:C	5	36485563	0.0933352	0.0789962	0.0132975	8.93e-15	0.063033	0.013441	2.76e-06	0.097751	0.018164	7.42e-08	0.108516	0.030605	0.000394	1	1	++++	yes
spine	rs16903085	12	5:36491074:C:T	5	36491074	0.0242117	0.107886	0.00175395	1.76e-08	0.107723	0.027251	7.73e-05	0.110836	0.034509	0.00134	0.103709	0.043001	0.016	13	13	++++	yes
spine	rs2448427	13	5:55812682:C:T	5	55812682	0.0949034	0.0657237	0.00963975	6.17e-11	0.05323	0.013651	9.66e-05	0.081599	0.018129	6.78e-06	0.07829	0.025894	0.00251	2	2	++++	yes
spine	rs2562541	12	5:36540381:A:G	5	36540381	0.0965003	0.0599962	0.0103701	2.42e-09	0.04978	0.013421	0.000209	0.08193	0.018107	6.06e-06	0.052096	0.027856	0.0615	2	2	++++	no
spine	rs2853677	11	5:1287194:A:G	5	1287194	0.577757	0.037376	0.00932898	3.49e-10	0.04239	0.008001	1.2e-07	0.019095	0.010753	0.0758	0.057728	0.015972	0.000303	1	1	++++	yes
spine	rs2967054	12	5:36472607:C:T	5	36472607	0.669052	-0.0349172	0.00464739	4.13e-08	-0.029274	0.008541	0.00061	-0.043833	0.011515	0.000142	-0.03787	0.017084	0.0268	1	1	----	yes
spine	rs34312858	12	5:36528406:A:AT	5	36528406	0.0979028	0.0610607	0.0152252	8.71e-10	0.046054	0.013226	0.000498	0.093494	0.01803	2.18e-07	0.050226	0.027837	0.0712	5	5	++++	yes
spine	rs34788729	12	5:36482865:A:C	5	36482865	0.095043	0.0789565	0.0129771	5.48e-15	0.063124	0.013356	2.3e-06	0.098966	0.018076	4.4e-08	0.103282	0.029733	0.000516	34	33	++++	yes
spine	rs35706272	12	5:36530357:C:T	5	36530357	0.0963463	0.0633104	0.0146592	2.45e-10	0.046872	0.013212	0.00039	0.093191	0.018038	2.4e-07	0.065265	0.028926	0.0241	27	26	++++	yes
spine	rs3843467	13	5:55856375:G:T	5	55856375	0.206447	0.0492298	0.0100544	1.29e-11	0.038739	0.009788	7.57e-05	0.070307	0.013069	7.49e-08	0.043921	0.019541	0.0247	13	13	++++	yes
spine	rs392794	13	5:55808342:C:T	5	55808342	0.740812	-0.0442099	0.00349767	3.41e-11	-0.047509	0.009059	1.58e-07	-0.043835	0.012048	0.000276	-0.033144	0.017151	0.0534	9	9	----	yes
spine	rs4358550	12	5:36502744:A:G	5	36502744	0.128116	0.0649936	0.0066502	1.61e-13	0.058169	0.011727	7.07e-07	0.079025	0.01589	6.61e-07	0.061399	0.024587	0.0128	3	3	++++	yes
spine	rs458356	13	5:55815892:A:G	5	55815892	0.751778	-0.0436667	0.00470313	9.82e-11	-0.047173	0.009296	3.91e-07	-0.045822	0.012297	0.000195	-0.02911	0.016294	0.0741	14	14	----	no
spine	rs459447	13	5:55811341:A:G	5	55811341	0.17471	0.0541233	0.0031807	2.2e-12	0.050026	0.010429	1.63e-06	0.05918	0.013964	2.27e-05	0.058809	0.019979	0.00326	22	22	++++	yes
spine	rs55959609	12	5:36524295:C:T	5	36524295	0.0819699	0.0637728	0.00676337	3.22e-09	0.056319	0.014263	7.87e-05	0.077783	0.019517	6.75e-05	0.063642	0.03047	0.0368	3	3	++++	yes
spine	rs66528417	12	5:36535009:G:GT	5	36535009	0.146707	0.0609611	0.00957649	3.39e-13	0.054698	0.01127	1.24e-06	0.080696	0.01522	1.17e-07	0.043567	0.022017	0.0479	1	1	++++	yes
spine	rs72732512	12	5:36568670:A:G	5	36568670	0.126539	0.0495329	0.0118583	2.03e-08	0.03524	0.011793	0.00282	0.072175	0.015848	5.28e-06	0.057174	0.024605	0.0202	1	1	++++	yes
spine	rs7705526	11	5:1285974:A:C	5	1285974	0.326053	-0.0392414	0.00360268	6.56e-10	-0.035489	0.008533	3.21e-05	-0.041038	0.011402	0.000321	-0.050507	0.017283	0.00348	4	4	----	yes
spine	rs7725218	11	5:1282414:A:G	5	1282414	0.338956	-0.0391677	0.00307153	2.86e-10	-0.037413	0.008364	7.72e-06	-0.037428	0.011172	0.000809	-0.049954	0.016626	0.00268	6	6	----	yes
spine	rs7734992	11	5:1280128:C:T	5	1280128	0.419747	-0.0336711	0.0020857	2.68e-08	-0.032683	0.00814	5.95e-05	-0.032154	0.0109	0.00319	-0.041013	0.016286	0.012	3	3	----	no
spine	6:121780199_ATG_A	15	6:121780199:A:ATG	6	121780199	0.273545	-0.0373129	0.00336654	2.91e-08	-0.034511	0.008994	0.000127	-0.037327	0.012141	0.00212	-0.049006	0.018399	0.00775	6	6	----	yes
spine	6:121785057_CT_C	15	6:121785057:C:CT	6	121785057	0.118313	-0.05804	0.00583782	1.16e-08	-0.050864	0.01351	0.000168	-0.068264	0.018272	0.000188	-0.065344	0.028987	0.0243	1	1	----	yes
spine	6:168260839_CTTTTTTTTTTTTT_C	16	6:168260839:C:CTTTTTTTTTTTTT	6	168260839	0.468566	-0.0415194	0.00118509	9.4e-12	-0.040574	0.008194	7.38e-07	-0.041381	0.010962	0.000161	-0.045604	0.016376	0.00537	1	1	----	no
spine	6:168357875_TG_T	16	6:168357875:T:TG	6	168357875	0.324341	0.0406696	0.0064839	1.32e-10	0.04847	0.008544	1.43e-08	0.034319	0.011318	0.00243	0.024081	0.017018	0.158	90	84	++++	yes
spine	rs12195446	15	6:121893258:C:T	6	121893258	0.142395	-0.0493499	0.00364549	4.7e-09	-0.046628	0.011179	3.04e-05	-0.056907	0.0152	0.000183	-0.043131	0.023854	0.0706	22	20	----	yes
spine	rs140066299	14	6:2505169:C:CCCT	6	2505169	0.50269	-0.0348089	0.00322614	1.51e-08	-0.032328	0.008249	8.91e-05	-0.041536	0.01109	0.000182	-0.029764	0.016632	0.0736	13	11	----	yes
spine	rs1994124	14	6:2509443:C:T	6	2509443	0.518081	-0.037697	0.00231183	2.53e-10	-0.035582	0.008016	9.07e-06	-0.042595	0.010739	7.31e-05	-0.035259	0.015972	0.0274	31	29	----	no
spine	rs2015545	16	6:168376866:C:T	6	168376866	0.359766	0.0525393	0.00508674	2.53e-15	0.048211	0.008939	6.96e-08	0.063181	0.011907	1.14e-07	0.045821	0.017932	0.0107	8	3	++++	yes
spine	rs2187984	16	6:168243833:A:G	6	168243833	0.504225	-0.0500462	0.00308315	3.12e-17	-0.049629	0.007963	4.63e-10	-0.054911	0.01066	2.6e-07	-0.040899	0.015889	0.0101	17	12	----	yes
spine	rs2268945	16	6:168327929:A:G	6	168327929	0.43262	0.053135	0.00492656	3.47e-18	0.054005	0.008028	1.77e-11	0.059033	0.010689	3.36e-08	0.036909	0.015785	0.0195	79	28	++++	yes
spine	rs2516605	16	6:168376908:C:T	6	168376908	0.248879	0.054581	0.00626279	1.84e-12	0.048844	0.010453	2.98e-06	0.06775	0.013888	1.09e-06	0.047805	0.020728	0.0212	1	1	++++	yes
spine	rs28557115	15	6:121793599:A:T	6	121793599	0.19309	-0.046828	0.00287814	5.01e-10	-0.04325	0.01003	1.64e-05	-0.051272	0.013579	0.000161	-0.051872	0.020975	0.0136	37	33	----	yes
spine	rs34297425	16	6:168376929:A:G	6	168376929	0.31991	0.0568581	0.00176123	2.88e-16	0.055557	0.009328	2.61e-09	0.056497	0.012465	5.84e-06	0.063113	0.019027	0.000914	1	1	++++	yes
spine	rs34562778	16	6:168376951:C:T	6	168376951	0.28091	0.0423722	0.0123663	3.6e-09	0.057379	0.009656	2.84e-09	0.028954	0.012844	0.0242	0.011894	0.019566	0.543	1	1	++++	no
spine	rs35001101	16	6:168376925:G:GT	6	168376925	0.271389	0.0499416	0.00306282	2.89e-11	0.053363	0.010076	1.21e-07	0.047692	0.013497	0.000411	0.041053	0.020404	0.0443	1	1	++++	yes
spine	rs4959678	14	6:2503173:A:C	6	2503173	0.480468	-0.0372401	0.00403833	2.47e-10	-0.037467	0.007931	2.33e-06	-0.042677	0.010572	5.43e-05	-0.02429	0.015743	0.125	38	37	----	yes
spine	rs524327	16	6:168199504:C:T	6	168199504	0.483917	0.0395893	0.00678158	2.01e-11	0.048202	0.007943	1.32e-09	0.028324	0.010615	0.00763	0.030372	0.015884	0.0559	12	12	++++	yes
spine	rs62427704	16	6:168286086:A:T	6	168286086	0.925734	-0.0817776	0.0160938	4.31e-13	-0.075612	0.015463	1.02e-06	-0.11282	0.020674	4.87e-08	-0.046495	0.027445	0.0903	55	53	----	no
spine	rs626844	16	6:168324377:C:T	6	168324377	0.619747	0.0422714	0.00689519	3.19e-12	0.040867	0.008124	4.91e-07	0.053524	0.010903	9.18e-07	0.021975	0.016631	0.187	11	11	++++	yes
spine	rs626848	16	6:168330935:G:T	6	168330935	0.707924	0.0369065	0.00872335	1.28e-08	0.033412	0.008652	0.000115	0.052618	0.01162	5.96e-06	0.0136	0.018289	0.457	6	6	++++	no
spine	rs632256	16	6:168313376:A:G	6	168313376	0.66342	0.0410529	0.00586447	7.18e-11	0.036749	0.00842	1.3e-05	0.053097	0.011315	2.71e-06	0.030892	0.017451	0.0768	1	1	++++	no
spine	rs6900911	16	6:168228529:G:T	6	168228529	0.342832	0.0346869	0.00649116	4.1e-08	0.042931	0.008529	4.84e-07	0.025791	0.011306	0.0227	0.022001	0.017031	0.197	2	2	++++	yes
spine	rs73258761	16	6:168348389:C:T	6	168348389	0.0769322	0.0760776	0.0155085	5.82e-12	0.071463	0.015399	3.48e-06	0.106399	0.020592	2.4e-07	0.043792	0.024906	0.0788	1	1	++++	no
spine	rs9346626	16	6:168240764:C:T	6	168240764	0.924284	-0.0846951	0.012816	5.9e-14	-0.078404	0.015558	4.69e-07	-0.110847	0.020795	9.84e-08	-0.060397	0.026544	0.023	80	78	----	yes
spine	rs9355147	16	6:168376892:A:G	6	168376892	0.290057	0.0499413	0.00238528	4.59e-12	0.048202	0.009711	6.93e-07	0.049376	0.012913	0.000134	0.058384	0.019664	0.00299	1	1	++++	yes
spine	rs11974409	17	7:72989390:A:G	7	72989390	0.19172	-0.0421419	0.00879425	1.76e-08	-0.052866	0.009982	1.21e-07	-0.025785	0.013407	0.0545	-0.034824	0.020978	0.097	25	25	----	yes
spine	rs34958196	17	7:73043101:A:G	7	73043101	0.128419	-0.0544689	0.00318528	6.85e-10	-0.056267	0.011851	2.07e-06	-0.048106	0.016017	0.00268	-0.061094	0.023497	0.00934	15	15	----	yes
spine	rs35332062	17	7:73012042:A:G	7	73012042	0.124481	-0.0544064	0.00455126	1.17e-09	-0.058617	0.011913	8.67e-07	-0.04479	0.016079	0.00535	-0.05913	0.025051	0.0184	56	56	----	no
spine	rs368981495	17	7:72978230:T:TG	7	72978230	0.204874	-0.0413109	0.00972471	3.49e-08	-0.051833	0.009991	2.14e-07	-0.021168	0.013442	0.117	-0.043985	0.02099	0.0362	1	1	----	yes
spine	rs62466318	17	7:73042085:C:T	7	73042085	0.1991	-0.0426635	0.007576	7.95e-09	-0.051841	0.009877	1.54e-07	-0.028317	0.013274	0.033	-0.037306	0.020577	0.0699	28	23	----	no
spine	rs7811265	17	7:72934510:A:G	7	72934510	0.193236	-0.0410613	0.0110107	3.59e-08	-0.054051	0.009995	6.42e-08	-0.019235	0.01342	0.152	-0.037447	0.020227	0.0642	26	25	----	yes
spine	rs78815801	17	7:73045938:C:T	7	73045938	0.126691	-0.0533736	0.00284688	1.96e-09	-0.056491	0.011878	1.98e-06	-0.047467	0.016041	0.00309	-0.053889	0.024491	0.0279	7	7	----	yes
spine	rs797036643	17	7:72919961:G:GA	7	72919961	0.203022	-0.0416922	0.0107659	2.84e-08	-0.053678	0.010053	9.37e-08	-0.019583	0.013494	0.147	-0.042898	0.020669	0.038	8	8	----	no
spine	rs80189144	17	7:72939939:C:T	7	72939939	0.120785	-0.0505812	0.00703044	2.35e-08	-0.059333	0.012153	1.06e-06	-0.037871	0.016343	0.0205	-0.043607	0.024448	0.0745	24	20	----	yes
spine	rs11775560	18	8:61660163:A:G	8	61660163	0.190266	-0.0634557	0.00219779	2.43e-17	-0.060769	0.010166	2.29e-09	-0.067743	0.013597	6.31e-07	-0.064482	0.019123	0.000749	25	25	----	yes
spine	rs2721961	19	8:116657911:G:T	8	116657911	0.282126	-0.0393889	0.00586553	1.77e-09	-0.032313	0.008777	0.000233	-0.050742	0.011838	1.83e-05	-0.04275	0.017609	0.0152	1	1	----	no
spine	rs2737240	19	8:116657235:A:G	8	116657235	0.292202	-0.0354227	0.00474888	4.91e-08	-0.031163	0.008673	0.000328	-0.045456	0.011688	0.000101	-0.029992	0.017971	0.0953	5	5	----	no
spine	rs2737263	19	8:116667539:G:T	8	116667539	0.278097	-0.0408119	0.00569559	5.31e-10	-0.033721	0.008757	0.00012	-0.050108	0.011815	2.24e-05	-0.049594	0.018423	0.00712	12	12	----	no
spine	rs35149496	18	8:61701560:A:C	8	61701560	0.0943205	-0.0578567	0.0072638	8.11e-09	-0.067024	0.013895	1.43e-06	-0.051919	0.018135	0.00421	-0.040673	0.024165	0.0925	31	31	----	yes
spine	rs55780214	19	8:116655078:A:T	8	116655078	0.288797	-0.0368038	0.00445648	1.81e-08	-0.031445	0.008746	0.000325	-0.045416	0.011803	0.000122	-0.039421	0.017827	0.0271	1	1	----	yes
spine	rs6981399	18	8:61615461:C:T	8	61615461	0.122859	-0.0495525	0.00504382	3.59e-08	-0.045434	0.012098	0.000175	-0.06016	0.016222	0.000209	-0.042521	0.024037	0.077	6	6	----	yes
spine	rs10046817	20	9:89351232:A:G	9	89351232	0.585991	-0.0343555	0.00808245	1e-08	-0.044313	0.00802	3.32e-08	-0.02396	0.010811	0.0268	-0.01662	0.016409	0.312	5	5	----	yes
spine	rs10119168	20	9:89358731:A:T	9	89358731	0.552338	-0.0333338	0.00850426	2.15e-08	-0.043359	0.007978	5.51e-08	-0.024979	0.010706	0.0197	-0.010957	0.016262	0.5	6	6	----	no
spine	rs1041608	21	9:137116205:C:T	9	137116205	0.59867	0.0503214	0.00728572	1.06e-16	0.041392	0.008066	2.89e-07	0.063504	0.010903	5.76e-09	0.057992	0.017061	0.000679	8	5	++++	yes
spine	rs10746784	20	9:89352342:C:T	9	89352342	0.592674	-0.0342459	0.006289	1.19e-08	-0.041051	0.008053	3.45e-07	-0.030294	0.010829	0.00516	-0.015359	0.016283	0.346	16	16	----	yes
spine	rs10780781	20	9:89308609:A:C	9	89308609	0.524052	-0.0332737	0.00779436	2e-08	-0.042876	0.007961	7.25e-08	-0.023873	0.010637	0.0248	-0.015429	0.016149	0.34	6	6	----	yes
spine	rs10868470	20	9:89309989:A:G	9	89309989	0.423386	0.033918	0.00565642	1.42e-08	0.040517	0.007997	4.06e-07	0.028442	0.01076	0.00822	0.01873	0.016485	0.256	12	12	++++	yes
spine	rs11185669	21	9:137114063:A:G	9	137114063	0.273896	0.0444222	0.0109966	1.87e-11	0.031243	0.008922	0.000463	0.066029	0.011909	2.96e-08	0.048498	0.017563	0.00577	2	1	++++	yes
spine	rs11185675	21	9:137119072:C:T	9	137119072	0.283702	0.0455836	0.00939228	2.32e-12	0.035408	0.008776	5.47e-05	0.065178	0.011713	2.65e-08	0.042436	0.01715	0.0135	3	3	++++	yes
spine	rs13295671	21	9:137101796:C:T	9	137101796	0.294501	0.0390988	0.00489799	1.32e-09	0.033914	0.008723	0.000102	0.049504	0.011734	2.46e-05	0.037069	0.016527	0.0249	3	3	++++	yes
spine	rs2182903	20	9:89337242:A:T	9	89337242	0.381577	0.0340936	0.00701773	2.06e-08	0.042366	0.008127	1.88e-07	0.026909	0.010947	0.0141	0.015759	0.016757	0.347	17	17	++++	yes
spine	rs4917357	21	9:137117770:A:G	9	137117770	0.593764	0.0483311	0.00789156	1.31e-15	0.038858	0.008056	1.43e-06	0.063426	0.010864	5.31e-09	0.053532	0.016964	0.00162	4	4	++++	yes
spine	rs60671871	21	9:137112898:A:G	9	137112898	0.316586	0.0446173	0.00438993	1.96e-12	0.039248	0.008555	4.49e-06	0.053053	0.01146	3.68e-06	0.047153	0.016664	0.00467	2	2	++++	no
spine	rs7022668	21	9:137096656:A:G	9	137096656	0.427216	0.0512125	0.00938529	1.04e-17	0.041362	0.008046	2.76e-07	0.070972	0.010799	5.01e-11	0.046808	0.015966	0.00339	2	2	++++	yes
spine	rs7023064	21	9:137096951:A:G	9	137096951	0.599223	0.0360851	0.00609087	2.29e-09	0.028796	0.008032	0.000338	0.047775	0.010898	1.19e-05	0.040242	0.016898	0.0174	12	12	++++	yes
spine	rs732973	20	9:89337524:C:T	9	89337524	0.445359	0.038261	0.00857997	1.03e-10	0.048442	0.00795	1.13e-09	0.029839	0.010666	0.00516	0.016017	0.015985	0.317	23	23	++++	yes
spine	rs7864685	21	9:137125989:A:G	9	137125989	0.572899	0.0364595	0.00630777	3.82e-09	0.029036	0.008264	0.000443	0.048894	0.011112	1.1e-05	0.03883	0.017218	0.0242	3	2	++++	no
spine	rs7872689	21	9:137124864:C:T	9	137124864	0.581518	0.0401889	0.00777529	9.86e-11	0.032155	0.008305	0.00011	0.056437	0.011128	3.96e-07	0.035773	0.017314	0.0389	4	1	++++	yes
spine	rs7873963	21	9:137112655:C:T	9	137112655	0.594163	0.0395719	0.00548325	5.88e-11	0.033657	0.00805	2.91e-05	0.050971	0.010876	2.8e-06	0.038111	0.01694	0.0245	8	8	++++	yes
spine	11:9078427_CTA_C	22	11:9078427:C:CTA	11	9078427	0.0128109	0.152534	0.0214454	1.57e-08	0.126337	0.035706	0.000403	0.189579	0.047144	5.8e-05	0.180343	0.084663	0.0333	8	3	++++	no
spine	rs117706243	22	11:8808091:C:T	11	8808091	0.0138756	0.146174	0.0330835	7.84e-09	0.109819	0.033558	0.00108	0.211457	0.043818	1.41e-06	0.134746	0.081566	0.0986	2	2	++++	yes
spine	rs174532	23	11:61548874:A:G	11	61548874	0.289575	0.0359975	0.00115978	2.64e-08	0.037374	0.008637	1.51e-05	0.034738	0.011609	0.00278	0.033023	0.018072	0.0677	2	2	++++	no
spine	12:111720125_CA_C	28	12:111720125:C:CA	12	111720125	0.492377	-0.0454321	0.00962302	1.24e-13	-0.047258	0.008264	1.09e-08	-0.056892	0.011062	2.72e-07	-0.013799	0.01621	0.395	1	1	----	yes
spine	12:111890233_AT_A	28	12:111890233:A:AT	12	111890233	0.312537	0.0379526	0.0108297	1.31e-08	0.048527	0.009056	8.44e-08	0.035941	0.012112	0.00301	0.004346	0.017078	0.799	1	1	++++	yes
spine	12:112828628_TA_T	28	12:112828628:T:TA	12	112828628	0.66694	-0.0438856	0.00474443	8.86e-12	-0.049082	0.008693	1.67e-08	-0.03402	0.011588	0.00334	-0.045231	0.016908	0.00748	1	1	----	no
spine	12:112866200_CT_C	28	12:112866200:C:CT	12	112866200	0.324309	0.0401535	0.00572316	5.33e-10	0.04703	0.0087	6.48e-08	0.034379	0.011693	0.00329	0.025799	0.017183	0.135	1	1	++++	yes
spine	12:112880634_TTATATATATATATATATATATATATATA_T	28	12:112880634:T:TTATATATATATATATATATATATATATA	12	112880634	0.547812	0.042155	0.00732055	1.06e-12	0.049474	0.007992	6.04e-10	0.039821	0.010647	0.000185	0.019041	0.015681	0.226	1	1	++++	no
spine	12:28407705_CT_C	27	12:28407705:C:CT	12	28407705	0.270828	-0.0387059	0.0102989	6.65e-09	-0.050681	0.00904	2.08e-08	-0.017704	0.012117	0.145	-0.03768	0.017142	0.0281	20	16	----	yes
spine	rs10459089	27	12:28268890:A:G	12	28268890	0.264523	-0.0448993	0.00743741	1.66e-11	-0.054432	0.009005	1.51e-09	-0.033879	0.012083	0.00505	-0.032175	0.01739	0.0643	49	43	----	yes
spine	rs10459090	27	12:28341140:C:T	12	28341140	0.253358	-0.0400484	0.00472439	2.73e-09	-0.045812	0.009105	4.89e-07	-0.030909	0.012152	0.0111	-0.037677	0.017626	0.0327	95	92	----	yes
spine	rs10744774	28	12:112090022:A:C	12	112090022	0.835089	-0.0586209	0.0101275	2.47e-13	-0.066972	0.010725	4.29e-10	-0.037847	0.014226	0.00781	-0.073946	0.022584	0.00107	3	2	----	yes
spine	rs10772567	24	12:12592995:A:G	12	12592995	0.478495	-0.0332184	0.00288423	1.8e-08	-0.030421	0.007919	0.000125	-0.034085	0.010632	0.00137	-0.0426	0.015936	0.00753	10	10	----	yes
spine	rs10850001	28	12:112553032:A:T	12	112553032	0.425541	-0.0512971	0.005955	1.73e-17	-0.055683	0.008121	7.13e-12	-0.053051	0.010844	1e-06	-0.031077	0.015759	0.0487	1	1	----	yes
spine	rs11066272	28	12:112802224:A:T	12	112802224	0.509922	-0.0430374	0.00610981	3.7e-12	-0.050046	0.008404	2.63e-09	-0.038748	0.011075	0.000468	-0.025913	0.016324	0.114	1	1	----	no
spine	rs12369319	24	12:12622025:A:G	12	12622025	0.349245	-0.0377899	0.00344371	1.34e-09	-0.03411	0.008346	4.38e-05	-0.039911	0.011178	0.000357	-0.048392	0.017196	0.0049	22	20	----	yes
spine	rs1265566	28	12:111716376:C:T	12	111716376	0.685255	-0.0392471	0.00520666	4.91e-10	-0.040253	0.008494	2.17e-06	-0.030655	0.011373	0.00703	-0.054068	0.016804	0.00132	1	1	----	no
spine	rs143823594	27	12:28515213:T:TTA	12	28515213	0.512696	0.0349649	0.00335141	2.24e-08	0.037497	0.008409	8.26e-06	0.028012	0.011257	0.013	0.04034	0.016793	0.0164	65	65	++++	yes
spine	rs16932640	27	12:28294967:C:T	12	28294967	0.255931	-0.0431783	0.00559632	1.34e-10	-0.049017	0.009106	7.37e-08	-0.031323	0.012179	0.0101	-0.04604	0.017345	0.00796	39	38	----	yes
spine	rs233701	28	12:113012149:C:G	12	113012149	0.516516	0.042355	0.00395396	1.21e-11	0.047385	0.008434	1.94e-08	0.035537	0.011171	0.00147	0.037823	0.016789	0.0243	1	1	++++	yes
spine	rs34589387	25	12:26438964:A:T	12	26438964	0.0959758	0.0593939	0.0170254	6.13e-09	0.079504	0.0135	3.91e-09	0.02671	0.018317	0.145	0.047764	0.029993	0.113	1	1	++++	yes
spine	rs3809272	28	12:111800258:A:G	12	111800258	0.299138	0.0431781	0.00586166	2e-11	0.042177	0.008627	1.02e-06	0.036342	0.011569	0.0017	0.063248	0.017636	0.000338	1	1	++++	yes
spine	rs565349424	28	12:112105502:C:CAAAA	12	112105502	0.436192	0.033772	0.00648501	1.62e-08	0.037906	0.008109	2.95e-06	0.037277	0.01087	0.000605	0.012275	0.015242	0.421	17	14	++++	yes
spine	rs570920196	28	12:112542639:C:CA	12	112542639	0.483632	-0.0499409	0.00123269	3.12e-17	-0.050127	0.008005	3.85e-10	-0.051455	0.010598	1.23e-06	-0.045918	0.01567	0.0034	1	1	----	no
spine	rs60906625	25	12:26430452:A:G	12	26430452	0.199463	0.0469114	0.0059107	1.7e-10	0.054248	0.009829	3.43e-08	0.038938	0.013222	0.00324	0.034581	0.020162	0.0864	1	1	++++	no
spine	rs61914515	25	12:26437877:A:G	12	26437877	0.102228	0.0602919	0.0160937	8.73e-10	0.079642	0.013015	9.49e-10	0.030321	0.017673	0.0863	0.045501	0.028448	0.111	1	1	++++	yes
spine	rs7137828	28	12:111932800:C:T	12	111932800	0.527213	0.0572368	0.0066314	3.47e-18	0.062051	0.007916	4.66e-15	0.059452	0.01057	1.88e-08	0.034912	0.015198	0.0217	32	19	++++	yes
spine	rs71445573	28	12:112829103:C:CAT	12	112829103	0.480131	-0.0410305	0.00649464	1.66e-11	-0.047475	0.008213	7.5e-09	-0.038926	0.010942	0.000376	-0.020261	0.016322	0.215	1	1	----	yes
spine	rs7303432	24	12:12617688:A:G	12	12617688	0.414957	0.0352177	0.00370089	5.32e-09	0.03083	0.008101	0.000143	0.042534	0.010878	9.25e-05	0.036549	0.016268	0.0247	4	4	++++	yes
spine	rs7312574	27	12:28667910:G:T	12	28667910	0.768577	0.038666	0.00758827	2.81e-08	0.048212	0.009457	3.44e-07	0.024557	0.012584	0.0511	0.03303	0.017874	0.0647	82	80	++++	yes
spine	rs747726	24	12:12670227:A:G	12	12670227	0.346995	-0.0353444	0.00232406	1.39e-08	-0.034284	0.008357	4.1e-05	-0.033684	0.01114	0.0025	-0.043751	0.017156	0.0109	21	19	----	yes
spine	rs769375927	28	12:112294199:C:CT	12	112294199	0.871896	-0.0588169	0.00995205	4.84e-11	-0.069167	0.011989	8.02e-09	-0.038347	0.015835	0.0155	-0.065011	0.025365	0.0105	6	6	----	no
spine	rs7953025	24	12:12557507:A:G	12	12557507	0.55386	-0.034725	0.00408752	5.25e-09	-0.030441	0.008005	0.000144	-0.036665	0.010741	0.000642	-0.047231	0.015809	0.00283	80	76	----	yes
spine	rs7959150	25	12:26428063:A:G	12	26428063	0.728257	-0.0513373	0.00951715	6.19e-15	-0.06271	0.008931	2.24e-12	-0.032219	0.012015	0.00734	-0.048535	0.016619	0.0035	13	12	----	yes
spine	rs7969023	26	12:26803949:C:T	12	26803949	0.397493	-0.0410539	0.0050027	1.1e-11	-0.037782	0.008086	2.98e-06	-0.051226	0.010917	2.72e-06	-0.031477	0.016469	0.056	6	6	----	yes
spine	rs847888	28	12:112151742:A:C	12	112151742	0.589169	0.0469933	0.00839168	1.97e-14	0.05331	0.008288	1.3e-10	0.049039	0.011062	9.33e-06	0.018289	0.016252	0.261	16	16	++++	yes
spine	rs962927	24	12:12652734:G:T	12	12652734	0.438791	-0.0343699	0.0020485	8.09e-09	-0.032374	0.008013	5.35e-05	-0.034993	0.010706	0.00109	-0.04103	0.016114	0.0111	20	18	----	yes
spine	rs76428106	29	13:28604007:C:T	13	28604007	0.0126301	-0.184718	0.0277161	2.05e-11	-0.199297	0.036469	4.66e-08	-0.197865	0.04912	5.63e-05	-0.075555	0.081559	0.354	1	1	----	no
spine	rs10675686	32	14:54782459:C:CTTTTT	14	54782459	0.382108	-0.0330601	0.00354178	4.55e-08	-0.034309	0.00816	2.63e-05	-0.036555	0.010987	0.000879	-0.021287	0.015709	0.177	23	22	----	no
spine	rs2004925	30	14:25445362:A:G	14	25445362	0.396219	0.0404027	0.00669919	2.06e-11	0.046775	0.008145	9.37e-09	0.039181	0.010874	0.000315	0.018881	0.015845	0.234	19	19	++++	no
spine	rs72681869	31	14:50655357:C:G	14	50655357	0.0105919	-0.157722	0.00784203	4.6e-08	-0.166796	0.037923	1.11e-05	-0.142487	0.051236	0.00542	-0.153664	0.089519	0.0861	1	1	----	yes
spine	15:51563240_AT_A	34	15:51563240:A:AT	15	51563240	0.478627	-0.0356222	0.000677916	3.84e-09	-0.036455	0.008119	7.14e-06	-0.034814	0.010808	0.0013	-0.034043	0.016623	0.0406	23	21	----	yes
spine	rs10518743	33	15:42229852:C:T	15	42229852	0.111489	-0.0566908	0.00697375	1.55e-09	-0.065304	0.012762	3.12e-07	-0.043213	0.01707	0.0115	-0.052956	0.023735	0.0257	38	36	----	yes
spine	rs10519299	34	15:51551346:C:G	15	51551346	0.449432	-0.0329844	0.000626776	2.67e-08	-0.032889	0.007966	3.66e-05	-0.033965	0.010613	0.00139	-0.031088	0.016225	0.0554	36	34	----	yes
spine	rs1271044	35	15:83512253:A:G	15	83512253	0.51384	-0.0378343	0.00380454	1.64e-10	-0.03361	0.007976	2.52e-05	-0.040345	0.010641	0.00015	-0.048915	0.015828	0.002	16	16	----	yes
spine	rs17601876	34	15:51553909:A:G	15	51553909	0.486274	-0.037391	0.000729036	2.11e-10	-0.037911	0.007914	1.69e-06	-0.037594	0.010561	0.000372	-0.034822	0.015931	0.0289	5	5	----	yes
spine	rs201882614	33	15:42256968:A:T	15	42256968	0.229017	-0.0450702	0.00119186	1.06e-08	-0.045436	0.010643	1.97e-05	-0.042977	0.014156	0.00241	-0.048219	0.020888	0.0211	1	1	----	yes
spine	rs2250635	33	15:42261465:C:T	15	42261465	0.114375	-0.0545744	0.00725954	3.82e-09	-0.063962	0.012706	4.83e-07	-0.041306	0.017069	0.0156	-0.04836	0.022202	0.0295	7	7	----	no
spine	rs58664944	35	15:83491578:A:G	15	83491578	0.348101	-0.0340817	0.00750786	4.08e-08	-0.029595	0.008354	0.000397	-0.030269	0.011166	0.00672	-0.060619	0.016725	0.000292	13	13	----	no
spine	rs1143679	36	16:31276811:A:G	16	31276811	0.102015	-0.0544879	0.00775699	3.09e-08	-0.05172	0.013349	0.000108	-0.047353	0.01752	0.00688	-0.081143	0.026218	0.00198	6	6	----	no
spine	17:38138098_CA_C	37	17:38138098:C:CA	17	38138098	0.458062	0.0403894	0.00672432	8.47e-12	0.035281	0.007964	9.47e-06	0.054322	0.010632	3.26e-07	0.029675	0.015838	0.061	27	27	++++	yes
spine	17:38162131_CT_C	37	17:38162131:C:CT	17	38162131	0.490337	0.0341506	0.0052694	2.57e-08	0.029665	0.008253	0.000327	0.045179	0.010999	4.01e-05	0.027202	0.016571	0.101	1	1	++++	yes
spine	17:38166246_GA_G	37	17:38166246:G:GA	17	38166246	0.561845	-0.0356629	0.00423434	2.82e-09	-0.035439	0.008112	1.28e-05	-0.041938	0.010765	9.81e-05	-0.022759	0.015946	0.154	6	6	----	yes
spine	rs12309	37	17:38175462:C:T	17	38175462	0.368647	0.0357887	0.00489594	5.21e-09	0.034697	0.008281	2.8e-05	0.044006	0.011018	6.51e-05	0.022207	0.016197	0.172	58	55	++++	yes
spine	rs138887828	37	17:38177324:T:TCAAA	17	38177324	0.202502	0.0526536	0.0048709	1.01e-10	0.048685	0.010995	9.54e-06	0.062797	0.014602	1.72e-05	0.045689	0.021734	0.0356	1	1	++++	no
spine	rs2376584	39	17:76402116:A:G	17	76402116	0.408735	0.0337445	0.00314427	2.97e-08	0.033852	0.008166	3.4e-05	0.02911	0.011018	0.00825	0.043493	0.016328	0.00774	3	3	++++	no
spine	rs28496749	37	17:38133545:C:T	17	38133545	0.434836	-0.0438829	0.00663483	1.87e-12	-0.03774	0.008383	6.75e-06	-0.057859	0.01118	2.3e-07	-0.036976	0.016824	0.0281	5	5	----	yes
spine	rs3859193	37	17:38125856:A:T	17	38125856	0.469992	-0.0375773	0.00737157	2.7e-10	-0.030376	0.007999	0.000147	-0.053131	0.010692	6.74e-07	-0.031499	0.01608	0.0502	13	11	----	yes
spine	rs3907022	37	17:38134889:C:T	17	38134889	0.469905	-0.0435207	0.00611649	1.59e-13	-0.037873	0.007941	1.87e-06	-0.056388	0.010575	9.76e-08	-0.037062	0.015915	0.0199	62	58	----	no
spine	rs3935280	37	17:38189055:A:G	17	38189055	0.609873	0.0396193	0.00282085	5.69e-11	0.036157	0.008147	9.1e-06	0.042773	0.010852	8.11e-05	0.046321	0.016248	0.00437	64	63	++++	no
spine	rs4794821	37	17:38124203:C:T	17	38124203	0.470622	-0.0345821	0.00789032	5.97e-09	-0.029261	0.007994	0.000252	-0.050625	0.010695	2.23e-06	-0.020006	0.015993	0.212	4	4	----	no
spine	rs542104175	37	17:38148277:C:CAAAAAAAAAA	17	38148277	0.273263	-0.0398168	0.00655158	1.33e-08	-0.033004	0.009383	0.000437	-0.043289	0.012577	0.000579	-0.060469	0.019302	0.00175	50	49	----	no
spine	rs72901753	39	17:76244283:C:G	17	76244283	0.322349	-0.0355005	0.00379786	2.13e-08	-0.034367	0.008468	4.95e-05	-0.031709	0.011481	0.00576	-0.048763	0.01725	0.00471	16	16	----	yes
spine	rs73991808	38	17:55453126:G:T	17	55453126	0.0462142	0.0784821	0.0069322	1.82e-08	0.070992	0.018315	0.000107	0.09297	0.025338	0.000244	0.07809	0.040688	0.055	14	14	++++	yes
spine	rs760925177	39	17:76383679:C:CT	17	76383679	0.48014	0.0343936	0.00354885	4.62e-08	0.033096	0.008476	9.45e-05	0.031213	0.011282	0.00567	0.046778	0.016961	0.00583	1	1	++++	yes
spine	18:46387821_AGGAGGCCTCGAGGGAG_A	40	18:46387821:A:AGGAGGCCTCGAGGGAG	18	46387821	0.0247337	0.13675	0.0014785	1.91e-12	0.136661	0.026266	1.97e-07	0.138813	0.034102	4.7e-05	0.131934	0.054124	0.0148	1	1	++++	yes
spine	18:57297503_CA_C	41	18:57297503:C:CA	18	57297503	0.481234	0.0330982	0.00417195	4.84e-08	0.028585	0.008151	0.000453	0.0356	0.010929	0.00114	0.045597	0.01631	0.00519	31	29	++++	yes
spine	rs138863186	40	18:46390071:C:CTTG	18	46390071	0.0230424	0.13855	0.00410607	5.12e-12	0.134443	0.027062	6.79e-07	0.146837	0.034982	2.71e-05	0.134657	0.05782	0.0199	4	4	++++	no
spine	rs60151361	40	18:46385153:G:T	18	46385153	0.0278961	0.114151	0.0229592	1.67e-10	0.140881	0.025786	4.7e-08	0.114688	0.033599	0.000642	0.059386	0.036693	0.106	1	1	++++	no
spine	rs72385327	40	18:46390382:A:AAAC	18	46390382	0.0236697	0.133865	0.00770153	1.59e-11	0.132401	0.027024	9.65e-07	0.146115	0.035139	3.22e-05	0.111604	0.053028	0.0354	5	5	++++	yes
spine	rs72915617	40	18:46368276:C:G	18	46368276	0.0204559	0.128033	0.0153386	1.08e-09	0.146051	0.028527	3.07e-07	0.115568	0.036874	0.00174	0.08533	0.05737	0.138	4	2	++++	no
spine	rs72915668	40	18:46390047:G:T	18	46390047	0.0664681	0.0857902	0.010466	5.17e-13	0.08614	0.016461	1.69e-07	0.102215	0.021834	2.86e-06	0.058215	0.027775	0.0362	9	9	++++	yes
spine	rs72966926	41	18:57328396:A:G	18	57328396	0.127915	-0.056115	0.00835468	2e-10	-0.05413	0.011754	4.13e-06	-0.047377	0.015875	0.00285	-0.085937	0.02466	0.000495	2	2	----	yes
spine	rs9950937	40	18:46389344:A:G	18	46389344	0.0710585	0.0793839	0.0146486	5.58e-12	0.085265	0.016224	1.48e-07	0.097364	0.021478	5.83e-06	0.040233	0.025268	0.113	1	1	++++	yes
spine	19:1165747_TCTCAGAC_T	42	19:1165747:T:TCTCAGAC	19	1165747	0.241979	-0.0560266	0.00933877	1.15e-13	-0.05312	0.010068	1.34e-07	-0.047524	0.013499	0.000432	-0.090292	0.021327	2.33e-05	1	1	----	yes
spine	19:45758817_CAAAAAAAAAAA_C	44	19:45758817:C:CAAAAAAAAAAA	19	45758817	0.343701	-0.0439688	0.00730047	5.13e-12	-0.042818	0.008532	5.23e-07	-0.055285	0.011374	1.2e-06	-0.021385	0.017752	0.229	6	6	----	no
spine	19:45765191_CA_C	44	19:45765191:C:CA	19	45765191	0.329317	-0.0480434	0.00610104	3.74e-14	-0.044172	0.008528	2.24e-07	-0.060095	0.011321	1.13e-07	-0.035574	0.017482	0.0419	1	1	----	no
spine	19:45806162_CG_C	44	19:45806162:C:CG	19	45806162	0.262251	-0.0434998	0.0059024	1.22e-10	-0.038637	0.009058	2e-05	-0.05568	0.012047	3.82e-06	-0.034761	0.018826	0.0649	11	9	----	no
spine	rs10402508	44	19:45733782:C:G	19	45733782	0.630919	-0.0400223	0.00681006	1.54e-10	-0.047983	0.008362	9.65e-09	-0.026498	0.011215	0.0183	-0.038122	0.017337	0.028	1	1	----	no
spine	rs10411696	42	19:1060487:G:T	19	1060487	0.476765	-0.0329496	0.00630919	2.24e-08	-0.027277	0.007931	0.000584	-0.033552	0.010624	0.0016	-0.053911	0.015718	0.000607	7	7	----	yes
spine	rs10426303	43	19:35673451:C:T	19	35673451	0.325327	-0.0344109	0.00628811	4.9e-08	-0.036796	0.008479	1.44e-05	-0.022834	0.01141	0.0454	-0.05017	0.016813	0.00286	117	117	----	yes
spine	rs1123751	42	19:1183851:C:G	19	1183851	0.237599	-0.0496777	0.00917415	7.79e-13	-0.044665	0.009406	2.06e-06	-0.04327	0.012588	0.000588	-0.080145	0.017714	6.13e-06	4	4	----	yes
spine	rs11667829	44	19:45739675:A:G	19	45739675	0.326213	-0.0361516	0.00465011	9.75e-09	-0.033959	0.008446	5.81e-05	-0.044778	0.011247	6.86e-05	-0.0246	0.017561	0.162	6	6	----	no
spine	rs145605569	44	19:45742902:C:T	19	45742902	0.257268	-0.060325	0.00244437	3.47e-18	-0.05734	0.009059	2.48e-10	-0.064912	0.012024	6.76e-08	-0.061981	0.018877	0.00103	21	11	----	no
spine	rs2377326	44	19:45813830:G:T	19	45813830	0.337384	-0.0358249	0.00762778	1.18e-08	-0.030601	0.008453	0.000295	-0.051338	0.011287	5.42e-06	-0.021899	0.016917	0.196	5	5	----	yes
spine	rs28659908	43	19:35693120:C:T	19	35693120	0.406655	-0.0335013	0.00713511	3.58e-08	-0.039643	0.008164	1.22e-06	-0.018489	0.010933	0.0908	-0.042574	0.01647	0.00976	1	1	----	yes
spine	rs344812	44	19:45791838:A:C	19	45791838	0.306071	-0.0412738	0.00675593	1.35e-10	-0.038585	0.008645	8.09e-06	-0.053552	0.011515	3.33e-06	-0.024036	0.017448	0.17	9	9	----	yes
spine	rs34639530	42	19:1186929:G:T	19	1186929	0.231568	-0.0508383	0.0105167	3.44e-13	-0.045225	0.009453	1.74e-06	-0.043582	0.012648	0.00057	-0.086419	0.018136	1.92e-06	10	10	----	yes
spine	rs346744	44	19:45741243:A:G	19	45741243	0.574303	-0.0336132	0.00207539	2.14e-08	-0.035692	0.008092	1.04e-05	-0.029229	0.010807	0.00684	-0.035089	0.015964	0.0281	20	18	----	no
spine	rs4807624	42	19:1167158:A:G	19	1167158	0.528538	-0.0491848	0.00591671	1.99e-16	-0.044167	0.008027	3.77e-08	-0.049244	0.010777	4.91e-06	-0.069429	0.016176	1.8e-05	1	1	----	no
spine	rs4807630	42	19:1170445:C:T	19	1170445	0.309787	-0.0559478	0.0104989	3.47e-18	-0.049235	0.00865	1.29e-08	-0.051256	0.011563	9.34e-06	-0.092631	0.017144	6.7e-08	30	18	----	yes
spine	rs4807632	42	19:1171020:A:G	19	1171020	0.186109	-0.051873	0.00997834	9.81e-12	-0.052761	0.010298	3.01e-07	-0.036127	0.013828	0.00899	-0.080631	0.019717	4.37e-05	10	10	----	yes
spine	rs59320291	42	19:1184155:C:G	19	1184155	0.156663	-0.0514307	0.00901935	2.83e-10	-0.05061	0.011064	4.79e-06	-0.038827	0.014874	0.00905	-0.078501	0.020619	0.000143	11	11	----	yes
spine	rs6510596	42	19:1099506:G:T	19	1099506	0.417881	-0.0362886	0.00259353	1.46e-09	-0.033073	0.008069	4.16e-05	-0.039436	0.010811	0.000266	-0.042088	0.016069	0.00883	2	2	----	yes
spine	rs749827442	44	19:45801579:G:GGGTCTGTGCGT	19	45801579	0.390768	-0.0360826	0.00558273	2.75e-09	-0.032394	0.00817	7.35e-05	-0.047387	0.010914	1.43e-05	-0.025589	0.01627	0.118	2	2	----	yes
spine	rs892225	42	19:1152656:A:G	19	1152656	0.384374	-0.0431768	0.0094859	1.78e-12	-0.035014	0.008265	2.29e-05	-0.04321	0.010969	8.19e-05	-0.07525	0.016402	4.53e-06	1	1	----	yes
spine	rs11086765	45	20:38531906:A:G	20	38531906	0.18692	0.0437889	0.000776412	7.81e-09	0.043334	0.010131	1.91e-05	0.04343	0.013598	0.00142	0.046651	0.021193	0.0278	9	9	++++	yes
spine	rs141414795	46	20:62396269:A:AT	20	62396269	0.225603	0.0395874	0.00736929	3.04e-08	0.031834	0.009561	0.000871	0.043905	0.01278	0.000592	0.062791	0.019936	0.00165	4	4	++++	no
spine	rs2145943	45	20:38563245:A:G	20	38563245	0.407921	0.0392846	0.00420814	6.79e-11	0.03579	0.008068	9.18e-06	0.048138	0.010851	9.18e-06	0.033526	0.016364	0.0405	16	16	++++	yes
spine	rs2208649	45	20:38555808:A:G	20	38555808	0.300234	0.0412628	0.00322684	1.5e-10	0.041045	0.008623	1.95e-06	0.046027	0.011584	7.1e-05	0.03107	0.017689	0.0791	2	2	++++	yes
spine	rs2224538	45	20:38552078:C:T	20	38552078	0.361169	0.0379052	0.00364534	7.08e-10	0.034181	0.008243	3.39e-05	0.045593	0.011078	3.87e-05	0.035717	0.016712	0.0327	4	4	++++	yes
spine	rs6028716	45	20:38547459:A:G	20	38547459	0.254526	0.042544	0.00324291	3.56e-10	0.04286	0.009082	2.38e-06	0.046637	0.012184	0.000132	0.031619	0.018652	0.0901	8	8	++++	yes
spine	rs6129460	45	20:38634831:C:T	20	38634831	0.751807	-0.0426681	0.00397007	4.65e-10	-0.047013	0.009257	3.82e-07	-0.040408	0.012324	0.00105	-0.030994	0.018052	0.0861	8	8	----	yes
spine	rs748382	45	20:38651152:A:C	20	38651152	0.55435	-0.0326397	0.00229118	4.09e-08	-0.035486	0.008014	9.55e-06	-0.029904	0.010727	0.00532	-0.027503	0.015813	0.082	26	26	----	yes
spine	rs932641	45	20:38567137:A:G	20	38567137	0.246452	0.0424261	0.00184596	6.38e-10	0.040754	0.009176	8.96e-06	0.046308	0.012312	0.000171	0.040335	0.01907	0.0345	4	4	++++	yes
spine	rs131665	47	22:21920903:A:G	22	21920903	0.197579	-0.0407419	0.00307591	3.5e-08	-0.038848	0.010069	0.000116	-0.046861	0.013224	0.000395	-0.034785	0.01911	0.0688	75	67	----	yes
