# Supplementary material for: Deep learning and genome-wide association meta-analyses of bone marrow adiposity in the UK Biobank
Source: Nat Commun. 2025 Jan 2;16:99. doi: 10.1038/s41467-024-55422-4 (PMC11697225; doi:10.1038/s41467-024-55422-4)
Supplement: Supplementary file 70 — Supplementary Data 67 [file 41467_2024_55422_MOESM70_ESM.xlsx]

## Sheet: Supplementary Table 67
Supplementary Table 67: Mapped genes in meta-GWAS in non-white and white unrelated sample
BMFF region	ensg	symbol	chr	start	end	strand	type	entrezID	HUGO	pLI	ncRVIS	posMapSNPs	posMapMaxCADD	minGwasP	IndSigSNPs	GenomicLocus			Symbol : Gene Symbol
Femoral head (n=65)																			entrezID : entrez ID
femoral head	ENSG00000116678	LEPR	1	65886248	66107242	1	protein_coding	54741	LEPR	0.999805	0.927492	102	13.68	5.29e-13	rs10789188;rs147501551;1:66069381_GT_G;rs200531368;rs12039953;rs6688625;rs6664374;rs11208717;rs10889576	2			Genomic locus : Index of genomic loci where mapped SNPs are from. This could contain more than one interval in the case that eQTLs are mapped to genes from distinct genomic risk loci.
femoral head	ENSG00000092607	TBX15	1	119425669	119532179	-1	protein_coding	6913	TBX15	0.877334	-0.847695	45	18.44	3.56e-08	rs17022747	3			chr : chromosome
femoral head	ENSG00000116874	WARS2	1	119573839	119683294	-1	protein_coding	10352	WARS2	0.601342	1.24773	40	14.16	1.73e-06	rs17022747	3			start : Starting position of the gene
femoral head	ENSG00000010327	STAB1	3	52529354	52558511	1	protein_coding	23166	STAB1	2.8e-25	-0.149285	24	15.49	1.29e-08	rs763019125;rs13081028	5			end : Ending position of the gene
femoral head	ENSG00000168268	NT5DC2	3	52558386	52569070	-1	protein_coding	64943	NT5DC2	0.00460887	NA	26	15.49	1.29e-08	rs763019125;rs13081028	5			strand : Strand of gene
femoral head	ENSG00000168273	SMIM4	3	52568029	52613253	1	protein_coding	440957	SMIM4	NA	-0.0074017	50	18.38	1.85e-08	rs763019125;rs13081028	5			status : Status of gene from Ensembl
femoral head	ENSG00000163939	PBRM1	3	52579368	52719933	-1	protein_coding	55193	PBRM1	1	NA	113	21.5	1.53e-07	rs13081028;rs763019125	5			type : Gene biotype from Ensembl
femoral head	ENSG00000163938	GNL3	3	52715172	52728508	1	protein_coding	100113381	GNL3	1.54e-09	NA	31	21.5	1.96e-07	rs763019125;rs13081028	5			HUGO : HUGO (HGNC) gene symbol
femoral head	ENSG00000016864	GLT8D1	3	52728505	52740048	-1	protein_coding	55830	GLT8D1	0.00348978	NA	25	21.5	1.96e-07	rs13081028;rs763019125	5			pLI : pLI score from ExAC database. The probability of being loss-of-function intolerant. The higher the score is, the more intolerant to loss-of-function mutations the gene is.
femoral head	ENSG00000114902	SPCS1	3	52738971	52742182	1	protein_coding	28972	SPCS1	0.118911	NA	13	11.46	1.96e-07	rs13081028;rs763019125	5			ncRVIS : Non-coding residual variation intolerance score. The higher the score is, the more intolerant to noncoding variants the gene is.
femoral head	ENSG00000114904	NEK4	3	52744800	52804965	-1	protein_coding	6787	NEK4	1.22e-12	-0.30452	28	11.46	1.59e-07	rs763019125;rs13081028	5			posMapSNPs (posMap): The number of SNPs mapped to gene based on positional mapping (after functional filtering if parameters are given).
femoral head	ENSG00000055957	ITIH1	3	52811603	52826078	1	protein_coding	3697	ITIH1	4.79e-18	-0.271541	4	8.731	3.54e-06	rs763019125;rs13081028	5			posMapMaxCADD (posMap): The maximum CADD score of mapped SNPs by positional mapping.
femoral head	ENSG00000184220	CMSS1	3	99536678	99897447	1	protein_coding	84319	CMSS1	0.000665485	-0.661714	5	6.354	2.44e-08	rs377247519	6			minGwasP : The minimum P-value of mapped SNPs. (two sided)
femoral head	ENSG00000168386	FILIP1L	3	99548985	99833357	-1	protein_coding	11259	FILIP1L	0.000245912	-0.0843625	5	6.354	2.44e-08	rs377247519	6			IndSigSNPs : rsID of the all independent significant SNPs of mapped SNPs.
femoral head	ENSG00000138246	DNAJC13	3	132136370	132257876	1	protein_coding	23317	DNAJC13	1	-0.0697541	56	15.42	8.3e-09	rs62293981	7			Positional mapping was performed based on annotations obtained from ANNOVAR.
femoral head	ENSG00000240303	ACAD11	3	132276982	132379567	-1	protein_coding	84129	ACAD11	1.68e-07	-0.561314	30	15.4	4.29e-08	rs62293981	7
femoral head	ENSG00000113971	NPHP3	3	132276986	132441303	-1	protein_coding	27031	NPHP3	1.41e-09	NA	41	15.4	4.29e-08	rs62293981	7
femoral head	ENSG00000129048	ACKR4	3	132316081	132337811	1	protein_coding	51554	ACKR4	0.00744511	-0.423236	12	15.4	7.7e-08	rs62293981	7
femoral head	ENSG00000081307	UBA5	3	132373290	132396941	1	protein_coding	79876	UBA5	0.745376	-0.427709	7	8.815	8.75e-08	rs62293981	7
femoral head	ENSG00000164362	TERT	5	1253262	1295184	-1	protein_coding	7015	TERT	0.866151	NA	18	6.675	6.09e-10	rs7734992;rs7705526;rs749685059;rs7725218;rs2853677;rs56158232;rs570266982	8
femoral head	ENSG00000153162	BMP6	6	7727030	7881655	1	protein_coding	654	BMP6	0.895082	-0.00516926	3	3.152	1.28e-07	rs6597282	9
femoral head	ENSG00000155906	RMND1	6	151725989	151773259	-1	protein_coding	55005	RMND1	7.66e-07	0.739249	17	15.35	7.79e-08	rs9383903	10
femoral head	ENSG00000146476	C6orf211	6	151773422	151791236	1	protein_coding	79624	C6orf211	5.46e-07	-0.451045	23	15.35	4.89e-08	rs9383903	10
femoral head	ENSG00000120262	CCDC170	6	151815165	151942328	1	protein_coding	80129	CCDC170	1.02e-19	1.38068	119	16.75	3.47e-18	rs9383903;rs10872673;rs386707137;rs58571731;rs6912538;rs4869744;rs1871859;rs775537272;rs9383928;rs1023940	10
femoral head	ENSG00000091831	ESR1	6	151977826	152450754	1	protein_coding	2099	ESR1	0.987167	-1.05687	67	18.55	1.24e-09	rs3020332;rs2982563;rs10624910;rs2982567	10
femoral head	ENSG00000130338	TULP4	6	158733692	158932860	1	protein_coding	56995	TULP4	0.999937	1.91927	1	8.836	1.76e-08	rs9364968	11
femoral head	ENSG00000153814	JAZF1	7	27870192	28220362	-1	protein_coding	221895	JAZF1	0.958302	-0.943258	1	1.373	8.63e-09	rs198	12
femoral head	ENSG00000253379	RP11-1102P16.1	8	72315675	72504260	-1	protein_coding	NA	NA	NA	NA	161	20.2	3.47e-18	8:72359317_TTA_T;rs10957553;rs74789792;rs4469491;rs62508470;rs11786889;rs36031976;8:72391858_GAA_G;rs10093418;rs555234816;rs4472552;rs36096231;rs10097671;rs12334481;rs10216347;rs62508472;rs62508473;rs1424874;8:72441967_TG_T;rs724066;rs1424867;rs4738141;rs6983239;rs7823971	13
femoral head	ENSG00000164761	TNFRSF11B	8	119935796	119964439	-1	protein_coding	4982	TNFRSF11B	0.272229	-0.352503	33	14.55	1.13e-10	rs71569777;rs3134049;8:119963759_TTC_T	14
femoral head	ENSG00000184374	COLEC10	8	120007691	120118821	1	protein_coding	10584	COLEC10	0.0985367	0.263251	28	17.74	3.1e-05	rs1485302;rs3134049;8:119963759_TTC_T	14
femoral head	ENSG00000148572	NRBF2	10	64893050	64914783	1	protein_coding	29982	NRBF2	0.0821062	-0.409713	8	13.93	1.88e-07	10:64943999_AT_A;10:65112397_CAA_C	15
femoral head	ENSG00000171988	JMJD1C	10	64926981	65225722	-1	protein_coding	221037	JMJD1C	1	-0.552974	100	17.64	9.73e-09	10:64943999_AT_A;10:65112397_CAA_C	15
femoral head	ENSG00000165476	REEP3	10	65281123	65384883	1	protein_coding	221035	REEP3	0.0129813	1.39842	11	13.92	9.15e-08	10:65112397_CAA_C;10:64943999_AT_A	15
femoral head	ENSG00000119906	FAM178A	10	102672326	102724893	1	protein_coding	55719	FAM178A	0.0164474	-0.301223	27	14.47	1.33e-07	rs764681947	16
femoral head	ENSG00000055950	MRPL43	10	102729215	102747272	-1	protein_coding	84545	MRPL43	0.000110896	-0.255354	7	18.2	1.1e-08	rs764681947	16
femoral head	ENSG00000095539	SEMA4G	10	102729275	102745628	1	protein_coding	57715	SEMA4G	0.000802235	-0.257941	6	18.2	1.1e-08	rs764681947	16
femoral head	ENSG00000107815	C10orf2	10	102747124	102754158	1	protein_coding	56652	C10orf2	0.990313	-0.323104	6	19.24	1.1e-08	rs764681947	16
femoral head	ENSG00000107816	LZTS2	10	102756375	102767593	1	protein_coding	84445	LZTS2	0.875482	-0.448969	7	19.24	1.1e-08	rs764681947	16
femoral head	ENSG00000186862	PDZD7	10	102767440	102790890	-1	protein_coding	79955	PDZD7	0.72277	-0.505794	5	19.24	3.53e-08	rs764681947	16
femoral head	ENSG00000151376	ME3	11	86152150	86383678	-1	protein_coding	10873	ME3	1.14e-05	0.14173	53	17.19	2.59e-08	rs4439535	17
femoral head	ENSG00000118971	CCND2	12	4382938	4414516	1	protein_coding	894	CCND2	0.949001	-1.76461	1	14	2.58e-09	rs76895963	19
femoral head	ENSG00000023516	AKAP11	13	42846289	42897396	1	protein_coding	11215	AKAP11	0.896373	0.143075	15	10.87	3.94e-06	rs238261;rs7995240	21
femoral head	ENSG00000120675	DNAJC15	13	43597339	43683045	1	protein_coding	29103	DNAJC15	2.92e-07	0.409426	1	0.702	NA	13:42959038_AATTTT_A	21
femoral head	ENSG00000104081	BMF	15	40380091	40401093	-1	protein_coding	90427	BMF	0.354021	-0.266586	5	17.13	8.64e-09	rs34231574;rs8024033	22
femoral head	ENSG00000132874	SLC14A2	18	42792960	43263072	1	protein_coding	101930602	SLC14A2	8.43e-14	0.71995	38	17.35	1.02e-10	rs2543029;rs8092415	23
femoral head	ENSG00000088298	EDEM2	20	33703167	33865928	-1	protein_coding	55741	EDEM2	0.000137533	-0.173489	6	1.954	8.56e-09	rs74173945	24
femoral head	ENSG00000125966	MMP24	20	33814457	33864801	1	protein_coding	10893	MMP24	0.0287623	-0.485751	6	1.954	8.56e-09	rs74173945	24
femoral head	ENSG00000242372	EIF6	20	33866714	33872788	-1	protein_coding	3692	EIF6	0.781943	-0.0280084	5	9.705	2.71e-09	rs74173945;rs2425051	24
femoral head	ENSG00000125998	FAM83C	20	33873534	33880204	-1	protein_coding	128876	FAM83C	3.49e-05	0.230701	10	9.705	6.94e-18	rs74173945;rs2425051;rs2425054;rs782119772;rs224329;rs2425059	24
femoral head	ENSG00000101019	UQCC1	20	33890369	33999944	-1	protein_coding	55245	UQCC1	0.00485442	-0.818063	160	19.59	3.47e-18	rs74173945;rs2425051;rs2425054;rs782119772;rs224329;rs2425059;rs1810741;rs11481307;20:33990383_AAAAC_A;rs551320013;20:33961490_CA_C	24
femoral head	ENSG00000204183	GDF5OS	20	34020827	34023248	1	protein_coding	NA	GDF5OS	0.0423624	NA	18	21.2	3.47e-18	rs782119772;20:33961490_CA_C;rs2425054;rs224329;rs2425059;rs1810741;rs74173945;rs34414056	24
femoral head	ENSG00000125965	GDF5	20	34021145	34042568	-1	protein_coding	8200	GDF5	0.923195	0.0727362	36	21.2	3.47e-18	20:33961490_CA_C;rs2425054;rs782119772;rs224329;rs2425059;rs1810741;rs74173945;rs34414056	24
femoral head	ENSG00000126001	CEP250	20	34042985	34099804	1	protein_coding	11190	CEP250	8.25e-17	-0.898376	81	13.25	1.4e-09	rs1810741;rs224329;rs587655804	24
femoral head	ENSG00000125975	C20orf173	20	34111014	34117481	-1	protein_coding	140873	C20orf173	NA	-0.0170462	21	4.957	1.4e-09	rs1810741;rs587655804	24
femoral head	ENSG00000125991	ERGIC3	20	34129770	34145405	1	protein_coding	51614	ERGIC3	0.00385908	-0.537743	16	13.57	6.79e-09	rs1810741;rs587655804	24
femoral head	ENSG00000061656	SPAG4	20	34203814	34208971	1	protein_coding	6676	SPAG4	0.110568	-0.441954	18	15.51	3.75e-08	rs753827512;rs149078900	24
femoral head	ENSG00000214078	CPNE1	20	34213953	34252878	-1	protein_coding	8904	CPNE1	3.87e-07	NA	44	23	3.75e-08	rs753827512;rs149078900	24
femoral head	ENSG00000272897	RP1-309K20.6	20	34220262	34262466	-1	protein_coding	NA	NA	NA	NA	45	23	1.01e-07	rs149078900;rs753827512	24
femoral head	ENSG00000244462	RBM12	20	34236847	34252878	-1	protein_coding	10137	RBM12	0.474674	-0.297434	23	23	2.03e-07	rs753827512;rs149078900	24
femoral head	ENSG00000244005	NFS1	20	34255977	34287281	-1	protein_coding	9054	NFS1	0.832121	-0.782191	21	23	2.09e-07	rs149078900;rs753827512	24
femoral head	ENSG00000125995	ROMO1	20	34287194	34288906	1	protein_coding	140823	ROMO1	0.726807	-0.303915	3	3.508	2.15e-07	rs149078900;rs753827512	24
femoral head	ENSG00000131051	RBM39	20	34291531	34330234	-1	protein_coding	9584	RBM39	0.999997	-0.857805	22	9.318	1.43e-10	rs149078900;rs753827512;rs532201406	24
femoral head	ENSG00000025293	PHF20	20	34359896	34538303	1	protein_coding	51230	PHF20	0.975739	-0.314776	89	13.38	7.28e-09	rs149078900;rs753827512	24
femoral head	ENSG00000171222	SCAND1	20	34541539	34547394	-1	protein_coding	51282	SCAND1	0.158311	-1.08008	23	10.34	4.43e-09	rs149078900	24
femoral head	ENSG00000149646	CNBD2	20	34556512	34618622	1	protein_coding	140894	CNBD2	2.29e-07	-0.00310339	21	7.201	4.43e-09	rs149078900	24
Total hip (n=98)
total hip	ENSG00000142599	RERE	1	8412457	8877702	-1	protein_coding	473	RERE	0.999996	-0.582722	1	1.366	3.8e-08	1:8883456_GAAAAAAAAAAAA_G	1
total hip	ENSG00000116678	LEPR	1	65886248	66107242	1	protein_coding	54741	LEPR	0.999805	0.927492	169	18.32	6.94e-18	rs114403972;rs10889563;rs10789188;rs147501551;1:66052211_GA_G;rs3828033;rs4655739;rs202117376;1:66069381_GT_G;rs55953331;rs12039953;rs6688625;rs74733149;rs1938500;rs7535217;rs112732732;rs11208700;1:66091656_ACACT_A	3
total hip	ENSG00000184588	PDE4B	1	66258197	66840259	1	protein_coding	5142	PDE4B	0.709079	-0.830512	38	17.87	9.47e-11	rs4077431;rs6681523;rs12129719;rs2801578;rs1937460;rs3009868	3
total hip	ENSG00000000971	CFH	1	196621008	196716634	1	protein_coding	3075	CFH	0.999631	0.906065	26	8.922	3.66e-08	rs12726401	4
total hip	ENSG00000116785	CFHR3	1	196743925	196763203	1	protein_coding	10878	CFHR3	1.22e-05	1.72411	1	4.976	6.04e-05	rs12726401	4
total hip	ENSG00000080910	CFHR2	1	196788898	196928356	1	protein_coding	3080	CFHR2	8.62e-09	-0.232921	19	5.329	4.1e-07	rs12726401	4
total hip	ENSG00000134365	CFHR4	1	196819371	196888102	1	protein_coding	10877	CFHR4	1.9e-13	-0.12931	19	5.329	4.1e-07	rs12726401	4
total hip	ENSG00000155816	FMN2	1	240177648	240638489	1	protein_coding	56776	FMN2	0.994503	-0.342959	14	18.1	4.56e-12	rs1414660;rs12044944;rs1414659;rs9287237	6
total hip	ENSG00000152284	TCF7L1	2	85360533	85537511	1	protein_coding	83439	TCF7L1	0.753752	NA	13	14.82	1.41e-08	rs17763853	7
total hip	ENSG00000075884	ARHGAP15	2	143848931	144525921	1	protein_coding	101928361	ARHGAP15	5.25e-06	0.0915151	16	12.4	1.99e-09	rs10204230	8
total hip	ENSG00000226124	FTCDNL1	2	200625267	200715896	-1	protein_coding	NA	FTCDNL1	NA	NA	11	10.07	2.51e-11	rs11884020;rs62178292	9
total hip	ENSG00000162972	C2orf47	2	200820040	200873263	1	protein_coding	79568	C2orf47	0.00977968	0.253138	1	7.078	6.12e-08	rs183119117	9
total hip	ENSG00000196141	SPATS2L	2	201170604	201346986	1	protein_coding	26010	SPATS2L	0.970345	0.539346	59	19.48	3.25e-09	rs7423647;rs56004703;rs62179496;rs9917376;rs62279301	9
total hip	ENSG00000157150	TIMP4	3	12194551	12200851	-1	protein_coding	7079	TIMP4	0.00355403	-0.237345	17	12.03	4.61e-10	rs2881479;rs73813155;rs74892578;rs219015	10
total hip	ENSG00000132170	PPARG	3	12328867	12475855	1	protein_coding	5468	PPARG	0.668218	-0.331736	46	17.38	3.16e-16	rs11712037;rs2881479;rs12629751;rs7647481;rs6802898;rs895096;rs1152001	10
total hip	ENSG00000010327	STAB1	3	52529354	52558511	1	protein_coding	23166	STAB1	2.8e-25	-0.149285	16	10.12	2.59e-08	rs66782572	11
total hip	ENSG00000168268	NT5DC2	3	52558386	52569070	-1	protein_coding	64943	NT5DC2	0.00460887	NA	17	10.12	2.59e-08	rs66782572	11
total hip	ENSG00000168273	SMIM4	3	52568029	52613253	1	protein_coding	440957	SMIM4	NA	-0.0074017	13	10.12	2.59e-08	rs66782572	11
total hip	ENSG00000163939	PBRM1	3	52579368	52719933	-1	protein_coding	55193	PBRM1	1	NA	4	1.761	6.25e-06	rs66782572	11
total hip	ENSG00000138246	DNAJC13	3	132136370	132257876	1	protein_coding	23317	DNAJC13	1	-0.0697541	5	4.518	1.67e-07	rs10935018	12
total hip	ENSG00000240303	ACAD11	3	132276982	132379567	-1	protein_coding	84129	ACAD11	1.68e-07	-0.561314	2	4.518	3.04e-08	rs10935018	12
total hip	ENSG00000113971	NPHP3	3	132276986	132441303	-1	protein_coding	27031	NPHP3	1.41e-09	NA	2	4.518	3.04e-08	rs10935018	12
total hip	ENSG00000164362	TERT	5	1253262	1295184	-1	protein_coding	7015	TERT	0.866151	NA	18	6.675	2.2e-13	rs33961405;rs7734992;rs749685059;rs7705526;rs7725218;rs2853677;rs2736099;rs570266982	15
total hip	ENSG00000113273	ARSB	5	78073032	78281910	-1	protein_coding	411	ARSB	0.00126175	-0.0707597	1	0.395	2.28e-08	rs184289324	16
total hip	ENSG00000155906	RMND1	6	151725989	151773259	-1	protein_coding	55005	RMND1	7.66e-07	0.739249	38	15.35	6.73e-11	rs9397404;rs9383901;rs13208555;rs3800279;rs9397422	17
total hip	ENSG00000146476	C6orf211	6	151773422	151791236	1	protein_coding	79624	C6orf211	5.46e-07	-0.451045	40	15.35	3.34e-11	rs3800279;rs9383901;rs9397422;rs9371528	17
total hip	ENSG00000120262	CCDC170	6	151815165	151942328	1	protein_coding	80129	CCDC170	1.02e-19	1.38068	212	19.94	3.47e-18	rs13208555;rs201139341;rs9397422;rs9383901;rs9371528;rs17054385;rs1832727;rs6916386;rs6912538;rs73615734;rs9479061;rs35082199;rs12207495;rs4425604;rs4455680;rs6925996;rs775537272;rs7741872;rs116928060;rs1807906;rs9478223;6:151904121_CTTTTTTTTTTTT_C;6:151910770_AC_A;rs57960590;rs12525051;rs9479083;rs851974;rs7776340;rs7740042;rs11155804;rs58164038;rs12528841	17
total hip	ENSG00000091831	ESR1	6	151977826	152450754	1	protein_coding	2099	ESR1	0.987167	-1.05687	127	18.55	3.47e-18	rs7740042;rs79983567;rs851974;rs712219;rs851993;rs12528841;rs1293951;rs1627340;rs980281;rs11755786;6:151993962_AT_A;rs6905582;rs6557164;rs851994;rs851990;rs851987;rs3020332;rs2941741;rs71017507;rs2347638;rs2982563;rs11155808;rs3020304;rs2982567;6:152078372_TA_T;rs1124674;rs2504069;rs2485209;rs1415193	17
total hip	ENSG00000106049	HIBADH	7	27565061	27702614	-1	protein_coding	11112	HIBADH	0.25072	0.340572	62	18.62	9.89e-09	rs42091	18
total hip	ENSG00000153814	JAZF1	7	27870192	28220362	-1	protein_coding	221895	JAZF1	0.958302	-0.943258	49	19.08	5.3e-13	rs198;rs38520;rs6968677;7:28027811_GA_G;rs10274928;rs702814;rs1635852;rs1635851;rs149643430;7:28209953_GAT_G	18
total hip	ENSG00000127922	SHFM1	7	96110938	96339203	-1	protein_coding	7979	SHFM1	0.418592	-0.181498	60	17.11	1.25e-13	rs4448201;rs6965122;rs4132568;7:96126317_GTA_G;rs7787512;rs11438472;rs10464592;7:96334671_CA_C	19
total hip	ENSG00000197851	C7orf76	7	96110938	96132835	-1	protein_coding	401388	C7orf76	NA	0.642603	27	17.11	5.59e-13	rs4448201;rs6965122;rs4132568;7:96126317_GTA_G;rs7787512;rs11438472	19
total hip	ENSG00000241685	ARPC1A	7	98923521	98985787	1	protein_coding	10552	ARPC1A	0.73476	-0.899106	30	9.365	4.89e-07	rs3843540;rs369428586;rs952319	20
total hip	ENSG00000130429	ARPC1B	7	98971872	98992424	1	protein_coding	10095	ARPC1B	0.15607	NA	19	9.365	4.89e-07	rs3843540;rs369428586;rs952319	20
total hip	ENSG00000106244	PDAP1	7	98989671	99006452	-1	protein_coding	11333	PDAP1	0.00558938	-0.0484283	10	7.497	4.89e-07	rs3843540;rs369428586;rs952319	20
total hip	ENSG00000106245	BUD31	7	99006264	99017239	1	protein_coding	8896	BUD31	0.41701	-0.555612	16	4.903	1.82e-10	rs3843540;rs369428586;rs952319;rs543453257;rs148982377	20
total hip	ENSG00000106246	PTCD1	7	99014362	99063787	-1	protein_coding	100526740	PTCD1	1.78e-09	-0.453852	28	13.23	1.82e-10	rs952319;rs3843540;rs369428586;rs543453257;rs148982377	20
total hip	ENSG00000248919	ATP5J2-PTCD1	7	99017372	99063820	-1	protein_coding	100526740	ATP5J2-PTCD1	1.78e-09	-0.453852	27	13.23	1.82e-10	rs3843540;rs369428586;rs952319;rs543453257;rs148982377	20
total hip	ENSG00000160917	CPSF4	7	99036545	99054994	1	protein_coding	10898	CPSF4	0.629614	-0.24895	13	13.23	2.12e-10	rs3843540;rs369428586;rs543453257	20
total hip	ENSG00000214314	AC073063.1	7	99040552	99040747	1	protein_coding	NA	NA	NA	NA	5	12.51	2.31e-10	rs3843540;rs369428586;rs543453257	20
total hip	ENSG00000241468	ATP5J2	7	99046098	99063954	-1	protein_coding	101929716	ATP5J2	0.348503	-0.131072	11	13.23	2.26e-10	rs3843540;rs369428586;rs543453257	20
total hip	ENSG00000198556	ZNF789	7	99070464	99101273	1	protein_coding	285989	ZNF789	7.06e-08	-0.309224	14	15.2	1.97e-10	rs3843540;rs369428586;rs543453257;rs148982377	20
total hip	ENSG00000160908	ZNF394	7	99084142	99097947	-1	protein_coding	84124	ZNF394	0.0433348	-0.096237	11	15.2	1.97e-10	rs148982377;rs3843540;rs369428586;rs543453257	20
total hip	ENSG00000196652	ZKSCAN5	7	99102274	99132323	1	protein_coding	23660	ZKSCAN5	0.000618303	-0.539497	13	15.2	8.2e-11	rs3843540;rs369428586;rs543453257;rs148982377	20
total hip	ENSG00000221909	FAM200A	7	99143931	99156159	-1	protein_coding	221786	FAM200A	6.01e-05	-0.916308	4	3.659	2.58e-10	rs369428586;rs3843540;rs543453257	20
total hip	ENSG00000197343	ZNF655	7	99156029	99174076	1	protein_coding	101929496	ZNF655	0.0378918	-0.877773	7	2.479	8.44e-11	rs3843540;rs369428586;rs952319	20
total hip	ENSG00000272647	GS1-259H13.10	7	99156291	99205433	1	protein_coding	NA	NA	NA	NA	16	8.828	8.44e-11	rs3843540;rs369428586;rs952319	20
total hip	ENSG00000106258	CYP3A5	7	99245817	99277621	-1	protein_coding	1577	CYP3A5	5.21e-11	0.202149	1	1.772	2.64e-10	rs3843540;rs369428586	20
total hip	ENSG00000160870	CYP3A7	7	99302660	99332819	-1	protein_coding	100861540	CYP3A7	2.93e-07	0.432547	2	1.483	1.08e-08	rs148982377;rs12538820	20
total hip	ENSG00000253379	RP11-1102P16.1	8	72315675	72504260	-1	protein_coding	NA	NA	NA	NA	126	20.2	3.47e-18	rs10957553;8:72359317_TTA_T;rs74789792;rs10089563;rs10093418;rs4738140;rs555234816;rs7833605;rs34082903;rs4738139;rs62508477;rs13252045;rs4574877;rs1424874;8:72441967_TG_T;rs724066	22
total hip	ENSG00000164761	TNFRSF11B	8	119935796	119964439	-1	protein_coding	4982	TNFRSF11B	0.272229	-0.352503	40	20.6	9e-13	8:119933039_TAA_T;8:119947800_ACTTTC_A;rs1485289;8:119963759_TTC_T;rs6996754	23
total hip	ENSG00000184374	COLEC10	8	120007691	120118821	1	protein_coding	10584	COLEC10	0.0985367	0.263251	130	19.26	3.57e-12	rs1485302;8:119947800_ACTTTC_A;rs1485307;rs6996754;rs1485289;8:119963759_TTC_T	23
total hip	ENSG00000120158	RCL1	9	4792869	4885917	1	protein_coding	10171	RCL1	0.948081	1.05588	81	13.64	7.6e-10	rs79075814;rs10974785;rs296847;rs415719;rs466547;rs372880560;rs841968;rs7870673;rs465299;rs465300;rs111652915;rs4742051	24
total hip	ENSG00000269305	AL158147.2	9	4859120	4859260	-1	protein_coding	NA	NA	NA	NA	22	13.64	7.6e-10	rs841968;rs7870673;rs465299;rs465300;rs111652915;rs4742051	24
total hip	ENSG00000148572	NRBF2	10	64893050	64914783	1	protein_coding	29982	NRBF2	0.0821062	-0.409713	8	13.93	7.11e-12	10:64943999_AT_A;rs7897379;rs7916868	25
total hip	ENSG00000171988	JMJD1C	10	64926981	65225722	-1	protein_coding	221037	JMJD1C	1	-0.552974	106	17.64	9.54e-14	10:64943999_AT_A;rs7897379;rs7916868;10:65193329_CTCTTT_C;rs757523221	25
total hip	ENSG00000165476	REEP3	10	65281123	65384883	1	protein_coding	221035	REEP3	0.0129813	1.39842	74	15.42	2.64e-13	rs7897379;10:64943999_AT_A;rs7916868;rs757523221;rs1896995;rs34124994;rs557044785;rs570234162	25
total hip	ENSG00000156515	HK1	10	71029740	71161638	1	protein_coding	3098	HK1	0.555733	0.298243	9	9.728	4.97e-13	rs16926246;rs17476364;10:71118821_AAG_A	26
total hip	ENSG00000074266	EED	11	85955586	85989855	1	protein_coding	8726	EED	0.997671	-0.584695	1	8.945	3.81e-08	rs76154462	27
total hip	ENSG00000151376	ME3	11	86152150	86383678	-1	protein_coding	10873	ME3	1.14e-05	0.14173	145	17.19	4.85e-15	rs11234699;rs11234700;rs1945035;rs10219378;rs1540082;rs7120444;rs12576144;rs496167;rs672266	28
total hip	ENSG00000149311	ATM	11	108093211	108239829	1	protein_coding	472	ATM	2.71e-30	-0.823887	2	24	4.29e-08	rs149934734	29
total hip	ENSG00000269042	AP001925.1	11	108130255	108136480	-1	protein_coding	NA	NA	NA	NA	1	24	6.77e-08	rs149934734	29
total hip	ENSG00000166323	C11orf65	11	108179246	108338258	-1	protein_coding	160140	C11orf65	8.78e-17	0.106835	1	0.472	1.49e-08	rs149934734	29
total hip	ENSG00000178202	KDELC2	11	108342832	108369159	-1	protein_coding	143888	KDELC2	1.57e-08	-0.278548	1	28	7.14e-08	rs149934734	29
total hip	ENSG00000110723	EXPH5	11	108376158	108464465	-1	protein_coding	23086	EXPH5	5.76e-21	-0.698487	1	7.726	5.47e-08	rs149934734	29
total hip	ENSG00000118971	CCND2	12	4382938	4414516	1	protein_coding	894	CCND2	0.949001	-1.76461	1	14	1.76e-10	rs76895963	30
total hip	ENSG00000123106	CCDC91	12	28286182	28732883	1	protein_coding	55297	CCDC91	3.15e-05	0.458622	129	19.67	4.95e-09	rs11049368;rs75757272;rs1581630;12:28407705_CT_C;12:28400412_CA_C;12:28436152_AT_A	31
total hip	ENSG00000111249	CUX2	12	111471828	111788358	1	protein_coding	23316	CUX2	0.999656	-1.06059	2	10.23	1.91e-06	rs597808	32
total hip	ENSG00000111252	SH2B3	12	111843752	111889427	1	protein_coding	10019	SH2B3	0.00592219	-0.243854	3	11.21	4.49e-09	rs597808	32
total hip	ENSG00000204842	ATXN2	12	111890018	112037480	-1	protein_coding	6311	ATXN2	0.999862	-0.359942	7	11.21	4.15e-09	rs597808	32
total hip	ENSG00000089234	BRAP	12	112079950	112123790	-1	protein_coding	8315	BRAP	0.0157033	-0.900035	2	8.201	1.31e-08	rs597808;rs847888	32
total hip	ENSG00000111271	ACAD10	12	112123857	112194903	1	protein_coding	80724	ACAD10	4.01e-20	-0.311041	3	4.336	1.07e-08	rs847888;rs597808	32
total hip	ENSG00000257767	RP11-162P23.2	12	112191694	112229222	1	protein_coding	NA	NA	NA	NA	1	4.336	1.07e-08	rs597808;rs847888	32
total hip	ENSG00000111275	ALDH2	12	112204691	112247782	1	protein_coding	217	ALDH2	1.73e-06	NA	1	4.336	1.07e-08	rs597808;rs847888	32
total hip	ENSG00000089022	MAPKAPK5	12	112279782	112334343	1	protein_coding	8550	MAPKAPK5	0.0234226	NA	1	1.811	6.99e-08	rs597808;rs847888	32
total hip	ENSG00000111300	NAA25	12	112464500	112546826	-1	protein_coding	80018	NAA25	0.99999	-1.15626	5	10.51	1.03e-07	rs597808;rs847888	32
total hip	ENSG00000135148	TRAFD1	12	112563305	112591407	1	protein_coding	10906	TRAFD1	1.83e-05	-1.37633	1	6.415	3.51e-08	rs597808;rs847888	32
total hip	ENSG00000173064	HECTD4	12	112597992	112819896	-1	protein_coding	283450	HECTD4	1	NA	4	6.415	3.01e-08	rs597808;rs847888	32
total hip	ENSG00000089009	RPL6	12	112842994	112856642	-1	protein_coding	6128	RPL6	0.988288	0.0267551	1	0.396	4.97e-08	rs597808;rs847888	32
total hip	ENSG00000179295	PTPN11	12	112856155	112947717	1	protein_coding	5781	PTPN11	0.999877	-2.25304	4	9.917	3.26e-08	rs597808;rs847888	32
total hip	ENSG00000023516	AKAP11	13	42846289	42897396	1	protein_coding	11215	AKAP11	0.896373	0.143075	35	10.87	2.77e-09	rs1014659;13:42884992_CA_C;rs238277;rs7995240	33
total hip	ENSG00000120659	TNFSF11	13	43136872	43182149	1	protein_coding	8600	TNFSF11	0.130192	0.239415	34	19.36	8.36e-10	rs665632;rs758487200;rs138818878	33
total hip	ENSG00000120675	DNAJC15	13	43597339	43683045	1	protein_coding	29103	DNAJC15	2.92e-07	0.409426	1	0.702	NA	13:42959038_AATTTT_A	33
total hip	ENSG00000100883	SRP54	14	35451163	35498773	1	protein_coding	6729	SRP54	0.99669	0.826539	79	14.63	6.52e-09	rs34163979	34
total hip	ENSG00000151327	FAM177A1	14	35514113	35582336	1	protein_coding	101927178	FAM177A1	0.00206788	-0.444886	2	7.266	4.73e-08	rs34163979	34
total hip	ENSG00000137869	CYP19A1	15	51500254	51630807	-1	protein_coding	1588	CYP19A1	0.00055961	0.218469	11	10.17	2.59e-09	rs2414098	35
total hip	ENSG00000186153	WWOX	16	78133310	79246564	1	protein_coding	51741	WWOX	1.94e-08	2.20583	6	4.49	4.45e-08	rs9933589	36
total hip	ENSG00000167914	GSDMA	17	38119226	38134019	1	protein_coding	284110	GSDMA	7.61e-13	0.516311	25	19.59	2.86e-10	rs4580194;rs56030650;rs28496749	37
total hip	ENSG00000108344	PSMD3	17	38137050	38154213	1	protein_coding	5709	PSMD3	0.999288	-0.18395	37	19.59	2.86e-10	rs56030650;rs4580194;rs28496749;rs3935280	37
total hip	ENSG00000108342	CSF3	17	38171614	38174066	1	protein_coding	1440	CSF3	0.480556	0.254419	31	13.92	1.83e-09	rs56030650;rs3935280	37
total hip	ENSG00000008838	MED24	17	38175350	38217468	-1	protein_coding	102466757	MED24	8.99e-09	1.2872	38	13.92	1.83e-09	rs56030650;rs3935280	37
total hip	ENSG00000126351	THRA	17	38214543	38250120	1	protein_coding	7067	THRA	0.167007	NA	9	6.401	4.88e-07	rs3935280	37
total hip	ENSG00000158955	WNT9B	17	44910567	44964096	1	protein_coding	7484	WNT9B	0.0516168	NA	5	19.8	9.26e-10	rs60372268;rs11654422	38
total hip	ENSG00000108433	GOSR2	17	45000483	45105003	1	protein_coding	9570	GOSR2	0.000289194	0.147391	25	11.01	1.6e-08	rs4968290;rs3785889	38
total hip	ENSG00000262633	RP11-156P1.2	17	45000499	45124520	1	protein_coding	9570	NA	NA	NA	25	11.01	1.6e-08	rs4968290;rs3785889	38
total hip	ENSG00000179673	RPRML	17	45055523	45056614	-1	protein_coding	388394	RPRML	0.421295	NA	3	1.646	1.6e-08	rs4968290	38
total hip	ENSG00000132874	SLC14A2	18	42792960	43263072	1	protein_coding	101930602	SLC14A2	8.43e-14	0.71995	38	17.35	2.09e-13	rs2193635;rs11082450	39
total hip	ENSG00000141655	TNFRSF11A	18	59992520	60058516	1	protein_coding	8792	TNFRSF11A	0.879917	2.37876	2	4.676	9.15e-09	rs884205;rs2957150	40
Diaphysis (n=63)
diaphysis	ENSG00000009724	MASP2	1	11086580	11107290	-1	protein_coding	10747	MASP2	1.58e-14	0.0230371	3	9.752	5.62e-07	rs2744820	1
diaphysis	ENSG00000116649	SRM	1	11114641	11120081	-1	protein_coding	6723	SRM	0.869848	NA	27	8.823	5.31e-07	rs2744820	1
diaphysis	ENSG00000171824	EXOSC10	1	11126675	11159938	-1	protein_coding	5394	EXOSC10	1.66e-07	0.238885	41	14.79	2.22e-07	rs2744820	1
diaphysis	ENSG00000198793	MTOR	1	11166592	11322564	-1	protein_coding	2475	MTOR	1	-0.132113	62	16.15	1.98e-07	rs2744820	1
diaphysis	ENSG00000171819	ANGPTL7	1	11249398	11256038	1	protein_coding	10218	ANGPTL7	8.44e-09	0.137701	6	4.492	2.57e-07	rs2744820	1
diaphysis	ENSG00000120942	UBIAD1	1	11333263	11356106	1	protein_coding	29914	UBIAD1	0.568906	-0.332783	9	6.536	3.19e-08	rs2744820	1
diaphysis	ENSG00000000971	CFH	1	196621008	196716634	1	protein_coding	3075	CFH	0.999631	0.906065	26	8.922	4.41e-08	rs12740961	2
diaphysis	ENSG00000116785	CFHR3	1	196743925	196763203	1	protein_coding	10878	CFHR3	1.22e-05	1.72411	1	4.976	6.6e-05	rs12740961	2
diaphysis	ENSG00000080910	CFHR2	1	196788898	196928356	1	protein_coding	3080	CFHR2	8.62e-09	-0.232921	19	5.329	1.4e-06	rs12740961	2
diaphysis	ENSG00000134365	CFHR4	1	196819371	196888102	1	protein_coding	10877	CFHR4	1.9e-13	-0.12931	19	5.329	1.4e-06	rs12740961	2
diaphysis	ENSG00000186205	2024-03-01	1	220960101	220987735	1	protein_coding	64757	2024-03-01	8.2e-05	0.263394	9	4.988	2.5e-09	rs34621709;1:221039630_AT_A	3
diaphysis	ENSG00000136630	HLX	1	221051699	221058401	1	protein_coding	3142	HLX	0.56122	0.873926	1	3.959	1.69e-09	1:221039630_AT_A;rs34621709	3
diaphysis	ENSG00000205086	C2orf91	2	42162508	42181406	-1	protein_coding	400950	C2orf91	NA	1.10911	9	13.26	3.66e-08	rs2119172;rs13016815;rs2374385	4
diaphysis	ENSG00000157150	TIMP4	3	12194551	12200851	-1	protein_coding	7079	TIMP4	0.00355403	-0.237345	16	13.82	9.51e-14	rs6781687;rs727682;rs13077227;rs17036101	5
diaphysis	ENSG00000132170	PPARG	3	12328867	12475855	1	protein_coding	5468	PPARG	0.668218	-0.331736	128	17.82	3.47e-18	rs183181489;rs11128596;3:12337013_ATT_A;rs545210244;rs11719186;rs35240997;rs143888770;rs3885307;rs7638903;rs139007959;rs895095;rs34856298;rs1152001;rs3856806	5
diaphysis	ENSG00000154743	TSEN2	3	12525931	12581122	1	protein_coding	80746	TSEN2	0.000104861	-0.0257249	41	8.027	4.5e-09	rs11705805;rs12636458	5
diaphysis	ENSG00000225526	C3orf83	3	12556433	12602558	-1	protein_coding	100129480	C3orf83	NA	0.0371368	49	8.689	4.5e-09	rs11705805;rs12636458	5
diaphysis	ENSG00000075975	MKRN2	3	12598513	12625212	1	protein_coding	23609	MKRN2	0.407629	-0.0314984	39	8.689	4.5e-09	rs11705805;rs12636458	5
diaphysis	ENSG00000132155	RAF1	3	12625100	12705725	-1	protein_coding	5894	RAF1	0.999777	-1.16019	28	10.37	8.99e-09	rs11705805;rs12636458	5
diaphysis	ENSG00000010327	STAB1	3	52529354	52558511	1	protein_coding	23166	STAB1	2.8e-25	-0.149285	11	10.12	4.85e-08	rs7639267	6
diaphysis	ENSG00000168268	NT5DC2	3	52558386	52569070	-1	protein_coding	64943	NT5DC2	0.00460887	NA	14	10.12	3.59e-08	rs7639267	6
diaphysis	ENSG00000168273	SMIM4	3	52568029	52613253	1	protein_coding	440957	SMIM4	NA	-0.0074017	29	10.12	3.59e-08	rs7639267	6
diaphysis	ENSG00000163939	PBRM1	3	52579368	52719933	-1	protein_coding	55193	PBRM1	1	NA	70	14.59	3.54e-06	rs7639267	6
diaphysis	ENSG00000163938	GNL3	3	52715172	52728508	1	protein_coding	100113381	GNL3	1.54e-09	NA	21	14.59	3.97e-06	rs7639267	6
diaphysis	ENSG00000016864	GLT8D1	3	52728505	52740048	-1	protein_coding	55830	GLT8D1	0.00348978	NA	21	14.59	3.68e-06	rs7639267	6
diaphysis	ENSG00000114902	SPCS1	3	52738971	52742182	1	protein_coding	28972	SPCS1	0.118911	NA	14	11.46	3.68e-06	rs7639267	6
diaphysis	ENSG00000114904	NEK4	3	52744800	52804965	-1	protein_coding	6787	NEK4	1.22e-12	-0.30452	30	11.46	3.68e-06	rs7639267	6
diaphysis	ENSG00000055957	ITIH1	3	52811603	52826078	1	protein_coding	3697	ITIH1	4.79e-18	-0.271541	3	8.731	0.000964814	rs7639267	6
diaphysis	ENSG00000162267	ITIH3	3	52828784	52843025	1	protein_coding	3699	ITIH3	6.67e-12	0.023185	1	3.859	0.00150701	rs7639267	6
diaphysis	ENSG00000163947	ARHGEF3	3	56761446	57113357	-1	protein_coding	50650	ARHGEF3	0.991271	0.827517	3	14.27	2.6e-10	rs6445826;rs1354034	7
diaphysis	ENSG00000138246	DNAJC13	3	132136370	132257876	1	protein_coding	23317	DNAJC13	1	-0.0697541	34	15.42	6.41e-08	rs11923081	8
diaphysis	ENSG00000240303	ACAD11	3	132276982	132379567	-1	protein_coding	84129	ACAD11	1.68e-07	-0.561314	28	15.4	3.96e-08	rs11923081	8
diaphysis	ENSG00000113971	NPHP3	3	132276986	132441303	-1	protein_coding	27031	NPHP3	1.41e-09	NA	42	15.4	3.26e-10	rs11923081	8
diaphysis	ENSG00000129048	ACKR4	3	132316081	132337811	1	protein_coding	51554	ACKR4	0.00744511	-0.423236	11	15.4	3.96e-08	rs11923081	8
diaphysis	ENSG00000081307	UBA5	3	132373290	132396941	1	protein_coding	79876	UBA5	0.745376	-0.427709	7	8.815	5.43e-08	rs11923081	8
diaphysis	ENSG00000198945	L3MBTL3	6	130334844	130462594	1	protein_coding	84456	L3MBTL3	0.999499	0.0178736	15	10.9	2.02e-08	rs9321208;rs6914419	10
diaphysis	ENSG00000164483	SAMD3	6	130465460	130686570	-1	protein_coding	154075	SAMD3	1.1e-06	0.0881983	4	4.866	1.01e-07	rs9321208	10
diaphysis	ENSG00000120262	CCDC170	6	151815165	151942328	1	protein_coding	80129	CCDC170	1.02e-19	1.38068	136	19.94	3.47e-18	rs10872673;rs6916386;rs4870030;rs35082199;rs6557150;rs4869739;rs12206813;6:151873449_AT_A;rs78258746;rs754619588;rs111570815;rs112563803;rs4869738;rs1807906;rs6915088;rs7749563;6:151910770_AC_A;rs57960590	11
diaphysis	ENSG00000091831	ESR1	6	151977826	152450754	1	protein_coding	2099	ESR1	0.987167	-1.05687	22	18.55	2.01e-08	rs3020332	11
diaphysis	ENSG00000127922	SHFM1	7	96110938	96339203	-1	protein_coding	7979	SHFM1	0.418592	-0.181498	211	19.47	3.47e-18	rs10281460;rs4729260;rs4132568;7:96126317_GTA_G;rs7787512;rs11438472;rs4566970;rs6465515;rs12530658;rs79836318;rs10258890;rs6465525;rs151218739;rs34898775;rs10464592;rs1524927;rs549349346;rs73228322;7:96334671_CA_C	12
diaphysis	ENSG00000197851	C7orf76	7	96110938	96132835	-1	protein_coding	401388	C7orf76	NA	0.642603	28	17.11	3.47e-18	rs10281460;rs4729260;rs4132568;7:96126317_GTA_G;rs7787512;rs11438472	12
diaphysis	ENSG00000106034	CPED1	7	120628731	120937498	1	protein_coding	79974	CPED1	8.35e-17	-0.463002	57	12.07	2.76e-15	rs17356657;rs17284876;rs798906;rs2952559;rs17508777;rs798902;rs798901;rs10232709;rs12539842;rs71170242;rs2707521	13
diaphysis	ENSG00000002745	WNT16	7	120965421	120981158	1	protein_coding	51384	WNT16	0.000185159	-1.37159	18	21	3.47e-18	rs2707521;rs62476338;rs917726;rs2707466;7:120970768_GAAAAAAA_G;rs56219125	13
diaphysis	ENSG00000196937	FAM3C	7	120988905	121036418	-1	protein_coding	10447	FAM3C	0.00108107	-0.534816	33	17.62	6.94e-18	rs2707466;rs917726;rs2952565	13
diaphysis	ENSG00000164761	TNFRSF11B	8	119935796	119964439	-1	protein_coding	4982	TNFRSF11B	0.272229	-0.352503	94	20.6	3.47e-18	rs2875845;rs7825904;rs6985025;8:119940920_CAG_C;rs71569777;rs754555389;rs10112995;rs3134049;rs2326048;rs117190825;rs6469784;rs374698638;rs80074088;rs9942821;rs1982762;rs3134058;rs200456965	14
diaphysis	ENSG00000184374	COLEC10	8	120007691	120118821	1	protein_coding	10584	COLEC10	0.0985367	0.263251	236	19.26	3.47e-18	rs36079622;rs1825512;rs10106925;rs754555389;rs3134049;rs13264172;rs10955919;rs2326048;rs72682406;rs11295467;rs4380972;rs56232778;rs2450086;rs1485300;rs202017646;8:120086192_TATATACAC_T;rs56413724;rs4537331	14
diaphysis	ENSG00000147676	MAL2	8	120177273	120257913	1	protein_coding	114569	MAL2	0.458862	NA	82	10.61	4.46e-08	8:120086192_TATATACAC_T;rs56413724;rs4537331;rs1485300	14
diaphysis	ENSG00000136938	ANP32B	9	100745643	100778225	1	protein_coding	10541	ANP32B	0.957395	NA	16	16.58	3.69e-09	rs566405365	15
diaphysis	ENSG00000107164	FUBP3	9	133454352	133513739	1	protein_coding	8939	FUBP3	0.862679	-0.693417	13	11.1	1.14e-08	rs8181197	16
diaphysis	ENSG00000156515	HK1	10	71029740	71161638	1	protein_coding	3098	HK1	0.555733	0.298243	2	9.728	6.15e-09	rs17476364	17
diaphysis	ENSG00000120054	CPN1	10	101801950	101841634	-1	protein_coding	1369	CPN1	1.33e-06	-0.249009	19	10.79	7.67e-10	rs4919420	18
diaphysis	ENSG00000110693	SOX6	11	15987995	16761138	-1	protein_coding	55553	SOX6	0.999531	-2.52258	32	14.79	4.23e-12	rs4757390;rs10741694	19
diaphysis	ENSG00000087494	PTHLH	12	28111017	28125638	-1	protein_coding	5744	PTHLH	0.921297	-0.00852909	10	16.04	8.87e-12	rs76301015;rs61915978;rs11049254;rs42294	20
diaphysis	ENSG00000102780	DGKH	13	42614176	42830714	1	protein_coding	160851	DGKH	0.818124	NA	13	12.15	4.41e-09	rs140806044;rs12861586;rs4141625	21
diaphysis	ENSG00000023516	AKAP11	13	42846289	42897396	1	protein_coding	11215	AKAP11	0.896373	0.143075	24	10.87	1.37e-09	rs4141625;13:42884992_CA_C;rs11427059;rs78322597;rs7995240	21
diaphysis	ENSG00000120659	TNFSF11	13	43136872	43182149	1	protein_coding	8600	TNFSF11	0.130192	0.239415	117	18.14	3.47e-18	rs17536280;rs34076303;rs9533146;rs9525645;rs143264208;rs17596972;rs17536176;rs41396049;rs11281370;13:43184477_AAAAAAG_A;rs368531244;13:43190592_CT_C	21
diaphysis	ENSG00000179813	FAM216B	13	43355686	43365683	1	protein_coding	144809	FAM216B	9.42e-05	-0.569173	17	11.84	2.26e-11	rs12428019;rs17537539	21
diaphysis	ENSG00000134871	COL4A2	13	110958159	111165374	1	protein_coding	1284	COL4A2	2.11e-06	NA	75	7.074	2.08e-17	rs9521760;rs7318403;rs11069845;rs35017585;rs7992086;rs3803233	22
diaphysis	ENSG00000198604	BAZ1A	14	35221937	35344853	-1	protein_coding	11177	BAZ1A	1	0.048475	15	5.42	3.45e-08	rs10132997	23
diaphysis	ENSG00000137869	CYP19A1	15	51500254	51630807	-1	protein_coding	1588	CYP19A1	0.00055961	0.218469	11	10.17	1.2e-09	rs2414098	25
diaphysis	ENSG00000141655	TNFRSF11A	18	59992520	60058516	1	protein_coding	8792	TNFRSF11A	0.879917	2.37876	44	8.498	2.78e-17	rs62098355;18:60029970_TA_T;rs8094884;rs386804044;18:60043511_CT_C;rs9646629;rs2957124;rs3017360;rs6567279;rs2957150	27
diaphysis	ENSG00000141664	ZCCHC2	18	60190240	60254942	1	protein_coding	54877	ZCCHC2	0.305659	-0.580418	5	14.87	2.6e-09	rs17070072	27
diaphysis	ENSG00000159216	RUNX1	21	36160098	37376965	-1	protein_coding	101928269	RUNX1	0.449324	0.145299	196	16.01	2.15e-13	21:36926852_CT_C;rs435063;rs12482734;rs990557;rs7283593;rs2835029	30
Spine (n=121)
spine	ENSG00000119535	CSF3R	1	36931644	36948879	-1	protein_coding	1441	CSF3R	1.42e-06	-0.493499	1	2.061	2.41e-08	rs3917932	2
spine	ENSG00000116678	LEPR	1	65886248	66107242	1	protein_coding	54741	LEPR	0.999805	0.927492	371	18.75	6.21e-16	1:65892680_CA_C;rs9436299;rs7551385;rs146441529;rs61779814;rs10889556;rs35751162;rs28759790;rs56041441;rs9659701;rs12025977;rs200531368;rs11417022;rs10889576;rs12022410;1:66091656_ACACT_A	3
spine	ENSG00000213625	LEPROT	1	65886270	65901690	1	protein_coding	54741	LEPROT	0.0947894	1.26654	26	11.74	1.18e-09	1:65892680_CA_C;rs9436299;rs7551385;rs146441529;rs61779814	3
spine	ENSG00000177628	GBA	1	155204243	155214490	-1	protein_coding	2629	GBA	0.0340405	-0.785048	43	21.4	3.25e-08	1:155222001_CT_C;rs12032720	4
spine	ENSG00000160767	FAM189B	1	155216996	155225274	-1	protein_coding	10712	FAM189B	0.000482815	-0.121568	41	21.4	3.25e-08	1:155222001_CT_C;rs12032720	4
spine	ENSG00000116521	SCAMP3	1	155225770	155232221	-1	protein_coding	10067	SCAMP3	0.0128944	-0.249766	39	21.4	3.25e-08	rs12032720;1:155222001_CT_C;rs6684889	4
spine	ENSG00000176444	CLK2	1	155232659	155248282	-1	protein_coding	1196	CLK2	0.999953	NA	43	21.4	2.16e-08	rs12032720;1:155222001_CT_C;rs6684889	4
spine	ENSG00000143630	HCN3	1	155247374	155259639	1	protein_coding	57657	HCN3	0.0150934	0.374943	38	15.33	2.16e-08	rs12032720;1:155222001_CT_C;rs6684889	4
spine	ENSG00000143627	PKLR	1	155259630	155271225	-1	protein_coding	5313	PKLR	1e-05	0.0591956	33	15.33	4.55e-09	rs12032720;1:155222001_CT_C;rs6684889;1:155519818_CT_C	4
spine	ENSG00000160752	FDPS	1	155278539	155290457	1	protein_coding	2224	FDPS	0.00175128	-0.551398	17	12.76	3.93e-09	rs12032720;1:155222001_CT_C;rs6684889;1:155519818_CT_C;rs3892792	4
spine	ENSG00000160753	RUSC1	1	155290687	155300905	1	protein_coding	23623	RUSC1	0.949429	-0.575598	9	12.76	2.16e-10	1:155519818_CT_C;rs12032720;1:155222001_CT_C;rs3892792;rs6684889	4
spine	ENSG00000116539	ASH1L	1	155305059	155532598	-1	protein_coding	55870	ASH1L	1	-0.51503	85	13.55	1.39e-10	1:155519818_CT_C;rs12032720;rs6684889;rs3892792;rs530438124;1:155222001_CT_C;rs772328360;rs35203262;rs28582361	4
spine	ENSG00000125459	MSTO1	1	155579979	155718153	1	protein_coding	55154	MSTO1	0.0418045	-0.606608	69	22	1.77e-10	rs6684889;1:155519818_CT_C;rs536982448;rs3892792;rs28582361;rs772328360	4
spine	ENSG00000163374	YY1AP1	1	155629237	155658791	-1	protein_coding	55249	YY1AP1	0.000145221	0.0404123	25	22	5.21e-09	1:155519818_CT_C;rs536982448;rs3892792;rs6684889;rs28582361;rs772328360	4
spine	ENSG00000132676	DAP3	1	155657751	155708801	1	protein_coding	7818	DAP3	1.91e-05	0.00156748	34	22	1.85e-10	1:155519818_CT_C;rs536982448;rs3892792;rs28582361;rs6684889;rs772328360	4
spine	ENSG00000116580	GON4L	1	155719508	155829191	-1	protein_coding	54856	GON4L	0.999999	-0.637168	42	17.48	1.47e-10	rs6684889;rs772328360;rs28582361;rs536982448;1:155519818_CT_C;rs3892792	4
spine	ENSG00000132718	SYT11	1	155829300	155854990	1	protein_coding	23208	SYT11	0.80174	-1.92443	26	15.85	5.7e-10	rs6684889;rs772328360;rs28582361;1:155519818_CT_C;rs536982448;rs3892792;rs66669006;1:155908616_GT_G	4
spine	ENSG00000143622	RIT1	1	155867599	155881195	-1	protein_coding	6016	RIT1	0.66681	-0.183928	35	11.01	2.58e-09	1:155908616_GT_G;rs66669006	4
spine	ENSG00000132680	KIAA0907	1	155882834	155904191	-1	protein_coding	22889	KIAA0907	0.997114	-0.510403	28	11.01	1.26e-09	1:155908616_GT_G;rs66669006;rs535677978	4
spine	ENSG00000173080	RXFP4	1	155911480	155912625	1	protein_coding	339403	RXFP4	0.00549582	-0.164025	9	8.462	1.26e-09	1:155908616_GT_G;rs66669006	4
spine	ENSG00000116584	ARHGEF2	1	155916630	155976861	-1	protein_coding	9181	ARHGEF2	0.999993	-0.492254	21	8.462	1.26e-09	1:155908616_GT_G;rs66669006	4
spine	ENSG00000198929	NOS1AP	1	162039564	162353321	1	protein_coding	9722	NOS1AP	0.119914	0.721922	86	18.36	3.51e-11	rs12033217;rs5005248;rs12039600	5
spine	ENSG00000204634	TBC1D8	2	101624079	101869328	-1	protein_coding	11138	TBC1D8	5.26e-07	NA	57	14.02	9.82e-09	2:101747520_TTTTA_T;2:101783383_CA_C	7
spine	ENSG00000157150	TIMP4	3	12194551	12200851	-1	protein_coding	7079	TIMP4	0.00355403	-0.237345	3	7.604	7.06e-11	rs182569;rs145780812;rs146580343	8
spine	ENSG00000132170	PPARG	3	12328867	12475855	1	protein_coding	5468	PPARG	0.668218	-0.331736	80	16.24	6.94e-17	rs2960421;rs13076933;rs2938388;rs4518111;3:12396252_CAA_C;rs2959273;3:12434689_ATT_A;rs2972163;rs2959272;rs4498025;rs709159	8
spine	ENSG00000154743	TSEN2	3	12525931	12581122	1	protein_coding	80746	TSEN2	0.000104861	-0.0257249	132	13.38	3.47e-18	rs11438123;rs1699348;rs709165;3:12510679_CT_C;rs2442820;rs796174;rs75482042;rs79260952;rs9864781;rs9812128;rs561991598;rs766604880;rs546641157;rs13074980;3:12592693_TA_T;rs12636458	8
spine	ENSG00000225526	C3orf83	3	12556433	12602558	-1	protein_coding	100129480	C3orf83	NA	0.0371368	142	12.72	3.47e-18	rs11438123;rs1699348;rs709165;rs2442820;rs796174;3:12510679_CT_C;rs79260952;rs9864781;rs75482042;rs9812128;rs561991598;rs766604880;rs546641157;rs13074980;3:12592693_TA_T;rs12636458;rs1463664;rs200592824	8
spine	ENSG00000075975	MKRN2	3	12598513	12625212	1	protein_coding	23609	MKRN2	0.407629	-0.0314984	95	12.72	3.47e-18	rs11438123;rs9812128;rs709165;rs2442820;rs13074980;rs561991598;rs766604880;rs12636458;3:12510679_CT_C;rs796174;3:12592693_TA_T;rs79260952;rs1463664;rs9864781;rs546641157;rs75482042;rs200592824;rs713178;rs9855183;rs75133077;3:12677994_CA_C;rs13070228;rs569017049	8
spine	ENSG00000132155	RAF1	3	12625100	12705725	-1	protein_coding	5894	RAF1	0.999777	-1.16019	190	17.06	3.47e-18	rs9812128;rs75482042;rs546641157;rs713178;rs2442820;rs9855183;rs75133077;3:12677994_CA_C;rs9864781;rs13070228;rs200592824;rs569017049;rs554518950;rs796569209;rs375074121;rs35981351;rs12636458;3:12706966_CA_C	8
spine	ENSG00000088726	TMEM40	3	12775024	12810956	-1	protein_coding	55287	TMEM40	0.000135844	0.223164	2	8.528	1.25e-08	rs9985266	8
spine	ENSG00000144712	CAND2	3	12837971	12913415	1	protein_coding	23066	CAND2	4.53e-09	0.140801	16	22.5	8.67e-10	rs59302336	8
spine	ENSG00000187715	KBTBD12	3	127634075	127706514	1	protein_coding	166348	KBTBD12	9.96e-13	0.0837594	1	1.845	6.13e-09	rs2955084	9
spine	ENSG00000058262	SEC61A1	3	127770484	127790526	1	protein_coding	29927	SEC61A1	0.995608	-0.464768	1	11.34	NA	rs543502880	9
spine	ENSG00000175792	RUVBL1	3	127783621	127872757	-1	protein_coding	8607	RUVBL1	0.998898	-0.243948	89	21.1	2.55e-10	rs11715394;rs11721213;rs56011843;rs543502880;rs11711096;rs2955084	9
spine	ENSG00000132394	EEFSEC	3	127872297	128127485	1	protein_coding	60678	EEFSEC	0.0131153	0.18621	194	21.1	5.09e-11	rs11721213;rs11715394;rs56011843;rs11711096;rs2955084;rs543502880;rs577323878	9
spine	ENSG00000179407	DNAJB8	3	128181282	128186091	-1	protein_coding	165721	DNAJB8	0.0475407	0.75945	1	0.49	NA	rs543502880	9
spine	ENSG00000056050	C4orf27	4	170650616	170679104	-1	protein_coding	54969	C4orf27	0.000423307	-0.492058	1	0.813	NA	rs555057884	10
spine	ENSG00000164362	TERT	5	1253262	1295184	-1	protein_coding	7015	TERT	0.866151	NA	12	6.675	2.86e-10	rs7734992;rs7705526;rs7725218;rs2853677	11
spine	ENSG00000225940	AC022431.2	5	55807394	55902059	-1	protein_coding	101928448	NA	NA	NA	51	19.72	2.2e-12	rs459447;rs458356;rs392794;rs2448427;rs115418828;5:55860907_GC_G;rs3843467	13
spine	ENSG00000152661	GJA1	6	121756838	121770873	1	protein_coding	2697	GJA1	0.215547	-0.621211	6	1.873	2.91e-08	6:121780199_ATG_A	15
spine	ENSG00000146521	C6orf123	6	168185217	168197539	-1	protein_coding	NA	C6orf123	NA	NA	11	4.876	2.01e-11	rs524327	16
spine	ENSG00000269155	AL009178.1	6	168196210	168198927	1	protein_coding	NA	NA	NA	NA	11	4.876	2.01e-11	rs524327	16
spine	ENSG00000130396	MLLT4	6	168227602	168372703	1	protein_coding	4301	MLLT4	0.999998	1.20648	284	16.49	3.47e-18	rs626848;rs9346626;6:168357875_TG_T;rs6900911;rs2187984;rs626844;rs62427704;rs2268945;6:168260839_CTTTTTTTTTTTTT_C;rs632256;rs73258761;rs2015545;rs9355147;rs2516605;rs35001101;rs34297425;rs34562778	16
spine	ENSG00000188763	FZD9	7	72848109	72850450	1	protein_coding	8326	FZD9	NA	NA	4	3.057	1.23e-08	rs80189144;rs35332062;rs11974409;rs797036643;rs7811265	17
spine	ENSG00000009954	BAZ1B	7	72854728	72936608	-1	protein_coding	9031	BAZ1B	1	-1.10698	36	8.812	4.2e-09	rs35332062;rs11974409;rs80189144;rs797036643;rs7811265	17
spine	ENSG00000106635	BCL7B	7	72950686	72972332	-1	protein_coding	9275	BCL7B	0.706637	-0.386261	14	14.54	4.14e-09	rs7811265;rs35332062;rs62466318;rs11974409;rs368981495	17
spine	ENSG00000106638	TBL2	7	72983262	72993121	-1	protein_coding	26608	TBL2	0.00437651	8.9213	29	10.3	3.15e-09	rs7811265;rs35332062;rs62466318;rs11974409;rs368981495;rs80189144	17
spine	ENSG00000009950	MLXIPL	7	73007524	73038873	-1	protein_coding	51085	MLXIPL	0.676823	0.477224	50	19.09	6.85e-10	rs35332062;rs62466318;rs11974409;rs7811265;rs80189144;rs78815801;rs34958196	17
spine	ENSG00000171316	CHD7	8	61591337	61779465	1	protein_coding	55636	CHD7	1	NA	38	15.78	2.43e-17	rs6981399;rs11775560;rs35149496	18
spine	ENSG00000104447	TRPS1	8	116420724	116821899	-1	protein_coding	7227	TRPS1	0.990109	-0.347408	19	18.92	5.31e-10	rs2737240;rs55780214;rs2721961;rs2737263	19
spine	ENSG00000166441	RPL27A	11	8703958	8736306	1	protein_coding	619562	RPL27A	0.8672	-0.587257	1	3.248	2.1e-06	rs117706243	22
spine	ENSG00000166444	ST5	11	8714898	8932498	-1	protein_coding	6764	ST5	0.99999	-0.263064	4	4.844	7.84e-09	rs117706243;11:9078427_CTA_C	22
spine	ENSG00000166452	AKIP1	11	8932686	8941631	1	protein_coding	56672	AKIP1	1.86e-05	NA	2	5.004	NA	11:9078427_CTA_C	22
spine	ENSG00000176029	C11orf16	11	8941623	8954553	-1	protein_coding	56673	C11orf16	4.79e-06	0.142342	4	17.49	2.07e-06	11:9078427_CTA_C	22
spine	ENSG00000176009	ASCL3	11	8959119	8964580	-1	protein_coding	56676	ASCL3	0.00828397	0.0377447	3	17.49	2.06e-06	11:9078427_CTA_C	22
spine	ENSG00000175348	TMEM9B	11	8968841	8986558	-1	protein_coding	56674	TMEM9B	0.911175	-0.267328	1	1.447	2.06e-06	11:9078427_CTA_C	22
spine	ENSG00000175356	SCUBE2	11	9041071	9159661	-1	protein_coding	57758	SCUBE2	1.49e-13	NA	2	2.153	1.57e-08	11:9078427_CTA_C	22
spine	ENSG00000124920	MYRF	11	61520114	61555990	1	protein_coding	745	MYRF	0.999848	-1.65959	2	19.93	2.64e-08	rs174532	23
spine	ENSG00000134825	TMEM258	11	61535973	61560274	-1	protein_coding	746	TMEM258	0.000864646	0.122739	2	19.93	2.64e-08	rs174532	23
spine	ENSG00000165714	LOH12CR1	12	12510013	12619840	1	protein_coding	118426	LOH12CR1	0.0216321	1.38679	100	13.17	1.34e-09	rs7953025;rs10772567;rs7303432;rs12369319;rs747726	24
spine	ENSG00000111266	DUSP16	12	12628829	12715317	-1	protein_coding	80824	DUSP16	0.112698	-0.455489	31	5.818	1.34e-09	rs7953025;rs12369319;rs7303432;rs747726;rs962927	24
spine	ENSG00000123096	SSPN	12	26274924	26452223	1	protein_coding	8082	SSPN	0.753323	1.66414	16	13.85	6.19e-15	rs7959150;rs60906625;rs61914515;rs34589387	25
spine	ENSG00000123104	ITPR2	12	26490342	26986131	-1	protein_coding	3709	ITPR2	5.74e-11	0.0679426	6	15.17	1.1e-11	rs7969023	26
spine	ENSG00000123106	CCDC91	12	28286182	28732883	1	protein_coding	55297	CCDC91	3.15e-05	0.458622	191	19.67	1.34e-10	rs10459089;rs16932640;rs10459090;rs7312574;12:28407705_CT_C;rs143823594	27
spine	ENSG00000111249	CUX2	12	111471828	111788358	1	protein_coding	23316	CUX2	0.999656	-1.06059	4	10.23	1.1e-13	rs7137828;rs1265566;12:111720125_CA_C	28
spine	ENSG00000198324	FAM109A	12	111798455	111806925	-1	protein_coding	144717	FAM109A	0.00514983	-0.607261	1	1.548	2e-11	rs3809272	28
spine	ENSG00000111252	SH2B3	12	111843752	111889427	1	protein_coding	10019	SH2B3	0.00592219	-0.243854	4	16.54	1.31e-08	rs7137828;12:111890233_AT_A	28
spine	ENSG00000204842	ATXN2	12	111890018	112037480	-1	protein_coding	6311	ATXN2	0.999862	-0.359942	17	16.54	3.47e-18	rs7137828;12:111890233_AT_A;rs565349424;rs769375927	28
spine	ENSG00000089234	BRAP	12	112079950	112123790	-1	protein_coding	8315	BRAP	0.0157033	-0.900035	4	8.201	2.08e-17	rs7137828;rs847888;rs10744774;rs565349424	28
spine	ENSG00000111271	ACAD10	12	112123857	112194903	1	protein_coding	80724	ACAD10	4.01e-20	-0.311041	5	4.336	1.04e-17	rs565349424;rs847888;rs7137828	28
spine	ENSG00000257767	RP11-162P23.2	12	112191694	112229222	1	protein_coding	NA	NA	NA	NA	3	4.336	1.04e-17	rs7137828;rs847888;rs565349424	28
spine	ENSG00000111275	ALDH2	12	112204691	112247782	1	protein_coding	217	ALDH2	1.73e-06	NA	3	4.336	1.04e-17	rs7137828;rs847888;rs565349424	28
spine	ENSG00000089022	MAPKAPK5	12	112279782	112334343	1	protein_coding	8550	MAPKAPK5	0.0234226	NA	3	1.811	6.94e-18	rs7137828;rs847888;rs769375927	28
spine	ENSG00000198270	TMEM116	12	112369086	112450970	-1	protein_coding	89894	TMEM116	1.15e-09	-0.62084	1	4.906	4.69e-10	rs769375927	28
spine	ENSG00000089248	ERP29	12	112451120	112461255	1	protein_coding	10961	ERP29	0.470649	-0.618385	2	4.906	4.69e-10	rs769375927;rs565349424	28
spine	ENSG00000111300	NAA25	12	112464500	112546826	-1	protein_coding	80018	NAA25	0.99999	-1.15626	8	10.51	1.73e-17	rs565349424;rs7137828;rs847888;rs570920196;rs10850001	28
spine	ENSG00000135148	TRAFD1	12	112563305	112591407	1	protein_coding	10906	TRAFD1	1.83e-05	-1.37633	1	6.415	1.04e-17	rs7137828;rs847888	28
spine	ENSG00000173064	HECTD4	12	112597992	112819896	-1	protein_coding	283450	HECTD4	1	NA	8	10.76	6.94e-18	rs7137828;rs847888;rs769375927;rs11066272;12:112828628_TA_T;rs71445573	28
spine	ENSG00000089009	RPL6	12	112842994	112856642	-1	protein_coding	6128	RPL6	0.988288	0.0267551	3	2.278	9.71e-17	rs7137828;rs847888;rs565349424;12:112866200_CT_C	28
spine	ENSG00000179295	PTPN11	12	112856155	112947717	1	protein_coding	5781	PTPN11	0.999877	-2.25304	10	9.917	4.16e-17	rs565349424;12:112866200_CT_C;rs7137828;rs847888;12:112880634_TTATATATATATATATATATATATATATA_T;rs10744774;rs769375927	28
spine	ENSG00000089169	RPH3A	12	113008184	113336686	1	protein_coding	22895	RPH3A	0.738603	0.425292	1	0.714	1.21e-11	rs233701	28
spine	ENSG00000122025	FLT3	13	28577411	28674729	-1	protein_coding	2322	FLT3	0.609048	NA	1	0.353	2.05e-11	rs76428106	29
spine	ENSG00000168952	STXBP6	14	25278862	25519503	-1	protein_coding	29091	STXBP6	0.0978977	0.717321	19	15.75	2.06e-11	rs2004925	30
spine	ENSG00000100485	SOS2	14	50583847	50698276	-1	protein_coding	6655	SOS2	0.999428	NA	1	22.6	4.6e-08	rs72681869	31
spine	ENSG00000103966	EHD4	15	42190950	42264776	-1	protein_coding	30844	EHD4	0.00149681	0.643878	46	15.84	1.55e-09	rs10518743;rs2250635;rs201882614	33
spine	ENSG00000188089	PLA2G4E	15	42273780	42343388	-1	protein_coding	123745	PLA2G4E	2.28e-06	1.16446	15	9.508	2.76e-09	rs10518743;rs2250635	33
spine	ENSG00000137869	CYP19A1	15	51500254	51630807	-1	protein_coding	1588	CYP19A1	0.00055961	0.218469	44	9.516	2.11e-10	rs10519299;rs17601876;15:51563240_AT_A	34
spine	ENSG00000186628	FSD2	15	83424114	83474822	-1	protein_coding	123722	FSD2	2.36e-12	-0.515694	15	10.75	6.39e-10	rs1271044;rs58664944	35
spine	ENSG00000156232	WHAMM	15	83478380	83503611	1	protein_coding	123720	WHAMM	1.04e-05	1.44798	19	10.75	1.64e-10	rs58664944;rs1271044	35
spine	ENSG00000103942	HOMER2	15	83509838	83654661	-1	protein_coding	9455	HOMER2	0.0545469	NA	4	2.074	1.64e-10	rs58664944;rs1271044	35
spine	ENSG00000169896	ITGAM	16	31271311	31344213	1	protein_coding	3684	ITGAM	1.34e-08	0.286497	5	10.28	3.09e-08	rs1143679	36
spine	ENSG00000204913	LRRC3C	17	38097727	38101000	1	protein_coding	100505591	LRRC3C	NA	0.0631162	1	7.657	6.44e-06	rs3859193	37
spine	ENSG00000167914	GSDMA	17	38119226	38134019	1	protein_coding	284110	GSDMA	7.61e-13	0.516311	47	21.9	1.59e-13	rs3859193;rs4794821;rs3907022;rs12309;rs28496749;17:38138098_CA_C	37
spine	ENSG00000108344	PSMD3	17	38137050	38154213	1	protein_coding	5709	PSMD3	0.999288	-0.18395	85	19.59	1.59e-13	rs3907022;rs28496749;rs12309;17:38138098_CA_C;rs3935280;rs542104175;17:38162131_CT_C;17:38166246_GA_G	37
spine	ENSG00000108342	CSF3	17	38171614	38174066	1	protein_coding	1440	CSF3	0.480556	0.254419	56	18.11	6.11e-13	rs3907022;rs3935280;rs542104175;17:38162131_CT_C;rs12309;17:38166246_GA_G;rs138887828	37
spine	ENSG00000008838	MED24	17	38175350	38217468	-1	protein_coding	102466757	MED24	8.99e-09	1.2872	79	18.11	6.11e-13	rs3907022;rs3935280;rs542104175;17:38166246_GA_G;rs12309;rs138887828	37
spine	ENSG00000126351	THRA	17	38214543	38250120	1	protein_coding	7067	THRA	0.167007	NA	17	7.914	7.25e-11	rs12309;rs3935280	37
spine	ENSG00000153944	MSI2	17	55333212	55762046	1	protein_coding	124540	MSI2	0.963858	-2.74599	14	13.88	1.82e-08	rs73991808	38
spine	ENSG00000204278	TMEM235	17	76227391	76237068	1	protein_coding	283999	TMEM235	NA	NA	5	5.677	2.13e-08	rs72901753	39
spine	ENSG00000087157	PGS1	17	76374721	76421195	1	protein_coding	9489	PGS1	0.000957082	0.272725	4	2.235	2.97e-08	rs2376584;rs760925177	39
spine	ENSG00000134030	CTIF	18	46065417	46389588	1	protein_coding	9811	CTIF	0.982755	-0.933482	25	17.32	5.17e-13	rs72915617;rs60151361;rs138863186;18:46387821_AGGAGGCCTCGAGGGAG_A;rs9950937;rs72915668;rs72385327	40
spine	ENSG00000183287	CCBE1	18	57098172	57364612	-1	protein_coding	147372	CCBE1	1.67e-06	0.814862	33	14.16	2e-10	18:57297503_CA_C;rs72966926	41
spine	ENSG00000064687	ABCA7	19	1040102	1065571	1	protein_coding	10347	ABCA7	1.89e-36	0.328501	7	10.13	2.24e-08	rs10411696	42
spine	ENSG00000180448	HMHA1	19	1065922	1086627	1	protein_coding	23526	HMHA1	0.453634	0.891153	5	10.13	2.24e-08	rs10411696	42
spine	ENSG00000099817	POLR2E	19	1086594	1095598	-1	protein_coding	5434	POLR2E	4.41e-08	1.72864	2	2.845	1.46e-09	rs6510596	42
spine	ENSG00000167468	GPX4	19	1103936	1106787	1	protein_coding	2879	GPX4	0.0173299	NA	2	2.845	1.46e-09	rs6510596	42
spine	ENSG00000064932	SBNO2	19	1107636	1174282	-1	protein_coding	22904	SBNO2	0.0244238	NA	48	10.6	3.47e-18	rs6510596;rs4807630;rs892225;19:1165747_TCTCAGAC_T;rs4807624;rs4807632;rs59320291;rs34639530;rs1123751	42
spine	ENSG00000118046	STK11	19	1189406	1228428	1	protein_coding	6794	STK11	0.978283	NA	15	10.6	3.44e-13	rs4807632;rs59320291;rs34639530;rs1123751	42
spine	ENSG00000089327	FXYD5	19	35645633	35660786	1	protein_coding	53827	FXYD5	0.464175	0.179849	21	10.94	5.12e-08	rs10426303	43
spine	ENSG00000007047	MARK4	19	45582546	45808541	1	protein_coding	57787	MARK4	0.999932	NA	61	14.65	3.47e-18	rs10402508;rs11667829;rs346744;rs145605569;19:45806162_CG_C;19:45758817_CAAAAAAAAAAA_C;19:45765191_CA_C;rs344812;rs749827442;rs2377326	44
spine	ENSG00000130201	EXOC3L2	19	45715879	45737469	-1	protein_coding	90332	EXOC3L2	0.925564	NA	21	14.65	3.47e-18	rs10402508;rs11667829;rs346744;rs145605569;19:45806162_CG_C	44
spine	ENSG00000104879	CKM	19	45809672	45826235	-1	protein_coding	1158	CKM	0.00505059	0.0384923	11	9.032	1.22e-10	rs749827442;19:45806162_CG_C;rs344812;rs2377326	44
spine	ENSG00000101246	ARFRP1	20	62329996	62339377	-1	protein_coding	10139	ARFRP1	0.135718	-1.17935	1	0.162	1.37e-06	rs141414795	46
spine	ENSG00000197114	ZGPAT	20	62338817	62367494	1	protein_coding	84619	ZGPAT	2.8e-05	NA	1	0.162	1.37e-06	rs141414795	46
spine	ENSG00000273154	RP4-583P15.15	20	62340216	62370456	1	protein_coding	54923	NA	NA	NA	1	0.162	1.37e-06	rs141414795	46
spine	ENSG00000273047	RP4-583P15.14	20	62369623	62371751	1	protein_coding	NA	NA	NA	NA	1	0.041	9.15e-08	rs141414795	46
spine	ENSG00000125520	SLC2A4RG	20	62371214	62374858	1	protein_coding	56731	SLC2A4RG	0.00794439	NA	1	0.041	9.15e-08	rs141414795	46
spine	ENSG00000130584	ZBTB46	20	62375019	62462597	-1	protein_coding	140685	ZBTB46	0.814437	-1.08841	3	0.62	3.04e-08	rs141414795	46
spine	ENSG00000185651	UBE2L3	22	21903736	21978323	1	protein_coding	7332	UBE2L3	0.77872	NA	75	23.9	3.5e-08	rs131665	47
spine	ENSG00000161179	YDJC	22	21982378	21984353	-1	protein_coding	150223	YDJC	0.00215046	-0.00643895	16	23.9	4.51e-08	rs131665	47
spine	ENSG00000161180	CCDC116	22	21987005	21991616	1	protein_coding	164592	CCDC116	3.98e-05	-0.389173	11	23.9	4.51e-08	rs131665	47
