# Supplementary material for: Deep learning and genome-wide association meta-analyses of bone marrow adiposity in the UK Biobank
Source: Nat Commun. 2025 Jan 2;16:99. doi: 10.1038/s41467-024-55422-4 (PMC11697225; doi:10.1038/s41467-024-55422-4)
Supplement: Supplementary file 71 — Supplementary Data 68 [file 41467_2024_55422_MOESM71_ESM.xlsx]

## Sheet: Supplementary Table 68
Supplementary Table 68: Comparison of overlapping mapped genes in meta-GWAS in non-white and white unrelated sample
ensg	symbol	BMFF region	chr	start	end	strand	type	entrezID	HUGO	pLI	ncRVIS	posMapSNPs	posMapMaxCADD	minGwasP	IndSigSNPs	GenomicLocus			Symbol : Gene Symbol
ENSG00000116678	LEPR	femoral head	1	65886248	66107242	1	protein_coding	54741	LEPR	0.999805	0.927492	102	13.68	5.29e-13	rs10789188;rs147501551;1:66069381_GT_G;rs200531368;rs12039953;rs6688625;rs6664374;rs11208717;rs10889576	2			entrezID : entrez ID
ENSG00000116678	LEPR	totalhip	1	65886248	66107242	1	protein_coding	54741	LEPR	0.999805	0.927492	169	18.32	6.94e-18	rs114403972;rs10889563;rs10789188;rs147501551;1:66052211_GA_G;rs3828033;rs4655739;rs202117376;1:66069381_GT_G;rs55953331;rs12039953;rs6688625;rs74733149;rs1938500;rs7535217;rs112732732;rs11208700;1:66091656_ACACT_A	3			Genomic locus : Index of genomic loci where mapped SNPs are from. This could contain more than one interval in the case that eQTLs are mapped to genes from distinct genomic risk loci.
ENSG00000116678	LEPR	spine	1	65886248	66107242	1	protein_coding	54741	LEPR	0.999805	0.927492	371	18.75	6.21e-16	1:65892680_CA_C;rs9436299;rs7551385;rs146441529;rs61779814;rs10889556;rs35751162;rs28759790;rs56041441;rs9659701;rs12025977;rs200531368;rs11417022;rs10889576;rs12022410;1:66091656_ACACT_A	3			chr : chromosome
ENSG00000138246	DNAJC13	femoral head	3	132136370	132257876	1	protein_coding	23317	DNAJC13	1	-0.0697541	56	15.42	8.3e-09	rs62293981	7			start : Starting position of the gene
ENSG00000138246	DNAJC13	totalhip	3	132136370	132257876	1	protein_coding	23317	DNAJC13	1	-0.0697541	5	4.518	1.67e-07	rs10935018	12			end : Ending position of the gene
ENSG00000138246	DNAJC13	diaphysis	3	132136370	132257876	1	protein_coding	23317	DNAJC13	1	-0.0697541	34	15.42	6.41e-08	rs11923081	8			strand : Strand of gene
ENSG00000113971	NPHP3	femoral head	3	132276986	132441303	-1	protein_coding	27031	NPHP3	1.41e-09	NA	41	15.4	4.29e-08	rs62293981	7			status : Status of gene from Ensembl
ENSG00000113971	NPHP3	totalhip	3	132276986	132441303	-1	protein_coding	27031	NPHP3	1.41e-09	NA	2	4.518	3.04e-08	rs10935018	12			type : Gene biotype from Ensembl
ENSG00000113971	NPHP3	diaphysis	3	132276986	132441303	-1	protein_coding	27031	NPHP3	1.41e-09	NA	42	15.4	3.26e-10	rs11923081	8			HUGO : HUGO (HGNC) gene symbol
ENSG00000168268	NT5DC2	femoral head	3	52558386	52569070	-1	protein_coding	64943	NT5DC2	0.00460887	NA	26	15.49	1.29e-08	rs763019125;rs13081028	5			pLI : pLI score from ExAC database. The probability of being loss-of-function intolerant. The higher the score is, the more intolerant to loss-of-function mutations the gene is.
ENSG00000168268	NT5DC2	totalhip	3	52558386	52569070	-1	protein_coding	64943	NT5DC2	0.00460887	NA	17	10.12	2.59e-08	rs66782572	11			ncRVIS : Non-coding residual variation intolerance score. The higher the score is, the more intolerant to noncoding variants the gene is.
ENSG00000168268	NT5DC2	diaphysis	3	52558386	52569070	-1	protein_coding	64943	NT5DC2	0.00460887	NA	14	10.12	3.59e-08	rs7639267	6			posMapSNPs (posMap): The number of SNPs mapped to gene based on positional mapping (after functional filtering if parameters are given).
ENSG00000163939	PBRM1	femoral head	3	52579368	52719933	-1	protein_coding	55193	PBRM1	1	NA	113	21.5	1.53e-07	rs13081028;rs763019125	5			posMapMaxCADD (posMap): The maximum CADD score of mapped SNPs by positional mapping.
ENSG00000163939	PBRM1	totalhip	3	52579368	52719933	-1	protein_coding	55193	PBRM1	1	NA	4	1.761	6.25e-06	rs66782572	11			minGwasP : The minimum P-value of mapped SNPs. (two sided)
ENSG00000163939	PBRM1	diaphysis	3	52579368	52719933	-1	protein_coding	55193	PBRM1	1	NA	70	14.59	3.54e-06	rs7639267	6			IndSigSNPs : rsID of the all independent significant SNPs of mapped SNPs.
ENSG00000132170	PPARG	totalhip	3	12328867	12475855	1	protein_coding	5468	PPARG	0.668218	-0.331736	46	17.38	3.16e-16	rs11712037;rs2881479;rs12629751;rs7647481;rs6802898;rs895096;rs1152001	10			Positional mapping was performed based on annotations obtained from ANNOVAR.
ENSG00000132170	PPARG	diaphysis	3	12328867	12475855	1	protein_coding	5468	PPARG	0.668218	-0.331736	128	17.82	3.47e-18	rs183181489;rs11128596;3:12337013_ATT_A;rs545210244;rs11719186;rs35240997;rs143888770;rs3885307;rs7638903;rs139007959;rs895095;rs34856298;rs1152001;rs3856806	5
ENSG00000132170	PPARG	spine	3	12328867	12475855	1	protein_coding	5468	PPARG	0.668218	-0.331736	80	16.24	6.94e-17	rs2960421;rs13076933;rs2938388;rs4518111;3:12396252_CAA_C;rs2959273;3:12434689_ATT_A;rs2972163;rs2959272;rs4498025;rs709159	8
ENSG00000168273	SMIM4	femoral head	3	52568029	52613253	1	protein_coding	440957	SMIM4	NA	-0.0074017	50	18.38	1.85e-08	rs763019125;rs13081028	5
ENSG00000168273	SMIM4	totalhip	3	52568029	52613253	1	protein_coding	440957	SMIM4	NA	-0.0074017	13	10.12	2.59e-08	rs66782572	11
ENSG00000168273	SMIM4	diaphysis	3	52568029	52613253	1	protein_coding	440957	SMIM4	NA	-0.0074017	29	10.12	3.59e-08	rs7639267	6
ENSG00000010327	STAB1	femoral head	3	52529354	52558511	1	protein_coding	23166	STAB1	2.8e-25	-0.149285	24	15.49	1.29e-08	rs763019125;rs13081028	5
ENSG00000010327	STAB1	totalhip	3	52529354	52558511	1	protein_coding	23166	STAB1	2.8e-25	-0.149285	16	10.12	2.59e-08	rs66782572	11
ENSG00000010327	STAB1	diaphysis	3	52529354	52558511	1	protein_coding	23166	STAB1	2.8e-25	-0.149285	11	10.12	4.85e-08	rs7639267	6
ENSG00000240303	ACAD11	femoral head	3	132276982	132379567	-1	protein_coding	84129	ACAD11	1.68e-07	-0.561314	30	15.4	4.29e-08	rs62293981	7
ENSG00000240303	ACAD11	totalhip	3	132276982	132379567	-1	protein_coding	84129	ACAD11	1.68e-07	-0.561314	2	4.518	3.04e-08	rs10935018	12
ENSG00000240303	ACAD11	diaphysis	3	132276982	132379567	-1	protein_coding	84129	ACAD11	1.68e-07	-0.561314	28	15.4	3.96e-08	rs11923081	8
ENSG00000157150	TIMP4	totalhip	3	12194551	12200851	-1	protein_coding	7079	TIMP4	0.00355403	-0.237345	17	12.03	4.61e-10	rs2881479;rs73813155;rs74892578;rs219015	10
ENSG00000157150	TIMP4	diaphysis	3	12194551	12200851	-1	protein_coding	7079	TIMP4	0.00355403	-0.237345	16	13.82	9.51e-14	rs6781687;rs727682;rs13077227;rs17036101	5
ENSG00000157150	TIMP4	spine	3	12194551	12200851	-1	protein_coding	7079	TIMP4	0.00355403	-0.237345	3	7.604	7.06e-11	rs182569;rs145780812;rs146580343	8
ENSG00000164362	TERT	femoral head	5	1253262	1295184	-1	protein_coding	7015	TERT	0.866151	NA	18	6.675	6.09e-10	rs7734992;rs7705526;rs749685059;rs7725218;rs2853677;rs56158232;rs570266982	8
ENSG00000164362	TERT	totalhip	5	1253262	1295184	-1	protein_coding	7015	TERT	0.866151	NA	18	6.675	2.2e-13	rs33961405;rs7734992;rs749685059;rs7705526;rs7725218;rs2853677;rs2736099;rs570266982	15
ENSG00000164362	TERT	spine	5	1253262	1295184	-1	protein_coding	7015	TERT	0.866151	NA	12	6.675	2.86e-10	rs7734992;rs7705526;rs7725218;rs2853677	11
ENSG00000120262	CCDC170	femoral head	6	151815165	151942328	1	protein_coding	80129	CCDC170	1.02e-19	1.38068	119	16.75	3.47e-18	rs9383903;rs10872673;rs386707137;rs58571731;rs6912538;rs4869744;rs1871859;rs775537272;rs9383928;rs1023940	10
ENSG00000120262	CCDC170	totalhip	6	151815165	151942328	1	protein_coding	80129	CCDC170	1.02e-19	1.38068	212	19.94	3.47e-18	rs13208555;rs201139341;rs9397422;rs9383901;rs9371528;rs17054385;rs1832727;rs6916386;rs6912538;rs73615734;rs9479061;rs35082199;rs12207495;rs4425604;rs4455680;rs6925996;rs775537272;rs7741872;rs116928060;rs1807906;rs9478223;6:151904121_CTTTTTTTTTTTT_C;6:151910770_AC_A;rs57960590;rs12525051;rs9479083;rs851974;rs7776340;rs7740042;rs11155804;rs58164038;rs12528841	17
ENSG00000120262	CCDC170	diaphysis	6	151815165	151942328	1	protein_coding	80129	CCDC170	1.02e-19	1.38068	136	19.94	3.47e-18	rs10872673;rs6916386;rs4870030;rs35082199;rs6557150;rs4869739;rs12206813;6:151873449_AT_A;rs78258746;rs754619588;rs111570815;rs112563803;rs4869738;rs1807906;rs6915088;rs7749563;6:151910770_AC_A;rs57960590	11
ENSG00000091831	ESR1	femoral head	6	151977826	152450754	1	protein_coding	2099	ESR1	0.987167	-1.05687	67	18.55	1.24e-09	rs3020332;rs2982563;rs10624910;rs2982567	10
ENSG00000091831	ESR1	totalhip	6	151977826	152450754	1	protein_coding	2099	ESR1	0.987167	-1.05687	127	18.55	3.47e-18	rs7740042;rs79983567;rs851974;rs712219;rs851993;rs12528841;rs1293951;rs1627340;rs980281;rs11755786;6:151993962_AT_A;rs6905582;rs6557164;rs851994;rs851990;rs851987;rs3020332;rs2941741;rs71017507;rs2347638;rs2982563;rs11155808;rs3020304;rs2982567;6:152078372_TA_T;rs1124674;rs2504069;rs2485209;rs1415193	17
ENSG00000091831	ESR1	diaphysis	6	151977826	152450754	1	protein_coding	2099	ESR1	0.987167	-1.05687	22	18.55	2.01e-08	rs3020332	11
ENSG00000184374	COLEC10	femoral head	8	120007691	120118821	1	protein_coding	10584	COLEC10	0.0985367	0.263251	28	17.74	3.1e-05	rs1485302;rs3134049;8:119963759_TTC_T	14
ENSG00000184374	COLEC10	totalhip	8	120007691	120118821	1	protein_coding	10584	COLEC10	0.0985367	0.263251	130	19.26	3.57e-12	rs1485302;8:119947800_ACTTTC_A;rs1485307;rs6996754;rs1485289;8:119963759_TTC_T	23
ENSG00000184374	COLEC10	diaphysis	8	120007691	120118821	1	protein_coding	10584	COLEC10	0.0985367	0.263251	236	19.26	3.47e-18	rs36079622;rs1825512;rs10106925;rs754555389;rs3134049;rs13264172;rs10955919;rs2326048;rs72682406;rs11295467;rs4380972;rs56232778;rs2450086;rs1485300;rs202017646;8:120086192_TATATACAC_T;rs56413724;rs4537331	14
ENSG00000164761	TNFRSF11B	femoral head	8	119935796	119964439	-1	protein_coding	4982	TNFRSF11B	0.272229	-0.352503	33	14.55	1.13e-10	rs71569777;rs3134049;8:119963759_TTC_T	14
ENSG00000164761	TNFRSF11B	totalhip	8	119935796	119964439	-1	protein_coding	4982	TNFRSF11B	0.272229	-0.352503	40	20.6	9e-13	8:119933039_TAA_T;8:119947800_ACTTTC_A;rs1485289;8:119963759_TTC_T;rs6996754	23
ENSG00000164761	TNFRSF11B	diaphysis	8	119935796	119964439	-1	protein_coding	4982	TNFRSF11B	0.272229	-0.352503	94	20.6	3.47e-18	rs2875845;rs7825904;rs6985025;8:119940920_CAG_C;rs71569777;rs754555389;rs10112995;rs3134049;rs2326048;rs117190825;rs6469784;rs374698638;rs80074088;rs9942821;rs1982762;rs3134058;rs200456965	14
ENSG00000023516	AKAP11	femoral head	13	42846289	42897396	1	protein_coding	11215	AKAP11	0.896373	0.143075	15	10.87	3.94e-06	rs238261;rs7995240	21
ENSG00000023516	AKAP11	totalhip	13	42846289	42897396	1	protein_coding	11215	AKAP11	0.896373	0.143075	35	10.87	2.77e-09	rs1014659;13:42884992_CA_C;rs238277;rs7995240	33
ENSG00000023516	AKAP11	diaphysis	13	42846289	42897396	1	protein_coding	11215	AKAP11	0.896373	0.143075	24	10.87	1.37e-09	rs4141625;13:42884992_CA_C;rs11427059;rs78322597;rs7995240	21
ENSG00000137869	CYP19A1	totalhip	15	51500254	51630807	-1	protein_coding	1588	CYP19A1	0.00055961	0.218469	11	10.17	2.59e-09	rs2414098	35
ENSG00000137869	CYP19A1	diaphysis	15	51500254	51630807	-1	protein_coding	1588	CYP19A1	0.00055961	0.218469	11	10.17	1.2e-09	rs2414098	25
ENSG00000137869	CYP19A1	spine	15	51500254	51630807	-1	protein_coding	1588	CYP19A1	0.00055961	0.218469	44	9.516	2.11e-10	rs10519299;rs17601876;15:51563240_AT_A	34
ENSG00000000971	CFH	totalhip	1	196621008	196716634	1	protein_coding	3075	CFH	0.999631	0.906065	26	8.922	3.66e-08	rs12726401	4
ENSG00000000971	CFH	diaphysis	1	196621008	196716634	1	protein_coding	3075	CFH	0.999631	0.906065	26	8.922	4.41e-08	rs12740961	2
ENSG00000080910	CFHR2	totalhip	1	196788898	196928356	1	protein_coding	3080	CFHR2	8.62e-09	-0.232921	19	5.329	4.1e-07	rs12726401	4
ENSG00000080910	CFHR2	diaphysis	1	196788898	196928356	1	protein_coding	3080	CFHR2	8.62e-09	-0.232921	19	5.329	1.4e-06	rs12740961	2
ENSG00000116785	CFHR3	totalhip	1	196743925	196763203	1	protein_coding	10878	CFHR3	1.22e-05	1.72411	1	4.976	6.04e-05	rs12726401	4
ENSG00000116785	CFHR3	diaphysis	1	196743925	196763203	1	protein_coding	10878	CFHR3	1.22e-05	1.72411	1	4.976	6.6e-05	rs12740961	2
ENSG00000134365	CFHR4	totalhip	1	196819371	196888102	1	protein_coding	10877	CFHR4	1.9e-13	-0.12931	19	5.329	4.1e-07	rs12726401	4
ENSG00000134365	CFHR4	diaphysis	1	196819371	196888102	1	protein_coding	10877	CFHR4	1.9e-13	-0.12931	19	5.329	1.4e-06	rs12740961	2
ENSG00000129048	ACKR4	femoral head	3	132316081	132337811	1	protein_coding	51554	ACKR4	0.00744511	-0.423236	12	15.4	7.7e-08	rs62293981	7
ENSG00000129048	ACKR4	diaphysis	3	132316081	132337811	1	protein_coding	51554	ACKR4	0.00744511	-0.423236	11	15.4	3.96e-08	rs11923081	8
ENSG00000016864	GLT8D1	femoral head	3	52728505	52740048	-1	protein_coding	55830	GLT8D1	0.00348978	NA	25	21.5	1.96e-07	rs13081028;rs763019125	5
ENSG00000016864	GLT8D1	diaphysis	3	52728505	52740048	-1	protein_coding	55830	GLT8D1	0.00348978	NA	21	14.59	3.68e-06	rs7639267	6
ENSG00000163938	GNL3	femoral head	3	52715172	52728508	1	protein_coding	100113381	GNL3	1.54e-09	NA	31	21.5	1.96e-07	rs763019125;rs13081028	5
ENSG00000163938	GNL3	diaphysis	3	52715172	52728508	1	protein_coding	100113381	GNL3	1.54e-09	NA	21	14.59	3.97e-06	rs7639267	6
ENSG00000055957	ITIH1	femoral head	3	52811603	52826078	1	protein_coding	3697	ITIH1	4.79e-18	-0.271541	4	8.731	3.54e-06	rs763019125;rs13081028	5
ENSG00000055957	ITIH1	diaphysis	3	52811603	52826078	1	protein_coding	3697	ITIH1	4.79e-18	-0.271541	3	8.731	0.000964814	rs7639267	6
ENSG00000114904	NEK4	femoral head	3	52744800	52804965	-1	protein_coding	6787	NEK4	1.22e-12	-0.30452	28	11.46	1.59e-07	rs763019125;rs13081028	5
ENSG00000114904	NEK4	diaphysis	3	52744800	52804965	-1	protein_coding	6787	NEK4	1.22e-12	-0.30452	30	11.46	3.68e-06	rs7639267	6
ENSG00000114902	SPCS1	femoral head	3	52738971	52742182	1	protein_coding	28972	SPCS1	0.118911	NA	13	11.46	1.96e-07	rs13081028;rs763019125	5
ENSG00000114902	SPCS1	diaphysis	3	52738971	52742182	1	protein_coding	28972	SPCS1	0.118911	NA	14	11.46	3.68e-06	rs7639267	6
ENSG00000081307	UBA5	femoral head	3	132373290	132396941	1	protein_coding	79876	UBA5	0.745376	-0.427709	7	8.815	8.75e-08	rs62293981	7
ENSG00000081307	UBA5	diaphysis	3	132373290	132396941	1	protein_coding	79876	UBA5	0.745376	-0.427709	7	8.815	5.43e-08	rs11923081	8
ENSG00000225526	C3orf83	diaphysis	3	12556433	12602558	-1	protein_coding	100129480	C3orf83	NA	0.0371368	49	8.689	4.5e-09	rs11705805;rs12636458	5
ENSG00000225526	C3orf83	spine	3	12556433	12602558	-1	protein_coding	100129480	C3orf83	NA	0.0371368	142	12.72	3.47e-18	rs11438123;rs1699348;rs709165;rs2442820;rs796174;3:12510679_CT_C;rs79260952;rs9864781;rs75482042;rs9812128;rs561991598;rs766604880;rs546641157;rs13074980;3:12592693_TA_T;rs12636458;rs1463664;rs200592824	8
ENSG00000075975	MKRN2	diaphysis	3	12598513	12625212	1	protein_coding	23609	MKRN2	0.407629	-0.0314984	39	8.689	4.5e-09	rs11705805;rs12636458	5
ENSG00000075975	MKRN2	spine	3	12598513	12625212	1	protein_coding	23609	MKRN2	0.407629	-0.0314984	95	12.72	3.47e-18	rs11438123;rs9812128;rs709165;rs2442820;rs13074980;rs561991598;rs766604880;rs12636458;3:12510679_CT_C;rs796174;3:12592693_TA_T;rs79260952;rs1463664;rs9864781;rs546641157;rs75482042;rs200592824;rs713178;rs9855183;rs75133077;3:12677994_CA_C;rs13070228;rs569017049	8
ENSG00000132155	RAF1	diaphysis	3	12625100	12705725	-1	protein_coding	5894	RAF1	0.999777	-1.16019	28	10.37	8.99e-09	rs11705805;rs12636458	5
ENSG00000132155	RAF1	spine	3	12625100	12705725	-1	protein_coding	5894	RAF1	0.999777	-1.16019	190	17.06	3.47e-18	rs9812128;rs75482042;rs546641157;rs713178;rs2442820;rs9855183;rs75133077;3:12677994_CA_C;rs9864781;rs13070228;rs200592824;rs569017049;rs554518950;rs796569209;rs375074121;rs35981351;rs12636458;3:12706966_CA_C	8
ENSG00000154743	TSEN2	diaphysis	3	12525931	12581122	1	protein_coding	80746	TSEN2	0.000104861	-0.0257249	41	8.027	4.5e-09	rs11705805;rs12636458	5
ENSG00000154743	TSEN2	spine	3	12525931	12581122	1	protein_coding	80746	TSEN2	0.000104861	-0.0257249	132	13.38	3.47e-18	rs11438123;rs1699348;rs709165;3:12510679_CT_C;rs2442820;rs796174;rs75482042;rs79260952;rs9864781;rs9812128;rs561991598;rs766604880;rs546641157;rs13074980;3:12592693_TA_T;rs12636458	8
ENSG00000146476	C6orf211	femoral head	6	151773422	151791236	1	protein_coding	79624	C6orf211	5.46e-07	-0.451045	23	15.35	4.89e-08	rs9383903	10
ENSG00000146476	C6orf211	totalhip	6	151773422	151791236	1	protein_coding	79624	C6orf211	5.46e-07	-0.451045	40	15.35	3.34e-11	rs3800279;rs9383901;rs9397422;rs9371528	17
ENSG00000155906	RMND1	femoral head	6	151725989	151773259	-1	protein_coding	55005	RMND1	7.66e-07	0.739249	17	15.35	7.79e-08	rs9383903	10
ENSG00000155906	RMND1	totalhip	6	151725989	151773259	-1	protein_coding	55005	RMND1	7.66e-07	0.739249	38	15.35	6.73e-11	rs9397404;rs9383901;rs13208555;rs3800279;rs9397422	17
ENSG00000197851	C7orf76	totalhip	7	96110938	96132835	-1	protein_coding	401388	C7orf76	NA	0.642603	27	17.11	5.59e-13	rs4448201;rs6965122;rs4132568;7:96126317_GTA_G;rs7787512;rs11438472	19
ENSG00000197851	C7orf76	diaphysis	7	96110938	96132835	-1	protein_coding	401388	C7orf76	NA	0.642603	28	17.11	3.47e-18	rs10281460;rs4729260;rs4132568;7:96126317_GTA_G;rs7787512;rs11438472	12
ENSG00000153814	JAZF1	femoral head	7	27870192	28220362	-1	protein_coding	221895	JAZF1	0.958302	-0.943258	1	1.373	8.63e-09	rs198	12
ENSG00000153814	JAZF1	totalhip	7	27870192	28220362	-1	protein_coding	221895	JAZF1	0.958302	-0.943258	49	19.08	5.3e-13	rs198;rs38520;rs6968677;7:28027811_GA_G;rs10274928;rs702814;rs1635852;rs1635851;rs149643430;7:28209953_GAT_G	18
ENSG00000127922	SHFM1	totalhip	7	96110938	96339203	-1	protein_coding	7979	SHFM1	0.418592	-0.181498	60	17.11	1.25e-13	rs4448201;rs6965122;rs4132568;7:96126317_GTA_G;rs7787512;rs11438472;rs10464592;7:96334671_CA_C	19
ENSG00000127922	SHFM1	diaphysis	7	96110938	96339203	-1	protein_coding	7979	SHFM1	0.418592	-0.181498	211	19.47	3.47e-18	rs10281460;rs4729260;rs4132568;7:96126317_GTA_G;rs7787512;rs11438472;rs4566970;rs6465515;rs12530658;rs79836318;rs10258890;rs6465525;rs151218739;rs34898775;rs10464592;rs1524927;rs549349346;rs73228322;7:96334671_CA_C	12
ENSG00000253379	RP11-1102P16.1	femoral head	8	72315675	72504260	-1	protein_coding	NA	NA	NA	NA	161	20.2	3.47e-18	8:72359317_TTA_T;rs10957553;rs74789792;rs4469491;rs62508470;rs11786889;rs36031976;8:72391858_GAA_G;rs10093418;rs555234816;rs4472552;rs36096231;rs10097671;rs12334481;rs10216347;rs62508472;rs62508473;rs1424874;8:72441967_TG_T;rs724066;rs1424867;rs4738141;rs6983239;rs7823971	13
ENSG00000253379	RP11-1102P16.1	totalhip	8	72315675	72504260	-1	protein_coding	NA	NA	NA	NA	126	20.2	3.47e-18	rs10957553;8:72359317_TTA_T;rs74789792;rs10089563;rs10093418;rs4738140;rs555234816;rs7833605;rs34082903;rs4738139;rs62508477;rs13252045;rs4574877;rs1424874;8:72441967_TG_T;rs724066	22
ENSG00000156515	HK1	totalhip	10	71029740	71161638	1	protein_coding	3098	HK1	0.555733	0.298243	9	9.728	4.97e-13	rs16926246;rs17476364;10:71118821_AAG_A	26
ENSG00000156515	HK1	diaphysis	10	71029740	71161638	1	protein_coding	3098	HK1	0.555733	0.298243	2	9.728	6.15e-09	rs17476364	17
ENSG00000171988	JMJD1C	femoral head	10	64926981	65225722	-1	protein_coding	221037	JMJD1C	1	-0.552974	100	17.64	9.73e-09	10:64943999_AT_A;10:65112397_CAA_C	15
ENSG00000171988	JMJD1C	totalhip	10	64926981	65225722	-1	protein_coding	221037	JMJD1C	1	-0.552974	106	17.64	9.54e-14	10:64943999_AT_A;rs7897379;rs7916868;10:65193329_CTCTTT_C;rs757523221	25
ENSG00000148572	NRBF2	femoral head	10	64893050	64914783	1	protein_coding	29982	NRBF2	0.0821062	-0.409713	8	13.93	1.88e-07	10:64943999_AT_A;10:65112397_CAA_C	15
ENSG00000148572	NRBF2	totalhip	10	64893050	64914783	1	protein_coding	29982	NRBF2	0.0821062	-0.409713	8	13.93	7.11e-12	10:64943999_AT_A;rs7897379;rs7916868	25
ENSG00000165476	REEP3	femoral head	10	65281123	65384883	1	protein_coding	221035	REEP3	0.0129813	1.39842	11	13.92	9.15e-08	10:65112397_CAA_C;10:64943999_AT_A	15
ENSG00000165476	REEP3	totalhip	10	65281123	65384883	1	protein_coding	221035	REEP3	0.0129813	1.39842	74	15.42	2.64e-13	rs7897379;10:64943999_AT_A;rs7916868;rs757523221;rs1896995;rs34124994;rs557044785;rs570234162	25
ENSG00000151376	ME3	femoral head	11	86152150	86383678	-1	protein_coding	10873	ME3	1.14e-05	0.14173	53	17.19	2.59e-08	rs4439535	17
ENSG00000151376	ME3	totalhip	11	86152150	86383678	-1	protein_coding	10873	ME3	1.14e-05	0.14173	145	17.19	4.85e-15	rs11234699;rs11234700;rs1945035;rs10219378;rs1540082;rs7120444;rs12576144;rs496167;rs672266	28
ENSG00000111271	ACAD10	totalhip	12	112123857	112194903	1	protein_coding	80724	ACAD10	4.01e-20	-0.311041	3	4.336	1.07e-08	rs847888;rs597808	32
ENSG00000111271	ACAD10	spine	12	112123857	112194903	1	protein_coding	80724	ACAD10	4.01e-20	-0.311041	5	4.336	1.04e-17	rs565349424;rs847888;rs7137828	28
ENSG00000111275	ALDH2	totalhip	12	112204691	112247782	1	protein_coding	217	ALDH2	1.73e-06	NA	1	4.336	1.07e-08	rs597808;rs847888	32
ENSG00000111275	ALDH2	spine	12	112204691	112247782	1	protein_coding	217	ALDH2	1.73e-06	NA	3	4.336	1.04e-17	rs7137828;rs847888;rs565349424	28
ENSG00000204842	ATXN2	totalhip	12	111890018	112037480	-1	protein_coding	6311	ATXN2	0.999862	-0.359942	7	11.21	4.15e-09	rs597808	32
ENSG00000204842	ATXN2	spine	12	111890018	112037480	-1	protein_coding	6311	ATXN2	0.999862	-0.359942	17	16.54	3.47e-18	rs7137828;12:111890233_AT_A;rs565349424;rs769375927	28
ENSG00000089234	BRAP	totalhip	12	112079950	112123790	-1	protein_coding	8315	BRAP	0.0157033	-0.900035	2	8.201	1.31e-08	rs597808;rs847888	32
ENSG00000089234	BRAP	spine	12	112079950	112123790	-1	protein_coding	8315	BRAP	0.0157033	-0.900035	4	8.201	2.08e-17	rs7137828;rs847888;rs10744774;rs565349424	28
ENSG00000123106	CCDC91	totalhip	12	28286182	28732883	1	protein_coding	55297	CCDC91	3.15e-05	0.458622	129	19.67	4.95e-09	rs11049368;rs75757272;rs1581630;12:28407705_CT_C;12:28400412_CA_C;12:28436152_AT_A	31
ENSG00000123106	CCDC91	spine	12	28286182	28732883	1	protein_coding	55297	CCDC91	3.15e-05	0.458622	191	19.67	1.34e-10	rs10459089;rs16932640;rs10459090;rs7312574;12:28407705_CT_C;rs143823594	27
ENSG00000118971	CCND2	femoral head	12	4382938	4414516	1	protein_coding	894	CCND2	0.949001	-1.76461	1	14	2.58e-09	rs76895963	19
ENSG00000118971	CCND2	totalhip	12	4382938	4414516	1	protein_coding	894	CCND2	0.949001	-1.76461	1	14	1.76e-10	rs76895963	30
ENSG00000111249	CUX2	totalhip	12	111471828	111788358	1	protein_coding	23316	CUX2	0.999656	-1.06059	2	10.23	1.91e-06	rs597808	32
ENSG00000111249	CUX2	spine	12	111471828	111788358	1	protein_coding	23316	CUX2	0.999656	-1.06059	4	10.23	1.1e-13	rs7137828;rs1265566;12:111720125_CA_C	28
ENSG00000173064	HECTD4	totalhip	12	112597992	112819896	-1	protein_coding	283450	HECTD4	1	NA	4	6.415	3.01e-08	rs597808;rs847888	32
ENSG00000173064	HECTD4	spine	12	112597992	112819896	-1	protein_coding	283450	HECTD4	1	NA	8	10.76	6.94e-18	rs7137828;rs847888;rs769375927;rs11066272;12:112828628_TA_T;rs71445573	28
ENSG00000089022	MAPKAPK5	totalhip	12	112279782	112334343	1	protein_coding	8550	MAPKAPK5	0.0234226	NA	1	1.811	6.99e-08	rs597808;rs847888	32
ENSG00000089022	MAPKAPK5	spine	12	112279782	112334343	1	protein_coding	8550	MAPKAPK5	0.0234226	NA	3	1.811	6.94e-18	rs7137828;rs847888;rs769375927	28
ENSG00000111300	NAA25	totalhip	12	112464500	112546826	-1	protein_coding	80018	NAA25	0.99999	-1.15626	5	10.51	1.03e-07	rs597808;rs847888	32
ENSG00000111300	NAA25	spine	12	112464500	112546826	-1	protein_coding	80018	NAA25	0.99999	-1.15626	8	10.51	1.73e-17	rs565349424;rs7137828;rs847888;rs570920196;rs10850001	28
ENSG00000179295	PTPN11	totalhip	12	112856155	112947717	1	protein_coding	5781	PTPN11	0.999877	-2.25304	4	9.917	3.26e-08	rs597808;rs847888	32
ENSG00000179295	PTPN11	spine	12	112856155	112947717	1	protein_coding	5781	PTPN11	0.999877	-2.25304	10	9.917	4.16e-17	rs565349424;12:112866200_CT_C;rs7137828;rs847888;12:112880634_TTATATATATATATATATATATATATATA_T;rs10744774;rs769375927	28
ENSG00000257767	RP11-162P23.2	totalhip	12	112191694	112229222	1	protein_coding	NA	NA	NA	NA	1	4.336	1.07e-08	rs597808;rs847888	32
ENSG00000257767	RP11-162P23.2	spine	12	112191694	112229222	1	protein_coding	NA	NA	NA	NA	3	4.336	1.04e-17	rs7137828;rs847888;rs565349424	28
ENSG00000089009	RPL6	totalhip	12	112842994	112856642	-1	protein_coding	6128	RPL6	0.988288	0.0267551	1	0.396	4.97e-08	rs597808;rs847888	32
ENSG00000089009	RPL6	spine	12	112842994	112856642	-1	protein_coding	6128	RPL6	0.988288	0.0267551	3	2.278	9.71e-17	rs7137828;rs847888;rs565349424;12:112866200_CT_C	28
ENSG00000111252	SH2B3	totalhip	12	111843752	111889427	1	protein_coding	10019	SH2B3	0.00592219	-0.243854	3	11.21	4.49e-09	rs597808	32
ENSG00000111252	SH2B3	spine	12	111843752	111889427	1	protein_coding	10019	SH2B3	0.00592219	-0.243854	4	16.54	1.31e-08	rs7137828;12:111890233_AT_A	28
ENSG00000135148	TRAFD1	totalhip	12	112563305	112591407	1	protein_coding	10906	TRAFD1	1.83e-05	-1.37633	1	6.415	3.51e-08	rs597808;rs847888	32
ENSG00000135148	TRAFD1	spine	12	112563305	112591407	1	protein_coding	10906	TRAFD1	1.83e-05	-1.37633	1	6.415	1.04e-17	rs7137828;rs847888	28
ENSG00000120675	DNAJC15	femoral head	13	43597339	43683045	1	protein_coding	29103	DNAJC15	2.92e-07	0.409426	1	0.702	NA	13:42959038_AATTTT_A	21
ENSG00000120675	DNAJC15	totalhip	13	43597339	43683045	1	protein_coding	29103	DNAJC15	2.92e-07	0.409426	1	0.702	NA	13:42959038_AATTTT_A	33
ENSG00000120659	TNFSF11	totalhip	13	43136872	43182149	1	protein_coding	8600	TNFSF11	0.130192	0.239415	34	19.36	8.36e-10	rs665632;rs758487200;rs138818878	33
ENSG00000120659	TNFSF11	diaphysis	13	43136872	43182149	1	protein_coding	8600	TNFSF11	0.130192	0.239415	117	18.14	3.47e-18	rs17536280;rs34076303;rs9533146;rs9525645;rs143264208;rs17596972;rs17536176;rs41396049;rs11281370;13:43184477_AAAAAAG_A;rs368531244;13:43190592_CT_C	21
ENSG00000108342	CSF3	totalhip	17	38171614	38174066	1	protein_coding	1440	CSF3	0.480556	0.254419	31	13.92	1.83e-09	rs56030650;rs3935280	37
ENSG00000108342	CSF3	spine	17	38171614	38174066	1	protein_coding	1440	CSF3	0.480556	0.254419	56	18.11	6.11e-13	rs3907022;rs3935280;rs542104175;17:38162131_CT_C;rs12309;17:38166246_GA_G;rs138887828	37
ENSG00000167914	GSDMA	totalhip	17	38119226	38134019	1	protein_coding	284110	GSDMA	7.61e-13	0.516311	25	19.59	2.86e-10	rs4580194;rs56030650;rs28496749	37
ENSG00000167914	GSDMA	spine	17	38119226	38134019	1	protein_coding	284110	GSDMA	7.61e-13	0.516311	47	21.9	1.59e-13	rs3859193;rs4794821;rs3907022;rs12309;rs28496749;17:38138098_CA_C	37
ENSG00000008838	MED24	totalhip	17	38175350	38217468	-1	protein_coding	102466757	MED24	8.99e-09	1.2872	38	13.92	1.83e-09	rs56030650;rs3935280	37
ENSG00000008838	MED24	spine	17	38175350	38217468	-1	protein_coding	102466757	MED24	8.99e-09	1.2872	79	18.11	6.11e-13	rs3907022;rs3935280;rs542104175;17:38166246_GA_G;rs12309;rs138887828	37
ENSG00000108344	PSMD3	totalhip	17	38137050	38154213	1	protein_coding	5709	PSMD3	0.999288	-0.18395	37	19.59	2.86e-10	rs56030650;rs4580194;rs28496749;rs3935280	37
ENSG00000108344	PSMD3	spine	17	38137050	38154213	1	protein_coding	5709	PSMD3	0.999288	-0.18395	85	19.59	1.59e-13	rs3907022;rs28496749;rs12309;17:38138098_CA_C;rs3935280;rs542104175;17:38162131_CT_C;17:38166246_GA_G	37
ENSG00000126351	THRA	totalhip	17	38214543	38250120	1	protein_coding	7067	THRA	0.167007	NA	9	6.401	4.88e-07	rs3935280	37
ENSG00000126351	THRA	spine	17	38214543	38250120	1	protein_coding	7067	THRA	0.167007	NA	17	7.914	7.25e-11	rs12309;rs3935280	37
ENSG00000132874	SLC14A2	femoral head	18	42792960	43263072	1	protein_coding	101930602	SLC14A2	8.43e-14	0.71995	38	17.35	1.02e-10	rs2543029;rs8092415	23
ENSG00000132874	SLC14A2	totalhip	18	42792960	43263072	1	protein_coding	101930602	SLC14A2	8.43e-14	0.71995	38	17.35	2.09e-13	rs2193635;rs11082450	39
ENSG00000141655	TNFRSF11A	totalhip	18	59992520	60058516	1	protein_coding	8792	TNFRSF11A	0.879917	2.37876	2	4.676	9.15e-09	rs884205;rs2957150	40
ENSG00000141655	TNFRSF11A	diaphysis	18	59992520	60058516	1	protein_coding	8792	TNFRSF11A	0.879917	2.37876	44	8.498	2.78e-17	rs62098355;18:60029970_TA_T;rs8094884;rs386804044;18:60043511_CT_C;rs9646629;rs2957124;rs3017360;rs6567279;rs2957150	27
