# Supplementary material for: Deep learning and genome-wide association meta-analyses of bone marrow adiposity in the UK Biobank
Source: Nat Commun. 2025 Jan 2;16:99. doi: 10.1038/s41467-024-55422-4 (PMC11697225; doi:10.1038/s41467-024-55422-4)
Supplement: Supplementary file 72 — Supplementary Data 69 [file 41467_2024_55422_MOESM72_ESM.xlsx]

## Sheet: Supplementary Table 69
Supplementary Table 69: MAGMA tissue expression analysis in meta-GWAS in non-white and white unrelated sample (54 tissues in GTEx database v8 )
BMFF region	TISSUE	TYPE	NGENES	BETA	BETA_STD	SE	P
Femoral head	Adipose_Subcutaneous	COVAR	17368	0.049437	0.098715	0.012102	2.2135e-05
Femoral head	Adipose_Visceral_Omentum	COVAR	17368	0.036436	0.070812	0.012578	0.001887
Femoral head	Adrenal_Gland	COVAR	17368	0.016731	0.032311	0.011331	0.069914
Femoral head	Artery_Aorta	COVAR	17368	0.023104	0.047169	0.011408	0.021433
Femoral head	Artery_Coronary	COVAR	17368	0.02936	0.058477	0.01334	0.013875
Femoral head	Artery_Tibial	COVAR	17368	0.037908	0.078076	0.011167	0.00034442
Femoral head	Bladder	COVAR	17368	0.041979	0.081873	0.014762	0.0022323
Femoral head	Brain_Amygdala	COVAR	17368	-0.023215	-0.039567	0.0087847	0.99588
Femoral head	Brain_Anterior_cingulate_cortex_BA24	COVAR	17368	-0.022523	-0.039803	0.0081104	0.99725
Femoral head	Brain_Caudate_basal_ganglia	COVAR	17368	-0.019999	-0.034561	0.0088207	0.98831
Femoral head	Brain_Cerebellar_Hemisphere	COVAR	17368	-0.018407	-0.036948	0.0068467	0.99641
Femoral head	Brain_Cerebellum	COVAR	17368	-0.01756	-0.034873	0.007075	0.99346
Femoral head	Brain_Cortex	COVAR	17368	-0.024119	-0.044006	0.0080317	0.99866
Femoral head	Brain_Frontal_Cortex_BA9	COVAR	17368	-0.023954	-0.044159	0.0077346	0.99902
Femoral head	Brain_Hippocampus	COVAR	17368	-0.023704	-0.040161	0.0089401	0.99599
Femoral head	Brain_Hypothalamus	COVAR	17368	-0.024185	-0.041652	0.0090822	0.99612
Femoral head	Brain_Nucleus_accumbens_basal_ganglia	COVAR	17368	-0.02145	-0.037232	0.0085256	0.99406
Femoral head	Brain_Putamen_basal_ganglia	COVAR	17368	-0.019254	-0.032776	0.0088851	0.98488
Femoral head	Brain_Spinal_cord_cervical_c-1	COVAR	17368	-0.012606	-0.022671	0.0096071	0.90526
Femoral head	Brain_Substantia_nigra	COVAR	17368	-0.018423	-0.031729	0.009597	0.97254
Femoral head	Breast_Mammary_Tissue	COVAR	17368	0.040131	0.07722	0.014236	0.0024121
Femoral head	Cells_Cultured_fibroblasts	COVAR	17368	0.012633	0.027077	0.007338	0.042576
Femoral head	Cells_EBV-transformed_lymphocytes	COVAR	17368	-0.0037418	-0.0081657	0.0054857	0.75241
Femoral head	Cervix_Ectocervix	COVAR	17368	0.019166	0.037593	0.013598	0.079352
Femoral head	Cervix_Endocervix	COVAR	17368	0.028377	0.056214	0.012945	0.014195
Femoral head	Colon_Sigmoid	COVAR	17368	0.041338	0.080916	0.01402	0.0015988
Femoral head	Colon_Transverse	COVAR	17368	0.031327	0.057638	0.012974	0.007882
Femoral head	Esophagus_Gastroesophageal_Junction	COVAR	17368	0.032079	0.063181	0.014351	0.012705
Femoral head	Esophagus_Mucosa	COVAR	17368	-0.014669	-0.028378	0.0085823	0.95629
Femoral head	Esophagus_Muscularis	COVAR	17368	0.027543	0.054355	0.013867	0.023512
Femoral head	Fallopian_Tube	COVAR	17368	0.020201	0.039219	0.013281	0.064126
Femoral head	Heart_Atrial_Appendage	COVAR	17368	0.0033526	0.0060218	0.010773	0.37782
Femoral head	Heart_Left_Ventricle	COVAR	17368	0.0021016	0.0035091	0.01022	0.41854
Femoral head	Kidney_Cortex	COVAR	17368	0.0094781	0.016664	0.0101	0.17403
Femoral head	Kidney_Medulla	COVAR	17368	0.0063798	0.011805	0.01044	0.27057
Femoral head	Liver	COVAR	17368	-0.0039098	-0.0070421	0.00712	0.70854
Femoral head	Lung	COVAR	17368	0.014094	0.027269	0.010328	0.086185
Femoral head	Minor_Salivary_Gland	COVAR	17368	-0.0030388	-0.0056596	0.010805	0.61074
Femoral head	Muscle_Skeletal	COVAR	17368	0.0044063	0.0083355	0.0077109	0.28386
Femoral head	Nerve_Tibial	COVAR	17368	0.021474	0.043249	0.01136	0.029366
Femoral head	Ovary	COVAR	17368	0.025135	0.050977	0.01085	0.010269
Femoral head	Pancreas	COVAR	17368	0.0064183	0.010735	0.0093706	0.2467
Femoral head	Pituitary	COVAR	17368	-0.0030934	-0.0057706	0.010099	0.62031
Femoral head	Prostate	COVAR	17368	0.019734	0.037466	0.013555	0.072724
Femoral head	Skin_Not_Sun_Exposed_Suprapubic	COVAR	17368	-0.007545	-0.014562	0.008626	0.80912
Femoral head	Skin_Sun_Exposed_Lower_leg	COVAR	17368	-0.0034486	-0.0066968	0.0086571	0.65481
Femoral head	Small_Intestine_Terminal_Ileum	COVAR	17368	0.016962	0.031214	0.010789	0.057972
Femoral head	Spleen	COVAR	17368	-0.0025261	-0.0050092	0.0083279	0.61918
Femoral head	Stomach	COVAR	17368	0.020514	0.037292	0.013553	0.065067
Femoral head	Testis	COVAR	17368	-0.0022389	-0.0038675	0.0062908	0.63904
Femoral head	Thyroid	COVAR	17368	0.012528	0.024824	0.010901	0.12524
Femoral head	Uterus	COVAR	17368	0.030453	0.062078	0.012226	0.0063758
Femoral head	Vagina	COVAR	17368	0.0038835	0.0074324	0.012366	0.37675
Femoral head	Whole_Blood	COVAR	17368	-0.0012378	-0.0022374	0.0063062	0.5778
Total hip	Adipose_Subcutaneous	COVAR	17364	0.039919	0.079701	0.012497	0.00070205
Total hip	Adipose_Visceral_Omentum	COVAR	17364	0.024386	0.047386	0.012943	0.029789
Total hip	Adrenal_Gland	COVAR	17364	0.0011848	0.0022879	0.011598	0.45932
Total hip	Artery_Aorta	COVAR	17364	0.027888	0.056932	0.011796	0.0090434
Total hip	Artery_Coronary	COVAR	17364	0.035929	0.071553	0.013742	0.0044723
Total hip	Artery_Tibial	COVAR	17364	0.034455	0.070959	0.01153	0.0014053
Total hip	Bladder	COVAR	17364	0.02344	0.045711	0.015234	0.061956
Total hip	Brain_Amygdala	COVAR	17364	-0.0227	-0.038684	0.009053	0.99391
Total hip	Brain_Anterior_cingulate_cortex_BA24	COVAR	17364	-0.025718	-0.045444	0.0083499	0.99896
Total hip	Brain_Caudate_basal_ganglia	COVAR	17364	-0.018149	-0.031359	0.0090962	0.97698
Total hip	Brain_Cerebellar_Hemisphere	COVAR	17364	-0.012771	-0.025632	0.0070402	0.96515
Total hip	Brain_Cerebellum	COVAR	17364	-0.012157	-0.024139	0.0072698	0.95275
Total hip	Brain_Cortex	COVAR	17364	-0.023602	-0.043057	0.0082613	0.99786
Total hip	Brain_Frontal_Cortex_BA9	COVAR	17364	-0.02596	-0.047851	0.00796	0.99944
Total hip	Brain_Hippocampus	COVAR	17364	-0.02439	-0.041317	0.0092216	0.99591
Total hip	Brain_Hypothalamus	COVAR	17364	-0.022258	-0.038328	0.0093642	0.99127
Total hip	Brain_Nucleus_accumbens_basal_ganglia	COVAR	17364	-0.020909	-0.036288	0.0087844	0.99134
Total hip	Brain_Putamen_basal_ganglia	COVAR	17364	-0.014958	-0.025458	0.0091603	0.94874
Total hip	Brain_Spinal_cord_cervical_c-1	COVAR	17364	-0.01107	-0.019907	0.0099037	0.86816
Total hip	Brain_Substantia_nigra	COVAR	17364	-0.018271	-0.031463	0.0099058	0.96744
Total hip	Breast_Mammary_Tissue	COVAR	17364	0.03493	0.067205	0.014644	0.0085374
Total hip	Cells_Cultured_fibroblasts	COVAR	17364	0.018544	0.039742	0.007556	0.0070647
Total hip	Cells_EBV-transformed_lymphocytes	COVAR	17364	0.0044961	0.0098112	0.0056502	0.2131
Total hip	Cervix_Ectocervix	COVAR	17364	0.02233	0.043791	0.01401	0.055487
Total hip	Cervix_Endocervix	COVAR	17364	0.021152	0.041897	0.013311	0.056028
Total hip	Colon_Sigmoid	COVAR	17364	0.011314	0.022143	0.014469	0.21713
Total hip	Colon_Transverse	COVAR	17364	0.011783	0.021677	0.013408	0.18975
Total hip	Esophagus_Gastroesophageal_Junction	COVAR	17364	0.012113	0.023855	0.014791	0.20641
Total hip	Esophagus_Mucosa	COVAR	17364	-0.0011514	-0.0022268	0.0088244	0.55191
Total hip	Esophagus_Muscularis	COVAR	17364	0.0081606	0.016103	0.014308	0.28423
Total hip	Fallopian_Tube	COVAR	17364	0.016086	0.031225	0.013607	0.11857
Total hip	Heart_Atrial_Appendage	COVAR	17364	0.0036163	0.0064949	0.011052	0.37176
Total hip	Heart_Left_Ventricle	COVAR	17364	0.0054455	0.0090917	0.010524	0.30242
Total hip	Kidney_Cortex	COVAR	17364	-0.0098982	-0.017401	0.01041	0.82916
Total hip	Kidney_Medulla	COVAR	17364	-0.0047267	-0.0087453	0.010774	0.66957
Total hip	Liver	COVAR	17364	-0.00075154	-0.0013535	0.0073324	0.54082
Total hip	Lung	COVAR	17364	0.0010349	0.0020021	0.010628	0.46122
Total hip	Minor_Salivary_Gland	COVAR	17364	0.0059695	0.011116	0.01115	0.2962
Total hip	Muscle_Skeletal	COVAR	17364	0.00059401	0.0011237	0.0079724	0.4703
Total hip	Nerve_Tibial	COVAR	17364	0.017451	0.035142	0.011687	0.067703
Total hip	Ovary	COVAR	17364	0.025897	0.052517	0.011179	0.01027
Total hip	Pancreas	COVAR	17364	-0.011367	-0.01901	0.0096127	0.88148
Total hip	Pituitary	COVAR	17364	-0.015497	-0.028907	0.010367	0.93251
Total hip	Prostate	COVAR	17364	0.013181	0.025024	0.01391	0.17167
Total hip	Skin_Not_Sun_Exposed_Suprapubic	COVAR	17364	0.0097666	0.018846	0.0088568	0.13508
Total hip	Skin_Sun_Exposed_Lower_leg	COVAR	17364	0.013035	0.025308	0.0088762	0.070995
Total hip	Small_Intestine_Terminal_Ileum	COVAR	17364	0.011956	0.021999	0.011143	0.14166
Total hip	Spleen	COVAR	17364	-0.0056361	-0.011175	0.0085481	0.74516
Total hip	Stomach	COVAR	17364	0.018272	0.033211	0.013972	0.095494
Total hip	Testis	COVAR	17364	0.0044184	0.0076323	0.0064359	0.2462
Total hip	Thyroid	COVAR	17364	0.021819	0.043228	0.011198	0.025685
Total hip	Uterus	COVAR	17364	0.028886	0.058879	0.012573	0.010801
Total hip	Vagina	COVAR	17364	0.016328	0.031243	0.012729	0.099803
Total hip	Whole_Blood	COVAR	17364	-0.00061299	-0.001108	0.0065215	0.53744
Diaphysis	Adipose_Subcutaneous	COVAR	17366	0.045412	0.090679	0.013401	0.00035216
Diaphysis	Adipose_Visceral_Omentum	COVAR	17366	0.032399	0.06297	0.013939	0.01006
Diaphysis	Adrenal_Gland	COVAR	17366	0.0082861	0.016003	0.012384	0.25173
Diaphysis	Artery_Aorta	COVAR	17366	0.027842	0.056845	0.012554	0.013296
Diaphysis	Artery_Coronary	COVAR	17366	0.035437	0.070582	0.014666	0.0078481
Diaphysis	Artery_Tibial	COVAR	17366	0.038797	0.079912	0.012256	0.00077584
Diaphysis	Bladder	COVAR	17366	0.022265	0.043428	0.016261	0.085478
Diaphysis	Brain_Amygdala	COVAR	17366	-0.017487	-0.029806	0.0097602	0.9634
Diaphysis	Brain_Anterior_cingulate_cortex_BA24	COVAR	17366	-0.019452	-0.034376	0.0090091	0.98457
Diaphysis	Brain_Caudate_basal_ganglia	COVAR	17366	-0.014809	-0.025593	0.0097946	0.93471
Diaphysis	Brain_Cerebellar_Hemisphere	COVAR	17366	-0.014396	-0.028898	0.0075664	0.97144
Diaphysis	Brain_Cerebellum	COVAR	17366	-0.012632	-0.025087	0.0078473	0.94626
Diaphysis	Brain_Cortex	COVAR	17366	-0.016958	-0.030942	0.0089046	0.97156
Diaphysis	Brain_Frontal_Cortex_BA9	COVAR	17366	-0.021141	-0.038976	0.0085518	0.99328
Diaphysis	Brain_Hippocampus	COVAR	17366	-0.016721	-0.028331	0.0099453	0.95364
Diaphysis	Brain_Hypothalamus	COVAR	17366	-0.019223	-0.033108	0.010095	0.97155
Diaphysis	Brain_Nucleus_accumbens_basal_ganglia	COVAR	17366	-0.017368	-0.030149	0.0094727	0.96662
Diaphysis	Brain_Putamen_basal_ganglia	COVAR	17366	-0.014525	-0.024727	0.0098662	0.9295
Diaphysis	Brain_Spinal_cord_cervical_c-1	COVAR	17366	-0.0078315	-0.014085	0.010543	0.7712
Diaphysis	Brain_Substantia_nigra	COVAR	17366	-0.013138	-0.022628	0.010614	0.8921
Diaphysis	Breast_Mammary_Tissue	COVAR	17366	0.046992	0.090426	0.015718	0.0013989
Diaphysis	Cells_Cultured_fibroblasts	COVAR	17366	0.0059888	0.012836	0.008129	0.23065
Diaphysis	Cells_EBV-transformed_lymphocytes	COVAR	17366	-0.011747	-0.025636	0.0060347	0.9742
Diaphysis	Cervix_Ectocervix	COVAR	17366	0.052747	0.10346	0.014945	0.00020892
Diaphysis	Cervix_Endocervix	COVAR	17366	0.05572	0.11039	0.014236	4.5588e-05
Diaphysis	Colon_Sigmoid	COVAR	17366	0.020207	0.039555	0.015258	0.092709
Diaphysis	Colon_Transverse	COVAR	17366	0.0047646	0.008767	0.014274	0.36927
Diaphysis	Esophagus_Gastroesophageal_Junction	COVAR	17366	0.02473	0.04871	0.015753	0.058232
Diaphysis	Esophagus_Mucosa	COVAR	17366	-0.018644	-0.036062	0.00971	0.97256
Diaphysis	Esophagus_Muscularis	COVAR	17366	0.016993	0.033537	0.015222	0.13215
Diaphysis	Fallopian_Tube	COVAR	17366	0.045548	0.088435	0.014591	0.00090086
Diaphysis	Heart_Atrial_Appendage	COVAR	17366	0.0072474	0.013018	0.011809	0.2697
Diaphysis	Heart_Left_Ventricle	COVAR	17366	0.0019628	0.0032775	0.011216	0.43054
Diaphysis	Kidney_Cortex	COVAR	17366	0.0030423	0.0053494	0.011116	0.39216
Diaphysis	Kidney_Medulla	COVAR	17366	0.0034402	0.0063662	0.011507	0.38249
Diaphysis	Liver	COVAR	17366	-0.004145	-0.007466	0.0077953	0.70254
Diaphysis	Lung	COVAR	17366	0.0067556	0.013071	0.011518	0.27877
Diaphysis	Minor_Salivary_Gland	COVAR	17366	-0.0083442	-0.01554	0.012176	0.75342
Diaphysis	Muscle_Skeletal	COVAR	17366	0.0015537	0.0029393	0.0085603	0.42799
Diaphysis	Nerve_Tibial	COVAR	17366	0.026992	0.054362	0.012484	0.015312
Diaphysis	Ovary	COVAR	17366	0.027903	0.056592	0.011948	0.0097684
Diaphysis	Pancreas	COVAR	17366	-0.015501	-0.025928	0.010271	0.93436
Diaphysis	Pituitary	COVAR	17366	-0.0096163	-0.01794	0.011139	0.806
Diaphysis	Prostate	COVAR	17366	0.0068695	0.013043	0.015059	0.32414
Diaphysis	Skin_Not_Sun_Exposed_Suprapubic	COVAR	17366	-0.0061235	-0.011817	0.00967	0.73671
Diaphysis	Skin_Sun_Exposed_Lower_leg	COVAR	17366	-0.00088196	-0.0017126	0.0096933	0.53625
Diaphysis	Small_Intestine_Terminal_Ileum	COVAR	17366	0.0037432	0.0068888	0.011848	0.37603
Diaphysis	Spleen	COVAR	17366	-0.0051274	-0.010168	0.0092251	0.71083
Diaphysis	Stomach	COVAR	17366	-0.0065863	-0.011974	0.014953	0.6702
Diaphysis	Testis	COVAR	17366	-0.0029839	-0.005155	0.0069813	0.66546
Diaphysis	Thyroid	COVAR	17366	0.03081	0.061055	0.01214	0.0055825
Diaphysis	Uterus	COVAR	17366	0.055802	0.11376	0.013415	1.6024e-05
Diaphysis	Vagina	COVAR	17366	0.012452	0.023829	0.013889	0.185
Diaphysis	Whole_Blood	COVAR	17366	-0.0063076	-0.011402	0.0070974	0.81291
Spine	Adipose_Subcutaneous	COVAR	17367	0.027549	0.055008	0.012587	0.014317
Spine	Adipose_Visceral_Omentum	COVAR	17367	0.027063	0.052596	0.013087	0.01933
Spine	Adrenal_Gland	COVAR	17367	-0.0067802	-0.013094	0.011714	0.71863
Spine	Artery_Aorta	COVAR	17367	0.0024342	0.0049698	0.011876	0.4188
Spine	Artery_Coronary	COVAR	17367	0.0056906	0.011334	0.013875	0.34086
Spine	Artery_Tibial	COVAR	17367	-0.0036147	-0.0074451	0.011647	0.62185
Spine	Bladder	COVAR	17367	0.0089444	0.017445	0.015376	0.28038
Spine	Brain_Amygdala	COVAR	17367	-0.015148	-0.025819	0.009136	0.95134
Spine	Brain_Anterior_cingulate_cortex_BA24	COVAR	17367	-0.013928	-0.024614	0.0084319	0.9507
Spine	Brain_Caudate_basal_ganglia	COVAR	17367	-0.015467	-0.02673	0.0091936	0.95374
Spine	Brain_Cerebellar_Hemisphere	COVAR	17367	-0.00033896	-0.0006804	0.0071391	0.51893
Spine	Brain_Cerebellum	COVAR	17367	0.0025897	0.0051429	0.0073754	0.36275
Spine	Brain_Cortex	COVAR	17367	-0.01153	-0.021037	0.0083459	0.91643
Spine	Brain_Frontal_Cortex_BA9	COVAR	17367	-0.016142	-0.029758	0.0080386	0.97767
Spine	Brain_Hippocampus	COVAR	17367	-0.015899	-0.026938	0.009309	0.95617
Spine	Brain_Hypothalamus	COVAR	17367	-0.0197	-0.033928	0.0094412	0.98153
Spine	Brain_Nucleus_accumbens_basal_ganglia	COVAR	17367	-0.017321	-0.030066	0.0088856	0.97437
Spine	Brain_Putamen_basal_ganglia	COVAR	17367	-0.014491	-0.024668	0.0092491	0.9414
Spine	Brain_Spinal_cord_cervical_c-1	COVAR	17367	-0.015962	-0.028708	0.010002	0.94473
Spine	Brain_Substantia_nigra	COVAR	17367	-0.015861	-0.027317	0.0099727	0.94412
Spine	Breast_Mammary_Tissue	COVAR	17367	0.032767	0.06305	0.014803	0.013436
Spine	Cells_Cultured_fibroblasts	COVAR	17367	0.0061993	0.013287	0.0076548	0.20902
Spine	Cells_EBV-transformed_lymphocytes	COVAR	17367	-0.00084517	-0.0018444	0.0057056	0.55888
Spine	Cervix_Ectocervix	COVAR	17367	0.01376	0.026988	0.01417	0.16576
Spine	Cervix_Endocervix	COVAR	17367	0.0087702	0.017374	0.01347	0.2575
Spine	Colon_Sigmoid	COVAR	17367	0.014496	0.028375	0.014646	0.16115
Spine	Colon_Transverse	COVAR	17367	0.022039	0.04055	0.01351	0.051414
Spine	Esophagus_Gastroesophageal_Junction	COVAR	17367	0.002575	0.0050716	0.014959	0.43167
Spine	Esophagus_Mucosa	COVAR	17367	0.0023738	0.004592	0.0089237	0.39512
Spine	Esophagus_Muscularis	COVAR	17367	0.0026955	0.0053195	0.014466	0.42609
Spine	Fallopian_Tube	COVAR	17367	0.0089577	0.017391	0.013806	0.25823
Spine	Heart_Atrial_Appendage	COVAR	17367	0.0044122	0.0079251	0.011209	0.34693
Spine	Heart_Left_Ventricle	COVAR	17367	0.0025666	0.0042857	0.010616	0.40448
Spine	Kidney_Cortex	COVAR	17367	0.0096649	0.016993	0.010499	0.17865
Spine	Kidney_Medulla	COVAR	17367	0.0087915	0.016268	0.010877	0.20947
Spine	Liver	COVAR	17367	0.005406	0.009737	0.0074044	0.23267
Spine	Lung	COVAR	17367	0.016687	0.032286	0.010755	0.060397
Spine	Minor_Salivary_Gland	COVAR	17367	-0.0088649	-0.01651	0.011258	0.78447
Spine	Muscle_Skeletal	COVAR	17367	-0.0077908	-0.014738	0.0080255	0.83416
Spine	Nerve_Tibial	COVAR	17367	0.003499	0.007047	0.011794	0.38336
Spine	Ovary	COVAR	17367	0.0062809	0.012738	0.011272	0.28869
Spine	Pancreas	COVAR	17367	0.012653	0.021164	0.0097224	0.096572
Spine	Pituitary	COVAR	17367	-0.0050997	-0.0095137	0.010523	0.68603
Spine	Prostate	COVAR	17367	0.00074287	0.0014104	0.014068	0.47894
Spine	Skin_Not_Sun_Exposed_Suprapubic	COVAR	17367	-0.0038068	-0.0073468	0.0089408	0.66486
Spine	Skin_Sun_Exposed_Lower_leg	COVAR	17367	-0.0029019	-0.0056351	0.008969	0.62686
Spine	Small_Intestine_Terminal_Ileum	COVAR	17367	0.020919	0.038497	0.011137	0.030175
Spine	Spleen	COVAR	17367	-0.0021087	-0.0041817	0.0086139	0.59669
Spine	Stomach	COVAR	17367	0.033307	0.060549	0.014078	0.0089986
Spine	Testis	COVAR	17367	0.0065453	0.011305	0.0065052	0.15718
Spine	Thyroid	COVAR	17367	0.013328	0.02641	0.01125	0.11808
Spine	Uterus	COVAR	17367	0.009936	0.020255	0.012706	0.21712
Spine	Vagina	COVAR	17367	0.0087084	0.016666	0.012865	0.24924
Spine	Whole_Blood	COVAR	17367	0.0014775	0.0026708	0.006594	0.41135
MAGMA tissue expression analysis was performed using GTEx v8’s 54 tissue type gene expression profiles in FUMA. Tissue expression analyses were Bonferroni corrected.
