# Supplementary material for: Deep learning and genome-wide association meta-analyses of bone marrow adiposity in the UK Biobank
Source: Nat Commun. 2025 Jan 2;16:99. doi: 10.1038/s41467-024-55422-4 (PMC11697225; doi:10.1038/s41467-024-55422-4)
Supplement: Supplementary file 73 — Supplementary Data 70 [file 41467_2024_55422_MOESM73_ESM.xlsx]

## Sheet: Supplementary Table 70
Supplementary Table 70: MAGMA Cell-type-specific gene set analysis in meta-GWAS in non-white and white unrelated sample (mouse-derived bone marrow types )
BMFF region	CELL	TYPE	NGENES	BETA	BETA_STD	SE	P
Femoral head	Bone_Marrow_c_kit.B_cell	COVAR	14756	-0.0082426	-0.0010903	0.13017	0.52525
Femoral head	Bone_Marrow_c_kit.Basophil	COVAR	14756	-0.030215	-0.0045545	0.13938	0.58581
Femoral head	Bone_Marrow_c_kit.Eosinophil_progenitor_cell	COVAR	14756	0.083605	0.011228	0.10637	0.21595
Femoral head	Bone_Marrow_c_kit.Erythrocyte_progenitor_Car1_high	COVAR	14756	-0.078469	-0.015562	0.088509	0.81234
Femoral head	Bone_Marrow_c_kit.Erythrocyte_progenitor_Hba.a1_high	COVAR	14756	-0.021069	-0.0044918	0.067568	0.62241
Femoral head	Bone_Marrow_c_kit.Macrophage_C1qc_high	COVAR	14756	-0.020543	-0.0026035	0.09773	0.58324
Femoral head	Bone_Marrow_c_kit.Macrophage_Cd74_high	COVAR	14756	-0.14436	-0.020919	0.10148	0.92255
Femoral head	Bone_Marrow_c_kit.Macrophage_S100a4_high	COVAR	14756	-0.0049447	-0.00080583	0.080873	0.52438
Femoral head	Bone_Marrow_c_kit.Megakaryocyte_progenitor_cell	COVAR	14756	-0.053791	-0.0084302	0.11275	0.68335
Femoral head	Bone_Marrow_c_kit.Monocyte_progenitor	COVAR	14756	-0.082383	-0.014521	0.14518	0.71479
Femoral head	Bone_Marrow_c_kit.Monocyte_progenitor_cell_Ctsg_high	COVAR	14756	-0.12915	-0.027647	0.11476	0.86977
Femoral head	Bone_Marrow_c_kit.Monocyte_progenitor_cell_Prtn3_high	COVAR	14756	-0.12012	-0.017837	0.15796	0.7765
Femoral head	Bone_Marrow_c_kit.Multipotent_progenitor_Ctla2a_high	COVAR	14756	-0.023444	-0.0036297	0.16466	0.55661
Femoral head	Bone_Marrow_c_kit.Neutrophil_Fcnb_high	COVAR	14756	-0.1039	-0.014062	0.13736	0.77529
Femoral head	Bone_Marrow_c_kit.Neutrophil_Ighg1_high	COVAR	14756	0.15172	0.016209	0.15499	0.16382
Femoral head	Bone_Marrow_c_kit.Neutrophil_Lcn2_high	COVAR	14756	-0.28608	-0.029361	0.19456	0.92926
Femoral head	Bone_Marrow_c_kit.Neutrophil_Ltf_high	COVAR	14756	0.04167	0.0052956	0.11305	0.35622
Femoral head	Bone_Marrow_c_kit.Neutrophil_Ngp_high	COVAR	14756	0.087055	0.0087004	0.11234	0.21919
Femoral head	Bone_Marrow_c_kit.Neutrophil_Retnlg_high	COVAR	14756	0.14106	0.016669	0.096895	0.072738
Femoral head	Bone_Marrow_Mesenchyme.B_cell	COVAR	14756	-0.019863	-0.0026958	0.13786	0.55728
Femoral head	Bone_Marrow_Mesenchyme.Basophils	COVAR	14756	-0.093435	-0.013178	0.15883	0.72182
Femoral head	Bone_Marrow_Mesenchyme.CXCL12.abundant_reticular_cell	COVAR	14756	0.010124	0.0016065	0.082193	0.45099
Femoral head	Bone_Marrow_Mesenchyme.Endothelial_cells	COVAR	14756	0.01854	0.0028784	0.097416	0.42453
Femoral head	Bone_Marrow_Mesenchyme.Endothelial_cells_Ly6c1_high	COVAR	14756	0.11262	0.013124	0.12746	0.18848
Femoral head	Bone_Marrow_Mesenchyme.Eosinophils	COVAR	14756	0.096363	0.012638	0.11064	0.1919
Femoral head	Bone_Marrow_Mesenchyme.Erythroblast	COVAR	14756	-0.20974	-0.029246	0.10881	0.97303
Femoral head	Bone_Marrow_Mesenchyme.Erythrocytes	COVAR	14756	-0.018339	-0.0031001	0.089057	0.58157
Femoral head	Bone_Marrow_Mesenchyme.Fibroblasts	COVAR	14756	0.20754	0.029713	0.087196	0.0086595
Femoral head	Bone_Marrow_Mesenchyme.Granulocyte_monocyte_progenitors	COVAR	14756	0.024563	0.0041208	0.084501	0.38565
Femoral head	Bone_Marrow_Mesenchyme.Megakaryocyte	COVAR	14756	-0.087503	-0.018281	0.062054	0.92074
Femoral head	Bone_Marrow_Mesenchyme.MSC	COVAR	14756	0.12205	0.01589	0.10059	0.11251
Femoral head	Bone_Marrow_Mesenchyme.Myoblast	COVAR	14756	0.037747	0.0055595	0.08672	0.33169
Femoral head	Bone_Marrow_Mesenchyme.Neutrophil_	COVAR	14756	0.083081	0.012054	0.14797	0.28724
Femoral head	Bone_Marrow_Mesenchyme.Osteoblasts	COVAR	14756	0.073299	0.009922	0.097482	0.22606
Femoral head	Bone_Marrow_Mesenchyme.Proerythrocytes	COVAR	14756	-0.071312	-0.013853	0.086054	0.79635
Femoral head	Bone_Marrow_Mesenchyme.Stromal_cell_Cnmd_high	COVAR	14756	0.11739	0.019625	0.076975	0.063635
Femoral head	Bone_Marrow_Mesenchyme.Stromal_cell_Col10a1_high	COVAR	14756	0.1556	0.026895	0.069806	0.012913
Femoral head	Bone_Marrow_Mesenchyme.Stromal_cell_Col1a2_high	COVAR	14756	0.19593	0.028064	0.092698	0.017282
Femoral head	Bone_Marrow.B_cell_Igkc_high	COVAR	14756	0.066703	0.0092483	0.073643	0.18254
Femoral head	Bone_Marrow.Dendritic_cell_Siglech_high	COVAR	14756	-0.071801	-0.011471	0.063857	0.86957
Femoral head	Bone_Marrow.Erythroblast	COVAR	14756	-0.034152	-0.0098959	0.042403	0.7897
Femoral head	Bone_Marrow.Hematopoietic_stem_progenitor_cell	COVAR	14756	-0.029293	-0.006024	0.064658	0.67474
Femoral head	Bone_Marrow.Macrophage_Ms4a6c_high	COVAR	14756	0.010078	0.0023425	0.060614	0.43398
Femoral head	Bone_Marrow.Macrophage_S100a4_high	COVAR	14756	-0.021655	-0.00348	0.054545	0.65432
Femoral head	Bone_Marrow.Monocyte_Prtn3_high	COVAR	14756	-0.080082	-0.031529	0.033593	0.99143
Femoral head	Bone_Marrow.Neutrophil_Cebpe_high	COVAR	14756	-0.021495	-0.0043471	0.053125	0.65712
Femoral head	Bone_Marrow.Neutrophil_Fcnb_high	COVAR	14756	-0.038547	-0.0072228	0.058382	0.74545
Femoral head	Bone_Marrow.Neutrophil_Mmp8_high	COVAR	14756	-0.031251	-0.0040504	0.079398	0.65306
Femoral head	Bone_Marrow.Neutrophil_Ngp_high	COVAR	14756	-0.0070381	-0.00097467	0.07877	0.5356
Femoral head	Bone_Marrow.Neutrophil_progenitor	COVAR	14756	-0.036381	-0.003967	0.090582	0.65602
Femoral head	Bone_Marrow.Pre.pro_B_cell	COVAR	14756	-0.079631	-0.010482	0.10214	0.78218
Femoral head	Bone_Marrow.T_cell_Ms4a4b_high	COVAR	14756	-0.20934	-0.021152	0.1155	0.96503
Total hip	Bone_Marrow_c_kit.B_cell	COVAR	14755	-0.063335	-0.0083777	0.13319	0.68279
Total hip	Bone_Marrow_c_kit.Basophil	COVAR	14755	0.088813	0.013388	0.14222	0.26616
Total hip	Bone_Marrow_c_kit.Eosinophil_progenitor_cell	COVAR	14755	0.11599	0.015578	0.10948	0.1447
Total hip	Bone_Marrow_c_kit.Erythrocyte_progenitor_Car1_high	COVAR	14755	-0.002959	-0.00058681	0.090416	0.51305
Total hip	Bone_Marrow_c_kit.Erythrocyte_progenitor_Hba.a1_high	COVAR	14755	-0.052445	-0.011181	0.069953	0.77328
Total hip	Bone_Marrow_c_kit.Macrophage_C1qc_high	COVAR	14755	0.11675	0.014797	0.099348	0.11997
Total hip	Bone_Marrow_c_kit.Macrophage_Cd74_high	COVAR	14755	-0.10909	-0.015807	0.1055	0.84943
Total hip	Bone_Marrow_c_kit.Macrophage_S100a4_high	COVAR	14755	0.12588	0.020515	0.083341	0.06548
Total hip	Bone_Marrow_c_kit.Megakaryocyte_progenitor_cell	COVAR	14755	0.17905	0.02806	0.11564	0.060772
Total hip	Bone_Marrow_c_kit.Monocyte_progenitor	COVAR	14755	0.22328	0.039356	0.15101	0.069644
Total hip	Bone_Marrow_c_kit.Monocyte_progenitor_cell_Ctsg_high	COVAR	14755	-0.011925	-0.0025526	0.11563	0.54107
Total hip	Bone_Marrow_c_kit.Monocyte_progenitor_cell_Prtn3_high	COVAR	14755	0.074	0.010989	0.15918	0.32101
Total hip	Bone_Marrow_c_kit.Multipotent_progenitor_Ctla2a_high	COVAR	14755	0.21659	0.033533	0.16963	0.10085
Total hip	Bone_Marrow_c_kit.Neutrophil_Fcnb_high	COVAR	14755	-0.058271	-0.0078866	0.14032	0.66102
Total hip	Bone_Marrow_c_kit.Neutrophil_Ighg1_high	COVAR	14755	-0.13613	-0.014544	0.1575	0.8063
Total hip	Bone_Marrow_c_kit.Neutrophil_Lcn2_high	COVAR	14755	0.10509	0.010786	0.19927	0.29897
Total hip	Bone_Marrow_c_kit.Neutrophil_Ltf_high	COVAR	14755	-0.045968	-0.005842	0.11427	0.65626
Total hip	Bone_Marrow_c_kit.Neutrophil_Ngp_high	COVAR	14755	-0.092955	-0.0092904	0.11599	0.78855
Total hip	Bone_Marrow_c_kit.Neutrophil_Retnlg_high	COVAR	14755	0.09769	0.011544	0.098828	0.16147
Total hip	Bone_Marrow_Mesenchyme.B_cell	COVAR	14755	0.029975	0.0040681	0.13971	0.41506
Total hip	Bone_Marrow_Mesenchyme.Basophils	COVAR	14755	0.23631	0.03333	0.16197	0.072306
Total hip	Bone_Marrow_Mesenchyme.CXCL12.abundant_reticular_cell	COVAR	14755	0.046409	0.0073645	0.084512	0.29146
Total hip	Bone_Marrow_Mesenchyme.Endothelial_cells	COVAR	14755	0.055032	0.0085438	0.10056	0.29211
Total hip	Bone_Marrow_Mesenchyme.Endothelial_cells_Ly6c1_high	COVAR	14755	0.11804	0.013756	0.13127	0.18427
Total hip	Bone_Marrow_Mesenchyme.Eosinophils	COVAR	14755	0.11962	0.015689	0.1139	0.14682
Total hip	Bone_Marrow_Mesenchyme.Erythroblast	COVAR	14755	-0.15978	-0.022278	0.11261	0.92201
Total hip	Bone_Marrow_Mesenchyme.Erythrocytes	COVAR	14755	-0.088835	-0.015016	0.091271	0.83479
Total hip	Bone_Marrow_Mesenchyme.Fibroblasts	COVAR	14755	0.11499	0.016463	0.089409	0.099214
Total hip	Bone_Marrow_Mesenchyme.Granulocyte_monocyte_progenitors	COVAR	14755	-0.042646	-0.0071546	0.086637	0.68872
Total hip	Bone_Marrow_Mesenchyme.Megakaryocyte	COVAR	14755	-0.043732	-0.0091369	0.064426	0.75136
Total hip	Bone_Marrow_Mesenchyme.MSC	COVAR	14755	-0.031244	-0.0040677	0.10313	0.61903
Total hip	Bone_Marrow_Mesenchyme.Myoblast	COVAR	14755	-0.05752	-0.0084718	0.088956	0.74106
Total hip	Bone_Marrow_Mesenchyme.Neutrophil_	COVAR	14755	-0.094447	-0.013703	0.15253	0.7321
Total hip	Bone_Marrow_Mesenchyme.Osteoblasts	COVAR	14755	0.0003551	4.8068e-05	0.10052	0.49859
Total hip	Bone_Marrow_Mesenchyme.Proerythrocytes	COVAR	14755	-0.051338	-0.0099729	0.087576	0.72113
Total hip	Bone_Marrow_Mesenchyme.Stromal_cell_Cnmd_high	COVAR	14755	-0.032328	-0.0054048	0.078937	0.65893
Total hip	Bone_Marrow_Mesenchyme.Stromal_cell_Col10a1_high	COVAR	14755	0.10504	0.018157	0.071021	0.069574
Total hip	Bone_Marrow_Mesenchyme.Stromal_cell_Col1a2_high	COVAR	14755	0.12747	0.018259	0.095404	0.09076
Total hip	Bone_Marrow.B_cell_Igkc_high	COVAR	14755	0.091726	0.012718	0.075467	0.11211
Total hip	Bone_Marrow.Dendritic_cell_Siglech_high	COVAR	14755	-0.0013891	-0.00022194	0.065633	0.50844
Total hip	Bone_Marrow.Erythroblast	COVAR	14755	-0.002993	-0.00086728	0.043085	0.52769
Total hip	Bone_Marrow.Hematopoietic_stem_progenitor_cell	COVAR	14755	-0.023022	-0.0047337	0.067007	0.63442
Total hip	Bone_Marrow.Macrophage_Ms4a6c_high	COVAR	14755	0.03262	0.0075815	0.063041	0.30243
Total hip	Bone_Marrow.Macrophage_S100a4_high	COVAR	14755	-0.044603	-0.007168	0.056403	0.78546
Total hip	Bone_Marrow.Monocyte_Prtn3_high	COVAR	14755	-0.05563	-0.021902	0.034361	0.94726
Total hip	Bone_Marrow.Neutrophil_Cebpe_high	COVAR	14755	-0.02089	-0.0042249	0.053865	0.65092
Total hip	Bone_Marrow.Neutrophil_Fcnb_high	COVAR	14755	-0.011848	-0.0022201	0.060342	0.57783
Total hip	Bone_Marrow.Neutrophil_Mmp8_high	COVAR	14755	0.00888	0.001151	0.082377	0.45708
Total hip	Bone_Marrow.Neutrophil_Ngp_high	COVAR	14755	0.0437	0.006052	0.079949	0.29233
Total hip	Bone_Marrow.Neutrophil_progenitor	COVAR	14755	-0.067198	-0.0073269	0.093933	0.76281
Total hip	Bone_Marrow.Pre.pro_B_cell	COVAR	14755	0.0023058	0.00030351	0.10634	0.49135
Total hip	Bone_Marrow.T_cell_Ms4a4b_high	COVAR	14755	-0.14553	-0.014705	0.12103	0.8854
Diaphysis	Bone_Marrow_c_kit.B_cell	COVAR	14753	-0.12155	-0.016081	0.14587	0.79765
Diaphysis	Bone_Marrow_c_kit.Basophil	COVAR	14753	0.072192	0.010884	0.15723	0.32307
Diaphysis	Bone_Marrow_c_kit.Eosinophil_progenitor_cell	COVAR	14753	0.33562	0.045078	0.12077	0.0027302
Diaphysis	Bone_Marrow_c_kit.Erythrocyte_progenitor_Car1_high	COVAR	14753	-0.025647	-0.0050869	0.099259	0.60194
Diaphysis	Bone_Marrow_c_kit.Erythrocyte_progenitor_Hba.a1_high	COVAR	14753	0.013204	0.0028154	0.076413	0.43141
Diaphysis	Bone_Marrow_c_kit.Macrophage_C1qc_high	COVAR	14753	0.047402	0.006008	0.10841	0.33097
Diaphysis	Bone_Marrow_c_kit.Macrophage_Cd74_high	COVAR	14753	-0.012312	-0.0017843	0.11238	0.54362
Diaphysis	Bone_Marrow_c_kit.Macrophage_S100a4_high	COVAR	14753	-0.11196	-0.018249	0.090937	0.89087
Diaphysis	Bone_Marrow_c_kit.Megakaryocyte_progenitor_cell	COVAR	14753	-0.023997	-0.0037612	0.12678	0.57506
Diaphysis	Bone_Marrow_c_kit.Monocyte_progenitor	COVAR	14753	0.052733	0.0092962	0.16386	0.3738
Diaphysis	Bone_Marrow_c_kit.Monocyte_progenitor_cell_Ctsg_high	COVAR	14753	0.010984	0.0023516	0.13003	0.46634
Diaphysis	Bone_Marrow_c_kit.Monocyte_progenitor_cell_Prtn3_high	COVAR	14753	0.11071	0.016442	0.18084	0.27021
Diaphysis	Bone_Marrow_c_kit.Multipotent_progenitor_Ctla2a_high	COVAR	14753	0.11515	0.01783	0.18203	0.26351
Diaphysis	Bone_Marrow_c_kit.Neutrophil_Fcnb_high	COVAR	14753	-0.039001	-0.005279	0.15795	0.59751
Diaphysis	Bone_Marrow_c_kit.Neutrophil_Ighg1_high	COVAR	14753	-0.027223	-0.0029088	0.17338	0.56238
Diaphysis	Bone_Marrow_c_kit.Neutrophil_Lcn2_high	COVAR	14753	0.18992	0.019495	0.21882	0.19273
Diaphysis	Bone_Marrow_c_kit.Neutrophil_Ltf_high	COVAR	14753	0.024591	0.0031255	0.12919	0.42452
Diaphysis	Bone_Marrow_c_kit.Neutrophil_Ngp_high	COVAR	14753	0.013372	0.0013366	0.12737	0.4582
Diaphysis	Bone_Marrow_c_kit.Neutrophil_Retnlg_high	COVAR	14753	0.05606	0.0066254	0.10983	0.30488
Diaphysis	Bone_Marrow_Mesenchyme.B_cell	COVAR	14753	-0.0049077	-0.00066615	0.16339	0.51198
Diaphysis	Bone_Marrow_Mesenchyme.Basophils	COVAR	14753	-0.016262	-0.0022938	0.17776	0.53644
Diaphysis	Bone_Marrow_Mesenchyme.CXCL12.abundant_reticular_cell	COVAR	14753	0.050136	0.0079566	0.092786	0.29449
Diaphysis	Bone_Marrow_Mesenchyme.Endothelial_cells	COVAR	14753	0.062685	0.0097329	0.11222	0.28823
Diaphysis	Bone_Marrow_Mesenchyme.Endothelial_cells_Ly6c1_high	COVAR	14753	0.20272	0.023627	0.14401	0.079622
Diaphysis	Bone_Marrow_Mesenchyme.Eosinophils	COVAR	14753	0.032687	0.0042875	0.12632	0.39791
Diaphysis	Bone_Marrow_Mesenchyme.Erythroblast	COVAR	14753	-0.15798	-0.022032	0.12419	0.89832
Diaphysis	Bone_Marrow_Mesenchyme.Erythrocytes	COVAR	14753	-0.050855	-0.0085976	0.10225	0.69053
Diaphysis	Bone_Marrow_Mesenchyme.Fibroblasts	COVAR	14753	0.10903	0.015611	0.096786	0.12999
Diaphysis	Bone_Marrow_Mesenchyme.Granulocyte_monocyte_progenitors	COVAR	14753	-0.10598	-0.017782	0.094213	0.86968
Diaphysis	Bone_Marrow_Mesenchyme.Megakaryocyte	COVAR	14753	-0.044013	-0.0091964	0.071129	0.73196
Diaphysis	Bone_Marrow_Mesenchyme.MSC	COVAR	14753	0.058232	0.0075822	0.11128	0.30038
Diaphysis	Bone_Marrow_Mesenchyme.Myoblast	COVAR	14753	0.042833	0.0063093	0.096877	0.3292
Diaphysis	Bone_Marrow_Mesenchyme.Neutrophil_	COVAR	14753	-0.025484	-0.0036978	0.16748	0.56047
Diaphysis	Bone_Marrow_Mesenchyme.Osteoblasts	COVAR	14753	0.0005745	7.7777e-05	0.10834	0.49788
Diaphysis	Bone_Marrow_Mesenchyme.Proerythrocytes	COVAR	14753	-0.081902	-0.015913	0.098974	0.79602
Diaphysis	Bone_Marrow_Mesenchyme.Stromal_cell_Cnmd_high	COVAR	14753	0.027739	0.0046379	0.088472	0.37694
Diaphysis	Bone_Marrow_Mesenchyme.Stromal_cell_Col10a1_high	COVAR	14753	0.067274	0.011629	0.078478	0.19567
Diaphysis	Bone_Marrow_Mesenchyme.Stromal_cell_Col1a2_high	COVAR	14753	0.10146	0.014534	0.10323	0.16284
Diaphysis	Bone_Marrow.B_cell_Igkc_high	COVAR	14753	0.033274	0.0046139	0.085781	0.34905
Diaphysis	Bone_Marrow.Dendritic_cell_Siglech_high	COVAR	14753	-0.043524	-0.0069543	0.072195	0.72669
Diaphysis	Bone_Marrow.Erythroblast	COVAR	14753	-0.015748	-0.0045635	0.047823	0.62903
Diaphysis	Bone_Marrow.Hematopoietic_stem_progenitor_cell	COVAR	14753	0.023177	0.0047668	0.074275	0.37751
Diaphysis	Bone_Marrow.Macrophage_Ms4a6c_high	COVAR	14753	-0.027553	-0.0064053	0.068113	0.65708
Diaphysis	Bone_Marrow.Macrophage_S100a4_high	COVAR	14753	0.032506	0.0052243	0.063884	0.30544
Diaphysis	Bone_Marrow.Monocyte_Prtn3_high	COVAR	14753	-0.078073	-0.030741	0.037433	0.98149
Diaphysis	Bone_Marrow.Neutrophil_Cebpe_high	COVAR	14753	0.012952	0.0026196	0.059079	0.41324
Diaphysis	Bone_Marrow.Neutrophil_Fcnb_high	COVAR	14753	0.01087	0.0020371	0.06539	0.43399
Diaphysis	Bone_Marrow.Neutrophil_Mmp8_high	COVAR	14753	0.059389	0.0076985	0.089864	0.25435
Diaphysis	Bone_Marrow.Neutrophil_Ngp_high	COVAR	14753	0.058803	0.0081444	0.087851	0.25164
Diaphysis	Bone_Marrow.Neutrophil_progenitor	COVAR	14753	-0.010898	-0.0011885	0.10195	0.54257
Diaphysis	Bone_Marrow.Pre.pro_B_cell	COVAR	14753	-0.039338	-0.0051789	0.12164	0.6268
Diaphysis	Bone_Marrow.T_cell_Ms4a4b_high	COVAR	14753	-0.059421	-0.0060047	0.13086	0.67511
Spine	Bone_Marrow_c_kit.B_cell	COVAR	14755	0.057025	0.0075426	0.1363	0.33783
Spine	Bone_Marrow_c_kit.Basophil	COVAR	14755	0.18676	0.028148	0.14553	0.0997
Spine	Bone_Marrow_c_kit.Eosinophil_progenitor_cell	COVAR	14755	-0.093055	-0.012497	0.11084	0.7994
Spine	Bone_Marrow_c_kit.Erythrocyte_progenitor_Car1_high	COVAR	14755	-0.02898	-0.0057459	0.092496	0.62297
Spine	Bone_Marrow_c_kit.Erythrocyte_progenitor_Hba.a1_high	COVAR	14755	-0.037136	-0.0079153	0.07132	0.69871
Spine	Bone_Marrow_c_kit.Macrophage_C1qc_high	COVAR	14755	-0.064835	-0.0082166	0.10248	0.73652
Spine	Bone_Marrow_c_kit.Macrophage_Cd74_high	COVAR	14755	-0.14161	-0.020511	0.10644	0.90829
Spine	Bone_Marrow_c_kit.Macrophage_S100a4_high	COVAR	14755	-0.0080413	-0.0013106	0.084294	0.538
Spine	Bone_Marrow_c_kit.Megakaryocyte_progenitor_cell	COVAR	14755	0.014546	0.0022795	0.11749	0.45073
Spine	Bone_Marrow_c_kit.Monocyte_progenitor	COVAR	14755	-0.39786	-0.07012	0.15139	0.9957
Spine	Bone_Marrow_c_kit.Monocyte_progenitor_cell_Ctsg_high	COVAR	14755	-0.30605	-0.065503	0.1201	0.99458
Spine	Bone_Marrow_c_kit.Monocyte_progenitor_cell_Prtn3_high	COVAR	14755	-0.34399	-0.051077	0.16583	0.98097
Spine	Bone_Marrow_c_kit.Multipotent_progenitor_Ctla2a_high	COVAR	14755	-0.19488	-0.030168	0.17272	0.87039
Spine	Bone_Marrow_c_kit.Neutrophil_Fcnb_high	COVAR	14755	-0.16447	-0.022259	0.14374	0.87372
Spine	Bone_Marrow_c_kit.Neutrophil_Ighg1_high	COVAR	14755	0.0069463	0.00074204	0.16209	0.48291
Spine	Bone_Marrow_c_kit.Neutrophil_Lcn2_high	COVAR	14755	-0.55769	-0.057234	0.2037	0.9969
Spine	Bone_Marrow_c_kit.Neutrophil_Ltf_high	COVAR	14755	-0.14674	-0.018649	0.11715	0.89482
Spine	Bone_Marrow_c_kit.Neutrophil_Ngp_high	COVAR	14755	-0.15487	-0.015478	0.11859	0.90419
Spine	Bone_Marrow_c_kit.Neutrophil_Retnlg_high	COVAR	14755	-0.17088	-0.020192	0.1017	0.95354
Spine	Bone_Marrow_Mesenchyme.B_cell	COVAR	14755	0.20979	0.028464	0.14431	0.073018
Spine	Bone_Marrow_Mesenchyme.Basophils	COVAR	14755	0.13284	0.01873	0.16798	0.21454
Spine	Bone_Marrow_Mesenchyme.CXCL12.abundant_reticular_cell	COVAR	14755	0.047284	0.0075029	0.0855	0.29013
Spine	Bone_Marrow_Mesenchyme.Endothelial_cells	COVAR	14755	0.01318	0.002046	0.10314	0.44916
Spine	Bone_Marrow_Mesenchyme.Endothelial_cells_Ly6c1_high	COVAR	14755	0.25303	0.02948	0.13398	0.029481
Spine	Bone_Marrow_Mesenchyme.Eosinophils	COVAR	14755	-0.025779	-0.0033809	0.11589	0.58802
Spine	Bone_Marrow_Mesenchyme.Erythroblast	COVAR	14755	0.060529	0.0084369	0.1137	0.29724
Spine	Bone_Marrow_Mesenchyme.Erythrocytes	COVAR	14755	0.010661	0.0018019	0.094721	0.4552
Spine	Bone_Marrow_Mesenchyme.Fibroblasts	COVAR	14755	0.11242	0.016094	0.0923	0.11163
Spine	Bone_Marrow_Mesenchyme.Granulocyte_monocyte_progenitors	COVAR	14755	-0.090801	-0.015234	0.087773	0.84954
Spine	Bone_Marrow_Mesenchyme.Megakaryocyte	COVAR	14755	0.053193	0.011114	0.065562	0.20859
Spine	Bone_Marrow_Mesenchyme.MSC	COVAR	14755	-0.073623	-0.0095855	0.10366	0.76122
Spine	Bone_Marrow_Mesenchyme.Myoblast	COVAR	14755	-0.018442	-0.0027156	0.090697	0.58056
Spine	Bone_Marrow_Mesenchyme.Neutrophil_	COVAR	14755	0.04119	0.0059751	0.15523	0.39537
Spine	Bone_Marrow_Mesenchyme.Osteoblasts	COVAR	14755	0.08951	0.012115	0.10209	0.19031
Spine	Bone_Marrow_Mesenchyme.Proerythrocytes	COVAR	14755	-0.0091235	-0.0017718	0.090016	0.54036
Spine	Bone_Marrow_Mesenchyme.Stromal_cell_Cnmd_high	COVAR	14755	0.048256	0.0080659	0.080171	0.27362
Spine	Bone_Marrow_Mesenchyme.Stromal_cell_Col10a1_high	COVAR	14755	0.10642	0.018393	0.072128	0.070051
Spine	Bone_Marrow_Mesenchyme.Stromal_cell_Col1a2_high	COVAR	14755	0.097058	0.0139	0.098043	0.16111
Spine	Bone_Marrow.B_cell_Igkc_high	COVAR	14755	-0.031547	-0.0043742	0.077	0.65899
Spine	Bone_Marrow.Dendritic_cell_Siglech_high	COVAR	14755	0.054674	0.0087352	0.066822	0.20663
Spine	Bone_Marrow.Erythroblast	COVAR	14755	-0.0058058	-0.0016821	0.044345	0.55208
Spine	Bone_Marrow.Hematopoietic_stem_progenitor_cell	COVAR	14755	0.010152	0.0020877	0.068037	0.44069
Spine	Bone_Marrow.Macrophage_Ms4a6c_high	COVAR	14755	0.00289	0.00067178	0.063814	0.48194
Spine	Bone_Marrow.Macrophage_S100a4_high	COVAR	14755	0.007457	0.0011984	0.057809	0.44868
Spine	Bone_Marrow.Monocyte_Prtn3_high	COVAR	14755	0.0033842	0.0013323	0.034823	0.46129
Spine	Bone_Marrow.Neutrophil_Cebpe_high	COVAR	14755	0.0036175	0.00073156	0.055121	0.47384
Spine	Bone_Marrow.Neutrophil_Fcnb_high	COVAR	14755	-0.029244	-0.0054798	0.060622	0.68523
Spine	Bone_Marrow.Neutrophil_Mmp8_high	COVAR	14755	-0.1193	-0.015463	0.083784	0.92275
Spine	Bone_Marrow.Neutrophil_Ngp_high	COVAR	14755	-0.11536	-0.015977	0.081882	0.92056
Spine	Bone_Marrow.Neutrophil_progenitor	COVAR	14755	0.0019654	0.00021431	0.095031	0.49175
Spine	Bone_Marrow.Pre.pro_B_cell	COVAR	14755	0.16856	0.022189	0.10762	0.058664
Spine	Bone_Marrow.T_cell_Ms4a4b_high	COVAR	14755	-0.069395	-0.0070116	0.12039	0.71784
MAGMA gene-property analysis was performed to calculate associations between gene-wise P values from the Meta-GWAS and cell-type-specific gene expression in FUMA. MAGMA Cell-type-specific gene set analysis were Bonferroni corrected.
