# Supplementary material for: Deep learning and genome-wide association meta-analyses of bone marrow adiposity in the UK Biobank
Source: Nat Commun. 2025 Jan 2;16:99. doi: 10.1038/s41467-024-55422-4 (PMC11697225; doi:10.1038/s41467-024-55422-4)
Supplement: Supplementary file 75 — Supplementary Data 72 [file 41467_2024_55422_MOESM75_ESM.xlsx]

## Sheet: Supplementary Table 72
Supplementary Table 72: Summary of GWAS catalog for meta-GWAS in non-white and white unrelated sample for total hip
Total hip
GenomicLocus	IndSigSNP	chr	bp	rsid	DateAddedToCatalog	PMID	FirstAuth	Date	Journal	Link	Study	Trait	InitialN	ReplicationN	Region	ReportedGene	MappedGene	UpGene	DownGene	SNP_Gene_ID	UpGeneDist	DownGeneDist	Strongest	SNPs	marged	SNP_ID_cur	Context	intergenic	RiskAF	P	Pmlog	Ptext	OrBeta	X95CI	Platform	CNV
2	rs4655050	1	22674370	rs10917219	2022-09-01	31882771	Al-Khelaifi F	2019-12-27	Sci Rep	www.ncbi.nlm.nih.gov/pubmed/31882771	Metabolic GWAS of elite athletes reveals novel genetically-influenced metabolites associated with athletic performance.	Isobutyrylcarnitine (C4) levels in elite athletes	490 individuals	NA	1p36.12		PPIAP34 - ZBTB40	ENSG00000234397	ENSG00000184677		24546	80961	rs10917219-?	rs10917219	0	10917219	intergenic_variant	1	NR	7e-06	5.1549		0.3088	[0.18-0.44] unit increase	Illumina [275016]	N
2	rs11810369	1	22681214	rs34761529	2020-03-23	31900758	Han X	2020-01-03	Eur J Epidemiol	www.ncbi.nlm.nih.gov/pubmed/31900758	Using Mendelian randomization to evaluate the causal relationship between serum C-reactive protein levels and age-related macular degeneration.	C-reactive protein levels	418,642 British ancestry individuals	NA	1p36.12	NR	PPIAP34 - ZBTB40	ENSG00000234397	ENSG00000184677		31390	74117	rs34761529-C	rs34761529	0	34761529	intergenic_variant	1	0.795183	4e-09	8.39794		0.0150896	[0.01-0.02] unit increase	NR [NR]	N
2	rs11810369	1	22681214	rs34761529	2022-05-06	35459240	Said S	2022-04-22	Nat Commun	www.ncbi.nlm.nih.gov/pubmed/35459240	Genetic analysis of over half a million people characterises C-reactive protein loci.	C-reactive protein levels	575,531 European ancestry individuals	NA	1p36.12		PPIAP34 - ZBTB40	ENSG00000234397	ENSG00000184677		31390	74117	rs34761529-T	rs34761529	0	34761529	intergenic_variant	1	NR	2e-12	11.699		0.0179	[0.013-0.023] unit decrease	NR [11106737] (imputed)	N
2	rs11810369	1	22681214	rs34761529	2021-12-14	34594039	Sakaue S	2021-09-30	Nat Genet	www.ncbi.nlm.nih.gov/pubmed/34594039	A cross-population atlas of genetic associations for 220 human phenotypes.	Medication use (drugs affecting bone structure and mineralization)	7,870 European ancestry cases, 207,798 European ancestry controls, 6,143 East Asian ancestry cases, 172,583 East Asian ancestry controls	NA	1p36.12		PPIAP34 - ZBTB40	ENSG00000234397	ENSG00000184677		31390	74117	rs34761529-T	rs34761529	0	34761529	intergenic_variant	1	NR	2e-08	7.69897		0.0775	[0.05-0.105] unit decrease	Affymetrix, Illumina [15248280] (imputed)	N
2	rs11810369	1	22682366	rs12742784	2018-03-05	29304378	Medina-Gomez C	2018-01-04	Am J Hum Genet	www.ncbi.nlm.nih.gov/pubmed/29304378	Life-Course Genome-wide Association Study Meta-analysis of Total Body BMD and Assessment of Age-Specific Effects.	Total body bone mineral density (age 30-45)	10,062 European and unknown ancestry individuals	NA	1p36.12	NR	PPIAP34 - ZBTB40	ENSG00000234397	ENSG00000184677		32542	72965	rs12742784-T	rs12742784	0	12742784	intergenic_variant	1	0.2193	7e-10	9.1549		0.1126	unit increase	Affymetrix, Illumina [~ 23700000] (imputed)	N
2	rs11810369	1	22682366	rs12742784	2019-01-31	27476799	Nielson CM	2016-09-06	J Bone Miner Res	www.ncbi.nlm.nih.gov/pubmed/27476799	Novel Genetic Variants Associated With Increased Vertebral Volumetric BMD, Reduced Vertebral Fracture Risk, and Increased Expression of SLC1A3 and EPHB2.	Lumbar spine bone mineral density (trabecular)	12,287 European ancestry individuals	2,987 individuals	1p36.12	ZBTB40	PPIAP34 - ZBTB40	ENSG00000234397	ENSG00000184677		32542	72965	rs12742784-C	rs12742784	0	12742784	intergenic_variant	1	0.21	1e-10	10		0.094	[0.065-0.123] unit increase	Affymetrix, Illumina [up to 37790451] (imputed)	N
2	rs11810369	1	22682366	rs12742784	2019-01-31	27476799	Nielson CM	2016-09-06	J Bone Miner Res	www.ncbi.nlm.nih.gov/pubmed/27476799	Novel Genetic Variants Associated With Increased Vertebral Volumetric BMD, Reduced Vertebral Fracture Risk, and Increased Expression of SLC1A3 and EPHB2.	Lumbar spine bone mineral density (integral)	11,080 European ancestry individuals	NA	1p36.12	ZBTB40	PPIAP34 - ZBTB40	ENSG00000234397	ENSG00000184677		32542	72965	rs12742784-C	rs12742784	0	12742784	intergenic_variant	1	0.21	1e-10	10		0.099	[0.07-0.128] unit increase	Affymetrix, Illumina [up to 2659730] (imputed)	N
2	rs34414754	1	22691597	rs11810751	2020-09-18	32888494	Vuckovic D	2020-09-01	Cell	www.ncbi.nlm.nih.gov/pubmed/32888494	The Polygenic and Monogenic Basis of Blood Traits and Diseases.	High light scatter reticulocyte count	408,112 British individuals	NA	1p36.12		PPIAP34 - ZBTB40	ENSG00000234397	ENSG00000184677		41773	63734	rs11810751-C	rs11810751	0	11810751	non_coding_transcript_exon_variant	1	0.17642	2e-18	17.699		0.0253711	[0.02-0.031] unit decrease	Affymetrix [93095623] (imputed)	N
2	rs34414754	1	22691597	rs11810751	2020-09-18	32888494	Vuckovic D	2020-09-01	Cell	www.ncbi.nlm.nih.gov/pubmed/32888494	The Polygenic and Monogenic Basis of Blood Traits and Diseases.	Immature fraction of reticulocytes	408,112 British individuals	NA	1p36.12		PPIAP34 - ZBTB40	ENSG00000234397	ENSG00000184677		41773	63734	rs11810751-C	rs11810751	0	11810751	non_coding_transcript_exon_variant	1	0.176452	4e-24	23.3979		0.0296611	[0.024-0.035] unit decrease	Affymetrix [93095623] (imputed)	N
2	rs34414754	1	22691597	rs11810751	2020-09-18	32888494	Vuckovic D	2020-09-01	Cell	www.ncbi.nlm.nih.gov/pubmed/32888494	The Polygenic and Monogenic Basis of Blood Traits and Diseases.	High light scatter reticulocyte percentage of red cells	408,112 British individuals	NA	1p36.12		PPIAP34 - ZBTB40	ENSG00000234397	ENSG00000184677		41773	63734	rs11810751-C	rs11810751	0	11810751	non_coding_transcript_exon_variant	1	0.17642	2e-22	21.699		0.0282863	[0.023-0.034] unit decrease	Affymetrix [93095623] (imputed)	N
2	rs34414754	1	22697212	rs34414754	2020-09-18	32888494	Vuckovic D	2020-09-01	Cell	www.ncbi.nlm.nih.gov/pubmed/32888494	The Polygenic and Monogenic Basis of Blood Traits and Diseases.	Red cell distribution width	408,112 British individuals	NA	1p36.12		PPIAP34 - ZBTB40	ENSG00000234397	ENSG00000184677		47388	58119	rs34414754-C	rs34414754	0	34414754	intergenic_variant	1	0.17647	8e-23	22.0969		0.0284037	[0.023-0.034] unit decrease	Affymetrix [93095623] (imputed)	N
2	rs34414754	1	22697212	rs34414754	2021-12-14	34594039	Sakaue S	2021-09-30	Nat Genet	www.ncbi.nlm.nih.gov/pubmed/34594039	A cross-population atlas of genetic associations for 220 human phenotypes.	Osteoporosis	8,520 European ancestry cases, 479,981 European ancestry controls, 9,794 East Asian ancestry cases, 168,932 East Asian ancestry controls	NA	1p36.12		PPIAP34 - ZBTB40	ENSG00000234397	ENSG00000184677		47388	58119	rs34414754-C	rs34414754	0	34414754	intergenic_variant	1	NR	1e-08	8		0.083	[0.054-0.112] unit decrease	Affymetrix, Illumina [25844994] (imputed)	N
2	rs34414754	1	22697860	rs6679981	2018-03-05	29304378	Medina-Gomez C	2018-01-04	Am J Hum Genet	www.ncbi.nlm.nih.gov/pubmed/29304378	Life-Course Genome-wide Association Study Meta-analysis of Total Body BMD and Assessment of Age-Specific Effects.	Total body bone mineral density (age 45-60)	18,805 European individuals	NA	1p36.12	NR	PPIAP34 - ZBTB40	ENSG00000234397	ENSG00000184677		48036	57471	rs6679981-A	rs6679981	0	6679981	intergenic_variant	1	0.1811	5e-17	16.301		0.1162	unit increase	Affymetrix, Illumina [~ 23700000] (imputed)	N
2	rs34414754	1	22698447	rs7524102	2018-07-04	29499414	Pei YF	2018-02-27	Bone	www.ncbi.nlm.nih.gov/pubmed/29499414	Joint study of two genome-wide association meta-analyses identified 20p12.1 and 20q13.33 for bone mineral density.	Lumbar spine bone mineral density	up to 4,692 European ancestry individuals, up to 1,539 Han Chinese ancestry individuals, up to 849 African American individuals, up to 446 Hispanic individuals, 2,882 European ancestry whole-genome sequenced individuals, 3,549 European ancestry whole-exome sequenced individuals, 26,534 European ancestry non-array genotype imputed individuals	NA	1p36.12	ZBTB40	PPIAP34 - ZBTB40	ENSG00000234397	ENSG00000184677		48623	56884	rs7524102-A	rs7524102	0	7524102	intergenic_variant	1	0.830289	5e-18	17.301		0.087	[0.067-0.107] unit decrease	Affymetrix, Illumina [7998108] (imputed)	N
2	rs34414754	1	22698447	rs7524102	2018-07-04	29499414	Pei YF	2018-02-27	Bone	www.ncbi.nlm.nih.gov/pubmed/29499414	Joint study of two genome-wide association meta-analyses identified 20p12.1 and 20q13.33 for bone mineral density.	Femoral neck bone mineral density	up to 4,692 European ancestry individuals, up to 1,539 Han Chinese ancestry individuals, up to 849 African American individuals, up to 446 Hispanic individuals, 2,882 European ancestry whole-genome sequenced individuals, 3,549 European ancestry whole-exome sequenced individuals, 26,534 European ancestry non-array genotype imputed individuals	NA	1p36.12	ZBTB40	PPIAP34 - ZBTB40	ENSG00000234397	ENSG00000184677		48623	56884	rs7524102-A	rs7524102	0	7524102	intergenic_variant	1	0.830289	1e-20	20		0.0828	[0.065-0.1] unit decrease	Affymetrix, Illumina [7998108] (imputed)	N
2	rs34414754	1	22698447	rs7524102	2011-05-27	21533022	Duncan EL	2011-04-21	PLoS Genet	www.ncbi.nlm.nih.gov/pubmed/21533022	Genome-wide association study using extreme truncate selection identifies novel genes affecting bone mineral density and fracture risk.	Bone mineral density	900 European ancestry female individuals with low hip bone mineral density, 1,055 European ancestry female individuals with high hip bone mineral density	20,898 European ancestry female individuals	1p36.12	ZBTB40	PPIAP34 - ZBTB40	ENSG00000234397	ENSG00000184677		48623	56884	rs7524102-G	rs7524102	0	7524102	intergenic_variant	1	NR	9e-07	6.04576	(total hip)	0.44	[NR] unit decrease	Illumina [2543887] (imputed)	N
2	rs34414754	1	22698447	rs7524102	2011-05-27	21533022	Duncan EL	2011-04-21	PLoS Genet	www.ncbi.nlm.nih.gov/pubmed/21533022	Genome-wide association study using extreme truncate selection identifies novel genes affecting bone mineral density and fracture risk.	Bone mineral density	900 European ancestry female individuals with low hip bone mineral density, 1,055 European ancestry female individuals with high hip bone mineral density	20,898 European ancestry female individuals	1p36.12	ZBTB40	PPIAP34 - ZBTB40	ENSG00000234397	ENSG00000184677		48623	56884	rs7524102-G	rs7524102	0	7524102	intergenic_variant	1	NR	1e-06	6	(femoral neck)	0.14	[NR] unit decrease	Illumina [2543887] (imputed)	N
2	rs34414754	1	22698447	rs7524102	2017-10-08	28886342	Ng M	2017-09-07	Am J Hum Genet	www.ncbi.nlm.nih.gov/pubmed/28886342	A Genome-wide Association Study of Dupuytren Disease Reveals 17 Additional Variants Implicated in Fibrosis.	Dupuytren's disease	3,871 European ancestry cases, 4,686 European ancestry controls	4,041 European and unknown ancestry cases, 8,251 European and unknown ancestry controls	1p36.12	WNT4, ZBTB40	PPIAP34 - ZBTB40	ENSG00000234397	ENSG00000184677		48623	56884	rs7524102-G	rs7524102	0	7524102	intergenic_variant	1	0.214	3e-15	14.5229		1.351	[1.254-1.456]	Illumina [238825]	N
2	rs34414754	1	22698447	rs7524102	2009-10-16	19801982	Rivadeneira F	2009-10-04	Nat Genet	www.ncbi.nlm.nih.gov/pubmed/19801982	Twenty bone-mineral-density loci identified by large-scale meta-analysis of genome-wide association studies.	Bone mineral density (spine)	19,195 European ancestry individuals	NA	1p36.12	ZBTB40	PPIAP34 - ZBTB40	ENSG00000234397	ENSG00000184677		48623	56884	rs7524102-G	rs7524102	0	7524102	intergenic_variant	1	0.17	3e-10	9.52288		0.09	[0.06-0.12] s.d. increase	Affymetrix, Illumina [2543686] (imputed)	N
2	rs34414754	1	22698447	rs7524102	2012-03-03	21732829	Dolmans GH	2011-07-06	N Engl J Med	www.ncbi.nlm.nih.gov/pubmed/21732829	Wnt signaling and Dupuytren's disease.	Dupuytren's disease	856 European ancestry cases, 2,836 European ancestry controls	1,298 European ancestry cases, 7,136 European ancestry controls	1p36.12	RP11-415K20.1, WNT4	PPIAP34 - ZBTB40	ENSG00000234397	ENSG00000184677		48623	56884	rs7524102-G	rs7524102	0	7524102	intergenic_variant	1	0.21	3e-09	8.52288		1.28	[1.17-1.41]	Illumina [234939]	N
2	rs34414754	1	22698447	rs7524102	2009-12-11	19915572	Barrett JC	2009-11-15	Nat Genet	www.ncbi.nlm.nih.gov/pubmed/19915572	Genome-wide association study of ulcerative colitis identifies three new susceptibility loci, including the HNF4A region.	Ulcerative colitis	2,361 European ancestry cases, 5,417 European ancestry controls	2,321 European ancestry cases, 4,818 European ancestry controls	1p36.12	intergenic	PPIAP34 - ZBTB40	ENSG00000234397	ENSG00000184677		48623	56884	rs7524102-A	rs7524102	0	7524102	intergenic_variant	1	0.83	3e-07	6.52288		1.1	[1.00-1.21]	Affymetrix [NR]	N
2	rs34414754	1	22698447	rs7524102	2008-06-20	18445777	Styrkarsdottir U	2008-04-29	N Engl J Med	www.ncbi.nlm.nih.gov/pubmed/18445777	Multiple genetic loci for bone mineral density and fractures.	Bone mineral density (hip)	5,861 European ancestry individuals	7,925 European ancestry individuals	1p36.12	ZBTB40	PPIAP34 - ZBTB40	ENSG00000234397	ENSG00000184677		48623	56884	rs7524102-A	rs7524102	0	7524102	intergenic_variant	1	0.82	5e-16	15.301		0.15	[0.11-0.19] s.d. decrease	Illumina [301019]	N
2	rs34414754	1	22698447	rs7524102	2008-06-20	18445777	Styrkarsdottir U	2008-04-29	N Engl J Med	www.ncbi.nlm.nih.gov/pubmed/18445777	Multiple genetic loci for bone mineral density and fractures.	Bone mineral density (spine)	5,861 European ancestry individuals	7,925 European ancestry individuals	1p36.12	ZBTB40	PPIAP34 - ZBTB40	ENSG00000234397	ENSG00000184677		48623	56884	rs7524102-A	rs7524102	0	7524102	intergenic_variant	1	0.82	9e-09	8.04576		0.11	[0.07-0.15] s.d. decrease	Illumina [301019]	N
2	rs34414754	1	22698447	rs7524102	2011-03-29	21297633	Anderson CA	2011-02-06	Nat Genet	www.ncbi.nlm.nih.gov/pubmed/21297633	Meta-analysis identifies 29 additional ulcerative colitis risk loci, increasing the number of confirmed associations to 47.	Ulcerative colitis	6,687 European ancestry cases, 19,718 European ancestry controls	9,628 European ancestry cases, 12,917 European ancestry controls	1p36.12	intergenic	PPIAP34 - ZBTB40	ENSG00000234397	ENSG00000184677		48623	56884	rs7524102-A	rs7524102	0	7524102	intergenic_variant	1	0.83	2e-13	12.699		1.1	[1.05-1.16]	Affymetrix, Illumina [~ 1100000] (imputed)	N
2	rs34414754	1	22698447	rs7524102	2009-01-16	19079262	Styrkarsdottir U	2008-12-14	Nat Genet	www.ncbi.nlm.nih.gov/pubmed/19079262	New sequence variants associated with bone mineral density.	Bone mineral density (hip)	6,865 European ancestry individuals	8,510 European ancestry individuals	1p36.12	intergenic	PPIAP34 - ZBTB40	ENSG00000234397	ENSG00000184677		48623	56884	rs7524102-A	rs7524102	0	7524102	intergenic_variant	1	0.82	1e-16	16		0.15	[0.11-0.18] s.d. decrease	Illumina [305051]	N
2	rs34414754	1	22698447	rs7524102	2022-04-13	34673960	Greenbaum J	2021-10-21	Hum Mol Genet	www.ncbi.nlm.nih.gov/pubmed/34673960	A multi-ethnic whole genome sequencing study to identify novel loci for bone mineral density.	Bone mineral density (femoral neck)	2,948 African American individuals, 39,107 European ancestry individuals, 2,451 Hispanic individuals	NA	1p36.12		PPIAP34 - ZBTB40	ENSG00000234397	ENSG00000184677		48623	56884	rs7524102-?	rs7524102	0	7524102	intergenic_variant	1	NR	3e-22	21.5229		NA		NR [15500000] (imputed)	N
2	rs34414754	1	22698447	rs7524102	2022-04-13	34673960	Greenbaum J	2021-10-21	Hum Mol Genet	www.ncbi.nlm.nih.gov/pubmed/34673960	A multi-ethnic whole genome sequencing study to identify novel loci for bone mineral density.	Bone mineral density (spine)	2,948 African American individuals, 39,107 European ancestry individuals, 2,451 Hispanic individuals	NA	1p36.12		PPIAP34 - ZBTB40	ENSG00000234397	ENSG00000184677		48623	56884	rs7524102-?	rs7524102	0	7524102	intergenic_variant	1	NR	6e-18	17.2218		NA		NR [15500000] (imputed)	N
2	rs34414754	1	22698447	rs7524102	2022-04-13	34673960	Greenbaum J	2021-10-21	Hum Mol Genet	www.ncbi.nlm.nih.gov/pubmed/34673960	A multi-ethnic whole genome sequencing study to identify novel loci for bone mineral density.	Bone mineral density (femoral neck)	1,825 African American females, 26,724 European ancestry females, 1,683 Hispanic females	NA	1p36.12		PPIAP34 - ZBTB40	ENSG00000234397	ENSG00000184677		48623	56884	rs7524102-?	rs7524102	0	7524102	intergenic_variant	1	NR	4e-16	15.3979		NA		NR [NR] (imputed)	N
2	rs34414754	1	22698447	rs7524102	2022-04-13	34673960	Greenbaum J	2021-10-21	Hum Mol Genet	www.ncbi.nlm.nih.gov/pubmed/34673960	A multi-ethnic whole genome sequencing study to identify novel loci for bone mineral density.	Bone mineral density (spine)	1,825 African American females, 26,724 European ancestry females, 1,683 Hispanic females	NA	1p36.12		PPIAP34 - ZBTB40	ENSG00000234397	ENSG00000184677		48623	56884	rs7524102-?	rs7524102	0	7524102	intergenic_variant	1	NR	6e-19	18.2218		NA		NR [NR] (imputed)	N
2	rs34414754	1	22698447	rs7524102	2021-12-14	34594039	Sakaue S	2021-09-30	Nat Genet	www.ncbi.nlm.nih.gov/pubmed/34594039	A cross-population atlas of genetic associations for 220 human phenotypes.	Hemoglobin	350,474 European ancestry individuals, 152,447 East Asian ancestry individuals	NA	1p36.12		PPIAP34 - ZBTB40	ENSG00000234397	ENSG00000184677		48623	56884	rs7524102-G	rs7524102	0	7524102	intergenic_variant	1	NR	1e-12	12		0.0146	[0.01-0.019] unit increase	Affymetrix, Illumina [20538521] (imputed)	N
2	rs34414754	1	22698447	rs7524102	2021-12-14	34594039	Sakaue S	2021-09-30	Nat Genet	www.ncbi.nlm.nih.gov/pubmed/34594039	A cross-population atlas of genetic associations for 220 human phenotypes.	Hematocrit	350,475 European ancestry individuals, 153,015 East Asian ancestry individuals	NA	1p36.12		PPIAP34 - ZBTB40	ENSG00000234397	ENSG00000184677		48623	56884	rs7524102-G	rs7524102	0	7524102	intergenic_variant	1	NR	2e-11	10.699		0.0141	[0.01-0.0182] unit increase	Affymetrix, Illumina [20538534] (imputed)	N
2	rs34414754	1	22700351	rs34920465	2014-07-20	24249740	Zhang L	2013-11-17	Hum Mol Genet	www.ncbi.nlm.nih.gov/pubmed/24249740	Multistage genome-wide association meta-analyses identified two new loci for bone mineral density.	Bone mineral density	5,833 European ancestry females, 2,639 European ancestry males, 784 Han Chinese ancestry females, 763 Han Chinese ancestry males, 712 African American females, 409 Hispanic females	7,010 European ancestry females, 3,772 European ancestry males, 2,980 East Asian ancestry females, 2,159 East Asian ancestry males	1p36.12	ZBTB40	PPIAP34 - ZBTB40	ENSG00000234397	ENSG00000184677		50527	54980	rs34920465-?	rs34920465	0	34920465	intergenic_variant	1	NR	3e-08	7.52288	(FNK)	NA		Affymetrix, Illumina [5842825] (imputed)	N
2	rs34414754	1	22700351	rs34920465	2014-07-20	24249740	Zhang L	2013-11-17	Hum Mol Genet	www.ncbi.nlm.nih.gov/pubmed/24249740	Multistage genome-wide association meta-analyses identified two new loci for bone mineral density.	Bone mineral density	5,833 European ancestry females, 2,639 European ancestry males, 784 Han Chinese ancestry females, 763 Han Chinese ancestry males, 712 African American females, 409 Hispanic females	7,010 European ancestry females, 3,772 European ancestry males, 2,980 East Asian ancestry females, 2,159 East Asian ancestry males	1p36.12	ZBTB40	PPIAP34 - ZBTB40	ENSG00000234397	ENSG00000184677		50527	54980	rs34920465-?	rs34920465	0	34920465	intergenic_variant	1	NR	3e-13	12.5229	(spine)	NA		Affymetrix, Illumina [5842825] (imputed)	N
2	rs34414754	1	22700351	rs34920465	2018-04-26	26974007	Ellinghaus D	2016-03-14	Nat Genet	www.ncbi.nlm.nih.gov/pubmed/26974007	Analysis of five chronic inflammatory diseases identifies 27 new associations and highlights disease-specific patterns at shared loci.	Chronic inflammatory diseases (ankylosing spondylitis, Crohn's disease, psoriasis, primary sclerosing cholangitis, ulcerative colitis) (pleiotropy)	8,726 European ancestry ankylosing spondylitis cases, 19,085 European ancestry Crohn鈥檚 disease cases, 6,530 European ancestry psoriasis cases, 3,408 European ancestry primary sclerosing cholangitis cases, 14,513 European ancestry ulcerative colitis cases, 34,213 European ancestry controls	NA	1p36.12	intergenic	PPIAP34 - ZBTB40	ENSG00000234397	ENSG00000184677		50527	54980	rs34920465-?	rs34920465	0	34920465	intergenic_variant	1	NR	3e-13	12.5229	(subset analysis)	NA		Illumina [130052]	N
2	rs34414754	1	22700351	rs34920465	2020-09-18	32888494	Vuckovic D	2020-09-01	Cell	www.ncbi.nlm.nih.gov/pubmed/32888494	The Polygenic and Monogenic Basis of Blood Traits and Diseases.	Hematocrit	408,112 British individuals	NA	1p36.12		PPIAP34 - ZBTB40	ENSG00000234397	ENSG00000184677		50527	54980	rs34920465-G	rs34920465	0	34920465	intergenic_variant	1	0.176467	2e-14	13.699		0.0220257	[0.016-0.028] unit increase	Affymetrix [93095623] (imputed)	N
2	rs34414754	1	22700351	rs34920465	2020-09-18	32888494	Vuckovic D	2020-09-01	Cell	www.ncbi.nlm.nih.gov/pubmed/32888494	The Polygenic and Monogenic Basis of Blood Traits and Diseases.	Hemoglobin	408,112 British individuals	NA	1p36.12		PPIAP34 - ZBTB40	ENSG00000234397	ENSG00000184677		50527	54980	rs34920465-G	rs34920465	0	34920465	intergenic_variant	1	0.176488	6e-16	15.2218		0.0233748	[0.018-0.029] unit increase	Affymetrix [93095623] (imputed)	N
2	rs34414754	1	22700351	rs34920465	2018-03-05	29304378	Medina-Gomez C	2018-01-04	Am J Hum Genet	www.ncbi.nlm.nih.gov/pubmed/29304378	Life-Course Genome-wide Association Study Meta-analysis of Total Body BMD and Assessment of Age-Specific Effects.	Total body bone mineral density	56,284 European ancestry individuals, up to 1,333 African American individuals, up to 9,328 admixed individuals	NA	1p36.12	NR	PPIAP34 - ZBTB40	ENSG00000234397	ENSG00000184677		50527	54980	rs34920465-A	rs34920465	0	34920465	intergenic_variant	1	0.8185	3e-35	34.5229	(European)	0.101	unit decrease	Affymetrix, Illumina [~ 23700000] (imputed)	N
2	rs34414754	1	22700351	rs34920465	2018-03-05	29304378	Medina-Gomez C	2018-01-04	Am J Hum Genet	www.ncbi.nlm.nih.gov/pubmed/29304378	Life-Course Genome-wide Association Study Meta-analysis of Total Body BMD and Assessment of Age-Specific Effects.	Total body bone mineral density (age over 60)	22,504 European ancestry and African American individuals	NA	1p36.12	NR	PPIAP34 - ZBTB40	ENSG00000234397	ENSG00000184677		50527	54980	rs34920465-A	rs34920465	0	34920465	intergenic_variant	1	0.7968	9e-16	15.0458		0.1008	unit decrease	Affymetrix, Illumina [~ 23700000] (imputed)	N
2	rs34414754	1	22700351	rs34920465	2016-07-24	26192919	Liu JZ	2015-07-20	Nat Genet	www.ncbi.nlm.nih.gov/pubmed/26192919	Association analyses identify 38 susceptibility loci for inflammatory bowel disease and highlight shared genetic risk across populations.	Inflammatory bowel disease	12,882 European ancestry cases, 21,770 European ancestry controls	25,273 European ancestry cases, 26,715 European ancestry controls, 548 Iranian ancestry cases, 342 Iranian ancestry control, 1,423 Indian ancestry cases, 990 Indian ancestry controls, 2,824 East Asian ancestry cases, 3,719 East Asian ancestry controls	1p36.12	NR	PPIAP34 - ZBTB40	ENSG00000234397	ENSG00000184677		50527	54980	rs34920465-?	rs34920465	0	34920465	intergenic_variant	1	NR	1e-10	10	(EA)	NA		Affymetrix, Illumina [~ 9000000] (imputed)	N
2	rs34414754	1	22702187	rs34553872	2019-01-28	30598549	Morris JA	2018-12-31	Nat Genet	www.ncbi.nlm.nih.gov/pubmed/30598549	An atlas of genetic influences on osteoporosis in humans and mice.	Heel bone mineral density	426,824 British ancestry individuals	NA	1p36.12	ZBTB40	PPIAP34 - ZBTB40	ENSG00000234397	ENSG00000184677		52363	53144	rs34553872-A	rs34553872	0	34553872	TF_binding_site_variant	1	0.823072	1e-139	139		0.06084	[0.056-0.066] unit decrease	NR [13737936] (imputed)	N
2	rs34414754	1	22702231	rs12568930	2017-08-30	27863252	Astle WJ	2016-11-17	Cell	www.ncbi.nlm.nih.gov/pubmed/27863252	The Allelic Landscape of Human Blood Cell Trait Variation and Links to Common Complex Disease.	High light scatter reticulocyte count	170,761 European ancestry individuals	NA	1p36.12	intergenic	PPIAP34 - ZBTB40	ENSG00000234397	ENSG00000184677		52407	53100	rs12568930-C	rs12568930	0	12568930	intergenic_variant	1	0.1778	1e-11	11		0.0316359	[0.023-0.041] unit decrease	Affymetrix [~ 2500000] (imputed)	N
2	rs34414754	1	22702231	rs12568930	2017-08-30	27863252	Astle WJ	2016-11-17	Cell	www.ncbi.nlm.nih.gov/pubmed/27863252	The Allelic Landscape of Human Blood Cell Trait Variation and Links to Common Complex Disease.	Immature fraction of reticulocytes	170,548 European ancestry individuals	NA	1p36.12	intergenic	PPIAP34 - ZBTB40	ENSG00000234397	ENSG00000184677		52407	53100	rs12568930-C	rs12568930	0	12568930	intergenic_variant	1	0.1778	3e-18	17.5229		0.0402616	[0.031-0.049] unit decrease	Affymetrix [~ 2500000] (imputed)	N
2	rs34414754	1	22702231	rs12568930	2017-08-30	27863252	Astle WJ	2016-11-17	Cell	www.ncbi.nlm.nih.gov/pubmed/27863252	The Allelic Landscape of Human Blood Cell Trait Variation and Links to Common Complex Disease.	High light scatter reticulocyte percentage of red cells	170,763 European ancestry individuals	NA	1p36.12	intergenic	PPIAP34 - ZBTB40	ENSG00000234397	ENSG00000184677		52407	53100	rs12568930-C	rs12568930	0	12568930	intergenic_variant	1	0.1778	7e-13	12.1549		0.033435	[0.024-0.043] unit decrease	Affymetrix [~ 2500000] (imputed)	N
2	rs34414754	1	22702231	rs12568930	2017-06-02	28067908	de Lange KM	2017-01-09	Nat Genet	www.ncbi.nlm.nih.gov/pubmed/28067908	Genome-wide association study implicates immune activation of multiple integrin genes in inflammatory bowel disease.	Ulcerative colitis	12,366 European and unknown ancestry cases, 33,609 European and unknown ancestry controls	NA	1p36.12	Intergenic	PPIAP34 - ZBTB40	ENSG00000234397	ENSG00000184677		52407	53100	rs12568930-?	rs12568930	0	12568930	intergenic_variant	1		2e-15	14.699		NA		Illumina [9578670] (imputed)	N
2	rs34414754	1	22702231	rs12568930	2017-06-02	28067908	de Lange KM	2017-01-09	Nat Genet	www.ncbi.nlm.nih.gov/pubmed/28067908	Genome-wide association study implicates immune activation of multiple integrin genes in inflammatory bowel disease.	Inflammatory bowel disease	25,042 European and unknown ancestry cases, 34,915 European and unknown ancestry controls	NA	1p36.12	Intergenic	PPIAP34 - ZBTB40	ENSG00000234397	ENSG00000184677		52407	53100	rs12568930-?	rs12568930	0	12568930	intergenic_variant	1		8e-15	14.0969		NA		Illumina [9725440] (imputed)	N
2	rs34414754	1	22702231	rs12568930	2020-09-21	32888493	Chen MH	2020-09-01	Cell	www.ncbi.nlm.nih.gov/pubmed/32888493	Trans-ethnic and Ancestry-Specific Blood-Cell Genetics in 746,667 Individuals from 5 Global Populations.	Hematocrit	737,823 African American or Afro-Caribbean, African ancestry, European ancestry, East Asian ancestry, Hispanic or Latin American and South Asian ancestry individuals	NA	1p36.12	NR	PPIAP34 - ZBTB40	ENSG00000234397	ENSG00000184677		52407	53100	rs12568930-C	rs12568930	0	12568930	intergenic_variant	1	0.188773	2e-16	15.699		NA		Affymetrix, Illumina [24558453] (imputed)	N
2	rs34414754	1	22702231	rs12568930	2020-09-21	32888493	Chen MH	2020-09-01	Cell	www.ncbi.nlm.nih.gov/pubmed/32888493	Trans-ethnic and Ancestry-Specific Blood-Cell Genetics in 746,667 Individuals from 5 Global Populations.	Hematocrit	562,259 European ancestry individuals	NA	1p36.12	NR	PPIAP34 - ZBTB40	ENSG00000234397	ENSG00000184677		52407	53100	rs12568930-C	rs12568930	0	12568930	intergenic_variant	1	0.175827	9e-18	17.0458		0.02097	[0.016-0.026] SD unit increase	Affymetrix, Illumina [50640577] (imputed)	N
2	rs34414754	1	22702231	rs12568930	2020-09-21	32888493	Chen MH	2020-09-01	Cell	www.ncbi.nlm.nih.gov/pubmed/32888493	Trans-ethnic and Ancestry-Specific Blood-Cell Genetics in 746,667 Individuals from 5 Global Populations.	Hemoglobin concentration	746,431 African American or Afro-Caribbean, African ancestry, European ancestry, East Asian ancestry, Hispanic or Latin American and South Asian ancestry individuals	NA	1p36.12	NR	PPIAP34 - ZBTB40	ENSG00000234397	ENSG00000184677		52407	53100	rs12568930-C	rs12568930	0	12568930	intergenic_variant	1	0.188892	3e-20	19.5229		NA		Affymetrix, Illumina [24653286] (imputed)	N
2	rs34414754	1	22702231	rs12568930	2020-09-21	32888493	Chen MH	2020-09-01	Cell	www.ncbi.nlm.nih.gov/pubmed/32888493	Trans-ethnic and Ancestry-Specific Blood-Cell Genetics in 746,667 Individuals from 5 Global Populations.	Hemoglobin concentration	563,946 European ancestry individuals	NA	1p36.12	NR	PPIAP34 - ZBTB40	ENSG00000234397	ENSG00000184677		52407	53100	rs12568930-C	rs12568930	0	12568930	intergenic_variant	1	0.175758	8e-22	21.0969		0.023386	[0.019-0.028] SD unit increase	Affymetrix, Illumina [50638016] (imputed)	N
2	rs34414754	1	22702231	rs12568930	2013-02-12	23128233	Jostins L	2012-11-01	Nature	www.ncbi.nlm.nih.gov/pubmed/23128233	Host-microbe interactions have shaped the genetic architecture of inflammatory bowel disease.	Inflammatory bowel disease	12,924 European ancestry cases, 21,442 European ancestry controls	25,683 European ancestry cases, 17,015 European ancestry controls	1p36.12	intergenic	PPIAP34 - ZBTB40	ENSG00000234397	ENSG00000184677		52407	53100	rs12568930-T	rs12568930	0	12568930	intergenic_variant	1	0.821	1e-17	17		1.095	[1.054-1.138]	Affymetrix, Illumina [1230000] (imputed)	N
2	rs34414754	1	22702231	rs12568930	2016-07-24	26192919	Liu JZ	2015-07-20	Nat Genet	www.ncbi.nlm.nih.gov/pubmed/26192919	Association analyses identify 38 susceptibility loci for inflammatory bowel disease and highlight shared genetic risk across populations.	Ulcerative colitis	6,968 European ancestry cases, 20,464 European ancestry controls	10,679 European ancestry cases, 26,715 European ancestry controls, 397 Iranian ancestry cases, 342 Iranian ancestry controls, 1,239 Indian ancestry cases, 990 Indian ancestry controls, 1,134 East Asian ancestry cases, 3,719 East Asian ancestry controls	1p36.12	NR	PPIAP34 - ZBTB40	ENSG00000234397	ENSG00000184677		52407	53100	rs12568930-A	rs12568930	0	12568930	intergenic_variant	1	0.84	4e-13	12.3979	(EA)	1.136		Affymetrix, Illumina [~ 9000000] (imputed)	N
2	rs34414754	1	22702231	rs12568930	2021-04-16	33608531	Wu Y	2021-02-19	Nat Commun	www.ncbi.nlm.nih.gov/pubmed/33608531	GWAS of peptic ulcer disease implicates Helicobacter pylori infection, other gastrointestinal disorders and depression.	Inflammatory bowel disease	7,045 European ancestry cases, 449,282 European ancestry controls	NA	1p36.12	NR	PPIAP34 - ZBTB40	ENSG00000234397	ENSG00000184677		52407	53100	rs12568930-T	rs12568930	0	12568930	intergenic_variant	1	0.82	3e-08	7.52288		1.14	[NR]	NR [8546065] (imputed)	N
2	rs34414754	1	22702231	rs12568930	2020-09-21	32888493	Chen MH	2020-09-01	Cell	www.ncbi.nlm.nih.gov/pubmed/32888493	Trans-ethnic and Ancestry-Specific Blood-Cell Genetics in 746,667 Individuals from 5 Global Populations.	Red blood cell count	545,203 European ancestry individuals	NA	1p36.12	NR	PPIAP34 - ZBTB40	ENSG00000234397	ENSG00000184677		52407	53100	rs12568930-C	rs12568930	0	12568930	intergenic_variant	1	0.175857	7e-11	10.1549		0.01577	[0.011-0.021] SD unit increase	Affymetrix, Illumina [50628390] (imputed)	N
2	rs34414754	1	22702858	rs6696981	2009-01-16	19079262	Styrkarsdottir U	2008-12-14	Nat Genet	www.ncbi.nlm.nih.gov/pubmed/19079262	New sequence variants associated with bone mineral density.	Bone mineral density (spine)	6,865 European ancestry individuals	8,510 European ancestry individuals	1p36.12	intergenic	PPIAP34 - ZBTB40	ENSG00000234397	ENSG00000184677		53034	52473	rs6696981-G	rs6696981	0	6696981	regulatory_region_variant	1	0.86	2e-08	7.69897		0.12	[0.08-0.16] s.d. decrease	Illumina [305051]	N
2	rs34414754	1	22703035	rs10493013	2018-03-05	29304378	Medina-Gomez C	2018-01-04	Am J Hum Genet	www.ncbi.nlm.nih.gov/pubmed/29304378	Life-Course Genome-wide Association Study Meta-analysis of Total Body BMD and Assessment of Age-Specific Effects.	Total body bone mineral density	56,284 European ancestry individuals, up to 1,333 African American individuals, up to 9,328 admixed individuals	NA	1p36.12	NR	PPIAP34 - ZBTB40	ENSG00000234397	ENSG00000184677		53211	52296	rs10493013-T	rs10493013	0	10493013	regulatory_region_variant	1	0.8189	4e-43	42.3979		0.1013	unit decrease	Affymetrix, Illumina [~ 23700000] (imputed)	N
2	rs34414754	1	22703035	rs10493013	2018-10-17	30158200	Trajanoska K	2018-08-29	BMJ	www.ncbi.nlm.nih.gov/pubmed/30158200	Assessment of the genetic and clinical determinants of fracture risk: genome wide association and mendelian randomisation study.	Fractures	37,857 European or East Asian ancestry cases, 227,116 European or East Asian ancestry controls	18,779 European, East Asian or other ancestry cases, 32,078 European, East Asian or other ancestry controls	1p36.12		PPIAP34 - ZBTB40	ENSG00000234397	ENSG00000184677		53211	52296	rs10493013-T	rs10493013	0	10493013	regulatory_region_variant	1	0.8286	6e-07	6.22185		1.05		Affymetrix, Illumina [2539801] (imputed)	N
2	rs34414754	1	22704191	rs11799474	2017-08-30	27863252	Astle WJ	2016-11-17	Cell	www.ncbi.nlm.nih.gov/pubmed/27863252	The Allelic Landscape of Human Blood Cell Trait Variation and Links to Common Complex Disease.	Red cell distribution width	171,529 European ancestry individuals	NA	1p36.12	intergenic	PPIAP34 - ZBTB40	ENSG00000234397	ENSG00000184677		54367	51140	rs11799474-G	rs11799474	0	11799474	intergenic_variant	1	0.1766	2e-14	13.699		0.0354974	[0.026-0.045] unit decrease	Affymetrix [~ 2500000] (imputed)	N
2	rs34414754	1	22704191	rs11799474	2018-12-17	28957414	Pilling LC	2017-09-28	PLoS One	www.ncbi.nlm.nih.gov/pubmed/28957414	Red blood cell distribution width: Genetic evidence for aging pathways in 116,666 volunteers.	Red cell distribution width	116,666 British ancestry individuals	NA	1p36.12	NR	PPIAP34 - ZBTB40	ENSG00000234397	ENSG00000184677		54367	51140	rs11799474-G	rs11799474	0	11799474	intergenic_variant	1	NR	6e-09	8.22185		0.0303989	[0.02-0.041] unit decrease	Affymetrix [16832071] (imputed)	N
2	rs34414754	1	22706434	rs6684375	2019-02-08	30595370	Kichaev G	2018-12-27	Am J Hum Genet	www.ncbi.nlm.nih.gov/pubmed/30595370	Leveraging Polygenic Functional Enrichment to Improve GWAS Power.	Heel bone mineral density	approximately 446,000 European ancestry individuals	NA	1p36.12		PPIAP34 - ZBTB40	ENSG00000234397	ENSG00000184677		56610	48897	rs6684375-?	rs6684375	0	6684375	regulatory_region_variant	1	NR	6e-147	146.222		NA		NR [~ 8900000] (imputed)	N
2	rs34414754	1	22706434	rs6684375	2017-09-21	28743860	Medina-Gomez C	2017-07-25	Nat Commun	www.ncbi.nlm.nih.gov/pubmed/28743860	Bivariate genome-wide association meta-analysis of pediatric musculoskeletal traits reveals pleiotropic effects at the SREBF1/TOM1L2 locus.	TB-LM or TBLH-BMD (pleiotropy)	8,327 European ancestry individuals, 2,087 individuals	NA	1p36.12	Intergenic	PPIAP34 - ZBTB40	ENSG00000234397	ENSG00000184677		56610	48897	rs6684375-T	rs6684375	0	6684375	regulatory_region_variant	1	0.19	5e-09	8.30103		NA		Illumina [2276811] (imputed)	N
2	rs34414754	1	22706434	rs6684375	2017-09-21	28743860	Medina-Gomez C	2017-07-25	Nat Commun	www.ncbi.nlm.nih.gov/pubmed/28743860	Bivariate genome-wide association meta-analysis of pediatric musculoskeletal traits reveals pleiotropic effects at the SREBF1/TOM1L2 locus.	Bone mineral density (paediatric, total body less femoral head)	8,327 European ancestry individuals, 2,087 individuals	NA	1p36.12	Intergenic	PPIAP34 - ZBTB40	ENSG00000234397	ENSG00000184677		56610	48897	rs6684375-T	rs6684375	0	6684375	regulatory_region_variant	1	0.19	2e-06	5.69897		0.0842	[NR] unit increase	Illumina [2276811] (imputed)	N
2	rs34414754	1	22706434	rs6684375	2018-10-18	30048462	Kim SK	2018-07-26	PLoS One	www.ncbi.nlm.nih.gov/pubmed/30048462	Identification of 613 new loci associated with heel bone mineral density and a polygenic risk score for bone mineral density, osteoporosis and fracture.	Heel bone mineral density	394,929 European ancestry individuals	NA	1p36.12		PPIAP34 - ZBTB40	ENSG00000234397	ENSG00000184677		56610	48897	rs6684375-?	rs6684375	0	6684375	regulatory_region_variant	1	NR	1e-126	126		0.0631368	[0.058-0.068] unit decrease	Affymetrix [20259828] (imputed)	N
2	rs34414754	1	22706434	rs6684375	2019-06-21	31015401	Wu Y	2019-04-23	Nat Commun	www.ncbi.nlm.nih.gov/pubmed/31015401	Genome-wide association study of medication-use and associated disease in the UK Biobank.	Medication use (drugs affecting bone structure and mineralization)	7,870 European ancestry cases, 207,798 European ancestry controls	NA	1p36.12	ZBTB40	PPIAP34 - ZBTB40	ENSG00000234397	ENSG00000184677		56610	48897	rs6684375-T	rs6684375	0	6684375	regulatory_region_variant	1	0.175671	2e-08	7.69897		0.118162	[0.077-0.159] unit decrease	Affymetrix [7288503] (imputed)	N
2	rs34414754	1	22706434	rs6684375	2019-02-08	30595370	Kichaev G	2018-12-27	Am J Hum Genet	www.ncbi.nlm.nih.gov/pubmed/30595370	Leveraging Polygenic Functional Enrichment to Improve GWAS Power.	Red cell distribution width	approximately 445,000 European ancestry individuals	NA	1p36.12		PPIAP34 - ZBTB40	ENSG00000234397	ENSG00000184677		56610	48897	rs6684375-?	rs6684375	0	6684375	regulatory_region_variant	1	NR	3e-20	19.5229		NA		NR [~ 8900000] (imputed)	N
2	rs34414754	1	22708253	rs12569102	2022-11-17	36329257	Lee CJ	2022-11-03	Commun Biol	www.ncbi.nlm.nih.gov/pubmed/36329257	Phenome-wide analysis of Taiwan Biobank reveals novel glycemia-related loci and genetic risks for diabetes.	Bone stiffness index	75,665 Taiwanese ancestry individuals	NA	1p36.12		PPIAP34 - ZBTB40	ENSG00000234397	ENSG00000184677		58429	47078	rs12569102-?	rs12569102	0	12569102	intergenic_variant	1	NR	6e-35	34.2218		1.24123	unit increase	NR [5925277] (imputed)	N
2	rs34414754	1	22710877	rs34963268	2018-09-20	28869591	Kemp JP	2017-09-04	Nat Genet	www.ncbi.nlm.nih.gov/pubmed/28869591	Identification of 153 new loci associated with heel bone mineral density and functional involvement of GPC6 in osteoporosis.	Heel bone mineral density	76,067 European ancestry women, 66,420 European ancestry men	NA	1p36.12	ZBTB40	PPIAP34 - ZBTB40	ENSG00000234397	ENSG00000184677		61053	44454	rs34963268-G	rs34963268	0	34963268	intergenic_variant	1	0.824657	3e-25	24.5229	(men)	0.0676047	[0.055-0.081] unit decrease	NR [17166351] (imputed)	N
2	rs34414754	1	22710877	rs34963268	2018-09-20	28869591	Kemp JP	2017-09-04	Nat Genet	www.ncbi.nlm.nih.gov/pubmed/28869591	Identification of 153 new loci associated with heel bone mineral density and functional involvement of GPC6 in osteoporosis.	Heel bone mineral density	76,067 European ancestry women, 66,420 European ancestry men	NA	1p36.12	ZBTB40	PPIAP34 - ZBTB40	ENSG00000234397	ENSG00000184677		61053	44454	rs34963268-G	rs34963268	0	34963268	intergenic_variant	1	0.823891	1e-50	50		0.0642023	[0.056-0.073] unit decrease	NR [17166351] (imputed)	N
2	rs34414754	1	22710877	rs34963268	2018-09-20	28869591	Kemp JP	2017-09-04	Nat Genet	www.ncbi.nlm.nih.gov/pubmed/28869591	Identification of 153 new loci associated with heel bone mineral density and functional involvement of GPC6 in osteoporosis.	Heel bone mineral density	76,067 European ancestry women, 66,420 European ancestry men	NA	1p36.12	ZBTB40	PPIAP34 - ZBTB40	ENSG00000234397	ENSG00000184677		61053	44454	rs34963268-G	rs34963268	0	34963268	intergenic_variant	1	0.823221	1e-25	25	(women)	0.0601535	[0.048-0.072] unit decrease	NR [17166351] (imputed)	N
2	rs34414754	1	22710877	rs34963268	2018-10-18	30048462	Kim SK	2018-07-26	PLoS One	www.ncbi.nlm.nih.gov/pubmed/30048462	Identification of 613 new loci associated with heel bone mineral density and a polygenic risk score for bone mineral density, osteoporosis and fracture.	Heel bone mineral density	394,929 European ancestry individuals	NA	1p36.12		PPIAP34 - ZBTB40	ENSG00000234397	ENSG00000184677		61053	44454	rs34963268-?	rs34963268	0	34963268	intergenic_variant	1	NR	2e-126	125.699		0.0630582	[0.058-0.068] unit decrease	Affymetrix [20259828] (imputed)	N
2	rs34414754	1	22710877	rs34963268	2020-09-18	32888494	Vuckovic D	2020-09-01	Cell	www.ncbi.nlm.nih.gov/pubmed/32888494	The Polygenic and Monogenic Basis of Blood Traits and Diseases.	Mean reticulocyte volume	408,112 British individuals	NA	1p36.12		PPIAP34 - ZBTB40	ENSG00000234397	ENSG00000184677		61053	44454	rs34963268-C	rs34963268	0	34963268	intergenic_variant	1	0.176129	1e-14	14		0.0224459	[0.017-0.028] unit decrease	Affymetrix [93095623] (imputed)	N
2	rs34414754	1	22710877	rs34963268	2019-02-08	30595370	Kichaev G	2018-12-27	Am J Hum Genet	www.ncbi.nlm.nih.gov/pubmed/30595370	Leveraging Polygenic Functional Enrichment to Improve GWAS Power.	Red blood cell count	approximately 445,000 European ancestry individuals	NA	1p36.12		PPIAP34 - ZBTB40	ENSG00000234397	ENSG00000184677		61053	44454	rs34963268-?	rs34963268	0	34963268	intergenic_variant	1	NR	3e-08	7.52288		NA		NR [~ 8900000] (imputed)	N
2	rs34414754	1	22711473	rs6426749	2009-10-16	19801982	Rivadeneira F	2009-10-04	Nat Genet	www.ncbi.nlm.nih.gov/pubmed/19801982	Twenty bone-mineral-density loci identified by large-scale meta-analysis of genome-wide association studies.	Bone mineral density (hip)	19,195 European ancestry individuals	NA	1p36.12	ZBTB40	PPIAP34 - ZBTB40	ENSG00000234397	ENSG00000184677		61649	43858	rs6426749-C	rs6426749	0	6426749	intergenic_variant	1	0.17	9e-08	7.04576		0.08	[0.05-0.11] s.d. increase	Affymetrix, Illumina [2543686] (imputed)	N
2	rs34414754	1	22711473	rs6426749	2019-05-01	22504420	Estrada K	2012-04-15	Nat Genet	www.ncbi.nlm.nih.gov/pubmed/22504420	Genome-wide meta-analysis identifies 56 bone mineral density loci and reveals 14 loci associated with risk of fracture.	Femoral neck bone mineral density	Up to 32,961 European and East Asian ancestry individuals	Up to 50,933 European and East Asian ancestry individuals	1p36.12	ZBTB40	PPIAP34 - ZBTB40	ENSG00000234397	ENSG00000184677		61649	43858	rs6426749-C	rs6426749	0	6426749	intergenic_variant	1	0.17	7e-57	56.1549		0.11	[NR] unit increase	Affymetrix, Illumina [~ 2500000] (imputed)	N
2	rs34414754	1	22711473	rs6426749	2018-10-17	30158200	Trajanoska K	2018-08-29	BMJ	www.ncbi.nlm.nih.gov/pubmed/30158200	Assessment of the genetic and clinical determinants of fracture risk: genome wide association and mendelian randomisation study.	Fractures	37,857 European or East Asian ancestry cases, 227,116 European or East Asian ancestry controls	18,779 European, East Asian or other ancestry cases, 32,078 European, East Asian or other ancestry controls	1p36.12		PPIAP34 - ZBTB40	ENSG00000234397	ENSG00000184677		61649	43858	rs6426749-G	rs6426749	0	6426749	intergenic_variant	1	0.8288	2e-07	6.69897		1.05		Affymetrix, Illumina [2539801] (imputed)	N
2	rs34414754	1	22711473	rs6426749	2020-09-21	32888493	Chen MH	2020-09-01	Cell	www.ncbi.nlm.nih.gov/pubmed/32888493	Trans-ethnic and Ancestry-Specific Blood-Cell Genetics in 746,667 Individuals from 5 Global Populations.	Red cell distribution width	531,774 European ancestry individuals	NA	1p36.12	NR	PPIAP34 - ZBTB40	ENSG00000234397	ENSG00000184677		61649	43858	rs6426749-G	rs6426749	0	6426749	intergenic_variant	1	0.822695	5e-30	29.301		0.027898	[0.023-0.033] SD unit increase	Affymetrix, Illumina [49860007] (imputed)	N
2	rs34414754	1	22711473	rs6426749	2020-09-21	32888493	Chen MH	2020-09-01	Cell	www.ncbi.nlm.nih.gov/pubmed/32888493	Trans-ethnic and Ancestry-Specific Blood-Cell Genetics in 746,667 Individuals from 5 Global Populations.	Red cell distribution width	563,352 African American or Afro-Caribbean, African ancestry, European ancestry, East Asian ancestry, Hispanic or Latin American and South Asian ancestry individuals	NA	1p36.12	NR	PPIAP34 - ZBTB40	ENSG00000234397	ENSG00000184677		61649	43858	rs6426749-G	rs6426749	0	6426749	intergenic_variant	1	0.820099	2e-28	27.699		NA		Affymetrix, Illumina [22063850] (imputed)	N
2	1:22731877_GT_G	1	22735906	rs4655059	2018-10-18	30048462	Kim SK	2018-07-26	PLoS One	www.ncbi.nlm.nih.gov/pubmed/30048462	Identification of 613 new loci associated with heel bone mineral density and a polygenic risk score for bone mineral density, osteoporosis and fracture.	Heel bone mineral density	394,929 European ancestry individuals	NA	1p36.12		PPIAP34 - ZBTB40	ENSG00000234397	ENSG00000184677		86082	19425	rs4655059-?	rs4655059	0	4655059	intergenic_variant	1	NR	1e-88	88		0.0416391	[0.037-0.046] unit increase	Affymetrix [20259828] (imputed)	N
3	rs10789188	1	66053791	rs10789188	2021-02-19	33547301	Chen VL	2021-02-05	Nat Commun	www.ncbi.nlm.nih.gov/pubmed/33547301	Genome-wide association study of serum liver enzymes implicates diverse metabolic and liver pathology.	Serum alkaline phosphatase levels	390,964 European ancestry individuals	105,030 East Asian ancestry individuals	1p31.3	LEPR	LEPR			ENSG00000116678	NA	NA	rs10789188-A	rs10789188	0	10789188	intron_variant	0	0.33	1e-17	17		8.56	z-score increase	Affymetrix [4311822] (imputed)	N
3	rs10789188	1	66053791	rs10789188	2022-10-24	36168886	Thareja G	2022-09-28	Hum Mol Genet	www.ncbi.nlm.nih.gov/pubmed/36168886	Differences and commonalities in the genetic architecture of protein quantitative trait loci in European and Arab populations.	Leptin receptor levels	2,935 Qatari ancestry individuals	NA	1p31.3		LEPR			ENSG00000116678	NA	NA	rs10789188-G	rs10789188	0	10789188	intron_variant	0	0.476831	2e-38	37.699		0.355091	[0.3-0.41] unit decrease	NR [10004359]	N
3	rs10789188	1	66058801	rs4655537	2022-04-11	28240269	Suhre K	2017-02-27	Nat Commun	www.ncbi.nlm.nih.gov/pubmed/28240269	Connecting genetic risk to disease end points through the human blood plasma proteome.	Leptin receptor levels	997 European ancestry individuals	338 Greater Middle Eastern (Middle Eastern, North African or Persian), South Asian ancestry, Asian ancestry individuals	1p31.3		LEPR			ENSG00000116678	NA	NA	rs4655537-A	rs4655537	0	4655537	intron_variant	0	NR	7e-15	14.1549		0.3502	[0.26-0.44] unit increase	Affymetrix [509946]	N
3	rs55953331	1	66069781	rs72683129	2020-09-18	32888494	Vuckovic D	2020-09-01	Cell	www.ncbi.nlm.nih.gov/pubmed/32888494	The Polygenic and Monogenic Basis of Blood Traits and Diseases.	Mean corpuscular volume	408,112 British individuals	NA	1p31.3	LEPR	LEPR			ENSG00000116678	NA	NA	rs72683129-G	rs72683129	0	72683129	intron_variant	0	0.14831	8e-09	8.09691		0.027065	[0.021-0.033] unit decrease	Affymetrix [93095623] (imputed)	N
3	rs55953331	1	66069781	rs72683129	2020-09-18	32888494	Vuckovic D	2020-09-01	Cell	www.ncbi.nlm.nih.gov/pubmed/32888494	The Polygenic and Monogenic Basis of Blood Traits and Diseases.	Neutrophil count	408,112 British individuals	NA	1p31.3	LEPR	LEPR			ENSG00000116678	NA	NA	rs72683129-G	rs72683129	0	72683129	intron_variant	0	0.148304	4e-23	22.3979		0.0338783	[0.027-0.041] unit increase	Affymetrix [93095623] (imputed)	N
3	rs55953331	1	66069781	rs72683129	2019-04-18	30388399	Ligthart S	2018-11-01	Am J Hum Genet	www.ncbi.nlm.nih.gov/pubmed/30388399	Genome Analyses of >200,000 Individuals Identify 58 Loci for Chronic Inflammation and Highlight Pathways that Link Inflammation and Complex Disorders.	C-reactive protein levels	148,164 European ancestry individuals	NA	1p31.3	LEPR	LEPR			ENSG00000116678	NA	NA	rs72683129-A	rs72683129	0	72683129	intron_variant	0	0.85	2e-89	88.699		0.122	[0.11-0.13] unit decrease	Affymetrix, Illumina, Perlegen [10019203] (imputed)	N
3	rs55953331	1	66069781	rs72683129	2020-09-18	32888494	Vuckovic D	2020-09-01	Cell	www.ncbi.nlm.nih.gov/pubmed/32888494	The Polygenic and Monogenic Basis of Blood Traits and Diseases.	White blood cell count	408,112 British individuals	NA	1p31.3	LEPR	LEPR			ENSG00000116678	NA	NA	rs72683129-G	rs72683129	0	72683129	intron_variant	0	0.148307	1e-20	20		0.0319077	[0.025-0.039] unit increase	Affymetrix [93095623] (imputed)	N
3	rs4655739	1	66070031	rs11208685	2022-05-06	35459240	Said S	2022-04-22	Nat Commun	www.ncbi.nlm.nih.gov/pubmed/35459240	Genetic analysis of over half a million people characterises C-reactive protein loci.	C-reactive protein levels	575,531 European ancestry individuals	NA	1p31.3		LEPR			ENSG00000116678	NA	NA	rs11208685-A	rs11208685	0	11208685	intron_variant	0	NR	1.99997773436537e-320	319.699		0.097	[0.091-0.103] unit increase	NR [11106737] (imputed)	N
3	rs1938500	1	66077590	rs6690625	2020-09-21	32888493	Chen MH	2020-09-01	Cell	www.ncbi.nlm.nih.gov/pubmed/32888493	Trans-ethnic and Ancestry-Specific Blood-Cell Genetics in 746,667 Individuals from 5 Global Populations.	Hemoglobin concentration	563,946 European ancestry individuals	NA	1p31.3	NR	LEPR			ENSG00000116678	NA	NA	rs6690625-G	rs6690625	0	6690625	intron_variant	0	0.196688	4e-15	14.3979		0.018081	[0.014-0.023] SD unit increase	Affymetrix, Illumina [50638016] (imputed)	N
3	rs1938500	1	66077590	rs6690625	2020-09-18	32888494	Vuckovic D	2020-09-01	Cell	www.ncbi.nlm.nih.gov/pubmed/32888494	The Polygenic and Monogenic Basis of Blood Traits and Diseases.	Hemoglobin	408,112 British individuals	NA	1p31.3	LEPR	LEPR			ENSG00000116678	NA	NA	rs6690625-G	rs6690625	0	6690625	intron_variant	0	0.195771	4e-12	11.3979		0.0193112	[0.014-0.025] unit increase	Affymetrix [93095623] (imputed)	N
3	rs7535217	1	66077624	rs6678033	2020-09-21	32888493	Chen MH	2020-09-01	Cell	www.ncbi.nlm.nih.gov/pubmed/32888493	Trans-ethnic and Ancestry-Specific Blood-Cell Genetics in 746,667 Individuals from 5 Global Populations.	Neutrophil count	519,288 European ancestry individuals	NA	1p31.3	NR	LEPR			ENSG00000116678	NA	NA	rs6678033-A	rs6678033	0	6678033	intron_variant	0	0.367919	1e-102	102		0.042708	[0.039-0.047] SD unit decrease	Affymetrix, Illumina [50250472] (imputed)	N
3	rs7535217	1	66078405	rs6693842	2020-09-18	32888494	Vuckovic D	2020-09-01	Cell	www.ncbi.nlm.nih.gov/pubmed/32888494	The Polygenic and Monogenic Basis of Blood Traits and Diseases.	Neutrophil percentage of white cells	408,112 British individuals	NA	1p31.3	LEPR	LEPR			ENSG00000116678	NA	NA	rs6693842-C	rs6693842	0	6693842	intron_variant	0	0.365773	4e-19	18.3979		0.0211501	[0.017-0.026] unit decrease	Affymetrix [93095623] (imputed)	N
3	rs7535217	1	66078405	rs6693842	2020-09-18	32888494	Vuckovic D	2020-09-01	Cell	www.ncbi.nlm.nih.gov/pubmed/32888494	The Polygenic and Monogenic Basis of Blood Traits and Diseases.	Monocyte percentage of white cells	408,112 British individuals	NA	1p31.3	LEPR	LEPR			ENSG00000116678	NA	NA	rs6693842-C	rs6693842	0	6693842	intron_variant	0	0.365809	7e-14	13.1549		0.017856	[0.013-0.023] unit increase	Affymetrix [93095623] (imputed)	N
3	rs4655739	1	66084181	rs4655739	2021-12-14	34594039	Sakaue S	2021-09-30	Nat Genet	www.ncbi.nlm.nih.gov/pubmed/34594039	A cross-population atlas of genetic associations for 220 human phenotypes.	Alanine aminotransferase levels	344,136 European ancestry individuals, 150,545 East Asian ancestry individuals	NA	1p31.3		LEPR			ENSG00000116678	NA	NA	rs4655739-T	rs4655739	0	4655739	intron_variant	0	NR	2e-12	11.699		0.0206	[0.015-0.026] unit increase	Affymetrix, Illumina [20538387] (imputed)	N
3	rs7535217	1	66085574	rs3790439	2022-08-16	35552711	Pankratz N	2022-05-12	Hum Mol Genet	www.ncbi.nlm.nih.gov/pubmed/35552711	Whole exome sequencing of 14鈥389 individuals from the ESP and CHARGE consortia identifies novel rare variation associated with hemostatic factors.	Fibrinogen levels	10,118 European ancestry individuals, 3,520 African American individuals	NA	1p31.3		LEPR			ENSG00000116678	NA	NA	rs3790439-?	rs3790439	0	3790439	intron_variant	0	NR	7e-06	5.1549		0.0245501	[0.014-0.035] unit decrease	Illumina [269877]	N
3	rs7535217	1	66086194	rs10889569	2014-01-10	23844046	Dorajoo R	2013-07-02	PLoS One	www.ncbi.nlm.nih.gov/pubmed/23844046	Are C-reactive protein associated genetic variants associated with serum levels and retinal markers of microvascular pathology in Asian populations from Singapore?	C-reactive protein	2,179 Chinese ancestry individuals, 2,275 Malay ancestry individuals, 2,238 Asian Indian ancestry individuals	NA	1p31.3	LEPR	LEPR			ENSG00000116678	NA	NA	rs10889569-T	rs10889569	0	10889569	intron_variant	0	0.778	9e-09	8.04576		0.05	[NR] unit increase	Illumina [up to 1745429] (imputed)	N
3	rs7535217	1	66086194	rs10889569	2019-07-02	31217584	Wojcik GL	2019-06-19	Nature	www.ncbi.nlm.nih.gov/pubmed/31217584	Genetic analyses of diverse populations improves discovery for complex traits.	C-reactive protein levels	8,349 African American individuals, 15,912 Hispanic/Latino individuals, 1,811 Asian ancestry individuals, 1,777 Native Hawaiian ancestry individuals, 574 Native American ancestry individuals, 97 individuals	NA	1p31.3	NR	LEPR			ENSG00000116678	NA	NA	rs10889569-?	rs10889569	0	10889569	intron_variant	0	NR	2e-21	20.699		0.0792652	[0.063-0.096] unit decrease	Illumina [30861016] (imputed)	N
3	rs7535217	1	66088701	rs12067936	2021-12-14	34594039	Sakaue S	2021-09-30	Nat Genet	www.ncbi.nlm.nih.gov/pubmed/34594039	A cross-population atlas of genetic associations for 220 human phenotypes.	Neutrophil count	349,856 European ancestry individuals, 82,810 East Asian ancestry individuals	NA	1p31.3		LEPR			ENSG00000116678	NA	NA	rs12067936-A	rs12067936	0	12067936	non_coding_transcript_exon_variant	0	NR	7e-62	61.1549		0.041	[0.036-0.046] unit decrease	Affymetrix, Illumina [20526770] (imputed)	N
3	rs7535217	1	66088701	rs12067936	2021-12-14	34594039	Sakaue S	2021-09-30	Nat Genet	www.ncbi.nlm.nih.gov/pubmed/34594039	A cross-population atlas of genetic associations for 220 human phenotypes.	White blood cell count	350,470 European ancestry individuals, 154,355 East Asian ancestry individuals	NA	1p31.3		LEPR			ENSG00000116678	NA	NA	rs12067936-A	rs12067936	0	12067936	non_coding_transcript_exon_variant	0	NR	1e-57	57		0.0396	[0.035-0.045] unit decrease	Affymetrix, Illumina [20538670] (imputed)	N
3	rs7535217	1	66089782	rs6700896	2017-08-30	27863252	Astle WJ	2016-11-17	Cell	www.ncbi.nlm.nih.gov/pubmed/27863252	The Allelic Landscape of Human Blood Cell Trait Variation and Links to Common Complex Disease.	Mean corpuscular volume	172,433 European ancestry individuals	NA	1p31.3	LEPR	LEPR			ENSG00000116678	NA	NA	rs6700896-T	rs6700896	0	6700896	intron_variant	0	0.3795	4e-11	10.3979		0.0239339	[0.017-0.031] unit increase	Affymetrix [~ 2500000] (imputed)	N
3	rs7535217	1	66089782	rs6700896	2017-08-30	27863252	Astle WJ	2016-11-17	Cell	www.ncbi.nlm.nih.gov/pubmed/27863252	The Allelic Landscape of Human Blood Cell Trait Variation and Links to Common Complex Disease.	Mean corpuscular hemoglobin	172,332 European ancestry individuals	NA	1p31.3	LEPR	LEPR			ENSG00000116678	NA	NA	rs6700896-T	rs6700896	0	6700896	intron_variant	0	0.3795	1e-15	15		0.0291606	[0.022-0.036] unit increase	Affymetrix [~ 2500000] (imputed)	N
3	rs7535217	1	66089782	rs6700896	2009-07-12	19567438	Elliott P	2009-07-01	JAMA	www.ncbi.nlm.nih.gov/pubmed/19567438	Genetic Loci associated with C-reactive protein levels and risk of coronary heart disease.	C-reactive protein	17,967 European ancestry and Indian Asian ancestry individuals	13,615 European ancestry and Indian Asian ancestry Individuals	1p31.3	LEPR	LEPR			ENSG00000116678	NA	NA	rs6700896-T	rs6700896	0	6700896	intron_variant	0	NR	3e-14	13.5229		14.8	[12.0-17.6] % decrease	Affymetrix, Illumina, Perlegen [~ 1400000] (imputed)	N
3	rs7535217	1	66089782	rs6700896	2019-07-02	31217584	Wojcik GL	2019-06-19	Nature	www.ncbi.nlm.nih.gov/pubmed/31217584	Genetic analyses of diverse populations improves discovery for complex traits.	C-reactive protein levels	8,349 African American individuals, 15,912 Hispanic/Latino individuals, 1,811 Asian ancestry individuals, 1,777 Native Hawaiian ancestry individuals, 574 Native American ancestry individuals, 97 individuals	NA	1p31.3	NR	LEPR			ENSG00000116678	NA	NA	rs6700896-?	rs6700896	0	6700896	intron_variant	0	NR	2e-25	24.699		0.0873465	[0.071-0.104] unit decrease	Illumina [30861016] (imputed)	N
3	rs7535217	1	66092570	rs11208691	2017-08-30	27863252	Astle WJ	2016-11-17	Cell	www.ncbi.nlm.nih.gov/pubmed/27863252	The Allelic Landscape of Human Blood Cell Trait Variation and Links to Common Complex Disease.	Lymphocyte percentage of white cells	171,748 European ancestry individuals	NA	1p31.3	LEPR	LEPR			ENSG00000116678	NA	NA	rs11208691-G	rs11208691	0	11208691	intron_variant	0	0.371	8e-10	9.09691		0.0227052	[0.015-0.03] unit increase	Affymetrix [~ 2500000] (imputed)	N
3	rs7535217	1	66093030	rs7546242	2020-07-21	32203549	Richardson TG	2020-03-23	PLoS Med	www.ncbi.nlm.nih.gov/pubmed/32203549	Evaluating the relationship between circulating lipoprotein lipids and apolipoproteins with risk of coronary heart disease: A multivariable Mendelian randomisation analysis.	Apolipoprotein A1 levels	393,193 European ancestry individuals	NA	1p31.3	LEPR	LEPR			ENSG00000116678	NA	NA	rs7546242-C	rs7546242	0	7546242	intron_variant	0	0.63034	4e-14	13.3979		0.0153554	[0.011-0.019] unit decrease	Affymetrix [NR] (imputed)	N
3	rs7535217	1	66098653	rs1938498	2022-09-08	35810165	Westerman KE	2022-07-09	Nat Commun	www.ncbi.nlm.nih.gov/pubmed/35810165	Variance-quantitative trait loci enable systematic discovery of gene-environment interactions for cardiometabolic serum biomarkers.	High-sensitivity C-reactive protein levels	5,694 African ancestry individuals, 1,988 East Asian ancestry individuals, 336,298 European ancestry individuals, 6,036 South Asian ancestry individuals	23,294 European ancestry women	1p31.3		LEPR			ENSG00000116678	NA	NA	rs1938498-?	rs1938498	0	1938498	intron_variant	0	NR	6e-107	106.222		NA		NR [9487345] (imputed)	N
3	rs7535217	1	66098653	rs1938498	2022-11-17	34887591	Graham SE	2021-12-09	Nature	www.ncbi.nlm.nih.gov/pubmed/34887591	The power of genetic diversity in genome-wide association studies of lipids.	High density lipoprotein cholesterol levels	40,963 South Asian ancestry individuals, 48,057 Hispanic individuals, 99,432 Admixed African or African ancestry individuals, 146,492 East Asian ancestry individuals, 1,320,016 European ancestry individuals	NA	1p31.3		LEPR			ENSG00000116678	NA	NA	rs1938498-?	rs1938498	0	1938498	intron_variant	0	NR	1e-12	12		NA		NR [52000000] (imputed)	N
3	rs7535217	1	66102257	rs1805096	2012-11-02	22939635	Reiner AP	2012-08-28	Am J Hum Genet	www.ncbi.nlm.nih.gov/pubmed/22939635	Genome-wide association and population genetic analysis of C-reactive protein in African American and Hispanic American women.	C-reactive protein	8,280 African American female individuals, 3,548 Hispanic female individuals	3,787 African American female individuals, 3,548 Hispanic female individuals, 5,656 European ancestry individuals	1p31.3	LEPR	LEPR			ENSG00000116678	NA	NA	rs1805096-A	rs1805096	0	1805096	synonymous_variant	0	0.451	2e-09	8.69897	(HA women)	0.113	[0.064-0.162] unit decrease	Affymetrix [up to 2203609] (imputed)	N
3	rs7535217	1	66102257	rs1805096	2019-07-02	31217584	Wojcik GL	2019-06-19	Nature	www.ncbi.nlm.nih.gov/pubmed/31217584	Genetic analyses of diverse populations improves discovery for complex traits.	C-reactive protein levels	8,349 African American individuals, 15,912 Hispanic/Latino individuals, 1,811 Asian ancestry individuals, 1,777 Native Hawaiian ancestry individuals, 574 Native American ancestry individuals, 97 individuals	NA	1p31.3	NR	LEPR			ENSG00000116678	NA	NA	rs1805096-?	rs1805096	0	1805096	synonymous_variant	0	NR	7e-25	24.1549		0.086355	[0.07-0.103] unit decrease	Illumina [30861016] (imputed)	N
3	rs7535217	1	66102257	rs1805096	2019-04-18	30388399	Ligthart S	2018-11-01	Am J Hum Genet	www.ncbi.nlm.nih.gov/pubmed/30388399	Genome Analyses of >200,000 Individuals Identify 58 Loci for Chronic Inflammation and Highlight Pathways that Link Inflammation and Complex Disorders.	C-reactive protein levels	up to 92,771 European ancestry males, up to 113,387 European ancestry females	NA	1p31.3	LEPR	LEPR			ENSG00000116678	NA	NA	rs1805096-G	rs1805096	0	1805096	synonymous_variant	0	0.39	2e-183	182.699		0.104	[0.096-0.112] unit increase	Affymetrix, Illumina, Perlegen [2437193] (imputed)	N
3	rs7535217	1	66102257	rs1805096	2019-04-18	30388399	Ligthart S	2018-11-01	Am J Hum Genet	www.ncbi.nlm.nih.gov/pubmed/30388399	Genome Analyses of >200,000 Individuals Identify 58 Loci for Chronic Inflammation and Highlight Pathways that Link Inflammation and Complex Disorders.	C-reactive protein levels	up to 92,771 European ancestry males, up to 113,387 European ancestry females	NA	1p31.3	LEPR	LEPR			ENSG00000116678	NA	NA	rs1805096-A	rs1805096	0	1805096	synonymous_variant	0	NR	2e-162	161.699	(women)	0.132	[NR] unit decrease	Affymetrix, Illumina, Perlegen [2437193] (imputed)	N
3	rs7535217	1	66102257	rs1805096	2019-04-18	30388399	Ligthart S	2018-11-01	Am J Hum Genet	www.ncbi.nlm.nih.gov/pubmed/30388399	Genome Analyses of >200,000 Individuals Identify 58 Loci for Chronic Inflammation and Highlight Pathways that Link Inflammation and Complex Disorders.	C-reactive protein levels	up to 92,771 European ancestry males, up to 113,387 European ancestry females	NA	1p31.3	LEPR	LEPR			ENSG00000116678	NA	NA	rs1805096-A	rs1805096	0	1805096	synonymous_variant	0	NR	2e-39	38.699	(men)	0.07	[NR] unit decrease	Affymetrix, Illumina, Perlegen [2437193] (imputed)	N
3	rs7535217	1	66105944	rs1892534	2017-08-30	27863252	Astle WJ	2016-11-17	Cell	www.ncbi.nlm.nih.gov/pubmed/27863252	The Allelic Landscape of Human Blood Cell Trait Variation and Links to Common Complex Disease.	Myeloid white cell count	169,219 European ancestry individuals	NA	1p31.3	LEPR	LEPR			ENSG00000116678	NA	NA	rs1892534-T	rs1892534	0	1892534	3_prime_UTR_variant	0	0.3766	8e-36	35.0969		0.0463462	[0.039-0.054] unit decrease	Affymetrix [~ 2500000] (imputed)	N
3	rs7535217	1	66105944	rs1892534	2017-08-30	27863252	Astle WJ	2016-11-17	Cell	www.ncbi.nlm.nih.gov/pubmed/27863252	The Allelic Landscape of Human Blood Cell Trait Variation and Links to Common Complex Disease.	Granulocyte count	169,822 European ancestry individuals	NA	1p31.3	LEPR	LEPR			ENSG00000116678	NA	NA	rs1892534-T	rs1892534	0	1892534	3_prime_UTR_variant	0	0.3767	4e-37	36.3979		0.0471161	[0.04-0.054] unit decrease	Affymetrix [~ 2500000] (imputed)	N
3	rs7535217	1	66105944	rs1892534	2016-10-05	26561523	de Vries PS	2015-11-10	Hum Mol Genet	www.ncbi.nlm.nih.gov/pubmed/26561523	A meta-analysis of 120 246 individuals identifies 18 new loci for fibrinogen concentration.	Fibrinogen levels	120,246 European ancestry individuals	NA	1p31.3	LEPR	LEPR			ENSG00000116678	NA	NA	rs1892534-T	rs1892534	0	1892534	3_prime_UTR_variant	0	0.38	4e-15	14.3979		0.0073	NR unit decrease	Affymetrix, Illumina [~ 10700000] (imputed)	N
3	rs7535217	1	66105944	rs1892534	2008-06-22	18439548	Ridker PM	2008-04-24	Am J Hum Genet	www.ncbi.nlm.nih.gov/pubmed/18439548	Loci related to metabolic-syndrome pathways including LEPR,HNF1A, IL6R, and GCKR associate with plasma C-reactive protein: the Women's Genome Health Study.	C-reactive protein	6,345 European ancestry female individuals	NA	1p31.3	LEPR	LEPR			ENSG00000116678	NA	NA	rs1892534-A	rs1892534	0	1892534	3_prime_UTR_variant	0	NR	7e-21	20.1549		0.17	[NR] mg/dl decrease	Illumina [336108]	N
3	rs7535217	1	66105944	rs1892534	2019-07-02	31217584	Wojcik GL	2019-06-19	Nature	www.ncbi.nlm.nih.gov/pubmed/31217584	Genetic analyses of diverse populations improves discovery for complex traits.	C-reactive protein levels	8,349 African American individuals, 15,912 Hispanic/Latino individuals, 1,811 Asian ancestry individuals, 1,777 Native Hawaiian ancestry individuals, 574 Native American ancestry individuals, 97 individuals	NA	1p31.3	NR	LEPR			ENSG00000116678	NA	NA	rs1892534-?	rs1892534	0	1892534	3_prime_UTR_variant	0	NR	2e-24	23.699		0.0853203	[0.069-0.102] unit decrease	Illumina [30861016] (imputed)	N
3	rs7535217	1	66105944	rs1892534	2020-09-21	32888493	Chen MH	2020-09-01	Cell	www.ncbi.nlm.nih.gov/pubmed/32888493	Trans-ethnic and Ancestry-Specific Blood-Cell Genetics in 746,667 Individuals from 5 Global Populations.	Lymphocyte count	643,370 African American or Afro-Caribbean, African ancestry, European ancestry, East Asian ancestry, Hispanic or Latin American and South Asian ancestry individuals	NA	1p31.3	NR	LEPR			ENSG00000116678	NA	NA	rs1892534-T	rs1892534	0	1892534	3_prime_UTR_variant	0	0.447339	4e-21	20.3979		NA		Affymetrix, Illumina [23472807] (imputed)	N
3	rs7535217	1	66105944	rs1892534	2022-07-20	35285134	Temprano-Sagrera G	2022-03-14	J Thromb Haemost	www.ncbi.nlm.nih.gov/pubmed/35285134	Multi-phenotype analyses of hemostatic traits with cardiovascular events reveal novel genetic associations.	Coronary artery disease or fibrinogen levels (pleiotropy)	172,122 European, South Asian or East Asian CAD cases, 566,864 European, South Asian or East Asian CAD controls, 120,246 European ancestry individuals with measurements	NA	1p31.3		LEPR			ENSG00000116678	NA	NA	rs1892534-?	rs1892534	0	1892534	3_prime_UTR_variant	0	NR	3e-15	14.5229		NA		NR [NR]	N
3	rs7535217	1	66105944	rs1892534	2022-07-20	35285134	Temprano-Sagrera G	2022-03-14	J Thromb Haemost	www.ncbi.nlm.nih.gov/pubmed/35285134	Multi-phenotype analyses of hemostatic traits with cardiovascular events reveal novel genetic associations.	Ischemic stroke or fibrinogen levels (pleiotropy)	120,246 European ancestry individuals with measurements, 60,341 European, African American, East Asian, South Asian, mixed Asian or Latin American ischemic stroke cases, 454,450 European, African American, East Asian, South Asian, mixed Asian or Latin American ischemic stroke controls	NA	1p31.3		LEPR			ENSG00000116678	NA	NA	rs1892534-?	rs1892534	0	1892534	3_prime_UTR_variant	0	NR	2e-16	15.699		NA		NR [NR]	N
3	rs7535217	1	66105944	rs1892534	2022-07-20	35285134	Temprano-Sagrera G	2022-03-14	J Thromb Haemost	www.ncbi.nlm.nih.gov/pubmed/35285134	Multi-phenotype analyses of hemostatic traits with cardiovascular events reveal novel genetic associations.	Fibrinogen levels or tissue plasminogen activator levels (pleiotropy)	120,246 European ancestry individuals with fibrinogen measurements, 26,929 European ancestry individuals with tPA measurements	NA	1p31.3		LEPR			ENSG00000116678	NA	NA	rs1892534-?	rs1892534	0	1892534	3_prime_UTR_variant	0	NR	2e-16	15.699		NA		NR [NR]	N
3	rs7535217	1	66105944	rs1892534	2022-07-20	35285134	Temprano-Sagrera G	2022-03-14	J Thromb Haemost	www.ncbi.nlm.nih.gov/pubmed/35285134	Multi-phenotype analyses of hemostatic traits with cardiovascular events reveal novel genetic associations.	Fibrinogen levels or factor VII levels or factor XI levels or tissue plasminogen activator levels (pleiotropy)	120,246 European ancestry individuals with fibrinogen measurements, 27,495 European or African American individuals with factor VII measurements, 16,169 European ancestry individuals with factor XI measurements, 26,929 European ancestry individuals with tPA measurements	NA	1p31.3		LEPR			ENSG00000116678	NA	NA	rs1892534-?	rs1892534	0	1892534	3_prime_UTR_variant	0	NR	1e-16	16		NA		NR [NR]	N
3	rs7535217	1	66105944	rs1892534	2022-07-20	35285134	Temprano-Sagrera G	2022-03-14	J Thromb Haemost	www.ncbi.nlm.nih.gov/pubmed/35285134	Multi-phenotype analyses of hemostatic traits with cardiovascular events reveal novel genetic associations.	Fibrinogen levels or plasminogen activator inhibitor 1 levels (pleiotropy)	120,246 European ancestry individuals with fibrinogen measurements, 19,599 European ancestry individuals with PAI1 measurements	NA	1p31.3		LEPR			ENSG00000116678	NA	NA	rs1892534-?	rs1892534	0	1892534	3_prime_UTR_variant	0	NR	3e-16	15.5229		NA		NR [NR]	N
3	rs7535217	1	66105944	rs1892534	2022-07-20	35285134	Temprano-Sagrera G	2022-03-14	J Thromb Haemost	www.ncbi.nlm.nih.gov/pubmed/35285134	Multi-phenotype analyses of hemostatic traits with cardiovascular events reveal novel genetic associations.	Venous thromboembolism or fibrinogen levels (pleiotropy)	120,246 European ancestry individuals with measurements, 30,234 European or African American VTE cases, 172,122 European or African American VTE controls	NA	1p31.3		LEPR			ENSG00000116678	NA	NA	rs1892534-?	rs1892534	0	1892534	3_prime_UTR_variant	0	NR	1e-15	15		NA		NR [NR]	N
3	rs7535217	1	66105944	rs1892534	2022-07-20	35285134	Temprano-Sagrera G	2022-03-14	J Thromb Haemost	www.ncbi.nlm.nih.gov/pubmed/35285134	Multi-phenotype analyses of hemostatic traits with cardiovascular events reveal novel genetic associations.	Fibrinogen levels or factor VII levels (pleiotropy)	120,246 European ancestry individuals with fibrinogen measurements, 27,495 European or African American individuals with factor VII measurements	NA	1p31.3		LEPR			ENSG00000116678	NA	NA	rs1892534-?	rs1892534	0	1892534	3_prime_UTR_variant	0	NR	3e-16	15.5229		NA		NR [NR]	N
3	rs7535217	1	66105944	rs1892534	2021-12-14	34594039	Sakaue S	2021-09-30	Nat Genet	www.ncbi.nlm.nih.gov/pubmed/34594039	A cross-population atlas of genetic associations for 220 human phenotypes.	Lymphocyte count	349,856 European ancestry individuals, 95,717 East Asian ancestry individuals	NA	1p31.3		LEPR			ENSG00000116678	NA	NA	rs1892534-T	rs1892534	0	1892534	3_prime_UTR_variant	0	NR	6e-15	14.2218		0.0179	[0.013-0.022] unit decrease	Affymetrix, Illumina [20531022] (imputed)	N
3	rs7535217	1	66107881	rs59508186	2022-04-27	35213538	Richardson TG	2022-02-25	PLoS Biol	www.ncbi.nlm.nih.gov/pubmed/35213538	Characterising metabolomic signatures of lipid-modifying therapies through drug target mendelian randomisation.	Phospholipids to total lipids ratio in very small VLDL	115,082 European ancestry individuals	NA	1p31.3		LEPR - RN7SL854P	ENSG00000116678	ENSG00000239319		639	118860	rs59508186-C	rs59508186	0	59508186	intergenic_variant	1	0.613097	1e-08	8		0.0236925	[0.016-0.032] unit increase	NR [11722792] (imputed)	N
3	rs7535217	1	66108517	rs2154384	2020-03-23	31900758	Han X	2020-01-03	Eur J Epidemiol	www.ncbi.nlm.nih.gov/pubmed/31900758	Using Mendelian randomization to evaluate the causal relationship between serum C-reactive protein levels and age-related macular degeneration.	C-reactive protein levels	418,642 British ancestry individuals	NA	1p31.3	NR	LEPR - NA	ENSG00000116678			1275	NA	rs2154384-C	rs2154384	0	2154384	intergenic_variant	1	0.630554	0	731.699		0.120384	[0.12-0.12] unit increase	NR [NR]	N
3	rs7535217	1	66109445	rs200241668	2021-03-22	33339817	Nielsen JB	2020-12-18	Nat Commun	www.ncbi.nlm.nih.gov/pubmed/33339817	Loss-of-function genomic variants highlight potential therapeutic targets for cardiovascular disease.	C-reactive protein levels	76,081 European ancestry individuals, 127,395 Japanese ancestry individuals	NA	1p31.3	LEPR, PDE4B	LEPR - RN7SL854P	ENSG00000116678	ENSG00000239319		2203	117296	rs200241668-?	rs200241668	0	200241668	downstream_gene_variant	1		4e-44	43.3979		0.0968	[0.083-0.11] unit increase	Illumina [31500000] (imputed)	N
3	rs7535217	1	66109445	rs200241668	2022-10-24	34321204	Harrison S	2021-07-28	Sci Adv	www.ncbi.nlm.nih.gov/pubmed/34321204	Testosterone and socioeconomic position: Mendelian randomization in 306,248 men and women in UK Biobank.	Albumin levels	158,000 British ancestry women	NA	1p31.3		LEPR - RN7SL854P	ENSG00000116678	ENSG00000239319		2203	117296	rs200241668-C	rs200241668	0	200241668	downstream_gene_variant	1	0.37	2e-12	11.699		0.09	[0.065-0.115] g/L increase	Affymetrix [NR] (imputed)	N
3	rs7535217	1	66111766	rs6697515	2022-10-24	34321204	Harrison S	2021-07-28	Sci Adv	www.ncbi.nlm.nih.gov/pubmed/34321204	Testosterone and socioeconomic position: Mendelian randomization in 306,248 men and women in UK Biobank.	Albumin levels	148,248 British ancestry men	NA	1p31.3		LEPR - RN7SL854P	ENSG00000116678	ENSG00000239319		4524	114975	rs6697515-G	rs6697515	0	6697515	downstream_gene_variant	1	0.34	4e-09	8.39794		0.08	[0.055-0.105] g/L increase	Affymetrix [NR] (imputed)	N
3	rs7535217	1	66112528	rs12130672	2021-12-14	34594039	Sakaue S	2021-09-30	Nat Genet	www.ncbi.nlm.nih.gov/pubmed/34594039	A cross-population atlas of genetic associations for 220 human phenotypes.	Serum albumin levels	315,268 European ancestry individuals, 120,539 East Asian ancestry individuals	NA	1p31.3		LEPR - RN7SL854P	ENSG00000116678	ENSG00000239319		5286	114213	rs12130672-G	rs12130672	0	12130672	intergenic_variant	1	NR	1e-17	17		0.0218	[0.017-0.027] unit increase	Affymetrix, Illumina [20534035] (imputed)	N
3	rs7535217	1	66112676	rs12127241	2021-12-14	34594039	Sakaue S	2021-09-30	Nat Genet	www.ncbi.nlm.nih.gov/pubmed/34594039	A cross-population atlas of genetic associations for 220 human phenotypes.	C-reactive protein	353,466 European ancestry individuals, 83,025 East Asian ancestry individuals	NA	1p31.3		LEPR - RN7SL854P	ENSG00000116678	ENSG00000239319		5434	114065	rs12127241-G	rs12127241	0	12127241	intergenic_variant	1	NR	0	559.699		0.1263	[0.12-0.13] unit decrease	Affymetrix, Illumina [20529698] (imputed)	N
3	rs7535217	1	66117829	rs1938492	2014-03-14	23969696	Sabater-Lleal M	2013-08-22	Circulation	www.ncbi.nlm.nih.gov/pubmed/23969696	Multiethnic meta-analysis of genome-wide association studies in >100 000 subjects identifies 23 fibrinogen-associated Loci but no strong evidence of a causal association between circulating fibrinogen and cardiovascular disease.	Fibrinogen	91,323 European ancestry individuals	8,423 African American individuals, 1,447 Hispanic individuals	1p31.3	LEPR	LEPR - NA	ENSG00000116678			10587	NA	rs1938492-A	rs1938492	0	1938492	intergenic_variant	1	0.62	5e-14	13.301	(EA)	0.008	[0.006-0.01] unit increase	Affymetrix, Illumina [2515567] (imputed)	N
3	rs4655739	1	66118064	rs2186245	2020-12-10	32210231	Hollis B	2020-03-24	Nat Commun	www.ncbi.nlm.nih.gov/pubmed/32210231	Genomic analysis of male puberty timing highlights shared genetic basis with hair colour and lifespan.	Male puberty timing (age at voice breaking MTAG)	205,354 European ancestry individuals	NA	1p31.3		LEPR - NA	ENSG00000116678			10822	NA	rs2186245-C	rs2186245	0	2186245	intergenic_variant	1	NR	6e-22	21.2218		0.040836	[0.033-0.049] years increase	NR [7400000] (imputed)	N
3	rs4655739	1	66118064	rs2186245	2020-12-10	32210231	Hollis B	2020-03-24	Nat Commun	www.ncbi.nlm.nih.gov/pubmed/32210231	Genomic analysis of male puberty timing highlights shared genetic basis with hair colour and lifespan.	Male puberty timing (late vs. average onset facial hair)	26,066 European ancestry late onset individuals, 161,175 European ancestry average onset individuals	NA	1p31.3		LEPR - NA	ENSG00000116678			10822	NA	rs2186245-C	rs2186245	0	2186245	intergenic_variant	1	NR	2e-06	5.69897		0.00678504	[0.004-0.0096] years increase	NR [7400000] (imputed)	N
3	rs4655739	1	66118064	rs2186245	2020-12-10	32210231	Hollis B	2020-03-24	Nat Commun	www.ncbi.nlm.nih.gov/pubmed/32210231	Genomic analysis of male puberty timing highlights shared genetic basis with hair colour and lifespan.	Male puberty timing (early vs. average onset facial hair)	13,226 European ancestry early onset individuals, 161,175 European ancestry average onset individuals	NA	1p31.3		LEPR - NA	ENSG00000116678			10822	NA	rs2186245-C	rs2186245	0	2186245	intergenic_variant	1	NR	7e-10	9.1549		0.00710122	[0.0049-0.0093] years decrease	NR [7400000] (imputed)	N
3	rs7535217	1	66123136	rs13375019	2019-04-18	30388399	Ligthart S	2018-11-01	Am J Hum Genet	www.ncbi.nlm.nih.gov/pubmed/30388399	Genome Analyses of >200,000 Individuals Identify 58 Loci for Chronic Inflammation and Highlight Pathways that Link Inflammation and Complex Disorders.	C-reactive protein levels	148,164 European ancestry individuals	NA	1p31.3	LEPR	LEPR - NA	ENSG00000116678			15894	NA	rs13375019-C	rs13375019	0	13375019	intergenic_variant	1	0.39	1e-153	153	(BMI-adjusted)	0.105	[0.097-0.113] unit decrease	Affymetrix, Illumina, Perlegen [10019203] (imputed)	N
3	rs7535217	1	66123136	rs13375019	2019-04-18	30388399	Ligthart S	2018-11-01	Am J Hum Genet	www.ncbi.nlm.nih.gov/pubmed/30388399	Genome Analyses of >200,000 Individuals Identify 58 Loci for Chronic Inflammation and Highlight Pathways that Link Inflammation and Complex Disorders.	C-reactive protein levels	148,164 European ancestry individuals	NA	1p31.3	LEPR	LEPR - NA	ENSG00000116678			15894	NA	rs13375019-C	rs13375019	0	13375019	intergenic_variant	1	0.39	6e-133	132.222		0.104	[0.096-0.112] unit decrease	Affymetrix, Illumina, Perlegen [10019203] (imputed)	N
3	rs7535217	1	66123774	rs2376015	2017-06-01	28107422	de Vries PS	2017-01-20	PLoS One	www.ncbi.nlm.nih.gov/pubmed/28107422	Comparison of HapMap and 1000 Genomes Reference Panels in a Large-Scale Genome-Wide Association Study.	Fibrinogen levels	91,953 European ancestry individuals (imputed to 1000 Genomes)		1p31.3	LEPR, PDE4B	LEPR - NA	ENSG00000116678			16532	NA	rs2376015-?	rs2376015	0	2376015	intergenic_variant	1	NR	5e-12	11.301		0.0075	unit increase	Affymetrix, Illumina [10883314] (imputed)	N
3	rs7535217	1	66124075	rs28480230	2018-07-05	29875488	Sun BB	2018-06-06	Nature	www.ncbi.nlm.nih.gov/pubmed/29875488	Genomic atlas of the human plasma proteome.	Blood protein levels	3,301 European ancestry individuals	NA	1p31.3	LEPR	LEPR - NA	ENSG00000116678			16833	NA	rs28480230-T	rs28480230	0	28480230	regulatory_region_variant	1	0.362	5e-13	12.301	(C-reactive protein, CRP.4337.49.2)	0.18	[0.12-0.24] unit decrease	Affymetrix [10572788] (imputed)	N
3	rs55953331	1	66128239	rs6664626	2020-04-17	31669095	Zhu Z	2019-10-24	J Allergy Clin Immunol	www.ncbi.nlm.nih.gov/pubmed/31669095	Shared Genetic and Experimental Links between Obesity-Related Traits and Asthma Subtypes in UK Biobank.	Body mass index	457,822 European ancestry individuals	NA	1p31.3	NR	LEPR - RN7SL854P	ENSG00000116678	ENSG00000239319		20997	98502	rs6664626-?	rs6664626	0	6664626	intergenic_variant	1	NR	4e-11	10.3979		NA		Affymetrix [~ 8270000] (imputed)	N
3	rs11208700	1	66130398	rs4655772	2022-11-17	34887591	Graham SE	2021-12-09	Nature	www.ncbi.nlm.nih.gov/pubmed/34887591	The power of genetic diversity in genome-wide association studies of lipids.	Total cholesterol levels	1,320,016 European ancestry individuals	NA	1p31.3		LEPR - RN7SL854P	ENSG00000116678	ENSG00000239319		23156	96343	rs4655772-G	rs4655772	0	4655772	intergenic_variant	1	0.550094	4e-10	9.39794		0.0102148	[0.0075-0.0129] unit increase	NR [52000000] (imputed)	N
3	rs11208700	1	66130398	rs4655772	2022-11-17	34887591	Graham SE	2021-12-09	Nature	www.ncbi.nlm.nih.gov/pubmed/34887591	The power of genetic diversity in genome-wide association studies of lipids.	Low density lipoprotein cholesterol levels	40,963 South Asian ancestry individuals, 48,057 Hispanic individuals, 99,432 Admixed African or African ancestry individuals, 146,492 East Asian ancestry individuals, 1,320,016 European ancestry individuals	NA	1p31.3		LEPR - RN7SL854P	ENSG00000116678	ENSG00000239319		23156	96343	rs4655772-?	rs4655772	0	4655772	intergenic_variant	1	NR	5e-08	7.30103		NA		NR [52000000] (imputed)	N
3	rs11208700	1	66130398	rs4655772	2021-06-29	33462484	Sinnott-Armstrong N	2021-01-18	Nat Genet	www.ncbi.nlm.nih.gov/pubmed/33462484	Genetics of 35 blood and urine biomarkers in the UK Biobank.	Total cholesterol levels	342,508 European ancestry individuals, 6,014 African ancestry individuals, 7,336 South Asian ancestry individuals	NA	1p31.3	NR	LEPR - RN7SL854P	ENSG00000116678	ENSG00000239319		23156	96343	rs4655772-G	rs4655772	0	4655772	intergenic_variant	1	NR	8e-10	9.09691		0.0147	[0.01-0.0194] unit increase	Affymetrix [9000000] (imputed)	N
3	rs11208700	1	66130398	rs4655772	2022-04-27	35213538	Richardson TG	2022-02-25	PLoS Biol	www.ncbi.nlm.nih.gov/pubmed/35213538	Characterising metabolomic signatures of lipid-modifying therapies through drug target mendelian randomisation.	Albumin levels	115,064 European ancestry individuals	NA	1p31.3		LEPR - RN7SL854P	ENSG00000116678	ENSG00000239319		23156	96343	rs4655772-A	rs4655772	0	4655772	intergenic_variant	1	0.46797	2e-10	9.69897		0.0264101	[0.018-0.035] unit decrease	NR [11722792] (imputed)	N
3	rs11208700	1	66130398	rs4655772	2022-04-27	35213538	Richardson TG	2022-02-25	PLoS Biol	www.ncbi.nlm.nih.gov/pubmed/35213538	Characterising metabolomic signatures of lipid-modifying therapies through drug target mendelian randomisation.	Cholesterol levels in small HDL	115,082 European ancestry individuals	NA	1p31.3		LEPR - RN7SL854P	ENSG00000116678	ENSG00000239319		23156	96343	rs4655772-A	rs4655772	0	4655772	intergenic_variant	1	0.467967	2e-09	8.69897		0.0251108	[0.017-0.033] unit decrease	NR [11722792] (imputed)	N
3	rs11208700	1	66130398	rs4655772	2022-04-27	35213538	Richardson TG	2022-02-25	PLoS Biol	www.ncbi.nlm.nih.gov/pubmed/35213538	Characterising metabolomic signatures of lipid-modifying therapies through drug target mendelian randomisation.	Total lipid levels in small HDL	115,082 European ancestry individuals	NA	1p31.3		LEPR - RN7SL854P	ENSG00000116678	ENSG00000239319		23156	96343	rs4655772-A	rs4655772	0	4655772	intergenic_variant	1	0.467967	3e-09	8.52288		0.0245509	[0.016-0.033] unit decrease	NR [11722792] (imputed)	N
3	rs11208700	1	66130398	rs4655772	2022-04-27	35213538	Richardson TG	2022-02-25	PLoS Biol	www.ncbi.nlm.nih.gov/pubmed/35213538	Characterising metabolomic signatures of lipid-modifying therapies through drug target mendelian randomisation.	Concentration of small HDL particles	115,082 European ancestry individuals	NA	1p31.3		LEPR - RN7SL854P	ENSG00000116678	ENSG00000239319		23156	96343	rs4655772-A	rs4655772	0	4655772	intergenic_variant	1	0.467967	6e-10	9.22185		0.0257667	[0.018-0.034] unit decrease	NR [11722792] (imputed)	N
3	rs11208700	1	66133443	rs11208700	2020-09-21	32888493	Chen MH	2020-09-01	Cell	www.ncbi.nlm.nih.gov/pubmed/32888493	Trans-ethnic and Ancestry-Specific Blood-Cell Genetics in 746,667 Individuals from 5 Global Populations.	Monocyte count	521,594 European ancestry individuals	NA	1p31.3	NR	LEPR - RN7SL854P	ENSG00000116678	ENSG00000239319		26201	93298	rs11208700-T	rs11208700	0	11208700	intergenic_variant	1	0.532139	1e-12	12		0.013813	[0.01-0.0176] SD unit decrease	Affymetrix, Illumina [50262088] (imputed)	N
3	rs11208700	1	66133443	rs11208700	2020-09-18	32888494	Vuckovic D	2020-09-01	Cell	www.ncbi.nlm.nih.gov/pubmed/32888494	The Polygenic and Monogenic Basis of Blood Traits and Diseases.	Monocyte count	408,112 British individuals	NA	1p31.3	intergenic	LEPR - RN7SL854P	ENSG00000116678	ENSG00000239319		26201	93298	rs11208700-A	rs11208700	0	11208700	intergenic_variant	1	0.469647	8e-11	10.0969		0.014425	[0.01-0.019] unit decrease	Affymetrix [93095623] (imputed)	N
3	rs11208700	1	66133443	rs11208700	2022-11-17	34887591	Graham SE	2021-12-09	Nature	www.ncbi.nlm.nih.gov/pubmed/34887591	The power of genetic diversity in genome-wide association studies of lipids.	Total cholesterol levels	40,963 South Asian ancestry individuals, 48,057 Hispanic individuals, 99,432 Admixed African or African ancestry individuals, 146,492 East Asian ancestry individuals, 1,320,016 European ancestry individuals	NA	1p31.3		LEPR - RN7SL854P	ENSG00000116678	ENSG00000239319		26201	93298	rs11208700-?	rs11208700	0	11208700	intergenic_variant	1	NR	3e-13	12.5229		NA		NR [52000000] (imputed)	N
3	rs7535217	1	66137192	rs34293785	2017-08-30	27863252	Astle WJ	2016-11-17	Cell	www.ncbi.nlm.nih.gov/pubmed/27863252	The Allelic Landscape of Human Blood Cell Trait Variation and Links to Common Complex Disease.	Sum neutrophil eosinophil counts	170,384 European ancestry individuals	NA	1p31.3	intergenic	LEPR - RN7SL854P	ENSG00000116678	ENSG00000239319		29950	89549	rs34293785-C	rs34293785	0	34293785	intergenic_variant	1	0.3663	6e-37	36.2218		0.0474444	[0.04-0.055] unit decrease	Affymetrix [~ 2500000] (imputed)	N
3	rs7535217	1	66137192	rs34293785	2017-08-30	27863252	Astle WJ	2016-11-17	Cell	www.ncbi.nlm.nih.gov/pubmed/27863252	The Allelic Landscape of Human Blood Cell Trait Variation and Links to Common Complex Disease.	Granulocyte percentage of myeloid white cells	169,545 European ancestry individuals	NA	1p31.3	intergenic	LEPR - RN7SL854P	ENSG00000116678	ENSG00000239319		29950	89549	rs34293785-C	rs34293785	0	34293785	intergenic_variant	1	0.3664	7e-16	15.1549		0.0300597	[0.023-0.037] unit decrease	Affymetrix [~ 2500000] (imputed)	N
3	rs7535217	1	66137192	rs34293785	2017-08-30	27863252	Astle WJ	2016-11-17	Cell	www.ncbi.nlm.nih.gov/pubmed/27863252	The Allelic Landscape of Human Blood Cell Trait Variation and Links to Common Complex Disease.	White blood cell count	172,435 European ancestry individuals	NA	1p31.3	intergenic	LEPR - RN7SL854P	ENSG00000116678	ENSG00000239319		29950	89549	rs34293785-C	rs34293785	0	34293785	intergenic_variant	1	0.3663	1e-34	34		0.0458313	[0.039-0.053] unit decrease	Affymetrix [~ 2500000] (imputed)	N
3	rs7535217	1	66137192	rs34293785	2017-08-30	27863252	Astle WJ	2016-11-17	Cell	www.ncbi.nlm.nih.gov/pubmed/27863252	The Allelic Landscape of Human Blood Cell Trait Variation and Links to Common Complex Disease.	Monocyte percentage of white cells	170,494 European ancestry individuals	NA	1p31.3	intergenic	LEPR - RN7SL854P	ENSG00000116678	ENSG00000239319		29950	89549	rs34293785-C	rs34293785	0	34293785	intergenic_variant	1	0.3664	3e-10	9.52288		0.0234506	[0.016-0.031] unit increase	Affymetrix [~ 2500000] (imputed)	N
3	rs7535217	1	66137192	rs34293785	2017-08-30	27863252	Astle WJ	2016-11-17	Cell	www.ncbi.nlm.nih.gov/pubmed/27863252	The Allelic Landscape of Human Blood Cell Trait Variation and Links to Common Complex Disease.	Neutrophil count	170,702 European ancestry individuals	NA	1p31.3	intergenic	LEPR - RN7SL854P	ENSG00000116678	ENSG00000239319		29950	89549	rs34293785-C	rs34293785	0	34293785	intergenic_variant	1	0.3663	7e-37	36.1549		0.0473379	[0.04-0.055] unit decrease	Affymetrix [~ 2500000] (imputed)	N
3	rs7535217	1	66137192	rs34293785	2017-08-30	27863252	Astle WJ	2016-11-17	Cell	www.ncbi.nlm.nih.gov/pubmed/27863252	The Allelic Landscape of Human Blood Cell Trait Variation and Links to Common Complex Disease.	Sum basophil neutrophil counts	170,143 European ancestry individuals	NA	1p31.3	intergenic	LEPR - RN7SL854P	ENSG00000116678	ENSG00000239319		29950	89549	rs34293785-C	rs34293785	0	34293785	intergenic_variant	1	0.3663	4e-37	36.3979		0.0475781	[0.04-0.055] unit decrease	Affymetrix [~ 2500000] (imputed)	N
3	rs7535217	1	66137192	rs34293785	2017-08-30	27863252	Astle WJ	2016-11-17	Cell	www.ncbi.nlm.nih.gov/pubmed/27863252	The Allelic Landscape of Human Blood Cell Trait Variation and Links to Common Complex Disease.	Neutrophil percentage of white cells	171,542 European ancestry individuals	NA	1p31.3	intergenic	LEPR - RN7SL854P	ENSG00000116678	ENSG00000239319		29950	89549	rs34293785-C	rs34293785	0	34293785	intergenic_variant	1	0.3664	1e-13	13		0.0276318	[0.02-0.035] unit decrease	Affymetrix [~ 2500000] (imputed)	N
3	rs7535217	1	66137239	rs35945185	2021-03-22	33536631	Bell S	2021-02-03	Commun Biol	www.ncbi.nlm.nih.gov/pubmed/33536631	A genome-wide meta-analysis yields 46 new loci associating with biomarkers of iron homeostasis.	Iron status biomarkers (iron levels)	163,511 European ancestry individuals	NA	1p31.3	LEPR	LEPR - RN7SL854P	ENSG00000116678	ENSG00000239319		29997	89502	rs35945185-A	rs35945185	0	35945185	intergenic_variant	1	0.365	2e-13	12.699		0.031	[0.023-0.039] SD increase	Affymetrix, Illumina [40000000] (imputed)	N
3	rs7535217	1	66138211	rs11208706	2020-09-18	32888494	Vuckovic D	2020-09-01	Cell	www.ncbi.nlm.nih.gov/pubmed/32888494	The Polygenic and Monogenic Basis of Blood Traits and Diseases.	Mean corpuscular hemoglobin	408,112 British individuals	NA	1p31.3		LEPR - RN7SL854P	ENSG00000116678	ENSG00000239319		30969	88530	rs11208706-G	rs11208706	0	11208706	intergenic_variant	1	0.369651	3e-11	10.5229		0.0158525	[0.011-0.021] unit increase	Affymetrix [93095623] (imputed)	N
3	rs7535217	1	66138211	rs11208706	2022-04-27	35213538	Richardson TG	2022-02-25	PLoS Biol	www.ncbi.nlm.nih.gov/pubmed/35213538	Characterising metabolomic signatures of lipid-modifying therapies through drug target mendelian randomisation.	Concentration of HDL particles	115,082 European ancestry individuals	NA	1p31.3		LEPR - RN7SL854P	ENSG00000116678	ENSG00000239319		30969	88530	rs11208706-T	rs11208706	0	11208706	intergenic_variant	1	0.630676	4e-10	9.39794		0.0251577	[0.017-0.033] unit decrease	NR [11722792] (imputed)	N
3	rs7535217	1	66138211	rs11208706	2022-04-27	35213538	Richardson TG	2022-02-25	PLoS Biol	www.ncbi.nlm.nih.gov/pubmed/35213538	Characterising metabolomic signatures of lipid-modifying therapies through drug target mendelian randomisation.	Apolipoprotein A1 levels	115,082 European ancestry individuals	NA	1p31.3		LEPR - RN7SL854P	ENSG00000116678	ENSG00000239319		30969	88530	rs11208706-T	rs11208706	0	11208706	intergenic_variant	1	0.630676	1e-08	8		0.0223827	[0.015-0.03] unit decrease	NR [11722792] (imputed)	N
3	rs7535217	1	66138211	rs11208706	2022-04-27	35213538	Richardson TG	2022-02-25	PLoS Biol	www.ncbi.nlm.nih.gov/pubmed/35213538	Characterising metabolomic signatures of lipid-modifying therapies through drug target mendelian randomisation.	Concentration of medium HDL particles	115,082 European ancestry individuals	NA	1p31.3		LEPR - RN7SL854P	ENSG00000116678	ENSG00000239319		30969	88530	rs11208706-T	rs11208706	0	11208706	intergenic_variant	1	0.630676	4e-08	7.39794		0.0216275	[0.014-0.029] unit decrease	NR [11722792] (imputed)	N
3	rs1938500	1	66141502	rs1938500	2021-02-19	33547301	Chen VL	2021-02-05	Nat Commun	www.ncbi.nlm.nih.gov/pubmed/33547301	Genome-wide association study of serum liver enzymes implicates diverse metabolic and liver pathology.	Alanine aminotransferase levels	390,812 European ancestry individuals	134,154 East Asian ancestry individuals	1p31.3	LEPR, PDE4B	LEPR - RN7SL854P	ENSG00000116678	ENSG00000239319		34260	85239	rs1938500-T	rs1938500	0	1938500	intergenic_variant	1	0.19	3e-11	10.5229		6.67	z-score increase	Affymetrix [4312306] (imputed)	N
3	rs1938500	1	66141502	rs1938500	2021-02-19	33547301	Chen VL	2021-02-05	Nat Commun	www.ncbi.nlm.nih.gov/pubmed/33547301	Genome-wide association study of serum liver enzymes implicates diverse metabolic and liver pathology.	Aspartate aminotransferase levels	389,565 European ancestry individuals	134,182 East Asian ancestry individuals	1p31.3	LEPR, PDE4B	LEPR - RN7SL854P	ENSG00000116678	ENSG00000239319		34260	85239	rs1938500-T	rs1938500	0	1938500	intergenic_variant	1	0.19	9e-13	12.0458		7.15	z-score increase	Affymetrix [4314223] (imputed)	N
3	rs1938500	1	66142530	rs4655779	2021-10-13	29878111	Kocarnik JM	2018-08-01	Hum Mol Genet	www.ncbi.nlm.nih.gov/pubmed/29878111	Discovery, fine-mapping, and conditional analyses of genetic variants associated with C-reactive protein in multiethnic populations using the Metabochip in the Population Architecture using Genomics and Epidemiology (PAGE) study.	C-reactive protein levels	15,895 Hispanic individuals, 12,817 African American individuals, 1,252 Asian or Oceanian ancestry individuals, 539 Native American ancestry individuals	NA	1p31.3	LEPR	LEPR - RN7SL854P	ENSG00000116678	ENSG00000239319		35288	84211	rs4655779-A	rs4655779	0	4655779	intergenic_variant	1	0.6512	4e-18	17.3979		0.0903	[0.07-0.111] unit increase	Illumina [~ 200000]	N
3	rs1938500	1	66142627	rs11208708	2021-12-14	34594039	Sakaue S	2021-09-30	Nat Genet	www.ncbi.nlm.nih.gov/pubmed/34594039	A cross-population atlas of genetic associations for 220 human phenotypes.	Hemoglobin	350,474 European ancestry individuals, 152,447 East Asian ancestry individuals	NA	1p31.3		LEPR - RN7SL854P	ENSG00000116678	ENSG00000239319		35385	84114	rs11208708-C	rs11208708	0	11208708	intergenic_variant	1	NR	3e-09	8.52288		0.0141	[0.0094-0.0188] unit increase	Affymetrix, Illumina [20538521] (imputed)	N
3	rs1938500	1	66142627	rs11208708	2021-12-14	34594039	Sakaue S	2021-09-30	Nat Genet	www.ncbi.nlm.nih.gov/pubmed/34594039	A cross-population atlas of genetic associations for 220 human phenotypes.	Mean corpuscular hemoglobin	350,472 European ancestry individuals, 128,028 East Asian ancestry individuals	NA	1p31.3		LEPR - RN7SL854P	ENSG00000116678	ENSG00000239319		35385	84114	rs11208708-C	rs11208708	0	11208708	intergenic_variant	1	NR	2e-19	18.699		0.0267	[0.021-0.033] unit increase	Affymetrix, Illumina [20535878] (imputed)	N
3	rs11208700	1	66143044	rs4655783	2020-09-21	32888493	Chen MH	2020-09-01	Cell	www.ncbi.nlm.nih.gov/pubmed/32888493	Trans-ethnic and Ancestry-Specific Blood-Cell Genetics in 746,667 Individuals from 5 Global Populations.	Lymphocyte count	524,923 European ancestry individuals	NA	1p31.3	NR	LEPR - RN7SL854P	ENSG00000116678	ENSG00000239319		35802	83697	rs4655783-C	rs4655783	0	4655783	intergenic_variant	1	0.532769	2e-22	21.699		0.018533	[0.015-0.022] SD unit decrease	Affymetrix, Illumina [50265552] (imputed)	N
3	rs11208700	1	66143044	rs4655783	2020-09-21	32888493	Chen MH	2020-09-01	Cell	www.ncbi.nlm.nih.gov/pubmed/32888493	Trans-ethnic and Ancestry-Specific Blood-Cell Genetics in 746,667 Individuals from 5 Global Populations.	Mean platelet volume	460,935 European ancestry individuals	NA	1p31.3	NR	LEPR - RN7SL854P	ENSG00000116678	ENSG00000239319		35802	83697	rs4655783-T	rs4655783	0	4655783	intergenic_variant	1	0.468547	2e-11	10.699		0.012937	[0.0092-0.0167] SD unit increase	Affymetrix, Illumina [49660172] (imputed)	N
3	rs11208700	1	66143044	rs4655783	2020-09-21	32888493	Chen MH	2020-09-01	Cell	www.ncbi.nlm.nih.gov/pubmed/32888493	Trans-ethnic and Ancestry-Specific Blood-Cell Genetics in 746,667 Individuals from 5 Global Populations.	Mean platelet volume	484,042 African American or Afro-Caribbean, African ancestry, European ancestry, East Asian ancestry, Hispanic or Latin American and South Asian ancestry individuals	NA	1p31.3	NR	LEPR - RN7SL854P	ENSG00000116678	ENSG00000239319		35802	83697	rs4655783-T	rs4655783	0	4655783	intergenic_variant	1	0.466674	2e-10	9.69897		NA		Affymetrix, Illumina [17210439] (imputed)	N
3	rs11208700	1	66143044	rs4655783	2022-04-27	35213538	Richardson TG	2022-02-25	PLoS Biol	www.ncbi.nlm.nih.gov/pubmed/35213538	Characterising metabolomic signatures of lipid-modifying therapies through drug target mendelian randomisation.	Cholesteryl ester levels in large LDL	115,082 European ancestry individuals	NA	1p31.3		LEPR - RN7SL854P	ENSG00000116678	ENSG00000239319		35802	83697	rs4655783-T	rs4655783	0	4655783	intergenic_variant	1	0.468174	2e-08	7.69897		0.0231645	[0.015-0.031] unit decrease	NR [11722792] (imputed)	N
3	rs11208700	1	66143044	rs4655783	2022-04-27	35213538	Richardson TG	2022-02-25	PLoS Biol	www.ncbi.nlm.nih.gov/pubmed/35213538	Characterising metabolomic signatures of lipid-modifying therapies through drug target mendelian randomisation.	Total lipid levels in large LDL	115,082 European ancestry individuals	NA	1p31.3		LEPR - RN7SL854P	ENSG00000116678	ENSG00000239319		35802	83697	rs4655783-T	rs4655783	0	4655783	intergenic_variant	1	0.468174	3e-08	7.52288		0.0228167	[0.015-0.031] unit decrease	NR [11722792] (imputed)	N
3	rs11208700	1	66143044	rs4655783	2022-04-27	35213538	Richardson TG	2022-02-25	PLoS Biol	www.ncbi.nlm.nih.gov/pubmed/35213538	Characterising metabolomic signatures of lipid-modifying therapies through drug target mendelian randomisation.	Phosphatidylcholine levels	115,006 European ancestry individuals	NA	1p31.3		LEPR - RN7SL854P	ENSG00000116678	ENSG00000239319		35802	83697	rs4655783-T	rs4655783	0	4655783	intergenic_variant	1	0.46819	2e-10	9.69897		0.0247879	[0.017-0.032] unit decrease	NR [11722792] (imputed)	N
3	rs1938500	1	66144876	rs10158937	2020-09-21	32888493	Chen MH	2020-09-01	Cell	www.ncbi.nlm.nih.gov/pubmed/32888493	Trans-ethnic and Ancestry-Specific Blood-Cell Genetics in 746,667 Individuals from 5 Global Populations.	Mean corpuscular volume	696,882 African American or Afro-Caribbean, African ancestry, European ancestry, East Asian ancestry, Hispanic or Latin American and South Asian ancestry individuals	NA	1p31.3	NR	LEPR - RN7SL854P	ENSG00000116678	ENSG00000239319		37634	81865	rs10158937-C	rs10158937	0	10158937	intergenic_variant	1	0.303983	8e-28	27.0969		NA		Affymetrix, Illumina [24246363] (imputed)	N
3	rs1938500	1	66146246	rs12026918	2019-02-08	30595370	Kichaev G	2018-12-27	Am J Hum Genet	www.ncbi.nlm.nih.gov/pubmed/30595370	Leveraging Polygenic Functional Enrichment to Improve GWAS Power.	Mean corpuscular hemoglobin	approximately 443,000 European ancestry individuals	NA	1p31.3		LEPR - RN7SL854P	ENSG00000116678	ENSG00000239319		39004	80495	rs12026918-?	rs12026918	0	12026918	intergenic_variant	1	NR	2e-38	37.699		NA		NR [~ 8900000] (imputed)	N
3	rs12039953	1	66148652	rs11208712	2020-09-18	32888494	Vuckovic D	2020-09-01	Cell	www.ncbi.nlm.nih.gov/pubmed/32888494	The Polygenic and Monogenic Basis of Blood Traits and Diseases.	White blood cell count	408,112 British individuals	NA	1p31.3	NR	LEPR - RN7SL854P	ENSG00000116678	ENSG00000239319		41410	78089	rs11208712-C	rs11208712	0	11208712	intergenic_variant	1	0.355596	2e-48	47.699		0.0356547	[0.031-0.04] unit decrease	Affymetrix [93095623] (imputed)	N
3	rs12039953	1	66149341	rs10889574	2020-09-18	32888494	Vuckovic D	2020-09-01	Cell	www.ncbi.nlm.nih.gov/pubmed/32888494	The Polygenic and Monogenic Basis of Blood Traits and Diseases.	Lymphocyte count	408,112 British individuals	NA	1p31.3		LEPR - RN7SL854P	ENSG00000116678	ENSG00000239319		42099	77400	rs10889574-A	rs10889574	0	10889574	intergenic_variant	1	0.355559	7e-22	21.1549		0.0221415	[0.018-0.027] unit decrease	Affymetrix [93095623] (imputed)	N
3	rs12039953	1	66149341	rs10889574	2020-09-21	32888493	Chen MH	2020-09-01	Cell	www.ncbi.nlm.nih.gov/pubmed/32888493	Trans-ethnic and Ancestry-Specific Blood-Cell Genetics in 746,667 Individuals from 5 Global Populations.	Neutrophil count	627,215 African American or Afro-Caribbean, African ancestry, European ancestry, East Asian ancestry, Hispanic or Latin American and South Asian ancestry individuals	NA	1p31.3	NR	LEPR - RN7SL854P	ENSG00000116678	ENSG00000239319		42099	77400	rs10889574-A	rs10889574	0	10889574	intergenic_variant	1	0.410983	5e-100	99.301		NA		Affymetrix, Illumina [23114412] (imputed)	N
3	rs12039953	1	66149341	rs10889574	2019-02-08	30595370	Kichaev G	2018-12-27	Am J Hum Genet	www.ncbi.nlm.nih.gov/pubmed/30595370	Leveraging Polygenic Functional Enrichment to Improve GWAS Power.	White blood cell count	approximately 444,000 European ancestry individuals	NA	1p31.3		LEPR - RN7SL854P	ENSG00000116678	ENSG00000239319		42099	77400	rs10889574-?	rs10889574	0	10889574	intergenic_variant	1	NR	6e-83	82.2218		NA		NR [~ 8900000] (imputed)	N
3	rs12039953	1	66149341	rs10889574	2020-09-21	32888493	Chen MH	2020-09-01	Cell	www.ncbi.nlm.nih.gov/pubmed/32888493	Trans-ethnic and Ancestry-Specific Blood-Cell Genetics in 746,667 Individuals from 5 Global Populations.	White blood cell count	746,667 African American or Afro-Caribbean, African ancestry, European ancestry, East Asian ancestry, Hispanic or Latin American and South Asian ancestry individuals	NA	1p31.3	NR	LEPR - RN7SL854P	ENSG00000116678	ENSG00000239319		42099	77400	rs10889574-A	rs10889574	0	10889574	intergenic_variant	1	0.455637	2e-106	105.699		NA		Affymetrix, Illumina [24649327] (imputed)	N
3	rs12039953	1	66149341	rs10889574	2020-09-21	32888493	Chen MH	2020-09-01	Cell	www.ncbi.nlm.nih.gov/pubmed/32888493	Trans-ethnic and Ancestry-Specific Blood-Cell Genetics in 746,667 Individuals from 5 Global Populations.	White blood cell count	562,243 European ancestry individuals	NA	1p31.3	NR	LEPR - RN7SL854P	ENSG00000116678	ENSG00000239319		42099	77400	rs10889574-A	rs10889574	0	10889574	intergenic_variant	1	0.356606	7e-106	105.155		0.043688	[0.04-0.048] SD unit decrease	Affymetrix, Illumina [50601830] (imputed)	N
3	rs12039953	1	66149341	rs10889574	2021-12-13	34469753	Kachuri L	2021-08-26	Am J Hum Genet	www.ncbi.nlm.nih.gov/pubmed/34469753	Genetic determinants of blood-cell traits influence susceptibility to childhood acute lymphoblastic leukemia.	Basophil count	234,678 European ancestry individuals	100,513 European ancestry individuals	1p31.3		LEPR - RN7SL854P	ENSG00000116678	ENSG00000239319		42099	77400	rs10889574-G	rs10889574	0	10889574	intergenic_variant	1	0.644	3e-12	11.5229		NA		Affymetrix [10369434] (imputed)	N
3	rs12039953	1	66149341	rs10889574	2021-12-13	34469753	Kachuri L	2021-08-26	Am J Hum Genet	www.ncbi.nlm.nih.gov/pubmed/34469753	Genetic determinants of blood-cell traits influence susceptibility to childhood acute lymphoblastic leukemia.	Neutrophil count	234,802 European ancestry individuals	100,556 European ancestry individuals	1p31.3		LEPR - RN7SL854P	ENSG00000116678	ENSG00000239319		42099	77400	rs10889574-G	rs10889574	0	10889574	intergenic_variant	1	0.644	2e-40	39.699		NA		Affymetrix [10369434] (imputed)	N
3	rs12039953	1	66149341	rs10889574	2021-12-13	34469753	Kachuri L	2021-08-26	Am J Hum Genet	www.ncbi.nlm.nih.gov/pubmed/34469753	Genetic determinants of blood-cell traits influence susceptibility to childhood acute lymphoblastic leukemia.	Monocyte count	234,690 European ancestry individuals	100,494 European ancestry individuals	1p31.3		LEPR - RN7SL854P	ENSG00000116678	ENSG00000239319		42099	77400	rs10889574-G	rs10889574	0	10889574	intergenic_variant	1	0.644	7e-09	8.1549		NA		Affymetrix [10369434] (imputed)	N
3	rs12039953	1	66149341	rs10889574	2021-12-13	34469753	Kachuri L	2021-08-26	Am J Hum Genet	www.ncbi.nlm.nih.gov/pubmed/34469753	Genetic determinants of blood-cell traits influence susceptibility to childhood acute lymphoblastic leukemia.	Lymphocyte count	234,778 European ancestry individuals	100,554 European ancestry individuals	1p31.3		LEPR - RN7SL854P	ENSG00000116678	ENSG00000239319		42099	77400	rs10889574-G	rs10889574	0	10889574	intergenic_variant	1	0.644	3e-13	12.5229		NA		Affymetrix [10369434] (imputed)	N
3	rs55953331	1	66150510	rs55953331	2020-09-18	32888494	Vuckovic D	2020-09-01	Cell	www.ncbi.nlm.nih.gov/pubmed/32888494	The Polygenic and Monogenic Basis of Blood Traits and Diseases.	Lymphocyte percentage of white cells	408,112 British individuals	NA	1p31.3		LEPR - RN7SL854P	ENSG00000116678	ENSG00000239319		43268	76231	rs55953331-A	rs55953331	0	55953331	intergenic_variant	1	0.148317	4e-10	9.39794		0.0203987	[0.014-0.027] unit decrease	Affymetrix [93095623] (imputed)	N
3	rs12039953	1	66153363	rs4655582	2017-06-01	28107422	de Vries PS	2017-01-20	PLoS One	www.ncbi.nlm.nih.gov/pubmed/28107422	Comparison of HapMap and 1000 Genomes Reference Panels in a Large-Scale Genome-Wide Association Study.	Fibrinogen levels	91,953 European ancestry individuals (imputed to HapMap)		1p31.3	LEPR, PDE4B	LEPR - RN7SL854P	ENSG00000116678	ENSG00000239319		46121	73378	rs4655582-?	rs4655582	0	4655582	regulatory_region_variant	1	NR	5e-11	10.301		0.0069	unit increase	Affymetrix, Illumina [2749429] (imputed)	N
3	rs11208700	1	66153933	rs12022410	2021-10-13	29878111	Kocarnik JM	2018-08-01	Hum Mol Genet	www.ncbi.nlm.nih.gov/pubmed/29878111	Discovery, fine-mapping, and conditional analyses of genetic variants associated with C-reactive protein in multiethnic populations using the Metabochip in the Population Architecture using Genomics and Epidemiology (PAGE) study.	C-reactive protein levels	15,895 Hispanic individuals, 12,817 African American individuals, 1,252 Asian or Oceanian ancestry individuals, 539 Native American ancestry individuals	NA	1p31.3	LEPR	LEPR - RN7SL854P	ENSG00000116678	ENSG00000239319		46691	72808	rs12022410-A	rs12022410	0	12022410	regulatory_region_variant	1	0.4224	4e-12	11.3979	(HIS)	0.0944	[0.068-0.121] unit increase	Illumina [~ 200000]	N
3	rs11208700	1	66153933	rs12022410	2022-04-27	35213538	Richardson TG	2022-02-25	PLoS Biol	www.ncbi.nlm.nih.gov/pubmed/35213538	Characterising metabolomic signatures of lipid-modifying therapies through drug target mendelian randomisation.	Total cholines levels	115,006 European ancestry individuals	NA	1p31.3		LEPR - RN7SL854P	ENSG00000116678	ENSG00000239319		46691	72808	rs12022410-A	rs12022410	0	12022410	regulatory_region_variant	1	0.46779	1e-10	10		0.0252039	[0.018-0.033] unit decrease	NR [11722792] (imputed)	N
3	rs11208700	1	66153933	rs12022410	2022-04-27	35213538	Richardson TG	2022-02-25	PLoS Biol	www.ncbi.nlm.nih.gov/pubmed/35213538	Characterising metabolomic signatures of lipid-modifying therapies through drug target mendelian randomisation.	Cholesterol levels in large LDL	115,082 European ancestry individuals	NA	1p31.3		LEPR - RN7SL854P	ENSG00000116678	ENSG00000239319		46691	72808	rs12022410-A	rs12022410	0	12022410	regulatory_region_variant	1	0.467773	3e-08	7.52288		0.0227927	[0.015-0.031] unit decrease	NR [11722792] (imputed)	N
3	rs11208700	1	66153933	rs12022410	2022-04-27	35213538	Richardson TG	2022-02-25	PLoS Biol	www.ncbi.nlm.nih.gov/pubmed/35213538	Characterising metabolomic signatures of lipid-modifying therapies through drug target mendelian randomisation.	Total lipid levels in lipoprotein particles	115,082 European ancestry individuals	NA	1p31.3		LEPR - RN7SL854P	ENSG00000116678	ENSG00000239319		46691	72808	rs12022410-A	rs12022410	0	12022410	regulatory_region_variant	1	0.467773	3e-09	8.52288		0.0243547	[0.016-0.032] unit decrease	NR [11722792] (imputed)	N
3	rs11208700	1	66153933	rs12022410	2022-04-27	35213538	Richardson TG	2022-02-25	PLoS Biol	www.ncbi.nlm.nih.gov/pubmed/35213538	Characterising metabolomic signatures of lipid-modifying therapies through drug target mendelian randomisation.	Total concentration of lipoprotein particles	115,082 European ancestry individuals	NA	1p31.3		LEPR - RN7SL854P	ENSG00000116678	ENSG00000239319		46691	72808	rs12022410-A	rs12022410	0	12022410	regulatory_region_variant	1	0.467773	7e-11	10.1549		0.0255318	[0.018-0.033] unit decrease	NR [11722792] (imputed)	N
3	rs11208700	1	66153933	rs12022410	2022-04-27	35213538	Richardson TG	2022-02-25	PLoS Biol	www.ncbi.nlm.nih.gov/pubmed/35213538	Characterising metabolomic signatures of lipid-modifying therapies through drug target mendelian randomisation.	Total phospholipid levels in lipoprotein particles	115,082 European ancestry individuals	NA	1p31.3		LEPR - RN7SL854P	ENSG00000116678	ENSG00000239319		46691	72808	rs12022410-A	rs12022410	0	12022410	regulatory_region_variant	1	0.467773	4e-10	9.39794		0.0247589	[0.017-0.033] unit decrease	NR [11722792] (imputed)	N
3	rs11208700	1	66153933	rs12022410	2022-04-27	35213538	Richardson TG	2022-02-25	PLoS Biol	www.ncbi.nlm.nih.gov/pubmed/35213538	Characterising metabolomic signatures of lipid-modifying therapies through drug target mendelian randomisation.	Total cholesterol levels	115,082 European ancestry individuals	NA	1p31.3		LEPR - RN7SL854P	ENSG00000116678	ENSG00000239319		46691	72808	rs12022410-A	rs12022410	0	12022410	regulatory_region_variant	1	0.467773	4e-09	8.39794		0.0237714	[0.016-0.032] unit decrease	NR [11722792] (imputed)	N
3	rs11208700	1	66153933	rs12022410	2022-04-27	35213538	Richardson TG	2022-02-25	PLoS Biol	www.ncbi.nlm.nih.gov/pubmed/35213538	Characterising metabolomic signatures of lipid-modifying therapies through drug target mendelian randomisation.	Total esterified cholesterol levels	115,082 European ancestry individuals	NA	1p31.3		LEPR - RN7SL854P	ENSG00000116678	ENSG00000239319		46691	72808	rs12022410-A	rs12022410	0	12022410	regulatory_region_variant	1	0.467773	2e-09	8.69897		0.0240623	[0.016-0.032] unit decrease	NR [11722792] (imputed)	N
3	rs11208700	1	66153933	rs12022410	2022-04-27	35213538	Richardson TG	2022-02-25	PLoS Biol	www.ncbi.nlm.nih.gov/pubmed/35213538	Characterising metabolomic signatures of lipid-modifying therapies through drug target mendelian randomisation.	Total free cholesterol levels	115,082 European ancestry individuals	NA	1p31.3		LEPR - RN7SL854P	ENSG00000116678	ENSG00000239319		46691	72808	rs12022410-A	rs12022410	0	12022410	regulatory_region_variant	1	0.467773	3e-08	7.52288		0.0225371	[0.015-0.03] unit decrease	NR [11722792] (imputed)	N
3	rs11208700	1	66153933	rs12022410	2022-04-27	35213538	Richardson TG	2022-02-25	PLoS Biol	www.ncbi.nlm.nih.gov/pubmed/35213538	Characterising metabolomic signatures of lipid-modifying therapies through drug target mendelian randomisation.	Phosphoglycerides levels	115,006 European ancestry individuals	NA	1p31.3		LEPR - RN7SL854P	ENSG00000116678	ENSG00000239319		46691	72808	rs12022410-A	rs12022410	0	12022410	regulatory_region_variant	1	0.46779	2e-10	9.69897		0.0249373	[0.017-0.033] unit decrease	NR [11722792] (imputed)	N
3	rs11208700	1	66153933	rs12022410	2022-04-27	35213538	Richardson TG	2022-02-25	PLoS Biol	www.ncbi.nlm.nih.gov/pubmed/35213538	Characterising metabolomic signatures of lipid-modifying therapies through drug target mendelian randomisation.	Free cholesterol levels in small HDL	115,082 European ancestry individuals	NA	1p31.3		LEPR - RN7SL854P	ENSG00000116678	ENSG00000239319		46691	72808	rs12022410-A	rs12022410	0	12022410	regulatory_region_variant	1	0.467773	1e-11	11		0.0275368	[0.02-0.036] unit decrease	NR [11722792] (imputed)	N
3	rs11208700	1	66153933	rs12022410	2022-04-27	35213538	Richardson TG	2022-02-25	PLoS Biol	www.ncbi.nlm.nih.gov/pubmed/35213538	Characterising metabolomic signatures of lipid-modifying therapies through drug target mendelian randomisation.	Phospholipid levels in small HDL	115,082 European ancestry individuals	NA	1p31.3		LEPR - RN7SL854P	ENSG00000116678	ENSG00000239319		46691	72808	rs12022410-A	rs12022410	0	12022410	regulatory_region_variant	1	0.467773	2e-08	7.69897		0.0230721	[0.015-0.031] unit decrease	NR [11722792] (imputed)	N
3	rs1938500	1	66159001	rs11208719	2020-09-21	32888493	Chen MH	2020-09-01	Cell	www.ncbi.nlm.nih.gov/pubmed/32888493	Trans-ethnic and Ancestry-Specific Blood-Cell Genetics in 746,667 Individuals from 5 Global Populations.	Mean corpuscular hemoglobin	630,125 African American or Afro-Caribbean, African ancestry, European ancestry, East Asian ancestry, Hispanic or Latin American and South Asian ancestry individuals	NA	1p31.3	NR	LEPR - RN7SL854P	ENSG00000116678	ENSG00000239319		51759	67740	rs11208719-G	rs11208719	0	11208719	regulatory_region_variant	1	0.308043	1e-34	34		NA		Affymetrix, Illumina [20825802] (imputed)	N
3	rs11208700	1	66159301	rs4655794	2020-09-18	32888494	Vuckovic D	2020-09-01	Cell	www.ncbi.nlm.nih.gov/pubmed/32888494	The Polygenic and Monogenic Basis of Blood Traits and Diseases.	Mean platelet volume	408,112 British individuals	NA	1p31.3		LEPR - RN7SL854P	ENSG00000116678	ENSG00000239319		52059	67440	rs4655794-C	rs4655794	0	4655794	regulatory_region_variant	1	0.531732	3e-09	8.52288		0.0132636	[0.0089-0.0176] unit decrease	Affymetrix [93095623] (imputed)	N
3	rs1938500	1	66160433	rs6588156	2020-09-21	32888493	Chen MH	2020-09-01	Cell	www.ncbi.nlm.nih.gov/pubmed/32888493	Trans-ethnic and Ancestry-Specific Blood-Cell Genetics in 746,667 Individuals from 5 Global Populations.	Mean corpuscular hemoglobin concentration	642,173 African American or Afro-Caribbean, African ancestry, European ancestry, East Asian ancestry, Hispanic or Latin American and South Asian ancestry individuals	NA	1p31.3	NR	LEPR - RN7SL854P	ENSG00000116678	ENSG00000239319		53191	66308	rs6588156-G	rs6588156	0	6588156	intergenic_variant	1	0.687349	2e-10	9.69897		NA		Affymetrix, Illumina [21126107] (imputed)	N
3	rs7535217	1	66161461	rs4420065	2015-05-23	21300955	Dehghan A	2011-02-07	Circulation	www.ncbi.nlm.nih.gov/pubmed/21300955	Meta-analysis of genome-wide association studies in >80 000 subjects identifies multiple loci for C-reactive protein levels.	C-reactive protein levels	63,678 European ancestry individuals 1,792 Erasmus Rucphen individuals, 715 Orcadian individuals	16,540 European ancestry individuals	1p31.3	LEPR	LEPR - RN7SL854P	ENSG00000116678	ENSG00000239319		54219	65280	rs4420065-C	rs4420065	0	4420065	intergenic_variant	1	NR	4e-62	61.3979		0.09	[0.08-0.10] unit increase	Affymetrix, Illumina [~ 2500000] (imputed)	N
3	rs7535217	1	66161461	rs4420065	2019-07-02	31217584	Wojcik GL	2019-06-19	Nature	www.ncbi.nlm.nih.gov/pubmed/31217584	Genetic analyses of diverse populations improves discovery for complex traits.	C-reactive protein levels	8,349 African American individuals, 15,912 Hispanic/Latino individuals, 1,811 Asian ancestry individuals, 1,777 Native Hawaiian ancestry individuals, 574 Native American ancestry individuals, 97 individuals	NA	1p31.3	NR	LEPR - RN7SL854P	ENSG00000116678	ENSG00000239319		54219	65280	rs4420065-?	rs4420065	0	4420065	intergenic_variant	1	NR	7e-22	21.1549		0.0806225	[0.064-0.097] unit increase	Illumina [30861016] (imputed)	N
3	rs6688625	1	66161698	rs6688625	2020-09-21	32888493	Chen MH	2020-09-01	Cell	www.ncbi.nlm.nih.gov/pubmed/32888493	Trans-ethnic and Ancestry-Specific Blood-Cell Genetics in 746,667 Individuals from 5 Global Populations.	Hemoglobin concentration	746,431 African American or Afro-Caribbean, African ancestry, European ancestry, East Asian ancestry, Hispanic or Latin American and South Asian ancestry individuals	NA	1p31.3	NR	LEPR - RN7SL854P	ENSG00000116678	ENSG00000239319		54456	65043	rs6688625-T	rs6688625	0	6688625	intergenic_variant	1	0.23902	1e-13	13		NA		Affymetrix, Illumina [24653286] (imputed)	N
3	rs6688625	1	66161698	rs6688625	2021-06-09	33972514	Pazoki R	2021-05-10	Nat Commun	www.ncbi.nlm.nih.gov/pubmed/33972514	Genetic analysis in European ancestry individuals identifies 517 loci associated with liver enzymes.	Liver enzyme levels (alanine transaminase)	437,267 European ancestry individuals	315,572 European ancestry individuals	1p31.3	LEPR	LEPR - RN7SL854P	ENSG00000116678	ENSG00000239319		54456	65043	rs6688625-C	rs6688625	0	6688625	intergenic_variant	1	0.823499	7e-13	12.1549		0.00369705	[0.0027-0.0047] unit decrease	Affymetrix [13995440] (imputed)	N
3	rs6688625	1	66161698	rs6688625	2021-08-13	34315874	Ward LD	2021-07-27	Nat Commun	www.ncbi.nlm.nih.gov/pubmed/34315874	GWAS of serum ALT and AST reveals an association of SLC30A10 Thr95Ile with hypermanganesemia symptoms.	Alanine aminotransferase levels	387,859 British ancestry individuals, 10,635 Asian or Asian British individuals, 7,468 Black or Black British individuals, 2,338 Chinese ancestry individuals	NA	1p31.3	LEPR	LEPR - RN7SL854P	ENSG00000116678	ENSG00000239319		54456	65043	rs6688625-?	rs6688625	0	6688625	intergenic_variant	1	NR	2e-10	9.69897		0.0035	[0.0023-0.0047] unit increase	Affymetrix [21347608] (imputed)	N
3	rs6688625	1	66161698	rs6688625	2021-08-13	34315874	Ward LD	2021-07-27	Nat Commun	www.ncbi.nlm.nih.gov/pubmed/34315874	GWAS of serum ALT and AST reveals an association of SLC30A10 Thr95Ile with hypermanganesemia symptoms.	Aspartate aminotransferase levels	386,570 British ancestry individuals, 10,617 Asian or Asian British individuals, 7,426 Black or Black British individuals, 2,321 Chinese ancestry individuals	NA	1p31.3	LEPR	LEPR - RN7SL854P	ENSG00000116678	ENSG00000239319		54456	65043	rs6688625-?	rs6688625	0	6688625	intergenic_variant	1	NR	2e-15	14.699		0.0027	[0.0019-0.0035] unit increase	Affymetrix [21347608] (imputed)	N
3	rs7535217	1	66164327	rs4459081	2022-04-27	35213538	Richardson TG	2022-02-25	PLoS Biol	www.ncbi.nlm.nih.gov/pubmed/35213538	Characterising metabolomic signatures of lipid-modifying therapies through drug target mendelian randomisation.	Glycoprotein acetyls levels	115,082 European ancestry individuals	NA	1p31.3		LEPR - RN7SL854P	ENSG00000116678	ENSG00000239319		57085	62414	rs4459081-G	rs4459081	0	4459081	intergenic_variant	1	0.350215	2e-14	13.699		0.0328253	[0.024-0.041] unit decrease	NR [11722792] (imputed)	N
3	rs7535217	1	66164748	rs6663226	2022-11-17	34887591	Graham SE	2021-12-09	Nature	www.ncbi.nlm.nih.gov/pubmed/34887591	The power of genetic diversity in genome-wide association studies of lipids.	High density lipoprotein cholesterol levels	1,320,016 European ancestry individuals	NA	1p31.3		LEPR - RN7SL854P	ENSG00000116678	ENSG00000239319		57506	61993	rs6663226-A	rs6663226	0	6663226	upstream_gene_variant	1	0.63965	3e-08	7.52288		0.010488	[0.0077-0.0133] unit decrease	NR [52000000] (imputed)	N
3	rs1938500	1	66165836	rs4394621	2021-06-29	33462484	Sinnott-Armstrong N	2021-01-18	Nat Genet	www.ncbi.nlm.nih.gov/pubmed/33462484	Genetics of 35 blood and urine biomarkers in the UK Biobank.	Insulin-like growth factor 1 levels	340,567 European ancestry individuals, 5,974 African ancestry individuals, 7,283 South Asian ancestry individuals	NA	1p31.3	NR	LEPR - RN7SL854P	ENSG00000116678	ENSG00000239319		58594	60905	rs4394621-A	rs4394621	0	4394621	intergenic_variant	1	NR	2e-09	8.69897		0.0185	[0.012-0.025] unit decrease	Affymetrix [9000000] (imputed)	N
3	rs1938500	1	66165836	rs4394621	2021-06-29	33462484	Sinnott-Armstrong N	2021-01-18	Nat Genet	www.ncbi.nlm.nih.gov/pubmed/33462484	Genetics of 35 blood and urine biomarkers in the UK Biobank.	Serum alkaline phosphatase levels	342,535 European ancestry individuals, 6,019 African ancestry individuals, 7,337 South Asian ancestry individuals	NA	1p31.3	NR	LEPR - RN7SL854P	ENSG00000116678	ENSG00000239319		58594	60905	rs4394621-A	rs4394621	0	4394621	intergenic_variant	1	NR	2e-12	11.699		0.0216	[0.016-0.028] unit increase	Affymetrix [9000000] (imputed)	N
3	rs1938500	1	66165836	rs4394621	2021-06-29	33462484	Sinnott-Armstrong N	2021-01-18	Nat Genet	www.ncbi.nlm.nih.gov/pubmed/33462484	Genetics of 35 blood and urine biomarkers in the UK Biobank.	Aspartate aminotransferase levels	341,246 European ancestry individuals, 5,982 African ancestry individuals, 7,313 South Asian ancestry individuals	NA	1p31.3	NR	LEPR - RN7SL854P	ENSG00000116678	ENSG00000239319		58594	60905	rs4394621-A	rs4394621	0	4394621	intergenic_variant	1	NR	3e-19	18.5229		0.0276	[0.022-0.034] unit decrease	Affymetrix [9000000] (imputed)	N
3	rs1938500	1	66165836	rs4394621	2021-06-29	33462484	Sinnott-Armstrong N	2021-01-18	Nat Genet	www.ncbi.nlm.nih.gov/pubmed/33462484	Genetics of 35 blood and urine biomarkers in the UK Biobank.	C-reactive protein levels	341,805 European ancestry individuals, 6,006 African ancestry individuals, 7,316 South Asian ancestry individuals	NA	1p31.3	NR	LEPR - RN7SL854P	ENSG00000116678	ENSG00000239319		58594	60905	rs4394621-A	rs4394621	0	4394621	intergenic_variant	1	NR	9e-276	275.046		0.1088	[0.1-0.11] unit increase	Affymetrix [9000000] (imputed)	N
3	rs1938500	1	66165836	rs4394621	2021-06-29	33462484	Sinnott-Armstrong N	2021-01-18	Nat Genet	www.ncbi.nlm.nih.gov/pubmed/33462484	Genetics of 35 blood and urine biomarkers in the UK Biobank.	Alanine aminotransferase levels	342,387 European ancestry individuals, 6,017 African ancestry individuals, 7,325 South Asian ancestry individuals	NA	1p31.3	NR	LEPR - RN7SL854P	ENSG00000116678	ENSG00000239319		58594	60905	rs4394621-A	rs4394621	0	4394621	intergenic_variant	1	NR	3e-13	12.5229		0.0224	[0.016-0.028] unit decrease	Affymetrix [9000000] (imputed)	N
3	rs1938500	1	66165836	rs4394621	2021-06-29	33462484	Sinnott-Armstrong N	2021-01-18	Nat Genet	www.ncbi.nlm.nih.gov/pubmed/33462484	Genetics of 35 blood and urine biomarkers in the UK Biobank.	Serum albumin levels	313,032 European ancestry individuals, 5,573 African ancestry individuals, 6,687 South Asian ancestry individuals	NA	1p31.3	NR	LEPR - RN7SL854P	ENSG00000116678	ENSG00000239319		58594	60905	rs4394621-A	rs4394621	0	4394621	intergenic_variant	1	NR	7e-10	9.1549		0.0198	[0.014-0.026] unit decrease	Affymetrix [9000000] (imputed)	N
3	rs1938500	1	66168566	rs10889576	2022-08-04	35710981	Liu H	2022-06-16	Nat Genet	www.ncbi.nlm.nih.gov/pubmed/35710981	Epigenomic and transcriptomic analyses define core cell types, genes and targetable mechanisms for kidney disease.	Estimated glomerular filtration rate (creatinine)	1,205,871 European ancestry individuals, 168,300 East Asian ancestry individuals, 63,553 African ancestry individuals, 23,509 Hispanic or Latin American individuals, 22,103 African American individuals, 21,791 Central Asian or South Asian ancestry individuals, 1,502 Middle Eastern ancestry individuals, 939 other admixed ancestry individuals, 602 Native American ancestry individuals, 150 Asian anc…	NA	1p31.3		LEPR - RN7SL854P	ENSG00000116678	ENSG00000239319		61324	58175	rs10889576-C	rs10889576	0	10889576	upstream_gene_variant	1	0.714	8e-10	9.09691		6.141	z score increase	Affymetrix, Illumina [12653804] (imputed)	N
3	rs7535217	1	66169679	rs12753193	2009-01-14	19060910	Sabatti C	2008-12-07	Nat Genet	www.ncbi.nlm.nih.gov/pubmed/19060910	Genome-wide association analysis of metabolic traits in a birth cohort from a founder population.	Metabolic traits	4,763 Northern Finnish founder individuals	NA	1p31.3	LEPR	LEPR - RN7SL854P	ENSG00000116678	ENSG00000239319		62437	57062	rs12753193-G	rs12753193	0	12753193	non_coding_transcript_exon_variant	1	0.45	4e-07	6.39794	(CRP)	0.13	[-0.02-0.27] mmol/l decrease	Illumina [329091]	N
3	rs7535217	1	66169679	rs12753193	2019-07-02	31217584	Wojcik GL	2019-06-19	Nature	www.ncbi.nlm.nih.gov/pubmed/31217584	Genetic analyses of diverse populations improves discovery for complex traits.	C-reactive protein levels	8,349 African American individuals, 15,912 Hispanic/Latino individuals, 1,811 Asian ancestry individuals, 1,777 Native Hawaiian ancestry individuals, 574 Native American ancestry individuals, 97 individuals	NA	1p31.3	NR	LEPR - RN7SL854P	ENSG00000116678	ENSG00000239319		62437	57062	rs12753193-?	rs12753193	0	12753193	non_coding_transcript_exon_variant	1	NR	2e-21	20.699		0.0794516	[0.063-0.096] unit increase	Illumina [30861016] (imputed)	N
3	rs11208722	1	66171001	rs11208722	2017-02-25	27286809	Ligthart S	2016-06-10	BMC Genomics	www.ncbi.nlm.nih.gov/pubmed/27286809	Bivariate genome-wide association study identifies novel pleiotropic loci for lipids and inflammation.	C-reactive protein levels or triglyceride levels (pleiotropy)	65,000 individuals (C-reactive protein), 96,598 individuals (triglycerides)	NA	1p31.3	LEPR	LEPR - RN7SL854P	ENSG00000116678	ENSG00000239319		63759	55740	rs11208722-A	rs11208722	0	11208722	intron_variant	1	NR	8e-36	35.0969		NA		NR [25015711] (imputed)	N
3	rs4291477	1	66178918	rs7511672	2021-08-24	34021172	Christakoudi S	2021-05-21	Sci Rep	www.ncbi.nlm.nih.gov/pubmed/34021172	GWAS of allometric body-shape indices in UK Biobank identifies loci suggesting associations with morphogenesis, organogenesis, adrenal cell renewal and cancer.	Waist-to-hip ratio adjusted for BMI	219,872 British ancestry women	NA	1p31.3	RN7SL854P	LEPR - RN7SL854P	ENSG00000116678	ENSG00000239319		71676	47823	rs7511672-A	rs7511672	0	7511672	non_coding_transcript_exon_variant	1	NR	4e-08	7.39794		0.0154025	[0.0099-0.0209] unit increase	Affymetrix [319769] (imputed)	N
3	rs4291477	1	66178918	rs7511672	2022-05-11	35115687	Hautakangas H	2022-02-03	Nat Genet	www.ncbi.nlm.nih.gov/pubmed/35115687	Genome-wide analysis of 102,084 migraine cases identifies 123 risk loci and subtype-specific risk alleles.	Migraine	102,084 European ancestry cases, 771,257 European ancestry controls	NA	1p31.3		LEPR - RN7SL854P	ENSG00000116678	ENSG00000239319		71676	47823	rs7511672-G	rs7511672	0	7511672	non_coding_transcript_exon_variant	1	0.538291	1e-09	9		1.03175	[1.02-1.04] increase	Illumina [10843197] (imputed)	N
3	rs4291477	1	66191075	rs4291477	2020-09-21	32888493	Chen MH	2020-09-01	Cell	www.ncbi.nlm.nih.gov/pubmed/32888493	Trans-ethnic and Ancestry-Specific Blood-Cell Genetics in 746,667 Individuals from 5 Global Populations.	Monocyte count	639,696 African American or Afro-Caribbean, African ancestry, European ancestry, East Asian ancestry, Hispanic or Latin American and South Asian ancestry individuals	NA	1p31.3	NR	LEPR - RN7SL854P	ENSG00000116678	ENSG00000239319		83833	35666	rs4291477-A	rs4291477	0	4291477	regulatory_region_variant	1	0.560423	1e-10	10		NA		Affymetrix, Illumina [23467995] (imputed)	N
3	rs4077431	1	66313994	rs4347184	2017-11-10	28991256	Li Z	2017-10-09	Nat Genet	www.ncbi.nlm.nih.gov/pubmed/28991256	Genome-wide association analysis identifies 30 new susceptibility loci for schizophrenia.	Schizophrenia	7,699 Chinese ancestry cases, 35,476 European ancestry cases, 18,327 Chinese ancestry controls, 46,839 European ancestry controls	4,384 Chinese ancestry cases, 5,770 Chinese ancestry controls	1p31.3	intergenic	PDE4B			ENSG00000184588	NA	NA	rs4347184-T	rs4347184	0	4347184	intron_variant	0	NR	2e-07	6.69897		1.049	[1.03-1.07]	Affymetrix, Illumina [up to 5107227] (imputed)	N
3	rs4077431	1	66313994	rs4347184	2019-02-21	30285260	Ikeda M	2018-10-03	Schizophr Bull	www.ncbi.nlm.nih.gov/pubmed/30285260	Genome-Wide Association Study Detected Novel Susceptibility Genes for Schizophrenia and Shared Trans-Populations/Diseases Genetic Effect.	Schizophrenia	14,023 East Asian ancestry cases, 33,640 European ancestry cases, 31,505 East Asian ancestry controls, 43,456 European ancestry controls	NA	1p31.3	PDE4B	PDE4B			ENSG00000184588	NA	NA	rs4347184-T	rs4347184	0	4347184	intron_variant	0	NR	1e-07	7	(EA)	1.0598	[1.04-1.08]	Illumina [6627481] (imputed)	N
3	rs4077431	1	66313994	rs4347184	2019-02-21	30285260	Ikeda M	2018-10-03	Schizophr Bull	www.ncbi.nlm.nih.gov/pubmed/30285260	Genome-Wide Association Study Detected Novel Susceptibility Genes for Schizophrenia and Shared Trans-Populations/Diseases Genetic Effect.	Schizophrenia	14,023 East Asian ancestry cases, 33,640 European ancestry cases, 31,505 East Asian ancestry controls, 43,456 European ancestry controls	NA	1p31.3	PDE4B	PDE4B			ENSG00000184588	NA	NA	rs4347184-T	rs4347184	0	4347184	intron_variant	0	NR	1e-07	7		1.051	[1.03-1.07]	Illumina [6627481] (imputed)	N
3	rs4077431	1	66324118	rs6588168	2022-09-27	35396580	Trubetskoy V	2022-04-08	Nature	www.ncbi.nlm.nih.gov/pubmed/35396580	Mapping genomic loci implicates genes and synaptic biology in schizophrenia.	Schizophrenia	53,386 European ancestry cases, 77,258 European ancestry controls, 14,004 East Asian ancestry cases, 16,757 East Asian ancestry controls, 6,152 African American cases, 3,918 African American controls, 1,234 Latino cases, 3,090 Latino controls	1,979 European ancestry cases, 142,626 European ancestry controls	1p31.3		PDE4B			ENSG00000184588	NA	NA	rs6588168-C	rs6588168	0	6588168	intron_variant	0	0.485	4e-10	9.39794		0.95504	[0.94-0.97]	Affymetrix [7585078] (imputed)	N
3	rs12129719	1	66324512	rs12129719	2016-07-23	26198764	Goes FS	2015-07-21	Am J Med Genet B Neuropsychiatr Genet	www.ncbi.nlm.nih.gov/pubmed/26198764	Genome-wide association study of schizophrenia in Ashkenazi Jews.	Schizophrenia	592 Ashkenazi Jewish ancestry cases, 505 Ashkenazi Jewish ancestry controls, 36,989 cases, 113,075 controls	NA	1p31.3	NR	PDE4B			ENSG00000184588	NA	NA	rs12129719-A	rs12129719	0	12129719	intron_variant	0	NR	1e-06	6		1.05	[NR]	Illumina [7158791] (imputed)	N
3	rs2801578	1	66332655	rs2801578	2019-12-23	31740837	Lam M	2019-11-18	Nat Genet	www.ncbi.nlm.nih.gov/pubmed/31740837	Comparative genetic architectures of schizophrenia in East Asian and European populations.	Schizophrenia	22,778 East Asian ancestry cases, 35,362 East Asian ancestry controls, 33,640 European ancestry cases, 43,456 European ancestry controls	NA	1p31.3	NR	PDE4B			ENSG00000184588	NA	NA	rs2801578-?	rs2801578	0	2801578	intron_variant	0	NR	2e-10	9.69897		1.06184	[1.04-1.08]	Affymetrix, Illumina [12447948] (imputed)	N
3	rs2801578	1	66332655	rs2801578	2020-02-11	31835028	Cross-Disorder Group of the Psychiatric Genomics Consortium	2019-12-01	Cell	www.ncbi.nlm.nih.gov/pubmed/31835028	Genomic Relationships, Novel Loci, and Pleiotropic Mechanisms across Eight Psychiatric Disorders.	Anorexia nervosa, attention-deficit/hyperactivity disorder, autism spectrum disorder, bipolar disorder, major depression, obsessive-compulsive disorder, schizophrenia, or Tourette syndrome (pleiotropy)	19,009 European ancestry ADHD cases, 3,495 European ancestry anorexia cases, 18,381 European ancestry autism cases, 20,352 European ancestry bipolar disorder cases, 130,664 European ancestry major depression cases, 2,688 European ancestry OCD cases, 33,640 European ancestry schizophrenia cases, 4,645 European ancestry Tourette's cases, 494,162 European ancestry controls	NA	1p31.3	PDE4B	PDE4B			ENSG00000184588	NA	NA	rs2801578-?	rs2801578	0	2801578	intron_variant	0		3e-08	7.52288		NA		NR [6786993] (imputed)	N
3	rs2801578	1	66332655	rs2801578	2022-08-05	35835914	Watanabe K	2022-07-14	Nat Genet	www.ncbi.nlm.nih.gov/pubmed/35835914	Genome-wide meta-analysis of insomnia prioritizes genes associated with metabolic and psychiatric pathways.	Insomnia	593,724 European ancestry cases, 1,771,286 European ancestry controls	NA	1p31.3		PDE4B			ENSG00000184588	NA	NA	rs2801578-A	rs2801578	0	2801578	intron_variant	0	NR	1e-08	8		0.005	[0.003-0.007] unit increase	Illumina [10713943] (imputed)	N
3	rs2801578	1	66333877	rs2840677	2022-09-12	35851147	Adewuyi EO	2022-07-18	Commun Biol	www.ncbi.nlm.nih.gov/pubmed/35851147	A large-scale genome-wide cross-trait analysis reveals shared genetic architecture between Alzheimer's disease and gastrointestinal tract disorders.	Alzheimer's disease or gastroesophageal reflux disease and/or peptic ulcer disease	71,880 European ancestry Alzheimer's disease or AD-by-proxy cases, 90,175 European ancestry peptic ulcer disease and/or GERD and/or medications for their treatment cases, up to 749,530 European ancestry controls	NA	1p31.3		PDE4B			ENSG00000184588	NA	NA	rs2840677-A	rs2840677	0	2840677	intron_variant	0	NR	2e-08	7.69897		NA		NR [NR]	N
3	rs2801578	1	66333877	rs2840677	2022-09-12	35851147	Adewuyi EO	2022-07-18	Commun Biol	www.ncbi.nlm.nih.gov/pubmed/35851147	A large-scale genome-wide cross-trait analysis reveals shared genetic architecture between Alzheimer's disease and gastrointestinal tract disorders.	Alzheimer's disease or gastroesophageal reflux disease	71,880 European ancestry Alzheimer's disease or AD-by-proxy cases, 71,522 European ancestry GERD cases, up to 644,457 European ancestry controls	NA	1p31.3		PDE4B			ENSG00000184588	NA	NA	rs2840677-A	rs2840677	0	2840677	intron_variant	0	NR	9e-07	6.04576		NA		NR [NR]	N
3	rs3009868	1	66349013	rs6695557	2022-09-12	35851147	Adewuyi EO	2022-07-18	Commun Biol	www.ncbi.nlm.nih.gov/pubmed/35851147	A large-scale genome-wide cross-trait analysis reveals shared genetic architecture between Alzheimer's disease and gastrointestinal tract disorders.	Alzheimer's disease or gastroesophageal reflux disease and/or peptic ulcer disease	71,880 European ancestry Alzheimer's disease or AD-by-proxy cases, 90,175 European ancestry peptic ulcer disease and/or GERD and/or medications for their treatment cases, up to 749,530 European ancestry controls	NA	1p31.3		PDE4B			ENSG00000184588	NA	NA	rs6695557-A	rs6695557	0	6695557	intron_variant	0	NR	8e-09	8.09691		NA		NR [NR]	N
3	rs3009868	1	66354680	rs3009868	2022-09-12	35851147	Adewuyi EO	2022-07-18	Commun Biol	www.ncbi.nlm.nih.gov/pubmed/35851147	A large-scale genome-wide cross-trait analysis reveals shared genetic architecture between Alzheimer's disease and gastrointestinal tract disorders.	Alzheimer's disease or gastroesophageal reflux disease	71,880 European ancestry Alzheimer's disease or AD-by-proxy cases, 71,522 European ancestry GERD cases, up to 644,457 European ancestry controls	NA	1p31.3		PDE4B			ENSG00000184588	NA	NA	rs3009868-A	rs3009868	0	3009868	intron_variant	0	NR	2e-07	6.69897		NA		NR [NR]	N
4	rs12726401	1	196674714	rs2019727	2021-12-14	34260948	Cipriani V	2021-07-12	Am J Hum Genet	www.ncbi.nlm.nih.gov/pubmed/34260948	Beyond factor H: The impact of genetic-risk variants for age-related macular degeneration on circulating factor-H-like 1 and factor-H-related protein concentrations.	Complement factor H-related protein 1 levels	252 European ancestry individuals	NA	1q31.3		CFH			ENSG00000000971	NA	NA	rs2019727-A	rs2019727	0	2019727	intron_variant	0	NR	5e-41	40.301		17.771	[15.64-19.91] unit decrease	Illumina [NR] (imputed)	N
4	rs12726401	1	196674714	rs2019727	2022-10-24	36168886	Thareja G	2022-09-28	Hum Mol Genet	www.ncbi.nlm.nih.gov/pubmed/36168886	Differences and commonalities in the genetic architecture of protein quantitative trait loci in European and Arab populations.	Osteocalcin levels	2,935 Qatari ancestry individuals	NA	1q31.3		CFH			ENSG00000000971	NA	NA	rs2019727-A	rs2019727	0	2019727	intron_variant	0	0.318569	7e-19	18.1549		0.252967	[0.2-0.31] unit increase	NR [10004359]	N
4	rs12726401	1	196675356	rs2300429	2022-09-27	34814699	Katz DH	2021-11-24	Circulation	www.ncbi.nlm.nih.gov/pubmed/34814699	Whole Genome Sequence Analysis of the Plasma Proteome in Black Adults Provides Novel Insights Into Cardiovascular Disease.	Osteocalcin levels	1,852 African American or Afro-Caribbean individuals	1,688 African American or Afro-Caribbean, Hispanic or Latin American, Asian ancestry, European ancestry individuals	1q31.3		CFH			ENSG00000000971	NA	NA	rs2300429-?	rs2300429	0	2300429	intron_variant	0	NR	2e-14	13.699		0.22	[0.16-0.28] unit increase	Illumina [NR]	N
4	rs12726401	1	196679682	rs35617250	2020-11-24	33067605	Folkersen L	2020-10-16	Nat Metab	www.ncbi.nlm.nih.gov/pubmed/33067605	Genomic and drug target evaluation of 90 cardiovascular proteins in 30,931 individuals.	TNF-related apoptosis-inducing ligand levels	21,758 European ancestry individuals	9,173 individuals	1q31.3		CFH			ENSG00000000971	NA	NA	rs35617250-T	rs35617250	0	35617250	intron_variant	0	0.18	2e-16	15.699		0.1079	unit increase	Affymetrix, Illumina [20300000] (imputed)	N
4	rs12726401	1	196686918	rs6677604	2015-09-22	25305756	Kiryluk K	2014-10-12	Nat Genet	www.ncbi.nlm.nih.gov/pubmed/25305756	Discovery of new risk loci for IgA nephropathy implicates genes involved in immunity against intestinal pathogens.	IgA nephropathy	1,194 Han Chinese ancestry cases, 902 Han Chinese ancestry controls, 1,553 European ancestry cases, 3,050 European ancestry controls	2,491 East Asian ancestry cases, 1,780 East Asian ancestry controls, 2,420 European ancestry cases, 7,222 European ancestry controls	1q31.3	CFHR3, CFHR1	CFH			ENSG00000000971	NA	NA	rs6677604-G	rs6677604	0	6677604	intron_variant	0	0.8	5e-14	13.301		1.35	[NR]	Illumina [> 1000000] (imputed)	N
4	rs12726401	1	196686918	rs6677604	2015-09-22	25305756	Kiryluk K	2014-10-12	Nat Genet	www.ncbi.nlm.nih.gov/pubmed/25305756	Discovery of new risk loci for IgA nephropathy implicates genes involved in immunity against intestinal pathogens.	IgA nephropathy	1,194 Han Chinese ancestry cases, 902 Han Chinese ancestry controls, 1,553 European ancestry cases, 3,050 European ancestry controls	2,491 East Asian ancestry cases, 1,780 East Asian ancestry controls, 2,420 European ancestry cases, 7,222 European ancestry controls	1q31.3	CFHR3	CFH			ENSG00000000971	NA	NA	rs6677604-G	rs6677604	0	6677604	intron_variant	0	0.8	2e-09	8.69897	(EA)	1.3	[NR]	Illumina [> 1000000] (imputed)	N
4	rs12726401	1	196686918	rs6677604	2015-09-22	25305756	Kiryluk K	2014-10-12	Nat Genet	www.ncbi.nlm.nih.gov/pubmed/25305756	Discovery of new risk loci for IgA nephropathy implicates genes involved in immunity against intestinal pathogens.	IgA nephropathy	1,194 Han Chinese ancestry cases, 902 Han Chinese ancestry controls, 1,553 European ancestry cases, 3,050 European ancestry controls	2,491 East Asian ancestry cases, 1,780 East Asian ancestry controls, 2,420 European ancestry cases, 7,222 European ancestry controls	1q31.3	CFHR3	CFH			ENSG00000000971	NA	NA	rs6677604-G	rs6677604	0	6677604	intron_variant	0	0.93	7e-07	6.1549	(East Asian)	1.57	[NR]	Illumina [> 1000000] (imputed)	N
4	rs12726401	1	196686918	rs6677604	2011-04-12	21399633	Gharavi AG	2011-03-13	Nat Genet	www.ncbi.nlm.nih.gov/pubmed/21399633	Genome-wide association study identifies susceptibility loci for IgA nephropathy.	Nephropathy	1,194 Han Chinese ancestry cases, 902 Han Chinese ancestry controls	712 Han Chinese ancestry cases, 748 Han Chinese ancestry controls, 1,238 European ancestry cases, 1,172 European ancestry controls	1q31.3	CFHR1, CFHR4, CHFR2, CFHR3, CFHR5, CFH	CFH			ENSG00000000971	NA	NA	rs6677604-?	rs6677604	0	6677604	intron_variant	0	0.77 (EA)	3e-10	9.52288		1.47	[NR]	Illumina [498322]	N
4	rs12726401	1	196686918	rs6677604	2018-06-29	28714469	Langefeld CD	2017-07-17	Nat Commun	www.ncbi.nlm.nih.gov/pubmed/28714469	Transancestral mapping and genetic load in systemic lupus erythematosus.	Systemic lupus erythematosus	6,748 European ancestry cases, 11,516 European ancestry controls, 2,970 African American cases, 2,452 African American controls, 1,872 Hispanic cases, 2,016 Hispanic controls	NA	1q31.3	CFH	CFH			ENSG00000000971	NA	NA	rs6677604-?	rs6677604	0	6677604	intron_variant	0	NR	6e-06	5.22185		1.12	[1.07-1.17]	Illumina [at least 5000000] (imputed)	N
4	rs12726401	1	196686918	rs6677604	2022-04-11	28240269	Suhre K	2017-02-27	Nat Commun	www.ncbi.nlm.nih.gov/pubmed/28240269	Connecting genetic risk to disease end points through the human blood plasma proteome.	Complement factor H levels	997 European ancestry individuals	338 Greater Middle Eastern (Middle Eastern, North African or Persian), South Asian ancestry, Asian ancestry individuals	1q31.3		CFH			ENSG00000000971	NA	NA	rs6677604-?	rs6677604	0	6677604	intron_variant	0	NR	2e-13	12.699	(EA)	NA		Affymetrix [509946]	N
4	rs12726401	1	196698463	rs6689009	2021-02-19	33547301	Chen VL	2021-02-05	Nat Commun	www.ncbi.nlm.nih.gov/pubmed/33547301	Genome-wide association study of serum liver enzymes implicates diverse metabolic and liver pathology.	Aspartate aminotransferase levels	389,565 European ancestry individuals	134,182 East Asian ancestry individuals	1q31.3	CFH	CFH			ENSG00000000971	NA	NA	rs6689009-A	rs6689009	0	6689009	intron_variant	0	0.81	4e-10	9.39794		6.27	z-score increase	Affymetrix [4314223] (imputed)	N
4	rs12726401	1	196710916	rs16840522	2022-02-15	35078996	Gudjonsson A	2022-01-25	Nat Commun	www.ncbi.nlm.nih.gov/pubmed/35078996	A genome-wide association study of serum proteins reveals shared loci with common diseases.	Serum levels of protein GALK1	5,361 Icelandic ancestry individuals	NA	1q31.3		CFH			ENSG00000000971	NA	NA	rs16840522-C	rs16840522	0	16840522	non_coding_transcript_exon_variant	0	0.1676	6e-41	40.2218		0.329206	[0.28-0.38] unit decrease	Illumina [7506463] (imputed)	N
4	rs12726401	1	196721931	rs371960809	2021-12-14	34594039	Sakaue S	2021-09-30	Nat Genet	www.ncbi.nlm.nih.gov/pubmed/34594039	A cross-population atlas of genetic associations for 220 human phenotypes.	Aspartate aminotransferase levels	342,990 European ancestry individuals, 150,068 East Asian ancestry individuals	NA	1q31.3		CFH - CFHR3	ENSG00000000971	ENSG00000116785		5297	22012	rs371960809-T	rs371960809	0	371960809	intergenic_variant	1	NR	3e-10	9.52288		0.0172	[0.012-0.022] unit decrease	Affymetrix, Illumina [20538469] (imputed)	N
4	rs12726401	1	196729035	rs1092801	2018-07-05	29875488	Sun BB	2018-06-06	Nature	www.ncbi.nlm.nih.gov/pubmed/29875488	Genomic atlas of the human plasma proteome.	Blood protein levels	3,301 European ancestry individuals	NA	1q31.3	NR	CFH - CFHR3	ENSG00000000971	ENSG00000116785		12401	14908	rs1092801-C	rs1092801	0	1092801	intergenic_variant	1	0.169	2e-76	75.699	(Anaphase-promoting complex subunit 7, ANAPC7.11690.47.3)	0.61	[0.55-0.67] unit increase	Affymetrix [10572788] (imputed)	N
4	rs12726401	1	196729035	rs1092801	2018-07-05	29875488	Sun BB	2018-06-06	Nature	www.ncbi.nlm.nih.gov/pubmed/29875488	Genomic atlas of the human plasma proteome.	Blood protein levels	3,301 European ancestry individuals	NA	1q31.3	NR	CFH - CFHR3	ENSG00000000971	ENSG00000116785		12401	14908	rs1092801-C	rs1092801	0	1092801	intergenic_variant	1	0.169	9e-27	26.0458	(Endoplasmic reticulum mannosyl-oligosaccharide 1,2-alpha-mannosidase, MAN1B1.7071.23.4)	0.37	[0.31-0.43] unit increase	Affymetrix [10572788] (imputed)	N
4	rs12726401	1	196814850	rs148235292	2018-07-05	29875488	Sun BB	2018-06-06	Nature	www.ncbi.nlm.nih.gov/pubmed/29875488	Genomic atlas of the human plasma proteome.	Blood protein levels	3,301 European ancestry individuals	NA	1q31.3	CFHR2	CFHR1 - CFHR4	ENSG00000244414	ENSG00000134365		13531	42294	rs148235292-A	rs148235292	1	71631867	intergenic_variant	1	0.199	6e-18	17.2218	(Leukocyte immunoglobulin-like receptor subfamily A member 5, LILRA5.7787.25.3)	0.26	[0.2-0.32] unit increase	Affymetrix [10572788] (imputed)	N
4	rs12726401	1	196814850	rs148235292	2021-10-01	34260947	Lores-Motta L	2021-07-13	Am J Hum Genet	www.ncbi.nlm.nih.gov/pubmed/34260947	Common haplotypes at the CFH locus and low-frequency variants in CFHR2 and CFHR5 associate with systemic FHR concentrations and age-related macular degeneration.	Complement factor H-related protein 1 levels	402 European ancestry individuals	NA	1q31.3	CFHR1	CFHR1 - CFHR4	ENSG00000244414	ENSG00000134365		13531	42294	rs148235292-A	rs148235292	1	71631867	intergenic_variant	1	0.167	1e-57	57		1.376	[1.23-1.52] unit decrease	Illumina [9351109] (imputed)	N
4	rs12726401	1	196815711	rs71631868	2018-07-05	29875488	Sun BB	2018-06-06	Nature	www.ncbi.nlm.nih.gov/pubmed/29875488	Genomic atlas of the human plasma proteome.	Blood protein levels	3,301 European ancestry individuals	NA	1q31.3	CFHR2	CFHR1 - CFHR4	ENSG00000244414	ENSG00000134365		14392	41433	rs71631868-C	rs71631868	0	71631868	intergenic_variant	1	0.206	3e-17	16.5229	(DNA repair protein XRCC4, XRCC4.9886.28.3)	0.26	[0.2-0.32] unit decrease	Affymetrix [10572788] (imputed)	N
4	rs12726401	1	196815863	rs76258418	2018-07-05	29875488	Sun BB	2018-06-06	Nature	www.ncbi.nlm.nih.gov/pubmed/29875488	Genomic atlas of the human plasma proteome.	Blood protein levels	3,301 European ancestry individuals	NA	1q31.3	NR	CFHR1 - CFHR4	ENSG00000244414	ENSG00000134365		14544	41281	rs76258418-T	rs76258418	0	76258418	intergenic_variant	1	0.156	2e-67	66.699	(NADH dehydrogenase [ubiquinone] iron-sulfur protein 4, mitochondrial, NDUFS4.10584.7.3)	0.6	[0.54-0.66] unit increase	Affymetrix [10572788] (imputed)	N
4	rs12726401	1	196815863	rs76258418	2018-07-05	29875488	Sun BB	2018-06-06	Nature	www.ncbi.nlm.nih.gov/pubmed/29875488	Genomic atlas of the human plasma proteome.	Blood protein levels	3,301 European ancestry individuals	NA	1q31.3	NR	CFHR1 - CFHR4	ENSG00000244414	ENSG00000134365		14544	41281	rs76258418-T	rs76258418	0	76258418	intergenic_variant	1	0.156	2e-238	237.699	(Leucine-rich repeat-containing protein 19, LRRC19.7014.27.3)	1.04	[0.98-1.1] unit decrease	Affymetrix [10572788] (imputed)	N
4	rs12726401	1	196819479	rs149369377	2018-07-05	29875488	Sun BB	2018-06-06	Nature	www.ncbi.nlm.nih.gov/pubmed/29875488	Genomic atlas of the human plasma proteome.	Blood protein levels	3,301 European ancestry individuals	NA	1q31.3	NR	CFHR1 - CFHR4	ENSG00000244414	ENSG00000134365		18160	37665	rs149369377-G	rs149369377	1	77226681	intron_variant	1	0.199	4e-17	16.3979	(DNA repair protein XRCC4, XRCC4.9886.28.3)	0.26	[0.2-0.32] unit decrease	Affymetrix [10572788] (imputed)	N
4	rs12726401	1	196819479	rs149369377	2021-12-14	34260948	Cipriani V	2021-07-12	Am J Hum Genet	www.ncbi.nlm.nih.gov/pubmed/34260948	Beyond factor H: The impact of genetic-risk variants for age-related macular degeneration on circulating factor-H-like 1 and factor-H-related protein concentrations.	Complement factor H-related protein 1 levels	252 European ancestry individuals	NA	1q31.3		CFHR1 - CFHR4	ENSG00000244414	ENSG00000134365		18160	37665	rs149369377-G	rs149369377	1	77226681	intron_variant	1	NR	3e-43	42.5229		18.153	[16.06-20.25] unit decrease	Illumina [NR] (imputed)	N
4	rs12726401	1	196821380	rs67908756	2018-07-05	29875488	Sun BB	2018-06-06	Nature	www.ncbi.nlm.nih.gov/pubmed/29875488	Genomic atlas of the human plasma proteome.	Blood protein levels	3,301 European ancestry individuals	NA	1q31.3	CFHR4	CFHR1 - CFHR4	ENSG00000244414	ENSG00000134365		20061	35764	rs67908756-G	rs67908756	0	67908756	intron_variant	1	0.194	4e-14	13.3979	(Calnexin, CANX.8834.58.3)	0.23	[0.17-0.29] unit decrease	Affymetrix [10572788] (imputed)	N
4	rs12726401	1	196821380	rs115094736, rs115094736	2022-03-28	35264221	Caron B	2022-03-09	Genome Med	www.ncbi.nlm.nih.gov/pubmed/35264221	Integrative genetic and immune cell analysis of plasma proteins in healthy donors identifies novel associations involving primary immune deficiency genes.	TFR1 plasma levels	400 French ancestry individuals	NA	1q31.3		CFHR1 - CFHR4	ENSG00000244414	ENSG00000134365		20061	35764	rs115094736-T, rs115094736-T	rs115094736, rs115094736	1	NA	intron_variant	1	NR	5e-29	28.301		0.229	[0.2-0.26] ug/mL decrease	Illumina [5201092] (imputed)	N
4	rs12726401	1	196821380	rs67908756	2022-02-15	35078996	Gudjonsson A	2022-01-25	Nat Commun	www.ncbi.nlm.nih.gov/pubmed/35078996	A genome-wide association study of serum proteins reveals shared loci with common diseases.	Serum levels of protein PRLR	5,356 Icelandic ancestry individuals	NA	1q31.3		CFHR1 - CFHR4	ENSG00000244414	ENSG00000134365		20061	35764	rs67908756-G	rs67908756	0	67908756	intron_variant	1	0.1696	1e-60	60		0.385687	[0.34-0.43] unit decrease	Illumina [7506463] (imputed)	N
4	rs12726401	1	196821380	rs67908756	2022-02-15	35078996	Gudjonsson A	2022-01-25	Nat Commun	www.ncbi.nlm.nih.gov/pubmed/35078996	A genome-wide association study of serum proteins reveals shared loci with common diseases.	Serum levels of protein C1S	5,362 Icelandic ancestry individuals	NA	1q31.3		CFHR1 - CFHR4	ENSG00000244414	ENSG00000134365		20061	35764	rs67908756-G	rs67908756	0	67908756	intron_variant	1	0.1696	3e-60	59.5229		0.394135	[0.35-0.44] unit increase	Illumina [7506463] (imputed)	N
4	rs12726401	1	196822368	rs60642321	2022-03-28	35264221	Caron B	2022-03-09	Genome Med	www.ncbi.nlm.nih.gov/pubmed/35264221	Integrative genetic and immune cell analysis of plasma proteins in healthy donors identifies novel associations involving primary immune deficiency genes.	CFHR1 plasma levels	400 French ancestry individuals	NA	1q31.3		CFHR1 - CFHR4	ENSG00000244414	ENSG00000134365		21049	34776	rs60642321-A	rs60642321	0	60642321	intron_variant	1	NR	3e-44	43.5229		0.64	[0.58-0.7] ug/mL decrease	Illumina [5201092] (imputed)	N
4	rs12726401	1	196823613	rs7542235	2020-07-21	32277175	Han X	2020-04-10	J Hum Genet	www.ncbi.nlm.nih.gov/pubmed/32277175	Genome-wide meta-analysis identifies novel loci associated with age-related macular degeneration.	Age-related macular degeneration (MTAG)	37,342 European ancestry cases, 92,890 European ancestry controls	7,126 European ancestry cases, 174,286 European ancestry controls	1q31.3	CFHR1	CFHR1 - CFHR4	ENSG00000244414	ENSG00000134365		22294	33531	rs7542235-A	rs7542235	0	7542235	intron_variant	1	0.81	0	413.222		2.17391	[2.08-2.27]	NR [NR] (imputed)	N
4	rs12726401	1	196825287	rs7519758	2018-07-05	29875488	Sun BB	2018-06-06	Nature	www.ncbi.nlm.nih.gov/pubmed/29875488	Genomic atlas of the human plasma proteome.	Blood protein levels	3,301 European ancestry individuals	NA	1q31.3	CFHR4	CFHR1 - CFHR4	ENSG00000244414	ENSG00000134365		23968	31857	rs7519758-T	rs7519758	0	7519758	intron_variant	1	0.194	1e-307	307	(Leucine-rich repeat-containing protein 19, LRRC19.7014.27.3)	0.97	[0.91-1.03] unit decrease	Affymetrix [10572788] (imputed)	N
5	rs6672768	1	210466932	rs7516171	2019-01-28	30598549	Morris JA	2018-12-31	Nat Genet	www.ncbi.nlm.nih.gov/pubmed/30598549	An atlas of genetic influences on osteoporosis in humans and mice.	Heel bone mineral density	426,824 British ancestry individuals	NA	1q32.2	HHAT	ST13P19 - HHAT	ENSG00000228110	ENSG00000054392		26346	34665	rs7516171-C	rs7516171	0	7516171	intergenic_variant	1	0.8237	5e-27	26.301		0.0258711	[0.021-0.031] unit decrease	NR [13737936] (imputed)	N
5	rs6672768	1	210466932	rs7516171	2019-02-08	30595370	Kichaev G	2018-12-27	Am J Hum Genet	www.ncbi.nlm.nih.gov/pubmed/30595370	Leveraging Polygenic Functional Enrichment to Improve GWAS Power.	Heel bone mineral density	approximately 446,000 European ancestry individuals	NA	1q32.2		ST13P19 - HHAT	ENSG00000228110	ENSG00000054392		26346	34665	rs7516171-?	rs7516171	0	7516171	intergenic_variant	1	NR	5e-30	29.301		NA		NR [~ 8900000] (imputed)	N
5	rs6672768	1	210466932	rs7516171	2018-09-20	28869591	Kemp JP	2017-09-04	Nat Genet	www.ncbi.nlm.nih.gov/pubmed/28869591	Identification of 153 new loci associated with heel bone mineral density and functional involvement of GPC6 in osteoporosis.	Heel bone mineral density	76,067 European ancestry women, 66,420 European ancestry men	NA	1q32.2	HHAT	ST13P19 - HHAT	ENSG00000228110	ENSG00000054392		26346	34665	rs7516171-C	rs7516171	0	7516171	intergenic_variant	1	0.823617	1e-11	11		0.0293972	[0.021-0.038] unit decrease	NR [17166351] (imputed)	N
5	rs6672768	1	210466932	rs7516171	2018-09-20	28869591	Kemp JP	2017-09-04	Nat Genet	www.ncbi.nlm.nih.gov/pubmed/28869591	Identification of 153 new loci associated with heel bone mineral density and functional involvement of GPC6 in osteoporosis.	Heel bone mineral density	76,067 European ancestry women, 66,420 European ancestry men	NA	1q32.2	HHAT	ST13P19 - HHAT	ENSG00000228110	ENSG00000054392		26346	34665	rs7516171-C	rs7516171	0	7516171	intergenic_variant	1	0.821751	6e-07	6.22185	(women)	0.0286537	[0.017-0.04] unit decrease	NR [17166351] (imputed)	N
5	rs6672768	1	210466932	rs7516171	2018-10-18	30048462	Kim SK	2018-07-26	PLoS One	www.ncbi.nlm.nih.gov/pubmed/30048462	Identification of 613 new loci associated with heel bone mineral density and a polygenic risk score for bone mineral density, osteoporosis and fracture.	Heel bone mineral density	394,929 European ancestry individuals	NA	1q32.2		ST13P19 - HHAT	ENSG00000228110	ENSG00000054392		26346	34665	rs7516171-?	rs7516171	0	7516171	intergenic_variant	1	NR	2e-24	23.699		0.0259665	[0.021-0.031] unit decrease	Affymetrix [20259828] (imputed)	N
6	rs1414660	1	240567317	rs59643483	2020-09-21	32888493	Chen MH	2020-09-01	Cell	www.ncbi.nlm.nih.gov/pubmed/32888493	Trans-ethnic and Ancestry-Specific Blood-Cell Genetics in 746,667 Individuals from 5 Global Populations.	Platelet count	542,827 European ancestry individuals	NA	1q43	NR	FMN2			ENSG00000155816	NA	NA	rs59643483-A	rs59643483	0	59643483	intron_variant	0	0.185737	4e-12	11.3979		0.016468	[0.012-0.021] SD unit increase	Affymetrix, Illumina [50241410] (imputed)	N
6	rs1414660	1	240567317	rs59643483	2020-09-21	32888493	Chen MH	2020-09-01	Cell	www.ncbi.nlm.nih.gov/pubmed/32888493	Trans-ethnic and Ancestry-Specific Blood-Cell Genetics in 746,667 Individuals from 5 Global Populations.	Platelet count	721,201 African American or Afro-Caribbean, African ancestry, European ancestry, East Asian ancestry, Hispanic or Latin American and South Asian ancestry individuals	NA	1q43	NR	FMN2			ENSG00000155816	NA	NA	rs59643483-A	rs59643483	0	59643483	intron_variant	0	0.284985	2e-12	11.699		NA		Affymetrix, Illumina [24588908] (imputed)	N
6	rs1414660	1	240567317	rs59643483	2021-12-14	34594039	Sakaue S	2021-09-30	Nat Genet	www.ncbi.nlm.nih.gov/pubmed/34594039	A cross-population atlas of genetic associations for 220 human phenotypes.	Platelet count	350,474 European ancestry individuals, 148,623 East Asian ancestry individuals	NA	1q43		FMN2			ENSG00000155816	NA	NA	rs59643483-A	rs59643483	0	59643483	intron_variant	0	NR	4e-09	8.39794		0.0134	[0.0089-0.0179] unit increase	Affymetrix, Illumina [20538505] (imputed)	N
6	rs12044944	1	240569411	rs12756922	2018-10-18	30048462	Kim SK	2018-07-26	PLoS One	www.ncbi.nlm.nih.gov/pubmed/30048462	Identification of 613 new loci associated with heel bone mineral density and a polygenic risk score for bone mineral density, osteoporosis and fracture.	Heel bone mineral density	394,929 European ancestry individuals	NA	1q43		FMN2			ENSG00000155816	NA	NA	rs12756922-?	rs12756922	0	12756922	intron_variant	0	NR	3e-206	205.523		0.0865499	[0.081-0.092] unit decrease	Affymetrix [20259828] (imputed)	N
6	rs12044944	1	240581653	rs12044944	2018-03-05	29304378	Medina-Gomez C	2018-01-04	Am J Hum Genet	www.ncbi.nlm.nih.gov/pubmed/29304378	Life-Course Genome-wide Association Study Meta-analysis of Total Body BMD and Assessment of Age-Specific Effects.	Total body bone mineral density	56,284 European ancestry individuals, up to 1,333 African American individuals, up to 9,328 admixed individuals	NA	1q43	NR	FMN2			ENSG00000155816	NA	NA	rs12044944-T	rs12044944	0	12044944	intron_variant	0	0.1916	8e-14	13.0969		0.0553	unit increase	Affymetrix, Illumina [~ 23700000] (imputed)	N
6	rs12044944	1	240581653	rs12044944	2018-03-05	29304378	Medina-Gomez C	2018-01-04	Am J Hum Genet	www.ncbi.nlm.nih.gov/pubmed/29304378	Life-Course Genome-wide Association Study Meta-analysis of Total Body BMD and Assessment of Age-Specific Effects.	Total body bone mineral density	56,284 European ancestry individuals, up to 1,333 African American individuals, up to 9,328 admixed individuals	NA	1q43	NR	FMN2			ENSG00000155816	NA	NA	rs12044944-T	rs12044944	0	12044944	intron_variant	0	0.1908	1e-10	10	(European)	0.0519	unit increase	Affymetrix, Illumina [~ 23700000] (imputed)	N
6	rs1414660	1	240586695	rs1414660	2019-11-27	31453325	Wang H	2019-08-14	Sci Adv	www.ncbi.nlm.nih.gov/pubmed/31453325	Genotype-by-environment interactions inferred from genetic effects on phenotypic variability in the UK Biobank.	Heel bone mineral density	197,261 European ancestry individuals	NA	1q43	GREM2	FMN2			ENSG00000155816	NA	NA	rs1414660-?	rs1414660	0	1414660	intron_variant	0	NR	1e-94	94		NA		NR [5554549] (imputed)	N
6	rs1414660	1	240586695	rs1414660	2019-11-27	31453325	Wang H	2019-08-14	Sci Adv	www.ncbi.nlm.nih.gov/pubmed/31453325	Genotype-by-environment interactions inferred from genetic effects on phenotypic variability in the UK Biobank.	Heel bone mineral density variance	197,261 European ancestry individuals	NA	1q43	GREM2	FMN2			ENSG00000155816	NA	NA	rs1414660-?	rs1414660	0	1414660	intron_variant	0	NR	8e-14	13.0969		NA		NR [5554549] (imputed)	N
6	rs1414660	1	240586695	rs1414660	2019-02-08	30595370	Kichaev G	2018-12-27	Am J Hum Genet	www.ncbi.nlm.nih.gov/pubmed/30595370	Leveraging Polygenic Functional Enrichment to Improve GWAS Power.	Heel bone mineral density	approximately 446,000 European ancestry individuals	NA	1q43		FMN2			ENSG00000155816	NA	NA	rs1414660-?	rs1414660	0	1414660	intron_variant	0	NR	4e-283	282.398		NA		NR [~ 8900000] (imputed)	N
6	rs1414660	1	240586695	rs1414660	2019-01-28	30598549	Morris JA	2018-12-31	Nat Genet	www.ncbi.nlm.nih.gov/pubmed/30598549	An atlas of genetic influences on osteoporosis in humans and mice.	Heel bone mineral density	426,824 British ancestry individuals	NA	1q43	FMN2	FMN2			ENSG00000155816	NA	NA	rs1414660-C	rs1414660	0	1414660	intron_variant	0	0.80658	3e-275	274.523		0.0825742	[0.078-0.087] unit decrease	NR [13737936] (imputed)	N
6	rs1414660	1	240586695	rs1414660	2017-02-24	27397699	Pei YF	2016-07-07	Bone	www.ncbi.nlm.nih.gov/pubmed/27397699	Genome-wide association meta-analyses identified 1q43 and 2q32.2 for hip Ward's triangle areal bone mineral density.	Bone mineral density (Ward's triangle area)	4,305 European ancestry individuals,1,579 Chinese Han ancestry individuals, 845 African-American individuals, 446 Hispanic individuals		1q43	FMN2	FMN2			ENSG00000155816	NA	NA	rs1414660-C	rs1414660	0	1414660	intron_variant	0	NR	1e-08	8		0.12	[NR] unit decrease	Affymetrix, Illumina [at least 9551331] (imputed)	N
6	rs1414660	1	240586695	rs1414660	2018-09-20	28869591	Kemp JP	2017-09-04	Nat Genet	www.ncbi.nlm.nih.gov/pubmed/28869591	Identification of 153 new loci associated with heel bone mineral density and functional involvement of GPC6 in osteoporosis.	Heel bone mineral density	76,067 European ancestry women, 66,420 European ancestry men	NA	1q43	FMN2	FMN2			ENSG00000155816	NA	NA	rs1414660-C	rs1414660	0	1414660	intron_variant	0	0.807882	5e-48	47.301	(men)	0.0924266	[0.08-0.105] unit decrease	NR [17166351] (imputed)	N
6	rs1414660	1	240586695	rs1414660	2018-09-20	28869591	Kemp JP	2017-09-04	Nat Genet	www.ncbi.nlm.nih.gov/pubmed/28869591	Identification of 153 new loci associated with heel bone mineral density and functional involvement of GPC6 in osteoporosis.	Heel bone mineral density	76,067 European ancestry women, 66,420 European ancestry men	NA	1q43	FMN2	FMN2			ENSG00000155816	NA	NA	rs1414660-C	rs1414660	0	1414660	intron_variant	0	0.807786	1e-87	87		0.0829191	[0.075-0.091] unit decrease	NR [17166351] (imputed)	N
6	rs1414660	1	240586695	rs1414660	2018-09-20	28869591	Kemp JP	2017-09-04	Nat Genet	www.ncbi.nlm.nih.gov/pubmed/28869591	Identification of 153 new loci associated with heel bone mineral density and functional involvement of GPC6 in osteoporosis.	Heel bone mineral density	76,067 European ancestry women, 66,420 European ancestry men	NA	1q43	FMN2	FMN2			ENSG00000155816	NA	NA	rs1414660-C	rs1414660	0	1414660	intron_variant	0	0.807702	3e-39	38.5229	(women)	0.0736586	[0.062-0.085] unit decrease	NR [17166351] (imputed)	N
6	rs1414660	1	240586695	rs1414660	2018-10-18	30048462	Kim SK	2018-07-26	PLoS One	www.ncbi.nlm.nih.gov/pubmed/30048462	Identification of 613 new loci associated with heel bone mineral density and a polygenic risk score for bone mineral density, osteoporosis and fracture.	Heel bone mineral density	394,929 European ancestry individuals	NA	1q43		FMN2			ENSG00000155816	NA	NA	rs1414660-?	rs1414660	0	1414660	intron_variant	0	NR	3e-279	278.523		0.090395	[0.085-0.096] unit decrease	Affymetrix [20259828] (imputed)	N
6	rs1414660	1	240586695	rs1414660	2021-01-22	33097703	Surakka I	2020-10-23	Nat Commun	www.ncbi.nlm.nih.gov/pubmed/33097703	MEPE loss-of-function variant associates with decreased bone mineral density and increased fracture risk.	Ultradistal forearm bone mineral density	21,907 European ancestry individuals	NA	1q43	NR	FMN2			ENSG00000155816	NA	NA	rs1414660-?	rs1414660	0	1414660	intron_variant	0	0.818709	7e-06	5.1549		0.0620043	[0.035-0.089] SD units decrease	Illumina [11603265] (imputed)	N
6	rs12044944	1	240588768	rs9659023	2021-12-14	34594039	Sakaue S	2021-09-30	Nat Genet	www.ncbi.nlm.nih.gov/pubmed/34594039	A cross-population atlas of genetic associations for 220 human phenotypes.	Serum alkaline phosphatase levels	344,292 European ancestry individuals, 118,886 East Asian ancestry individuals	NA	1q43		FMN2			ENSG00000155816	NA	NA	rs9659023-G	rs9659023	0	9659023	intron_variant	0	NR	3e-11	10.5229		0.0155	[0.011-0.02] unit decrease	Affymetrix, Illumina [20533886] (imputed)	N
6	rs12044944	1	240592636	rs9661787	2019-01-31	27476799	Nielson CM	2016-09-06	J Bone Miner Res	www.ncbi.nlm.nih.gov/pubmed/27476799	Novel Genetic Variants Associated With Increased Vertebral Volumetric BMD, Reduced Vertebral Fracture Risk, and Increased Expression of SLC1A3 and EPHB2.	Lumbar spine bone mineral density (trabecular)	12,287 European ancestry individuals	2,987 individuals	1q43	FMN2, GREM2	FMN2			ENSG00000155816	NA	NA	rs9661787-C	rs9661787	0	9661787	intron_variant	0	0.81	1e-11	11		0.098	[0.069-0.127] unit decrease	Affymetrix, Illumina [up to 37790451] (imputed)	N
6	rs12044944	1	240592636	rs9661787	2019-01-31	27476799	Nielson CM	2016-09-06	J Bone Miner Res	www.ncbi.nlm.nih.gov/pubmed/27476799	Novel Genetic Variants Associated With Increased Vertebral Volumetric BMD, Reduced Vertebral Fracture Risk, and Increased Expression of SLC1A3 and EPHB2.	Lumbar spine bone mineral density (integral)	11,080 European ancestry individuals	NA	1q43	FMN2, GREM2	FMN2			ENSG00000155816	NA	NA	rs9661787-C	rs9661787	0	9661787	intron_variant	0	0.81	1e-07	7		0.085	[0.054-0.116] unit decrease	Affymetrix, Illumina [up to 2659730] (imputed)	N
6	rs12044944	1	240592636	rs9661787	2019-06-21	31015401	Wu Y	2019-04-23	Nat Commun	www.ncbi.nlm.nih.gov/pubmed/31015401	Genome-wide association study of medication-use and associated disease in the UK Biobank.	Medication use (drugs affecting bone structure and mineralization)	7,870 European ancestry cases, 207,798 European ancestry controls	NA	1q43	FMN2	FMN2			ENSG00000155816	NA	NA	rs9661787-G	rs9661787	0	9661787	intron_variant	0	0.183508	2e-08	7.69897		0.117555	[0.077-0.158] unit decrease	Affymetrix [7288503] (imputed)	N
6	rs12044944	1	240592636	rs9661787	2021-12-14	34594039	Sakaue S	2021-09-30	Nat Genet	www.ncbi.nlm.nih.gov/pubmed/34594039	A cross-population atlas of genetic associations for 220 human phenotypes.	Medication use (drugs affecting bone structure and mineralization)	7,870 European ancestry cases, 207,798 European ancestry controls, 6,143 East Asian ancestry cases, 172,583 East Asian ancestry controls	NA	1q43		FMN2			ENSG00000155816	NA	NA	rs9661787-G	rs9661787	0	9661787	intron_variant	0	NR	2e-08	7.69897		0.0778	[0.051-0.105] unit decrease	Affymetrix, Illumina [15248280] (imputed)	N
6	rs9287237	1	240597214	rs9287237	2013-05-21	23437003	Paternoster L	2013-02-21	PLoS Genet	www.ncbi.nlm.nih.gov/pubmed/23437003	Genetic determinants of trabecular and cortical volumetric bone mineral densities and bone microstructure.	Bone mineral density	up to 5,878 European ancestry individuals	up to 1,052 European ancestry individuals	1q43	FMN2	FMN2			ENSG00000155816	NA	NA	rs9287237-T	rs9287237	0	9287237	intron_variant	0	0.15	2e-09	8.69897	(Trabecular vBMD)	0.19	[0.13-0.25] unit increase	Illumina [2401124] (imputed)	N
6	rs9287237	1	240597214	rs9287237	2021-02-19	33547301	Chen VL	2021-02-05	Nat Commun	www.ncbi.nlm.nih.gov/pubmed/33547301	Genome-wide association study of serum liver enzymes implicates diverse metabolic and liver pathology.	Serum alkaline phosphatase levels	390,964 European ancestry individuals	105,030 East Asian ancestry individuals	1q43	FMN2	FMN2			ENSG00000155816	NA	NA	rs9287237-G	rs9287237	0	9287237	intron_variant	0	0.82	2e-10	9.69897		6.38	z-score increase	Affymetrix [4311822] (imputed)	N
7	rs17763853	2	85481524	rs11684211	2021-06-29	33462484	Sinnott-Armstrong N	2021-01-18	Nat Genet	www.ncbi.nlm.nih.gov/pubmed/33462484	Genetics of 35 blood and urine biomarkers in the UK Biobank.	Serum phosphate levels	312,888 European ancestry individuals, 5,568 African ancestry individuals, 6,685 South Asian ancestry individuals	NA	2p11.2	NR	TCF7L1			ENSG00000152284	NA	NA	rs11684211-A	rs11684211	0	11684211	intron_variant	0	NR	3e-10	9.52288		0.0165	[0.011-0.022] unit increase	Affymetrix [9000000] (imputed)	N
7	rs17763853	2	85490112	rs11126989	2019-02-08	30595370	Kichaev G	2018-12-27	Am J Hum Genet	www.ncbi.nlm.nih.gov/pubmed/30595370	Leveraging Polygenic Functional Enrichment to Improve GWAS Power.	Heel bone mineral density	approximately 446,000 European ancestry individuals	NA	2p11.2		TCF7L1			ENSG00000152284	NA	NA	rs11126989-?	rs11126989	0	11126989	intron_variant	0	NR	6e-11	10.2218		NA		NR [~ 8900000] (imputed)	N
7	rs17763853	2	85490112	rs11126989	2021-12-14	34594039	Sakaue S	2021-09-30	Nat Genet	www.ncbi.nlm.nih.gov/pubmed/34594039	A cross-population atlas of genetic associations for 220 human phenotypes.	Pulse pressure	360,863 European ancestry individuals, 145,445 East Asian ancestry individuals	NA	2p11.2		TCF7L1			ENSG00000152284	NA	NA	rs11126989-A	rs11126989	0	11126989	intron_variant	0	NR	6e-22	21.2218		0.0181	[0.014-0.022] unit decrease	Affymetrix, Illumina [20537391] (imputed)	N
7	rs17763853	2	85491365	rs11689667	2017-07-01	28135244	Warren HR	2017-01-30	Nat Genet	www.ncbi.nlm.nih.gov/pubmed/28135244	Genome-wide association analysis identifies novel blood pressure loci and offers biological insights into cardiovascular risk.	Pulse pressure	140,886 European ancestry individuals	190,318 European ancestry individuals	2p11.2	TCF7L1	TCF7L1			ENSG00000152284	NA	NA	rs11689667-T	rs11689667	0	11689667	intron_variant	0	0.54	2e-08	7.69897		0.176	[0.12-0.23] unit increase	Affymetrix [~ 9800000] (imputed)	N
7	rs17763853	2	85491365	rs11689667	2019-05-02	30487518	Takeuchi F	2018-11-28	Nat Commun	www.ncbi.nlm.nih.gov/pubmed/30487518	Interethnic analyses of blood pressure loci in populations of East Asian and European descent.	Pulse pressure	130,777 Japanese ancestry individuals	53,008 East Asian individuals, 105,253 Japanese ancestry individuals	2p11.2	TCF7L1	TCF7L1			ENSG00000152284	NA	NA	rs11689667-T	rs11689667	0	11689667	intron_variant	0	0.7488	5e-07	6.30103	(Japanese)	0.2976	[0.18-0.41] unit increase	Illumina [6200000] (imputed)	N
8	rs10204230	2	144270448	rs10204230	2020-07-08	32066663	Niarchou M	2020-02-03	Transl Psychiatry	www.ncbi.nlm.nih.gov/pubmed/32066663	Genome-wide association study of dietary intake in the UK biobank study and its associations with schizophrenia and other traits.	Fruit consumption	335,576 European ancestry individuals	NA	2q22.3	ARHGAP15	ARHGAP15			ENSG00000075884	NA	NA	rs10204230-?	rs10204230	0	10204230	intron_variant	0	NR	9e-10	9.04576		0.0149402	[0.01-0.02] unit increase	Affymetrix [25921788] (imputed)	N
8	rs10204230	2	144270448	rs10204230	2018-09-12	29942086	Savage JE	2018-06-25	Nat Genet	www.ncbi.nlm.nih.gov/pubmed/29942086	Genome-wide association meta-analysis in 269,867 individuals identifies new genetic and functional links to intelligence.	Intelligence	269,867 European ancestry individuals	NA	2q22.3	NR	ARHGAP15			ENSG00000075884	NA	NA	rs10204230-T	rs10204230	0	10204230	intron_variant	0	NR	6e-09	8.22185		5.807	z-score decrease	Affymetrix, Illumina [9295118] (imputed)	N
10	3:12093806_CT_C	3	12060484	rs17612444	2019-01-28	30598549	Morris JA	2018-12-31	Nat Genet	www.ncbi.nlm.nih.gov/pubmed/30598549	An atlas of genetic influences on osteoporosis in humans and mice.	Heel bone mineral density	426,824 British ancestry individuals	NA	3p25.2	SYN2	SYN2			ENSG00000157152	NA	NA	rs17612444-A	rs17612444	0	17612444	intron_variant	0	0.951681	4e-09	8.39794		0.0255479	[0.017-0.034] unit decrease	NR [13737936] (imputed)	N
10	3:12296909_TAAAA_T	3	12287863	rs17036126	2021-08-24	34021172	Christakoudi S	2021-05-21	Sci Rep	www.ncbi.nlm.nih.gov/pubmed/34021172	GWAS of allometric body-shape indices in UK Biobank identifies loci suggesting associations with morphogenesis, organogenesis, adrenal cell renewal and cancer.	Hip circumference adjusted for BMI	219,872 British ancestry women	NA	3p25.2	GSTM5P1	SYN2 - GSTM5P1	ENSG00000157152	ENSG00000236062		54331	11438	rs17036126-T	rs17036126	0	17036126	intergenic_variant	1	NR	6e-10	9.22185		0.0257184	[0.018-0.034] unit decrease	Affymetrix [321016] (imputed)	N
10	rs11715261	3	12289800	rs13081389	2010-07-12	20581827	Voight BF	2010-06-27	Nat Genet	www.ncbi.nlm.nih.gov/pubmed/20581827	Twelve type 2 diabetes susceptibility loci identified through large-scale association analysis.	Type 2 diabetes	8,130 European ancestry cases, 38,987 European ancestry controls	Up to 34,412 European ancestry cases, 59,925 European ancestry controls	3p25.2	PPARG	SYN2 - GSTM5P1	ENSG00000157152	ENSG00000236062		56269	9500	rs13081389-A	rs13081389	0	13081389	intergenic_variant	1		2e-07	6.69897		1.24	[1.15-1.35]	Affymetrix, Illumina [2426886] (imputed)	N
10	3:12296909_TAAAA_T	3	12291417	rs6804173	2020-04-17	31669095	Zhu Z	2019-10-24	J Allergy Clin Immunol	www.ncbi.nlm.nih.gov/pubmed/31669095	Shared Genetic and Experimental Links between Obesity-Related Traits and Asthma Subtypes in UK Biobank.	Waist-to-hip ratio adjusted for BMI	457,690 European ancestry individuals	NA	3p25.2	NR	SYN2 - GSTM5P1	ENSG00000157152	ENSG00000236062		57886	7883	rs6804173-?	rs6804173	0	6804173	intergenic_variant	1	NR	1e-18	18		NA		Affymetrix [~ 8270000] (imputed)	N
10	3:12296909_TAAAA_T	3	12291417	rs6804173	2021-08-24	34021172	Christakoudi S	2021-05-21	Sci Rep	www.ncbi.nlm.nih.gov/pubmed/34021172	GWAS of allometric body-shape indices in UK Biobank identifies loci suggesting associations with morphogenesis, organogenesis, adrenal cell renewal and cancer.	A body shape index	219,872 British ancestry women	NA	3p25.2	GSTM5P1	SYN2 - GSTM5P1	ENSG00000157152	ENSG00000236062		57886	7883	rs6804173-C	rs6804173	0	6804173	intergenic_variant	1	NR	7e-12	11.1549		0.0278684	[0.02-0.036] unit increase	Affymetrix [321169] (imputed)	N
10	3:12296909_TAAAA_T	3	12291417	rs6804173	2021-08-24	34021172	Christakoudi S	2021-05-21	Sci Rep	www.ncbi.nlm.nih.gov/pubmed/34021172	GWAS of allometric body-shape indices in UK Biobank identifies loci suggesting associations with morphogenesis, organogenesis, adrenal cell renewal and cancer.	Waist circumference adjusted for body mass index	219,872 British ancestry women	NA	3p25.2	GSTM5P1	SYN2 - GSTM5P1	ENSG00000157152	ENSG00000236062		57886	7883	rs6804173-C	rs6804173	0	6804173	intergenic_variant	1	NR	1e-11	11		0.0275271	[0.02-0.035] unit increase	Affymetrix [321114] (imputed)	N
10	3:12296909_TAAAA_T	3	12291417	rs6804173	2021-08-24	34021172	Christakoudi S	2021-05-21	Sci Rep	www.ncbi.nlm.nih.gov/pubmed/34021172	GWAS of allometric body-shape indices in UK Biobank identifies loci suggesting associations with morphogenesis, organogenesis, adrenal cell renewal and cancer.	Waist-to-hip ratio adjusted for BMI	219,872 British ancestry women	NA	3p25.2	GSTM5P1	SYN2 - GSTM5P1	ENSG00000157152	ENSG00000236062		57886	7883	rs6804173-C	rs6804173	0	6804173	intergenic_variant	1	NR	1e-22	22		0.0394131	[0.032-0.047] unit increase	Affymetrix [319769] (imputed)	N
10	3:12296909_TAAAA_T	3	12291417	rs6804173	2021-08-24	34021172	Christakoudi S	2021-05-21	Sci Rep	www.ncbi.nlm.nih.gov/pubmed/34021172	GWAS of allometric body-shape indices in UK Biobank identifies loci suggesting associations with morphogenesis, organogenesis, adrenal cell renewal and cancer.	Waist-hip index	219,872 British ancestry women	NA	3p25.2	GSTM5P1	SYN2 - GSTM5P1	ENSG00000157152	ENSG00000236062		57886	7883	rs6804173-C	rs6804173	0	6804173	intergenic_variant	1	NR	9e-23	22.0458		0.0394603	[0.032-0.047] unit increase	Affymetrix [319769] (imputed)	N
10	3:12296909_TAAAA_T	3	12296751	rs7631359	2021-08-24	34021172	Christakoudi S	2021-05-21	Sci Rep	www.ncbi.nlm.nih.gov/pubmed/34021172	GWAS of allometric body-shape indices in UK Biobank identifies loci suggesting associations with morphogenesis, organogenesis, adrenal cell renewal and cancer.	Hip index	219,872 British ancestry women	NA	3p25.2	GSTM5P1	SYN2 - GSTM5P1	ENSG00000157152	ENSG00000236062		63220	2549	rs7631359-T	rs7631359	0	7631359	intergenic_variant	1	NR	7e-13	12.1549		0.0299084	[0.022-0.038] unit decrease	Affymetrix [321788] (imputed)	N
10	3:12296909_TAAAA_T	3	12310773	rs145268310	2019-02-08	30595370	Kichaev G	2018-12-27	Am J Hum Genet	www.ncbi.nlm.nih.gov/pubmed/30595370	Leveraging Polygenic Functional Enrichment to Improve GWAS Power.	Autoimmune traits	approximately 459,000 European ancestry individuals	NA	3p25.2		GSTM5P1 - PPARG	ENSG00000236062	ENSG00000132170		10814	18094	rs145268310-?	rs145268310	0	145268310	regulatory_region_variant	1	NR	1e-10	10		NA		NR [~ 8900000] (imputed)	N
10	3:12296909_TAAAA_T	3	12310773	rs145268310	2019-06-21	31015401	Wu Y	2019-04-23	Nat Commun	www.ncbi.nlm.nih.gov/pubmed/31015401	Genome-wide association study of medication-use and associated disease in the UK Biobank.	Medication use (thyroid preparations)	24,832 European ancestry cases, 280,750 European ancestry controls	NA	3p25.2	PPARG	GSTM5P1 - PPARG	ENSG00000236062	ENSG00000132170		10814	18094	rs145268310-C	rs145268310	0	145268310	regulatory_region_variant	1	0.121225	2e-13	12.699		0.102305	[0.075-0.13] unit increase	Affymetrix [7288503] (imputed)	N
10	3:12296909_TAAAA_T	3	12315297	rs2347101	2021-12-14	34594039	Sakaue S	2021-09-30	Nat Genet	www.ncbi.nlm.nih.gov/pubmed/34594039	A cross-population atlas of genetic associations for 220 human phenotypes.	Medication use (thyroid preparations)	24,832 European ancestry cases, 280,750 European ancestry controls, 3,103 East Asian ancestry cases, 175,623 East Asian ancestry controls	NA	3p25.2		GSTM5P1 - PPARG	ENSG00000236062	ENSG00000132170		15338	13570	rs2347101-A	rs2347101	0	2347101	intergenic_variant	1	NR	7e-13	12.1549		0.1001	[0.073-0.127] unit increase	Affymetrix, Illumina [15248280] (imputed)	N
10	rs11715261	3	12317310	rs11715234	2022-10-24	34321204	Harrison S	2021-07-28	Sci Adv	www.ncbi.nlm.nih.gov/pubmed/34321204	Testosterone and socioeconomic position: Mendelian randomization in 306,248 men and women in UK Biobank.	Albumin levels	148,248 British ancestry men	NA	3p25.2		GSTM5P1 - PPARG	ENSG00000236062	ENSG00000132170		17351	11557	rs11715234-A	rs11715234	0	11715234	intergenic_variant	1	0.08	2e-11	10.699		0.16	[0.11-0.21] g/L decrease	Affymetrix [NR] (imputed)	N
10	rs11712037	3	12329783	rs17036160	2020-09-14	32541925	Vujkovic M	2020-06-15	Nat Genet	www.ncbi.nlm.nih.gov/pubmed/32541925	Discovery of 318 new risk loci for type 2 diabetes and related vascular outcomes among 1.4 million participants in a multi-ancestry meta-analysis.	Type 2 diabetes	148,726 European ancestry cases, 24,646 African American cases, 8,616 Hispanic cases, 46,511 Asian ancestry cases, 965,732 European ancestry controls, 31,446 African American controls, 11,829 Hispanic controls, 169,776 Asian ancestry controls	NA	3p25.2	NR	PPARG			ENSG00000132170	NA	NA	rs17036160-C	rs17036160	0	17036160	intron_variant	0	0.8874	2e-53	52.699		0.1007	[0.088-0.113] unit increase	Affymetrix, Illumina [at least 945603] (imputed)	N
10	rs11712037	3	12329783	rs17036160	2020-09-14	32541925	Vujkovic M	2020-06-15	Nat Genet	www.ncbi.nlm.nih.gov/pubmed/32541925	Discovery of 318 new risk loci for type 2 diabetes and related vascular outcomes among 1.4 million participants in a multi-ancestry meta-analysis.	Type 2 diabetes	148,726 European ancestry cases, 965,732 European ancestry controls	NA	3p25.2	NR	PPARG			ENSG00000132170	NA	NA	rs17036160-C	rs17036160	0	17036160	intron_variant	0	0.8796	3e-47	46.5229		0.1028	[0.089-0.117] unit increase	Affymetrix, Illumina [1198787] (imputed)	N
10	rs11712037	3	12329783	rs17036160	2019-02-08	30595370	Kichaev G	2018-12-27	Am J Hum Genet	www.ncbi.nlm.nih.gov/pubmed/30595370	Leveraging Polygenic Functional Enrichment to Improve GWAS Power.	Type 2 diabetes	approximately 459,000 European ancestry individuals	NA	3p25.2		PPARG			ENSG00000132170	NA	NA	rs17036160-?	rs17036160	0	17036160	intron_variant	0	NR	1e-11	11		NA		NR [~ 8900000] (imputed)	N
10	rs11712037	3	12329783	rs17036160	2019-06-21	31015401	Wu Y	2019-04-23	Nat Commun	www.ncbi.nlm.nih.gov/pubmed/31015401	Genome-wide association study of medication-use and associated disease in the UK Biobank.	Medication use (drugs used in diabetes)	15,272 European ancestry cases, 29,0641 European ancestry controls	NA	3p25.2	PPARG	PPARG			ENSG00000132170	NA	NA	rs17036160-T	rs17036160	0	17036160	intron_variant	0	0.116465	7e-11	10.1549		0.118091	[0.083-0.154] unit decrease	Affymetrix [7288503] (imputed)	N
10	rs11712037	3	12329783	rs17036160	2019-08-12	31235810	Fung K	2019-06-24	Sci Rep	www.ncbi.nlm.nih.gov/pubmed/31235810	Genome-wide association study identifies loci for arterial stiffness index in 127,121 UK Biobank participants.	Arterial stiffness index	127,121 European ancestry individuals	NA	3p25.2	PPARG	PPARG			ENSG00000132170	NA	NA	rs17036160-C	rs17036160	0	17036160	intron_variant	0	0.882	4e-06	5.39794		0.028	[0.016-0.04] unit increase	Affymetrix [~ 10446505] (imputed)	N
10	rs11712037	3	12329783	rs17036160	2022-07-25	35654975	Vujkovic M	2022-06-02	Nat Genet	www.ncbi.nlm.nih.gov/pubmed/35654975	A multiancestry genome-wide association study of unexplained chronic ALT elevation as a proxy for nonalcoholic fatty liver disease with histological and radiological validation.	Chronic elevation of alanine aminotransferase (cALT) levels	95,472 European ancestry cases, 68,725 European ancestry controls, 23,977 African American cases, 13,387 African American controls, 7,650 Hispanic cases, 7,468 Hispanic controls, 1,088 Asian ancestry cases, 828 Asian ancestry controls	NA	3p25.2		PPARG			ENSG00000132170	NA	NA	rs17036160-T	rs17036160	0	17036160	intron_variant	0	0.115	3e-10	9.52288		0.068	[0.046-0.09] unit decrease	NR [NR] (imputed)	N
10	rs11712037	3	12329783	rs17036160	2022-03-01	34951656	Downie CG	2021-12-24	Diabetologia	www.ncbi.nlm.nih.gov/pubmed/34951656	Multi-ethnic GWAS and fine-mapping of glycaemic traits identify novel loci in the PAGE Study.	Glycated haemoglobin HbA1c levels adjusted for BMI	9,228 European ancestry individuals	NA	3p25.2		PPARG			ENSG00000132170	NA	NA	rs17036160-T	rs17036160	0	17036160	intron_variant	0	0.1229	3e-07	6.52288		0.0805	[0.05-0.111] unit decrease	Affymetrix, Illumina [23060038] (imputed)	N
10	rs11712037	3	12329783	rs17036160	2022-03-01	34951656	Downie CG	2021-12-24	Diabetologia	www.ncbi.nlm.nih.gov/pubmed/34951656	Multi-ethnic GWAS and fine-mapping of glycaemic traits identify novel loci in the PAGE Study.	Fasting insulin adjusted for BMI	48,395 European ancestry, African American or Afro-Caribbean, Hispanic or Latin American, Asian ancestry, Other ancestry, Native American ancestry individuals	NA	3p25.2		PPARG			ENSG00000132170	NA	NA	rs17036160-T	rs17036160	0	17036160	intron_variant	0	0.1002	9e-10	9.04576		0.0718	[0.049-0.095] unit decrease	Affymetrix, Illumina [28462191] (imputed)	N
10	rs11712037	3	12329783	rs17036160	2022-08-19	35551307	Mahajan A	2022-05-12	Nat Genet	www.ncbi.nlm.nih.gov/pubmed/35551307	Multi-ancestry genetic study of type 2 diabetes highlights the power of diverse populations for discovery and translation.	Type 2 diabetes	251,740 European ancestry individuals, 139,705 East Asian ancestry individuals, 40,737 South Asian ancestry individuals, 27,417 Hispanic individuals, 30,167 African American individuals, 2,426 Zulu ancestry individuals	NA	3p25.2		PPARG			ENSG00000132170	NA	NA	rs17036160-C	rs17036160	0	17036160	intron_variant	0	NR	1e-40	40		1.12	[1.1-1.14]	Affymetrix, Illumina [10454876] (imputed)	N
10	rs11712037	3	12329783	rs17036160	2022-08-19	35551307	Mahajan A	2022-05-12	Nat Genet	www.ncbi.nlm.nih.gov/pubmed/35551307	Multi-ancestry genetic study of type 2 diabetes highlights the power of diverse populations for discovery and translation.	Type 2 diabetes	139,705 East Asian ancestry individuals	NA	3p25.2		PPARG			ENSG00000132170	NA	NA	rs17036160-C	rs17036160	0	17036160	intron_variant	0	0.953	1e-07	7		0.115	[0.072-0.158] unit increase	Affymetrix, Illumina [9106251] (imputed)	N
10	rs11712037	3	12329783	rs17036160	2022-08-19	35551307	Mahajan A	2022-05-12	Nat Genet	www.ncbi.nlm.nih.gov/pubmed/35551307	Multi-ancestry genetic study of type 2 diabetes highlights the power of diverse populations for discovery and translation.	Type 2 diabetes	251,740 European ancestry individuals	NA	3p25.2		PPARG			ENSG00000132170	NA	NA	rs17036160-C	rs17036160	0	17036160	intron_variant	0	0.874	1e-33	33		0.115	[0.095-0.135] unit increase	Affymetrix, Illumina [10454876] (imputed)	N
10	rs11712037	3	12329783	rs17036160	2022-08-19	35551307	Mahajan A	2022-05-12	Nat Genet	www.ncbi.nlm.nih.gov/pubmed/35551307	Multi-ancestry genetic study of type 2 diabetes highlights the power of diverse populations for discovery and translation.	Type 2 diabetes	40,737 South Asian ancestry individuals	NA	3p25.2		PPARG			ENSG00000132170	NA	NA	rs17036160-C	rs17036160	0	17036160	intron_variant	0	0.881	5e-07	6.30103		0.115	[0.07-0.16] unit increase	Affymetrix, Illumina [10401622] (imputed)	N
10	rs11712037	3	12329783	rs17036160	2021-12-14	34594039	Sakaue S	2021-09-30	Nat Genet	www.ncbi.nlm.nih.gov/pubmed/34594039	A cross-population atlas of genetic associations for 220 human phenotypes.	Type 2 diabetes	38,841 European ancestry cases, 451,248 European ancestry controls, 45,383 East Asian ancestry cases, 132,032 East Asian ancestry controls	NA	3p25.2		PPARG			ENSG00000132170	NA	NA	rs17036160-T	rs17036160	0	17036160	intron_variant	0	NR	2e-22	21.699		0.1092	[0.087-0.131] unit decrease	Affymetrix, Illumina [25845091] (imputed)	N
10	rs11712037	3	12329783	rs17036160	2021-12-14	34594039	Sakaue S	2021-09-30	Nat Genet	www.ncbi.nlm.nih.gov/pubmed/34594039	A cross-population atlas of genetic associations for 220 human phenotypes.	Medication use (drugs used in diabetes)	15,272 European ancestry cases, 290,641 European ancestry controls, 30,515 East Asian ancestry cases, 148,211 East Asian ancestry controls	NA	3p25.2		PPARG			ENSG00000132170	NA	NA	rs17036160-T	rs17036160	0	17036160	intron_variant	0	NR	4e-15	14.3979		0.1203	[0.09-0.15] unit decrease	Affymetrix, Illumina [15248280] (imputed)	N
10	rs11712037	3	12336507	rs11709077	2020-01-08	30297969	Mahajan A	2018-10-08	Nat Genet	www.ncbi.nlm.nih.gov/pubmed/30297969	Fine-mapping type 2 diabetes loci to single-variant resolution using high-density imputation and islet-specific epigenome maps.	Type 2 diabetes	74,124 European ancestry cases, 824,006 European ancestry controls	NA	3p25.2	PPARG	PPARG			ENSG00000132170	NA	NA	rs11709077-G	rs11709077	0	11709077	intron_variant	0	0.8765	2e-36	35.699		1.14	[1.11-1.16]	Affymetrix, Illumina [~ 27000000] (imputed)	N
10	rs11712037	3	12336507	rs11709077	2017-12-11	22885922	Morris AP	2012-09-01	Nat Genet	www.ncbi.nlm.nih.gov/pubmed/22885922	Large-scale association analysis provides insights into the genetic architecture and pathophysiology of type 2 diabetes.	Type 2 diabetes	6,377 European ancestry male cases, 5,794 European ancestry female cases, 22,243 European ancestry male controls, 34,619 European ancestry female controls	12,938 European ancestry male cases, 8,553 European ancestry female cases, 904 Pakistani ancestry male cases, 274 Pakistani ancestry female cases, 30,273 European ancestry male controls, 25,374 European ancestry female controls, 2,088 Pakistani ancestry male controls, 384 Pakistani ancestry female controls	3p25.2	PPARG	PPARG			ENSG00000132170	NA	NA	rs11709077-G	rs11709077	0	11709077	intron_variant	0	NR	1e-08	8	(female)	1.14	[1.09-1.20]	Affymetrix, Illumina [up to 2500000] (imputed)	N
10	rs11712037	3	12336507	rs11709077	2017-12-11	22885922	Morris AP	2012-09-01	Nat Genet	www.ncbi.nlm.nih.gov/pubmed/22885922	Large-scale association analysis provides insights into the genetic architecture and pathophysiology of type 2 diabetes.	Type 2 diabetes	6,377 European ancestry male cases, 5,794 European ancestry female cases, 22,243 European ancestry male controls, 34,619 European ancestry female controls	12,938 European ancestry male cases, 8,553 European ancestry female cases, 904 Pakistani ancestry male cases, 274 Pakistani ancestry female cases, 30,273 European ancestry male controls, 25,374 European ancestry female controls, 2,088 Pakistani ancestry male controls, 384 Pakistani ancestry female controls	3p25.2	PPARG	PPARG			ENSG00000132170	NA	NA	rs11709077-G	rs11709077	0	11709077	intron_variant	0	NR	2e-07	6.69897	(men)	1.12	[1.07-1.17]	Affymetrix, Illumina [up to 2500000] (imputed)	N
10	rs11712037	3	12336507	rs11709077	2016-01-27	25673413	Locke AE	2015-02-12	Nature	www.ncbi.nlm.nih.gov/pubmed/25673413	Genetic studies of body mass index yield new insights for obesity biology.	Body mass index	up to 104,666 European ancestry male individuals, up to 132,115 European ancestry female individuals, 370 African American male individuals, 517 African American female individuals, 512 Hispanic male individuals, 764 Hispanic female individuals	up to 48,274 European ancestry male individuals, up to 39,864 European ancestry female individuals, 2,441 African American or Afro-Caribbean male individuals, 6,314 African American or Afro-Caribbean female individuals, 919 Filipino male individuals, 828 Filipino female individuals, 205 Seychellois male individuals, 287 Seychellois female individuals, 2,964 South Asian ancestry male individuals, …	3p25.2	PPARG	PPARG			ENSG00000132170	NA	NA	rs11709077-A	rs11709077	0	11709077	intron_variant	0	0.131	1e-07	7		0.024	[0.015-0.032] kg/m2 increase	Affymetrix, Illumina [2550021]	N
10	rs11712037	3	12336507	rs11709077	2016-01-27	25673413	Locke AE	2015-02-12	Nature	www.ncbi.nlm.nih.gov/pubmed/25673413	Genetic studies of body mass index yield new insights for obesity biology.	Body mass index	up to 104,666 European ancestry male individuals, up to 132,115 European ancestry female individuals, 370 African American male individuals, 517 African American female individuals, 512 Hispanic male individuals, 764 Hispanic female individuals	up to 48,274 European ancestry male individuals, up to 39,864 European ancestry female individuals, 2,441 African American or Afro-Caribbean male individuals, 6,314 African American or Afro-Caribbean female individuals, 919 Filipino male individuals, 828 Filipino female individuals, 205 Seychellois male individuals, 287 Seychellois female individuals, 2,964 South Asian ancestry male individuals, …	3p25.2	PPARG	PPARG			ENSG00000132170	NA	NA	rs11709077-A	rs11709077	0	11709077	intron_variant	0	0.133	2e-07	6.69897	(EA)	0.024	[0.015-0.033] kg/m2 increase	Affymetrix, Illumina [2550021]	N
10	rs11712037	3	12336507	rs11709077	2021-06-09	33972514	Pazoki R	2021-05-10	Nat Commun	www.ncbi.nlm.nih.gov/pubmed/33972514	Genetic analysis in European ancestry individuals identifies 517 loci associated with liver enzymes.	Liver enzyme levels (gamma-glutamyl transferase)	437,194 European ancestry individuals	315,572 European ancestry individuals	3p25.2	PPARG	PPARG			ENSG00000132170	NA	NA	rs11709077-G	rs11709077	0	11709077	intron_variant	0	0.881267	4e-31	30.3979		0.0089575	[0.0074-0.0105] unit increase	Affymetrix [13995440] (imputed)	N
10	rs11712037	3	12344730	rs11712037	2019-02-08	30593698	Hubel C	2018-12-28	Am J Med Genet B Neuropsychiatr Genet	www.ncbi.nlm.nih.gov/pubmed/30593698	Genomics of body fat percentage may contribute to sex bias in anorexia nervosa.	Body fat percentage	70,700 European ancestry female individuals, 85,261 European ancestry male individuals	NA	3p25.2	NR	PPARG			ENSG00000132170	NA	NA	rs11712037-?	rs11712037	0	11712037	intron_variant	0	NR	1e-08	8	(female)	0.30271	[0.2-0.41] unit increase	Affymetrix [7794483] (imputed)	N
10	rs11712037	3	12344730	rs11712037	2019-02-08	30593698	Hubel C	2018-12-28	Am J Med Genet B Neuropsychiatr Genet	www.ncbi.nlm.nih.gov/pubmed/30593698	Genomics of body fat percentage may contribute to sex bias in anorexia nervosa.	Body fat percentage	70,700 European ancestry female individuals, 85,261 European ancestry male individuals	NA	3p25.2	NR	PPARG			ENSG00000132170	NA	NA	rs11712037-?	rs11712037	0	11712037	intron_variant	0	NR	3e-10	9.52288	(male)	0.25189	[0.17-0.33] unit increase	Affymetrix [7794483] (imputed)	N
10	rs11712037	3	12344730	rs11712037	2019-02-08	30593698	Hubel C	2018-12-28	Am J Med Genet B Neuropsychiatr Genet	www.ncbi.nlm.nih.gov/pubmed/30593698	Genomics of body fat percentage may contribute to sex bias in anorexia nervosa.	Body fat percentage	70,700 European ancestry female individuals, 85,261 European ancestry male individuals	NA	3p25.2	NR	PPARG			ENSG00000132170	NA	NA	rs11712037-?	rs11712037	0	11712037	intron_variant	0	NR	4e-17	16.3979		0.27358	[0.21-0.34] unit increase	Affymetrix [7794483] (imputed)	N
10	rs11712037	3	12344730	rs11712037	2021-06-10	34059833	Chen J	2021-05-31	Nat Genet	www.ncbi.nlm.nih.gov/pubmed/34059833	The trans-ancestral genomic architecture of glycemic traits.	Fasting insulin	151,013 European ancestry individuals	NA	3p25.2	PPARG	PPARG			ENSG00000132170	NA	NA	rs11712037-C	rs11712037	0	11712037	intron_variant	0	0.8653	2e-21	20.699		0.0278	[0.022-0.033] unit increase	Affymetrix, Illumina [32635793] (imputed)	N
10	rs11712037	3	12344730	rs11712037	2021-08-13	34315874	Ward LD	2021-07-27	Nat Commun	www.ncbi.nlm.nih.gov/pubmed/34315874	GWAS of serum ALT and AST reveals an association of SLC30A10 Thr95Ile with hypermanganesemia symptoms.	Aspartate aminotransferase levels	386,570 British ancestry individuals, 10,617 Asian or Asian British individuals, 7,426 Black or Black British individuals, 2,321 Chinese ancestry individuals	NA	3p25.2	PPARG	PPARG			ENSG00000132170	NA	NA	rs11712037-?	rs11712037	0	11712037	intron_variant	0	NR	2e-16	15.699		0.0034	[0.0026-0.0042] unit decrease	Affymetrix [21347608] (imputed)	N
10	rs11712037	3	12344730	rs11712037	2021-08-13	34315874	Ward LD	2021-07-27	Nat Commun	www.ncbi.nlm.nih.gov/pubmed/34315874	GWAS of serum ALT and AST reveals an association of SLC30A10 Thr95Ile with hypermanganesemia symptoms.	Alanine aminotransferase levels	387,859 British ancestry individuals, 10,635 Asian or Asian British individuals, 7,468 Black or Black British individuals, 2,338 Chinese ancestry individuals	NA	3p25.2	PPARG	PPARG			ENSG00000132170	NA	NA	rs11712037-?	rs11712037	0	11712037	intron_variant	0	NR	2e-41	40.699		0.0086	[0.0072-0.01] unit decrease	Affymetrix [21347608] (imputed)	N
10	rs12629751	3	12360494	rs12633551	2017-06-26	28334899	Spracklen CN	2017-02-21	Hum Mol Genet	www.ncbi.nlm.nih.gov/pubmed/28334899	Association analyses of East Asian individuals and trans-ancestry analyses with European individuals reveal new loci associated with cholesterol and triglyceride levels.	HDL cholesterol levels	34,930 East Asian ancestry individuals, 187,167 European ancestry individuals	8,741 Chinese ancestry individuals	3p25.2	ATG7	PPARG			ENSG00000132170	NA	NA	rs12633551-T	rs12633551	0	12633551	intron_variant	0	0.0435	4e-08	7.39794	(Trans-ethnic initial)	0.0509	[0.03-0.071] unit decrease (EA Beta values)	Affymetrix, Illumina [~ 1900000] (imputed)	N
10	rs12629751	3	12360494	rs12633551	2022-11-17	34887591	Graham SE	2021-12-09	Nature	www.ncbi.nlm.nih.gov/pubmed/34887591	The power of genetic diversity in genome-wide association studies of lipids.	High density lipoprotein cholesterol levels	40,963 South Asian ancestry individuals, 48,057 Hispanic individuals, 99,432 Admixed African or African ancestry individuals, 146,492 East Asian ancestry individuals, 1,320,016 European ancestry individuals	NA	3p25.2		PPARG			ENSG00000132170	NA	NA	rs12633551-?	rs12633551	0	12633551	intron_variant	0	NR	5e-44	43.301		NA		NR [52000000] (imputed)	N
10	rs12629751	3	12360494	rs12633551	2022-11-17	34887591	Graham SE	2021-12-09	Nature	www.ncbi.nlm.nih.gov/pubmed/34887591	The power of genetic diversity in genome-wide association studies of lipids.	High density lipoprotein cholesterol levels	146,492 East Asian ancestry individuals	NA	3p25.2		PPARG			ENSG00000132170	NA	NA	rs12633551-T	rs12633551	0	12633551	intron_variant	0	0.261723	4e-16	15.3979		0.040662	[0.031-0.05] unit decrease	NR [52000000] (imputed)	N
10	rs11712037	3	12365308	rs13083375	2021-06-09	33972514	Pazoki R	2021-05-10	Nat Commun	www.ncbi.nlm.nih.gov/pubmed/33972514	Genetic analysis in European ancestry individuals identifies 517 loci associated with liver enzymes.	Liver enzyme levels (alanine transaminase)	437,267 European ancestry individuals	315,572 European ancestry individuals	3p25.2	PPARG	PPARG			ENSG00000132170	NA	NA	rs13083375-G	rs13083375	0	13083375	intron_variant	0	0.881515	7e-32	31.1549		0.00690905	[0.0057-0.0081] unit increase	Affymetrix [13995440] (imputed)	N
10	rs11712037	3	12369401	rs13064760	2019-02-08	30595370	Kichaev G	2018-12-27	Am J Hum Genet	www.ncbi.nlm.nih.gov/pubmed/30595370	Leveraging Polygenic Functional Enrichment to Improve GWAS Power.	Red cell distribution width	approximately 445,000 European ancestry individuals	NA	3p25.2		PPARG			ENSG00000132170	NA	NA	rs13064760-?	rs13064760	0	13064760	intron_variant	0	NR	8e-16	15.0969		NA		NR [~ 8900000] (imputed)	N
10	rs11712037	3	12375956	rs2012444	2020-11-24	33067605	Folkersen L	2020-10-16	Nat Metab	www.ncbi.nlm.nih.gov/pubmed/33067605	Genomic and drug target evaluation of 90 cardiovascular proteins in 30,931 individuals.	Fatty acid-binding protein, adipocyte levels	21,758 European ancestry individuals	9,173 individuals	3p25.2		PPARG			ENSG00000132170	NA	NA	rs2012444-T	rs2012444	0	2012444	intron_variant	0	0.13	1e-16	16		0.0914	unit increase	Affymetrix, Illumina [20300000] (imputed)	N
10	rs11712037	3	12375956	rs2012444	2022-04-21	35393509	Loh M	2022-04-07	Commun Biol	www.ncbi.nlm.nih.gov/pubmed/35393509	Identification of genetic effects underlying type 2 diabetes in South Asian and European populations.	Type ii diabetes	16,677 South Asian ancestry cases, 33,856 South Asian ancestry controls	NA	3p25.2		PPARG			ENSG00000132170	NA	NA	rs2012444-T	rs2012444	0	2012444	intron_variant	0	0.1187	2e-07	6.69897		0.1195	[0.075-0.164] decrease	NR [18881775] (imputed)	N
10	rs11712037	3	12375956	rs2012444	2022-04-21	35393509	Loh M	2022-04-07	Commun Biol	www.ncbi.nlm.nih.gov/pubmed/35393509	Identification of genetic effects underlying type 2 diabetes in South Asian and European populations.	Type 2 diabetes (adjusted for BMI)	16,677 South Asian ancestry cases, 33,856 South Asian ancestry controls	NA	3p25.2		PPARG			ENSG00000132170	NA	NA	rs2012444-T	rs2012444	0	2012444	intron_variant	0	0.1187	6e-10	9.22185		0.1467	[0.1-0.19] decrease	NR [18738826] (imputed)	N
10	rs7647481	3	12383714	rs7638903	2022-11-17	34887591	Graham SE	2021-12-09	Nature	www.ncbi.nlm.nih.gov/pubmed/34887591	The power of genetic diversity in genome-wide association studies of lipids.	Triglyceride levels	40,963 South Asian ancestry individuals, 48,057 Hispanic individuals, 99,432 Admixed African or African ancestry individuals, 146,492 East Asian ancestry individuals, 1,320,016 European ancestry individuals	NA	3p25.2		PPARG			ENSG00000132170	NA	NA	rs7638903-?	rs7638903	0	7638903	intron_variant	0	NR	7e-36	35.1549		NA		NR [52000000] (imputed)	N
10	rs6802898	3	12385357	rs3963364	2020-07-06	32499647	Spracklen CN	2020-05-06	Nature	www.ncbi.nlm.nih.gov/pubmed/32499647	Identification of type 2 diabetes loci in 433,540 East Asian individuals.	Type 2 diabetes	77,418 East Asian cases, 356,122 East Asian controls	NA	3p25.2	PPARG	PPARG			ENSG00000132170	NA	NA	rs3963364-C	rs3963364	0	3963364	intron_variant	0	0.95	3e-11	10.5229		1.12	[1.08-1.16]	Affymetrix, Illumina [11800000] (imputed)	N
10	rs6802898	3	12385357	rs3963364	2020-09-14	32541925	Vujkovic M	2020-06-15	Nat Genet	www.ncbi.nlm.nih.gov/pubmed/32541925	Discovery of 318 new risk loci for type 2 diabetes and related vascular outcomes among 1.4 million participants in a multi-ancestry meta-analysis.	Type 2 diabetes	46,511 Asian ancestry cases, 169,776 Asian ancestry controls	NA	3p25.2	NR	PPARG			ENSG00000132170	NA	NA	rs3963364-C	rs3963364	0	3963364	intron_variant	0	0.9598	9e-09	8.04576		0.1502	[0.099-0.201] unit increase	Affymetrix, Illumina [1077427] (imputed)	N
10	rs6802898	3	12385357	rs3963364	2019-05-22	30718926	Suzuki K	2019-02-04	Nat Genet	www.ncbi.nlm.nih.gov/pubmed/30718926	Identification of 28 new susceptibility loci for type 2 diabetes in the Japanese population.	Type 2 diabetes	36,614 Japanese ancestry cases, 155,150 Japanese ancestry controls	NA	3p25.2	PPARG	PPARG			ENSG00000132170	NA	NA	rs3963364-C	rs3963364	0	3963364	intron_variant	0	0.96	9e-09	8.04576		1.16	1.10-1.22	Illumina [12557761] (imputed)	N
10	rs6802898	3	12385357	rs3963364	2022-04-27	35213538	Richardson TG	2022-02-25	PLoS Biol	www.ncbi.nlm.nih.gov/pubmed/35213538	Characterising metabolomic signatures of lipid-modifying therapies through drug target mendelian randomisation.	Triglyceride levels in large VLDL	115,082 European ancestry individuals	NA	3p25.2		PPARG			ENSG00000132170	NA	NA	rs3963364-C	rs3963364	0	3963364	intron_variant	0	0.834932	1e-08	8		0.0325856	[0.021-0.044] unit increase	NR [11722792] (imputed)	N
10	rs6802898	3	12385357	rs3963364	2022-04-27	35213538	Richardson TG	2022-02-25	PLoS Biol	www.ncbi.nlm.nih.gov/pubmed/35213538	Characterising metabolomic signatures of lipid-modifying therapies through drug target mendelian randomisation.	Triglyceride levels in VLDL	115,082 European ancestry individuals	NA	3p25.2		PPARG			ENSG00000132170	NA	NA	rs3963364-C	rs3963364	0	3963364	intron_variant	0	0.834932	3e-08	7.52288		0.0314311	[0.02-0.043] unit increase	NR [11722792] (imputed)	N
10	rs6802898	3	12385357	rs3963364	2022-04-27	35213538	Richardson TG	2022-02-25	PLoS Biol	www.ncbi.nlm.nih.gov/pubmed/35213538	Characterising metabolomic signatures of lipid-modifying therapies through drug target mendelian randomisation.	Average diameter for VLDL particles	115,082 European ancestry individuals	NA	3p25.2		PPARG			ENSG00000132170	NA	NA	rs3963364-C	rs3963364	0	3963364	intron_variant	0	0.834932	6e-10	9.22185		0.0341723	[0.023-0.045] unit increase	NR [11722792] (imputed)	N
10	rs6802898	3	12385357	rs3963364	2022-04-27	35213538	Richardson TG	2022-02-25	PLoS Biol	www.ncbi.nlm.nih.gov/pubmed/35213538	Characterising metabolomic signatures of lipid-modifying therapies through drug target mendelian randomisation.	Concentration of chylomicrons and extremely large VLDL particles	115,082 European ancestry individuals	NA	3p25.2		PPARG			ENSG00000132170	NA	NA	rs3963364-C	rs3963364	0	3963364	intron_variant	0	0.834932	2e-08	7.69897		0.031736	[0.021-0.043] unit increase	NR [11722792] (imputed)	N
10	rs6802898	3	12385357	rs3963364	2022-04-27	35213538	Richardson TG	2022-02-25	PLoS Biol	www.ncbi.nlm.nih.gov/pubmed/35213538	Characterising metabolomic signatures of lipid-modifying therapies through drug target mendelian randomisation.	Ratio of triglycerides to phosphoglycerides	115,006 European ancestry individuals	NA	3p25.2		PPARG			ENSG00000132170	NA	NA	rs3963364-C	rs3963364	0	3963364	intron_variant	0	0.834919	2e-08	7.69897		0.0308501	[0.02-0.042] unit increase	NR [11722792] (imputed)	N
10	rs6802898	3	12385357	rs3963364	2022-04-27	35213538	Richardson TG	2022-02-25	PLoS Biol	www.ncbi.nlm.nih.gov/pubmed/35213538	Characterising metabolomic signatures of lipid-modifying therapies through drug target mendelian randomisation.	Triglyceride levels in very large VLDL	115,082 European ancestry individuals	NA	3p25.2		PPARG			ENSG00000132170	NA	NA	rs3963364-C	rs3963364	0	3963364	intron_variant	0	0.834932	2e-08	7.69897		0.0317934	[0.021-0.043] unit increase	NR [11722792] (imputed)	N
10	rs6802898	3	12385357	rs3963364	2022-04-27	35213538	Richardson TG	2022-02-25	PLoS Biol	www.ncbi.nlm.nih.gov/pubmed/35213538	Characterising metabolomic signatures of lipid-modifying therapies through drug target mendelian randomisation.	Triglyceride levels in chylomicrons and extremely large VLDL	115,082 European ancestry individuals	NA	3p25.2		PPARG			ENSG00000132170	NA	NA	rs3963364-C	rs3963364	0	3963364	intron_variant	0	0.834932	8e-09	8.09691		0.0329281	[0.022-0.044] unit increase	NR [11722792] (imputed)	N
10	rs7647481	3	12385828	rs11128603	2012-11-28	22990020	Huang J	2012-09-18	Blood	www.ncbi.nlm.nih.gov/pubmed/22990020	Genome-wide association study for circulating levels of PAI-1 provides novel insights into its regulation.	Plasminogen activator inhibitor type 1 levels (PAI-1)	19,599 European ancestry individuals	10,764 European ancestry individuals	3p25.2	PPARG	PPARG			ENSG00000132170	NA	NA	rs11128603-?	rs11128603	0	11128603	intron_variant	0	NR	9e-08	7.04576		0.066	[NR] unit increase	Affymetrix, Illumina [2445683] (imputed)	N
10	rs7647481	3	12385828	rs11128603	2021-02-17	33356394	Gill D	2020-12-28	Hypertension	www.ncbi.nlm.nih.gov/pubmed/33356394	Urate, Blood Pressure, and Cardiovascular Disease: Evidence From Mendelian Randomization and Meta-Analysis of Clinical Trials.	Urate levels	454,183 European ancestry individuals	NA	3p25.2	NR	PPARG			ENSG00000132170	NA	NA	rs11128603-A	rs11128603	0	11128603	intron_variant	0	0.88	3e-14	13.5229		0.0218	[0.016-0.027] unit increase	NR [NR]	N
10	rs7647481	3	12385828	rs11128603	2022-07-20	35285134	Temprano-Sagrera G	2022-03-14	J Thromb Haemost	www.ncbi.nlm.nih.gov/pubmed/35285134	Multi-phenotype analyses of hemostatic traits with cardiovascular events reveal novel genetic associations.	Fibrinogen levels or plasminogen activator inhibitor 1 levels (pleiotropy)	120,246 European ancestry individuals with fibrinogen measurements, 19,599 European ancestry individuals with PAI1 measurements	NA	3p25.2		PPARG			ENSG00000132170	NA	NA	rs11128603-?	rs11128603	0	11128603	intron_variant	0	NR	1e-10	10		NA		NR [NR]	N
10	rs7647481	3	12385828	rs11128603	2021-12-14	34594039	Sakaue S	2021-09-30	Nat Genet	www.ncbi.nlm.nih.gov/pubmed/34594039	A cross-population atlas of genetic associations for 220 human phenotypes.	Serum uric acid levels	343,836 European ancestry individuals, 129,405 East Asian ancestry individuals	NA	3p25.2		PPARG			ENSG00000132170	NA	NA	rs11128603-G	rs11128603	0	11128603	intron_variant	0	NR	9e-12	11.0458		0.0203	[0.014-0.026] unit decrease	Affymetrix, Illumina [20535231] (imputed)	N
10	rs11712037	3	12386337	rs4684847	2020-02-07	31761296	Hernandez Cordero AI	2019-11-21	Am J Hum Genet	www.ncbi.nlm.nih.gov/pubmed/31761296	Genome-wide Associations Reveal Human-Mouse Genetic Convergence and Modifiers of Myogenesis, CPNE1 and STC2.	Appendicular lean mass	181,862 European ancestry elderly individuals	NA	3p25.2	NR	PPARG			ENSG00000132170	NA	NA	rs4684847-T	rs4684847	0	4684847	5_prime_UTR_variant	0	0.119848	4e-19	18.3979		0.0937224	[0.073-0.114] unit decrease	Affymetrix [17914406] (imputed)	N
10	rs11712037	3	12386337	rs4684847	2022-07-25	35654975	Vujkovic M	2022-06-02	Nat Genet	www.ncbi.nlm.nih.gov/pubmed/35654975	A multiancestry genome-wide association study of unexplained chronic ALT elevation as a proxy for nonalcoholic fatty liver disease with histological and radiological validation.	Chronic elevation of alanine aminotransferase (cALT) levels	95,472 European ancestry cases, 68,725 European ancestry controls	NA	3p25.2		PPARG			ENSG00000132170	NA	NA	rs4684847-T	rs4684847	0	4684847	5_prime_UTR_variant	0	0.123	1e-10	10		0.072	[0.05-0.094] unit decrease	NR [NR] (imputed)	N
10	rs11712037	3	12386337	rs4684847	2021-10-18	33980691	Martin S	2021-05-12	Diabetes	www.ncbi.nlm.nih.gov/pubmed/33980691	Genetic evidence for different adiposity phenotypes and their opposing influence on ectopic fat and risk of cardiometabolic disease.	Body fat percentage	442,278 European ancestry individuals	NA	3p25.2		PPARG			ENSG00000132170	NA	NA	rs4684847-T	rs4684847	0	4684847	5_prime_UTR_variant	0	0.12	3e-37	36.5229		0.029	% increase	NR [NR] (imputed)	N
10	rs11712037	3	12386337	rs4684847	2021-10-18	33980691	Martin S	2021-05-12	Diabetes	www.ncbi.nlm.nih.gov/pubmed/33980691	Genetic evidence for different adiposity phenotypes and their opposing influence on ectopic fat and risk of cardiometabolic disease.	Metabolic biomarkers (multivariate analysis)	389,354 European ancestry individuals	NA	3p25.2		PPARG			ENSG00000132170	NA	NA	rs4684847-T	rs4684847	0	4684847	5_prime_UTR_variant	0	0.12	7e-42	41.1549		NA		NR [NR] (imputed)	N
10	rs11712037	3	12386337	rs4684847	2021-10-18	33980691	Martin S	2021-05-12	Diabetes	www.ncbi.nlm.nih.gov/pubmed/33980691	Genetic evidence for different adiposity phenotypes and their opposing influence on ectopic fat and risk of cardiometabolic disease.	Aspartate aminotransferase levels	424,778 European ancestry individuals	NA	3p25.2		PPARG			ENSG00000132170	NA	NA	rs4684847-T	rs4684847	0	4684847	5_prime_UTR_variant	0	0.12	1e-16	16		0.024	U/L decrease	NR [NR] (imputed)	N
10	rs11712037	3	12386337	rs4684847	2021-10-18	33980691	Martin S	2021-05-12	Diabetes	www.ncbi.nlm.nih.gov/pubmed/33980691	Genetic evidence for different adiposity phenotypes and their opposing influence on ectopic fat and risk of cardiometabolic disease.	High density lipoprotein cholesterol levels	392,965 European ancestry individuals	NA	3p25.2		PPARG			ENSG00000132170	NA	NA	rs4684847-T	rs4684847	0	4684847	5_prime_UTR_variant	0	0.12	6e-12	11.2218		0.019	mmol/L increase	NR [NR] (imputed)	N
10	rs11712037	3	12386337	rs4684847	2021-10-18	33980691	Martin S	2021-05-12	Diabetes	www.ncbi.nlm.nih.gov/pubmed/33980691	Genetic evidence for different adiposity phenotypes and their opposing influence on ectopic fat and risk of cardiometabolic disease.	Sex hormone-binding globulin levels	389,354 European ancestry individuals	NA	3p25.2		PPARG			ENSG00000132170	NA	NA	rs4684847-T	rs4684847	0	4684847	5_prime_UTR_variant	0	0.12	6e-33	32.2218		0.035	nmol/L increase	NR [NR] (imputed)	N
10	rs11712037	3	12386337	rs4684847	2021-10-18	33980691	Martin S	2021-05-12	Diabetes	www.ncbi.nlm.nih.gov/pubmed/33980691	Genetic evidence for different adiposity phenotypes and their opposing influence on ectopic fat and risk of cardiometabolic disease.	Triglycerides	429,011 European ancestry individuals	NA	3p25.2		PPARG			ENSG00000132170	NA	NA	rs4684847-T	rs4684847	0	4684847	5_prime_UTR_variant	0	0.12	1e-18	18		0.025	mmol/L decrease	NR [NR] (imputed)	N
10	rs11712037	3	12386337	rs4684847	2021-10-18	33980691	Martin S	2021-05-12	Diabetes	www.ncbi.nlm.nih.gov/pubmed/33980691	Genetic evidence for different adiposity phenotypes and their opposing influence on ectopic fat and risk of cardiometabolic disease.	Alanine aminotransferase levels	429,203 European ancestry individuals	NA	3p25.2		PPARG			ENSG00000132170	NA	NA	rs4684847-T	rs4684847	0	4684847	5_prime_UTR_variant	0	0.12	3e-31	30.5229		0.034	U/L decrease	NR [NR] (imputed)	N
10	rs7647481	3	12388409	rs7610055	2020-11-04	33097823	Pei YF	2020-10-23	Commun Biol	www.ncbi.nlm.nih.gov/pubmed/33097823	The genetic architecture of appendicular lean mass characterized by association analysis in the UK Biobank study.	Appendicular lean mass	450,243 European ancestry individuals	NA	3p25.2	PPARG	PPARG			ENSG00000132170	NA	NA	rs7610055-A	rs7610055	0	7610055	intron_variant	0	0.1207	4e-38	37.3979		0.0373	[0.032-0.043] unit decrease	Affymetrix [18391927] (imputed)	N
10	rs7647481	3	12389313	rs17036326	2020-12-14	32042192	Ruth KS	2020-02-10	Nat Med	www.ncbi.nlm.nih.gov/pubmed/32042192	Using human genetics to understand the disease impacts of testosterone in men and women.	Sex hormone-binding globulin levels	180,726 European ancestry men	NA	3p25.2	NR	PPARG			ENSG00000132170	NA	NA	rs17036326-G	rs17036326	0	17036326	intron_variant	0	0.121764	1e-18	18		0.0170022	[0.013-0.021] unit increase	Affymetrix [16582614] (imputed)	N
10	rs7647481	3	12389313	rs17036326	2020-12-14	32042192	Ruth KS	2020-02-10	Nat Med	www.ncbi.nlm.nih.gov/pubmed/32042192	Using human genetics to understand the disease impacts of testosterone in men and women.	Sex hormone-binding globulin levels adjusted for BMI	180,094 European ancestry men	NA	3p25.2	NR	PPARG			ENSG00000132170	NA	NA	rs17036326-G	rs17036326	0	17036326	intron_variant	0	0.121764	1e-26	26		0.0194341	[0.016-0.023] unit increase	Affymetrix [16582621] (imputed)	N
10	rs7647481	3	12389313	rs17036326	2022-10-24	34321204	Harrison S	2021-07-28	Sci Adv	www.ncbi.nlm.nih.gov/pubmed/34321204	Testosterone and socioeconomic position: Mendelian randomization in 306,248 men and women in UK Biobank.	Albumin levels	158,000 British ancestry women	NA	3p25.2		PPARG			ENSG00000132170	NA	NA	rs17036326-G	rs17036326	0	17036326	intron_variant	0	0.12	1e-15	15		0.15	[0.11-0.19] g/L decrease	Affymetrix [NR] (imputed)	N
10	rs7647481	3	12389313	rs17036326	2022-10-24	34321204	Harrison S	2021-07-28	Sci Adv	www.ncbi.nlm.nih.gov/pubmed/34321204	Testosterone and socioeconomic position: Mendelian randomization in 306,248 men and women in UK Biobank.	Albumin levels	104,632 British ancestry post-menopausal women	NA	3p25.2		PPARG			ENSG00000132170	NA	NA	rs17036326-G	rs17036326	0	17036326	intron_variant	0	0.12	3e-15	14.5229		0.18	[0.14-0.22] g/L decrease	Affymetrix [NR] (imputed)	N
10	rs7647481	3	12390484	rs17036328	2021-01-28	32339537	Roberts V	2020-04-24	J Invest Dermatol	www.ncbi.nlm.nih.gov/pubmed/32339537	Genome wide association study identifies genetic associations with perceived age.	Youthful appearance (self-reported)	423,992 European ancestry individuals	NA	3p25.2	PPARG	PPARG			ENSG00000132170	NA	NA	rs17036328-T	rs17036328	0	17036328	intron_variant	0	0.879183	5e-09	8.30103		1.03964	NR	Affymetrix [~ 9600000] (imputed)	N
10	rs7647481	3	12390484	rs17036328	2017-02-24	27416945	Walford GA	2016-07-14	Diabetes	www.ncbi.nlm.nih.gov/pubmed/27416945	Genome-Wide Association Study of the Modified Stumvoll Insulin Sensitivity Index Identifies BCL2 and FAM19A2 as Novel Insulin Sensitivity Loci.	Modified Stumvoll Insulin Sensitivity Index (model adjusted for BMI)	16,753 European ancestry individuals	13,354 European ancestry individuals	3p25.2	PPARG	PPARG			ENSG00000132170	NA	NA	rs17036328-T	rs17036328	0	17036328	intron_variant	0	NR	1e-06	6		0.07	[0.050-0.090] unit decrease	Affymetrix, Illumina [up to 2400000] (imputed)	N
10	rs7647481	3	12390484	rs17036328	2019-06-17	25631608	Wessel J	2015-01-29	Nat Commun	www.ncbi.nlm.nih.gov/pubmed/25631608	Low-frequency and rare exome chip variants associate with fasting glucose and type 2 diabetes susceptibility.	Fasting blood insulin	35,380 European ancestry non-diabetic individuals, 12,738 African American non-diabetic individuals	NA	3p25.2	PPARG	PPARG			ENSG00000132170	NA	NA	rs17036328-G	rs17036328	0	17036328	intron_variant	0	0.103234	7e-13	12.1549		0.031257	[0.023-0.04] unit decrease	Illumina [197481]	N
10	rs7647481	3	12390484	rs17036328	2022-09-08	35810165	Westerman KE	2022-07-09	Nat Commun	www.ncbi.nlm.nih.gov/pubmed/35810165	Variance-quantitative trait loci enable systematic discovery of gene-environment interactions for cardiometabolic serum biomarkers.	Alanine aminotransferase levels	5,694 African ancestry individuals, 1,988 East Asian ancestry individuals, 336,298 European ancestry individuals, 6,036 South Asian ancestry individuals	NA	3p25.2		PPARG			ENSG00000132170	NA	NA	rs17036328-?	rs17036328	0	17036328	intron_variant	0	NR	9e-12	11.0458		NA		NR [9487345] (imputed)	N
10	rs6802898	3	12391207	rs6802898	2022-02-22	35047847	Miao Z	2021-08-24	HGG Adv	www.ncbi.nlm.nih.gov/pubmed/35047847	Identification of 90 NAFLD GWAS loci and establishment of NAFLD PRS and causal role of NAFLD in coronary artery disease.	Nonalcoholic fatty liver disease (imputed)	28,396 European ancestry cases, 108,652 European ancestry controls	NA	3p25.2		PPARG			ENSG00000132170	NA	NA	rs6802898-?	rs6802898	0	6802898	intron_variant	0	NR	6e-09	8.22185		0.00807329	[0.0054-0.0108] unit increase	NR [NR]	N
10	rs7647481	3	12392272	rs7649970	2019-11-27	31453325	Wang H	2019-08-14	Sci Adv	www.ncbi.nlm.nih.gov/pubmed/31453325	Genotype-by-environment interactions inferred from genetic effects on phenotypic variability in the UK Biobank.	Waist circumference variance	347,158 European ancestry individuals	NA	3p25.2	PPARG	PPARG			ENSG00000132170	NA	NA	rs7649970-?	rs7649970	0	7649970	intron_variant	0	NR	6e-10	9.22185		NA		NR [5554549] (imputed)	N
10	rs7647481	3	12392272	rs7649970	2019-11-27	31453325	Wang H	2019-08-14	Sci Adv	www.ncbi.nlm.nih.gov/pubmed/31453325	Genotype-by-environment interactions inferred from genetic effects on phenotypic variability in the UK Biobank.	Waist circumference	347,158 European ancestry individuals	NA	3p25.2	PPARG	PPARG			ENSG00000132170	NA	NA	rs7649970-?	rs7649970	0	7649970	intron_variant	0	NR	5e-10	9.30103		NA		NR [5554549] (imputed)	N
10	rs7647481	3	12392272	rs7649970	2019-09-23	31501611	Karlsson T	2019-09-09	Nat Med	www.ncbi.nlm.nih.gov/pubmed/31501611	Contribution of genetics to visceral adiposity and its relation to cardiovascular and metabolic disease.	Predicted visceral adipose tissue	325,153 British ancestry individuals	NA	3p25.2	NR	PPARG			ENSG00000132170	NA	NA	rs7649970-T	rs7649970	0	7649970	intron_variant	0	0.1208	2e-11	10.699		0.0254853	[0.018-0.033] unit increase	Affymetrix [10549349] (imputed)	N
10	rs11712037	3	12393125	rs1801282	2014-10-23	24509480	Mahajan A	2014-02-09	Nat Genet	www.ncbi.nlm.nih.gov/pubmed/24509480	Genome-wide trans-ancestry meta-analysis provides insight into the genetic architecture of type 2 diabetes susceptibility.	Type 2 diabetes	12,171 European ancestry cases, 56,862 European ancestry controls, 6,952 East Asian ancestry cases, 11,865 East Asian ancestry controls, 5,561 South Asian ancestry cases, 14,458 South Asian ancestry controls, 1,804 Mexican ancestry cases, 779 Mexican ancestry controls	21,491 European ancestry cases, 55,647 European ancestry controls	3p25.2	PPARG	PPARG			ENSG00000132170	NA	NA	rs1801282-C	rs1801282	0	1801282	missense_variant	0	0.88	6e-10	9.22185		1.16	[1.10-1.23]	Affymetrix, Illumina [2500000] (imputed)	N
10	rs11712037	3	12393125	rs1801282	2017-12-11	22885922	Morris AP	2012-09-01	Nat Genet	www.ncbi.nlm.nih.gov/pubmed/22885922	Large-scale association analysis provides insights into the genetic architecture and pathophysiology of type 2 diabetes.	Type 2 diabetes	6,377 European ancestry male cases, 5,794 European ancestry female cases, 22,243 European ancestry male controls, 34,619 European ancestry female controls	12,938 European ancestry male cases, 8,553 European ancestry female cases, 904 Pakistani ancestry male cases, 274 Pakistani ancestry female cases, 30,273 European ancestry male controls, 25,374 European ancestry female controls, 2,088 Pakistani ancestry male controls, 384 Pakistani ancestry female controls	3p25.2	PPARG	PPARG			ENSG00000132170	NA	NA	rs1801282-C	rs1801282	0	1801282	missense_variant	0	0.855203	1e-12	12		1.13	[1.09-1.17]	Affymetrix, Illumina [up to 2500000] (imputed)	N
10	rs11712037	3	12393125	rs1801282	2012-08-15	22581228	Manning AK	2012-05-13	Nat Genet	www.ncbi.nlm.nih.gov/pubmed/22581228	A genome-wide approach accounting for body mass index identifies genetic variants influencing fasting glycemic traits and insulin resistance.	Fasting blood insulin (BMI interaction)	Up to 51,750 European ancestry individuals	Up to 33,823 European ancestry individuals	3p25.2	PPARG	PPARG			ENSG00000132170	NA	NA	rs1801282-C	rs1801282	0	1801282	missense_variant	0	0.8725	2e-07	6.69897		0.001425	[-0.00034-0.00319] unit increase	Affymetrix, Illumina [~ 2400000] (imputed)	N
10	rs11712037	3	12393125	rs1801282	2017-10-20	28869590	Zhao W	2017-09-04	Nat Genet	www.ncbi.nlm.nih.gov/pubmed/28869590	Identification of new susceptibility loci for type 2 diabetes and shared etiological pathways with coronary heart disease.	Type 2 diabetes	6,353 South Asian ancestry cases, 7,179 South Asian ancestry controls, 3,871 European ancestry cases, 16,427 European ancestry controls, 34,840 cases, 114,981 controls	7,888 South Asian ancestry cases, 20,679 South Asian ancestry controls, 387 European ancestry cases, 2,092 European ancestry controls, 19,998 East Asian ancestry cases, 30,983 East Asian ancestry controls	3p25.2	PPARG	PPARG			ENSG00000132170	NA	NA	rs1801282-G	rs1801282	0	1801282	missense_variant	0	0.1203	2e-14	13.699	(EA)	0.1134	[0.084-0.142] unit decrease	Affymetrix, Illumina [NR] (imputed)	N
10	rs11712037	3	12393125	rs1801282	2017-10-20	28869590	Zhao W	2017-09-04	Nat Genet	www.ncbi.nlm.nih.gov/pubmed/28869590	Identification of new susceptibility loci for type 2 diabetes and shared etiological pathways with coronary heart disease.	Type 2 diabetes	6,353 South Asian ancestry cases, 7,179 South Asian ancestry controls, 3,871 European ancestry cases, 16,427 European ancestry controls, 34,840 cases, 114,981 controls	7,888 South Asian ancestry cases, 20,679 South Asian ancestry controls, 387 European ancestry cases, 2,092 European ancestry controls, 19,998 East Asian ancestry cases, 30,983 East Asian ancestry controls	3p25.2	PPARG	PPARG			ENSG00000132170	NA	NA	rs1801282-G	rs1801282	0	1801282	missense_variant	0	0.1203	2e-19	18.699		0.113	[0.088-0.138] unit decrease	Affymetrix, Illumina [NR] (imputed)	N
10	rs11712037	3	12393125	rs1801282	2008-06-16	17463246	Saxena R	2007-04-26	Science	www.ncbi.nlm.nih.gov/pubmed/17463246	Genome-wide association analysis identifies loci for type 2 diabetes and triglyceride levels.	Type 2 diabetes	1,464 European ancestry cases, 1,467 European ancestry controls	5,065 European ancestry cases, 5,785 European ancestry controls, at least 18,129 cases and controls.	3p25.2	PPARG	PPARG			ENSG00000132170	NA	NA	rs1801282-C	rs1801282	0	1801282	missense_variant	0	0.86	2e-06	5.69897		1.14	[1.08-1.20]	Affymetrix [386731]	N
10	rs11712037	3	12393125	rs1801282	2008-06-16	17463248	Scott LJ	2007-04-26	Science	www.ncbi.nlm.nih.gov/pubmed/17463248	A genome-wide association study of type 2 diabetes in Finns detects multiple susceptibility variants.	Type 2 diabetes	1,161 European ancestry cases, 1,174 European ancestry controls	1,215 European ancestry cases, 1,258 European ancestry controls	3p25.2	PPARG	PPARG			ENSG00000132170	NA	NA	rs1801282-C	rs1801282	0	1801282	missense_variant	0	0.82	2e-06	5.69897	(DGI+FUSION+WTCCC)	1.14	[1.08-1.20]	Illumina [315635]	N
10	rs11712037	3	12393125	rs1801282	2008-06-16	17463249	Zeggini E	2007-04-26	Science	www.ncbi.nlm.nih.gov/pubmed/17463249	Replication of genome-wide association signals in UK samples reveals risk loci for type 2 diabetes.	Type 2 diabetes	1,924 European ancestry cases, 2,938 European ancestry controls	3,757 European ancestry cases, 5,346 European ancestry controls	3p25.2	PPARG	PPARG			ENSG00000132170	NA	NA	rs1801282-C	rs1801282	0	1801282	missense_variant	0	NR	2e-06	5.69897	(DGI+FUSION+WTCCC)	1.14	[1.08-1.20]	Affymetrix [393453]	N
10	rs11712037	3	12393125	rs1801282	2019-04-05	29632382	Mahajan A	2018-04-09	Nat Genet	www.ncbi.nlm.nih.gov/pubmed/29632382	Refining the accuracy of validated target identification through coding variant fine-mapping in type 2 diabetes.	Type 2 diabetes (adjusted for BMI)	up to 48,286 European ancestry cases, up to 250,671 European ancestry controls	NA	3p25.2	PPARG	PPARG			ENSG00000132170	NA	NA	rs1801282-C	rs1801282	0	1801282	missense_variant	0	0.871	1e-16	16		1.09	[1.07-1.12]	Affymetrix, Illumina [247470]	N
10	rs11712037	3	12393125	rs1801282	2019-04-05	29632382	Mahajan A	2018-04-09	Nat Genet	www.ncbi.nlm.nih.gov/pubmed/29632382	Refining the accuracy of validated target identification through coding variant fine-mapping in type 2 diabetes.	Type 2 diabetes	up to 48,286 European ancestry cases, up to 250,671 European ancestry controls	NA	3p25.2	PPARG	PPARG			ENSG00000132170	NA	NA	rs1801282-C	rs1801282	0	1801282	missense_variant	0	0.871	5e-12	11.301		1.08	[1.05-1.10]	Affymetrix, Illumina [247470]	N
10	rs11712037	3	12393125	rs1801282	2019-04-05	29632382	Mahajan A	2018-04-09	Nat Genet	www.ncbi.nlm.nih.gov/pubmed/29632382	Refining the accuracy of validated target identification through coding variant fine-mapping in type 2 diabetes.	Type 2 diabetes (adjusted for BMI)	48,286 European ancestry cases, 250,671 European ancestry controls, 33,126 African American, East Asian, Hispanic/Latino or South Asian cases, 120,161 African American, East Asian, Hispanic/Latino or South Asian controls	NA	3p25.2	PPARG	PPARG			ENSG00000132170	NA	NA	rs1801282-C	rs1801282	0	1801282	missense_variant	0	0.887	3e-19	18.5229		1.1	[1.07-1.12]	Affymetrix, Illumina [247470]	N
10	rs11712037	3	12393125	rs1801282	2019-04-05	29632382	Mahajan A	2018-04-09	Nat Genet	www.ncbi.nlm.nih.gov/pubmed/29632382	Refining the accuracy of validated target identification through coding variant fine-mapping in type 2 diabetes.	Type 2 diabetes	48,286 European ancestry cases, 250,671 European ancestry controls, 33,126 African American, East Asian, Hispanic/Latino or South Asian cases, 120,161 African American, East Asian, Hispanic/Latino or South Asian controls	NA	3p25.2	PPARG	PPARG			ENSG00000132170	NA	NA	rs1801282-C	rs1801282	0	1801282	missense_variant	0	0.887	1e-17	17		1.09	[1.07-1.11]	Affymetrix, Illumina [247470]	N
10	rs11712037	3	12393125	rs1801282	2020-12-14	32042192	Ruth KS	2020-02-10	Nat Med	www.ncbi.nlm.nih.gov/pubmed/32042192	Using human genetics to understand the disease impacts of testosterone in men and women.	Sex hormone-binding globulin levels adjusted for BMI	368,929 European ancestry individuals	NA	3p25.2	NR	PPARG			ENSG00000132170	NA	NA	rs1801282-G	rs1801282	0	1801282	missense_variant	0	0.120447	3e-67	66.5229		0.021621	[0.019-0.024] unit increase	Affymetrix [16582909] (imputed)	N
10	rs11712037	3	12393125	rs1801282	2020-12-14	32042192	Ruth KS	2020-02-10	Nat Med	www.ncbi.nlm.nih.gov/pubmed/32042192	Using human genetics to understand the disease impacts of testosterone in men and women.	Sex hormone-binding globulin levels adjusted for BMI	188,908 European ancestry women	NA	3p25.2	NR	PPARG			ENSG00000132170	NA	NA	rs1801282-G	rs1801282	0	1801282	missense_variant	0	0.119929	9e-43	42.0458		0.0241704	[0.02-0.028] unit increase	Affymetrix [16585854] (imputed)	N
10	rs11712037	3	12393125	rs1801282	2020-12-14	32042192	Ruth KS	2020-02-10	Nat Med	www.ncbi.nlm.nih.gov/pubmed/32042192	Using human genetics to understand the disease impacts of testosterone in men and women.	Sex hormone-binding globulin levels	189,473 European ancestry women	NA	3p25.2	NR	PPARG			ENSG00000132170	NA	NA	rs1801282-G	rs1801282	0	1801282	missense_variant	0	0.119929	8e-23	22.0969		0.0202851	[0.016-0.025] unit increase	Affymetrix [16585866] (imputed)	N
10	rs11712037	3	12393125	rs1801282	2019-07-12	29273807	Turcot V	2017-12-22	Nat Genet	www.ncbi.nlm.nih.gov/pubmed/29273807	Protein-altering variants associated with body mass index implicate pathways that control energy intake and expenditure in obesity.	Body mass index	up to 449,889 European ancestry individuals, up to 29,398 South Asian ancestry individuals, up to 27,610 African American individuals, up to 8,839 East Asian individuals, up to 10,772 Hispanic ancestry individuals	up to 196,766 European ancestry individuals	3p25.2	PPARG	PPARG			ENSG00000132170	NA	NA	rs1801282-G	rs1801282	0	1801282	missense_variant	0	0.1183	1e-16	16		0.0237	[0.018-0.029] unit increase	Illumina [246328]	N
10	rs11712037	3	12393125	rs1801282	2021-09-21	33230300	Surendran P	2020-11-23	Nat Genet	www.ncbi.nlm.nih.gov/pubmed/33230300	Discovery of rare variants associated with blood pressure regulation through meta-analysis of 1.3 million individuals.	Systolic blood pressure	810,865 European ancestry individuals	354,096 European ancestry individuals	3p25.2		PPARG			ENSG00000132170	NA	NA	rs1801282-C	rs1801282	0	1801282	missense_variant	0	0.8767	5e-09	8.30103		0.196544	[0.13-0.26] mmHg increase	Affymetrix, Illumina [242865] (imputed)	N
10	rs11712037	3	12393125	rs1801282	2021-09-21	33230300	Surendran P	2020-11-23	Nat Genet	www.ncbi.nlm.nih.gov/pubmed/33230300	Discovery of rare variants associated with blood pressure regulation through meta-analysis of 1.3 million individuals.	Pulse pressure	810,865 European ancestry individuals	354,096 European ancestry individuals	3p25.2		PPARG			ENSG00000132170	NA	NA	rs1801282-C	rs1801282	0	1801282	missense_variant	0	0.8766	4e-19	18.3979		0.204234	[0.16-0.25] mmHg increase	Affymetrix, Illumina [242866] (imputed)	N
10	rs11712037	3	12393125	rs1801282	2020-12-14	32042192	Ruth KS	2020-02-10	Nat Med	www.ncbi.nlm.nih.gov/pubmed/32042192	Using human genetics to understand the disease impacts of testosterone in men and women.	Sex hormone-binding globulin levels	370,125 European ancestry individuals	NA	3p25.2	NR	PPARG			ENSG00000132170	NA	NA	rs1801282-G	rs1801282	0	1801282	missense_variant	0	0.120447	1e-37	37		0.0183443	[0.016-0.021] unit increase	Affymetrix [16582965] (imputed)	N
10	rs11712037	3	12393125	rs1801282	2018-09-28	30108127	Hoffmann TJ	2018-08-14	Genetics	www.ncbi.nlm.nih.gov/pubmed/30108127	A Large Multi-ethnic Genome-Wide Association Study of Adult Body Mass Index Identifies Novel Loci.	Body mass index	315,347 European ancestry individuals, 8,322 Hispanic/Latino individuals, 7,290 East Asian ancestry individuals, 3,069 African American individuals, 459 South Asian ancestry individuals	431,743 European ancestry individuals, 9,275 South Asian ancestry individuals, 8,261 African British individuals, 1,822 East Asian ancestry individuals, 7,620 individuals	3p25.2	NR	PPARG			ENSG00000132170	NA	NA	rs1801282-C	rs1801282	0	1801282	missense_variant	0	NR	2e-09	8.69897		0.023	[NR] unit decrease	Affymetrix [at least 28613428] (imputed)	N
10	rs11712037	3	12393125	rs1801282	2021-09-27	33887147	Young WJ	2021-04-22	Circ Genom Precis Med	www.ncbi.nlm.nih.gov/pubmed/33887147	Genetically-Determined Serum Calcium Levels and Markers of Ventricular Repolarisation: A Mendelian Randomization Study in the UK Biobank.	Calcium levels	305,349 European ancestry individuals	NA	3p25.2	NR	PPARG			ENSG00000132170	NA	NA	rs1801282-G	rs1801282	0	1801282	missense_variant	0	0.1197	2e-22	21.699		0.00332	[0.0026-0.004] mmol/L decrease	Affymetrix [NR] (imputed)	N
10	rs11712037	3	12393125	rs1801282	2022-11-17	34887591	Graham SE	2021-12-09	Nature	www.ncbi.nlm.nih.gov/pubmed/34887591	The power of genetic diversity in genome-wide association studies of lipids.	Triglyceride levels	1,320,016 European ancestry individuals	NA	3p25.2		PPARG			ENSG00000132170	NA	NA	rs1801282-G	rs1801282	0	1801282	missense_variant	0	0.124564	5e-26	25.301		0.0270379	[0.023-0.031] unit decrease	NR [52000000] (imputed)	N
10	rs11712037	3	12393125	rs1801282	2019-05-28	25625282	Mahajan A	2015-01-27	PLoS Genet	www.ncbi.nlm.nih.gov/pubmed/25625282	Identification and functional characterization of G6PC2 coding variants influencing glycemic traits define an effector transcript at the G6PC2-ABCB11 locus.	Fasting blood insulin adjusted for BMI	up to 30,825 non-diabetic individuals	NA	3p25.2	PPARG	PPARG			ENSG00000132170	NA	NA	rs1801282-G	rs1801282	0	1801282	missense_variant	0	NR	1e-07	7		0.025	[0.017-0.033] unit decrease	Illumina [106489]	N
10	rs11712037	3	12393125	rs1801282	2022-04-21	35393509	Loh M	2022-04-07	Commun Biol	www.ncbi.nlm.nih.gov/pubmed/35393509	Identification of genetic effects underlying type 2 diabetes in South Asian and European populations.	Type ii diabetes	16,677 South Asian ancestry cases, 33,856 South Asian ancestry controls	NA	3p25.2		PPARG			ENSG00000132170	NA	NA	rs1801282-C	rs1801282	0	1801282	missense_variant	0	0.8764	2e-07	6.69897		0.1164	[0.072-0.16] increase	NR [18881775] (imputed)	N
10	rs11712037	3	12393125	rs1801282	2022-04-21	35393509	Loh M	2022-04-07	Commun Biol	www.ncbi.nlm.nih.gov/pubmed/35393509	Identification of genetic effects underlying type 2 diabetes in South Asian and European populations.	Type 2 diabetes (adjusted for BMI)	16,677 South Asian ancestry cases, 33,856 South Asian ancestry controls	NA	3p25.2		PPARG			ENSG00000132170	NA	NA	rs1801282-C	rs1801282	0	1801282	missense_variant	0	0.8764	1e-09	9		0.1409	[0.095-0.186] increase	NR [18738826] (imputed)	N
10	rs11712037	3	12393125	rs1801282	2022-06-13	35192695	Haas CB	2022-02-22	Endocrinology	www.ncbi.nlm.nih.gov/pubmed/35192695	Cross-ancestry genome-wide association studies of sex hormone concentrations in pre- and postmenopausal women.	Sex hormone-binding globulin levels in postmenopausal women	92,911 European ancestry individuals	NA	3p25.2		PPARG			ENSG00000132170	NA	NA	rs1801282-G	rs1801282	0	1801282	missense_variant	0	0.116992	2e-11	10.699		0.0483349	[0.034-0.062] unit increase	NR [NR] (imputed)	N
10	rs11712037	3	12393125	rs1801282	2022-06-13	35192695	Haas CB	2022-02-22	Endocrinology	www.ncbi.nlm.nih.gov/pubmed/35192695	Cross-ancestry genome-wide association studies of sex hormone concentrations in pre- and postmenopausal women.	Sex hormone-binding globulin levels	196,901 European ancestry individuals	NA	3p25.2		PPARG			ENSG00000132170	NA	NA	rs1801282-G	rs1801282	0	1801282	missense_variant	0	0.116992	2e-21	20.699		0.046662	[0.037-0.056] unit increase	NR [NR] (imputed)	N
10	rs11712037	3	12393125	rs1801282	2022-06-13	35192695	Haas CB	2022-02-22	Endocrinology	www.ncbi.nlm.nih.gov/pubmed/35192695	Cross-ancestry genome-wide association studies of sex hormone concentrations in pre- and postmenopausal women.	Sex hormone-binding globulin levels	4,522 African ancestry individuals, 196,901 European ancestry individuals	NA	3p25.2		PPARG			ENSG00000132170	NA	NA	rs1801282-?	rs1801282	0	1801282	missense_variant	0	NR	2e-21	20.699		9.495	z score decrease	NR [NR] (imputed)	N
10	rs11712037	3	12393125	rs1801282	2021-11-29	33893285	Guindo-Martinez M	2021-04-23	Nat Commun	www.ncbi.nlm.nih.gov/pubmed/33893285	The impact of non-additive genetic associations on age-related complex diseases.	Type 2 diabetes	6,967 European ancestry cases, 49,670 European ancestry controls	NA	3p25.2		PPARG			ENSG00000132170	NA	NA	rs1801282-G	rs1801282	0	1801282	missense_variant	0	0.120265	1e-07	7		0.86		Affymetrix [15533686] (imputed)	N
10	rs11712037	3	12393125	rs1801282	2022-10-24	34321204	Harrison S	2021-07-28	Sci Adv	www.ncbi.nlm.nih.gov/pubmed/34321204	Testosterone and socioeconomic position: Mendelian randomization in 306,248 men and women in UK Biobank.	Albumin levels	148,248 British ancestry men	NA	3p25.2		PPARG			ENSG00000132170	NA	NA	rs1801282-G	rs1801282	0	1801282	missense_variant	0	0.12	2e-09	8.69897		0.11	[0.073-0.147] g/L decrease	Affymetrix [NR] (imputed)	N
10	rs11712037	3	12393125	rs1801282	2021-12-14	34594039	Sakaue S	2021-09-30	Nat Genet	www.ncbi.nlm.nih.gov/pubmed/34594039	A cross-population atlas of genetic associations for 220 human phenotypes.	Serum albumin levels	315,268 European ancestry individuals, 120,539 East Asian ancestry individuals	NA	3p25.2		PPARG			ENSG00000132170	NA	NA	rs1801282-G	rs1801282	0	1801282	missense_variant	0	NR	2e-41	40.699		0.0481	[0.041-0.055] unit decrease	Affymetrix, Illumina [20534035] (imputed)	N
10	rs11712037	3	12393125	rs1801282	2021-12-14	34594039	Sakaue S	2021-09-30	Nat Genet	www.ncbi.nlm.nih.gov/pubmed/34594039	A cross-population atlas of genetic associations for 220 human phenotypes.	Serum total protein level	314,921 European ancestry individuals, 133,321 East Asian ancestry individuals	NA	3p25.2		PPARG			ENSG00000132170	NA	NA	rs1801282-G	rs1801282	0	1801282	missense_variant	0	NR	2e-26	25.699		0.0386	[0.032-0.046] unit decrease	Affymetrix, Illumina [20536782] (imputed)	N
10	rs6802898	3	12394840	rs1899951	2020-07-09	32154731	Ripatti P	2020-03-10	Circ Genom Precis Med	www.ncbi.nlm.nih.gov/pubmed/32154731	Polygenic Hyperlipidemias and Coronary Artery Disease Risk.	Triglyceride levels	324,694 British ancestry individuals	NA	3p25.2	PPARG	PPARG			ENSG00000132170	NA	NA	rs1899951-?	rs1899951	0	1899951	intron_variant	0	NR	1e-11	11		0.027	[0.02-0.034] unit decrease	Affymetrix [5701386] (imputed)	N
10	rs6802898	3	12394840	rs1899951	2017-10-27	28892062	Akiyama M	2017-09-11	Nat Genet	www.ncbi.nlm.nih.gov/pubmed/28892062	Genome-wide association study identifies 112 new loci for body mass index in the Japanese population.	Body mass index	up to 72,390 Japanese ancestry women, up to 85,894 Japanese ancestry men	up to 10,048 Japanese ancestry women, up to 5,098 Japanese ancestry men, up to 181,999 European ancestry women, up to 140,155 European ancestry controls	3p25.2	PPARG	PPARG			ENSG00000132170	NA	NA	rs1899951-T	rs1899951	0	1899951	intron_variant	0	0.12	6e-09	8.22185		0.024	[0.016-0.032] unit increase	Illumina [6108953] (imputed)	N
10	rs6802898	3	12394840	rs1899951	2019-01-11	30054458	Xue A	2018-07-27	Nat Commun	www.ncbi.nlm.nih.gov/pubmed/30054458	Genome-wide association analyses identify 143 risk variants and putative regulatory mechanisms for type 2 diabetes.	Type 2 diabetes	61,714 European ancestry cases, 1,178 Pakistani ancestry cases, 593,952 European ancestry controls, 2,472 Pakistani ancestry controls	NA	3p25.2	PPARG	PPARG			ENSG00000132170	NA	NA	rs1899951-T	rs1899951	0	1899951	intron_variant	0	0.123288	2e-24	23.699		0.1118	[0.09-0.133] unit decrease	NR [5035015] (imputed)	N
10	rs6802898	3	12394840	rs1899951	2022-04-27	35213538	Richardson TG	2022-02-25	PLoS Biol	www.ncbi.nlm.nih.gov/pubmed/35213538	Characterising metabolomic signatures of lipid-modifying therapies through drug target mendelian randomisation.	Cholesteryl esters to total lipids ratio in large VLDL	115,071 European ancestry individuals	NA	3p25.2		PPARG			ENSG00000132170	NA	NA	rs1899951-C	rs1899951	0	1899951	intron_variant	0	0.877827	6e-10	9.22185		0.0373792	[0.026-0.049] unit decrease	NR [11722792] (imputed)	N
10	rs6802898	3	12394840	rs1899951	2022-04-27	35213538	Richardson TG	2022-02-25	PLoS Biol	www.ncbi.nlm.nih.gov/pubmed/35213538	Characterising metabolomic signatures of lipid-modifying therapies through drug target mendelian randomisation.	Cholesterol to total lipids ratio in large VLDL	115,071 European ancestry individuals	NA	3p25.2		PPARG			ENSG00000132170	NA	NA	rs1899951-C	rs1899951	0	1899951	intron_variant	0	0.877827	1e-09	9		0.0374588	[0.025-0.05] unit decrease	NR [11722792] (imputed)	N
10	rs6802898	3	12394840	rs1899951	2022-04-27	35213538	Richardson TG	2022-02-25	PLoS Biol	www.ncbi.nlm.nih.gov/pubmed/35213538	Characterising metabolomic signatures of lipid-modifying therapies through drug target mendelian randomisation.	Cholesterol to total lipids ratio in very large VLDL	114,160 European ancestry individuals	NA	3p25.2		PPARG			ENSG00000132170	NA	NA	rs1899951-C	rs1899951	0	1899951	intron_variant	0	0.877933	2e-08	7.69897		0.0337921	[0.022-0.046] unit decrease	NR [11722792] (imputed)	N
10	rs6802898	3	12394840	rs1899951	2022-04-27	35213538	Richardson TG	2022-02-25	PLoS Biol	www.ncbi.nlm.nih.gov/pubmed/35213538	Characterising metabolomic signatures of lipid-modifying therapies through drug target mendelian randomisation.	Cholesteryl esters to total lipids ratio in very large VLDL	114,160 European ancestry individuals	NA	3p25.2		PPARG			ENSG00000132170	NA	NA	rs1899951-C	rs1899951	0	1899951	intron_variant	0	0.877933	2e-08	7.69897		0.0338968	[0.022-0.046] unit decrease	NR [11722792] (imputed)	N
10	rs6802898	3	12394840	rs1899951	2022-04-27	35213538	Richardson TG	2022-02-25	PLoS Biol	www.ncbi.nlm.nih.gov/pubmed/35213538	Characterising metabolomic signatures of lipid-modifying therapies through drug target mendelian randomisation.	Cholesteryl esters to total lipids ratio in medium VLDL	115,082 European ancestry individuals	NA	3p25.2		PPARG			ENSG00000132170	NA	NA	rs1899951-C	rs1899951	0	1899951	intron_variant	0	0.877826	2e-08	7.69897		0.0333675	[0.022-0.045] unit decrease	NR [11722792] (imputed)	N
10	rs6802898	3	12394840	rs1899951	2022-04-27	35213538	Richardson TG	2022-02-25	PLoS Biol	www.ncbi.nlm.nih.gov/pubmed/35213538	Characterising metabolomic signatures of lipid-modifying therapies through drug target mendelian randomisation.	Free cholesterol to total lipids ratio in medium VLDL	115,082 European ancestry individuals	NA	3p25.2		PPARG			ENSG00000132170	NA	NA	rs1899951-C	rs1899951	0	1899951	intron_variant	0	0.877826	3e-08	7.52288		0.0331728	[0.021-0.045] unit decrease	NR [11722792] (imputed)	N
10	rs6802898	3	12394840	rs1899951	2022-04-27	35213538	Richardson TG	2022-02-25	PLoS Biol	www.ncbi.nlm.nih.gov/pubmed/35213538	Characterising metabolomic signatures of lipid-modifying therapies through drug target mendelian randomisation.	Triglycerides to total lipids ratio in medium VLDL	115,082 European ancestry individuals	NA	3p25.2		PPARG			ENSG00000132170	NA	NA	rs1899951-C	rs1899951	0	1899951	intron_variant	0	0.877826	2e-08	7.69897		0.0334377	[0.022-0.045] unit increase	NR [11722792] (imputed)	N
10	rs6802898	3	12394840	rs1899951	2022-04-27	35213538	Richardson TG	2022-02-25	PLoS Biol	www.ncbi.nlm.nih.gov/pubmed/35213538	Characterising metabolomic signatures of lipid-modifying therapies through drug target mendelian randomisation.	Cholesteryl esters to total lipids ratio in small VLDL	115,082 European ancestry individuals	NA	3p25.2		PPARG			ENSG00000132170	NA	NA	rs1899951-C	rs1899951	0	1899951	intron_variant	0	0.877826	3e-08	7.52288		0.034395	[0.022-0.047] unit decrease	NR [11722792] (imputed)	N
10	rs6802898	3	12394840	rs1899951	2022-04-27	35213538	Richardson TG	2022-02-25	PLoS Biol	www.ncbi.nlm.nih.gov/pubmed/35213538	Characterising metabolomic signatures of lipid-modifying therapies through drug target mendelian randomisation.	Cholesterol to total lipids ratio in medium VLDL	115,082 European ancestry individuals	NA	3p25.2		PPARG			ENSG00000132170	NA	NA	rs1899951-C	rs1899951	0	1899951	intron_variant	0	0.877826	1e-08	8		0.033535	[0.022-0.045] unit decrease	NR [11722792] (imputed)	N
10	rs6802898	3	12394840	rs1899951	2021-12-14	34594039	Sakaue S	2021-09-30	Nat Genet	www.ncbi.nlm.nih.gov/pubmed/34594039	A cross-population atlas of genetic associations for 220 human phenotypes.	Calcium levels	315,153 European ancestry individuals, 83,980 East Asian ancestry individuals	NA	3p25.2		PPARG			ENSG00000132170	NA	NA	rs1899951-T	rs1899951	0	1899951	intron_variant	0	NR	3e-21	20.5229		0.0346	[0.028-0.042] unit decrease	Affymetrix, Illumina [20528270] (imputed)	N
10	rs6802898	3	12395645	rs4684848	2019-10-15	31118516	Flannick J	2019-05-22	Nature	www.ncbi.nlm.nih.gov/pubmed/31118516	Exome sequencing of 20,791聽cases of type 2 diabetes and 24,440聽controls.	Type 2 diabetes	2,277 African American cases, 3,098 East Asian ancestry cases, 3,704 European ancestry cases, 6,215 Hispanic/Latino cases, 2,939 South Asian ancestry cases, 2,283 African American controls, 2,921 East Asian ancestry controls, 3,514 European ancestry controls, 5,939 Hispanic/Latino controls, 3,022 South Asian ancestry controls	NA	3p25.2	PPARG	PPARG			ENSG00000132170	NA	NA	rs4684848-G	rs4684848	0	4684848	intron_variant	0	0.2	4e-08	7.39794		1.1325	NR	Affymetrix, Illumina [up to 35256845] (imputed)	N
10	rs11712037	3	12396913	rs71304101	2018-03-29	29358691	Bonas-Guarch S	2018-01-22	Nat Commun	www.ncbi.nlm.nih.gov/pubmed/29358691	Re-analysis of public genetic data reveals a rare X-chromosomal variant associated with type 2 diabetes.	Type 2 diabetes	up to 12,931 European ancestry cases, up to 57,196 European ancestry controls	NA	3p25.2	PPARG	PPARG			ENSG00000132170	NA	NA	rs71304101-G	rs71304101	0	71304101	intron_variant	0	NR	4e-16	15.3979		1.22299		Affymetrix, Illumina [~ 13000000] (imputed)	N
10	rs11712037	3	12396913	rs71304101	2020-09-18	32888494	Vuckovic D	2020-09-01	Cell	www.ncbi.nlm.nih.gov/pubmed/32888494	The Polygenic and Monogenic Basis of Blood Traits and Diseases.	Platelet distribution width	408,112 British individuals	NA	3p25.2	PPARG	PPARG			ENSG00000132170	NA	NA	rs71304101-A	rs71304101	0	71304101	intron_variant	0	0.120365	3e-15	14.5229		0.0273114	[0.021-0.034] unit decrease	Affymetrix [93095623] (imputed)	N
10	rs6802898	3	12396955	rs2881654	2021-03-22	33619380	Huang LO	2021-02-22	Nat Metab	www.ncbi.nlm.nih.gov/pubmed/33619380	Genome-wide discovery of genetic loci that uncouple excess adiposity from its comorbidities.	Body fat percentage and type 2 diabetes (pairwise)	200,863 European ancestry individuals, 24,401 East Asian, South Asian and African American ancestry individuals	NA	3p25.2	PPARG	PPARG			ENSG00000132170	NA	NA	rs2881654-A	rs2881654	0	2881654	intron_variant	0	0.1213	8e-16	15.0969		NA		Affymetrix, Illumina [2331072] (imputed)	N
10	rs6802898	3	12396955	rs2881654	2021-03-22	33619380	Huang LO	2021-02-22	Nat Metab	www.ncbi.nlm.nih.gov/pubmed/33619380	Genome-wide discovery of genetic loci that uncouple excess adiposity from its comorbidities.	Body mass index and fasting insulin (pairwise)	374,012 European ancestry individuals, 16,962 East Asian, South Asian, Hispanic and African American ancestry individuals	NA	3p25.2	PPARG	PPARG			ENSG00000132170	NA	NA	rs2881654-A	rs2881654	0	2881654	intron_variant	0	0.1213	4e-09	8.39794		NA		Affymetrix, Illumina [2331072] (imputed)	N
10	rs6802898	3	12396955	rs2881654	2021-03-22	33619380	Huang LO	2021-02-22	Nat Metab	www.ncbi.nlm.nih.gov/pubmed/33619380	Genome-wide discovery of genetic loci that uncouple excess adiposity from its comorbidities.	Body fat percentage and fasting insulin (pairwise)	142,394 European ancestry individuals, 10,072 East Asian, South Asian and African American ancestry individuals	NA	3p25.2	PPARG	PPARG			ENSG00000132170	NA	NA	rs2881654-A	rs2881654	0	2881654	intron_variant	0	0.1213	5e-08	7.30103		NA		Affymetrix, Illumina [2331072] (imputed)	N
10	rs6802898	3	12396955	rs2881654	2021-03-22	33619380	Huang LO	2021-02-22	Nat Metab	www.ncbi.nlm.nih.gov/pubmed/33619380	Genome-wide discovery of genetic loci that uncouple excess adiposity from its comorbidities.	Body mass index and type 2 diabetes (pairwise)	418,152 European ancestry individuals, 31,291 East Asian, South Asian, Hispanic and African American ancestry individuals	NA	3p25.2	PPARG	PPARG			ENSG00000132170	NA	NA	rs2881654-A	rs2881654	0	2881654	intron_variant	0	0.1213	9e-14	13.0458		NA		Affymetrix, Illumina [2331072] (imputed)	N
10	rs6802898	3	12396955	rs2881654	2021-03-22	33619380	Huang LO	2021-02-22	Nat Metab	www.ncbi.nlm.nih.gov/pubmed/33619380	Genome-wide discovery of genetic loci that uncouple excess adiposity from its comorbidities.	Waist-hip ratio and type 2 diabetes (pairwise)	311,200 European ancestry individuals, 25,662 East Asian, South Asian, Hispanic and African American ancestry individuals	NA	3p25.2	PPARG	PPARG			ENSG00000132170	NA	NA	rs2881654-A	rs2881654	0	2881654	intron_variant	0	0.1213	9e-12	11.0458		NA		Affymetrix, Illumina [2331072] (imputed)	N
10	rs12629751	3	12399407	rs12629751	2018-07-30	29403010	Kanai M	2018-02-05	Nat Genet	www.ncbi.nlm.nih.gov/pubmed/29403010	Genetic analysis of quantitative traits in the Japanese population links cell types to complex human diseases.	Potassium levels	132,938 Japanese ancestry individuals	NA	3p25.2	PPARG	PPARG			ENSG00000132170	NA	NA	rs12629751-?	rs12629751	0	12629751	intron_variant	0	NR	5e-09	8.30103		0.02647	[0.018-0.035] unit increase novel	Illumina [6108953] (imputed)	N
11	rs66782572	3	52542919	rs1010554	2022-10-11	35974141	Lahti J	2022-08-16	Mol Psychiatry	www.ncbi.nlm.nih.gov/pubmed/35974141	Genome-wide meta-analyses reveal novel loci for verbal short-term memory and learning.	Verbal learning	28,909 European ancestry individuals	3,853 European ancestry individuals	3p21.1		STAB1			ENSG00000010327	NA	NA	rs1010554-T	rs1010554	0	1010554	intron_variant	0	0.4727	3e-07	6.52288		5.135	z score increase	Affymetrix, Illumina [NR] (imputed)	N
11	rs66782572	3	52542919	rs1010554	2021-12-14	34594039	Sakaue S	2021-09-30	Nat Genet	www.ncbi.nlm.nih.gov/pubmed/34594039	A cross-population atlas of genetic associations for 220 human phenotypes.	Gamma glutamyl transpeptidase	344,104 European ancestry individuals, 133,471 East Asian ancestry individuals	NA	3p21.1		STAB1			ENSG00000010327	NA	NA	rs1010554-C	rs1010554	0	1010554	intron_variant	0	NR	3e-14	13.5229		0.0143	[0.011-0.018] unit increase	Affymetrix, Illumina [20535691] (imputed)	N
11	rs66782572	3	52542919	rs1010554	2021-12-14	34594039	Sakaue S	2021-09-30	Nat Genet	www.ncbi.nlm.nih.gov/pubmed/34594039	A cross-population atlas of genetic associations for 220 human phenotypes.	Hematocrit	350,475 European ancestry individuals, 153,015 East Asian ancestry individuals	NA	3p21.1		STAB1			ENSG00000010327	NA	NA	rs1010554-C	rs1010554	0	1010554	intron_variant	0	NR	2e-19	18.699		0.015	[0.012-0.018] unit increase	Affymetrix, Illumina [20538534] (imputed)	N
11	rs66782572	3	52551284	rs67409736	2021-08-24	34021172	Christakoudi S	2021-05-21	Sci Rep	www.ncbi.nlm.nih.gov/pubmed/34021172	GWAS of allometric body-shape indices in UK Biobank identifies loci suggesting associations with morphogenesis, organogenesis, adrenal cell renewal and cancer.	Waist-to-hip ratio adjusted for BMI	219,872 British ancestry women	NA	3p21.1	STAB1	STAB1			ENSG00000010327	NA	NA	rs67409736-G	rs67409736	0	67409736	intron_variant	0	NR	3e-19	18.5229		0.025403	[0.02-0.031] unit increase	Affymetrix [319769] (imputed)	N
11	rs66782572	3	52551284	rs67409736	2021-08-24	34021172	Christakoudi S	2021-05-21	Sci Rep	www.ncbi.nlm.nih.gov/pubmed/34021172	GWAS of allometric body-shape indices in UK Biobank identifies loci suggesting associations with morphogenesis, organogenesis, adrenal cell renewal and cancer.	Waist-hip index	219,872 British ancestry women	NA	3p21.1	STAB1	STAB1			ENSG00000010327	NA	NA	rs67409736-G	rs67409736	0	67409736	intron_variant	0	NR	6e-20	19.2218		0.0259418	[0.02-0.031] unit increase	Affymetrix [319769] (imputed)	N
11	rs66782572	3	52555957	rs9853056	2021-12-15	34560273	Shadrin AA	2021-09-21	Neuroimage	www.ncbi.nlm.nih.gov/pubmed/34560273	Vertex-wise multivariate genome-wide association study identifies 780 unique genetic loci associated with cortical morphology.	Cortical thickness	35,657 White British ancestry individuals	NA	3p21.1	NR	STAB1			ENSG00000010327	NA	NA	rs9853056-T	rs9853056	0	9853056	synonymous_variant	0	0.4415	1e-17	17		NA		NR [9056863] (imputed)	N
11	rs66782572	3	52558008	rs13303	2020-06-06	31178129	Spracklen CN	2019-06-06	Am J Hum Genet	www.ncbi.nlm.nih.gov/pubmed/31178129	Exome-Derived Adiponectin-Associated Variants Implicate Obesity and Lipid Biology.	Adiponectin levels	up to 60,465 European ancestry individuals, up to 2,568 East Asian ancestry individuals, up to 3,271 African American individuals, up to 1,435 Hispanic individuals	NA	3p21.1	STAB1	STAB1			ENSG00000010327	NA	NA	rs13303-C	rs13303	0	13303	missense_variant	0	0.568689	3e-21	20.5229		0.0572424	unit increase	Illumina [265780]	N
11	rs66782572	3	52558008	rs13303	2019-04-03	30778226	Justice AE	2019-02-18	Nat Genet	www.ncbi.nlm.nih.gov/pubmed/30778226	Protein-coding variants implicate novel genes related to lipid homeostasis contributing to body-fat distribution.	Waist-to-hip ratio adjusted for BMI (additive genetic model)	288,492 European ancestry individuals, up to 15,687 African American individuals, up to 29,315 South Asian ancestry individuals, up to 6,800 East Asian ancestry individuals, up to 4,075 Hispanic ancestry individuals	132,177 European ancestry individuals	3p21.1	STAB1	STAB1			ENSG00000010327	NA	NA	rs13303-T	rs13303	0	13303	missense_variant	0	0.4454	5e-18	17.301		0.0187	[0.014-0.023] unit increase	Affymetrix, Illumina [at least 228985]	N
11	rs66782572	3	52558008	rs13303	2019-04-03	30778226	Justice AE	2019-02-18	Nat Genet	www.ncbi.nlm.nih.gov/pubmed/30778226	Protein-coding variants implicate novel genes related to lipid homeostasis contributing to body-fat distribution.	Waist-to-hip ratio adjusted for BMI (additive genetic model)	up to 130,976 European ancestry men	up to 62,500 European ancestry men	3p21.1	STAB1	STAB1			ENSG00000010327	NA	NA	rs13303-T	rs13303	0	13303	missense_variant	0	0.4337	2e-07	6.69897		0.017	[0.011-0.023] unit increase	Affymetrix, Illumina [at least 228985]	N
11	rs66782572	3	52558008	rs13303	2019-04-03	30778226	Justice AE	2019-02-18	Nat Genet	www.ncbi.nlm.nih.gov/pubmed/30778226	Protein-coding variants implicate novel genes related to lipid homeostasis contributing to body-fat distribution.	Waist-to-hip ratio adjusted for BMI (additive genetic model)	288,492 European ancestry individuals	132,177 European ancestry individuals	3p21.1	STAB1	STAB1			ENSG00000010327	NA	NA	rs13303-T	rs13303	0	13303	missense_variant	0	0.4338	2e-19	18.699		0.0206	[0.016-0.025] unit increase	Affymetrix, Illumina [at least 228985]	N
11	rs66782572	3	52558008	rs13303	2019-04-03	30778226	Justice AE	2019-02-18	Nat Genet	www.ncbi.nlm.nih.gov/pubmed/30778226	Protein-coding variants implicate novel genes related to lipid homeostasis contributing to body-fat distribution.	Waist-to-hip ratio adjusted for BMI (additive genetic model)	up to 130,976 European ancestry men, up to 164,238 African American, South Asian, East Asian and Hispanic ancestry men	up to 62,500 European ancestry men	3p21.1	STAB1	STAB1			ENSG00000010327	NA	NA	rs13303-T	rs13303	0	13303	missense_variant	0	0.4554	7e-07	6.1549		0.0151	[0.0092-0.021] unit increase	Affymetrix, Illumina [at least 228985]	N
11	rs66782572	3	52558008	rs13303	2019-04-03	30778226	Justice AE	2019-02-18	Nat Genet	www.ncbi.nlm.nih.gov/pubmed/30778226	Protein-coding variants implicate novel genes related to lipid homeostasis contributing to body-fat distribution.	Waist-to-hip ratio adjusted for BMI (additive genetic model)	up to 157,516 European ancestry women, up to 180,131 African American, South Asian, East Asian and Hispanic ancestry women	up to 62,368 European ancestry women	3p21.1	STAB1	STAB1			ENSG00000010327	NA	NA	rs13303-T	rs13303	0	13303	missense_variant	0	0.4365	5e-14	13.301		0.0228	[0.017-0.029] unit increase	Affymetrix, Illumina [at least 228985]	N
11	rs66782572	3	52558008	rs13303	2019-04-03	30778226	Justice AE	2019-02-18	Nat Genet	www.ncbi.nlm.nih.gov/pubmed/30778226	Protein-coding variants implicate novel genes related to lipid homeostasis contributing to body-fat distribution.	Waist-to-hip ratio adjusted for BMI (additive genetic model)	up to 157,516 European ancestry women	up to 62,368 European ancestry women	3p21.1	STAB1	STAB1			ENSG00000010327	NA	NA	rs13303-T	rs13303	0	13303	missense_variant	0	0.4338	2e-14	13.699		0.0242	[0.018-0.03] unit increase	Affymetrix, Illumina [at least 228985]	N
11	rs66782572	3	52558008	rs13303	2022-03-28	33821002	Naqvi S	2021-04-05	Nat Genet	www.ncbi.nlm.nih.gov/pubmed/33821002	Shared heritability of human face and brain shape.	Brain shape (segment 1)	19,670 European ancestry individuals	NA	3p21.1		STAB1			ENSG00000010327	NA	NA	rs13303-?	rs13303	0	13303	missense_variant	0	NR	7e-15	14.1549		NA		NR [9705931] (imputed)	N
11	rs66782572	3	52558008	rs13303	2022-08-04	35505052	Fan CC	2022-05-03	Nat Commun	www.ncbi.nlm.nih.gov/pubmed/35505052	Multivariate genome-wide association study on tissue-sensitive diffusion metrics highlights pathways that shape the human brain.	Whole brain free water diffusion (multivariate analysis)	23,543 European ancestry individuals	11,555 European ancestry individuals, 3,030 non-European ancestry individuals	3p21.1		STAB1			ENSG00000010327	NA	NA	rs13303-?	rs13303	0	13303	missense_variant	0	NR	1e-12	12	(EA)	NA		NR [NR] (imputed)	N
11	rs66782572	3	52558008	rs13303	2022-03-07	34910505	van der Meer D	2021-12-15	Sci Adv	www.ncbi.nlm.nih.gov/pubmed/34910505	The genetic architecture of human cortical folding.	Vertex-wise sulcal depth	33,748 European ancestry individuals	NA	3p21.1		STAB1			ENSG00000010327	NA	NA	rs13303-T	rs13303	0	13303	missense_variant	0	0.43	9e-28	27.0458		10.93	z score increase	Affymetrix [9061022] (imputed)	N
11	rs66782572	3	52558008	rs13303	2021-12-14	34594039	Sakaue S	2021-09-30	Nat Genet	www.ncbi.nlm.nih.gov/pubmed/34594039	A cross-population atlas of genetic associations for 220 human phenotypes.	Body mass index	163,835 East Asian ancestry individuals	NA	3p21.1		STAB1			ENSG00000010327	NA	NA	rs13303-C	rs13303	0	13303	missense_variant	0	0.538723	2e-10	9.69897		0.0203098	[0.014-0.027] unit increase	Illumina [13479178] (imputed)	N
11	rs66782572	3	52558133	rs13621	2022-11-17	34887591	Graham SE	2021-12-09	Nature	www.ncbi.nlm.nih.gov/pubmed/34887591	The power of genetic diversity in genome-wide association studies of lipids.	Total cholesterol levels	1,320,016 European ancestry individuals	NA	3p21.1		STAB1			ENSG00000010327	NA	NA	rs13621-C	rs13621	0	13621	missense_variant	0	0.462489	7e-09	8.1549		0.00937509	[0.0067-0.012] unit increase	NR [52000000] (imputed)	N
11	rs66782572	3	52558133	rs13621	2022-11-17	34887591	Graham SE	2021-12-09	Nature	www.ncbi.nlm.nih.gov/pubmed/34887591	The power of genetic diversity in genome-wide association studies of lipids.	Low density lipoprotein cholesterol levels	40,963 South Asian ancestry individuals, 48,057 Hispanic individuals, 99,432 Admixed African or African ancestry individuals, 146,492 East Asian ancestry individuals, 1,320,016 European ancestry individuals	NA	3p21.1		STAB1			ENSG00000010327	NA	NA	rs13621-?	rs13621	0	13621	missense_variant	0	NR	4e-15	14.3979		NA		NR [52000000] (imputed)	N
11	rs66782572	3	52558133	rs13621	2022-11-17	34887591	Graham SE	2021-12-09	Nature	www.ncbi.nlm.nih.gov/pubmed/34887591	The power of genetic diversity in genome-wide association studies of lipids.	Low density lipoprotein cholesterol levels	1,320,016 European ancestry individuals	NA	3p21.1		STAB1			ENSG00000010327	NA	NA	rs13621-C	rs13621	0	13621	missense_variant	0	0.462166	1e-11	11		0.010972	[0.0082-0.0137] unit increase	NR [52000000] (imputed)	N
11	rs66782572	3	52559705	rs11709284	2021-09-27	33887147	Young WJ	2021-04-22	Circ Genom Precis Med	www.ncbi.nlm.nih.gov/pubmed/33887147	Genetically-Determined Serum Calcium Levels and Markers of Ventricular Repolarisation: A Mendelian Randomization Study in the UK Biobank.	Calcium levels	305,349 European ancestry individuals	NA	3p21.1	NR	NT5DC2			ENSG00000168268	NA	NA	rs11709284-A	rs11709284	0	11709284	non_coding_transcript_exon_variant	0	0.5551	4e-10	9.39794		0.001386	[0.00094-0.00183] mmol/L increase	Affymetrix [NR] (imputed)	N
11	rs66782572	3	52561779	rs11711421	2021-07-07	34127677	Choquet H	2021-06-14	Nat Commun	www.ncbi.nlm.nih.gov/pubmed/34127677	A large multiethnic GWAS meta-analysis of cataract identifies new risk loci and sex-specific effects.	Cataracts	28,092 non-Hispanic White ancestry cases, 50,487 non-Hispanic White ancestry controls, 31,852 European ancestry cases, 428,084 European ancestry controls	NA	3p21.1	NR	NT5DC2			ENSG00000168268	NA	NA	rs11711421-T	rs11711421	0	11711421	non_coding_transcript_exon_variant	0	NR	1e-08	8		0.9605		Affymetrix [9869154] (imputed)	N
11	rs66782572	3	52561779	rs11711421	2022-10-11	35974141	Lahti J	2022-08-16	Mol Psychiatry	www.ncbi.nlm.nih.gov/pubmed/35974141	Genome-wide meta-analyses reveal novel loci for verbal short-term memory and learning.	Verbal learning	28,909 European ancestry individuals	3,853 European ancestry individuals	3p21.1		NT5DC2			ENSG00000168268	NA	NA	rs11711421-T	rs11711421	0	11711421	non_coding_transcript_exon_variant	0	0.3851	1e-09	9		6.066	z score increase	Affymetrix, Illumina [NR] (imputed)	N
11	rs66782572	3	52566065	rs4282054	2015-11-08	25644384	Davies G	2015-02-03	Mol Psychiatry	www.ncbi.nlm.nih.gov/pubmed/25644384	Genetic contributions to variation in general cognitive function: a meta-analysis of genome-wide association studies in the CHARGE consortium (N=53949).	Cognitive function	51,719 European ancestry individuals, 1,473 Erasmus Rucphen (founder/genetic isolate) individuals, 327 Korculan (founder/genetic isolate) individuals, 430 Orcadian (founder/genetic isolate) individuals	NA	3p21.1	NT5DC2, STAB1	NT5DC2			ENSG00000168268	NA	NA	rs4282054-?	rs4282054	0	4282054	intron_variant	0	NR	5e-06	5.30103		0.0255	[0.015-0.036] unit decrease	Affymetrix, Illumina [2478500] (imputed)	N
11	rs66782572	3	52566065	rs4282054	2021-08-24	34021172	Christakoudi S	2021-05-21	Sci Rep	www.ncbi.nlm.nih.gov/pubmed/34021172	GWAS of allometric body-shape indices in UK Biobank identifies loci suggesting associations with morphogenesis, organogenesis, adrenal cell renewal and cancer.	Waist-to-hip ratio adjusted for BMI	186,825 British ancestry men	NA	3p21.1	NT5DC2	NT5DC2			ENSG00000168268	NA	NA	rs4282054-T	rs4282054	0	4282054	intron_variant	0	NR	4e-11	10.3979		0.0207245	[0.015-0.027] unit increase	Affymetrix [323858] (imputed)	N
11	rs66782572	3	52566065	rs4282054	2021-08-24	34021172	Christakoudi S	2021-05-21	Sci Rep	www.ncbi.nlm.nih.gov/pubmed/34021172	GWAS of allometric body-shape indices in UK Biobank identifies loci suggesting associations with morphogenesis, organogenesis, adrenal cell renewal and cancer.	Waist-hip index	186,825 British ancestry men	NA	3p21.1	NT5DC2	NT5DC2			ENSG00000168268	NA	NA	rs4282054-T	rs4282054	0	4282054	intron_variant	0	NR	7e-12	11.1549		0.0215377	[0.015-0.028] unit increase	Affymetrix [127266] (imputed)	N
11	rs66782572	3	52566914	rs7614981	2021-12-15	34560273	Shadrin AA	2021-09-21	Neuroimage	www.ncbi.nlm.nih.gov/pubmed/34560273	Vertex-wise multivariate genome-wide association study identifies 780 unique genetic loci associated with cortical morphology.	Cortical surface area	35,657 White British ancestry individuals	NA	3p21.1	NR	NT5DC2			ENSG00000168268	NA	NA	rs7614981-C	rs7614981	0	7614981	intron_variant	0	0.4691	1e-17	17		NA		NR [9056863] (imputed)	N
11	rs66782572	3	52566914	rs7614981	2022-10-11	35974141	Lahti J	2022-08-16	Mol Psychiatry	www.ncbi.nlm.nih.gov/pubmed/35974141	Genome-wide meta-analyses reveal novel loci for verbal short-term memory and learning.	Verbal learning	28,909 European ancestry individuals	3,853 European ancestry individuals	3p21.1		NT5DC2			ENSG00000168268	NA	NA	rs7614981-A	rs7614981	0	7614981	intron_variant	0	0.4697	3e-07	6.52288		5.15	z score increase	Affymetrix, Illumina [NR] (imputed)	N
11	rs66782572	3	52566914	rs7614981	2022-03-07	34910505	van der Meer D	2021-12-15	Sci Adv	www.ncbi.nlm.nih.gov/pubmed/34910505	The genetic architecture of human cortical folding.	Vertex-wise cortical surface area	33,748 European ancestry individuals	NA	3p21.1		NT5DC2			ENSG00000168268	NA	NA	rs7614981-C	rs7614981	0	7614981	intron_variant	0	0.45	1e-19	19		9.09	z score increase	Affymetrix [9061022] (imputed)	N
11	rs66782572	3	52567014	rs12489828	2017-08-10	28443625	Justice AE	2017-04-26	Nat Commun	www.ncbi.nlm.nih.gov/pubmed/28443625	Genome-wide meta-analysis of 241,258 adults accounting for smoking behaviour identifies novel loci for obesity traits.	Waist circumference adjusted for BMI (joint analysis main effects and smoking interaction)	97,400 European ancestry women, 63,892 European ancestry men, 5,829 European ancestry individuals, 10,500 African American/Afro-Caribbean ancestry women, 2,706 African American/Afro-Caribbean ancestry men, 1,030 Indian Asian ancestry women, 7,648 Indian Asian ancestry men, 1,793 Filipino ancestry women, 2,944 Hispanic/Latino ancestry women, 1,764 Hispanic/Latino ancestry men	21,496 European ancestry women, 24,385 European ancestry men, 118,364 European ancestry individuals, 2,326 African American/Afro-Caribbean ancestry women, 855 African American/Afro-Caribbean ancestry men	3p21.1	NT5DC2	NT5DC2			ENSG00000168268	NA	NA	rs12489828-T	rs12489828	0	12489828	intron_variant	0	0.5401	3e-07	6.52288		NA		Affymetrix, Illumina, Perlegen [up to 2800000] (imputed)	N
11	rs66782572	3	52567014	rs12489828	2017-08-10	28443625	Justice AE	2017-04-26	Nat Commun	www.ncbi.nlm.nih.gov/pubmed/28443625	Genome-wide meta-analysis of 241,258 adults accounting for smoking behaviour identifies novel loci for obesity traits.	Waist circumference adjusted for BMI (joint analysis main effects and smoking interaction)	97,400 European ancestry women, 63,892 European ancestry men, 5,829 European ancestry individuals, 10,500 African American/Afro-Caribbean ancestry women, 2,706 African American/Afro-Caribbean ancestry men, 1,030 Indian Asian ancestry women, 7,648 Indian Asian ancestry men, 1,793 Filipino ancestry women, 2,944 Hispanic/Latino ancestry women, 1,764 Hispanic/Latino ancestry men	21,496 European ancestry women, 24,385 European ancestry men, 118,364 European ancestry individuals, 2,326 African American/Afro-Caribbean ancestry women, 855 African American/Afro-Caribbean ancestry men	3p21.1	NT5DC2	NT5DC2			ENSG00000168268	NA	NA	rs12489828-T	rs12489828	0	12489828	intron_variant	0	0.5401	1e-06	6	(women)	NA		Affymetrix, Illumina, Perlegen [up to 2800000] (imputed)	N
11	rs66782572	3	52567014	rs12489828	2017-08-10	28443625	Justice AE	2017-04-26	Nat Commun	www.ncbi.nlm.nih.gov/pubmed/28443625	Genome-wide meta-analysis of 241,258 adults accounting for smoking behaviour identifies novel loci for obesity traits.	Waist circumference adjusted for BMI (adjusted for smoking behaviour)	97,400 European ancestry women, 63,892 European ancestry men, 5,829 European ancestry individuals, 10,500 African American/Afro-Caribbean ancestry women, 2,706 African American/Afro-Caribbean ancestry men, 1,030 Indian Asian ancestry women, 7,648 Indian Asian ancestry men, 1,793 Filipino ancestry women, 2,944 Hispanic/Latino ancestry women, 1,764 Hispanic/Latino ancestry men	21,496 European ancestry women, 24,385 European ancestry men, 118,364 European ancestry individuals, 2,326 African American/Afro-Caribbean ancestry women, 855 African American/Afro-Caribbean ancestry men	3p21.1	NT5DC2	NT5DC2			ENSG00000168268	NA	NA	rs12489828-T	rs12489828	0	12489828	intron_variant	0	0.5401	7e-07	6.1549		0.0179	[0.011-0.025] unit decrease	Affymetrix, Illumina, Perlegen [up to 2800000] (imputed)	N
11	rs66782572	3	52567014	rs12489828	2017-08-10	28443625	Justice AE	2017-04-26	Nat Commun	www.ncbi.nlm.nih.gov/pubmed/28443625	Genome-wide meta-analysis of 241,258 adults accounting for smoking behaviour identifies novel loci for obesity traits.	Waist circumference adjusted for BMI (adjusted for smoking behaviour)	97,400 European ancestry women, 63,892 European ancestry men, 5,829 European ancestry individuals, 10,500 African American/Afro-Caribbean ancestry women, 2,706 African American/Afro-Caribbean ancestry men, 1,030 Indian Asian ancestry women, 7,648 Indian Asian ancestry men, 1,793 Filipino ancestry women, 2,944 Hispanic/Latino ancestry women, 1,764 Hispanic/Latino ancestry men	21,496 European ancestry women, 24,385 European ancestry men, 118,364 European ancestry individuals, 2,326 African American/Afro-Caribbean ancestry women, 855 African American/Afro-Caribbean ancestry men	3p21.1	NT5DC2	NT5DC2			ENSG00000168268	NA	NA	rs12489828-T	rs12489828	0	12489828	intron_variant	0	0.5401	4e-07	6.39794	(women)	0.0229	[0.014-0.032] unit decrease	Affymetrix, Illumina, Perlegen [up to 2800000] (imputed)	N
11	rs66782572	3	52567014	rs12489828	2017-08-10	28443625	Justice AE	2017-04-26	Nat Commun	www.ncbi.nlm.nih.gov/pubmed/28443625	Genome-wide meta-analysis of 241,258 adults accounting for smoking behaviour identifies novel loci for obesity traits.	Waist-to-hip ratio adjusted for BMI (adjusted for smoking behaviour)	95,362 European ancestry women, 62,085 European ancestry men, 5,829 European ancestry individuals, 10,500 African American/Afro-Caribbean ancestry women, 2,706 African American/Afro-Caribbean ancestry men, 1,030 Indian Asian ancestry women, 7,648 Indian Asian ancestry men, 1,793 Filipino ancestry women, 2,944 Hispanic/Latino ancestry women, 1,764 Hispanic/Latino ancestry men	21,496 European ancestry women, 24,385 European ancestry men, 118,364 European ancestry individuals, 2,326 African American/Afro-Caribbean ancestry women, 855 African American/Afro-Caribbean ancestry men	3p21.1	NT5DC2	NT5DC2			ENSG00000168268	NA	NA	rs12489828-T	rs12489828	0	12489828	intron_variant	0	0.54	2e-06	5.69897		0.0173	[0.01-0.024] unit decrease	Affymetrix, Illumina, Perlegen [up to 2800000] (imputed)	N
11	rs66782572	3	52567014	rs12489828	2016-02-04	25673412	Shungin D	2015-02-12	Nature	www.ncbi.nlm.nih.gov/pubmed/25673412	New genetic loci link adipose and insulin biology to body fat distribution.	Waist-to-hip ratio adjusted for body mass index	up to 56,910 European ancestry men, up to 86,570 European ancestry women	up to 36,570 European ancestry men, 30,172 European ancestry women, 915 Filipino ancestry men, 735 Filipino ancestry women, 2,351 African American/Afro-Caribbean ancestry men, 6,258 African American/Afro-Caribbean ancestry women, 2,285 South Asian ancestry men, 506 South Asian ancestry women, 195 Seychellois ancestry men, 266 Seychellois ancestry women	3p21.1	NT5DC2	NT5DC2			ENSG00000168268	NA	NA	rs12489828-T	rs12489828	0	12489828	intron_variant	0	0.5425	1e-09	9	(women)	0.0277	[0.019-0.037] unit decrease	Affymetrix, Illumina, Perlegen [up to 2542447] (imputed)	N
11	rs66782572	3	52567014	rs12489828	2016-02-04	25673412	Shungin D	2015-02-12	Nature	www.ncbi.nlm.nih.gov/pubmed/25673412	New genetic loci link adipose and insulin biology to body fat distribution.	Waist-to-hip ratio adjusted for body mass index	up to 56,910 European ancestry men, up to 86,570 European ancestry women	up to 36,570 European ancestry men, 30,172 European ancestry women, 915 Filipino ancestry men, 735 Filipino ancestry women, 2,351 African American/Afro-Caribbean ancestry men, 6,258 African American/Afro-Caribbean ancestry women, 2,285 South Asian ancestry men, 506 South Asian ancestry women, 195 Seychellois ancestry men, 266 Seychellois ancestry women	3p21.1	NT5DC2	NT5DC2			ENSG00000168268	NA	NA	rs12489828-T	rs12489828	0	12489828	intron_variant	0	0.5409	3e-10	9.52288		0.0215	[0.015-0.028] unit decrease	Affymetrix, Illumina, Perlegen [up to 2542447] (imputed)	N
11	rs66782572	3	52567014	rs12489828	2016-02-04	25673412	Shungin D	2015-02-12	Nature	www.ncbi.nlm.nih.gov/pubmed/25673412	New genetic loci link adipose and insulin biology to body fat distribution.	Waist-to-hip ratio adjusted for body mass index	up to 56,910 European ancestry men, up to 86,570 European ancestry women	up to 36,570 European ancestry men, 30,172 European ancestry women, 915 Filipino ancestry men, 735 Filipino ancestry women, 2,351 African American/Afro-Caribbean ancestry men, 6,258 African American/Afro-Caribbean ancestry women, 2,285 South Asian ancestry men, 506 South Asian ancestry women, 195 Seychellois ancestry men, 266 Seychellois ancestry women	3p21.1	NT5DC2	NT5DC2			ENSG00000168268	NA	NA	rs12489828-T	rs12489828	0	12489828	intron_variant	0	0.5486	3e-10	9.52288	(EA, women)	0.0294	[0.02-0.038] unit decrease	Affymetrix, Illumina, Perlegen [up to 2542447] (imputed)	N
11	rs66782572	3	52567014	rs12489828	2016-02-04	25673412	Shungin D	2015-02-12	Nature	www.ncbi.nlm.nih.gov/pubmed/25673412	New genetic loci link adipose and insulin biology to body fat distribution.	Waist-to-hip ratio adjusted for body mass index	up to 56,910 European ancestry men, up to 86,570 European ancestry women	up to 36,570 European ancestry men, 30,172 European ancestry women, 915 Filipino ancestry men, 735 Filipino ancestry women, 2,351 African American/Afro-Caribbean ancestry men, 6,258 African American/Afro-Caribbean ancestry women, 2,285 South Asian ancestry men, 506 South Asian ancestry women, 195 Seychellois ancestry men, 266 Seychellois ancestry women	3p21.1	NT5DC2	NT5DC2			ENSG00000168268	NA	NA	rs12489828-T	rs12489828	0	12489828	intron_variant	0	0.5488	7e-11	10.1549	(EA)	0.0227	[0.016-0.03] unit decrease	Affymetrix, Illumina, Perlegen [up to 2542447] (imputed)	N
11	rs66782572	3	52567014	rs12489828	2017-05-23	25673412	Shungin D	2015-02-12	Nature	www.ncbi.nlm.nih.gov/pubmed/25673412	New genetic loci link adipose and insulin biology to body fat distribution.	Waist circumference adjusted for body mass index	up to 56,910 European ancestry men, up to 86,570 European ancestry women	up to 36,570 European ancestry men, 30,172 European ancestry women, 915 Filipino ancestry men, 735 Filipino ancestry women, 2,351 African American/Afro-Caribbean ancestry men, 6,258 African American/Afro-Caribbean ancestry women, 2,285 South Asian ancestry men, 506 South Asian ancestry women, 195 Seychellois ancestry men, 266 Seychellois ancestry women	3p21.1	NT5DC2	NT5DC2			ENSG00000168268	NA	NA	rs12489828-T	rs12489828	0	12489828	intron_variant	0	0.5485	6e-10	9.22185	(EA,women)	0.0273	[0.019-0.036] unit decrease	Affymetrix, Illumina, Perlegen [up to 2542447] (imputed)	N
11	rs66782572	3	52567014	rs12489828	2017-05-23	25673412	Shungin D	2015-02-12	Nature	www.ncbi.nlm.nih.gov/pubmed/25673412	New genetic loci link adipose and insulin biology to body fat distribution.	Waist circumference adjusted for body mass index	up to 56,910 European ancestry men, up to 86,570 European ancestry women	up to 36,570 European ancestry men, 30,172 European ancestry women, 915 Filipino ancestry men, 735 Filipino ancestry women, 2,351 African American/Afro-Caribbean ancestry men, 6,258 African American/Afro-Caribbean ancestry women, 2,285 South Asian ancestry men, 506 South Asian ancestry women, 195 Seychellois ancestry men, 266 Seychellois ancestry women	3p21.1	NT5DC2	NT5DC2			ENSG00000168268	NA	NA	rs12489828-T	rs12489828	0	12489828	intron_variant	0	0.5485	1e-08	8	(EA)	0.0197	[0.013-0.026] unit decrease	Affymetrix, Illumina, Perlegen [up to 2542447] (imputed)	N
11	rs66782572	3	52567014	rs12489828	2018-07-24	26426971	Winkler TW	2015-10-01	PLoS Genet	www.ncbi.nlm.nih.gov/pubmed/26426971	The Influence of Age and Sex on Genetic Associations with Adult Body Size and Shape: A Large-Scale Genome-Wide Interaction Study.	Waist-to-hip ratio adjusted for BMI	up to 113,720 European ancestry men, up to 138,655 European ancestry women	NA	3p21.1	NR	NT5DC2			ENSG00000168268	NA	NA	rs12489828-T	rs12489828	0	12489828	intron_variant	0	0.54942	2e-11	10.699		0.0220195	unit decrease	Affymetrix, Illumina, Perlegen [up to 2800000] (imputed)	N
11	rs66782572	3	52567014	rs12489828	2018-07-24	26426971	Winkler TW	2015-10-01	PLoS Genet	www.ncbi.nlm.nih.gov/pubmed/26426971	The Influence of Age and Sex on Genetic Associations with Adult Body Size and Shape: A Large-Scale Genome-Wide Interaction Study.	Waist-to-hip ratio adjusted for BMI x sex x age interaction (4df test)	up to 43,776 European ancestry men aged <50, up to 50,526 European ancestry women aged <50, up to 69,944 European ancestry men aged >50, up to 88,129 European ancestry women aged >50	NA	3p21.1	NR	NT5DC2			ENSG00000168268	NA	NA	rs12489828-T	rs12489828	0	12489828	intron_variant	0	0.54942	4e-10	9.39794		NA		Affymetrix, Illumina, Perlegen [up to 2800000] (imputed)	N
11	rs66782572	3	52567014	rs12489828	2017-08-30	27863252	Astle WJ	2016-11-17	Cell	www.ncbi.nlm.nih.gov/pubmed/27863252	The Allelic Landscape of Human Blood Cell Trait Variation and Links to Common Complex Disease.	Reticulocyte count	170,641 European ancestry individuals	NA	3p21.1	NT5DC2	NT5DC2			ENSG00000168268	NA	NA	rs12489828-T	rs12489828	0	12489828	intron_variant	0	0.5323	2e-15	14.699		0.028486	[0.021-0.036] unit decrease	Affymetrix [~ 2500000] (imputed)	N
11	rs66782572	3	52567014	rs12489828	2018-02-23	29326435	Hill WD	2018-01-11	Mol Psychiatry	www.ncbi.nlm.nih.gov/pubmed/29326435	A combined analysis of genetically correlated traits identifies 187 loci and a role for neurogenesis and myelination in intelligence.	Intelligence (MTAG)	120,934 British ancestry individuals, 127,548 individuals	NA	3p21.1	NT5DC2	NT5DC2			ENSG00000168268	NA	NA	rs12489828-T	rs12489828	0	12489828	intron_variant	0	NR	8e-11	10.0969		0.0196874	[0.014-0.026] unit increase	Affymetrix [NR]	N
11	rs66782572	3	52567617	rs66782572	2020-06-17	32327693	Oskarsson GR	2020-04-23	Commun Biol	www.ncbi.nlm.nih.gov/pubmed/32327693	Predicted loss and gain of function mutations in ACO1 are associated with erythropoiesis.	Hemoglobin levels	684,122 European ancestry individuals	NA	3p21.1	NT5DC2	NT5DC2			ENSG00000168268	NA	NA	rs66782572-A	rs66782572	0	66782572	missense_variant	0		2e-14	13.699		0.017	[NR] unit increase	Affymetrix, Illumina [43000000] (imputed)	N
11	rs66782572	3	52567617	rs66782572	2017-08-30	27863252	Astle WJ	2016-11-17	Cell	www.ncbi.nlm.nih.gov/pubmed/27863252	The Allelic Landscape of Human Blood Cell Trait Variation and Links to Common Complex Disease.	Hemoglobin concentration	172,925 European ancestry individuals	NA	3p21.1	NT5DC2	NT5DC2			ENSG00000168268	NA	NA	rs66782572-G	rs66782572	0	66782572	missense_variant	0	0.5386	6e-09	8.22185		0.0206317	[0.014-0.028] unit decrease	Affymetrix [~ 2500000] (imputed)	N
11	rs66782572	3	52567617	rs66782572	2020-09-18	32888494	Vuckovic D	2020-09-01	Cell	www.ncbi.nlm.nih.gov/pubmed/32888494	The Polygenic and Monogenic Basis of Blood Traits and Diseases.	Hematocrit	408,112 British individuals	NA	3p21.1	NT5DC2	NT5DC2			ENSG00000168268	NA	NA	rs66782572-G	rs66782572	0	66782572	missense_variant	0	0.53661	9e-18	17.0458		0.0190797	[0.015-0.023] unit decrease	Affymetrix [93095623] (imputed)	N
11	rs66782572	3	52567617	rs66782572	2020-09-21	32888493	Chen MH	2020-09-01	Cell	www.ncbi.nlm.nih.gov/pubmed/32888493	Trans-ethnic and Ancestry-Specific Blood-Cell Genetics in 746,667 Individuals from 5 Global Populations.	Hematocrit	737,823 African American or Afro-Caribbean, African ancestry, European ancestry, East Asian ancestry, Hispanic or Latin American and South Asian ancestry individuals	NA	3p21.1	NR	NT5DC2			ENSG00000168268	NA	NA	rs66782572-G	rs66782572	0	66782572	missense_variant	0	0.533408	5e-27	26.301		NA		Affymetrix, Illumina [24558453] (imputed)	N
11	rs66782572	3	52567617	rs66782572	2020-09-21	32888493	Chen MH	2020-09-01	Cell	www.ncbi.nlm.nih.gov/pubmed/32888493	Trans-ethnic and Ancestry-Specific Blood-Cell Genetics in 746,667 Individuals from 5 Global Populations.	Hematocrit	562,259 European ancestry individuals	NA	3p21.1	NR	NT5DC2			ENSG00000168268	NA	NA	rs66782572-G	rs66782572	0	66782572	missense_variant	0	0.538025	4e-25	24.3979		0.020609	[0.017-0.025] SD unit decrease	Affymetrix, Illumina [50640577] (imputed)	N
11	rs66782572	3	52567617	rs66782572	2020-09-21	32888493	Chen MH	2020-09-01	Cell	www.ncbi.nlm.nih.gov/pubmed/32888493	Trans-ethnic and Ancestry-Specific Blood-Cell Genetics in 746,667 Individuals from 5 Global Populations.	Hemoglobin concentration	746,431 African American or Afro-Caribbean, African ancestry, European ancestry, East Asian ancestry, Hispanic or Latin American and South Asian ancestry individuals	NA	3p21.1	NR	NT5DC2			ENSG00000168268	NA	NA	rs66782572-G	rs66782572	0	66782572	missense_variant	0	0.532687	7e-28	27.1549		NA		Affymetrix, Illumina [24653286] (imputed)	N
11	rs66782572	3	52567617	rs66782572	2020-09-18	32888494	Vuckovic D	2020-09-01	Cell	www.ncbi.nlm.nih.gov/pubmed/32888494	The Polygenic and Monogenic Basis of Blood Traits and Diseases.	Hemoglobin	408,112 British individuals	NA	3p21.1	NT5DC2	NT5DC2			ENSG00000168268	NA	NA	rs66782572-G	rs66782572	0	66782572	missense_variant	0	0.536639	2e-18	17.699		0.0194943	[0.015-0.024] unit decrease	Affymetrix [93095623] (imputed)	N
11	rs66782572	3	52567617	rs66782572	2020-09-21	32888493	Chen MH	2020-09-01	Cell	www.ncbi.nlm.nih.gov/pubmed/32888493	Trans-ethnic and Ancestry-Specific Blood-Cell Genetics in 746,667 Individuals from 5 Global Populations.	Hemoglobin concentration	563,946 European ancestry individuals	NA	3p21.1	NR	NT5DC2			ENSG00000168268	NA	NA	rs66782572-G	rs66782572	0	66782572	missense_variant	0	0.53812	7e-26	25.1549		0.020881	[0.017-0.025] SD unit decrease	Affymetrix, Illumina [50638016] (imputed)	N
11	rs66782572	3	52567617	rs66782572	2022-08-04	35505052	Fan CC	2022-05-03	Nat Commun	www.ncbi.nlm.nih.gov/pubmed/35505052	Multivariate genome-wide association study on tissue-sensitive diffusion metrics highlights pathways that shape the human brain.	Whole brain restricted isotropic diffusion (multivariate analysis)	23,543 European ancestry individuals	11,555 European ancestry individuals, 3,030 non-European ancestry individuals	3p21.1		NT5DC2			ENSG00000168268	NA	NA	rs66782572-?	rs66782572	0	66782572	missense_variant	0	NR	2e-12	11.699	(EA)	NA		NR [NR] (imputed)	N
11	rs66782572	3	52567617	rs66782572	2021-12-14	34594039	Sakaue S	2021-09-30	Nat Genet	www.ncbi.nlm.nih.gov/pubmed/34594039	A cross-population atlas of genetic associations for 220 human phenotypes.	Hemoglobin	350,474 European ancestry individuals, 152,447 East Asian ancestry individuals	NA	3p21.1		NT5DC2			ENSG00000168268	NA	NA	rs66782572-G	rs66782572	0	66782572	missense_variant	0	NR	2e-21	20.699		0.0153	[0.012-0.018] unit decrease	Affymetrix, Illumina [20538521] (imputed)	N
11	rs66782572	3	52568805	rs7639267	2020-04-17	31669095	Zhu Z	2019-10-24	J Allergy Clin Immunol	www.ncbi.nlm.nih.gov/pubmed/31669095	Shared Genetic and Experimental Links between Obesity-Related Traits and Asthma Subtypes in UK Biobank.	Waist-to-hip ratio adjusted for BMI	457,690 European ancestry individuals	NA	3p21.1	NR	NT5DC2, SMIM4			ENSG00000168268, ENSG00000168273	NA	NA	rs7639267-?	rs7639267	0	7639267	5_prime_UTR_variant	0	NR	6e-27	26.2218		NA		Affymetrix [~ 8270000] (imputed)	N
11	rs66782572	3	52568805	rs7639267	2019-02-08	30595370	Kichaev G	2018-12-27	Am J Hum Genet	www.ncbi.nlm.nih.gov/pubmed/30595370	Leveraging Polygenic Functional Enrichment to Improve GWAS Power.	Menarche (age at onset)	approximately 242,000 European ancestry individuals	NA	3p21.1		NT5DC2, SMIM4			ENSG00000168268, ENSG00000168273	NA	NA	rs7639267-?	rs7639267	0	7639267	5_prime_UTR_variant	0	NR	6e-15	14.2218		NA		NR [~ 8900000] (imputed)	N
11	rs66782572	3	52622086	rs2590838	2017-08-18	28448500	Graff M	2017-04-27	PLoS Genet	www.ncbi.nlm.nih.gov/pubmed/28448500	Genome-wide physical activity interactions in adiposity - A meta-analysis of 200,452 adults.	Waist-to-hip ratio adjusted for BMI (joint analysis for main effect and physical activity interaction)	2,518 African American women, 83,707 European ancestry women, 1,773 Filipino ancestry women, 1,030 Indian ancestry women, 1,457 African American men, 52,993 European ancestry men, 7,648 Indian ancestry men, 5,527 European ancestry individuals	6,244 African American women, 17,531 European ancestry women, 329 African American men, 19,956 European ancestry men	3p21.1	PBRM1	PBRM1			ENSG00000163939	NA	NA	rs2590838-?	rs2590838	0	2590838	intron_variant	0	0.4885	2e-08	7.69897	(EA)	NA		Affymetrix, Illumina, Perlegen [~ 2500000] (imputed)	N
11	rs66782572	3	52622086	rs2590838	2017-08-22	28448500	Graff M	2017-04-27	PLoS Genet	www.ncbi.nlm.nih.gov/pubmed/28448500	Genome-wide physical activity interactions in adiposity - A meta-analysis of 200,452 adults.	Waist-to-hip ratio adjusted for BMI in active individuals	1,957 African American women, 1,421 Filipino ancestry women, 305 Indian ancestry women, 65,539 European ancestry women, 1,206 African American men, 2,029 Indian ancestry men, 41,673 European ancestry men, 4,819 European ancestry individuals	4,807 African American women, 12,347 European ancestry women, 265 African American men, 14,540 European ancestry men	3p21.1	PBRM1	PBRM1			ENSG00000163939	NA	NA	rs2590838-G	rs2590838	0	2590838	intron_variant	0	0.4896	5e-06	5.30103	(EA, women)	0.0264	[0.015-0.038] unit increase	Affymetrix, Illumina, Perlegen [~ 2500000] (imputed)	N
11	rs66782572	3	52622086	rs2590838	2017-08-22	28448500	Graff M	2017-04-27	PLoS Genet	www.ncbi.nlm.nih.gov/pubmed/28448500	Genome-wide physical activity interactions in adiposity - A meta-analysis of 200,452 adults.	Waist-to-hip ratio adjusted for BMI in active individuals	1,957 African American women, 1,421 Filipino ancestry women, 305 Indian ancestry women, 65,539 European ancestry women, 1,206 African American men, 2,029 Indian ancestry men, 41,673 European ancestry men, 4,819 European ancestry individuals	4,807 African American women, 12,347 European ancestry women, 265 African American men, 14,540 European ancestry men	3p21.1	PBRM1	PBRM1			ENSG00000163939	NA	NA	rs2590838-G	rs2590838	0	2590838	intron_variant	0	0.4885	5e-08	7.30103	(EA)	0.0242	[0.015-0.033] unit increase	Affymetrix, Illumina, Perlegen [~ 2500000] (imputed)	N
11	rs66782572	3	52622086	rs2590838	2017-08-22	28448500	Graff M	2017-04-27	PLoS Genet	www.ncbi.nlm.nih.gov/pubmed/28448500	Genome-wide physical activity interactions in adiposity - A meta-analysis of 200,452 adults.	Waist-to-hip ratio adjusted for body mass index	2,518 African American women, 83,707 European ancestry women, 1,773 Filipino ancestry women, 1,030 Indian ancestry women, 1,457 African American men, 52,993 European ancestry men, 7,648 Indian ancestry men, 5,527 European ancestry individuals	6,244 African American women, 17,531 European ancestry women, 329 African American men, 19,956 European ancestry men	3p21.1	PBRM1	PBRM1			ENSG00000163939	NA	NA	rs2590838-G	rs2590838	0	2590838	intron_variant	0	0.4885	6e-08	7.22185	(EA, women)	0.0276	[0.018-0.038] unit increase	Affymetrix, Illumina, Perlegen [~ 2500000] (imputed)	N
11	rs66782572	3	52622086	rs2590838	2017-08-22	28448500	Graff M	2017-04-27	PLoS Genet	www.ncbi.nlm.nih.gov/pubmed/28448500	Genome-wide physical activity interactions in adiposity - A meta-analysis of 200,452 adults.	Waist-to-hip ratio adjusted for body mass index	2,518 African American women, 83,707 European ancestry women, 1,773 Filipino ancestry women, 1,030 Indian ancestry women, 1,457 African American men, 52,993 European ancestry men, 7,648 Indian ancestry men, 5,527 European ancestry individuals	6,244 African American women, 17,531 European ancestry women, 329 African American men, 19,956 European ancestry men	3p21.1	PBRM1	PBRM1			ENSG00000163939	NA	NA	rs2590838-G	rs2590838	0	2590838	intron_variant	0	0.4885	2e-09	8.69897	(EA)	0.0235	[0.016-0.031] unit increase	Affymetrix, Illumina, Perlegen [~ 2500000] (imputed)	N
11	rs66782572	3	52622086	rs2590838	2017-08-18	28448500	Graff M	2017-04-27	PLoS Genet	www.ncbi.nlm.nih.gov/pubmed/28448500	Genome-wide physical activity interactions in adiposity - A meta-analysis of 200,452 adults.	Waist-to-hip ratio adjusted for BMI (joint analysis for main effect and physical activity interaction)	2,518 African American women, 83,707 European ancestry women, 1,773 Filipino ancestry women, 1,030 Indian ancestry women, 1,457 African American men, 52,993 European ancestry men, 7,648 Indian ancestry men, 5,527 European ancestry individuals	6,244 African American women, 17,531 European ancestry women, 329 African American men, 19,956 European ancestry men	3p21.1	PBRM1	PBRM1			ENSG00000163939	NA	NA	rs2590838-?	rs2590838	0	2590838	intron_variant	0	0.4885	1e-06	6	(EA, women)	NA		Affymetrix, Illumina, Perlegen [~ 2500000] (imputed)	N
11	rs66782572	3	52622086	rs2590838	2012-05-10	22479202	Dastani Z	2012-03-29	PLoS Genet	www.ncbi.nlm.nih.gov/pubmed/22479202	Novel loci for adiponectin levels and their influence on type 2 diabetes and metabolic traits: a multi-ethnic meta-analysis of 45,891 individuals.	Adiponectin levels	29,347 European ancestry individuals, 4,232 African American individuals, 1,776 Filipino ancestry individuals	NA	3p21.1	GNL3	PBRM1			ENSG00000163939	NA	NA	rs2590838-G	rs2590838	0	2590838	intron_variant	0	0.51	2e-13	12.699		0.03	[0.022-0.038] unit decrease	Affymetrix, Illumina [NR] (imputed)	N
11	rs66782572	3	52622086	rs2590838	2018-09-28	30108127	Hoffmann TJ	2018-08-14	Genetics	www.ncbi.nlm.nih.gov/pubmed/30108127	A Large Multi-ethnic Genome-Wide Association Study of Adult Body Mass Index Identifies Novel Loci.	Body mass index	315,347 European ancestry individuals, 8,322 Hispanic/Latino individuals, 7,290 East Asian ancestry individuals, 3,069 African American individuals, 459 South Asian ancestry individuals	431,743 European ancestry individuals, 9,275 South Asian ancestry individuals, 8,261 African British individuals, 1,822 East Asian ancestry individuals, 7,620 individuals	3p21.1	NR	PBRM1			ENSG00000163939	NA	NA	rs2590838-G	rs2590838	0	2590838	intron_variant	0	NR	1e-06	6		0.012	[NR] unit decrease	Affymetrix [at least 28613428] (imputed)	N
11	rs66782572	3	52628056	rs2577831	2019-12-23	31740837	Lam M	2019-11-18	Nat Genet	www.ncbi.nlm.nih.gov/pubmed/31740837	Comparative genetic architectures of schizophrenia in East Asian and European populations.	Schizophrenia	22,778 East Asian ancestry cases, 35,362 East Asian ancestry controls, 33,640 European ancestry cases, 43,456 European ancestry controls	NA	3p21.1	NR	PBRM1			ENSG00000163939	NA	NA	rs2577831-?	rs2577831	0	2577831	intron_variant	0	NR	3e-14	13.5229		1.0662	[1.05-1.08]	Affymetrix, Illumina [12447948] (imputed)	N
11	rs66782572	3	52628056	rs2577831	2020-02-07	31761296	Hernandez Cordero AI	2019-11-21	Am J Hum Genet	www.ncbi.nlm.nih.gov/pubmed/31761296	Genome-wide Associations Reveal Human-Mouse Genetic Convergence and Modifiers of Myogenesis, CPNE1 and STC2.	Appendicular lean mass	181,862 European ancestry elderly individuals	NA	3p21.1	NR	PBRM1			ENSG00000163939	NA	NA	rs2577831-A	rs2577831	0	2577831	intron_variant	0	0.478995	1e-08	8		0.0375766	[0.024-0.051] unit increase	Affymetrix [17914406] (imputed)	N
11	rs66782572	3	52628056	rs2577831	2020-10-23	32665545	van der Meer D	2020-07-14	Nat Commun	www.ncbi.nlm.nih.gov/pubmed/32665545	Understanding the genetic determinants of the brain with MOSTest.	Brain morphology (MOSTest)	26,502 European ancestry individuals	NA	3p21.1	STAB1, NT5DC2, SMIM4, PBRM1, GNL3, GLT8D1, SPCS1, NEK4, ITIH1, ITIH3, ITIH4, RP5-966M1.6	PBRM1			ENSG00000163939	NA	NA	rs2577831-?	rs2577831	0	2577831	intron_variant	0		1e-10	10		NA		NR [7428630] (imputed)	N
11	rs66782572	3	52628056	rs2577831	2017-11-10	28991256	Li Z	2017-10-09	Nat Genet	www.ncbi.nlm.nih.gov/pubmed/28991256	Genome-wide association analysis identifies 30 new susceptibility loci for schizophrenia.	Schizophrenia	7,699 Chinese ancestry cases, 35,476 European ancestry cases, 18,327 Chinese ancestry controls, 46,839 European ancestry controls	4,384 Chinese ancestry cases, 5,770 Chinese ancestry controls	3p21.1	GLT8D1, GLYCTK, GNL3, NEK4, PBRM1, SFMBT1, SPCS1	PBRM1			ENSG00000163939	NA	NA	rs2577831-C	rs2577831	0	2577831	intron_variant	0	NR	5e-13	12.301		1.06838	[1.05-1.09]	Affymetrix, Illumina [up to 5107227] (imputed)	N
11	rs66782572	3	52628056	rs2577831	2019-02-21	30285260	Ikeda M	2018-10-03	Schizophr Bull	www.ncbi.nlm.nih.gov/pubmed/30285260	Genome-Wide Association Study Detected Novel Susceptibility Genes for Schizophrenia and Shared Trans-Populations/Diseases Genetic Effect.	Schizophrenia	14,023 East Asian ancestry cases, 33,640 European ancestry cases, 31,505 East Asian ancestry controls, 43,456 European ancestry controls	NA	3p21.1	PBRM1	PBRM1			ENSG00000163939	NA	NA	rs2577831-C	rs2577831	0	2577831	intron_variant	0	NR	2e-13	12.699		1.06952	[1.05-1.09]	Illumina [6627481] (imputed)	N
11	rs66782572	3	52628056	rs2577831	2019-02-21	30285260	Ikeda M	2018-10-03	Schizophr Bull	www.ncbi.nlm.nih.gov/pubmed/30285260	Genome-Wide Association Study Detected Novel Susceptibility Genes for Schizophrenia and Shared Trans-Populations/Diseases Genetic Effect.	Schizophrenia	14,023 East Asian ancestry cases, 33,640 European ancestry cases, 31,505 East Asian ancestry controls, 43,456 European ancestry controls	NA	3p21.1	PBRM1	PBRM1			ENSG00000163939	NA	NA	rs2577831-A	rs2577831	0	2577831	intron_variant	0	NR	9e-10	9.04576	(EA)	1.0689	[1.05-1.09]	Illumina [6627481] (imputed)	N
11	rs66782572	3	52628056	rs2577831	2019-02-08	30595370	Kichaev G	2018-12-27	Am J Hum Genet	www.ncbi.nlm.nih.gov/pubmed/30595370	Leveraging Polygenic Functional Enrichment to Improve GWAS Power.	Red blood cell count	approximately 445,000 European ancestry individuals	NA	3p21.1		PBRM1			ENSG00000163939	NA	NA	rs2577831-?	rs2577831	0	2577831	intron_variant	0	NR	2e-25	24.699		NA		NR [~ 8900000] (imputed)	N
11	rs66782572	3	52628056	rs2577831	2021-06-09	33972514	Pazoki R	2021-05-10	Nat Commun	www.ncbi.nlm.nih.gov/pubmed/33972514	Genetic analysis in European ancestry individuals identifies 517 loci associated with liver enzymes.	Liver enzyme levels (gamma-glutamyl transferase)	437,194 European ancestry individuals	315,572 European ancestry individuals	3p21.1	PBRM1	PBRM1			ENSG00000163939	NA	NA	rs2577831-C	rs2577831	0	2577831	intron_variant	0	0.522457	4e-15	14.3979		0.00415017	[0.0031-0.0052] unit increase	Affymetrix [13995440] (imputed)	N
11	rs66782572	3	52687566	rs7612511	2020-04-17	31669095	Zhu Z	2019-10-24	J Allergy Clin Immunol	www.ncbi.nlm.nih.gov/pubmed/31669095	Shared Genetic and Experimental Links between Obesity-Related Traits and Asthma Subtypes in UK Biobank.	Waist circumference adjusted for body mass index	457,690 European ancestry individuals	NA	3p21.1	NR	PBRM1			ENSG00000163939	NA	NA	rs7612511-?	rs7612511	0	7612511	intron_variant	0	NR	1e-32	32		NA		Affymetrix [~ 8270000] (imputed)	N
12	rs10935018	3	132202449	rs62292953	2017-08-30	27863252	Astle WJ	2016-11-17	Cell	www.ncbi.nlm.nih.gov/pubmed/27863252	The Allelic Landscape of Human Blood Cell Trait Variation and Links to Common Complex Disease.	Red cell distribution width	171,529 European ancestry individuals	NA	3q22.1	DNAJC13	DNAJC13			ENSG00000138246	NA	NA	rs62292953-A	rs62292953	0	62292953	intron_variant	0	0.131	1e-10	10		0.0338019	[0.024-0.044] unit increase	Affymetrix [~ 2500000] (imputed)	N
12	rs10935018	3	132202449	rs62292953	2020-09-21	32888493	Chen MH	2020-09-01	Cell	www.ncbi.nlm.nih.gov/pubmed/32888493	Trans-ethnic and Ancestry-Specific Blood-Cell Genetics in 746,667 Individuals from 5 Global Populations.	Neutrophil count	627,215 African American or Afro-Caribbean, African ancestry, European ancestry, East Asian ancestry, Hispanic or Latin American and South Asian ancestry individuals	NA	3q22.1	NR	DNAJC13			ENSG00000138246	NA	NA	rs62292953-A	rs62292953	0	62292953	intron_variant	0	0.133782	1e-13	13		NA		Affymetrix, Illumina [23114412] (imputed)	N
12	rs10935018	3	132257961	rs10512861	2018-01-29	29212778	van der Harst P	2017-12-06	Circ Res	www.ncbi.nlm.nih.gov/pubmed/29212778	Identification of 64 Novel Genetic Loci Provides an Expanded View on the Genetic Architecture of Coronary Artery Disease.	Coronary artery disease	up to 122,733 cases, up to 424,528 controls	NA	3q22.1	DNAJC13	DNAJC13 - ACAD11	ENSG00000138246	ENSG00000240303		85	19021	rs10512861-T	rs10512861	0	10512861	intergenic_variant	1	0.1433	3e-09	8.52288		0.0431	[0.029-0.057] unit decrease	Affymetrix [at least 7947838] (imputed)	N
12	rs10935018	3	132257961	rs10512861	2018-01-29	29212778	van der Harst P	2017-12-06	Circ Res	www.ncbi.nlm.nih.gov/pubmed/29212778	Identification of 64 Novel Genetic Loci Provides an Expanded View on the Genetic Architecture of Coronary Artery Disease.	Coronary artery disease	88,192 cases, 162,544 controls	34,541 cases, 261,984 controls	3q22.1	DNAJC13	DNAJC13 - ACAD11	ENSG00000138246	ENSG00000240303		85	19021	rs10512861-T	rs10512861	0	10512861	intergenic_variant	1	0.1441	2e-08	7.69897		0.0454	[0.03-0.061] unit decrease	NR [8041861] (imputed)	N
14	rs33914677	4	145257939	rs6537278	2015-06-23	25189868	Sung YJ	2014-09-03	Am J Hypertens	www.ncbi.nlm.nih.gov/pubmed/25189868	Gene-smoking interactions identify several novel blood pressure loci in the Framingham Heart Study.	Blood pressure (smoking interaction)	Up to 6,889 individuals	NA	4q31.21	GYPA, KRT18P51	QRFPR - NA	ENSG00000186867			22955728	NA	rs6537278-?	rs6537278	0	6537278	intron_variant	1	NR	7e-07	6.1549	(SBP,Pack-years)	NA		Affymetrix [2485435] (imputed)	N
14	rs59269225	4	145260495	rs7661046	2016-10-14	26634245	Lutz SM	2015-12-03	BMC Genet	www.ncbi.nlm.nih.gov/pubmed/26634245	A genome-wide association study identifies risk loci for spirometric measures among smokers of European and African ancestry.	Post bronchodilator FEV1	10,094 European ancestry current and former smoker individuals, 3,260 African American current and former smoker individuals, 178 current and former smoker individuals	NA	4q31.21	Intergenic	GYPA - KRT18P51	ENSG00000170180	ENSG00000250504		198592	232895	rs7661046-T	rs7661046	0	7661046	intron_variant	1	0.663	3e-07	6.52288		0.047	NR unit increase	Illumina [NR] (imputed)	N
14	rs59269225	4	145260495	rs7661046	2016-10-14	26634245	Lutz SM	2015-12-03	BMC Genet	www.ncbi.nlm.nih.gov/pubmed/26634245	A genome-wide association study identifies risk loci for spirometric measures among smokers of European and African ancestry.	Post bronchodilator FEV1/FVC ratio	10,094 European ancestry current and former smoker individuals, 3,260 African American current and former smoker individuals, 178 current and former smoker individuals	NA	4q31.21	Intergenic	GYPA - KRT18P51	ENSG00000170180	ENSG00000250504		198592	232895	rs7661046-T	rs7661046	0	7661046	intron_variant	1	0.662	4e-06	5.39794		0.009	unit increase	Illumina [NR] (imputed)	N
14	rs59269225	4	145260495	rs7661046	2021-11-08	33766948	Zhu Z	2021-03-25	Eur Respir J	www.ncbi.nlm.nih.gov/pubmed/33766948	A large-scale genome-wide association analysis of lung function in the Chinese population identifies novel loci and highlights shared genetic etiology with obesity.	Lung function (FEV1)	100,285 Chinese ancestry individuals	NA	4q31.21		GYPA - KRT18P51	ENSG00000170180	ENSG00000250504		198592	232895	rs7661046-G	rs7661046	0	7661046	intron_variant	1	0.35	9e-10	9.04576		0.028	L decrease	Affymetrix [NR] (imputed)	N
14	rs59269225	4	145263756	rs6822064	2016-10-14	26634245	Lutz SM	2015-12-03	BMC Genet	www.ncbi.nlm.nih.gov/pubmed/26634245	A genome-wide association study identifies risk loci for spirometric measures among smokers of European and African ancestry.	Post bronchodilator FEV1	10,094 European ancestry current and former smoker individuals, 3,260 African American current and former smoker individuals, 178 current and former smoker individuals	NA	4q31.21	Intergenic					NA	NA	rs6822064-T	rs6822064	0	6822064	intron_variant	1	0.318	1e-07	7		0.049	NR unit decrease	Illumina [NR] (imputed)	N
14	rs59269225	4	145263756	rs6822064	2016-10-14	26634245	Lutz SM	2015-12-03	BMC Genet	www.ncbi.nlm.nih.gov/pubmed/26634245	A genome-wide association study identifies risk loci for spirometric measures among smokers of European and African ancestry.	Post bronchodilator FEV1/FVC ratio	10,094 European ancestry current and former smoker individuals, 3,260 African American current and former smoker individuals, 178 current and former smoker individuals	NA	4q31.21	Intergenic					NA	NA	rs6822064-T	rs6822064	0	6822064	intron_variant	1	0.32	4e-06	5.39794		0.009	unit decrease	Illumina [NR] (imputed)	N
14	rs59269225	4	145264014	rs6840871	2016-10-14	26634245	Lutz SM	2015-12-03	BMC Genet	www.ncbi.nlm.nih.gov/pubmed/26634245	A genome-wide association study identifies risk loci for spirometric measures among smokers of European and African ancestry.	Post bronchodilator FEV1	10,094 European ancestry current and former smoker individuals, 3,260 African American current and former smoker individuals, 178 current and former smoker individuals	NA	4q31.21	Intergenic					NA	NA	rs6840871-T	rs6840871	0	6840871	intron_variant	1	0.315	1e-07	7		0.049	NR unit increase	Illumina [NR] (imputed)	N
14	rs59269225	4	145267634	rs4493485	2016-10-14	26634245	Lutz SM	2015-12-03	BMC Genet	www.ncbi.nlm.nih.gov/pubmed/26634245	A genome-wide association study identifies risk loci for spirometric measures among smokers of European and African ancestry.	Post bronchodilator FEV1	10,094 European ancestry current and former smoker individuals, 3,260 African American current and former smoker individuals, 178 current and former smoker individuals	NA	4q31.21	Intergenic					NA	NA	rs4493485-T	rs4493485	0	4493485	intron_variant	1	0.315	1e-07	7		0.049	NR unit decrease	Illumina [NR] (imputed)	N
14	rs59269225	4	145267780	rs4266245	2016-10-14	26634245	Lutz SM	2015-12-03	BMC Genet	www.ncbi.nlm.nih.gov/pubmed/26634245	A genome-wide association study identifies risk loci for spirometric measures among smokers of European and African ancestry.	Post bronchodilator FEV1	10,094 European ancestry current and former smoker individuals, 3,260 African American current and former smoker individuals, 178 current and former smoker individuals	NA	4q31.21	Intergenic					NA	NA	rs4266245-A	rs4266245	0	4266245	intron_variant	1	0.315	1e-07	7		0.049	NR unit decrease	Illumina [NR] (imputed)	N
14	rs59269225	4	145270867	rs987246	2016-10-14	26634245	Lutz SM	2015-12-03	BMC Genet	www.ncbi.nlm.nih.gov/pubmed/26634245	A genome-wide association study identifies risk loci for spirometric measures among smokers of European and African ancestry.	Post bronchodilator FEV1	10,094 European ancestry current and former smoker individuals, 3,260 African American current and former smoker individuals, 178 current and former smoker individuals	NA	4q31.21	Intergenic					NA	NA	rs987246-T	rs987246	0	987246	intron_variant	1	0.685	1e-07	7		0.049	NR unit increase	Illumina [NR] (imputed)	N
14	rs59269225	4	145271071	rs4340757	2016-10-14	26634245	Lutz SM	2015-12-03	BMC Genet	www.ncbi.nlm.nih.gov/pubmed/26634245	A genome-wide association study identifies risk loci for spirometric measures among smokers of European and African ancestry.	Post bronchodilator FEV1	10,094 European ancestry current and former smoker individuals, 3,260 African American current and former smoker individuals, 178 current and former smoker individuals	NA	4q31.21	Intergenic					NA	NA	rs4340757-C	rs4340757	0	4340757	intron_variant	1	0.315	1e-07	7		0.049	NR unit decrease	Illumina [NR] (imputed)	N
14	rs33914677	4	145279673	rs7688932	2016-10-14	26634245	Lutz SM	2015-12-03	BMC Genet	www.ncbi.nlm.nih.gov/pubmed/26634245	A genome-wide association study identifies risk loci for spirometric measures among smokers of European and African ancestry.	Post bronchodilator FEV1	10,094 European ancestry current and former smoker individuals, 3,260 African American current and former smoker individuals, 178 current and former smoker individuals	NA	4q31.21	Intergenic					NA	NA	rs7688932-T	rs7688932	0	7688932	intron_variant	1	0.256	5e-06	5.30103		0.048	NR unit decrease	Illumina [NR] (imputed)	N
14	rs33914677	4	145279673	rs7688932	2016-10-14	26634245	Lutz SM	2015-12-03	BMC Genet	www.ncbi.nlm.nih.gov/pubmed/26634245	A genome-wide association study identifies risk loci for spirometric measures among smokers of European and African ancestry.	Post bronchodilator FEV1/FVC ratio	10,094 European ancestry current and former smoker individuals, 3,260 African American current and former smoker individuals, 178 current and former smoker individuals	NA	4q31.21	Intergenic					NA	NA	rs7688932-T	rs7688932	0	7688932	intron_variant	1	0.255	4e-06	5.39794		0.01	unit decrease	Illumina [NR] (imputed)	N
14	rs59269225	4	145279701	rs7683975	2016-10-14	26634245	Lutz SM	2015-12-03	BMC Genet	www.ncbi.nlm.nih.gov/pubmed/26634245	A genome-wide association study identifies risk loci for spirometric measures among smokers of European and African ancestry.	Post bronchodilator FEV1	10,094 European ancestry current and former smoker individuals, 3,260 African American current and former smoker individuals, 178 current and former smoker individuals	NA	4q31.21	Intergenic	GYPA - KRT18P51	ENSG00000170180	ENSG00000250504		217798	213689	rs7683975-A	rs7683975	0	7683975	intron_variant	1	0.301	1e-06	6		0.045	NR unit decrease	Illumina [NR] (imputed)	N
14	rs59269225	4	145280378	rs6537280	2016-10-14	26634245	Lutz SM	2015-12-03	BMC Genet	www.ncbi.nlm.nih.gov/pubmed/26634245	A genome-wide association study identifies risk loci for spirometric measures among smokers of European and African ancestry.	Post bronchodilator FEV1	10,094 European ancestry current and former smoker individuals, 3,260 African American current and former smoker individuals, 178 current and former smoker individuals	NA	4q31.21	Intergenic					NA	NA	rs6537280-T	rs6537280	0	6537280	intron_variant	1	0.305	7e-07	6.1549		0.046	NR unit decrease	Illumina [NR] (imputed)	N
14	rs59269225	4	145284208	rs7378179	2016-10-14	26634245	Lutz SM	2015-12-03	BMC Genet	www.ncbi.nlm.nih.gov/pubmed/26634245	A genome-wide association study identifies risk loci for spirometric measures among smokers of European and African ancestry.	Post bronchodilator FEV1	10,094 European ancestry current and former smoker individuals, 3,260 African American current and former smoker individuals, 178 current and former smoker individuals	NA	4q31.21	Intergenic					NA	NA	rs7378179-A	rs7378179	0	7378179	intron_variant	1	0.698	1e-06	6		0.045	NR unit increase	Illumina [NR] (imputed)	N
14	rs59269225	4	145284208	rs7378179	2020-07-21	32193296	Grasby KL	2020-03-01	Science	www.ncbi.nlm.nih.gov/pubmed/32193296	The genetic architecture of the human cerebral cortex.	Cortical surface area	33,992 European ancestry individuals	14,727 European ancestry individuals, 2,943 individuals	4q31.21	NR					NA	NA	rs7378179-A	rs7378179	0	7378179	intron_variant	1	0.7213	1e-09	9	(Pericalcarine)	7.00299	[4.75-9.26] unit decrease	Affymetrix, Illumina [NR]	N
14	rs59269225	4	145291206	rs4465995	2016-10-14	26634245	Lutz SM	2015-12-03	BMC Genet	www.ncbi.nlm.nih.gov/pubmed/26634245	A genome-wide association study identifies risk loci for spirometric measures among smokers of European and African ancestry.	Post bronchodilator FEV1	10,094 European ancestry current and former smoker individuals, 3,260 African American current and former smoker individuals, 178 current and former smoker individuals	NA	4q31.21	Intergenic					NA	NA	rs4465995-T	rs4465995	0	4465995	intron_variant	1	0.684	2e-07	6.69897		0.048	NR unit increase	Illumina [NR] (imputed)	N
14	rs33914677	4	145292060	rs6537283	2020-04-17	31669095	Zhu Z	2019-10-24	J Allergy Clin Immunol	www.ncbi.nlm.nih.gov/pubmed/31669095	Shared Genetic and Experimental Links between Obesity-Related Traits and Asthma Subtypes in UK Biobank.	Waist circumference adjusted for body mass index	457,690 European ancestry individuals	NA	4q31.21	NR	GYPA - KRT18P51	ENSG00000170180	ENSG00000250504		230157	201330	rs6537283-?	rs6537283	0	6537283	intron_variant	1	NR	4e-21	20.3979		NA		Affymetrix [~ 8270000] (imputed)	N
14	rs59269225	4	145292676	rs4475093	2016-10-14	26634245	Lutz SM	2015-12-03	BMC Genet	www.ncbi.nlm.nih.gov/pubmed/26634245	A genome-wide association study identifies risk loci for spirometric measures among smokers of European and African ancestry.	Post bronchodilator FEV1	10,094 European ancestry current and former smoker individuals, 3,260 African American current and former smoker individuals, 178 current and former smoker individuals	NA	4q31.21	Intergenic					NA	NA	rs4475093-C	rs4475093	0	4475093	intron_variant	1	0.304	3e-06	5.52288		0.044	NR unit decrease	Illumina [NR] (imputed)	N
14	rs59269225	4	145297419	rs10029738	2016-10-14	26634245	Lutz SM	2015-12-03	BMC Genet	www.ncbi.nlm.nih.gov/pubmed/26634245	A genome-wide association study identifies risk loci for spirometric measures among smokers of European and African ancestry.	Post bronchodilator FEV1	10,094 European ancestry current and former smoker individuals, 3,260 African American current and former smoker individuals, 178 current and former smoker individuals	NA	4q31.21	Intergenic					NA	NA	rs10029738-A	rs10029738	0	10029738	intron_variant	1	0.694	2e-06	5.69897		0.045	NR unit increase	Illumina [NR] (imputed)	N
14	rs59269225	4	145297618	rs10029931	2016-10-14	26634245	Lutz SM	2015-12-03	BMC Genet	www.ncbi.nlm.nih.gov/pubmed/26634245	A genome-wide association study identifies risk loci for spirometric measures among smokers of European and African ancestry.	Post bronchodilator FEV1	10,094 European ancestry current and former smoker individuals, 3,260 African American current and former smoker individuals, 178 current and former smoker individuals	NA	4q31.21	Intergenic					NA	NA	rs10029931-T	rs10029931	0	10029931	intron_variant	1	0.694	2e-06	5.69897		0.045	NR unit increase	Illumina [NR] (imputed)	N
14	rs59269225	4	145298829	rs7681655	2016-10-14	26634245	Lutz SM	2015-12-03	BMC Genet	www.ncbi.nlm.nih.gov/pubmed/26634245	A genome-wide association study identifies risk loci for spirometric measures among smokers of European and African ancestry.	Post bronchodilator FEV1	10,094 European ancestry current and former smoker individuals, 3,260 African American current and former smoker individuals, 178 current and former smoker individuals	NA	4q31.21	Intergenic					NA	NA	rs7681655-A	rs7681655	0	7681655	intron_variant	1	0.694	2e-06	5.69897		0.045	NR unit increase	Illumina [NR] (imputed)	N
14	rs59269225	4	145300126	rs7376541	2016-10-14	26634245	Lutz SM	2015-12-03	BMC Genet	www.ncbi.nlm.nih.gov/pubmed/26634245	A genome-wide association study identifies risk loci for spirometric measures among smokers of European and African ancestry.	Post bronchodilator FEV1	10,094 European ancestry current and former smoker individuals, 3,260 African American current and former smoker individuals, 178 current and former smoker individuals	NA	4q31.21	Intergenic					NA	NA	rs7376541-T	rs7376541	0	7376541	intron_variant	1	0.302	2e-06	5.69897		0.045	NR unit decrease	Illumina [NR] (imputed)	N
14	rs59269225	4	145300434	rs4469023	2016-10-14	26634245	Lutz SM	2015-12-03	BMC Genet	www.ncbi.nlm.nih.gov/pubmed/26634245	A genome-wide association study identifies risk loci for spirometric measures among smokers of European and African ancestry.	Post bronchodilator FEV1	10,094 European ancestry current and former smoker individuals, 3,260 African American current and former smoker individuals, 178 current and former smoker individuals	NA	4q31.21	Intergenic					NA	NA	rs4469023-A	rs4469023	0	4469023	intron_variant	1	0.405	1e-06	6		0.045	NR unit decrease	Illumina [NR] (imputed)	N
14	rs59269225	4	145300629	rs4370082	2016-10-14	26634245	Lutz SM	2015-12-03	BMC Genet	www.ncbi.nlm.nih.gov/pubmed/26634245	A genome-wide association study identifies risk loci for spirometric measures among smokers of European and African ancestry.	Post bronchodilator FEV1	10,094 European ancestry current and former smoker individuals, 3,260 African American current and former smoker individuals, 178 current and former smoker individuals	NA	4q31.21	Intergenic					NA	NA	rs4370082-T	rs4370082	0	4370082	intron_variant	1	0.694	2e-06	5.69897		0.045	NR unit increase	Illumina [NR] (imputed)	N
14	rs59269225	4	145301382	rs7665807	2016-10-14	26634245	Lutz SM	2015-12-03	BMC Genet	www.ncbi.nlm.nih.gov/pubmed/26634245	A genome-wide association study identifies risk loci for spirometric measures among smokers of European and African ancestry.	Post bronchodilator FEV1	10,094 European ancestry current and former smoker individuals, 3,260 African American current and former smoker individuals, 178 current and former smoker individuals	NA	4q31.21	Intergenic					NA	NA	rs7665807-A	rs7665807	0	7665807	intron_variant	1	0.694	2e-06	5.69897		0.045	NR unit increase	Illumina [NR] (imputed)	N
14	rs59269225	4	145302123	rs4318599	2016-10-14	26634245	Lutz SM	2015-12-03	BMC Genet	www.ncbi.nlm.nih.gov/pubmed/26634245	A genome-wide association study identifies risk loci for spirometric measures among smokers of European and African ancestry.	Post bronchodilator FEV1	10,094 European ancestry current and former smoker individuals, 3,260 African American current and former smoker individuals, 178 current and former smoker individuals	NA	4q31.21	Intergenic					NA	NA	rs4318599-T	rs4318599	0	4318599	intron_variant	1	0.694	2e-06	5.69897		0.045	NR unit increase	Illumina [NR] (imputed)	N
14	rs59269225	4	145303691	rs6537284	2016-10-14	26634245	Lutz SM	2015-12-03	BMC Genet	www.ncbi.nlm.nih.gov/pubmed/26634245	A genome-wide association study identifies risk loci for spirometric measures among smokers of European and African ancestry.	Post bronchodilator FEV1	10,094 European ancestry current and former smoker individuals, 3,260 African American current and former smoker individuals, 178 current and former smoker individuals	NA	4q31.21	Intergenic					NA	NA	rs6537284-A	rs6537284	0	6537284	intron_variant	1	0.305	1e-06	6		0.045	NR unit decrease	Illumina [NR] (imputed)	N
14	rs59269225	4	145304604	rs4383570	2016-10-14	26634245	Lutz SM	2015-12-03	BMC Genet	www.ncbi.nlm.nih.gov/pubmed/26634245	A genome-wide association study identifies risk loci for spirometric measures among smokers of European and African ancestry.	Post bronchodilator FEV1	10,094 European ancestry current and former smoker individuals, 3,260 African American current and former smoker individuals, 178 current and former smoker individuals	NA	4q31.21	Intergenic					NA	NA	rs4383570-T	rs4383570	0	4383570	intron_variant	1	0.305	1e-06	6		0.045	NR unit decrease	Illumina [NR] (imputed)	N
14	rs59269225	4	145305357	rs7693416	2016-10-14	26634245	Lutz SM	2015-12-03	BMC Genet	www.ncbi.nlm.nih.gov/pubmed/26634245	A genome-wide association study identifies risk loci for spirometric measures among smokers of European and African ancestry.	Post bronchodilator FEV1	10,094 European ancestry current and former smoker individuals, 3,260 African American current and former smoker individuals, 178 current and former smoker individuals	NA	4q31.21	Intergenic					NA	NA	rs7693416-T	rs7693416	0	7693416	intron_variant	1	0.695	1e-06	6		0.045	NR unit increase	Illumina [NR] (imputed)	N
14	rs59269225	4	145306811	rs7699291	2016-10-14	26634245	Lutz SM	2015-12-03	BMC Genet	www.ncbi.nlm.nih.gov/pubmed/26634245	A genome-wide association study identifies risk loci for spirometric measures among smokers of European and African ancestry.	Post bronchodilator FEV1	10,094 European ancestry current and former smoker individuals, 3,260 African American current and former smoker individuals, 178 current and former smoker individuals	NA	4q31.21	Intergenic					NA	NA	rs7699291-A	rs7699291	0	7699291	intron_variant	1	0.704	3e-06	5.52288		0.044	NR unit increase	Illumina [NR] (imputed)	N
14	rs59269225	4	145307421	rs12645910	2016-10-14	26634245	Lutz SM	2015-12-03	BMC Genet	www.ncbi.nlm.nih.gov/pubmed/26634245	A genome-wide association study identifies risk loci for spirometric measures among smokers of European and African ancestry.	Post bronchodilator FEV1	10,094 European ancestry current and former smoker individuals, 3,260 African American current and former smoker individuals, 178 current and former smoker individuals	NA	4q31.21	Intergenic					NA	NA	rs12645910-T	rs12645910	0	12645910	intron_variant	1	0.305	1e-06	6		0.045	NR unit decrease	Illumina [NR] (imputed)	N
14	rs59269225	4	145310147	rs6537285	2016-10-14	26634245	Lutz SM	2015-12-03	BMC Genet	www.ncbi.nlm.nih.gov/pubmed/26634245	A genome-wide association study identifies risk loci for spirometric measures among smokers of European and African ancestry.	Post bronchodilator FEV1	10,094 European ancestry current and former smoker individuals, 3,260 African American current and former smoker individuals, 178 current and former smoker individuals	NA	4q31.21	Intergenic	INPP4B - NA	ENSG00000109452			1541563	NA	rs6537285-A	rs6537285	0	6537285	intron_variant	1	0.296	3e-06	5.52288		0.044	NR unit decrease	Illumina [NR] (imputed)	N
14	rs59269225	4	145312027	rs6537287	2016-10-14	26634245	Lutz SM	2015-12-03	BMC Genet	www.ncbi.nlm.nih.gov/pubmed/26634245	A genome-wide association study identifies risk loci for spirometric measures among smokers of European and African ancestry.	Post bronchodilator FEV1	10,094 European ancestry current and former smoker individuals, 3,260 African American current and former smoker individuals, 178 current and former smoker individuals	NA	4q31.21	Intergenic					NA	NA	rs6537287-A	rs6537287	0	6537287	intron_variant	1	0.305	1e-06	6		0.045	NR unit decrease	Illumina [NR] (imputed)	N
14	rs59269225	4	145313847	rs141627167	2016-10-14	26634245	Lutz SM	2015-12-03	BMC Genet	www.ncbi.nlm.nih.gov/pubmed/26634245	A genome-wide association study identifies risk loci for spirometric measures among smokers of European and African ancestry.	Post bronchodilator FEV1	10,094 European ancestry current and former smoker individuals, 3,260 African American current and former smoker individuals, 178 current and former smoker individuals	NA	4q31.21	Intergenic					NA	NA	rs141627167-A	rs141627167	1	11943469	intron_variant	1	0.684	4e-06	5.39794		0.044	NR unit increase	Illumina [NR] (imputed)	N
14	rs59269225	4	145314788	rs6827753	2016-10-14	26634245	Lutz SM	2015-12-03	BMC Genet	www.ncbi.nlm.nih.gov/pubmed/26634245	A genome-wide association study identifies risk loci for spirometric measures among smokers of European and African ancestry.	Post bronchodilator FEV1	10,094 European ancestry current and former smoker individuals, 3,260 African American current and former smoker individuals, 178 current and former smoker individuals	NA	4q31.21	Intergenic					NA	NA	rs6827753-C	rs6827753	0	6827753	intron_variant	1	0.702	3e-06	5.52288		0.044	NR unit increase	Illumina [NR] (imputed)	N
14	rs59269225	4	145315659	rs6812520	2016-10-14	26634245	Lutz SM	2015-12-03	BMC Genet	www.ncbi.nlm.nih.gov/pubmed/26634245	A genome-wide association study identifies risk loci for spirometric measures among smokers of European and African ancestry.	Post bronchodilator FEV1	10,094 European ancestry current and former smoker individuals, 3,260 African American current and former smoker individuals, 178 current and former smoker individuals	NA	4q31.21	Intergenic					NA	NA	rs6812520-A	rs6812520	0	6812520	intron_variant	1	0.304	1e-06	6		0.045	NR unit decrease	Illumina [NR] (imputed)	N
14	rs59269225	4	145315785	rs6836151	2016-10-14	26634245	Lutz SM	2015-12-03	BMC Genet	www.ncbi.nlm.nih.gov/pubmed/26634245	A genome-wide association study identifies risk loci for spirometric measures among smokers of European and African ancestry.	Post bronchodilator FEV1	10,094 European ancestry current and former smoker individuals, 3,260 African American current and former smoker individuals, 178 current and former smoker individuals	NA	4q31.21	Intergenic					NA	NA	rs6836151-A	rs6836151	0	6836151	intron_variant	1	0.684	4e-06	5.39794		0.044	NR unit increase	Illumina [NR] (imputed)	N
14	rs59269225	4	145320293	rs4572828	2016-10-14	26634245	Lutz SM	2015-12-03	BMC Genet	www.ncbi.nlm.nih.gov/pubmed/26634245	A genome-wide association study identifies risk loci for spirometric measures among smokers of European and African ancestry.	Post bronchodilator FEV1	10,094 European ancestry current and former smoker individuals, 3,260 African American current and former smoker individuals, 178 current and former smoker individuals	NA	4q31.21	Intergenic					NA	NA	rs4572828-T	rs4572828	0	4572828	intron_variant	1	0.304	1e-06	6		0.045	NR unit decrease	Illumina [NR] (imputed)	N
14	rs59269225	4	145320520	rs4373117	2016-10-14	26634245	Lutz SM	2015-12-03	BMC Genet	www.ncbi.nlm.nih.gov/pubmed/26634245	A genome-wide association study identifies risk loci for spirometric measures among smokers of European and African ancestry.	Post bronchodilator FEV1	10,094 European ancestry current and former smoker individuals, 3,260 African American current and former smoker individuals, 178 current and former smoker individuals	NA	4q31.21	Intergenic					NA	NA	rs4373117-A	rs4373117	0	4373117	intron_variant	1	0.688	2e-06	5.69897		0.045	NR unit increase	Illumina [NR] (imputed)	N
14	rs33914677	4	145321006	rs7654571	2019-11-04	30239722	Pulit SL	2018-09-14	Hum Mol Genet	www.ncbi.nlm.nih.gov/pubmed/30239722	Meta-analysis of genome-wide association studies for body fat distribution in 694,649 individuals of European ancestry.	Body mass index	374,756 European ancestry male individuals	NA	4q31.21	NA					NA	NA	rs7654571-A	rs7654571	0	7654571	intron_variant	1	0.2252	3e-11	10.5229		0.0128	[0.0091-0.0165] unit decrease	NR [~ 27400000] (imputed)	N
14	rs59269225	4	145321068	rs7676032	2016-10-14	26634245	Lutz SM	2015-12-03	BMC Genet	www.ncbi.nlm.nih.gov/pubmed/26634245	A genome-wide association study identifies risk loci for spirometric measures among smokers of European and African ancestry.	Post bronchodilator FEV1	10,094 European ancestry current and former smoker individuals, 3,260 African American current and former smoker individuals, 178 current and former smoker individuals	NA	4q31.21	Intergenic					NA	NA	rs7676032-C	rs7676032	0	7676032	intron_variant	1	0.694	2e-06	5.69897		0.045	NR unit increase	Illumina [NR] (imputed)	N
14	rs59269225	4	145321237	rs4420930	2016-10-14	26634245	Lutz SM	2015-12-03	BMC Genet	www.ncbi.nlm.nih.gov/pubmed/26634245	A genome-wide association study identifies risk loci for spirometric measures among smokers of European and African ancestry.	Post bronchodilator FEV1	10,094 European ancestry current and former smoker individuals, 3,260 African American current and former smoker individuals, 178 current and former smoker individuals	NA	4q31.21	Intergenic					NA	NA	rs4420930-T	rs4420930	0	4420930	intron_variant	1	0.696	1e-06	6		0.045	NR unit increase	Illumina [NR] (imputed)	N
14	rs59269225	4	145321355	rs4376087	2016-10-14	26634245	Lutz SM	2015-12-03	BMC Genet	www.ncbi.nlm.nih.gov/pubmed/26634245	A genome-wide association study identifies risk loci for spirometric measures among smokers of European and African ancestry.	Post bronchodilator FEV1	10,094 European ancestry current and former smoker individuals, 3,260 African American current and former smoker individuals, 178 current and former smoker individuals	NA	4q31.21	Intergenic					NA	NA	rs4376087-T	rs4376087	0	4376087	intron_variant	1	0.687	1e-06	6		0.045	NR unit increase	Illumina [NR] (imputed)	N
14	rs33914677	4	145333609	rs17019336	2019-11-05	30239722	Pulit SL	2018-09-14	Hum Mol Genet	www.ncbi.nlm.nih.gov/pubmed/30239722	Meta-analysis of genome-wide association studies for body fat distribution in 694,649 individuals of European ancestry.	Body mass index	806,834 European ancestry individuals	NA	4q31.21	NA					NA	NA	rs17019336-A	rs17019336	0	17019336	intron_variant	1	0.2291	2e-11	10.699		0.0128	[0.0091-0.0165] unit decrease	NR [~ 27400000] (imputed)	N
14	rs33914677	4	145356308	rs1817762	2021-08-24	34021172	Christakoudi S	2021-05-21	Sci Rep	www.ncbi.nlm.nih.gov/pubmed/34021172	GWAS of allometric body-shape indices in UK Biobank identifies loci suggesting associations with morphogenesis, organogenesis, adrenal cell renewal and cancer.	Waist circumference adjusted for body mass index	186,825 British ancestry men	NA	4q31.21	RP11-361D14.2					NA	NA	rs1817762-T	rs1817762	0	1817762	intron_variant	1	NR	2e-09	8.69897		0.021583	[0.014-0.029] unit increase	Affymetrix [321114] (imputed)	N
14	rs33914677	4	145371346	rs749316	2021-08-24	34021172	Christakoudi S	2021-05-21	Sci Rep	www.ncbi.nlm.nih.gov/pubmed/34021172	GWAS of allometric body-shape indices in UK Biobank identifies loci suggesting associations with morphogenesis, organogenesis, adrenal cell renewal and cancer.	Waist-hip index	219,872 British ancestry women	NA	4q31.21	RP11-361D14.2					NA	NA	rs749316-G	rs749316	0	749316	intron_variant	1	NR	4e-08	7.39794		0.0171977	[0.011-0.023] unit increase	Affymetrix [319769] (imputed)	N
14	rs33914677	4	145372009	rs749317	2022-05-31	33875891	Smith SM	2021-04-19	Nat Neurosci	www.ncbi.nlm.nih.gov/pubmed/33875891	An expanded set of genome-wide association studies of brain imaging phenotypes in UK Biobank.	aparc-Desikan lh area cuneus	21,282 British ancestry individuals	10,686 British ancestry individuals	4q31.21		GYPA - KRT18P51	ENSG00000170180	ENSG00000250504		310106	121381	rs749317-C	rs749317	0	749317	intron_variant	1	0.281	2e-08	7.69897		0.061	[0.039-0.083] unit increase	Affymetrix [17103079] (imputed)	N
14	rs33914677	4	145373134	rs17019365	2020-04-17	31669095	Zhu Z	2019-10-24	J Allergy Clin Immunol	www.ncbi.nlm.nih.gov/pubmed/31669095	Shared Genetic and Experimental Links between Obesity-Related Traits and Asthma Subtypes in UK Biobank.	Waist-to-hip ratio adjusted for BMI	457,690 European ancestry individuals	NA	4q31.21	NR					NA	NA	rs17019365-?	rs17019365	0	17019365	intron_variant	1	NR	4e-13	12.3979		NA		Affymetrix [~ 8270000] (imputed)	N
14	rs33914677	4	145375405	rs17019368	2021-08-24	34021172	Christakoudi S	2021-05-21	Sci Rep	www.ncbi.nlm.nih.gov/pubmed/34021172	GWAS of allometric body-shape indices in UK Biobank identifies loci suggesting associations with morphogenesis, organogenesis, adrenal cell renewal and cancer.	A body shape index	219,872 British ancestry women	NA	4q31.21	RP11-361D14.2	GYPA - KRT18P51	ENSG00000170180	ENSG00000250504		313502	117985	rs17019368-G	rs17019368	0	17019368	intron_variant	1	NR	7e-10	9.1549		0.0194951	[0.013-0.026] unit increase	Affymetrix [321169] (imputed)	N
14	rs33914677	4	145375405	rs17019368	2021-08-24	34021172	Christakoudi S	2021-05-21	Sci Rep	www.ncbi.nlm.nih.gov/pubmed/34021172	GWAS of allometric body-shape indices in UK Biobank identifies loci suggesting associations with morphogenesis, organogenesis, adrenal cell renewal and cancer.	Waist circumference adjusted for body mass index	219,872 British ancestry women	NA	4q31.21	RP11-361D14.2	GYPA - KRT18P51	ENSG00000170180	ENSG00000250504		313502	117985	rs17019368-G	rs17019368	0	17019368	intron_variant	1	NR	6e-14	13.2218		0.023692	[0.018-0.03] unit increase	Affymetrix [321114] (imputed)	N
14	rs59269225	4	145386473	rs11733975	2016-10-14	26634245	Lutz SM	2015-12-03	BMC Genet	www.ncbi.nlm.nih.gov/pubmed/26634245	A genome-wide association study identifies risk loci for spirometric measures among smokers of European and African ancestry.	Post bronchodilator FEV1	10,094 European ancestry current and former smoker individuals, 3,260 African American current and former smoker individuals, 178 current and former smoker individuals	NA	4q31.21	Intergenic					NA	NA	rs11733975-T	rs11733975	0	11733975	intron_variant	1	0.617	2e-06	5.69897		0.043	NR unit increase	Illumina [NR] (imputed)	N
14	rs6817273	4	145399832	rs35440220	2016-10-14	26634245	Lutz SM	2015-12-03	BMC Genet	www.ncbi.nlm.nih.gov/pubmed/26634245	A genome-wide association study identifies risk loci for spirometric measures among smokers of European and African ancestry.	Post bronchodilator FEV1	10,094 European ancestry current and former smoker individuals, 3,260 African American current and former smoker individuals, 178 current and former smoker individuals	NA	4q31.21	Intergenic	HMGB1P44 - KRT18P51	ENSG00000248956	ENSG00000250504		66514169	93558	rs35440220-A	rs35440220	0	35440220	intron_variant	1	0.653	2e-11	10.699		0.065	NR unit decrease	Illumina [NR] (imputed)	N
14	rs6817273	4	145399832	rs35440220	2016-10-14	26634245	Lutz SM	2015-12-03	BMC Genet	www.ncbi.nlm.nih.gov/pubmed/26634245	A genome-wide association study identifies risk loci for spirometric measures among smokers of European and African ancestry.	Post bronchodilator FEV1/FVC ratio	10,094 European ancestry current and former smoker individuals, 3,260 African American current and former smoker individuals, 178 current and former smoker individuals	NA	4q31.21	Intergenic	HMGB1P44 - KRT18P51	ENSG00000248956	ENSG00000250504		66514169	93558	rs35440220-A	rs35440220	0	35440220	intron_variant	1	0.656	2e-11	10.699		0.013	unit decrease	Illumina [NR] (imputed)	N
14	rs6817273	4	145410477	rs13142879	2016-10-14	26634245	Lutz SM	2015-12-03	BMC Genet	www.ncbi.nlm.nih.gov/pubmed/26634245	A genome-wide association study identifies risk loci for spirometric measures among smokers of European and African ancestry.	Post bronchodilator FEV1	10,094 European ancestry current and former smoker individuals, 3,260 African American current and former smoker individuals, 178 current and former smoker individuals	NA	4q31.21	Intergenic	NA - KRT18P51		ENSG00000250504		NA	82913	rs13142879-T	rs13142879	0	13142879	intron_variant	1	0.345	2e-11	10.699		0.064	NR unit increase	Illumina [NR] (imputed)	N
14	rs6817273	4	145410477	rs13142879	2016-10-14	26634245	Lutz SM	2015-12-03	BMC Genet	www.ncbi.nlm.nih.gov/pubmed/26634245	A genome-wide association study identifies risk loci for spirometric measures among smokers of European and African ancestry.	Post bronchodilator FEV1/FVC ratio	10,094 European ancestry current and former smoker individuals, 3,260 African American current and former smoker individuals, 178 current and former smoker individuals	NA	4q31.21	Intergenic	NA - KRT18P51		ENSG00000250504		NA	82913	rs13142879-T	rs13142879	0	13142879	intron_variant	1	0.344	1e-11	11		0.013	unit increase	Illumina [NR] (imputed)	N
14	rs6817273	4	145412511	rs7656246	2016-10-14	26634245	Lutz SM	2015-12-03	BMC Genet	www.ncbi.nlm.nih.gov/pubmed/26634245	A genome-wide association study identifies risk loci for spirometric measures among smokers of European and African ancestry.	Post bronchodilator FEV1	10,094 European ancestry current and former smoker individuals, 3,260 African American current and former smoker individuals, 178 current and former smoker individuals	NA	4q31.21	Intergenic	NA - KRT18P51		ENSG00000250504		NA	80879	rs7656246-A	rs7656246	0	7656246	intron_variant	1	0.345	2e-11	10.699		0.064	NR unit increase	Illumina [NR] (imputed)	N
14	rs6817273	4	145412511	rs7656246	2016-10-14	26634245	Lutz SM	2015-12-03	BMC Genet	www.ncbi.nlm.nih.gov/pubmed/26634245	A genome-wide association study identifies risk loci for spirometric measures among smokers of European and African ancestry.	Post bronchodilator FEV1/FVC ratio	10,094 European ancestry current and former smoker individuals, 3,260 African American current and former smoker individuals, 178 current and former smoker individuals	NA	4q31.21	Intergenic	NA - KRT18P51		ENSG00000250504		NA	80879	rs7656246-A	rs7656246	0	7656246	intron_variant	1	0.344	1e-11	11		0.013	unit increase	Illumina [NR] (imputed)	N
14	rs6817273	4	145423968	rs973796	2016-10-14	26634245	Lutz SM	2015-12-03	BMC Genet	www.ncbi.nlm.nih.gov/pubmed/26634245	A genome-wide association study identifies risk loci for spirometric measures among smokers of European and African ancestry.	Post bronchodilator FEV1	10,094 European ancestry current and former smoker individuals, 3,260 African American current and former smoker individuals, 178 current and former smoker individuals	NA	4q31.21	Intergenic	NA - KRT18P51		ENSG00000250504		NA	69422	rs973796-A	rs973796	0	973796	intron_variant	1	0.657	8e-12	11.0969		0.065	NR unit decrease	Illumina [NR] (imputed)	N
14	rs6817273	4	145423968	rs973796	2016-10-14	26634245	Lutz SM	2015-12-03	BMC Genet	www.ncbi.nlm.nih.gov/pubmed/26634245	A genome-wide association study identifies risk loci for spirometric measures among smokers of European and African ancestry.	Post bronchodilator FEV1/FVC ratio	10,094 European ancestry current and former smoker individuals, 3,260 African American current and former smoker individuals, 178 current and former smoker individuals	NA	4q31.21	Intergenic	NA - KRT18P51		ENSG00000250504		NA	69422	rs973796-A	rs973796	0	973796	intron_variant	1	0.66	3e-12	11.5229		0.014	unit decrease	Illumina [NR] (imputed)	N
14	rs6817273	4	145425752	rs1960493	2016-10-14	26634245	Lutz SM	2015-12-03	BMC Genet	www.ncbi.nlm.nih.gov/pubmed/26634245	A genome-wide association study identifies risk loci for spirometric measures among smokers of European and African ancestry.	Post bronchodilator FEV1	10,094 European ancestry current and former smoker individuals, 3,260 African American current and former smoker individuals, 178 current and former smoker individuals	NA	4q31.21	Intergenic	NA - KRT18P51		ENSG00000250504		NA	67638	rs1960493-A	rs1960493	0	1960493	intron_variant	1	0.342	1e-10	10		0.06	NR unit increase	Illumina [NR] (imputed)	N
14	rs6817273	4	145425752	rs1960493	2016-10-14	26634245	Lutz SM	2015-12-03	BMC Genet	www.ncbi.nlm.nih.gov/pubmed/26634245	A genome-wide association study identifies risk loci for spirometric measures among smokers of European and African ancestry.	Post bronchodilator FEV1/FVC ratio	10,094 European ancestry current and former smoker individuals, 3,260 African American current and former smoker individuals, 178 current and former smoker individuals	NA	4q31.21	Intergenic	NA - KRT18P51		ENSG00000250504		NA	67638	rs1960493-A	rs1960493	0	1960493	intron_variant	1	0.34	1e-10	10		0.012	unit increase	Illumina [NR] (imputed)	N
14	rs6817273	4	145425849	rs35937742	2016-10-14	26634245	Lutz SM	2015-12-03	BMC Genet	www.ncbi.nlm.nih.gov/pubmed/26634245	A genome-wide association study identifies risk loci for spirometric measures among smokers of European and African ancestry.	Post bronchodilator FEV1	10,094 European ancestry current and former smoker individuals, 3,260 African American current and former smoker individuals, 178 current and former smoker individuals	NA	4q31.21	Intergenic	TECRL - KRT18P51	ENSG00000205678	ENSG00000250504		80095229	67541	rs35937742-A	rs35937742	0	35937742	intron_variant	1	0.658	1e-10	10		0.06	NR unit decrease	Illumina [NR] (imputed)	N
14	rs6817273	4	145425849	rs35937742	2016-10-14	26634245	Lutz SM	2015-12-03	BMC Genet	www.ncbi.nlm.nih.gov/pubmed/26634245	A genome-wide association study identifies risk loci for spirometric measures among smokers of European and African ancestry.	Post bronchodilator FEV1/FVC ratio	10,094 European ancestry current and former smoker individuals, 3,260 African American current and former smoker individuals, 178 current and former smoker individuals	NA	4q31.21	Intergenic	TECRL - KRT18P51	ENSG00000205678	ENSG00000250504		80095229	67541	rs35937742-A	rs35937742	0	35937742	intron_variant	1	0.66	1e-10	10		0.012	unit decrease	Illumina [NR] (imputed)	N
14	rs6817273	4	145425936	rs34265962	2016-10-14	26634245	Lutz SM	2015-12-03	BMC Genet	www.ncbi.nlm.nih.gov/pubmed/26634245	A genome-wide association study identifies risk loci for spirometric measures among smokers of European and African ancestry.	Post bronchodilator FEV1	10,094 European ancestry current and former smoker individuals, 3,260 African American current and former smoker individuals, 178 current and former smoker individuals	NA	4q31.21	Intergenic	NA - KRT18P51		ENSG00000250504		NA	67454	rs34265962-A	rs34265962	0	34265962	intron_variant	1	0.655	3e-12	11.5229		0.067	NR unit decrease	Illumina [NR] (imputed)	N
14	rs6817273	4	145425936	rs34265962	2016-10-14	26634245	Lutz SM	2015-12-03	BMC Genet	www.ncbi.nlm.nih.gov/pubmed/26634245	A genome-wide association study identifies risk loci for spirometric measures among smokers of European and African ancestry.	Post bronchodilator FEV1/FVC ratio	10,094 European ancestry current and former smoker individuals, 3,260 African American current and former smoker individuals, 178 current and former smoker individuals	NA	4q31.21	Intergenic	NA - KRT18P51		ENSG00000250504		NA	67454	rs34265962-A	rs34265962	0	34265962	intron_variant	1	0.656	1e-12	12		0.014	unit decrease	Illumina [NR] (imputed)	N
14	rs6817273	4	145431093	rs1512283	2016-10-14	26634245	Lutz SM	2015-12-03	BMC Genet	www.ncbi.nlm.nih.gov/pubmed/26634245	A genome-wide association study identifies risk loci for spirometric measures among smokers of European and African ancestry.	Post bronchodilator FEV1	10,094 European ancestry current and former smoker individuals, 3,260 African American current and former smoker individuals, 178 current and former smoker individuals	NA	4q31.21	Intergenic	NA - KRT18P51		ENSG00000250504		NA	62297	rs1512283-T	rs1512283	0	1512283	intron_variant	1	0.342	1e-10	10		0.06	NR unit increase	Illumina [NR] (imputed)	N
14	rs6817273	4	145431093	rs1512283	2016-10-14	26634245	Lutz SM	2015-12-03	BMC Genet	www.ncbi.nlm.nih.gov/pubmed/26634245	A genome-wide association study identifies risk loci for spirometric measures among smokers of European and African ancestry.	Post bronchodilator FEV1/FVC ratio	10,094 European ancestry current and former smoker individuals, 3,260 African American current and former smoker individuals, 178 current and former smoker individuals	NA	4q31.21	Intergenic	NA - KRT18P51		ENSG00000250504		NA	62297	rs1512283-T	rs1512283	0	1512283	intron_variant	1	0.34	1e-10	10		0.012	unit increase	Illumina [NR] (imputed)	N
14	rs6817273	4	145431497	rs1512282	2016-10-14	26634245	Lutz SM	2015-12-03	BMC Genet	www.ncbi.nlm.nih.gov/pubmed/26634245	A genome-wide association study identifies risk loci for spirometric measures among smokers of European and African ancestry.	Post bronchodilator FEV1	10,094 European ancestry current and former smoker individuals, 3,260 African American current and former smoker individuals, 178 current and former smoker individuals	NA	4q31.21	Intergenic	NA - KRT18P51		ENSG00000250504		NA	61893	rs1512282-A	rs1512282	0	1512282	intron_variant	1	0.34	4e-11	10.3979		0.061	NR unit decrease	Illumina [NR] (imputed)	N
14	rs6817273	4	145431497	rs1512282	2016-10-14	26634245	Lutz SM	2015-12-03	BMC Genet	www.ncbi.nlm.nih.gov/pubmed/26634245	A genome-wide association study identifies risk loci for spirometric measures among smokers of European and African ancestry.	Post bronchodilator FEV1/FVC ratio	10,094 European ancestry current and former smoker individuals, 3,260 African American current and former smoker individuals, 178 current and former smoker individuals	NA	4q31.21	Intergenic	NA - KRT18P51		ENSG00000250504		NA	61893	rs1512282-A	rs1512282	0	1512282	intron_variant	1	0.338	7e-11	10.1549		0.012	unit decrease	Illumina [NR] (imputed)	N
14	rs6817273	4	145431497	rs1512282	2017-03-28	27612410	van der Plaat DA	2016-09-06	J Allergy Clin Immunol	www.ncbi.nlm.nih.gov/pubmed/27612410	Genome-wide association study on the FEV1/FVC ratio in never-smokers identifies HHIP and FAM13A.	Pre bronchodilator FEV1/FVC ratio in never-smokers	5,070 European ancestry individuals	1,966 European ancestry individuals	4q31.21	HHIP	NA - KRT18P51		ENSG00000250504		NA	61893	rs1512282-G	rs1512282	0	1512282	intron_variant	1	0.41	3e-08	7.52288		0.58	[0.36-0.8] % increase	Illumina [227981]	N
14	rs6817273	4	145431497	rs1512282	2019-02-08	30595370	Kichaev G	2018-12-27	Am J Hum Genet	www.ncbi.nlm.nih.gov/pubmed/30595370	Leveraging Polygenic Functional Enrichment to Improve GWAS Power.	White blood cell count	approximately 444,000 European ancestry individuals	NA	4q31.21		NA - KRT18P51		ENSG00000250504		NA	61893	rs1512282-?	rs1512282	0	1512282	intron_variant	1	NR	7e-08	7.1549		NA		NR [~ 8900000] (imputed)	N
14	rs6817273	4	145433291	rs13142776	2016-10-14	26634245	Lutz SM	2015-12-03	BMC Genet	www.ncbi.nlm.nih.gov/pubmed/26634245	A genome-wide association study identifies risk loci for spirometric measures among smokers of European and African ancestry.	Post bronchodilator FEV1	10,094 European ancestry current and former smoker individuals, 3,260 African American current and former smoker individuals, 178 current and former smoker individuals	NA	4q31.21	Intergenic	NA - KRT18P51		ENSG00000250504		NA	60099	rs13142776-A	rs13142776	0	13142776	intron_variant	1	0.343	7e-12	11.1549		0.066	NR unit increase	Illumina [NR] (imputed)	N
14	rs6817273	4	145433291	rs13142776	2016-10-14	26634245	Lutz SM	2015-12-03	BMC Genet	www.ncbi.nlm.nih.gov/pubmed/26634245	A genome-wide association study identifies risk loci for spirometric measures among smokers of European and African ancestry.	Post bronchodilator FEV1/FVC ratio	10,094 European ancestry current and former smoker individuals, 3,260 African American current and former smoker individuals, 178 current and former smoker individuals	NA	4q31.21	Intergenic	NA - KRT18P51		ENSG00000250504		NA	60099	rs13142776-A	rs13142776	0	13142776	intron_variant	1	0.34	2e-12	11.699		0.014	unit increase	Illumina [NR] (imputed)	N
14	rs6817273	4	145433575	rs7678427	2016-10-14	26634245	Lutz SM	2015-12-03	BMC Genet	www.ncbi.nlm.nih.gov/pubmed/26634245	A genome-wide association study identifies risk loci for spirometric measures among smokers of European and African ancestry.	Post bronchodilator FEV1	10,094 European ancestry current and former smoker individuals, 3,260 African American current and former smoker individuals, 178 current and former smoker individuals	NA	4q31.21	Intergenic	NA - KRT18P51		ENSG00000250504		NA	59815	rs7678427-A	rs7678427	0	7678427	intron_variant	1	0.343	5e-12	11.301		0.066	NR unit increase	Illumina [NR] (imputed)	N
14	rs6817273	4	145433575	rs7678427	2016-10-14	26634245	Lutz SM	2015-12-03	BMC Genet	www.ncbi.nlm.nih.gov/pubmed/26634245	A genome-wide association study identifies risk loci for spirometric measures among smokers of European and African ancestry.	Post bronchodilator FEV1/FVC ratio	10,094 European ancestry current and former smoker individuals, 3,260 African American current and former smoker individuals, 178 current and former smoker individuals	NA	4q31.21	Intergenic	NA - KRT18P51		ENSG00000250504		NA	59815	rs7678427-A	rs7678427	0	7678427	intron_variant	1	0.341	1e-12	12		0.014	unit increase	Illumina [NR] (imputed)	N
14	rs200220861	4	145434688	rs1032296	2019-09-13	26423011	Wain LV	2015-09-27	Lancet Respir Med	www.ncbi.nlm.nih.gov/pubmed/26423011	Novel insights into the genetics of smoking behaviour, lung function, and chronic obstructive pulmonary disease (UK BiLEVE): a genetic association study in UK Biobank.	Lung function in heavy smokers (low FEV1 vs high FEV1)	9,748 European ancestry individuals with low FEV1 measurements, 4,906 European ancestry individuals with high FEV1 measurements	NA	4q31.21	HHIP	GYPA - KRT18P51	ENSG00000170180	ENSG00000250504		372785	58702	rs1032296-T	rs1032296	0	1032296	intron_variant	1	0.43	7e-07	6.1549		1.14	[1.08-1.20]	Affymetrix [28509962] (imputed)	N
14	rs200220861	4	145434688	rs1032296	2016-10-14	26634245	Lutz SM	2015-12-03	BMC Genet	www.ncbi.nlm.nih.gov/pubmed/26634245	A genome-wide association study identifies risk loci for spirometric measures among smokers of European and African ancestry.	Post bronchodilator FEV1	10,094 European ancestry current and former smoker individuals, 3,260 African American current and former smoker individuals, 178 current and former smoker individuals	NA	4q31.21	Intergenic	GYPA - KRT18P51	ENSG00000170180	ENSG00000250504		372785	58702	rs1032296-T	rs1032296	0	1032296	intron_variant	1	0.585	2e-07	6.69897		0.048	NR unit decrease	Illumina [NR] (imputed)	N
14	rs200220861	4	145434688	rs1032296	2016-10-14	26634245	Lutz SM	2015-12-03	BMC Genet	www.ncbi.nlm.nih.gov/pubmed/26634245	A genome-wide association study identifies risk loci for spirometric measures among smokers of European and African ancestry.	Post bronchodilator FEV1/FVC ratio	10,094 European ancestry current and former smoker individuals, 3,260 African American current and former smoker individuals, 178 current and former smoker individuals	NA	4q31.21	Intergenic	GYPA - KRT18P51	ENSG00000170180	ENSG00000250504		372785	58702	rs1032296-T	rs1032296	0	1032296	intron_variant	1	0.586	2e-08	7.69897		0.011	unit decrease	Illumina [NR] (imputed)	N
14	rs200220861	4	145434688	rs1032296	2021-08-24	34021172	Christakoudi S	2021-05-21	Sci Rep	www.ncbi.nlm.nih.gov/pubmed/34021172	GWAS of allometric body-shape indices in UK Biobank identifies loci suggesting associations with morphogenesis, organogenesis, adrenal cell renewal and cancer.	Waist-to-hip ratio adjusted for BMI	219,872 British ancestry women	NA	4q31.21	RP11-361D14.2	GYPA - KRT18P51	ENSG00000170180	ENSG00000250504		372785	58702	rs1032296-T	rs1032296	0	1032296	intron_variant	1	NR	2e-10	9.69897		0.0181971	[0.013-0.024] unit increase	Affymetrix [319769] (imputed)	N
14	rs200220861	4	145434688	rs1032296	2022-06-20	35315439	Helgeland O	2022-03-21	Nat Metab	www.ncbi.nlm.nih.gov/pubmed/35315439	Characterization of the genetic architecture of infant and early childhood body mass index.	BMI at 8 months old	24,302 European ancestry individuals	NA	4q31.21		GYPA - KRT18P51	ENSG00000170180	ENSG00000250504		372785	58702	rs1032296-T	rs1032296	0	1032296	intron_variant	1	0.378308	2e-06	5.69897		0.0455929	[0.027-0.064] unit increase	Illumina [9200000] (imputed)	N
14	rs200220861	4	145434688	rs1032296	2022-06-20	35315439	Helgeland O	2022-03-21	Nat Metab	www.ncbi.nlm.nih.gov/pubmed/35315439	Characterization of the genetic architecture of infant and early childhood body mass index.	BMI at 3 months old	14,064 European ancestry individuals	NA	4q31.21		GYPA - KRT18P51	ENSG00000170180	ENSG00000250504		372785	58702	rs1032296-T	rs1032296	0	1032296	intron_variant	1	0.376336	5e-06	5.30103		0.0431157	[0.025-0.061] unit increase	Illumina [9200000] (imputed)	N
14	rs200220861	4	145434688	rs1032296	2022-06-20	35315439	Helgeland O	2022-03-21	Nat Metab	www.ncbi.nlm.nih.gov/pubmed/35315439	Characterization of the genetic architecture of infant and early childhood body mass index.	BMI at 6 months old	11,095 European ancestry individuals	NA	4q31.21		GYPA - KRT18P51	ENSG00000170180	ENSG00000250504		372785	58702	rs1032296-T	rs1032296	0	1032296	intron_variant	1	0.376232	1e-08	8		0.0524932	[0.035-0.07] unit increase	Illumina [9200000] (imputed)	N
14	rs200220861	4	145434688	rs1032296	2021-08-13	34128465	Liu Y	2021-06-15	Elife	www.ncbi.nlm.nih.gov/pubmed/34128465	Genetic architecture of 11 organ traits derived from abdominal MRI using deep learning.	Kidney volume	32,860 European ancestry individuals	NA	4q31.21	HHIP	GYPA - KRT18P51	ENSG00000170180	ENSG00000250504		372785	58702	rs1032296-?	rs1032296	0	1032296	intron_variant	1	NR	1e-09	9		0.0388	NR L increase	Affymetrix [9390170] (imputed)	N
14	rs200220861	4	145434688	rs1032296	2021-08-24	34021172	Christakoudi S	2021-05-21	Sci Rep	www.ncbi.nlm.nih.gov/pubmed/34021172	GWAS of allometric body-shape indices in UK Biobank identifies loci suggesting associations with morphogenesis, organogenesis, adrenal cell renewal and cancer.	Waist-hip index	219,872 British ancestry women	NA	4q31.21	RP11-361D14.2	GYPA - KRT18P51	ENSG00000170180	ENSG00000250504		372785	58702	rs1032296-T	rs1032296	0	1032296	intron_variant	1	NR	5e-10	9.30103		0.0178428	[0.012-0.023] unit increase	Affymetrix [319769] (imputed)	N
14	rs6817273	4	145434744	rs1032297	2016-10-14	26634245	Lutz SM	2015-12-03	BMC Genet	www.ncbi.nlm.nih.gov/pubmed/26634245	A genome-wide association study identifies risk loci for spirometric measures among smokers of European and African ancestry.	Post bronchodilator FEV1/FVC ratio in COPD	5,439 European ancestry current and former smoker cases, 821 African American current and former smoker cases	NA	4q31.21	Intergenic	GYPA - KRT18P51	ENSG00000170180	ENSG00000250504		372841	58646	rs1032297-A	rs1032297	0	1032297	intron_variant	1	0.49	5e-06	5.30103		0.011	NR unit decrease	Illumina [NR] (imputed)	N
14	rs6817273	4	145434744	rs1032297	2016-10-14	26634245	Lutz SM	2015-12-03	BMC Genet	www.ncbi.nlm.nih.gov/pubmed/26634245	A genome-wide association study identifies risk loci for spirometric measures among smokers of European and African ancestry.	Pre bronchodilator FEV1/FVC ratio	6,659 European ancestry current and former smoker individuals	NA	4q31.21	LOC646576, HHIP	GYPA - KRT18P51	ENSG00000170180	ENSG00000250504		372841	58646	rs1032297-?	rs1032297	0	1032297	intron_variant	1	NR	4e-09	8.39794		0.01537	unit increase	Illumina [NR] (imputed)	N
14	rs6817273	4	145434744	rs1032297	2016-10-14	26634245	Lutz SM	2015-12-03	BMC Genet	www.ncbi.nlm.nih.gov/pubmed/26634245	A genome-wide association study identifies risk loci for spirometric measures among smokers of European and African ancestry.	Post bronchodilator FEV1	10,094 European ancestry current and former smoker individuals, 3,260 African American current and former smoker individuals, 178 current and former smoker individuals	NA	4q31.21	Intergenic	GYPA - KRT18P51	ENSG00000170180	ENSG00000250504		372841	58646	rs1032297-A	rs1032297	0	1032297	intron_variant	1	0.411	6e-13	12.2218		0.068	NR unit decrease	Illumina [NR] (imputed)	N
14	rs6817273	4	145434744	rs1032297	2016-10-14	26634245	Lutz SM	2015-12-03	BMC Genet	www.ncbi.nlm.nih.gov/pubmed/26634245	A genome-wide association study identifies risk loci for spirometric measures among smokers of European and African ancestry.	Post bronchodilator FEV1/FVC ratio	10,094 European ancestry current and former smoker individuals, 3,260 African American current and former smoker individuals, 178 current and former smoker individuals	NA	4q31.21	Intergenic	GYPA - KRT18P51	ENSG00000170180	ENSG00000250504		372841	58646	rs1032297-A	rs1032297	0	1032297	intron_variant	1	0.408	2e-16	15.699		0.016	unit decrease	Illumina [NR] (imputed)	N
14	rs6817273	4	145434744	rs1032297	2021-11-08	33766948	Zhu Z	2021-03-25	Eur Respir J	www.ncbi.nlm.nih.gov/pubmed/33766948	A large-scale genome-wide association analysis of lung function in the Chinese population identifies novel loci and highlights shared genetic etiology with obesity.	Lung function (FEV1)	100,285 Chinese ancestry individuals	NA	4q31.21		GYPA - KRT18P51	ENSG00000170180	ENSG00000250504		372841	58646	rs1032297-A	rs1032297	0	1032297	intron_variant	1	0.69	1e-08	8		0.027	L decrease	Affymetrix [NR] (imputed)	N
14	rs6817273	4	145434901	rs1512281	2016-10-14	26634245	Lutz SM	2015-12-03	BMC Genet	www.ncbi.nlm.nih.gov/pubmed/26634245	A genome-wide association study identifies risk loci for spirometric measures among smokers of European and African ancestry.	Post bronchodilator FEV1/FVC ratio in COPD	5,439 European ancestry current and former smoker cases, 821 African American current and former smoker cases	NA	4q31.21	Intergenic	NA - KRT18P51		ENSG00000250504		NA	58489	rs1512281-A	rs1512281	0	1512281	intron_variant	1	0.602	5e-06	5.30103		0.011	NR unit decrease	Illumina [NR] (imputed)	N
14	rs6817273	4	145434901	rs1512281	2016-10-14	26634245	Lutz SM	2015-12-03	BMC Genet	www.ncbi.nlm.nih.gov/pubmed/26634245	A genome-wide association study identifies risk loci for spirometric measures among smokers of European and African ancestry.	Post bronchodilator FEV1	10,094 European ancestry current and former smoker individuals, 3,260 African American current and former smoker individuals, 178 current and former smoker individuals	NA	4q31.21	Intergenic	NA - KRT18P51		ENSG00000250504		NA	58489	rs1512281-A	rs1512281	0	1512281	intron_variant	1	0.628	6e-14	13.2218		0.072	NR unit decrease	Illumina [NR] (imputed)	N
14	rs6817273	4	145434901	rs1512281	2016-10-14	26634245	Lutz SM	2015-12-03	BMC Genet	www.ncbi.nlm.nih.gov/pubmed/26634245	A genome-wide association study identifies risk loci for spirometric measures among smokers of European and African ancestry.	Post bronchodilator FEV1/FVC ratio	10,094 European ancestry current and former smoker individuals, 3,260 African American current and former smoker individuals, 178 current and former smoker individuals	NA	4q31.21	Intergenic	NA - KRT18P51		ENSG00000250504		NA	58489	rs1512281-A	rs1512281	0	1512281	intron_variant	1	0.631	2e-17	16.699		0.017	unit decrease	Illumina [NR] (imputed)	N
14	rs6817273	4	145434901	rs1512281	2016-06-08	26030696	Cho MH	2015-06-01	Am J Respir Crit Care Med	www.ncbi.nlm.nih.gov/pubmed/26030696	A Genome-Wide Association Study of Emphysema and Airway Quantitative Imaging Phenotypes.	Percentage gas trapping	3,243 European ancestry chronic obstructive pulmonary disease cases, 901 African American chronic obstructive pulmonary disease cases, 3,062 European ancestry controls, 2,132 African American controls	NA	4q31.21	HHIP-AS1	NA - KRT18P51		ENSG00000250504		NA	58489	rs1512281-A	rs1512281	0	1512281	intron_variant	1	NR	2e-07	6.69897	(All)	0.08	[0.049-0.111] unit increase	Illumina [6900000] (imputed)	N
14	rs6817273	4	145436324	rs12504628	2016-10-14	26634245	Lutz SM	2015-12-03	BMC Genet	www.ncbi.nlm.nih.gov/pubmed/26634245	A genome-wide association study identifies risk loci for spirometric measures among smokers of European and African ancestry.	Post bronchodilator FEV1/FVC ratio in COPD	5,439 European ancestry current and former smoker cases, 821 African American current and former smoker cases	NA	4q31.21	Intergenic	NA - KRT18P51		ENSG00000250504		NA	57066	rs12504628-T	rs12504628	0	12504628	intron_variant	1	0.614	1e-06	6		0.012	NR unit decrease	Illumina [NR] (imputed)	N
14	rs6817273	4	145436324	rs12504628	2016-10-14	26634245	Lutz SM	2015-12-03	BMC Genet	www.ncbi.nlm.nih.gov/pubmed/26634245	A genome-wide association study identifies risk loci for spirometric measures among smokers of European and African ancestry.	Post bronchodilator FEV1	10,094 European ancestry current and former smoker individuals, 3,260 African American current and former smoker individuals, 178 current and former smoker individuals	NA	4q31.21	Intergenic	NA - KRT18P51		ENSG00000250504		NA	57066	rs12504628-T	rs12504628	0	12504628	intron_variant	1	0.639	9e-14	13.0458		0.071	NR unit decrease	Illumina [NR] (imputed)	N
14	rs6817273	4	145436324	rs12504628	2016-10-14	26634245	Lutz SM	2015-12-03	BMC Genet	www.ncbi.nlm.nih.gov/pubmed/26634245	A genome-wide association study identifies risk loci for spirometric measures among smokers of European and African ancestry.	Post bronchodilator FEV1/FVC ratio	10,094 European ancestry current and former smoker individuals, 3,260 African American current and former smoker individuals, 178 current and former smoker individuals	NA	4q31.21	Intergenic	NA - KRT18P51		ENSG00000250504		NA	57066	rs12504628-T	rs12504628	0	12504628	intron_variant	1	0.641	9e-18	17.0458		0.017	unit decrease	Illumina [NR] (imputed)	N
14	rs6817273	4	145436324	rs12504628	2009-12-28	20010834	Repapi E	2009-12-13	Nat Genet	www.ncbi.nlm.nih.gov/pubmed/20010834	Genome-wide association study identifies five loci associated with lung function.	Pulmonary function	20,288 European ancestry individuals	up to 54,276 European ancestry individuals	4q31.21	HHIP	NA - KRT18P51		ENSG00000250504		NA	57066	rs12504628-T	rs12504628	0	12504628	intron_variant	1	0.56	6e-13	12.2218	(FEV1/FVC)	0.077	[0.055-0.099] s.d. decrease	Affymetrix, Illumina [~ 2500000] (imputed)	N
14	rs6817273	4	145436894	rs7697189	2016-10-14	26634245	Lutz SM	2015-12-03	BMC Genet	www.ncbi.nlm.nih.gov/pubmed/26634245	A genome-wide association study identifies risk loci for spirometric measures among smokers of European and African ancestry.	Post bronchodilator FEV1/FVC ratio in COPD	5,439 European ancestry current and former smoker cases, 821 African American current and former smoker cases	NA	4q31.21	Intergenic	NA - KRT18P51		ENSG00000250504		NA	56496	rs7697189-C	rs7697189	0	7697189	intron_variant	1	0.386	1e-06	6		0.012	NR unit increase	Illumina [NR] (imputed)	N
14	rs6817273	4	145436894	rs7697189	2016-10-14	26634245	Lutz SM	2015-12-03	BMC Genet	www.ncbi.nlm.nih.gov/pubmed/26634245	A genome-wide association study identifies risk loci for spirometric measures among smokers of European and African ancestry.	Post bronchodilator FEV1	10,094 European ancestry current and former smoker individuals, 3,260 African American current and former smoker individuals, 178 current and former smoker individuals	NA	4q31.21	Intergenic	NA - KRT18P51		ENSG00000250504		NA	56496	rs7697189-C	rs7697189	0	7697189	intron_variant	1	0.361	9e-14	13.0458		0.071	NR unit increase	Illumina [NR] (imputed)	N
14	rs6817273	4	145436894	rs7697189	2016-10-14	26634245	Lutz SM	2015-12-03	BMC Genet	www.ncbi.nlm.nih.gov/pubmed/26634245	A genome-wide association study identifies risk loci for spirometric measures among smokers of European and African ancestry.	Post bronchodilator FEV1/FVC ratio	10,094 European ancestry current and former smoker individuals, 3,260 African American current and former smoker individuals, 178 current and former smoker individuals	NA	4q31.21	Intergenic	NA - KRT18P51		ENSG00000250504		NA	56496	rs7697189-C	rs7697189	0	7697189	intron_variant	1	0.359	1e-17	17		0.017	unit increase	Illumina [NR] (imputed)	N
14	rs200220861	4	145437014	rs7681384	2016-10-14	26634245	Lutz SM	2015-12-03	BMC Genet	www.ncbi.nlm.nih.gov/pubmed/26634245	A genome-wide association study identifies risk loci for spirometric measures among smokers of European and African ancestry.	Post bronchodilator FEV1	10,094 European ancestry current and former smoker individuals, 3,260 African American current and former smoker individuals, 178 current and former smoker individuals	NA	4q31.21	Intergenic	NA - KRT18P51		ENSG00000250504		NA	56376	rs7681384-T	rs7681384	0	7681384	intron_variant	1	0.412	1e-08	8		0.05	NR unit decrease	Illumina [NR] (imputed)	N
14	rs200220861	4	145437014	rs7681384	2016-10-14	26634245	Lutz SM	2015-12-03	BMC Genet	www.ncbi.nlm.nih.gov/pubmed/26634245	A genome-wide association study identifies risk loci for spirometric measures among smokers of European and African ancestry.	Post bronchodilator FEV1/FVC ratio	10,094 European ancestry current and former smoker individuals, 3,260 African American current and former smoker individuals, 178 current and former smoker individuals	NA	4q31.21	Intergenic	NA - KRT18P51		ENSG00000250504		NA	56376	rs7681384-T	rs7681384	0	7681384	intron_variant	1	0.411	6e-10	9.22185		0.011	unit decrease	Illumina [NR] (imputed)	N
14	rs200220861	4	145437081	rs7698984	2016-10-14	26634245	Lutz SM	2015-12-03	BMC Genet	www.ncbi.nlm.nih.gov/pubmed/26634245	A genome-wide association study identifies risk loci for spirometric measures among smokers of European and African ancestry.	Post bronchodilator FEV1	10,094 European ancestry current and former smoker individuals, 3,260 African American current and former smoker individuals, 178 current and former smoker individuals	NA	4q31.21	Intergenic	NA - KRT18P51		ENSG00000250504		NA	56309	rs7698984-A	rs7698984	0	7698984	intron_variant	1	0.601	3e-08	7.52288		0.05	NR unit increase	Illumina [NR] (imputed)	N
14	rs200220861	4	145437081	rs7698984	2016-10-14	26634245	Lutz SM	2015-12-03	BMC Genet	www.ncbi.nlm.nih.gov/pubmed/26634245	A genome-wide association study identifies risk loci for spirometric measures among smokers of European and African ancestry.	Post bronchodilator FEV1/FVC ratio	10,094 European ancestry current and former smoker individuals, 3,260 African American current and former smoker individuals, 178 current and former smoker individuals	NA	4q31.21	Intergenic	NA - KRT18P51		ENSG00000250504		NA	56309	rs7698984-A	rs7698984	0	7698984	intron_variant	1	0.602	2e-09	8.69897		0.011	unit increase	Illumina [NR] (imputed)	N
14	rs200220861	4	145437319	rs7677035	2016-10-14	26634245	Lutz SM	2015-12-03	BMC Genet	www.ncbi.nlm.nih.gov/pubmed/26634245	A genome-wide association study identifies risk loci for spirometric measures among smokers of European and African ancestry.	Post bronchodilator FEV1	10,094 European ancestry current and former smoker individuals, 3,260 African American current and former smoker individuals, 178 current and former smoker individuals	NA	4q31.21	Intergenic	NA - KRT18P51		ENSG00000250504		NA	56071	rs7677035-A	rs7677035	0	7677035	intron_variant	1	0.57	6e-09	8.22185		0.052	NR unit decrease	Illumina [NR] (imputed)	N
14	rs200220861	4	145437319	rs7677035	2016-10-14	26634245	Lutz SM	2015-12-03	BMC Genet	www.ncbi.nlm.nih.gov/pubmed/26634245	A genome-wide association study identifies risk loci for spirometric measures among smokers of European and African ancestry.	Post bronchodilator FEV1/FVC ratio	10,094 European ancestry current and former smoker individuals, 3,260 African American current and former smoker individuals, 178 current and former smoker individuals	NA	4q31.21	Intergenic	NA - KRT18P51		ENSG00000250504		NA	56071	rs7677035-A	rs7677035	0	7677035	intron_variant	1	0.572	2e-10	9.69897		0.012	unit decrease	Illumina [NR] (imputed)	N
14	rs200220861	4	145439027	rs4835637	2016-10-14	26634245	Lutz SM	2015-12-03	BMC Genet	www.ncbi.nlm.nih.gov/pubmed/26634245	A genome-wide association study identifies risk loci for spirometric measures among smokers of European and African ancestry.	Post bronchodilator FEV1	10,094 European ancestry current and former smoker individuals, 3,260 African American current and former smoker individuals, 178 current and former smoker individuals	NA	4q31.21	Intergenic	NA - KRT18P51		ENSG00000250504		NA	54363	rs4835637-A	rs4835637	0	4835637	intron_variant	1	0.397	4e-08	7.39794		0.05	NR unit decrease	Illumina [NR] (imputed)	N
14	rs200220861	4	145439027	rs4835637	2016-10-14	26634245	Lutz SM	2015-12-03	BMC Genet	www.ncbi.nlm.nih.gov/pubmed/26634245	A genome-wide association study identifies risk loci for spirometric measures among smokers of European and African ancestry.	Post bronchodilator FEV1/FVC ratio	10,094 European ancestry current and former smoker individuals, 3,260 African American current and former smoker individuals, 178 current and former smoker individuals	NA	4q31.21	Intergenic	NA - KRT18P51		ENSG00000250504		NA	54363	rs4835637-A	rs4835637	0	4835637	intron_variant	1	0.394	2e-09	8.69897		0.011	unit decrease	Illumina [NR] (imputed)	N
14	rs200220861	4	145440288	rs6829956	2016-10-14	26634245	Lutz SM	2015-12-03	BMC Genet	www.ncbi.nlm.nih.gov/pubmed/26634245	A genome-wide association study identifies risk loci for spirometric measures among smokers of European and African ancestry.	Post bronchodilator FEV1	10,094 European ancestry current and former smoker individuals, 3,260 African American current and former smoker individuals, 178 current and former smoker individuals	NA	4q31.21	Intergenic	NA - KRT18P51		ENSG00000250504		NA	53102	rs6829956-T	rs6829956	0	6829956	intron_variant	1	0.603	3e-08	7.52288		0.05	NR unit increase	Illumina [NR] (imputed)	N
14	rs200220861	4	145440288	rs6829956	2016-10-14	26634245	Lutz SM	2015-12-03	BMC Genet	www.ncbi.nlm.nih.gov/pubmed/26634245	A genome-wide association study identifies risk loci for spirometric measures among smokers of European and African ancestry.	Post bronchodilator FEV1/FVC ratio	10,094 European ancestry current and former smoker individuals, 3,260 African American current and former smoker individuals, 178 current and former smoker individuals	NA	4q31.21	Intergenic	NA - KRT18P51		ENSG00000250504		NA	53102	rs6829956-T	rs6829956	0	6829956	intron_variant	1	0.606	2e-09	8.69897		0.011	unit increase	Illumina [NR] (imputed)	N
14	rs200220861	4	145442364	rs13116999	2016-10-14	26634245	Lutz SM	2015-12-03	BMC Genet	www.ncbi.nlm.nih.gov/pubmed/26634245	A genome-wide association study identifies risk loci for spirometric measures among smokers of European and African ancestry.	Post bronchodilator FEV1	10,094 European ancestry current and former smoker individuals, 3,260 African American current and former smoker individuals, 178 current and former smoker individuals	NA	4q31.21	Intergenic	NA - KRT18P51		ENSG00000250504		NA	51026	rs13116999-A	rs13116999	0	13116999	intron_variant	1	0.603	4e-08	7.39794		0.05	NR unit increase	Illumina [NR] (imputed)	N
14	rs200220861	4	145442364	rs13116999	2016-10-14	26634245	Lutz SM	2015-12-03	BMC Genet	www.ncbi.nlm.nih.gov/pubmed/26634245	A genome-wide association study identifies risk loci for spirometric measures among smokers of European and African ancestry.	Post bronchodilator FEV1/FVC ratio	10,094 European ancestry current and former smoker individuals, 3,260 African American current and former smoker individuals, 178 current and former smoker individuals	NA	4q31.21	Intergenic	NA - KRT18P51		ENSG00000250504		NA	51026	rs13116999-A	rs13116999	0	13116999	intron_variant	1	0.606	3e-09	8.52288		0.011	unit increase	Illumina [NR] (imputed)	N
14	rs200220861	4	145442364	rs13116999	2019-03-27	30804560	Shrine N	2019-02-25	Nat Genet	www.ncbi.nlm.nih.gov/pubmed/30804560	New genetic signals for lung function highlight pathways and chronic obstructive pulmonary disease associations across multiple ancestries.	FEV1	321,047 European ancestry individuals	79,005 European ancestry individuals	4q31.21	HHIP-AS1	NA - KRT18P51		ENSG00000250504		NA	51026	rs13116999-A	rs13116999	0	13116999	intron_variant	1	0.5379	1e-66	66		0.0404	[0.036-0.045] unit increase	Affymetrix [19819130] (imputed)	N
14	rs200220861	4	145442364	rs13116999	2019-03-27	30804560	Shrine N	2019-02-25	Nat Genet	www.ncbi.nlm.nih.gov/pubmed/30804560	New genetic signals for lung function highlight pathways and chronic obstructive pulmonary disease associations across multiple ancestries.	Lung function (FEV1/FVC)	321,047 European ancestry individuals	79,005 European ancestry individuals	4q31.21	HHIP-AS1	NA - KRT18P51		ENSG00000250504		NA	51026	rs13116999-A	rs13116999	0	13116999	intron_variant	1	0.5379	7e-111	110.155		0.0535	[0.049-0.058] unit increase	Affymetrix [19819130] (imputed)	N
14	rs200220861	4	145442364	rs13116999	2019-03-27	30804560	Shrine N	2019-02-25	Nat Genet	www.ncbi.nlm.nih.gov/pubmed/30804560	New genetic signals for lung function highlight pathways and chronic obstructive pulmonary disease associations across multiple ancestries.	Lung function (FVC)	321,047 European ancestry individuals	79,005 European ancestry individuals	4q31.21	HHIP-AS1	NA - KRT18P51		ENSG00000250504		NA	51026	rs13116999-A	rs13116999	0	13116999	intron_variant	1	0.5379	1e-10	10		0.0152	[0.01-0.02] unit increase	Affymetrix [19819130] (imputed)	N
14	rs200220861	4	145442364	rs13116999	2019-03-27	30804560	Shrine N	2019-02-25	Nat Genet	www.ncbi.nlm.nih.gov/pubmed/30804560	New genetic signals for lung function highlight pathways and chronic obstructive pulmonary disease associations across multiple ancestries.	Peak expiratory flow	321,047 European ancestry individuals	24,218 European ancestry individuals	4q31.21	HHIP-AS1	NA - KRT18P51		ENSG00000250504		NA	51026	rs13116999-A	rs13116999	0	13116999	intron_variant	1	0.5379	3e-153	152.523		0.0665	[0.062-0.071] unit increase	Affymetrix [19819130] (imputed)	N
14	rs200220861	4	145444039	rs13107186	2016-10-14	26634245	Lutz SM	2015-12-03	BMC Genet	www.ncbi.nlm.nih.gov/pubmed/26634245	A genome-wide association study identifies risk loci for spirometric measures among smokers of European and African ancestry.	Post bronchodilator FEV1	10,094 European ancestry current and former smoker individuals, 3,260 African American current and former smoker individuals, 178 current and former smoker individuals	NA	4q31.21	Intergenic	NA - KRT18P51		ENSG00000250504		NA	49351	rs13107186-A	rs13107186	0	13107186	intron_variant	1	0.401	9e-08	7.04576		0.048	NR unit decrease	Illumina [NR] (imputed)	N
14	rs200220861	4	145444039	rs13107186	2016-10-14	26634245	Lutz SM	2015-12-03	BMC Genet	www.ncbi.nlm.nih.gov/pubmed/26634245	A genome-wide association study identifies risk loci for spirometric measures among smokers of European and African ancestry.	Post bronchodilator FEV1/FVC ratio	10,094 European ancestry current and former smoker individuals, 3,260 African American current and former smoker individuals, 178 current and former smoker individuals	NA	4q31.21	Intergenic	NA - KRT18P51		ENSG00000250504		NA	49351	rs13107186-A	rs13107186	0	13107186	intron_variant	1	0.4	1e-09	9		0.011	unit decrease	Illumina [NR] (imputed)	N
14	rs200220861	4	145445117	rs4619908	2016-10-14	26634245	Lutz SM	2015-12-03	BMC Genet	www.ncbi.nlm.nih.gov/pubmed/26634245	A genome-wide association study identifies risk loci for spirometric measures among smokers of European and African ancestry.	Post bronchodilator FEV1/FVC ratio	10,094 European ancestry current and former smoker individuals, 3,260 African American current and former smoker individuals, 178 current and former smoker individuals	NA	4q31.21	Intergenic	NA - KRT18P51		ENSG00000250504		NA	48273	rs4619908-A	rs4619908	0	4619908	intron_variant	1	0.456	1e-06	6		0.01	unit decrease	Illumina [NR] (imputed)	N
14	rs200220861	4	145445694	rs7658614	2016-10-14	26634245	Lutz SM	2015-12-03	BMC Genet	www.ncbi.nlm.nih.gov/pubmed/26634245	A genome-wide association study identifies risk loci for spirometric measures among smokers of European and African ancestry.	Post bronchodilator FEV1	10,094 European ancestry current and former smoker individuals, 3,260 African American current and former smoker individuals, 178 current and former smoker individuals	NA	4q31.21	Intergenic	NA - KRT18P51		ENSG00000250504		NA	47696	rs7658614-A	rs7658614	0	7658614	intron_variant	1	0.595	1e-07	7		0.048	NR unit increase	Illumina [NR] (imputed)	N
14	rs200220861	4	145445694	rs7658614	2016-10-14	26634245	Lutz SM	2015-12-03	BMC Genet	www.ncbi.nlm.nih.gov/pubmed/26634245	A genome-wide association study identifies risk loci for spirometric measures among smokers of European and African ancestry.	Post bronchodilator FEV1/FVC ratio	10,094 European ancestry current and former smoker individuals, 3,260 African American current and former smoker individuals, 178 current and former smoker individuals	NA	4q31.21	Intergenic	NA - KRT18P51		ENSG00000250504		NA	47696	rs7658614-A	rs7658614	0	7658614	intron_variant	1	0.597	2e-09	8.69897		0.011	unit increase	Illumina [NR] (imputed)	N
14	rs6817273	4	145445779	rs138641402	2016-10-14	26634245	Lutz SM	2015-12-03	BMC Genet	www.ncbi.nlm.nih.gov/pubmed/26634245	A genome-wide association study identifies risk loci for spirometric measures among smokers of European and African ancestry.	Post bronchodilator FEV1/FVC ratio in COPD	5,439 European ancestry current and former smoker cases, 821 African American current and former smoker cases	NA	4q31.21	Intergenic	NA - KRT18P51		ENSG00000250504		NA	47611	rs138641402-A	rs138641402	0	138641402	intron_variant	1	0.652	2e-06	5.69897		0.013	NR unit decrease	Illumina [NR] (imputed)	N
14	rs6817273	4	145445779	rs138641402	2017-06-16	28166213	Wain LV	2017-02-06	Nat Genet	www.ncbi.nlm.nih.gov/pubmed/28166213	Genome-wide association analyses for lung function and chronic obstructive pulmonary disease identify new loci and potential druggable targets.	Lung function (FEV1)	48,943 European ancestry individuals.	57,176 European ancestry individuals, 38,199 individuals.	4q31.21	HHIP	NA - KRT18P51		ENSG00000250504		NA	47611	rs138641402-T	rs138641402	0	138641402	intron_variant	1	0.38	2e-11	10.699		0.046	[0.032-0.06] unit increase	Affymetrix [up to 27624732] (imputed)	N
14	rs6817273	4	145445779	rs138641402	2017-06-16	28166213	Wain LV	2017-02-06	Nat Genet	www.ncbi.nlm.nih.gov/pubmed/28166213	Genome-wide association analyses for lung function and chronic obstructive pulmonary disease identify new loci and potential druggable targets.	Lung function (FEV1/FVC)	48,943 European ancestry individuals	57,176 European ancestry individuals, 38,199 individuals.	4q31.21	HHIP	NA - KRT18P51		ENSG00000250504		NA	47611	rs138641402-T	rs138641402	0	138641402	intron_variant	1	0.3808	5e-33	32.301		0.082	[0.068-0.096] unit increase	Affymetrix [27624732] (imputed)	N
14	rs6817273	4	145445779	rs138641402	2016-10-14	26634245	Lutz SM	2015-12-03	BMC Genet	www.ncbi.nlm.nih.gov/pubmed/26634245	A genome-wide association study identifies risk loci for spirometric measures among smokers of European and African ancestry.	Post bronchodilator FEV1	10,094 European ancestry current and former smoker individuals, 3,260 African American current and former smoker individuals, 178 current and former smoker individuals	NA	4q31.21	Intergenic	NA - KRT18P51		ENSG00000250504		NA	47611	rs138641402-A	rs138641402	0	138641402	intron_variant	1	0.668	9e-15	14.0458		0.083	NR unit decrease	Illumina [NR] (imputed)	N
14	rs6817273	4	145445779	rs138641402	2015-05-30	25241909	Lee JH	2014-09-21	Respir Res	www.ncbi.nlm.nih.gov/pubmed/25241909	Genetic susceptibility for chronic bronchitis in chronic obstructive pulmonary disease.	Chronic obstructive pulmonary disease	3,777 European ancestry cases, 3,520 European ancestry smoker controls	NA	4q31.21	HHIP-AS1	NA - KRT18P51		ENSG00000250504		NA	47611	rs138641402-A	rs138641402	0	138641402	intron_variant	1	0.63	4e-09	8.39794		1.3	[1.19-1.42]	Illumina [NR] (imputed)	N
14	rs6817273	4	145445779	rs138641402	2016-10-14	26634245	Lutz SM	2015-12-03	BMC Genet	www.ncbi.nlm.nih.gov/pubmed/26634245	A genome-wide association study identifies risk loci for spirometric measures among smokers of European and African ancestry.	Post bronchodilator FEV1/FVC ratio	10,094 European ancestry current and former smoker individuals, 3,260 African American current and former smoker individuals, 178 current and former smoker individuals	NA	4q31.21	Intergenic	NA - KRT18P51		ENSG00000250504		NA	47611	rs138641402-A	rs138641402	0	138641402	intron_variant	1	0.67	2e-18	17.699		0.019	unit decrease	Illumina [NR] (imputed)	N
14	rs6817273	4	145445779	rs138641402	2015-04-02	25006744	Castaldi PJ	2014-07-09	Am J Respir Crit Care Med	www.ncbi.nlm.nih.gov/pubmed/25006744	Genome-wide association identifies regulatory Loci associated with distinct local histogram emphysema patterns.	Local histogram emphysema pattern	3,732 European ancestry smoker individuals, 2,724 European ancestry chronic obstructive pulmonary disease smoker cases, 2,372 African American smoker individuals, 786 African American chronic obstructive pulmonary disease smoker cases	NA	4q31.21	HHIP	NA - KRT18P51		ENSG00000250504		NA	47611	rs138641402-A	rs138641402	0	138641402	intron_variant	1	0.64	2e-09	8.69897	(normal)	0.03	[0.022-0.038] unit decrease	Illumina [6942916] (imputed)	N
14	rs6817273	4	145445779	rs138641402	2015-04-02	25006744	Castaldi PJ	2014-07-09	Am J Respir Crit Care Med	www.ncbi.nlm.nih.gov/pubmed/25006744	Genome-wide association identifies regulatory Loci associated with distinct local histogram emphysema patterns.	Local histogram emphysema pattern	3,732 European ancestry smoker individuals, 2,724 European ancestry chronic obstructive pulmonary disease smoker cases, 2,372 African American smoker individuals, 786 African American chronic obstructive pulmonary disease smoker cases	NA	4q31.21	HHIP	NA - KRT18P51		ENSG00000250504		NA	47611	rs138641402-A	rs138641402	0	138641402	intron_variant	1	0.64	1e-08	8	(normal, EA)	0.03	[0.022-0.038] unit decrease	Illumina [6942916] (imputed)	N
14	rs200220861	4	145447166	rs143379756	2016-10-14	26634245	Lutz SM	2015-12-03	BMC Genet	www.ncbi.nlm.nih.gov/pubmed/26634245	A genome-wide association study identifies risk loci for spirometric measures among smokers of European and African ancestry.	Post bronchodilator FEV1	10,094 European ancestry current and former smoker individuals, 3,260 African American current and former smoker individuals, 178 current and former smoker individuals	NA	4q31.21	Intergenic	NA - KRT18P51		ENSG00000250504		NA	46224	rs143379756-A	rs143379756	1	10025113	intron_variant	1	0.405	1e-07	7		0.048	NR unit decrease	Illumina [NR] (imputed)	N
14	rs200220861	4	145447166	rs143379756	2016-10-14	26634245	Lutz SM	2015-12-03	BMC Genet	www.ncbi.nlm.nih.gov/pubmed/26634245	A genome-wide association study identifies risk loci for spirometric measures among smokers of European and African ancestry.	Post bronchodilator FEV1/FVC ratio	10,094 European ancestry current and former smoker individuals, 3,260 African American current and former smoker individuals, 178 current and former smoker individuals	NA	4q31.21	Intergenic	NA - KRT18P51		ENSG00000250504		NA	46224	rs143379756-A	rs143379756	1	10025113	intron_variant	1	0.402	5e-09	8.30103		0.011	unit decrease	Illumina [NR] (imputed)	N
14	rs6817273	4	145448056	rs12499182	2016-10-14	26634245	Lutz SM	2015-12-03	BMC Genet	www.ncbi.nlm.nih.gov/pubmed/26634245	A genome-wide association study identifies risk loci for spirometric measures among smokers of European and African ancestry.	Post bronchodilator FEV1/FVC ratio in COPD	5,439 European ancestry current and former smoker cases, 821 African American current and former smoker cases	NA	4q31.21	Intergenic	NA - KRT18P51		ENSG00000250504		NA	45334	rs12499182-C	rs12499182	0	12499182	intron_variant	1	0.351	1e-06	6		0.013	NR unit increase	Illumina [NR] (imputed)	N
14	rs6817273	4	145448056	rs12499182	2016-10-14	26634245	Lutz SM	2015-12-03	BMC Genet	www.ncbi.nlm.nih.gov/pubmed/26634245	A genome-wide association study identifies risk loci for spirometric measures among smokers of European and African ancestry.	Post bronchodilator FEV1	10,094 European ancestry current and former smoker individuals, 3,260 African American current and former smoker individuals, 178 current and former smoker individuals	NA	4q31.21	Intergenic	NA - KRT18P51		ENSG00000250504		NA	45334	rs12499182-C	rs12499182	0	12499182	intron_variant	1	0.331	2e-14	13.699		0.081	NR unit increase	Illumina [NR] (imputed)	N
14	rs6817273	4	145448056	rs12499182	2016-10-14	26634245	Lutz SM	2015-12-03	BMC Genet	www.ncbi.nlm.nih.gov/pubmed/26634245	A genome-wide association study identifies risk loci for spirometric measures among smokers of European and African ancestry.	Post bronchodilator FEV1/FVC ratio	10,094 European ancestry current and former smoker individuals, 3,260 African American current and former smoker individuals, 178 current and former smoker individuals	NA	4q31.21	Intergenic	NA - KRT18P51		ENSG00000250504		NA	45334	rs12499182-C	rs12499182	0	12499182	intron_variant	1	0.328	3e-18	17.5229		0.019	unit increase	Illumina [NR] (imputed)	N
14	rs200220861	4	145450959	rs1512285	2016-10-14	26634245	Lutz SM	2015-12-03	BMC Genet	www.ncbi.nlm.nih.gov/pubmed/26634245	A genome-wide association study identifies risk loci for spirometric measures among smokers of European and African ancestry.	Post bronchodilator FEV1	10,094 European ancestry current and former smoker individuals, 3,260 African American current and former smoker individuals, 178 current and former smoker individuals	NA	4q31.21	Intergenic	NA - KRT18P51		ENSG00000250504		NA	42431	rs1512285-A	rs1512285	0	1512285	intron_variant	1	0.428	5e-08	7.30103		0.05	NR unit decrease	Illumina [NR] (imputed)	N
14	rs200220861	4	145450959	rs1512285	2016-10-14	26634245	Lutz SM	2015-12-03	BMC Genet	www.ncbi.nlm.nih.gov/pubmed/26634245	A genome-wide association study identifies risk loci for spirometric measures among smokers of European and African ancestry.	Post bronchodilator FEV1/FVC ratio	10,094 European ancestry current and former smoker individuals, 3,260 African American current and former smoker individuals, 178 current and former smoker individuals	NA	4q31.21	Intergenic	NA - KRT18P51		ENSG00000250504		NA	42431	rs1512285-A	rs1512285	0	1512285	intron_variant	1	0.425	2e-09	8.69897		0.011	unit decrease	Illumina [NR] (imputed)	N
14	rs200220861	4	145451913	rs4835639	2016-10-14	26634245	Lutz SM	2015-12-03	BMC Genet	www.ncbi.nlm.nih.gov/pubmed/26634245	A genome-wide association study identifies risk loci for spirometric measures among smokers of European and African ancestry.	Post bronchodilator FEV1	10,094 European ancestry current and former smoker individuals, 3,260 African American current and former smoker individuals, 178 current and former smoker individuals	NA	4q31.21	Intergenic	NA - KRT18P51		ENSG00000250504		NA	41477	rs4835639-T	rs4835639	0	4835639	intron_variant	1	0.603	6e-08	7.22185		0.049	NR unit increase	Illumina [NR] (imputed)	N
14	rs200220861	4	145451913	rs4835639	2016-10-14	26634245	Lutz SM	2015-12-03	BMC Genet	www.ncbi.nlm.nih.gov/pubmed/26634245	A genome-wide association study identifies risk loci for spirometric measures among smokers of European and African ancestry.	Post bronchodilator FEV1/FVC ratio	10,094 European ancestry current and former smoker individuals, 3,260 African American current and former smoker individuals, 178 current and former smoker individuals	NA	4q31.21	Intergenic	NA - KRT18P51		ENSG00000250504		NA	41477	rs4835639-T	rs4835639	0	4835639	intron_variant	1	0.606	3e-09	8.52288		0.011	unit increase	Illumina [NR] (imputed)	N
14	rs200220861	4	145452389	rs6821114	2016-10-14	26634245	Lutz SM	2015-12-03	BMC Genet	www.ncbi.nlm.nih.gov/pubmed/26634245	A genome-wide association study identifies risk loci for spirometric measures among smokers of European and African ancestry.	Post bronchodilator FEV1	10,094 European ancestry current and former smoker individuals, 3,260 African American current and former smoker individuals, 178 current and former smoker individuals	NA	4q31.21	Intergenic	NA - KRT18P51		ENSG00000250504		NA	41001	rs6821114-A	rs6821114	0	6821114	intron_variant	1	0.395	9e-08	7.04576		0.049	NR unit decrease	Illumina [NR] (imputed)	N
14	rs200220861	4	145452389	rs6821114	2016-10-14	26634245	Lutz SM	2015-12-03	BMC Genet	www.ncbi.nlm.nih.gov/pubmed/26634245	A genome-wide association study identifies risk loci for spirometric measures among smokers of European and African ancestry.	Post bronchodilator FEV1/FVC ratio	10,094 European ancestry current and former smoker individuals, 3,260 African American current and former smoker individuals, 178 current and former smoker individuals	NA	4q31.21	Intergenic	NA - KRT18P51		ENSG00000250504		NA	41001	rs6821114-A	rs6821114	0	6821114	intron_variant	1	0.392	6e-09	8.22185		0.011	unit decrease	Illumina [NR] (imputed)	N
14	rs200220861	4	145452703	rs6821716	2016-10-14	26634245	Lutz SM	2015-12-03	BMC Genet	www.ncbi.nlm.nih.gov/pubmed/26634245	A genome-wide association study identifies risk loci for spirometric measures among smokers of European and African ancestry.	Post bronchodilator FEV1	10,094 European ancestry current and former smoker individuals, 3,260 African American current and former smoker individuals, 178 current and former smoker individuals	NA	4q31.21	Intergenic	NA - KRT18P51		ENSG00000250504		NA	40687	rs6821716-A	rs6821716	0	6821716	intron_variant	1	0.42	1e-06	6		0.045	NR unit decrease	Illumina [NR] (imputed)	N
14	rs200220861	4	145452703	rs6821716	2016-10-14	26634245	Lutz SM	2015-12-03	BMC Genet	www.ncbi.nlm.nih.gov/pubmed/26634245	A genome-wide association study identifies risk loci for spirometric measures among smokers of European and African ancestry.	Post bronchodilator FEV1/FVC ratio	10,094 European ancestry current and former smoker individuals, 3,260 African American current and former smoker individuals, 178 current and former smoker individuals	NA	4q31.21	Intergenic	NA - KRT18P51		ENSG00000250504		NA	40687	rs6821716-A	rs6821716	0	6821716	intron_variant	1	0.418	4e-07	6.39794		0.01	unit decrease	Illumina [NR] (imputed)	N
14	rs200220861	4	145452704	rs6843820	2016-10-14	26634245	Lutz SM	2015-12-03	BMC Genet	www.ncbi.nlm.nih.gov/pubmed/26634245	A genome-wide association study identifies risk loci for spirometric measures among smokers of European and African ancestry.	Post bronchodilator FEV1	10,094 European ancestry current and former smoker individuals, 3,260 African American current and former smoker individuals, 178 current and former smoker individuals	NA	4q31.21	Intergenic	MANBA - KRT18P51	ENSG00000109323	ENSG00000250504		41770558	40686	rs6843820-C	rs6843820	0	6843820	intron_variant	1	0.581	6e-07	6.22185		0.047	NR unit increase	Illumina [NR] (imputed)	N
14	rs200220861	4	145452704	rs6843820	2016-10-14	26634245	Lutz SM	2015-12-03	BMC Genet	www.ncbi.nlm.nih.gov/pubmed/26634245	A genome-wide association study identifies risk loci for spirometric measures among smokers of European and African ancestry.	Post bronchodilator FEV1/FVC ratio	10,094 European ancestry current and former smoker individuals, 3,260 African American current and former smoker individuals, 178 current and former smoker individuals	NA	4q31.21	Intergenic	MANBA - KRT18P51	ENSG00000109323	ENSG00000250504		41770558	40686	rs6843820-C	rs6843820	0	6843820	intron_variant	1	0.582	2e-07	6.69897		0.01	unit increase	Illumina [NR] (imputed)	N
14	rs200220861	4	145452783	rs6845536	2016-10-14	26634245	Lutz SM	2015-12-03	BMC Genet	www.ncbi.nlm.nih.gov/pubmed/26634245	A genome-wide association study identifies risk loci for spirometric measures among smokers of European and African ancestry.	Post bronchodilator FEV1	10,094 European ancestry current and former smoker individuals, 3,260 African American current and former smoker individuals, 178 current and former smoker individuals	NA	4q31.21	Intergenic	NA - KRT18P51		ENSG00000250504		NA	40607	rs6845536-T	rs6845536	0	6845536	intron_variant	1	0.407	2e-07	6.69897		0.046	NR unit increase	Illumina [NR] (imputed)	N
14	rs200220861	4	145452783	rs6845536	2016-10-14	26634245	Lutz SM	2015-12-03	BMC Genet	www.ncbi.nlm.nih.gov/pubmed/26634245	A genome-wide association study identifies risk loci for spirometric measures among smokers of European and African ancestry.	Post bronchodilator FEV1/FVC ratio	10,094 European ancestry current and former smoker individuals, 3,260 African American current and former smoker individuals, 178 current and former smoker individuals	NA	4q31.21	Intergenic	NA - KRT18P51		ENSG00000250504		NA	40607	rs6845536-T	rs6845536	0	6845536	intron_variant	1	0.405	7e-09	8.1549		0.01	unit increase	Illumina [NR] (imputed)	N
14	rs200220861	4	145454228	rs1489764	2016-10-14	26634245	Lutz SM	2015-12-03	BMC Genet	www.ncbi.nlm.nih.gov/pubmed/26634245	A genome-wide association study identifies risk loci for spirometric measures among smokers of European and African ancestry.	Post bronchodilator FEV1	10,094 European ancestry current and former smoker individuals, 3,260 African American current and former smoker individuals, 178 current and former smoker individuals	NA	4q31.21	Intergenic	NA - KRT18P51		ENSG00000250504		NA	39162	rs1489764-T	rs1489764	0	1489764	intron_variant	1	0.392	5e-07	6.30103		0.045	NR unit decrease	Illumina [NR] (imputed)	N
14	rs200220861	4	145454228	rs1489764	2016-10-14	26634245	Lutz SM	2015-12-03	BMC Genet	www.ncbi.nlm.nih.gov/pubmed/26634245	A genome-wide association study identifies risk loci for spirometric measures among smokers of European and African ancestry.	Post bronchodilator FEV1/FVC ratio	10,094 European ancestry current and former smoker individuals, 3,260 African American current and former smoker individuals, 178 current and former smoker individuals	NA	4q31.21	Intergenic	NA - KRT18P51		ENSG00000250504		NA	39162	rs1489764-T	rs1489764	0	1489764	intron_variant	1	0.389	5e-08	7.30103		0.01	unit decrease	Illumina [NR] (imputed)	N
14	rs6817273	4	145454232	rs1489763	2016-10-14	26634245	Lutz SM	2015-12-03	BMC Genet	www.ncbi.nlm.nih.gov/pubmed/26634245	A genome-wide association study identifies risk loci for spirometric measures among smokers of European and African ancestry.	Post bronchodilator FEV1/FVC ratio in COPD	5,439 European ancestry current and former smoker cases, 821 African American current and former smoker cases	NA	4q31.21	Intergenic	NA - KRT18P51		ENSG00000250504		NA	39158	rs1489763-T	rs1489763	0	1489763	intron_variant	1	0.386	3e-06	5.52288		0.011	NR unit increase	Illumina [NR] (imputed)	N
14	rs6817273	4	145454232	rs1489763	2016-10-14	26634245	Lutz SM	2015-12-03	BMC Genet	www.ncbi.nlm.nih.gov/pubmed/26634245	A genome-wide association study identifies risk loci for spirometric measures among smokers of European and African ancestry.	Post bronchodilator FEV1	10,094 European ancestry current and former smoker individuals, 3,260 African American current and former smoker individuals, 178 current and former smoker individuals	NA	4q31.21	Intergenic	NA - KRT18P51		ENSG00000250504		NA	39158	rs1489763-T	rs1489763	0	1489763	intron_variant	1	0.364	5e-13	12.301		0.068	NR unit increase	Illumina [NR] (imputed)	N
14	rs6817273	4	145454232	rs1489763	2016-10-14	26634245	Lutz SM	2015-12-03	BMC Genet	www.ncbi.nlm.nih.gov/pubmed/26634245	A genome-wide association study identifies risk loci for spirometric measures among smokers of European and African ancestry.	Post bronchodilator FEV1/FVC ratio	10,094 European ancestry current and former smoker individuals, 3,260 African American current and former smoker individuals, 178 current and former smoker individuals	NA	4q31.21	Intergenic	NA - KRT18P51		ENSG00000250504		NA	39158	rs1489763-T	rs1489763	0	1489763	intron_variant	1	0.361	2e-17	16.699		0.016	unit increase	Illumina [NR] (imputed)	N
14	rs6817273	4	145454374	rs13129662	2016-10-14	26634245	Lutz SM	2015-12-03	BMC Genet	www.ncbi.nlm.nih.gov/pubmed/26634245	A genome-wide association study identifies risk loci for spirometric measures among smokers of European and African ancestry.	Post bronchodilator FEV1/FVC ratio in COPD	5,439 European ancestry current and former smoker cases, 821 African American current and former smoker cases	NA	4q31.21	Intergenic	NA - KRT18P51		ENSG00000250504		NA	39016	rs13129662-T	rs13129662	0	13129662	intron_variant	1	0.386	3e-06	5.52288		0.011	NR unit increase	Illumina [NR] (imputed)	N
14	rs6817273	4	145454374	rs13129662	2016-10-14	26634245	Lutz SM	2015-12-03	BMC Genet	www.ncbi.nlm.nih.gov/pubmed/26634245	A genome-wide association study identifies risk loci for spirometric measures among smokers of European and African ancestry.	Post bronchodilator FEV1	10,094 European ancestry current and former smoker individuals, 3,260 African American current and former smoker individuals, 178 current and former smoker individuals	NA	4q31.21	Intergenic	NA - KRT18P51		ENSG00000250504		NA	39016	rs13129662-T	rs13129662	0	13129662	intron_variant	1	0.366	1e-13	13		0.071	NR unit increase	Illumina [NR] (imputed)	N
14	rs6817273	4	145454374	rs13129662	2016-10-14	26634245	Lutz SM	2015-12-03	BMC Genet	www.ncbi.nlm.nih.gov/pubmed/26634245	A genome-wide association study identifies risk loci for spirometric measures among smokers of European and African ancestry.	Post bronchodilator FEV1/FVC ratio	10,094 European ancestry current and former smoker individuals, 3,260 African American current and former smoker individuals, 178 current and former smoker individuals	NA	4q31.21	Intergenic	NA - KRT18P51		ENSG00000250504		NA	39016	rs13129662-T	rs13129662	0	13129662	intron_variant	1	0.364	1e-17	17		0.017	unit increase	Illumina [NR] (imputed)	N
14	rs6817273	4	145454964	rs1489762	2016-10-14	26634245	Lutz SM	2015-12-03	BMC Genet	www.ncbi.nlm.nih.gov/pubmed/26634245	A genome-wide association study identifies risk loci for spirometric measures among smokers of European and African ancestry.	Post bronchodilator FEV1/FVC ratio in COPD	5,439 European ancestry current and former smoker cases, 821 African American current and former smoker cases	NA	4q31.21	Intergenic	NA - KRT18P51		ENSG00000250504		NA	38426	rs1489762-T	rs1489762	0	1489762	intron_variant	1	0.614	3e-06	5.52288		0.011	NR unit decrease	Illumina [NR] (imputed)	N
14	rs6817273	4	145454964	rs1489762	2016-10-14	26634245	Lutz SM	2015-12-03	BMC Genet	www.ncbi.nlm.nih.gov/pubmed/26634245	A genome-wide association study identifies risk loci for spirometric measures among smokers of European and African ancestry.	Post bronchodilator FEV1	10,094 European ancestry current and former smoker individuals, 3,260 African American current and former smoker individuals, 178 current and former smoker individuals	NA	4q31.21	Intergenic	NA - KRT18P51		ENSG00000250504		NA	38426	rs1489762-T	rs1489762	0	1489762	intron_variant	1	0.636	9e-13	12.0458		0.067	NR unit decrease	Illumina [NR] (imputed)	N
14	rs6817273	4	145454964	rs1489762	2016-10-14	26634245	Lutz SM	2015-12-03	BMC Genet	www.ncbi.nlm.nih.gov/pubmed/26634245	A genome-wide association study identifies risk loci for spirometric measures among smokers of European and African ancestry.	Post bronchodilator FEV1/FVC ratio	10,094 European ancestry current and former smoker individuals, 3,260 African American current and former smoker individuals, 178 current and former smoker individuals	NA	4q31.21	Intergenic	NA - KRT18P51		ENSG00000250504		NA	38426	rs1489762-T	rs1489762	0	1489762	intron_variant	1	0.638	4e-17	16.3979		0.016	unit decrease	Illumina [NR] (imputed)	N
14	rs200220861	4	145455491	rs1489761	2016-10-14	26634245	Lutz SM	2015-12-03	BMC Genet	www.ncbi.nlm.nih.gov/pubmed/26634245	A genome-wide association study identifies risk loci for spirometric measures among smokers of European and African ancestry.	Post bronchodilator FEV1	10,094 European ancestry current and former smoker individuals, 3,260 African American current and former smoker individuals, 178 current and former smoker individuals	NA	4q31.21	Intergenic	NA - KRT18P51		ENSG00000250504		NA	37899	rs1489761-A	rs1489761	0	1489761	intron_variant	1	0.6	3e-07	6.52288		0.046	NR unit increase	Illumina [NR] (imputed)	N
14	rs200220861	4	145455491	rs1489761	2016-10-14	26634245	Lutz SM	2015-12-03	BMC Genet	www.ncbi.nlm.nih.gov/pubmed/26634245	A genome-wide association study identifies risk loci for spirometric measures among smokers of European and African ancestry.	Post bronchodilator FEV1/FVC ratio	10,094 European ancestry current and former smoker individuals, 3,260 African American current and former smoker individuals, 178 current and former smoker individuals	NA	4q31.21	Intergenic	NA - KRT18P51		ENSG00000250504		NA	37899	rs1489761-A	rs1489761	0	1489761	intron_variant	1	0.602	1e-08	8		0.01	unit increase	Illumina [NR] (imputed)	N
14	rs6817273	4	145455550	rs7435469	2016-10-14	26634245	Lutz SM	2015-12-03	BMC Genet	www.ncbi.nlm.nih.gov/pubmed/26634245	A genome-wide association study identifies risk loci for spirometric measures among smokers of European and African ancestry.	Post bronchodilator FEV1/FVC ratio in COPD	5,439 European ancestry current and former smoker cases, 821 African American current and former smoker cases	NA	4q31.21	Intergenic	NA - KRT18P51		ENSG00000250504		NA	37840	rs7435469-T	rs7435469	0	7435469	intron_variant	1	0.388	2e-06	5.69897		0.012	NR unit increase	Illumina [NR] (imputed)	N
14	rs6817273	4	145455550	rs7435469	2016-10-14	26634245	Lutz SM	2015-12-03	BMC Genet	www.ncbi.nlm.nih.gov/pubmed/26634245	A genome-wide association study identifies risk loci for spirometric measures among smokers of European and African ancestry.	Post bronchodilator FEV1	10,094 European ancestry current and former smoker individuals, 3,260 African American current and former smoker individuals, 178 current and former smoker individuals	NA	4q31.21	Intergenic	NA - KRT18P51		ENSG00000250504		NA	37840	rs7435469-T	rs7435469	0	7435469	intron_variant	1	0.367	2e-13	12.699		0.071	NR unit increase	Illumina [NR] (imputed)	N
14	rs6817273	4	145455550	rs7435469	2016-10-14	26634245	Lutz SM	2015-12-03	BMC Genet	www.ncbi.nlm.nih.gov/pubmed/26634245	A genome-wide association study identifies risk loci for spirometric measures among smokers of European and African ancestry.	Post bronchodilator FEV1/FVC ratio	10,094 European ancestry current and former smoker individuals, 3,260 African American current and former smoker individuals, 178 current and former smoker individuals	NA	4q31.21	Intergenic	NA - KRT18P51		ENSG00000250504		NA	37840	rs7435469-T	rs7435469	0	7435469	intron_variant	1	0.366	1e-17	17		0.017	unit increase	Illumina [NR] (imputed)	N
14	rs200220861	4	145457141	rs7692102	2016-10-14	26634245	Lutz SM	2015-12-03	BMC Genet	www.ncbi.nlm.nih.gov/pubmed/26634245	A genome-wide association study identifies risk loci for spirometric measures among smokers of European and African ancestry.	Post bronchodilator FEV1	10,094 European ancestry current and former smoker individuals, 3,260 African American current and former smoker individuals, 178 current and former smoker individuals	NA	4q31.21	Intergenic	NA - KRT18P51		ENSG00000250504		NA	36249	rs7692102-A	rs7692102	0	7692102	intron_variant	1	0.395	3e-07	6.52288		0.047	NR unit decrease	Illumina [NR] (imputed)	N
14	rs200220861	4	145457141	rs7692102	2016-10-14	26634245	Lutz SM	2015-12-03	BMC Genet	www.ncbi.nlm.nih.gov/pubmed/26634245	A genome-wide association study identifies risk loci for spirometric measures among smokers of European and African ancestry.	Post bronchodilator FEV1/FVC ratio	10,094 European ancestry current and former smoker individuals, 3,260 African American current and former smoker individuals, 178 current and former smoker individuals	NA	4q31.21	Intergenic	NA - KRT18P51		ENSG00000250504		NA	36249	rs7692102-A	rs7692102	0	7692102	intron_variant	1	0.393	2e-08	7.69897		0.01	unit decrease	Illumina [NR] (imputed)	N
14	rs200220861	4	145458001	rs7674469	2016-10-14	26634245	Lutz SM	2015-12-03	BMC Genet	www.ncbi.nlm.nih.gov/pubmed/26634245	A genome-wide association study identifies risk loci for spirometric measures among smokers of European and African ancestry.	Post bronchodilator FEV1	10,094 European ancestry current and former smoker individuals, 3,260 African American current and former smoker individuals, 178 current and former smoker individuals	NA	4q31.21	Intergenic	NA - KRT18P51		ENSG00000250504		NA	35389	rs7674469-A	rs7674469	0	7674469	intron_variant	1	0.605	5e-07	6.30103		0.046	NR unit increase	Illumina [NR] (imputed)	N
14	rs200220861	4	145458001	rs7674469	2016-10-14	26634245	Lutz SM	2015-12-03	BMC Genet	www.ncbi.nlm.nih.gov/pubmed/26634245	A genome-wide association study identifies risk loci for spirometric measures among smokers of European and African ancestry.	Post bronchodilator FEV1/FVC ratio	10,094 European ancestry current and former smoker individuals, 3,260 African American current and former smoker individuals, 178 current and former smoker individuals	NA	4q31.21	Intergenic	NA - KRT18P51		ENSG00000250504		NA	35389	rs7674469-A	rs7674469	0	7674469	intron_variant	1	0.608	4e-08	7.39794		0.01	unit increase	Illumina [NR] (imputed)	N
14	rs6817273	4	145458484	rs11936476	2016-10-14	26634245	Lutz SM	2015-12-03	BMC Genet	www.ncbi.nlm.nih.gov/pubmed/26634245	A genome-wide association study identifies risk loci for spirometric measures among smokers of European and African ancestry.	Post bronchodilator FEV1/FVC ratio in COPD	5,439 European ancestry current and former smoker cases, 821 African American current and former smoker cases	NA	4q31.21	Intergenic	MIR5091 - KRT18P51	ENSG00000266240	ENSG00000250504		130909375	34906	rs11936476-T	rs11936476	0	11936476	intron_variant	1	0.614	3e-06	5.52288		0.011	NR unit decrease	Illumina [NR] (imputed)	N
14	rs6817273	4	145458484	rs11936476	2016-10-14	26634245	Lutz SM	2015-12-03	BMC Genet	www.ncbi.nlm.nih.gov/pubmed/26634245	A genome-wide association study identifies risk loci for spirometric measures among smokers of European and African ancestry.	Post bronchodilator FEV1	10,094 European ancestry current and former smoker individuals, 3,260 African American current and former smoker individuals, 178 current and former smoker individuals	NA	4q31.21	Intergenic	MIR5091 - KRT18P51	ENSG00000266240	ENSG00000250504		130909375	34906	rs11936476-T	rs11936476	0	11936476	intron_variant	1	0.634	1e-13	13		0.071	NR unit decrease	Illumina [NR] (imputed)	N
14	rs6817273	4	145458484	rs11936476	2016-10-14	26634245	Lutz SM	2015-12-03	BMC Genet	www.ncbi.nlm.nih.gov/pubmed/26634245	A genome-wide association study identifies risk loci for spirometric measures among smokers of European and African ancestry.	Post bronchodilator FEV1/FVC ratio	10,094 European ancestry current and former smoker individuals, 3,260 African American current and former smoker individuals, 178 current and former smoker individuals	NA	4q31.21	Intergenic	MIR5091 - KRT18P51	ENSG00000266240	ENSG00000250504		130909375	34906	rs11936476-T	rs11936476	0	11936476	intron_variant	1	0.636	1e-17	17		0.017	unit decrease	Illumina [NR] (imputed)	N
14	rs6817273	4	145460230	rs13147758	2016-10-14	26634245	Lutz SM	2015-12-03	BMC Genet	www.ncbi.nlm.nih.gov/pubmed/26634245	A genome-wide association study identifies risk loci for spirometric measures among smokers of European and African ancestry.	Post bronchodilator FEV1/FVC ratio in COPD	5,439 European ancestry current and former smoker cases, 821 African American current and former smoker cases	NA	4q31.21	Intergenic	NA - KRT18P51		ENSG00000250504		NA	33160	rs13147758-A	rs13147758	0	13147758	intron_variant	1	0.614	4e-06	5.39794		0.011	NR unit decrease	Illumina [NR] (imputed)	N
14	rs6817273	4	145460230	rs13147758	2016-10-14	26634245	Lutz SM	2015-12-03	BMC Genet	www.ncbi.nlm.nih.gov/pubmed/26634245	A genome-wide association study identifies risk loci for spirometric measures among smokers of European and African ancestry.	Post bronchodilator FEV1	10,094 European ancestry current and former smoker individuals, 3,260 African American current and former smoker individuals, 178 current and former smoker individuals	NA	4q31.21	Intergenic	NA - KRT18P51		ENSG00000250504		NA	33160	rs13147758-A	rs13147758	0	13147758	intron_variant	1	0.634	1e-13	13		0.071	NR unit decrease	Illumina [NR] (imputed)	N
14	rs6817273	4	145460230	rs13147758	2016-10-14	26634245	Lutz SM	2015-12-03	BMC Genet	www.ncbi.nlm.nih.gov/pubmed/26634245	A genome-wide association study identifies risk loci for spirometric measures among smokers of European and African ancestry.	Post bronchodilator FEV1/FVC ratio	10,094 European ancestry current and former smoker individuals, 3,260 African American current and former smoker individuals, 178 current and former smoker individuals	NA	4q31.21	Intergenic	NA - KRT18P51		ENSG00000250504		NA	33160	rs13147758-A	rs13147758	0	13147758	intron_variant	1	0.636	1e-17	17		0.017	unit decrease	Illumina [NR] (imputed)	N
14	rs6817273	4	145460230	rs13147758	2009-03-31	19300500	Wilk JB	2009-03-20	PLoS Genet	www.ncbi.nlm.nih.gov/pubmed/19300500	A genome-wide association study of pulmonary function measures in the Framingham Heart Study.	Pulmonary function	7,691 European ancestry individuals	835 European ancestry individuals	4q31.21	HHIP	NA - KRT18P51		ENSG00000250504		NA	33160	rs13147758-G	rs13147758	0	13147758	intron_variant	1	0.39	8e-11	10.0969		0.1	[NR] % increase in FEV1/FVC ratio	Affymetrix [2540223] (imputed)	N
14	rs6817273	4	145460338	rs13148031	2016-10-14	26634245	Lutz SM	2015-12-03	BMC Genet	www.ncbi.nlm.nih.gov/pubmed/26634245	A genome-wide association study identifies risk loci for spirometric measures among smokers of European and African ancestry.	Post bronchodilator FEV1/FVC ratio in COPD	5,439 European ancestry current and former smoker cases, 821 African American current and former smoker cases	NA	4q31.21	Intergenic	NA - KRT18P51		ENSG00000250504		NA	33052	rs13148031-A	rs13148031	0	13148031	intron_variant	1	0.614	4e-06	5.39794		0.011	NR unit decrease	Illumina [NR] (imputed)	N
14	rs6817273	4	145460338	rs13148031	2016-10-14	26634245	Lutz SM	2015-12-03	BMC Genet	www.ncbi.nlm.nih.gov/pubmed/26634245	A genome-wide association study identifies risk loci for spirometric measures among smokers of European and African ancestry.	Post bronchodilator FEV1	10,094 European ancestry current and former smoker individuals, 3,260 African American current and former smoker individuals, 178 current and former smoker individuals	NA	4q31.21	Intergenic	NA - KRT18P51		ENSG00000250504		NA	33052	rs13148031-A	rs13148031	0	13148031	intron_variant	1	0.639	5e-13	12.301		0.068	NR unit decrease	Illumina [NR] (imputed)	N
14	rs6817273	4	145460338	rs13148031	2016-10-14	26634245	Lutz SM	2015-12-03	BMC Genet	www.ncbi.nlm.nih.gov/pubmed/26634245	A genome-wide association study identifies risk loci for spirometric measures among smokers of European and African ancestry.	Post bronchodilator FEV1/FVC ratio	10,094 European ancestry current and former smoker individuals, 3,260 African American current and former smoker individuals, 178 current and former smoker individuals	NA	4q31.21	Intergenic	NA - KRT18P51		ENSG00000250504		NA	33052	rs13148031-A	rs13148031	0	13148031	intron_variant	1	0.642	4e-16	15.3979		0.016	unit decrease	Illumina [NR] (imputed)	N
14	rs6817273	4	145462588	rs720485	2016-10-14	26634245	Lutz SM	2015-12-03	BMC Genet	www.ncbi.nlm.nih.gov/pubmed/26634245	A genome-wide association study identifies risk loci for spirometric measures among smokers of European and African ancestry.	Post bronchodilator FEV1/FVC ratio in COPD	5,439 European ancestry current and former smoker cases, 821 African American current and former smoker cases	NA	4q31.21	Intergenic	NA - KRT18P51		ENSG00000250504		NA	30802	rs720485-A	rs720485	0	720485	intron_variant	1	0.502	4e-06	5.39794		0.011	NR unit decrease	Illumina [NR] (imputed)	N
14	rs6817273	4	145462588	rs720485	2016-10-14	26634245	Lutz SM	2015-12-03	BMC Genet	www.ncbi.nlm.nih.gov/pubmed/26634245	A genome-wide association study identifies risk loci for spirometric measures among smokers of European and African ancestry.	Post bronchodilator FEV1	10,094 European ancestry current and former smoker individuals, 3,260 African American current and former smoker individuals, 178 current and former smoker individuals	NA	4q31.21	Intergenic	NA - KRT18P51		ENSG00000250504		NA	30802	rs720485-A	rs720485	0	720485	intron_variant	1	0.578	1e-13	13		0.071	NR unit decrease	Illumina [NR] (imputed)	N
14	rs6817273	4	145462588	rs720485	2016-10-14	26634245	Lutz SM	2015-12-03	BMC Genet	www.ncbi.nlm.nih.gov/pubmed/26634245	A genome-wide association study identifies risk loci for spirometric measures among smokers of European and African ancestry.	Post bronchodilator FEV1/FVC ratio	10,094 European ancestry current and former smoker individuals, 3,260 African American current and former smoker individuals, 178 current and former smoker individuals	NA	4q31.21	Intergenic	NA - KRT18P51		ENSG00000250504		NA	30802	rs720485-A	rs720485	0	720485	intron_variant	1	0.579	1e-17	17		0.017	unit decrease	Illumina [NR] (imputed)	N
14	rs6817273	4	145463521	rs6833979	2016-10-14	26634245	Lutz SM	2015-12-03	BMC Genet	www.ncbi.nlm.nih.gov/pubmed/26634245	A genome-wide association study identifies risk loci for spirometric measures among smokers of European and African ancestry.	Post bronchodilator FEV1	10,094 European ancestry current and former smoker individuals, 3,260 African American current and former smoker individuals, 178 current and former smoker individuals	NA	4q31.21	Intergenic	NA - KRT18P51		ENSG00000250504		NA	29869	rs6833979-A	rs6833979	0	6833979	intron_variant	1	0.316	1e-12	12		0.074	NR unit increase	Illumina [NR] (imputed)	N
14	rs6817273	4	145463521	rs6833979	2016-10-14	26634245	Lutz SM	2015-12-03	BMC Genet	www.ncbi.nlm.nih.gov/pubmed/26634245	A genome-wide association study identifies risk loci for spirometric measures among smokers of European and African ancestry.	Post bronchodilator FEV1/FVC ratio	10,094 European ancestry current and former smoker individuals, 3,260 African American current and former smoker individuals, 178 current and former smoker individuals	NA	4q31.21	Intergenic	NA - KRT18P51		ENSG00000250504		NA	29869	rs6833979-A	rs6833979	0	6833979	intron_variant	1	0.314	7e-15	14.1549		0.016	unit increase	Illumina [NR] (imputed)	N
[truncated: 2,469 more rows]
