# Supplementary material for: Deep learning and genome-wide association meta-analyses of bone marrow adiposity in the UK Biobank
Source: Nat Commun. 2025 Jan 2;16:99. doi: 10.1038/s41467-024-55422-4 (PMC11697225; doi:10.1038/s41467-024-55422-4)
Supplement: Supplementary file 76 — Supplementary Data 73 [file 41467_2024_55422_MOESM76_ESM.xlsx]

## Sheet: Supplementary Table 73
Supplementary Table 73: Summary of GWAS catalog for meta-GWAS in non-white and white unrelated sample for femoral diaphysis
Diaphysis
GenomicLocus	IndSigSNP	chr	bp	rsid	DateAddedToCatalog	PMID	FirstAuth	Date	Journal	Link	Study	Trait	InitialN	ReplicationN	Region	ReportedGene	MappedGene	UpGene	DownGene	SNP_Gene_ID	UpGeneDist	DownGeneDist	Strongest	SNPs	marged	SNP_ID_cur	Context	intergenic	RiskAF	P	Pmlog	Ptext	OrBeta	X95CI	Platform	CNV
1	rs2744820	1	11119135	rs743577	2021-08-13	34315874	Ward LD	2021-07-27	Nat Commun	www.ncbi.nlm.nih.gov/pubmed/34315874	GWAS of serum ALT and AST reveals an association of SLC30A10 Thr95Ile with hypermanganesemia symptoms.	Alanine aminotransferase levels	387,859 British ancestry individuals, 10,635 Asian or Asian British individuals, 7,468 Black or Black British individuals, 2,338 Chinese ancestry individuals	NA	1p36.22	SRM	SRM			ENSG00000116649	NA	NA	rs743577-?	rs743577	0	743577	intron_variant	0	NR	3e-13	12.5229		0.0032	[0.0022-0.0042] unit decrease	Affymetrix [21347608] (imputed)	N
1	rs2744820	1	11119135	rs743577	2021-08-13	34315874	Ward LD	2021-07-27	Nat Commun	www.ncbi.nlm.nih.gov/pubmed/34315874	GWAS of serum ALT and AST reveals an association of SLC30A10 Thr95Ile with hypermanganesemia symptoms.	Aspartate aminotransferase levels	386,570 British ancestry individuals, 10,617 Asian or Asian British individuals, 7,426 Black or Black British individuals, 2,321 Chinese ancestry individuals	NA	1p36.22	SRM	SRM			ENSG00000116649	NA	NA	rs743577-?	rs743577	0	743577	intron_variant	0	NR	1e-10	10		0.0017	[0.0011-0.0023] unit decrease	Affymetrix [21347608] (imputed)	N
1	rs2744820	1	11127511	rs12569242	2018-10-18	30048462	Kim SK	2018-07-26	PLoS One	www.ncbi.nlm.nih.gov/pubmed/30048462	Identification of 613 new loci associated with heel bone mineral density and a polygenic risk score for bone mineral density, osteoporosis and fracture.	Heel bone mineral density	394,929 European ancestry individuals	NA	1p36.22		EXOSC10			ENSG00000171824	NA	NA	rs12569242-?	rs12569242	0	12569242	intron_variant	0	NR	2e-21	20.699		0.0215932	[0.017-0.026] unit decrease	Affymetrix [20259828] (imputed)	N
1	rs2744820	1	11170131	rs2261434	2019-02-08	30595370	Kichaev G	2018-12-27	Am J Hum Genet	www.ncbi.nlm.nih.gov/pubmed/30595370	Leveraging Polygenic Functional Enrichment to Improve GWAS Power.	Heel bone mineral density	approximately 446,000 European ancestry individuals	NA	1p36.22		MTOR			ENSG00000198793	NA	NA	rs2261434-?	rs2261434	0	2261434	intron_variant	0	NR	2e-21	20.699		NA		NR [~ 8900000] (imputed)	N
1	rs2744820	1	11266464	rs2300092	2019-05-21	30595370	Kichaev G	2018-12-27	Am J Hum Genet	www.ncbi.nlm.nih.gov/pubmed/30595370	Leveraging Polygenic Functional Enrichment to Improve GWAS Power.	Height	approximately 458,000 European ancestry individuals	NA	1p36.22		MTOR			ENSG00000198793	NA	NA	rs2300092-?	rs2300092	0	2300092	intron_variant	0	NR	8e-27	26.0969		NA		NR [~ 8900000] (imputed)	N
1	rs2744820	1	11306279	rs4845987	2020-09-14	32541925	Vujkovic M	2020-06-15	Nat Genet	www.ncbi.nlm.nih.gov/pubmed/32541925	Discovery of 318 new risk loci for type 2 diabetes and related vascular outcomes among 1.4 million participants in a multi-ancestry meta-analysis.	Type 2 diabetes	148,726 European ancestry cases, 965,732 European ancestry controls	NA	1p36.22	NR	MTOR			ENSG00000198793	NA	NA	rs4845987-G	rs4845987	0	4845987	intron_variant	0	0.3085	3e-08	7.52288		0.0282	[0.018-0.038] unit decrease	Affymetrix, Illumina [1198787] (imputed)	N
1	rs2744820	1	11344629	rs2788543	2019-07-17	28552196	Tachmazidou I	2017-06-01	Am J Hum Genet	www.ncbi.nlm.nih.gov/pubmed/28552196	Whole-Genome Sequencing Coupled to Imputation Discovers Genetic Signals for Anthropometric Traits.	Weight	1,249 whole genome sequenced European ancestry individuals, 3,559 whole genome sequenced individuals, 46,819 European ancestry individuals, 472 Carlantino (founder/genetic isolate) individuals, 1,172 Friuli Venezia Giulia (founder/genetic isolate) individuals, 1,051 Mylopotamos (founder/genetic isolate) individuals, 942 Pomak (founder/genetic isolate) individuals, 1,779 Val Borbera (founder/genet…	179,022 European ancestry individuals	1p36.22	UBIAD1	UBIAD1			ENSG00000120942	NA	NA	rs2788543-T	rs2788543	0	2788543	intron_variant	0	0.7061	4e-06	5.39794		0.033	[0.019-0.047] unit decrease	Affymetrix, Illumina, Perlegen [15844966] (imputed)	N
1	rs2744820	1	11360957	rs10904716 x rs2744815	2020-07-28	32450446	Wang H	2020-04-29	Neurobiol Aging	www.ncbi.nlm.nih.gov/pubmed/32450446	Genome-wide interaction analysis of pathological hallmarks in Alzheimer's disease.	Total amyloid (SNP x SNP interaction)	1,276 individuals	NA	1p36.22	NR x NR	No mapped genes x UBIAD1 - N/A				NA	NA	rs10904716-? x rs2744815-?	rs10904716 x rs2744815	0	NA	intergenic_variant x regulatory_region_variant	NA	NR	2e-07	6.69897		NA		Affymetrix, Illumina [279409] (imputed)	N
2	rs12740961	1	196674714	rs2019727	2021-12-14	34260948	Cipriani V	2021-07-12	Am J Hum Genet	www.ncbi.nlm.nih.gov/pubmed/34260948	Beyond factor H: The impact of genetic-risk variants for age-related macular degeneration on circulating factor-H-like 1 and factor-H-related protein concentrations.	Complement factor H-related protein 1 levels	252 European ancestry individuals	NA	1q31.3		CFH			ENSG00000000971	NA	NA	rs2019727-A	rs2019727	0	2019727	intron_variant	0	NR	5e-41	40.301		17.771	[15.64-19.91] unit decrease	Illumina [NR] (imputed)	N
2	rs12740961	1	196674714	rs2019727	2022-10-24	36168886	Thareja G	2022-09-28	Hum Mol Genet	www.ncbi.nlm.nih.gov/pubmed/36168886	Differences and commonalities in the genetic architecture of protein quantitative trait loci in European and Arab populations.	Osteocalcin levels	2,935 Qatari ancestry individuals	NA	1q31.3		CFH			ENSG00000000971	NA	NA	rs2019727-A	rs2019727	0	2019727	intron_variant	0	0.318569	7e-19	18.1549		0.252967	[0.2-0.31] unit increase	NR [10004359]	N
2	rs12740961	1	196675356	rs2300429	2022-09-27	34814699	Katz DH	2021-11-24	Circulation	www.ncbi.nlm.nih.gov/pubmed/34814699	Whole Genome Sequence Analysis of the Plasma Proteome in Black Adults Provides Novel Insights Into Cardiovascular Disease.	Osteocalcin levels	1,852 African American or Afro-Caribbean individuals	1,688 African American or Afro-Caribbean, Hispanic or Latin American, Asian ancestry, European ancestry individuals	1q31.3		CFH			ENSG00000000971	NA	NA	rs2300429-?	rs2300429	0	2300429	intron_variant	0	NR	2e-14	13.699		0.22	[0.16-0.28] unit increase	Illumina [NR]	N
2	rs12740961	1	196679682	rs35617250	2020-11-24	33067605	Folkersen L	2020-10-16	Nat Metab	www.ncbi.nlm.nih.gov/pubmed/33067605	Genomic and drug target evaluation of 90 cardiovascular proteins in 30,931 individuals.	TNF-related apoptosis-inducing ligand levels	21,758 European ancestry individuals	9,173 individuals	1q31.3		CFH			ENSG00000000971	NA	NA	rs35617250-T	rs35617250	0	35617250	intron_variant	0	0.18	2e-16	15.699		0.1079	unit increase	Affymetrix, Illumina [20300000] (imputed)	N
2	rs12740961	1	196686918	rs6677604	2015-09-22	25305756	Kiryluk K	2014-10-12	Nat Genet	www.ncbi.nlm.nih.gov/pubmed/25305756	Discovery of new risk loci for IgA nephropathy implicates genes involved in immunity against intestinal pathogens.	IgA nephropathy	1,194 Han Chinese ancestry cases, 902 Han Chinese ancestry controls, 1,553 European ancestry cases, 3,050 European ancestry controls	2,491 East Asian ancestry cases, 1,780 East Asian ancestry controls, 2,420 European ancestry cases, 7,222 European ancestry controls	1q31.3	CFHR3, CFHR1	CFH			ENSG00000000971	NA	NA	rs6677604-G	rs6677604	0	6677604	intron_variant	0	0.8	5e-14	13.301		1.35	[NR]	Illumina [> 1000000] (imputed)	N
2	rs12740961	1	196686918	rs6677604	2015-09-22	25305756	Kiryluk K	2014-10-12	Nat Genet	www.ncbi.nlm.nih.gov/pubmed/25305756	Discovery of new risk loci for IgA nephropathy implicates genes involved in immunity against intestinal pathogens.	IgA nephropathy	1,194 Han Chinese ancestry cases, 902 Han Chinese ancestry controls, 1,553 European ancestry cases, 3,050 European ancestry controls	2,491 East Asian ancestry cases, 1,780 East Asian ancestry controls, 2,420 European ancestry cases, 7,222 European ancestry controls	1q31.3	CFHR3	CFH			ENSG00000000971	NA	NA	rs6677604-G	rs6677604	0	6677604	intron_variant	0	0.8	2e-09	8.69897	(EA)	1.3	[NR]	Illumina [> 1000000] (imputed)	N
2	rs12740961	1	196686918	rs6677604	2015-09-22	25305756	Kiryluk K	2014-10-12	Nat Genet	www.ncbi.nlm.nih.gov/pubmed/25305756	Discovery of new risk loci for IgA nephropathy implicates genes involved in immunity against intestinal pathogens.	IgA nephropathy	1,194 Han Chinese ancestry cases, 902 Han Chinese ancestry controls, 1,553 European ancestry cases, 3,050 European ancestry controls	2,491 East Asian ancestry cases, 1,780 East Asian ancestry controls, 2,420 European ancestry cases, 7,222 European ancestry controls	1q31.3	CFHR3	CFH			ENSG00000000971	NA	NA	rs6677604-G	rs6677604	0	6677604	intron_variant	0	0.93	7e-07	6.1549	(East Asian)	1.57	[NR]	Illumina [> 1000000] (imputed)	N
2	rs12740961	1	196686918	rs6677604	2011-04-12	21399633	Gharavi AG	2011-03-13	Nat Genet	www.ncbi.nlm.nih.gov/pubmed/21399633	Genome-wide association study identifies susceptibility loci for IgA nephropathy.	Nephropathy	1,194 Han Chinese ancestry cases, 902 Han Chinese ancestry controls	712 Han Chinese ancestry cases, 748 Han Chinese ancestry controls, 1,238 European ancestry cases, 1,172 European ancestry controls	1q31.3	CFHR1, CFHR4, CHFR2, CFHR3, CFHR5, CFH	CFH			ENSG00000000971	NA	NA	rs6677604-?	rs6677604	0	6677604	intron_variant	0	0.77 (EA)	3e-10	9.52288		1.47	[NR]	Illumina [498322]	N
2	rs12740961	1	196686918	rs6677604	2018-06-29	28714469	Langefeld CD	2017-07-17	Nat Commun	www.ncbi.nlm.nih.gov/pubmed/28714469	Transancestral mapping and genetic load in systemic lupus erythematosus.	Systemic lupus erythematosus	6,748 European ancestry cases, 11,516 European ancestry controls, 2,970 African American cases, 2,452 African American controls, 1,872 Hispanic cases, 2,016 Hispanic controls	NA	1q31.3	CFH	CFH			ENSG00000000971	NA	NA	rs6677604-?	rs6677604	0	6677604	intron_variant	0	NR	6e-06	5.22185		1.12	[1.07-1.17]	Illumina [at least 5000000] (imputed)	N
2	rs12740961	1	196686918	rs6677604	2022-04-11	28240269	Suhre K	2017-02-27	Nat Commun	www.ncbi.nlm.nih.gov/pubmed/28240269	Connecting genetic risk to disease end points through the human blood plasma proteome.	Complement factor H levels	997 European ancestry individuals	338 Greater Middle Eastern (Middle Eastern, North African or Persian), South Asian ancestry, Asian ancestry individuals	1q31.3		CFH			ENSG00000000971	NA	NA	rs6677604-?	rs6677604	0	6677604	intron_variant	0	NR	2e-13	12.699	(EA)	NA		Affymetrix [509946]	N
2	rs12740961	1	196698463	rs6689009	2021-02-19	33547301	Chen VL	2021-02-05	Nat Commun	www.ncbi.nlm.nih.gov/pubmed/33547301	Genome-wide association study of serum liver enzymes implicates diverse metabolic and liver pathology.	Aspartate aminotransferase levels	389,565 European ancestry individuals	134,182 East Asian ancestry individuals	1q31.3	CFH	CFH			ENSG00000000971	NA	NA	rs6689009-A	rs6689009	0	6689009	intron_variant	0	0.81	4e-10	9.39794		6.27	z-score increase	Affymetrix [4314223] (imputed)	N
2	rs12740961	1	196710916	rs16840522	2022-02-15	35078996	Gudjonsson A	2022-01-25	Nat Commun	www.ncbi.nlm.nih.gov/pubmed/35078996	A genome-wide association study of serum proteins reveals shared loci with common diseases.	Serum levels of protein GALK1	5,361 Icelandic ancestry individuals	NA	1q31.3		CFH			ENSG00000000971	NA	NA	rs16840522-C	rs16840522	0	16840522	non_coding_transcript_exon_variant	0	0.1676	6e-41	40.2218		0.329206	[0.28-0.38] unit decrease	Illumina [7506463] (imputed)	N
2	rs12740961	1	196721931	rs371960809	2021-12-14	34594039	Sakaue S	2021-09-30	Nat Genet	www.ncbi.nlm.nih.gov/pubmed/34594039	A cross-population atlas of genetic associations for 220 human phenotypes.	Aspartate aminotransferase levels	342,990 European ancestry individuals, 150,068 East Asian ancestry individuals	NA	1q31.3		CFH - CFHR3	ENSG00000000971	ENSG00000116785		5297	22012	rs371960809-T	rs371960809	0	371960809	intergenic_variant	1	NR	3e-10	9.52288		0.0172	[0.012-0.022] unit decrease	Affymetrix, Illumina [20538469] (imputed)	N
2	rs12740961	1	196729035	rs1092801	2018-07-05	29875488	Sun BB	2018-06-06	Nature	www.ncbi.nlm.nih.gov/pubmed/29875488	Genomic atlas of the human plasma proteome.	Blood protein levels	3,301 European ancestry individuals	NA	1q31.3	NR	CFH - CFHR3	ENSG00000000971	ENSG00000116785		12401	14908	rs1092801-C	rs1092801	0	1092801	intergenic_variant	1	0.169	2e-76	75.699	(Anaphase-promoting complex subunit 7, ANAPC7.11690.47.3)	0.61	[0.55-0.67] unit increase	Affymetrix [10572788] (imputed)	N
2	rs12740961	1	196729035	rs1092801	2018-07-05	29875488	Sun BB	2018-06-06	Nature	www.ncbi.nlm.nih.gov/pubmed/29875488	Genomic atlas of the human plasma proteome.	Blood protein levels	3,301 European ancestry individuals	NA	1q31.3	NR	CFH - CFHR3	ENSG00000000971	ENSG00000116785		12401	14908	rs1092801-C	rs1092801	0	1092801	intergenic_variant	1	0.169	9e-27	26.0458	(Endoplasmic reticulum mannosyl-oligosaccharide 1,2-alpha-mannosidase, MAN1B1.7071.23.4)	0.37	[0.31-0.43] unit increase	Affymetrix [10572788] (imputed)	N
2	rs12740961	1	196814850	rs148235292	2018-07-05	29875488	Sun BB	2018-06-06	Nature	www.ncbi.nlm.nih.gov/pubmed/29875488	Genomic atlas of the human plasma proteome.	Blood protein levels	3,301 European ancestry individuals	NA	1q31.3	CFHR2	CFHR1 - CFHR4	ENSG00000244414	ENSG00000134365		13531	42294	rs148235292-A	rs148235292	1	71631867	intergenic_variant	1	0.199	6e-18	17.2218	(Leukocyte immunoglobulin-like receptor subfamily A member 5, LILRA5.7787.25.3)	0.26	[0.2-0.32] unit increase	Affymetrix [10572788] (imputed)	N
2	rs12740961	1	196814850	rs148235292	2021-10-01	34260947	Lores-Motta L	2021-07-13	Am J Hum Genet	www.ncbi.nlm.nih.gov/pubmed/34260947	Common haplotypes at the CFH locus and low-frequency variants in CFHR2 and CFHR5 associate with systemic FHR concentrations and age-related macular degeneration.	Complement factor H-related protein 1 levels	402 European ancestry individuals	NA	1q31.3	CFHR1	CFHR1 - CFHR4	ENSG00000244414	ENSG00000134365		13531	42294	rs148235292-A	rs148235292	1	71631867	intergenic_variant	1	0.167	1e-57	57		1.376	[1.23-1.52] unit decrease	Illumina [9351109] (imputed)	N
2	rs12740961	1	196815711	rs71631868	2018-07-05	29875488	Sun BB	2018-06-06	Nature	www.ncbi.nlm.nih.gov/pubmed/29875488	Genomic atlas of the human plasma proteome.	Blood protein levels	3,301 European ancestry individuals	NA	1q31.3	CFHR2	CFHR1 - CFHR4	ENSG00000244414	ENSG00000134365		14392	41433	rs71631868-C	rs71631868	0	71631868	intergenic_variant	1	0.206	3e-17	16.5229	(DNA repair protein XRCC4, XRCC4.9886.28.3)	0.26	[0.2-0.32] unit decrease	Affymetrix [10572788] (imputed)	N
2	rs12740961	1	196815863	rs76258418	2018-07-05	29875488	Sun BB	2018-06-06	Nature	www.ncbi.nlm.nih.gov/pubmed/29875488	Genomic atlas of the human plasma proteome.	Blood protein levels	3,301 European ancestry individuals	NA	1q31.3	NR	CFHR1 - CFHR4	ENSG00000244414	ENSG00000134365		14544	41281	rs76258418-T	rs76258418	0	76258418	intergenic_variant	1	0.156	2e-67	66.699	(NADH dehydrogenase [ubiquinone] iron-sulfur protein 4, mitochondrial, NDUFS4.10584.7.3)	0.6	[0.54-0.66] unit increase	Affymetrix [10572788] (imputed)	N
2	rs12740961	1	196815863	rs76258418	2018-07-05	29875488	Sun BB	2018-06-06	Nature	www.ncbi.nlm.nih.gov/pubmed/29875488	Genomic atlas of the human plasma proteome.	Blood protein levels	3,301 European ancestry individuals	NA	1q31.3	NR	CFHR1 - CFHR4	ENSG00000244414	ENSG00000134365		14544	41281	rs76258418-T	rs76258418	0	76258418	intergenic_variant	1	0.156	2e-238	237.699	(Leucine-rich repeat-containing protein 19, LRRC19.7014.27.3)	1.04	[0.98-1.1] unit decrease	Affymetrix [10572788] (imputed)	N
2	rs12740961	1	196819479	rs149369377	2018-07-05	29875488	Sun BB	2018-06-06	Nature	www.ncbi.nlm.nih.gov/pubmed/29875488	Genomic atlas of the human plasma proteome.	Blood protein levels	3,301 European ancestry individuals	NA	1q31.3	NR	CFHR1 - CFHR4	ENSG00000244414	ENSG00000134365		18160	37665	rs149369377-G	rs149369377	1	77226681	intron_variant	1	0.199	4e-17	16.3979	(DNA repair protein XRCC4, XRCC4.9886.28.3)	0.26	[0.2-0.32] unit decrease	Affymetrix [10572788] (imputed)	N
2	rs12740961	1	196819479	rs149369377	2021-12-14	34260948	Cipriani V	2021-07-12	Am J Hum Genet	www.ncbi.nlm.nih.gov/pubmed/34260948	Beyond factor H: The impact of genetic-risk variants for age-related macular degeneration on circulating factor-H-like 1 and factor-H-related protein concentrations.	Complement factor H-related protein 1 levels	252 European ancestry individuals	NA	1q31.3		CFHR1 - CFHR4	ENSG00000244414	ENSG00000134365		18160	37665	rs149369377-G	rs149369377	1	77226681	intron_variant	1	NR	3e-43	42.5229		18.153	[16.06-20.25] unit decrease	Illumina [NR] (imputed)	N
2	rs12740961	1	196821380	rs67908756	2018-07-05	29875488	Sun BB	2018-06-06	Nature	www.ncbi.nlm.nih.gov/pubmed/29875488	Genomic atlas of the human plasma proteome.	Blood protein levels	3,301 European ancestry individuals	NA	1q31.3	CFHR4	CFHR1 - CFHR4	ENSG00000244414	ENSG00000134365		20061	35764	rs67908756-G	rs67908756	0	67908756	intron_variant	1	0.194	4e-14	13.3979	(Calnexin, CANX.8834.58.3)	0.23	[0.17-0.29] unit decrease	Affymetrix [10572788] (imputed)	N
2	rs12740961	1	196821380	rs115094736, rs115094736	2022-03-28	35264221	Caron B	2022-03-09	Genome Med	www.ncbi.nlm.nih.gov/pubmed/35264221	Integrative genetic and immune cell analysis of plasma proteins in healthy donors identifies novel associations involving primary immune deficiency genes.	TFR1 plasma levels	400 French ancestry individuals	NA	1q31.3		CFHR1 - CFHR4	ENSG00000244414	ENSG00000134365		20061	35764	rs115094736-T, rs115094736-T	rs115094736, rs115094736	1	NA	intron_variant	1	NR	5e-29	28.301		0.229	[0.2-0.26] ug/mL decrease	Illumina [5201092] (imputed)	N
2	rs12740961	1	196821380	rs67908756	2022-02-15	35078996	Gudjonsson A	2022-01-25	Nat Commun	www.ncbi.nlm.nih.gov/pubmed/35078996	A genome-wide association study of serum proteins reveals shared loci with common diseases.	Serum levels of protein PRLR	5,356 Icelandic ancestry individuals	NA	1q31.3		CFHR1 - CFHR4	ENSG00000244414	ENSG00000134365		20061	35764	rs67908756-G	rs67908756	0	67908756	intron_variant	1	0.1696	1e-60	60		0.385687	[0.34-0.43] unit decrease	Illumina [7506463] (imputed)	N
2	rs12740961	1	196821380	rs67908756	2022-02-15	35078996	Gudjonsson A	2022-01-25	Nat Commun	www.ncbi.nlm.nih.gov/pubmed/35078996	A genome-wide association study of serum proteins reveals shared loci with common diseases.	Serum levels of protein C1S	5,362 Icelandic ancestry individuals	NA	1q31.3		CFHR1 - CFHR4	ENSG00000244414	ENSG00000134365		20061	35764	rs67908756-G	rs67908756	0	67908756	intron_variant	1	0.1696	3e-60	59.5229		0.394135	[0.35-0.44] unit increase	Illumina [7506463] (imputed)	N
2	rs12740961	1	196822368	rs60642321	2022-03-28	35264221	Caron B	2022-03-09	Genome Med	www.ncbi.nlm.nih.gov/pubmed/35264221	Integrative genetic and immune cell analysis of plasma proteins in healthy donors identifies novel associations involving primary immune deficiency genes.	CFHR1 plasma levels	400 French ancestry individuals	NA	1q31.3		CFHR1 - CFHR4	ENSG00000244414	ENSG00000134365		21049	34776	rs60642321-A	rs60642321	0	60642321	intron_variant	1	NR	3e-44	43.5229		0.64	[0.58-0.7] ug/mL decrease	Illumina [5201092] (imputed)	N
2	rs12740961	1	196823613	rs7542235	2020-07-21	32277175	Han X	2020-04-10	J Hum Genet	www.ncbi.nlm.nih.gov/pubmed/32277175	Genome-wide meta-analysis identifies novel loci associated with age-related macular degeneration.	Age-related macular degeneration (MTAG)	37,342 European ancestry cases, 92,890 European ancestry controls	7,126 European ancestry cases, 174,286 European ancestry controls	1q31.3	CFHR1	CFHR1 - CFHR4	ENSG00000244414	ENSG00000134365		22294	33531	rs7542235-A	rs7542235	0	7542235	intron_variant	1	0.81	0	413.222		2.17391	[2.08-2.27]	NR [NR] (imputed)	N
2	rs12740961	1	196825287	rs7519758	2018-07-05	29875488	Sun BB	2018-06-06	Nature	www.ncbi.nlm.nih.gov/pubmed/29875488	Genomic atlas of the human plasma proteome.	Blood protein levels	3,301 European ancestry individuals	NA	1q31.3	CFHR4	CFHR1 - CFHR4	ENSG00000244414	ENSG00000134365		23968	31857	rs7519758-T	rs7519758	0	7519758	intron_variant	1	0.194	1e-307	307	(Leucine-rich repeat-containing protein 19, LRRC19.7014.27.3)	0.97	[0.91-1.03] unit decrease	Affymetrix [10572788] (imputed)	N
3	rs34621709	1	220975337	rs1874124	2019-02-14	29507422	Hoffmann TJ	2018-03-05	Nat Genet	www.ncbi.nlm.nih.gov/pubmed/29507422	A large electronic-health-record-based genome-wide study of serum lipids.	Low density lipoprotein cholesterol levels	76,627 European ancestry individuals, 7,795 Hispanic individuals, 6,855 East Asian ancestry individuals, 2,958 African American individuals, 439 South Asian ancestry individuals	NA	1q41	NR	MTARC1			ENSG00000186205	NA	NA	rs1874124-C	rs1874124	0	1874124	intron_variant	0	0.852	3e-09	8.52288	(EA)	0.041	unit increase	Affymetrix [at least 7091467] (imputed)	N
3	rs34621709	1	220975337	rs1874124	2019-02-14	29507422	Hoffmann TJ	2018-03-05	Nat Genet	www.ncbi.nlm.nih.gov/pubmed/29507422	A large electronic-health-record-based genome-wide study of serum lipids.	Low density lipoprotein cholesterol levels	76,627 European ancestry individuals, 7,795 Hispanic individuals, 6,855 East Asian ancestry individuals, 2,958 African American individuals, 439 South Asian ancestry individuals	NA	1q41	NR	MTARC1			ENSG00000186205	NA	NA	rs1874124-C	rs1874124	0	1874124	intron_variant	0	NR	3e-09	8.52288		0.038	unit increase	Affymetrix [at least 7091467] (imputed)	N
3	rs34621709	1	220975337	rs1874124	2016-07-08	25961943	Surakka I	2015-05-11	Nat Genet	www.ncbi.nlm.nih.gov/pubmed/25961943	The impact of low-frequency and rare variants on lipid levels.	Cholesterol, total	up to 62,166 European ancestry individuals	NA	1q41	MOSC1	MTARC1			ENSG00000186205	NA	NA	rs1874124-C	rs1874124	0	1874124	intron_variant	0	0.86	5e-10	9.30103		0.054	[0.036-0.072] s.d. increase	Affymetrix, Illumina, Perlegen [up to 9657952] (imputed)	N
3	rs34621709	1	220975337	rs1874124	2019-02-14	29507422	Hoffmann TJ	2018-03-05	Nat Genet	www.ncbi.nlm.nih.gov/pubmed/29507422	A large electronic-health-record-based genome-wide study of serum lipids.	Total cholesterol levels	76,627 European ancestry individuals, 7,795 Hispanic individuals, 6,855 East Asian ancestry individuals, 2,958 African American individuals, 439 South Asian ancestry individuals	NA	1q41	NR	MTARC1			ENSG00000186205	NA	NA	rs1874124-C	rs1874124	0	1874124	intron_variant	0	0.852	6e-07	6.22185	(EA)	0.033	unit increase	Affymetrix [at least 7091467] (imputed)	N
3	rs34621709	1	220975337	rs1874124	2019-02-14	29507422	Hoffmann TJ	2018-03-05	Nat Genet	www.ncbi.nlm.nih.gov/pubmed/29507422	A large electronic-health-record-based genome-wide study of serum lipids.	Total cholesterol levels	76,627 European ancestry individuals, 7,795 Hispanic individuals, 6,855 East Asian ancestry individuals, 2,958 African American individuals, 439 South Asian ancestry individuals	NA	1q41	NR	MTARC1			ENSG00000186205	NA	NA	rs1874124-C	rs1874124	0	1874124	intron_variant	0	NR	2e-06	5.69897		0.03	unit increase	Affymetrix [at least 7091467] (imputed)	N
3	rs34621709	1	220983402	rs17649913	2020-04-17	31669095	Zhu Z	2019-10-24	J Allergy Clin Immunol	www.ncbi.nlm.nih.gov/pubmed/31669095	Shared Genetic and Experimental Links between Obesity-Related Traits and Asthma Subtypes in UK Biobank.	Waist circumference adjusted for body mass index	457,690 European ancestry individuals	NA	1q41	NR	MTARC1			ENSG00000186205	NA	NA	rs17649913-?	rs17649913	0	17649913	intron_variant	0	NR	3e-10	9.52288		NA		Affymetrix [~ 8270000] (imputed)	N
4	rs2119172	2	42202923	rs4952558	2019-02-01	30573740	Yap CX	2018-12-20	Nat Commun	www.ncbi.nlm.nih.gov/pubmed/30573740	Dissection of genetic variation and evidence for pleiotropy in male pattern baldness.	Male-pattern baldness	205,327 European ancestry males	NA	2p21	NR	C2orf91		ENSG00000162878		NA	72238	rs4952558-C	rs4952558	0	4952558	intergenic_variant	0	0.163321	7e-12	11.1549		0.028272	[0.02-0.036] unit decrease	NR [19129689] (imputed)	N
4	rs2119172	2	42208111	rs35708913	2019-02-06	30595370	Kichaev G	2018-12-27	Am J Hum Genet	www.ncbi.nlm.nih.gov/pubmed/30595370	Leveraging Polygenic Functional Enrichment to Improve GWAS Power.	Balding type 1	approximately 208,000 European ancestry individuals	NA	2p21		C2orf91		ENSG00000162878		NA	67050	rs35708913-?	rs35708913	0	35708913	intergenic_variant	0	NR	4e-20	19.3979		NA		NR [~ 8900000] (imputed)	N
5	rs6781687	3	12139092	rs6798755	2020-07-21	32203549	Richardson TG	2020-03-23	PLoS Med	www.ncbi.nlm.nih.gov/pubmed/32203549	Evaluating the relationship between circulating lipoprotein lipids and apolipoproteins with risk of coronary heart disease: A multivariable Mendelian randomisation analysis.	Triglyceride levels	441,016 European ancestry individuals	NA	3p25.2	TIMP4	SYN2			ENSG00000157152	NA	NA	rs6798755-C	rs6798755	0	6798755	intron_variant	0	0.934471	2e-10	9.69897		0.0254837	[0.018-0.033] unit increase	Affymetrix [NR] (imputed)	N
5	rs6781687	3	12173655	rs34831171	2018-11-26	30275531	Klarin D	2018-10-01	Nat Genet	www.ncbi.nlm.nih.gov/pubmed/30275531	Genetics of blood lipids among ~300,000 multi-ethnic participants of the Million Veteran Program.	Triglycerides	215,551 European ancestry individuals, 57,332 African American individuals, 24,743 Hispanic individuals	Up to 319,677 individuals	3p25.2	SYN2	SYN2			ENSG00000157152	NA	NA	rs34831171-T	rs34831171	0	34831171	intron_variant	0	0.7997	7e-11	10.1549		0.0246	[0.017-0.032] mg鈥塪l-1 increase	Affymetrix [up to 31400000] (imputed)	N
5	rs6781687	3	12184557	rs7621569	2020-07-21	32341051	Wang X	2020-04-01	BMJ Open Diabetes Res Care	www.ncbi.nlm.nih.gov/pubmed/32341051	Shared genetic architecture and casual relationship between leptin levels and type 2 diabetes: large-scale cross-trait meta-analysis and Mendelian randomization analysis.	Circulating leptin levels or type 2 diabetes	254,263 individuals	NA	3p25.2	SYN2	SYN2			ENSG00000157152	NA	NA	rs7621569-?	rs7621569	0	7621569	intron_variant	0	NR	2e-08	7.69897		NA		NR [NR]	N
5	rs17036101	3	12276493	rs11709119	2021-03-22	33290408	Ray D	2020-12-08	PLoS Genet	www.ncbi.nlm.nih.gov/pubmed/33290408	A powerful method for pleiotropic analysis under composite null hypothesis identifies novel shared loci between Type 2 Diabetes and Prostate Cancer.	Type 2 diabetes or prostate cancer (pleiotropy)	62,892 European ancestry T2D cases, 79,194 European ancestry PrCa cases, 659,536 European ancestry controls	NA	3p25.2	PPARG	SYN2 - GSTM5P1	ENSG00000157152	ENSG00000236062		42961	22808	rs11709119-?	rs11709119	0	11709119	regulatory_region_variant	1		5e-10	9.30103		NA		Illumina [5041948] (imputed)	N
5	rs17036101	3	12277845	rs17036101	2008-06-16	18372903	Zeggini E	2008-03-30	Nat Genet	www.ncbi.nlm.nih.gov/pubmed/18372903	Meta-analysis of genome-wide association data and large-scale replication identifies additional susceptibility loci for type 2 diabetes.	Type 2 diabetes	4,549 European ancestry cases, 5,579 European ancestry controls	24,194 European ancestry cases, 55,598 European ancestry controls	3p25.2	SYN2, PPARG	SYN2 - GSTM5P1	ENSG00000157152	ENSG00000236062		44313	21456	rs17036101-G	rs17036101	0	17036101	regulatory_region_variant	1	0.93	2e-07	6.69897		1.15	[1.10-1.21]	Affymetrix, Illumina [2202892] (imputed)	N
5	rs17036101	3	12277845	rs17036101	2021-06-29	33462484	Sinnott-Armstrong N	2021-01-18	Nat Genet	www.ncbi.nlm.nih.gov/pubmed/33462484	Genetics of 35 blood and urine biomarkers in the UK Biobank.	Triglyceride levels	342,233 European ancestry individuals, 6,014 African ancestry individuals, 7,330 South Asian ancestry individuals	NA	3p25.2	NR	SYN2 - GSTM5P1	ENSG00000157152	ENSG00000236062		44313	21456	rs17036101-A	rs17036101	0	17036101	regulatory_region_variant	1	NR	3e-10	9.52288		0.0314	[0.022-0.041] unit decrease	Affymetrix [9000000] (imputed)	N
5	rs17036101	3	12277845	rs17036101	2021-06-29	33462484	Sinnott-Armstrong N	2021-01-18	Nat Genet	www.ncbi.nlm.nih.gov/pubmed/33462484	Genetics of 35 blood and urine biomarkers in the UK Biobank.	Serum total protein level	313,032 European ancestry individuals, 5,573 African ancestry individuals, 6,687 South Asian ancestry individuals	NA	3p25.2	NR	SYN2 - GSTM5P1	ENSG00000157152	ENSG00000236062		44313	21456	rs17036101-A	rs17036101	0	17036101	regulatory_region_variant	1	NR	3e-12	11.5229		0.0363	[0.026-0.046] unit decrease	Affymetrix [9000000] (imputed)	N
5	rs17036101	3	12277845	rs17036101	2021-06-29	33462484	Sinnott-Armstrong N	2021-01-18	Nat Genet	www.ncbi.nlm.nih.gov/pubmed/33462484	Genetics of 35 blood and urine biomarkers in the UK Biobank.	Sex hormone-binding globulin levels	310,323 European ancestry individuals, 5,523 African ancestry individuals, 6,638 South Asian ancestry individuals	NA	3p25.2	NR	SYN2 - GSTM5P1	ENSG00000157152	ENSG00000236062		44313	21456	rs17036101-A	rs17036101	0	17036101	regulatory_region_variant	1	NR	6e-12	11.2218		0.0361	[0.026-0.046] unit increase	Affymetrix [9000000] (imputed)	N
5	rs17036101	3	12277845	rs17036101	2021-06-29	33462484	Sinnott-Armstrong N	2021-01-18	Nat Genet	www.ncbi.nlm.nih.gov/pubmed/33462484	Genetics of 35 blood and urine biomarkers in the UK Biobank.	Aspartate aminotransferase to alanine aminotransferase ratio	341,165 European ancestry individuals, 5,981 African ancestry individuals, 7,309 South Asian ancestry individuals	NA	3p25.2	NR	SYN2 - GSTM5P1	ENSG00000157152	ENSG00000236062		44313	21456	rs17036101-A	rs17036101	0	17036101	regulatory_region_variant	1	NR	1e-18	18		0.044	[0.034-0.054] unit increase	Affymetrix [9000000] (imputed)	N
5	rs17036101	3	12277845	rs17036101	2021-06-29	33462484	Sinnott-Armstrong N	2021-01-18	Nat Genet	www.ncbi.nlm.nih.gov/pubmed/33462484	Genetics of 35 blood and urine biomarkers in the UK Biobank.	Calcium levels	313,387 European ancestry individuals, 5,576 African ancestry individuals, 6,696 South Asian ancestry individuals	NA	3p25.2	NR	SYN2 - GSTM5P1	ENSG00000157152	ENSG00000236062		44313	21456	rs17036101-A	rs17036101	0	17036101	regulatory_region_variant	1	NR	1e-09	9		0.0317	[0.022-0.042] unit decrease	Affymetrix [9000000] (imputed)	N
5	rs17036101	3	12277845	rs17036101	2021-06-29	33462484	Sinnott-Armstrong N	2021-01-18	Nat Genet	www.ncbi.nlm.nih.gov/pubmed/33462484	Genetics of 35 blood and urine biomarkers in the UK Biobank.	Alanine aminotransferase levels	342,387 European ancestry individuals, 6,017 African ancestry individuals, 7,325 South Asian ancestry individuals	NA	3p25.2	NR	SYN2 - GSTM5P1	ENSG00000157152	ENSG00000236062		44313	21456	rs17036101-A	rs17036101	0	17036101	regulatory_region_variant	1	NR	3e-19	18.5229		0.0449	[0.035-0.055] unit decrease	Affymetrix [9000000] (imputed)	N
5	rs17036101	3	12277845	rs17036101	2021-06-29	33462484	Sinnott-Armstrong N	2021-01-18	Nat Genet	www.ncbi.nlm.nih.gov/pubmed/33462484	Genetics of 35 blood and urine biomarkers in the UK Biobank.	Serum albumin levels	313,032 European ancestry individuals, 5,573 African ancestry individuals, 6,687 South Asian ancestry individuals	NA	3p25.2	NR	SYN2 - GSTM5P1	ENSG00000157152	ENSG00000236062		44313	21456	rs17036101-A	rs17036101	0	17036101	regulatory_region_variant	1	NR	2e-21	20.699		0.0498	[0.04-0.06] unit decrease	Affymetrix [9000000] (imputed)	N
5	rs17036101	3	12277845	rs17036101	2021-06-29	33462484	Sinnott-Armstrong N	2021-01-18	Nat Genet	www.ncbi.nlm.nih.gov/pubmed/33462484	Genetics of 35 blood and urine biomarkers in the UK Biobank.	Gamma glutamyl transferase levels	342,339 European ancestry individuals, 6,015 African ancestry individuals, 7,336 South Asian ancestry individuals	NA	3p25.2	NR	SYN2 - GSTM5P1	ENSG00000157152	ENSG00000236062		44313	21456	rs17036101-A	rs17036101	0	17036101	regulatory_region_variant	1	NR	3e-10	9.52288		0.0314	[0.022-0.041] unit decrease	Affymetrix [9000000] (imputed)	N
5	rs17036101	3	12289800	rs13081389	2010-07-12	20581827	Voight BF	2010-06-27	Nat Genet	www.ncbi.nlm.nih.gov/pubmed/20581827	Twelve type 2 diabetes susceptibility loci identified through large-scale association analysis.	Type 2 diabetes	8,130 European ancestry cases, 38,987 European ancestry controls	Up to 34,412 European ancestry cases, 59,925 European ancestry controls	3p25.2	PPARG	SYN2 - GSTM5P1	ENSG00000157152	ENSG00000236062		56269	9500	rs13081389-A	rs13081389	0	13081389	intergenic_variant	1		2e-07	6.69897		1.24	[1.15-1.35]	Affymetrix, Illumina [2426886] (imputed)	N
5	rs11715234	3	12317310	rs11715234	2022-10-24	34321204	Harrison S	2021-07-28	Sci Adv	www.ncbi.nlm.nih.gov/pubmed/34321204	Testosterone and socioeconomic position: Mendelian randomization in 306,248 men and women in UK Biobank.	Albumin levels	148,248 British ancestry men	NA	3p25.2		GSTM5P1 - PPARG	ENSG00000236062	ENSG00000132170		17351	11557	rs11715234-A	rs11715234	0	11715234	intergenic_variant	1	0.08	2e-11	10.699		0.16	[0.11-0.21] g/L decrease	Affymetrix [NR] (imputed)	N
5	rs183181489	3	12329279	rs183181489	2022-10-24	34321204	Harrison S	2021-07-28	Sci Adv	www.ncbi.nlm.nih.gov/pubmed/34321204	Testosterone and socioeconomic position: Mendelian randomization in 306,248 men and women in UK Biobank.	Albumin levels	158,000 British ancestry women	NA	3p25.2		PPARG			ENSG00000132170	NA	NA	rs183181489-C	rs183181489	0	183181489	intron_variant	0	0.24	2e-10	9.69897		0.09	[0.063-0.117] g/L decrease	Affymetrix [NR] (imputed)	N
5	rs11128596	3	12334332	rs35080475	2020-04-17	31669095	Zhu Z	2019-10-24	J Allergy Clin Immunol	www.ncbi.nlm.nih.gov/pubmed/31669095	Shared Genetic and Experimental Links between Obesity-Related Traits and Asthma Subtypes in UK Biobank.	Waist circumference adjusted for body mass index	457,690 European ancestry individuals	NA	3p25.2	NR	PPARG			ENSG00000132170	NA	NA	rs35080475-?	rs35080475	0	35080475	intron_variant	0	NR	3e-08	7.52288		NA		Affymetrix [~ 8270000] (imputed)	N
5	rs11128596	3	12334352	rs35958630	2020-04-17	31669095	Zhu Z	2019-10-24	J Allergy Clin Immunol	www.ncbi.nlm.nih.gov/pubmed/31669095	Shared Genetic and Experimental Links between Obesity-Related Traits and Asthma Subtypes in UK Biobank.	Waist-to-hip ratio adjusted for BMI	457,690 European ancestry individuals	NA	3p25.2	NR	PPARG			ENSG00000132170	NA	NA	rs35958630-?	rs35958630	0	35958630	intron_variant	0	NR	3e-08	7.52288		NA		Affymetrix [~ 8270000] (imputed)	N
5	rs11128596	3	12334991	rs2960422	2017-08-30	27863252	Astle WJ	2016-11-17	Cell	www.ncbi.nlm.nih.gov/pubmed/27863252	The Allelic Landscape of Human Blood Cell Trait Variation and Links to Common Complex Disease.	Eosinophil counts	172,275 European ancestry individuals	NA	3p25.2	PPARG	PPARG			ENSG00000132170	NA	NA	rs2960422-A	rs2960422	0	2960422	intron_variant	0	0.602	1e-18	18		0.0321328	[0.025-0.039] unit decrease	Affymetrix [~ 2500000] (imputed)	N
5	rs11128596	3	12334991	rs2960422	2017-08-30	27863252	Astle WJ	2016-11-17	Cell	www.ncbi.nlm.nih.gov/pubmed/27863252	The Allelic Landscape of Human Blood Cell Trait Variation and Links to Common Complex Disease.	Eosinophil percentage of granulocytes	170,536 European ancestry individuals	NA	3p25.2	PPARG	PPARG			ENSG00000132170	NA	NA	rs2960422-A	rs2960422	0	2960422	intron_variant	0	0.6019	5e-16	15.301		0.0296023	[0.022-0.037] unit decrease	Affymetrix [~ 2500000] (imputed)	N
5	rs11128596	3	12334991	rs2960422	2017-08-30	27863252	Astle WJ	2016-11-17	Cell	www.ncbi.nlm.nih.gov/pubmed/27863252	The Allelic Landscape of Human Blood Cell Trait Variation and Links to Common Complex Disease.	Neutrophil percentage of granulocytes	170,672 European ancestry individuals	NA	3p25.2	PPARG	PPARG			ENSG00000132170	NA	NA	rs2960422-A	rs2960422	0	2960422	intron_variant	0	0.6019	2e-13	12.699		0.0269276	[0.02-0.034] unit increase	Affymetrix [~ 2500000] (imputed)	N
5	rs11128596	3	12334991	rs2960422	2020-09-18	32888494	Vuckovic D	2020-09-01	Cell	www.ncbi.nlm.nih.gov/pubmed/32888494	The Polygenic and Monogenic Basis of Blood Traits and Diseases.	Eosinophil counts	408,112 British individuals	NA	3p25.2	PPARG	PPARG			ENSG00000132170	NA	NA	rs2960422-A	rs2960422	0	2960422	intron_variant	0	0.602359	3e-19	18.5229		0.0222841	[0.017-0.027] unit decrease	Affymetrix [93095623] (imputed)	N
5	rs11128596	3	12334991	rs2960422	2020-09-18	32888494	Vuckovic D	2020-09-01	Cell	www.ncbi.nlm.nih.gov/pubmed/32888494	The Polygenic and Monogenic Basis of Blood Traits and Diseases.	Eosinophil percentage of white cells	408,112 British individuals	NA	3p25.2	PPARG	PPARG			ENSG00000132170	NA	NA	rs2960422-A	rs2960422	0	2960422	intron_variant	0	0.602339	2e-29	28.699		0.0259788	[0.021-0.03] unit decrease	Affymetrix [93095623] (imputed)	N
5	rs11128596	3	12334991	rs2960422	2018-10-19	30093612	O'Mara TA	2018-08-09	Nat Commun	www.ncbi.nlm.nih.gov/pubmed/30093612	Identification of nine new susceptibility loci for endometrial cancer.	Endometrial cancer	12,906 European ancestry cases, 108,979 European ancestry controls	NA	3p25.2	PPARG	PPARG			ENSG00000132170	NA	NA	rs2960422-A	rs2960422	0	2960422	intron_variant	0	0.6	5e-07	6.30103		1.08	[1.05-1.12]	Affymetrix, Illumina [~ 11700000] (imputed)	N
5	rs11128596	3	12334991	rs2960422	2018-10-19	30093612	O'Mara TA	2018-08-09	Nat Commun	www.ncbi.nlm.nih.gov/pubmed/30093612	Identification of nine new susceptibility loci for endometrial cancer.	Endometrial cancer (endometrioid histology)	8,758 European ancestry cases, 46,126 European ancestry controls	NA	3p25.2	PPARG	PPARG			ENSG00000132170	NA	NA	rs2960422-A	rs2960422	0	2960422	intron_variant	0	0.600616	6e-07	6.22185		1.1	[1.06-1.14]	Affymetrix, Illumina [~ 11700000] (imputed)	N
5	rs11128596	3	12334991	rs2960422	2019-02-08	30595370	Kichaev G	2018-12-27	Am J Hum Genet	www.ncbi.nlm.nih.gov/pubmed/30595370	Leveraging Polygenic Functional Enrichment to Improve GWAS Power.	Eosinophil counts	approximately 440,000 European ancestry individuals	NA	3p25.2		PPARG			ENSG00000132170	NA	NA	rs2960422-?	rs2960422	0	2960422	intron_variant	0	NR	2e-44	43.699		NA		NR [~ 8900000] (imputed)	N
5	rs11128596	3	12334991	rs2960422	2021-12-14	34594039	Sakaue S	2021-09-30	Nat Genet	www.ncbi.nlm.nih.gov/pubmed/34594039	A cross-population atlas of genetic associations for 220 human phenotypes.	Eosinophil counts	349,856 European ancestry individuals, 93,063 East Asian ancestry individuals	NA	3p25.2		PPARG			ENSG00000132170	NA	NA	rs2960422-A	rs2960422	0	2960422	intron_variant	0	NR	2e-34	33.699		0.0203	[0.017-0.024] unit decrease	Affymetrix, Illumina [20529668] (imputed)	N
5	rs11128596	3	12335081	rs2920505	2020-09-21	32888493	Chen MH	2020-09-01	Cell	www.ncbi.nlm.nih.gov/pubmed/32888493	Trans-ethnic and Ancestry-Specific Blood-Cell Genetics in 746,667 Individuals from 5 Global Populations.	Eosinophil counts	474,237 European ancestry individuals	NA	3p25.2	NR	PPARG			ENSG00000132170	NA	NA	rs2920505-A	rs2920505	0	2920505	intron_variant	0	0.601796	9e-49	48.0458		0.029644	[0.026-0.034] SD unit decrease	Affymetrix, Illumina [50000174] (imputed)	N
5	rs11128596	3	12335081	rs2920505	2020-09-21	32888493	Chen MH	2020-09-01	Cell	www.ncbi.nlm.nih.gov/pubmed/32888493	Trans-ethnic and Ancestry-Specific Blood-Cell Genetics in 746,667 Individuals from 5 Global Populations.	Eosinophil counts	583,850 African American or Afro-Caribbean, African ancestry, European ancestry, East Asian ancestry, Hispanic or Latin American and South Asian ancestry individuals	NA	3p25.2	NR	PPARG			ENSG00000132170	NA	NA	rs2920505-A	rs2920505	0	2920505	intron_variant	0	0.585538	1e-48	48		NA		Affymetrix, Illumina [19872809] (imputed)	N
5	rs35240997	3	12359049	rs2067819	2021-10-18	34050765	Zhang L	2021-05-29	J Clin Endocrinol Metab	www.ncbi.nlm.nih.gov/pubmed/34050765	Joint genome-wide association analyses identified 49 novel loci for age at natural menopause.	Age at menopause	181,219 European ancestry individuals	NA	3p25.2		PPARG			ENSG00000132170	NA	NA	rs2067819-A	rs2067819	0	2067819	intron_variant	0	0.19	1e-09	9		0.1	unit increase	Illumina [2398641] (imputed)	N
5	rs35240997	3	12359049	rs2067819	2021-10-18	34050765	Zhang L	2021-05-29	J Clin Endocrinol Metab	www.ncbi.nlm.nih.gov/pubmed/34050765	Joint genome-wide association analyses identified 49 novel loci for age at natural menopause.	Age at menopause	181,219 European ancestry individuals, 43,861 East Asian ancestry individuals	NA	3p25.2		PPARG			ENSG00000132170	NA	NA	rs2067819-A	rs2067819	0	2067819	intron_variant	0	0.19	4e-09	8.39794		0.09	unit increase	Illumina [2093892] (imputed)	N
5	rs35240997	3	12359049	rs2067819	2021-12-14	34594039	Sakaue S	2021-09-30	Nat Genet	www.ncbi.nlm.nih.gov/pubmed/34594039	A cross-population atlas of genetic associations for 220 human phenotypes.	Triglycerides	343,992 European ancestry individuals, 111,667 East Asian ancestry individuals	NA	3p25.2		PPARG			ENSG00000132170	NA	NA	rs2067819-A	rs2067819	0	2067819	intron_variant	0	NR	1e-16	16		0.0228	[0.018-0.028] unit decrease	Affymetrix, Illumina [20531459] (imputed)	N
5	rs11719186	3	12364413	rs12631322	2021-12-14	34594039	Sakaue S	2021-09-30	Nat Genet	www.ncbi.nlm.nih.gov/pubmed/34594039	A cross-population atlas of genetic associations for 220 human phenotypes.	Hematocrit	350,475 European ancestry individuals, 153,015 East Asian ancestry individuals	NA	3p25.2		PPARG			ENSG00000132170	NA	NA	rs12631322-G	rs12631322	0	12631322	intron_variant	0	NR	2e-22	21.699		0.0187	[0.015-0.022] unit decrease	Affymetrix, Illumina [20538534] (imputed)	N
5	rs11719186	3	12368233	rs4073770	2020-06-17	32327693	Oskarsson GR	2020-04-23	Commun Biol	www.ncbi.nlm.nih.gov/pubmed/32327693	Predicted loss and gain of function mutations in ACO1 are associated with erythropoiesis.	Hemoglobin levels	684,122 European ancestry individuals	NA	3p25.2	PPARG	PPARG			ENSG00000132170	NA	NA	rs4073770-T	rs4073770	0	4073770	intron_variant	0		2e-23	22.699		0.025	[NR] unit decrease	Affymetrix, Illumina [43000000] (imputed)	N
5	rs11719186	3	12368233	rs4073770	2017-08-30	27863252	Astle WJ	2016-11-17	Cell	www.ncbi.nlm.nih.gov/pubmed/27863252	The Allelic Landscape of Human Blood Cell Trait Variation and Links to Common Complex Disease.	Hemoglobin concentration	172,925 European ancestry individuals	NA	3p25.2	PPARG	PPARG			ENSG00000132170	NA	NA	rs4073770-T	rs4073770	0	4073770	intron_variant	0	0.2482	1e-09	9		0.0251759	[0.017-0.033] unit decrease	Affymetrix [~ 2500000] (imputed)	N
5	rs11719186	3	12371082	rs12496005	2020-09-21	32888493	Chen MH	2020-09-01	Cell	www.ncbi.nlm.nih.gov/pubmed/32888493	Trans-ethnic and Ancestry-Specific Blood-Cell Genetics in 746,667 Individuals from 5 Global Populations.	Hematocrit	562,259 European ancestry individuals	NA	3p25.2	NR	PPARG			ENSG00000132170	NA	NA	rs12496005-C	rs12496005	0	12496005	intron_variant	0	0.24294	3e-26	25.5229		0.022827	[0.019-0.027] SD unit decrease	Affymetrix, Illumina [50640577] (imputed)	N
5	rs3885307	3	12376414	rs3885307	2020-09-21	32888493	Chen MH	2020-09-01	Cell	www.ncbi.nlm.nih.gov/pubmed/32888493	Trans-ethnic and Ancestry-Specific Blood-Cell Genetics in 746,667 Individuals from 5 Global Populations.	Hematocrit	737,823 African American or Afro-Caribbean, African ancestry, European ancestry, East Asian ancestry, Hispanic or Latin American and South Asian ancestry individuals	NA	3p25.2	NR	PPARG			ENSG00000132170	NA	NA	rs3885307-G	rs3885307	0	3885307	intron_variant	0	0.254485	4e-25	24.3979		NA		Affymetrix, Illumina [24558453] (imputed)	N
5	rs3885307	3	12376414	rs3885307	2020-09-21	32888493	Chen MH	2020-09-01	Cell	www.ncbi.nlm.nih.gov/pubmed/32888493	Trans-ethnic and Ancestry-Specific Blood-Cell Genetics in 746,667 Individuals from 5 Global Populations.	Hemoglobin concentration	746,431 African American or Afro-Caribbean, African ancestry, European ancestry, East Asian ancestry, Hispanic or Latin American and South Asian ancestry individuals	NA	3p25.2	NR	PPARG			ENSG00000132170	NA	NA	rs3885307-G	rs3885307	0	3885307	intron_variant	0	0.25542	7e-36	35.1549		NA		Affymetrix, Illumina [24653286] (imputed)	N
5	rs35240997	3	12379351	rs35240997	2020-09-18	32888494	Vuckovic D	2020-09-01	Cell	www.ncbi.nlm.nih.gov/pubmed/32888494	The Polygenic and Monogenic Basis of Blood Traits and Diseases.	Hematocrit	408,112 British individuals	NA	3p25.2	PPARG	PPARG			ENSG00000132170	NA	NA	rs35240997-G	rs35240997	0	35240997	intron_variant	0	0.213827	2e-28	27.699		0.0302639	[0.025-0.036] unit decrease	Affymetrix [93095623] (imputed)	N
5	rs35240997	3	12379351	rs35240997	2020-09-18	32888494	Vuckovic D	2020-09-01	Cell	www.ncbi.nlm.nih.gov/pubmed/32888494	The Polygenic and Monogenic Basis of Blood Traits and Diseases.	Hemoglobin	408,112 British individuals	NA	3p25.2	PPARG	PPARG			ENSG00000132170	NA	NA	rs35240997-G	rs35240997	0	35240997	intron_variant	0	0.213828	2e-32	31.699		0.0319541	[0.027-0.037] unit decrease	Affymetrix [93095623] (imputed)	N
5	rs35240997	3	12379351	rs35240997	2020-09-21	32888493	Chen MH	2020-09-01	Cell	www.ncbi.nlm.nih.gov/pubmed/32888493	Trans-ethnic and Ancestry-Specific Blood-Cell Genetics in 746,667 Individuals from 5 Global Populations.	Hemoglobin concentration	563,946 European ancestry individuals	NA	3p25.2	NR	PPARG			ENSG00000132170	NA	NA	rs35240997-G	rs35240997	0	35240997	intron_variant	0	0.215613	2e-37	36.699		0.028625	[0.024-0.033] SD unit decrease	Affymetrix, Illumina [50638016] (imputed)	N
5	rs35240997	3	12379351	rs35240997	2018-11-26	30275531	Klarin D	2018-10-01	Nat Genet	www.ncbi.nlm.nih.gov/pubmed/30275531	Genetics of blood lipids among ~300,000 multi-ethnic participants of the Million Veteran Program.	HDL cholesterol	215,551 European ancestry individuals, 57,332 African American individuals, 24,743 Hispanic individuals	Up to 319,677 individuals	3p25.2	PPARG	PPARG			ENSG00000132170	NA	NA	rs35240997-A	rs35240997	0	35240997	intron_variant	0	0.7924	1e-13	13		0.0256	[0.019-0.032] mg dl-1 decrease	Affymetrix [up to 31400000] (imputed)	N
5	rs35240997	3	12379351	rs35240997	2020-09-21	32888493	Chen MH	2020-09-01	Cell	www.ncbi.nlm.nih.gov/pubmed/32888493	Trans-ethnic and Ancestry-Specific Blood-Cell Genetics in 746,667 Individuals from 5 Global Populations.	Red blood cell count	545,203 European ancestry individuals	NA	3p25.2	NR	PPARG			ENSG00000132170	NA	NA	rs35240997-G	rs35240997	0	35240997	intron_variant	0	0.215335	7e-32	31.1549		0.026404	[0.022-0.031] SD unit decrease	Affymetrix, Illumina [50628390] (imputed)	N
5	rs35240997	3	12379351	rs35240997	2020-09-21	32888493	Chen MH	2020-09-01	Cell	www.ncbi.nlm.nih.gov/pubmed/32888493	Trans-ethnic and Ancestry-Specific Blood-Cell Genetics in 746,667 Individuals from 5 Global Populations.	Red blood cell count	727,624 African American or Afro-Caribbean, African ancestry, European ancestry, East Asian ancestry, Hispanic or Latin American and South Asian ancestry individuals	NA	3p25.2	NR	PPARG			ENSG00000132170	NA	NA	rs35240997-G	rs35240997	0	35240997	intron_variant	0	0.176413	5e-32	31.301		NA		Affymetrix, Illumina [24332387] (imputed)	N
5	rs35240997	3	12379351	rs35240997	2019-02-08	30595370	Kichaev G	2018-12-27	Am J Hum Genet	www.ncbi.nlm.nih.gov/pubmed/30595370	Leveraging Polygenic Functional Enrichment to Improve GWAS Power.	Red blood cell count	approximately 445,000 European ancestry individuals	NA	3p25.2		PPARG			ENSG00000132170	NA	NA	rs35240997-?	rs35240997	0	35240997	intron_variant	0	NR	2e-30	29.699		NA		NR [~ 8900000] (imputed)	N
5	rs35240997	3	12379351	rs35240997	2020-09-18	32888494	Vuckovic D	2020-09-01	Cell	www.ncbi.nlm.nih.gov/pubmed/32888494	The Polygenic and Monogenic Basis of Blood Traits and Diseases.	Red blood cell count	408,112 British individuals	NA	3p25.2	PPARG	PPARG			ENSG00000132170	NA	NA	rs35240997-G	rs35240997	0	35240997	intron_variant	0	0.213821	3e-21	20.5229		0.0256043	[0.02-0.031] unit decrease	Affymetrix [93095623] (imputed)	N
5	rs35240997	3	12379351	rs35240997	2021-12-14	34594039	Sakaue S	2021-09-30	Nat Genet	www.ncbi.nlm.nih.gov/pubmed/34594039	A cross-population atlas of genetic associations for 220 human phenotypes.	Red blood cell count	350,475 European ancestry individuals, 153,512 East Asian ancestry individuals	NA	3p25.2		PPARG			ENSG00000132170	NA	NA	rs35240997-G	rs35240997	0	35240997	intron_variant	0	NR	4e-21	20.3979		0.0226	[0.018-0.027] unit decrease	Affymetrix, Illumina [20538708] (imputed)	N
5	rs35240997	3	12379351	rs35240997	2021-12-14	34594039	Sakaue S	2021-09-30	Nat Genet	www.ncbi.nlm.nih.gov/pubmed/34594039	A cross-population atlas of genetic associations for 220 human phenotypes.	Hemoglobin	350,474 European ancestry individuals, 152,447 East Asian ancestry individuals	NA	3p25.2		PPARG			ENSG00000132170	NA	NA	rs35240997-G	rs35240997	0	35240997	intron_variant	0	NR	1e-28	28		0.0248	[0.02-0.029] unit decrease	Affymetrix, Illumina [20538521] (imputed)	N
5	rs7638903	3	12383714	rs7638903	2022-11-17	34887591	Graham SE	2021-12-09	Nature	www.ncbi.nlm.nih.gov/pubmed/34887591	The power of genetic diversity in genome-wide association studies of lipids.	Triglyceride levels	40,963 South Asian ancestry individuals, 48,057 Hispanic individuals, 99,432 Admixed African or African ancestry individuals, 146,492 East Asian ancestry individuals, 1,320,016 European ancestry individuals	NA	3p25.2		PPARG			ENSG00000132170	NA	NA	rs7638903-?	rs7638903	0	7638903	intron_variant	0	NR	7e-36	35.1549		NA		NR [52000000] (imputed)	N
5	rs7638903	3	12385828	rs11128603	2012-11-28	22990020	Huang J	2012-09-18	Blood	www.ncbi.nlm.nih.gov/pubmed/22990020	Genome-wide association study for circulating levels of PAI-1 provides novel insights into its regulation.	Plasminogen activator inhibitor type 1 levels (PAI-1)	19,599 European ancestry individuals	10,764 European ancestry individuals	3p25.2	PPARG	PPARG			ENSG00000132170	NA	NA	rs11128603-?	rs11128603	0	11128603	intron_variant	0	NR	9e-08	7.04576		0.066	[NR] unit increase	Affymetrix, Illumina [2445683] (imputed)	N
5	rs7638903	3	12385828	rs11128603	2021-02-17	33356394	Gill D	2020-12-28	Hypertension	www.ncbi.nlm.nih.gov/pubmed/33356394	Urate, Blood Pressure, and Cardiovascular Disease: Evidence From Mendelian Randomization and Meta-Analysis of Clinical Trials.	Urate levels	454,183 European ancestry individuals	NA	3p25.2	NR	PPARG			ENSG00000132170	NA	NA	rs11128603-A	rs11128603	0	11128603	intron_variant	0	0.88	3e-14	13.5229		0.0218	[0.016-0.027] unit increase	NR [NR]	N
5	rs7638903	3	12385828	rs11128603	2022-07-20	35285134	Temprano-Sagrera G	2022-03-14	J Thromb Haemost	www.ncbi.nlm.nih.gov/pubmed/35285134	Multi-phenotype analyses of hemostatic traits with cardiovascular events reveal novel genetic associations.	Fibrinogen levels or plasminogen activator inhibitor 1 levels (pleiotropy)	120,246 European ancestry individuals with fibrinogen measurements, 19,599 European ancestry individuals with PAI1 measurements	NA	3p25.2		PPARG			ENSG00000132170	NA	NA	rs11128603-?	rs11128603	0	11128603	intron_variant	0	NR	1e-10	10		NA		NR [NR]	N
5	rs7638903	3	12385828	rs11128603	2021-12-14	34594039	Sakaue S	2021-09-30	Nat Genet	www.ncbi.nlm.nih.gov/pubmed/34594039	A cross-population atlas of genetic associations for 220 human phenotypes.	Serum uric acid levels	343,836 European ancestry individuals, 129,405 East Asian ancestry individuals	NA	3p25.2		PPARG			ENSG00000132170	NA	NA	rs11128603-G	rs11128603	0	11128603	intron_variant	0	NR	9e-12	11.0458		0.0203	[0.014-0.026] unit decrease	Affymetrix, Illumina [20535231] (imputed)	N
5	rs7638903	3	12388409	rs7610055	2020-11-04	33097823	Pei YF	2020-10-23	Commun Biol	www.ncbi.nlm.nih.gov/pubmed/33097823	The genetic architecture of appendicular lean mass characterized by association analysis in the UK Biobank study.	Appendicular lean mass	450,243 European ancestry individuals	NA	3p25.2	PPARG	PPARG			ENSG00000132170	NA	NA	rs7610055-A	rs7610055	0	7610055	intron_variant	0	0.1207	4e-38	37.3979		0.0373	[0.032-0.043] unit decrease	Affymetrix [18391927] (imputed)	N
5	rs7638903	3	12389313	rs17036326	2020-12-14	32042192	Ruth KS	2020-02-10	Nat Med	www.ncbi.nlm.nih.gov/pubmed/32042192	Using human genetics to understand the disease impacts of testosterone in men and women.	Sex hormone-binding globulin levels	180,726 European ancestry men	NA	3p25.2	NR	PPARG			ENSG00000132170	NA	NA	rs17036326-G	rs17036326	0	17036326	intron_variant	0	0.121764	1e-18	18		0.0170022	[0.013-0.021] unit increase	Affymetrix [16582614] (imputed)	N
5	rs7638903	3	12389313	rs17036326	2020-12-14	32042192	Ruth KS	2020-02-10	Nat Med	www.ncbi.nlm.nih.gov/pubmed/32042192	Using human genetics to understand the disease impacts of testosterone in men and women.	Sex hormone-binding globulin levels adjusted for BMI	180,094 European ancestry men	NA	3p25.2	NR	PPARG			ENSG00000132170	NA	NA	rs17036326-G	rs17036326	0	17036326	intron_variant	0	0.121764	1e-26	26		0.0194341	[0.016-0.023] unit increase	Affymetrix [16582621] (imputed)	N
5	rs7638903	3	12389313	rs17036326	2022-10-24	34321204	Harrison S	2021-07-28	Sci Adv	www.ncbi.nlm.nih.gov/pubmed/34321204	Testosterone and socioeconomic position: Mendelian randomization in 306,248 men and women in UK Biobank.	Albumin levels	158,000 British ancestry women	NA	3p25.2		PPARG			ENSG00000132170	NA	NA	rs17036326-G	rs17036326	0	17036326	intron_variant	0	0.12	1e-15	15		0.15	[0.11-0.19] g/L decrease	Affymetrix [NR] (imputed)	N
5	rs7638903	3	12389313	rs17036326	2022-10-24	34321204	Harrison S	2021-07-28	Sci Adv	www.ncbi.nlm.nih.gov/pubmed/34321204	Testosterone and socioeconomic position: Mendelian randomization in 306,248 men and women in UK Biobank.	Albumin levels	104,632 British ancestry post-menopausal women	NA	3p25.2		PPARG			ENSG00000132170	NA	NA	rs17036326-G	rs17036326	0	17036326	intron_variant	0	0.12	3e-15	14.5229		0.18	[0.14-0.22] g/L decrease	Affymetrix [NR] (imputed)	N
5	rs7638903	3	12390484	rs17036328	2021-01-28	32339537	Roberts V	2020-04-24	J Invest Dermatol	www.ncbi.nlm.nih.gov/pubmed/32339537	Genome wide association study identifies genetic associations with perceived age.	Youthful appearance (self-reported)	423,992 European ancestry individuals	NA	3p25.2	PPARG	PPARG			ENSG00000132170	NA	NA	rs17036328-T	rs17036328	0	17036328	intron_variant	0	0.879183	5e-09	8.30103		1.03964	NR	Affymetrix [~ 9600000] (imputed)	N
5	rs7638903	3	12390484	rs17036328	2017-02-24	27416945	Walford GA	2016-07-14	Diabetes	www.ncbi.nlm.nih.gov/pubmed/27416945	Genome-Wide Association Study of the Modified Stumvoll Insulin Sensitivity Index Identifies BCL2 and FAM19A2 as Novel Insulin Sensitivity Loci.	Modified Stumvoll Insulin Sensitivity Index (model adjusted for BMI)	16,753 European ancestry individuals	13,354 European ancestry individuals	3p25.2	PPARG	PPARG			ENSG00000132170	NA	NA	rs17036328-T	rs17036328	0	17036328	intron_variant	0	NR	1e-06	6		0.07	[0.050-0.090] unit decrease	Affymetrix, Illumina [up to 2400000] (imputed)	N
5	rs7638903	3	12390484	rs17036328	2019-06-17	25631608	Wessel J	2015-01-29	Nat Commun	www.ncbi.nlm.nih.gov/pubmed/25631608	Low-frequency and rare exome chip variants associate with fasting glucose and type 2 diabetes susceptibility.	Fasting blood insulin	35,380 European ancestry non-diabetic individuals, 12,738 African American non-diabetic individuals	NA	3p25.2	PPARG	PPARG			ENSG00000132170	NA	NA	rs17036328-G	rs17036328	0	17036328	intron_variant	0	0.103234	7e-13	12.1549		0.031257	[0.023-0.04] unit decrease	Illumina [197481]	N
5	rs7638903	3	12390484	rs17036328	2022-09-08	35810165	Westerman KE	2022-07-09	Nat Commun	www.ncbi.nlm.nih.gov/pubmed/35810165	Variance-quantitative trait loci enable systematic discovery of gene-environment interactions for cardiometabolic serum biomarkers.	Alanine aminotransferase levels	5,694 African ancestry individuals, 1,988 East Asian ancestry individuals, 336,298 European ancestry individuals, 6,036 South Asian ancestry individuals	NA	3p25.2		PPARG			ENSG00000132170	NA	NA	rs17036328-?	rs17036328	0	17036328	intron_variant	0	NR	9e-12	11.0458		NA		NR [9487345] (imputed)	N
5	rs7638903	3	12392272	rs7649970	2019-11-27	31453325	Wang H	2019-08-14	Sci Adv	www.ncbi.nlm.nih.gov/pubmed/31453325	Genotype-by-environment interactions inferred from genetic effects on phenotypic variability in the UK Biobank.	Waist circumference variance	347,158 European ancestry individuals	NA	3p25.2	PPARG	PPARG			ENSG00000132170	NA	NA	rs7649970-?	rs7649970	0	7649970	intron_variant	0	NR	6e-10	9.22185		NA		NR [5554549] (imputed)	N
5	rs7638903	3	12392272	rs7649970	2019-11-27	31453325	Wang H	2019-08-14	Sci Adv	www.ncbi.nlm.nih.gov/pubmed/31453325	Genotype-by-environment interactions inferred from genetic effects on phenotypic variability in the UK Biobank.	Waist circumference	347,158 European ancestry individuals	NA	3p25.2	PPARG	PPARG			ENSG00000132170	NA	NA	rs7649970-?	rs7649970	0	7649970	intron_variant	0	NR	5e-10	9.30103		NA		NR [5554549] (imputed)	N
5	rs7638903	3	12392272	rs7649970	2019-09-23	31501611	Karlsson T	2019-09-09	Nat Med	www.ncbi.nlm.nih.gov/pubmed/31501611	Contribution of genetics to visceral adiposity and its relation to cardiovascular and metabolic disease.	Predicted visceral adipose tissue	325,153 British ancestry individuals	NA	3p25.2	NR	PPARG			ENSG00000132170	NA	NA	rs7649970-T	rs7649970	0	7649970	intron_variant	0	0.1208	2e-11	10.699		0.0254853	[0.018-0.033] unit increase	Affymetrix [10549349] (imputed)	N
5	rs3885307	3	12395958	rs7615916	2017-08-30	27863252	Astle WJ	2016-11-17	Cell	www.ncbi.nlm.nih.gov/pubmed/27863252	The Allelic Landscape of Human Blood Cell Trait Variation and Links to Common Complex Disease.	Eosinophil percentage of white cells	172,378 European ancestry individuals	NA	3p25.2	PPARG	PPARG			ENSG00000132170	NA	NA	rs7615916-A	rs7615916	0	7615916	intron_variant	0	0.2466	2e-16	15.699		0.0343577	[0.026-0.043] unit increase	Affymetrix [~ 2500000] (imputed)	N
5	rs3856806	3	12475557	rs3856806	2022-06-20	35386118	Homann J	2022-03-21	Front Aging Neurosci	www.ncbi.nlm.nih.gov/pubmed/35386118	Genome-Wide Association Study of Alzheimer's Disease Brain Imaging Biomarkers and Neuropsychological Phenotypes in the European Medical Information Framework for Alzheimer's Disease Multimodal Biomarker Discovery Dataset.	Global cognition (Mini Mental State Examination)	867 European ancestry individuals	NA	3p25.2		PPARG			ENSG00000132170	NA	NA	rs3856806-T	rs3856806	0	3856806	synonymous_variant	0	0.109385	3e-06	5.52288		1.05493	[0.62-1.49] unit increase	Illumina [7464105] (imputed)	N
5	rs3856806	3	12475557	rs3856806	2021-06-29	33462484	Sinnott-Armstrong N	2021-01-18	Nat Genet	www.ncbi.nlm.nih.gov/pubmed/33462484	Genetics of 35 blood and urine biomarkers in the UK Biobank.	Serum albumin levels	313,032 European ancestry individuals, 5,573 African ancestry individuals, 6,687 South Asian ancestry individuals	NA	3p25.2	NR	PPARG			ENSG00000132170	NA	NA	rs3856806-T	rs3856806	0	3856806	synonymous_variant	0	NR	1e-14	14		0.0291	[0.022-0.037] unit decrease	Affymetrix [9000000] (imputed)	N
5	rs3856806	3	12475557	rs3856806	2021-08-24	34021172	Christakoudi S	2021-05-21	Sci Rep	www.ncbi.nlm.nih.gov/pubmed/34021172	GWAS of allometric body-shape indices in UK Biobank identifies loci suggesting associations with morphogenesis, organogenesis, adrenal cell renewal and cancer.	Waist-to-hip ratio adjusted for BMI	219,872 British ancestry women	NA	3p25.2	PPARG	PPARG			ENSG00000132170	NA	NA	rs3856806-T	rs3856806	0	3856806	synonymous_variant	0	NR	2e-08	7.69897		0.0236796	[0.015-0.032] unit increase	Affymetrix [319769] (imputed)	N
5	rs3856806	3	12475557	rs3856806	2021-08-24	34021172	Christakoudi S	2021-05-21	Sci Rep	www.ncbi.nlm.nih.gov/pubmed/34021172	GWAS of allometric body-shape indices in UK Biobank identifies loci suggesting associations with morphogenesis, organogenesis, adrenal cell renewal and cancer.	Waist-hip index	219,872 British ancestry women	NA	3p25.2	PPARG	PPARG			ENSG00000132170	NA	NA	rs3856806-T	rs3856806	0	3856806	synonymous_variant	0	NR	2e-08	7.69897		0.0239658	[0.016-0.032] unit increase	Affymetrix [319769] (imputed)	N
5	rs11705805	3	12511512	rs1151988	2018-06-29	28714469	Langefeld CD	2017-07-17	Nat Commun	www.ncbi.nlm.nih.gov/pubmed/28714469	Transancestral mapping and genetic load in systemic lupus erythematosus.	Systemic lupus erythematosus	6,748 European ancestry cases, 11,516 European ancestry controls, 2,970 African American cases, 2,452 African American controls, 1,872 Hispanic cases, 2,016 Hispanic controls	NA	3p25.2	PPARG, TSEN2	PPARG - TSEN2	ENSG00000132170	ENSG00000154743		35657	14408	rs1151988-?	rs1151988	0	1151988	intergenic_variant	1	NR	9e-06	5.04576		1.11111	[1.05-1.16]	Illumina [at least 5000000] (imputed)	N
5	rs11705805	3	12517103	rs1797885	2017-08-30	27863252	Astle WJ	2016-11-17	Cell	www.ncbi.nlm.nih.gov/pubmed/27863252	The Allelic Landscape of Human Blood Cell Trait Variation and Links to Common Complex Disease.	Immature fraction of reticulocytes	170,548 European ancestry individuals	NA	3p25.2	intergenic	PPARG - TSEN2	ENSG00000132170	ENSG00000154743		41248	8817	rs1797885-A	rs1797885	0	1797885	intergenic_variant	1	0.5837	3e-10	9.52288		0.0226606	[0.016-0.03] unit decrease	Affymetrix [~ 2500000] (imputed)	N
5	rs11705805	3	12601941	rs2596820	2019-02-08	30595370	Kichaev G	2018-12-27	Am J Hum Genet	www.ncbi.nlm.nih.gov/pubmed/30595370	Leveraging Polygenic Functional Enrichment to Improve GWAS Power.	Red cell distribution width	approximately 445,000 European ancestry individuals	NA	3p25.2		MKRN2OS, MKRN2			ENSG00000225526, ENSG00000075975	NA	NA	rs2596820-?	rs2596820	0	2596820	intron_variant	0	NR	3e-18	17.5229		NA		NR [~ 8900000] (imputed)	N
5	rs11705805	3	12610732	rs1986068	2021-06-29	33462484	Sinnott-Armstrong N	2021-01-18	Nat Genet	www.ncbi.nlm.nih.gov/pubmed/33462484	Genetics of 35 blood and urine biomarkers in the UK Biobank.	Cystatin C levels	342,399 European ancestry individuals, 6,015 African ancestry individuals, 7,338 South Asian ancestry individuals	NA	3p25.2	NR	MKRN2			ENSG00000075975	NA	NA	rs1986068-C	rs1986068	0	1986068	non_coding_transcript_exon_variant	0	NR	4e-09	8.39794		0.0141	[0.0094-0.0188] unit increase	Affymetrix [9000000] (imputed)	N
5	rs11705805	3	12611269	rs1962515	2021-08-24	34021172	Christakoudi S	2021-05-21	Sci Rep	www.ncbi.nlm.nih.gov/pubmed/34021172	GWAS of allometric body-shape indices in UK Biobank identifies loci suggesting associations with morphogenesis, organogenesis, adrenal cell renewal and cancer.	Hip index	219,872 British ancestry women	NA	3p25.2	MKRN2	MKRN2			ENSG00000075975	NA	NA	rs1962515-T	rs1962515	0	1962515	non_coding_transcript_exon_variant	0	NR	4e-11	10.3979		0.0197309	[0.014-0.026] unit decrease	Affymetrix [321788] (imputed)	N
5	rs11705805	3	12624070	rs15997	2021-08-24	34021172	Christakoudi S	2021-05-21	Sci Rep	www.ncbi.nlm.nih.gov/pubmed/34021172	GWAS of allometric body-shape indices in UK Biobank identifies loci suggesting associations with morphogenesis, organogenesis, adrenal cell renewal and cancer.	Waist-to-hip ratio adjusted for BMI	219,872 British ancestry women	NA	3p25.2	MKRN2	MKRN2			ENSG00000075975	NA	NA	rs15997-C	rs15997	0	15997	3_prime_UTR_variant	0	NR	4e-10	9.39794		0.0178475	[0.012-0.023] unit increase	Affymetrix [319769] (imputed)	N
5	rs11705805	3	12624070	rs15997	2021-08-24	34021172	Christakoudi S	2021-05-21	Sci Rep	www.ncbi.nlm.nih.gov/pubmed/34021172	GWAS of allometric body-shape indices in UK Biobank identifies loci suggesting associations with morphogenesis, organogenesis, adrenal cell renewal and cancer.	Waist-hip index	219,872 British ancestry women	NA	3p25.2	MKRN2	MKRN2			ENSG00000075975	NA	NA	rs15997-C	rs15997	0	15997	3_prime_UTR_variant	0	NR	9e-11	10.0458		0.0184968	[0.013-0.024] unit increase	Affymetrix [319769] (imputed)	N
6	rs7639267	3	52551284	rs67409736	2021-08-24	34021172	Christakoudi S	2021-05-21	Sci Rep	www.ncbi.nlm.nih.gov/pubmed/34021172	GWAS of allometric body-shape indices in UK Biobank identifies loci suggesting associations with morphogenesis, organogenesis, adrenal cell renewal and cancer.	Waist-to-hip ratio adjusted for BMI	219,872 British ancestry women	NA	3p21.1	STAB1	STAB1			ENSG00000010327	NA	NA	rs67409736-G	rs67409736	0	67409736	intron_variant	0	NR	3e-19	18.5229		0.025403	[0.02-0.031] unit increase	Affymetrix [319769] (imputed)	N
6	rs7639267	3	52551284	rs67409736	2021-08-24	34021172	Christakoudi S	2021-05-21	Sci Rep	www.ncbi.nlm.nih.gov/pubmed/34021172	GWAS of allometric body-shape indices in UK Biobank identifies loci suggesting associations with morphogenesis, organogenesis, adrenal cell renewal and cancer.	Waist-hip index	219,872 British ancestry women	NA	3p21.1	STAB1	STAB1			ENSG00000010327	NA	NA	rs67409736-G	rs67409736	0	67409736	intron_variant	0	NR	6e-20	19.2218		0.0259418	[0.02-0.031] unit increase	Affymetrix [319769] (imputed)	N
6	rs7639267	3	52555957	rs9853056	2021-12-15	34560273	Shadrin AA	2021-09-21	Neuroimage	www.ncbi.nlm.nih.gov/pubmed/34560273	Vertex-wise multivariate genome-wide association study identifies 780 unique genetic loci associated with cortical morphology.	Cortical thickness	35,657 White British ancestry individuals	NA	3p21.1	NR	STAB1			ENSG00000010327	NA	NA	rs9853056-T	rs9853056	0	9853056	synonymous_variant	0	0.4415	1e-17	17		NA		NR [9056863] (imputed)	N
6	rs7639267	3	52558008	rs13303	2020-06-06	31178129	Spracklen CN	2019-06-06	Am J Hum Genet	www.ncbi.nlm.nih.gov/pubmed/31178129	Exome-Derived Adiponectin-Associated Variants Implicate Obesity and Lipid Biology.	Adiponectin levels	up to 60,465 European ancestry individuals, up to 2,568 East Asian ancestry individuals, up to 3,271 African American individuals, up to 1,435 Hispanic individuals	NA	3p21.1	STAB1	STAB1			ENSG00000010327	NA	NA	rs13303-C	rs13303	0	13303	missense_variant	0	0.568689	3e-21	20.5229		0.0572424	unit increase	Illumina [265780]	N
6	rs7639267	3	52558008	rs13303	2019-04-03	30778226	Justice AE	2019-02-18	Nat Genet	www.ncbi.nlm.nih.gov/pubmed/30778226	Protein-coding variants implicate novel genes related to lipid homeostasis contributing to body-fat distribution.	Waist-to-hip ratio adjusted for BMI (additive genetic model)	288,492 European ancestry individuals, up to 15,687 African American individuals, up to 29,315 South Asian ancestry individuals, up to 6,800 East Asian ancestry individuals, up to 4,075 Hispanic ancestry individuals	132,177 European ancestry individuals	3p21.1	STAB1	STAB1			ENSG00000010327	NA	NA	rs13303-T	rs13303	0	13303	missense_variant	0	0.4454	5e-18	17.301		0.0187	[0.014-0.023] unit increase	Affymetrix, Illumina [at least 228985]	N
6	rs7639267	3	52558008	rs13303	2019-04-03	30778226	Justice AE	2019-02-18	Nat Genet	www.ncbi.nlm.nih.gov/pubmed/30778226	Protein-coding variants implicate novel genes related to lipid homeostasis contributing to body-fat distribution.	Waist-to-hip ratio adjusted for BMI (additive genetic model)	up to 130,976 European ancestry men	up to 62,500 European ancestry men	3p21.1	STAB1	STAB1			ENSG00000010327	NA	NA	rs13303-T	rs13303	0	13303	missense_variant	0	0.4337	2e-07	6.69897		0.017	[0.011-0.023] unit increase	Affymetrix, Illumina [at least 228985]	N
6	rs7639267	3	52558008	rs13303	2019-04-03	30778226	Justice AE	2019-02-18	Nat Genet	www.ncbi.nlm.nih.gov/pubmed/30778226	Protein-coding variants implicate novel genes related to lipid homeostasis contributing to body-fat distribution.	Waist-to-hip ratio adjusted for BMI (additive genetic model)	288,492 European ancestry individuals	132,177 European ancestry individuals	3p21.1	STAB1	STAB1			ENSG00000010327	NA	NA	rs13303-T	rs13303	0	13303	missense_variant	0	0.4338	2e-19	18.699		0.0206	[0.016-0.025] unit increase	Affymetrix, Illumina [at least 228985]	N
6	rs7639267	3	52558008	rs13303	2019-04-03	30778226	Justice AE	2019-02-18	Nat Genet	www.ncbi.nlm.nih.gov/pubmed/30778226	Protein-coding variants implicate novel genes related to lipid homeostasis contributing to body-fat distribution.	Waist-to-hip ratio adjusted for BMI (additive genetic model)	up to 130,976 European ancestry men, up to 164,238 African American, South Asian, East Asian and Hispanic ancestry men	up to 62,500 European ancestry men	3p21.1	STAB1	STAB1			ENSG00000010327	NA	NA	rs13303-T	rs13303	0	13303	missense_variant	0	0.4554	7e-07	6.1549		0.0151	[0.0092-0.021] unit increase	Affymetrix, Illumina [at least 228985]	N
6	rs7639267	3	52558008	rs13303	2019-04-03	30778226	Justice AE	2019-02-18	Nat Genet	www.ncbi.nlm.nih.gov/pubmed/30778226	Protein-coding variants implicate novel genes related to lipid homeostasis contributing to body-fat distribution.	Waist-to-hip ratio adjusted for BMI (additive genetic model)	up to 157,516 European ancestry women, up to 180,131 African American, South Asian, East Asian and Hispanic ancestry women	up to 62,368 European ancestry women	3p21.1	STAB1	STAB1			ENSG00000010327	NA	NA	rs13303-T	rs13303	0	13303	missense_variant	0	0.4365	5e-14	13.301		0.0228	[0.017-0.029] unit increase	Affymetrix, Illumina [at least 228985]	N
6	rs7639267	3	52558008	rs13303	2019-04-03	30778226	Justice AE	2019-02-18	Nat Genet	www.ncbi.nlm.nih.gov/pubmed/30778226	Protein-coding variants implicate novel genes related to lipid homeostasis contributing to body-fat distribution.	Waist-to-hip ratio adjusted for BMI (additive genetic model)	up to 157,516 European ancestry women	up to 62,368 European ancestry women	3p21.1	STAB1	STAB1			ENSG00000010327	NA	NA	rs13303-T	rs13303	0	13303	missense_variant	0	0.4338	2e-14	13.699		0.0242	[0.018-0.03] unit increase	Affymetrix, Illumina [at least 228985]	N
6	rs7639267	3	52558008	rs13303	2022-03-28	33821002	Naqvi S	2021-04-05	Nat Genet	www.ncbi.nlm.nih.gov/pubmed/33821002	Shared heritability of human face and brain shape.	Brain shape (segment 1)	19,670 European ancestry individuals	NA	3p21.1		STAB1			ENSG00000010327	NA	NA	rs13303-?	rs13303	0	13303	missense_variant	0	NR	7e-15	14.1549		NA		NR [9705931] (imputed)	N
6	rs7639267	3	52558008	rs13303	2022-08-04	35505052	Fan CC	2022-05-03	Nat Commun	www.ncbi.nlm.nih.gov/pubmed/35505052	Multivariate genome-wide association study on tissue-sensitive diffusion metrics highlights pathways that shape the human brain.	Whole brain free water diffusion (multivariate analysis)	23,543 European ancestry individuals	11,555 European ancestry individuals, 3,030 non-European ancestry individuals	3p21.1		STAB1			ENSG00000010327	NA	NA	rs13303-?	rs13303	0	13303	missense_variant	0	NR	1e-12	12	(EA)	NA		NR [NR] (imputed)	N
6	rs7639267	3	52558008	rs13303	2022-03-07	34910505	van der Meer D	2021-12-15	Sci Adv	www.ncbi.nlm.nih.gov/pubmed/34910505	The genetic architecture of human cortical folding.	Vertex-wise sulcal depth	33,748 European ancestry individuals	NA	3p21.1		STAB1			ENSG00000010327	NA	NA	rs13303-T	rs13303	0	13303	missense_variant	0	0.43	9e-28	27.0458		10.93	z score increase	Affymetrix [9061022] (imputed)	N
6	rs7639267	3	52558008	rs13303	2021-12-14	34594039	Sakaue S	2021-09-30	Nat Genet	www.ncbi.nlm.nih.gov/pubmed/34594039	A cross-population atlas of genetic associations for 220 human phenotypes.	Body mass index	163,835 East Asian ancestry individuals	NA	3p21.1		STAB1			ENSG00000010327	NA	NA	rs13303-C	rs13303	0	13303	missense_variant	0	0.538723	2e-10	9.69897		0.0203098	[0.014-0.027] unit increase	Illumina [13479178] (imputed)	N
6	rs7639267	3	52559705	rs11709284	2021-09-27	33887147	Young WJ	2021-04-22	Circ Genom Precis Med	www.ncbi.nlm.nih.gov/pubmed/33887147	Genetically-Determined Serum Calcium Levels and Markers of Ventricular Repolarisation: A Mendelian Randomization Study in the UK Biobank.	Calcium levels	305,349 European ancestry individuals	NA	3p21.1	NR	NT5DC2			ENSG00000168268	NA	NA	rs11709284-A	rs11709284	0	11709284	non_coding_transcript_exon_variant	0	0.5551	4e-10	9.39794		0.001386	[0.00094-0.00183] mmol/L increase	Affymetrix [NR] (imputed)	N
6	rs7639267	3	52565100	rs6778735	2018-09-17	29844566	Davies G	2018-05-29	Nat Commun	www.ncbi.nlm.nih.gov/pubmed/29844566	Study of 300,486 individuals identifies 148 independent genetic loci influencing general cognitive function.	General cognitive ability	up to 300,486 European ancestry individuals	NA	3p21.1	NT5DC2	NT5DC2			ENSG00000168268	NA	NA	rs6778735-T	rs6778735	0	6778735	intron_variant	0	NR	3e-15	14.5229		7.894	z-score decrease	Affymetrix, Illumina [at least 2500000] (imputed)	N
6	rs7639267	3	52565100	rs6778735	2021-06-29	32895543	de la Fuente J	2020-09-07	Nat Hum Behav	www.ncbi.nlm.nih.gov/pubmed/32895543	A general dimension of genetic sharing across diverse cognitive traits inferred from molecular data.	Verbal-numerical reasoning	171,304 British ancestry individuals	NA	3p21.1		NT5DC2			ENSG00000168268	NA	NA	rs6778735-?	rs6778735	0	6778735	intron_variant	0	NR	6e-11	10.2218		NA		NR [7857346] (imputed)	N
6	rs7639267	3	52566065	rs4282054	2015-11-08	25644384	Davies G	2015-02-03	Mol Psychiatry	www.ncbi.nlm.nih.gov/pubmed/25644384	Genetic contributions to variation in general cognitive function: a meta-analysis of genome-wide association studies in the CHARGE consortium (N=53949).	Cognitive function	51,719 European ancestry individuals, 1,473 Erasmus Rucphen (founder/genetic isolate) individuals, 327 Korculan (founder/genetic isolate) individuals, 430 Orcadian (founder/genetic isolate) individuals	NA	3p21.1	NT5DC2, STAB1	NT5DC2			ENSG00000168268	NA	NA	rs4282054-?	rs4282054	0	4282054	intron_variant	0	NR	5e-06	5.30103		0.0255	[0.015-0.036] unit decrease	Affymetrix, Illumina [2478500] (imputed)	N
6	rs7639267	3	52566065	rs4282054	2021-08-24	34021172	Christakoudi S	2021-05-21	Sci Rep	www.ncbi.nlm.nih.gov/pubmed/34021172	GWAS of allometric body-shape indices in UK Biobank identifies loci suggesting associations with morphogenesis, organogenesis, adrenal cell renewal and cancer.	Waist-to-hip ratio adjusted for BMI	186,825 British ancestry men	NA	3p21.1	NT5DC2	NT5DC2			ENSG00000168268	NA	NA	rs4282054-T	rs4282054	0	4282054	intron_variant	0	NR	4e-11	10.3979		0.0207245	[0.015-0.027] unit increase	Affymetrix [323858] (imputed)	N
6	rs7639267	3	52566065	rs4282054	2021-08-24	34021172	Christakoudi S	2021-05-21	Sci Rep	www.ncbi.nlm.nih.gov/pubmed/34021172	GWAS of allometric body-shape indices in UK Biobank identifies loci suggesting associations with morphogenesis, organogenesis, adrenal cell renewal and cancer.	Waist-hip index	186,825 British ancestry men	NA	3p21.1	NT5DC2	NT5DC2			ENSG00000168268	NA	NA	rs4282054-T	rs4282054	0	4282054	intron_variant	0	NR	7e-12	11.1549		0.0215377	[0.015-0.028] unit increase	Affymetrix [127266] (imputed)	N
6	rs7639267	3	52566914	rs7614981	2021-12-15	34560273	Shadrin AA	2021-09-21	Neuroimage	www.ncbi.nlm.nih.gov/pubmed/34560273	Vertex-wise multivariate genome-wide association study identifies 780 unique genetic loci associated with cortical morphology.	Cortical surface area	35,657 White British ancestry individuals	NA	3p21.1	NR	NT5DC2			ENSG00000168268	NA	NA	rs7614981-C	rs7614981	0	7614981	intron_variant	0	0.4691	1e-17	17		NA		NR [9056863] (imputed)	N
6	rs7639267	3	52566914	rs7614981	2022-10-11	35974141	Lahti J	2022-08-16	Mol Psychiatry	www.ncbi.nlm.nih.gov/pubmed/35974141	Genome-wide meta-analyses reveal novel loci for verbal short-term memory and learning.	Verbal learning	28,909 European ancestry individuals	3,853 European ancestry individuals	3p21.1		NT5DC2			ENSG00000168268	NA	NA	rs7614981-A	rs7614981	0	7614981	intron_variant	0	0.4697	3e-07	6.52288		5.15	z score increase	Affymetrix, Illumina [NR] (imputed)	N
6	rs7639267	3	52566914	rs7614981	2022-03-07	34910505	van der Meer D	2021-12-15	Sci Adv	www.ncbi.nlm.nih.gov/pubmed/34910505	The genetic architecture of human cortical folding.	Vertex-wise cortical surface area	33,748 European ancestry individuals	NA	3p21.1		NT5DC2			ENSG00000168268	NA	NA	rs7614981-C	rs7614981	0	7614981	intron_variant	0	0.45	1e-19	19		9.09	z score increase	Affymetrix [9061022] (imputed)	N
6	rs7639267	3	52567014	rs12489828	2017-08-10	28443625	Justice AE	2017-04-26	Nat Commun	www.ncbi.nlm.nih.gov/pubmed/28443625	Genome-wide meta-analysis of 241,258 adults accounting for smoking behaviour identifies novel loci for obesity traits.	Waist circumference adjusted for BMI (joint analysis main effects and smoking interaction)	97,400 European ancestry women, 63,892 European ancestry men, 5,829 European ancestry individuals, 10,500 African American/Afro-Caribbean ancestry women, 2,706 African American/Afro-Caribbean ancestry men, 1,030 Indian Asian ancestry women, 7,648 Indian Asian ancestry men, 1,793 Filipino ancestry women, 2,944 Hispanic/Latino ancestry women, 1,764 Hispanic/Latino ancestry men	21,496 European ancestry women, 24,385 European ancestry men, 118,364 European ancestry individuals, 2,326 African American/Afro-Caribbean ancestry women, 855 African American/Afro-Caribbean ancestry men	3p21.1	NT5DC2	NT5DC2			ENSG00000168268	NA	NA	rs12489828-T	rs12489828	0	12489828	intron_variant	0	0.5401	3e-07	6.52288		NA		Affymetrix, Illumina, Perlegen [up to 2800000] (imputed)	N
6	rs7639267	3	52567014	rs12489828	2017-08-10	28443625	Justice AE	2017-04-26	Nat Commun	www.ncbi.nlm.nih.gov/pubmed/28443625	Genome-wide meta-analysis of 241,258 adults accounting for smoking behaviour identifies novel loci for obesity traits.	Waist circumference adjusted for BMI (joint analysis main effects and smoking interaction)	97,400 European ancestry women, 63,892 European ancestry men, 5,829 European ancestry individuals, 10,500 African American/Afro-Caribbean ancestry women, 2,706 African American/Afro-Caribbean ancestry men, 1,030 Indian Asian ancestry women, 7,648 Indian Asian ancestry men, 1,793 Filipino ancestry women, 2,944 Hispanic/Latino ancestry women, 1,764 Hispanic/Latino ancestry men	21,496 European ancestry women, 24,385 European ancestry men, 118,364 European ancestry individuals, 2,326 African American/Afro-Caribbean ancestry women, 855 African American/Afro-Caribbean ancestry men	3p21.1	NT5DC2	NT5DC2			ENSG00000168268	NA	NA	rs12489828-T	rs12489828	0	12489828	intron_variant	0	0.5401	1e-06	6	(women)	NA		Affymetrix, Illumina, Perlegen [up to 2800000] (imputed)	N
6	rs7639267	3	52567014	rs12489828	2017-08-10	28443625	Justice AE	2017-04-26	Nat Commun	www.ncbi.nlm.nih.gov/pubmed/28443625	Genome-wide meta-analysis of 241,258 adults accounting for smoking behaviour identifies novel loci for obesity traits.	Waist circumference adjusted for BMI (adjusted for smoking behaviour)	97,400 European ancestry women, 63,892 European ancestry men, 5,829 European ancestry individuals, 10,500 African American/Afro-Caribbean ancestry women, 2,706 African American/Afro-Caribbean ancestry men, 1,030 Indian Asian ancestry women, 7,648 Indian Asian ancestry men, 1,793 Filipino ancestry women, 2,944 Hispanic/Latino ancestry women, 1,764 Hispanic/Latino ancestry men	21,496 European ancestry women, 24,385 European ancestry men, 118,364 European ancestry individuals, 2,326 African American/Afro-Caribbean ancestry women, 855 African American/Afro-Caribbean ancestry men	3p21.1	NT5DC2	NT5DC2			ENSG00000168268	NA	NA	rs12489828-T	rs12489828	0	12489828	intron_variant	0	0.5401	7e-07	6.1549		0.0179	[0.011-0.025] unit decrease	Affymetrix, Illumina, Perlegen [up to 2800000] (imputed)	N
6	rs7639267	3	52567014	rs12489828	2017-08-10	28443625	Justice AE	2017-04-26	Nat Commun	www.ncbi.nlm.nih.gov/pubmed/28443625	Genome-wide meta-analysis of 241,258 adults accounting for smoking behaviour identifies novel loci for obesity traits.	Waist circumference adjusted for BMI (adjusted for smoking behaviour)	97,400 European ancestry women, 63,892 European ancestry men, 5,829 European ancestry individuals, 10,500 African American/Afro-Caribbean ancestry women, 2,706 African American/Afro-Caribbean ancestry men, 1,030 Indian Asian ancestry women, 7,648 Indian Asian ancestry men, 1,793 Filipino ancestry women, 2,944 Hispanic/Latino ancestry women, 1,764 Hispanic/Latino ancestry men	21,496 European ancestry women, 24,385 European ancestry men, 118,364 European ancestry individuals, 2,326 African American/Afro-Caribbean ancestry women, 855 African American/Afro-Caribbean ancestry men	3p21.1	NT5DC2	NT5DC2			ENSG00000168268	NA	NA	rs12489828-T	rs12489828	0	12489828	intron_variant	0	0.5401	4e-07	6.39794	(women)	0.0229	[0.014-0.032] unit decrease	Affymetrix, Illumina, Perlegen [up to 2800000] (imputed)	N
6	rs7639267	3	52567014	rs12489828	2017-08-10	28443625	Justice AE	2017-04-26	Nat Commun	www.ncbi.nlm.nih.gov/pubmed/28443625	Genome-wide meta-analysis of 241,258 adults accounting for smoking behaviour identifies novel loci for obesity traits.	Waist-to-hip ratio adjusted for BMI (adjusted for smoking behaviour)	95,362 European ancestry women, 62,085 European ancestry men, 5,829 European ancestry individuals, 10,500 African American/Afro-Caribbean ancestry women, 2,706 African American/Afro-Caribbean ancestry men, 1,030 Indian Asian ancestry women, 7,648 Indian Asian ancestry men, 1,793 Filipino ancestry women, 2,944 Hispanic/Latino ancestry women, 1,764 Hispanic/Latino ancestry men	21,496 European ancestry women, 24,385 European ancestry men, 118,364 European ancestry individuals, 2,326 African American/Afro-Caribbean ancestry women, 855 African American/Afro-Caribbean ancestry men	3p21.1	NT5DC2	NT5DC2			ENSG00000168268	NA	NA	rs12489828-T	rs12489828	0	12489828	intron_variant	0	0.54	2e-06	5.69897		0.0173	[0.01-0.024] unit decrease	Affymetrix, Illumina, Perlegen [up to 2800000] (imputed)	N
6	rs7639267	3	52567014	rs12489828	2016-02-04	25673412	Shungin D	2015-02-12	Nature	www.ncbi.nlm.nih.gov/pubmed/25673412	New genetic loci link adipose and insulin biology to body fat distribution.	Waist-to-hip ratio adjusted for body mass index	up to 56,910 European ancestry men, up to 86,570 European ancestry women	up to 36,570 European ancestry men, 30,172 European ancestry women, 915 Filipino ancestry men, 735 Filipino ancestry women, 2,351 African American/Afro-Caribbean ancestry men, 6,258 African American/Afro-Caribbean ancestry women, 2,285 South Asian ancestry men, 506 South Asian ancestry women, 195 Seychellois ancestry men, 266 Seychellois ancestry women	3p21.1	NT5DC2	NT5DC2			ENSG00000168268	NA	NA	rs12489828-T	rs12489828	0	12489828	intron_variant	0	0.5425	1e-09	9	(women)	0.0277	[0.019-0.037] unit decrease	Affymetrix, Illumina, Perlegen [up to 2542447] (imputed)	N
6	rs7639267	3	52567014	rs12489828	2016-02-04	25673412	Shungin D	2015-02-12	Nature	www.ncbi.nlm.nih.gov/pubmed/25673412	New genetic loci link adipose and insulin biology to body fat distribution.	Waist-to-hip ratio adjusted for body mass index	up to 56,910 European ancestry men, up to 86,570 European ancestry women	up to 36,570 European ancestry men, 30,172 European ancestry women, 915 Filipino ancestry men, 735 Filipino ancestry women, 2,351 African American/Afro-Caribbean ancestry men, 6,258 African American/Afro-Caribbean ancestry women, 2,285 South Asian ancestry men, 506 South Asian ancestry women, 195 Seychellois ancestry men, 266 Seychellois ancestry women	3p21.1	NT5DC2	NT5DC2			ENSG00000168268	NA	NA	rs12489828-T	rs12489828	0	12489828	intron_variant	0	0.5409	3e-10	9.52288		0.0215	[0.015-0.028] unit decrease	Affymetrix, Illumina, Perlegen [up to 2542447] (imputed)	N
6	rs7639267	3	52567014	rs12489828	2016-02-04	25673412	Shungin D	2015-02-12	Nature	www.ncbi.nlm.nih.gov/pubmed/25673412	New genetic loci link adipose and insulin biology to body fat distribution.	Waist-to-hip ratio adjusted for body mass index	up to 56,910 European ancestry men, up to 86,570 European ancestry women	up to 36,570 European ancestry men, 30,172 European ancestry women, 915 Filipino ancestry men, 735 Filipino ancestry women, 2,351 African American/Afro-Caribbean ancestry men, 6,258 African American/Afro-Caribbean ancestry women, 2,285 South Asian ancestry men, 506 South Asian ancestry women, 195 Seychellois ancestry men, 266 Seychellois ancestry women	3p21.1	NT5DC2	NT5DC2			ENSG00000168268	NA	NA	rs12489828-T	rs12489828	0	12489828	intron_variant	0	0.5486	3e-10	9.52288	(EA, women)	0.0294	[0.02-0.038] unit decrease	Affymetrix, Illumina, Perlegen [up to 2542447] (imputed)	N
6	rs7639267	3	52567014	rs12489828	2016-02-04	25673412	Shungin D	2015-02-12	Nature	www.ncbi.nlm.nih.gov/pubmed/25673412	New genetic loci link adipose and insulin biology to body fat distribution.	Waist-to-hip ratio adjusted for body mass index	up to 56,910 European ancestry men, up to 86,570 European ancestry women	up to 36,570 European ancestry men, 30,172 European ancestry women, 915 Filipino ancestry men, 735 Filipino ancestry women, 2,351 African American/Afro-Caribbean ancestry men, 6,258 African American/Afro-Caribbean ancestry women, 2,285 South Asian ancestry men, 506 South Asian ancestry women, 195 Seychellois ancestry men, 266 Seychellois ancestry women	3p21.1	NT5DC2	NT5DC2			ENSG00000168268	NA	NA	rs12489828-T	rs12489828	0	12489828	intron_variant	0	0.5488	7e-11	10.1549	(EA)	0.0227	[0.016-0.03] unit decrease	Affymetrix, Illumina, Perlegen [up to 2542447] (imputed)	N
6	rs7639267	3	52567014	rs12489828	2017-05-23	25673412	Shungin D	2015-02-12	Nature	www.ncbi.nlm.nih.gov/pubmed/25673412	New genetic loci link adipose and insulin biology to body fat distribution.	Waist circumference adjusted for body mass index	up to 56,910 European ancestry men, up to 86,570 European ancestry women	up to 36,570 European ancestry men, 30,172 European ancestry women, 915 Filipino ancestry men, 735 Filipino ancestry women, 2,351 African American/Afro-Caribbean ancestry men, 6,258 African American/Afro-Caribbean ancestry women, 2,285 South Asian ancestry men, 506 South Asian ancestry women, 195 Seychellois ancestry men, 266 Seychellois ancestry women	3p21.1	NT5DC2	NT5DC2			ENSG00000168268	NA	NA	rs12489828-T	rs12489828	0	12489828	intron_variant	0	0.5485	6e-10	9.22185	(EA,women)	0.0273	[0.019-0.036] unit decrease	Affymetrix, Illumina, Perlegen [up to 2542447] (imputed)	N
6	rs7639267	3	52567014	rs12489828	2017-05-23	25673412	Shungin D	2015-02-12	Nature	www.ncbi.nlm.nih.gov/pubmed/25673412	New genetic loci link adipose and insulin biology to body fat distribution.	Waist circumference adjusted for body mass index	up to 56,910 European ancestry men, up to 86,570 European ancestry women	up to 36,570 European ancestry men, 30,172 European ancestry women, 915 Filipino ancestry men, 735 Filipino ancestry women, 2,351 African American/Afro-Caribbean ancestry men, 6,258 African American/Afro-Caribbean ancestry women, 2,285 South Asian ancestry men, 506 South Asian ancestry women, 195 Seychellois ancestry men, 266 Seychellois ancestry women	3p21.1	NT5DC2	NT5DC2			ENSG00000168268	NA	NA	rs12489828-T	rs12489828	0	12489828	intron_variant	0	0.5485	1e-08	8	(EA)	0.0197	[0.013-0.026] unit decrease	Affymetrix, Illumina, Perlegen [up to 2542447] (imputed)	N
6	rs7639267	3	52567014	rs12489828	2018-07-24	26426971	Winkler TW	2015-10-01	PLoS Genet	www.ncbi.nlm.nih.gov/pubmed/26426971	The Influence of Age and Sex on Genetic Associations with Adult Body Size and Shape: A Large-Scale Genome-Wide Interaction Study.	Waist-to-hip ratio adjusted for BMI	up to 113,720 European ancestry men, up to 138,655 European ancestry women	NA	3p21.1	NR	NT5DC2			ENSG00000168268	NA	NA	rs12489828-T	rs12489828	0	12489828	intron_variant	0	0.54942	2e-11	10.699		0.0220195	unit decrease	Affymetrix, Illumina, Perlegen [up to 2800000] (imputed)	N
6	rs7639267	3	52567014	rs12489828	2018-07-24	26426971	Winkler TW	2015-10-01	PLoS Genet	www.ncbi.nlm.nih.gov/pubmed/26426971	The Influence of Age and Sex on Genetic Associations with Adult Body Size and Shape: A Large-Scale Genome-Wide Interaction Study.	Waist-to-hip ratio adjusted for BMI x sex x age interaction (4df test)	up to 43,776 European ancestry men aged <50, up to 50,526 European ancestry women aged <50, up to 69,944 European ancestry men aged >50, up to 88,129 European ancestry women aged >50	NA	3p21.1	NR	NT5DC2			ENSG00000168268	NA	NA	rs12489828-T	rs12489828	0	12489828	intron_variant	0	0.54942	4e-10	9.39794		NA		Affymetrix, Illumina, Perlegen [up to 2800000] (imputed)	N
6	rs7639267	3	52567014	rs12489828	2017-08-30	27863252	Astle WJ	2016-11-17	Cell	www.ncbi.nlm.nih.gov/pubmed/27863252	The Allelic Landscape of Human Blood Cell Trait Variation and Links to Common Complex Disease.	Reticulocyte count	170,641 European ancestry individuals	NA	3p21.1	NT5DC2	NT5DC2			ENSG00000168268	NA	NA	rs12489828-T	rs12489828	0	12489828	intron_variant	0	0.5323	2e-15	14.699		0.028486	[0.021-0.036] unit decrease	Affymetrix [~ 2500000] (imputed)	N
6	rs7639267	3	52567014	rs12489828	2018-02-23	29326435	Hill WD	2018-01-11	Mol Psychiatry	www.ncbi.nlm.nih.gov/pubmed/29326435	A combined analysis of genetically correlated traits identifies 187 loci and a role for neurogenesis and myelination in intelligence.	Intelligence (MTAG)	120,934 British ancestry individuals, 127,548 individuals	NA	3p21.1	NT5DC2	NT5DC2			ENSG00000168268	NA	NA	rs12489828-T	rs12489828	0	12489828	intron_variant	0	NR	8e-11	10.0969		0.0196874	[0.014-0.026] unit increase	Affymetrix [NR]	N
6	rs7639267	3	52567617	rs66782572	2020-06-17	32327693	Oskarsson GR	2020-04-23	Commun Biol	www.ncbi.nlm.nih.gov/pubmed/32327693	Predicted loss and gain of function mutations in ACO1 are associated with erythropoiesis.	Hemoglobin levels	684,122 European ancestry individuals	NA	3p21.1	NT5DC2	NT5DC2			ENSG00000168268	NA	NA	rs66782572-A	rs66782572	0	66782572	missense_variant	0		2e-14	13.699		0.017	[NR] unit increase	Affymetrix, Illumina [43000000] (imputed)	N
6	rs7639267	3	52567617	rs66782572	2017-08-30	27863252	Astle WJ	2016-11-17	Cell	www.ncbi.nlm.nih.gov/pubmed/27863252	The Allelic Landscape of Human Blood Cell Trait Variation and Links to Common Complex Disease.	Hemoglobin concentration	172,925 European ancestry individuals	NA	3p21.1	NT5DC2	NT5DC2			ENSG00000168268	NA	NA	rs66782572-G	rs66782572	0	66782572	missense_variant	0	0.5386	6e-09	8.22185		0.0206317	[0.014-0.028] unit decrease	Affymetrix [~ 2500000] (imputed)	N
6	rs7639267	3	52567617	rs66782572	2020-09-18	32888494	Vuckovic D	2020-09-01	Cell	www.ncbi.nlm.nih.gov/pubmed/32888494	The Polygenic and Monogenic Basis of Blood Traits and Diseases.	Hematocrit	408,112 British individuals	NA	3p21.1	NT5DC2	NT5DC2			ENSG00000168268	NA	NA	rs66782572-G	rs66782572	0	66782572	missense_variant	0	0.53661	9e-18	17.0458		0.0190797	[0.015-0.023] unit decrease	Affymetrix [93095623] (imputed)	N
6	rs7639267	3	52567617	rs66782572	2020-09-21	32888493	Chen MH	2020-09-01	Cell	www.ncbi.nlm.nih.gov/pubmed/32888493	Trans-ethnic and Ancestry-Specific Blood-Cell Genetics in 746,667 Individuals from 5 Global Populations.	Hematocrit	737,823 African American or Afro-Caribbean, African ancestry, European ancestry, East Asian ancestry, Hispanic or Latin American and South Asian ancestry individuals	NA	3p21.1	NR	NT5DC2			ENSG00000168268	NA	NA	rs66782572-G	rs66782572	0	66782572	missense_variant	0	0.533408	5e-27	26.301		NA		Affymetrix, Illumina [24558453] (imputed)	N
6	rs7639267	3	52567617	rs66782572	2020-09-21	32888493	Chen MH	2020-09-01	Cell	www.ncbi.nlm.nih.gov/pubmed/32888493	Trans-ethnic and Ancestry-Specific Blood-Cell Genetics in 746,667 Individuals from 5 Global Populations.	Hematocrit	562,259 European ancestry individuals	NA	3p21.1	NR	NT5DC2			ENSG00000168268	NA	NA	rs66782572-G	rs66782572	0	66782572	missense_variant	0	0.538025	4e-25	24.3979		0.020609	[0.017-0.025] SD unit decrease	Affymetrix, Illumina [50640577] (imputed)	N
6	rs7639267	3	52567617	rs66782572	2020-09-21	32888493	Chen MH	2020-09-01	Cell	www.ncbi.nlm.nih.gov/pubmed/32888493	Trans-ethnic and Ancestry-Specific Blood-Cell Genetics in 746,667 Individuals from 5 Global Populations.	Hemoglobin concentration	746,431 African American or Afro-Caribbean, African ancestry, European ancestry, East Asian ancestry, Hispanic or Latin American and South Asian ancestry individuals	NA	3p21.1	NR	NT5DC2			ENSG00000168268	NA	NA	rs66782572-G	rs66782572	0	66782572	missense_variant	0	0.532687	7e-28	27.1549		NA		Affymetrix, Illumina [24653286] (imputed)	N
6	rs7639267	3	52567617	rs66782572	2020-09-18	32888494	Vuckovic D	2020-09-01	Cell	www.ncbi.nlm.nih.gov/pubmed/32888494	The Polygenic and Monogenic Basis of Blood Traits and Diseases.	Hemoglobin	408,112 British individuals	NA	3p21.1	NT5DC2	NT5DC2			ENSG00000168268	NA	NA	rs66782572-G	rs66782572	0	66782572	missense_variant	0	0.536639	2e-18	17.699		0.0194943	[0.015-0.024] unit decrease	Affymetrix [93095623] (imputed)	N
6	rs7639267	3	52567617	rs66782572	2020-09-21	32888493	Chen MH	2020-09-01	Cell	www.ncbi.nlm.nih.gov/pubmed/32888493	Trans-ethnic and Ancestry-Specific Blood-Cell Genetics in 746,667 Individuals from 5 Global Populations.	Hemoglobin concentration	563,946 European ancestry individuals	NA	3p21.1	NR	NT5DC2			ENSG00000168268	NA	NA	rs66782572-G	rs66782572	0	66782572	missense_variant	0	0.53812	7e-26	25.1549		0.020881	[0.017-0.025] SD unit decrease	Affymetrix, Illumina [50638016] (imputed)	N
6	rs7639267	3	52567617	rs66782572	2022-08-04	35505052	Fan CC	2022-05-03	Nat Commun	www.ncbi.nlm.nih.gov/pubmed/35505052	Multivariate genome-wide association study on tissue-sensitive diffusion metrics highlights pathways that shape the human brain.	Whole brain restricted isotropic diffusion (multivariate analysis)	23,543 European ancestry individuals	11,555 European ancestry individuals, 3,030 non-European ancestry individuals	3p21.1		NT5DC2			ENSG00000168268	NA	NA	rs66782572-?	rs66782572	0	66782572	missense_variant	0	NR	2e-12	11.699	(EA)	NA		NR [NR] (imputed)	N
6	rs7639267	3	52567617	rs66782572	2021-12-14	34594039	Sakaue S	2021-09-30	Nat Genet	www.ncbi.nlm.nih.gov/pubmed/34594039	A cross-population atlas of genetic associations for 220 human phenotypes.	Hemoglobin	350,474 European ancestry individuals, 152,447 East Asian ancestry individuals	NA	3p21.1		NT5DC2			ENSG00000168268	NA	NA	rs66782572-G	rs66782572	0	66782572	missense_variant	0	NR	2e-21	20.699		0.0153	[0.012-0.018] unit decrease	Affymetrix, Illumina [20538521] (imputed)	N
6	rs7639267	3	52568805	rs7639267	2020-04-17	31669095	Zhu Z	2019-10-24	J Allergy Clin Immunol	www.ncbi.nlm.nih.gov/pubmed/31669095	Shared Genetic and Experimental Links between Obesity-Related Traits and Asthma Subtypes in UK Biobank.	Waist-to-hip ratio adjusted for BMI	457,690 European ancestry individuals	NA	3p21.1	NR	NT5DC2, SMIM4			ENSG00000168268, ENSG00000168273	NA	NA	rs7639267-?	rs7639267	0	7639267	5_prime_UTR_variant	0	NR	6e-27	26.2218		NA		Affymetrix [~ 8270000] (imputed)	N
6	rs7639267	3	52568805	rs7639267	2019-02-08	30595370	Kichaev G	2018-12-27	Am J Hum Genet	www.ncbi.nlm.nih.gov/pubmed/30595370	Leveraging Polygenic Functional Enrichment to Improve GWAS Power.	Menarche (age at onset)	approximately 242,000 European ancestry individuals	NA	3p21.1		NT5DC2, SMIM4			ENSG00000168268, ENSG00000168273	NA	NA	rs7639267-?	rs7639267	0	7639267	5_prime_UTR_variant	0	NR	6e-15	14.2218		NA		NR [~ 8900000] (imputed)	N
6	rs7639267	3	52572056	rs7638808	2022-11-17	34887591	Graham SE	2021-12-09	Nature	www.ncbi.nlm.nih.gov/pubmed/34887591	The power of genetic diversity in genome-wide association studies of lipids.	Total cholesterol levels	40,963 South Asian ancestry individuals, 48,057 Hispanic individuals, 99,432 Admixed African or African ancestry individuals, 146,492 East Asian ancestry individuals, 1,320,016 European ancestry individuals	NA	3p21.1		SMIM4			ENSG00000168273	NA	NA	rs7638808-?	rs7638808	0	7638808	intron_variant	0	NR	1e-12	12		NA		NR [52000000] (imputed)	N
6	rs7639267	3	52572056	rs7638808	2022-09-01	31882771	Al-Khelaifi F	2019-12-27	Sci Rep	www.ncbi.nlm.nih.gov/pubmed/31882771	Metabolic GWAS of elite athletes reveals novel genetically-influenced metabolites associated with athletic performance.	1,2-dipalmitoyl-GPE (16:0/16:0) levels in elite athletes	490 individuals	NA	3p21.1		SMIM4			ENSG00000168273	NA	NA	rs7638808-?	rs7638808	0	7638808	intron_variant	0	NR	9e-06	5.04576		0.294901	[0.17-0.42] unit decrease	Illumina [275016]	N
6	rs7639267	3	52572447	rs6445528	2022-10-11	35974141	Lahti J	2022-08-16	Mol Psychiatry	www.ncbi.nlm.nih.gov/pubmed/35974141	Genome-wide meta-analyses reveal novel loci for verbal short-term memory and learning.	Verbal learning	28,909 European ancestry individuals	3,853 European ancestry individuals	3p21.1		SMIM4			ENSG00000168273	NA	NA	rs6445528-G	rs6445528	0	6445528	intron_variant	0	0.4	2e-09	8.69897		5.979	z score increase	Affymetrix, Illumina [NR] (imputed)	N
6	rs7639267	3	52609362	rs6805156	2022-10-11	35974141	Lahti J	2022-08-16	Mol Psychiatry	www.ncbi.nlm.nih.gov/pubmed/35974141	Genome-wide meta-analyses reveal novel loci for verbal short-term memory and learning.	Verbal learning	28,909 European ancestry individuals	3,853 European ancestry individuals	3p21.1		PBRM1, SMIM4			ENSG00000163939, ENSG00000168273	NA	NA	rs6805156-C	rs6805156	0	6805156	intron_variant	0	0.3427	2e-07	6.69897		5.243	z score increase	Affymetrix, Illumina [NR] (imputed)	N
6	rs7639267	3	52610415	rs7652191	2022-10-11	35974141	Lahti J	2022-08-16	Mol Psychiatry	www.ncbi.nlm.nih.gov/pubmed/35974141	Genome-wide meta-analyses reveal novel loci for verbal short-term memory and learning.	Verbal learning	28,909 European ancestry individuals	3,853 European ancestry individuals	3p21.1		PBRM1, SMIM4			ENSG00000163939, ENSG00000168273	NA	NA	rs7652191-C	rs7652191	0	7652191	intron_variant	0	0.3466	1e-07	7		5.279	z score increase	Affymetrix, Illumina [NR] (imputed)	N
6	rs7639267	3	52615227	rs4687629	2022-10-11	35974141	Lahti J	2022-08-16	Mol Psychiatry	www.ncbi.nlm.nih.gov/pubmed/35974141	Genome-wide meta-analyses reveal novel loci for verbal short-term memory and learning.	Verbal learning	28,909 European ancestry individuals	3,853 European ancestry individuals	3p21.1		PBRM1			ENSG00000163939	NA	NA	rs4687629-C	rs4687629	0	4687629	intron_variant	0	0.3506	2e-07	6.69897		5.226	z score increase	Affymetrix, Illumina [NR] (imputed)	N
6	rs7639267	3	52617802	rs11720159	2022-10-11	35974141	Lahti J	2022-08-16	Mol Psychiatry	www.ncbi.nlm.nih.gov/pubmed/35974141	Genome-wide meta-analyses reveal novel loci for verbal short-term memory and learning.	Verbal learning	28,909 European ancestry individuals	3,853 European ancestry individuals	3p21.1		PBRM1			ENSG00000163939	NA	NA	rs11720159-G	rs11720159	0	11720159	intron_variant	0	0.325	2e-07	6.69897		5.224	z score increase	Affymetrix, Illumina [NR] (imputed)	N
6	rs7639267	3	52618018	rs11720243	2022-10-11	35974141	Lahti J	2022-08-16	Mol Psychiatry	www.ncbi.nlm.nih.gov/pubmed/35974141	Genome-wide meta-analyses reveal novel loci for verbal short-term memory and learning.	Verbal learning	28,909 European ancestry individuals	3,853 European ancestry individuals	3p21.1		PBRM1			ENSG00000163939	NA	NA	rs11720243-C	rs11720243	0	11720243	intron_variant	0	0.3515	2e-07	6.69897		5.241	z score increase	Affymetrix, Illumina [NR] (imputed)	N
6	rs7639267	3	52618941	rs7614498	2021-10-08	34002096	Mullins N	2021-05-17	Nat Genet	www.ncbi.nlm.nih.gov/pubmed/34002096	Genome-wide association study of more than 40,000 bipolar disorder cases provides new insights into the underlying biology.	Bipolar I disorder	25,060 European ancestry cases, 449,978 European ancestry controls	NA	3p21.1	NR	PBRM1			ENSG00000163939	NA	NA	rs7614498-A	rs7614498	0	7614498	intron_variant	0	0.568	2e-09	8.69897		1.07229	[1.05-1.1]	Affymetrix, Illumina [7549318] (imputed)	N
6	rs7639267	3	52622086	rs2590838	2017-08-18	28448500	Graff M	2017-04-27	PLoS Genet	www.ncbi.nlm.nih.gov/pubmed/28448500	Genome-wide physical activity interactions in adiposity - A meta-analysis of 200,452 adults.	Waist-to-hip ratio adjusted for BMI (joint analysis for main effect and physical activity interaction)	2,518 African American women, 83,707 European ancestry women, 1,773 Filipino ancestry women, 1,030 Indian ancestry women, 1,457 African American men, 52,993 European ancestry men, 7,648 Indian ancestry men, 5,527 European ancestry individuals	6,244 African American women, 17,531 European ancestry women, 329 African American men, 19,956 European ancestry men	3p21.1	PBRM1	PBRM1			ENSG00000163939	NA	NA	rs2590838-?	rs2590838	0	2590838	intron_variant	0	0.4885	2e-08	7.69897	(EA)	NA		Affymetrix, Illumina, Perlegen [~ 2500000] (imputed)	N
6	rs7639267	3	52622086	rs2590838	2017-08-22	28448500	Graff M	2017-04-27	PLoS Genet	www.ncbi.nlm.nih.gov/pubmed/28448500	Genome-wide physical activity interactions in adiposity - A meta-analysis of 200,452 adults.	Waist-to-hip ratio adjusted for BMI in active individuals	1,957 African American women, 1,421 Filipino ancestry women, 305 Indian ancestry women, 65,539 European ancestry women, 1,206 African American men, 2,029 Indian ancestry men, 41,673 European ancestry men, 4,819 European ancestry individuals	4,807 African American women, 12,347 European ancestry women, 265 African American men, 14,540 European ancestry men	3p21.1	PBRM1	PBRM1			ENSG00000163939	NA	NA	rs2590838-G	rs2590838	0	2590838	intron_variant	0	0.4896	5e-06	5.30103	(EA, women)	0.0264	[0.015-0.038] unit increase	Affymetrix, Illumina, Perlegen [~ 2500000] (imputed)	N
6	rs7639267	3	52622086	rs2590838	2017-08-22	28448500	Graff M	2017-04-27	PLoS Genet	www.ncbi.nlm.nih.gov/pubmed/28448500	Genome-wide physical activity interactions in adiposity - A meta-analysis of 200,452 adults.	Waist-to-hip ratio adjusted for BMI in active individuals	1,957 African American women, 1,421 Filipino ancestry women, 305 Indian ancestry women, 65,539 European ancestry women, 1,206 African American men, 2,029 Indian ancestry men, 41,673 European ancestry men, 4,819 European ancestry individuals	4,807 African American women, 12,347 European ancestry women, 265 African American men, 14,540 European ancestry men	3p21.1	PBRM1	PBRM1			ENSG00000163939	NA	NA	rs2590838-G	rs2590838	0	2590838	intron_variant	0	0.4885	5e-08	7.30103	(EA)	0.0242	[0.015-0.033] unit increase	Affymetrix, Illumina, Perlegen [~ 2500000] (imputed)	N
6	rs7639267	3	52622086	rs2590838	2017-08-22	28448500	Graff M	2017-04-27	PLoS Genet	www.ncbi.nlm.nih.gov/pubmed/28448500	Genome-wide physical activity interactions in adiposity - A meta-analysis of 200,452 adults.	Waist-to-hip ratio adjusted for body mass index	2,518 African American women, 83,707 European ancestry women, 1,773 Filipino ancestry women, 1,030 Indian ancestry women, 1,457 African American men, 52,993 European ancestry men, 7,648 Indian ancestry men, 5,527 European ancestry individuals	6,244 African American women, 17,531 European ancestry women, 329 African American men, 19,956 European ancestry men	3p21.1	PBRM1	PBRM1			ENSG00000163939	NA	NA	rs2590838-G	rs2590838	0	2590838	intron_variant	0	0.4885	6e-08	7.22185	(EA, women)	0.0276	[0.018-0.038] unit increase	Affymetrix, Illumina, Perlegen [~ 2500000] (imputed)	N
6	rs7639267	3	52622086	rs2590838	2017-08-22	28448500	Graff M	2017-04-27	PLoS Genet	www.ncbi.nlm.nih.gov/pubmed/28448500	Genome-wide physical activity interactions in adiposity - A meta-analysis of 200,452 adults.	Waist-to-hip ratio adjusted for body mass index	2,518 African American women, 83,707 European ancestry women, 1,773 Filipino ancestry women, 1,030 Indian ancestry women, 1,457 African American men, 52,993 European ancestry men, 7,648 Indian ancestry men, 5,527 European ancestry individuals	6,244 African American women, 17,531 European ancestry women, 329 African American men, 19,956 European ancestry men	3p21.1	PBRM1	PBRM1			ENSG00000163939	NA	NA	rs2590838-G	rs2590838	0	2590838	intron_variant	0	0.4885	2e-09	8.69897	(EA)	0.0235	[0.016-0.031] unit increase	Affymetrix, Illumina, Perlegen [~ 2500000] (imputed)	N
6	rs7639267	3	52622086	rs2590838	2017-08-18	28448500	Graff M	2017-04-27	PLoS Genet	www.ncbi.nlm.nih.gov/pubmed/28448500	Genome-wide physical activity interactions in adiposity - A meta-analysis of 200,452 adults.	Waist-to-hip ratio adjusted for BMI (joint analysis for main effect and physical activity interaction)	2,518 African American women, 83,707 European ancestry women, 1,773 Filipino ancestry women, 1,030 Indian ancestry women, 1,457 African American men, 52,993 European ancestry men, 7,648 Indian ancestry men, 5,527 European ancestry individuals	6,244 African American women, 17,531 European ancestry women, 329 African American men, 19,956 European ancestry men	3p21.1	PBRM1	PBRM1			ENSG00000163939	NA	NA	rs2590838-?	rs2590838	0	2590838	intron_variant	0	0.4885	1e-06	6	(EA, women)	NA		Affymetrix, Illumina, Perlegen [~ 2500000] (imputed)	N
6	rs7639267	3	52622086	rs2590838	2012-05-10	22479202	Dastani Z	2012-03-29	PLoS Genet	www.ncbi.nlm.nih.gov/pubmed/22479202	Novel loci for adiponectin levels and their influence on type 2 diabetes and metabolic traits: a multi-ethnic meta-analysis of 45,891 individuals.	Adiponectin levels	29,347 European ancestry individuals, 4,232 African American individuals, 1,776 Filipino ancestry individuals	NA	3p21.1	GNL3	PBRM1			ENSG00000163939	NA	NA	rs2590838-G	rs2590838	0	2590838	intron_variant	0	0.51	2e-13	12.699		0.03	[0.022-0.038] unit decrease	Affymetrix, Illumina [NR] (imputed)	N
6	rs7639267	3	52622086	rs2590838	2018-09-28	30108127	Hoffmann TJ	2018-08-14	Genetics	www.ncbi.nlm.nih.gov/pubmed/30108127	A Large Multi-ethnic Genome-Wide Association Study of Adult Body Mass Index Identifies Novel Loci.	Body mass index	315,347 European ancestry individuals, 8,322 Hispanic/Latino individuals, 7,290 East Asian ancestry individuals, 3,069 African American individuals, 459 South Asian ancestry individuals	431,743 European ancestry individuals, 9,275 South Asian ancestry individuals, 8,261 African British individuals, 1,822 East Asian ancestry individuals, 7,620 individuals	3p21.1	NR	PBRM1			ENSG00000163939	NA	NA	rs2590838-G	rs2590838	0	2590838	intron_variant	0	NR	1e-06	6		0.012	[NR] unit decrease	Affymetrix [at least 28613428] (imputed)	N
6	rs7639267	3	52626443	rs2336147	2021-10-08	34002096	Mullins N	2021-05-17	Nat Genet	www.ncbi.nlm.nih.gov/pubmed/34002096	Genome-wide association study of more than 40,000 bipolar disorder cases provides new insights into the underlying biology.	Bipolar disorder	41,917 European ancestry cases, 371,549 European ancestry controls	NA	3p21.1	ITIH1	PBRM1			ENSG00000163939	NA	NA	rs2336147-T	rs2336147	0	2336147	intron_variant	0	0.498	4e-13	12.3979		1.07004	[1.05-1.09]	Affymetrix, Illumina [7549318] (imputed)	N
6	rs7639267	3	52626646	rs2336146	2022-10-11	35974141	Lahti J	2022-08-16	Mol Psychiatry	www.ncbi.nlm.nih.gov/pubmed/35974141	Genome-wide meta-analyses reveal novel loci for verbal short-term memory and learning.	Verbal learning	28,909 European ancestry individuals	3,853 European ancestry individuals	3p21.1		PBRM1			ENSG00000163939	NA	NA	rs2336146-G	rs2336146	0	2336146	intron_variant	0	0.3545	2e-07	6.69897		5.171	z score increase	Affymetrix, Illumina [NR] (imputed)	N
6	rs7639267	3	52628056	rs2577831	2019-12-23	31740837	Lam M	2019-11-18	Nat Genet	www.ncbi.nlm.nih.gov/pubmed/31740837	Comparative genetic architectures of schizophrenia in East Asian and European populations.	Schizophrenia	22,778 East Asian ancestry cases, 35,362 East Asian ancestry controls, 33,640 European ancestry cases, 43,456 European ancestry controls	NA	3p21.1	NR	PBRM1			ENSG00000163939	NA	NA	rs2577831-?	rs2577831	0	2577831	intron_variant	0	NR	3e-14	13.5229		1.0662	[1.05-1.08]	Affymetrix, Illumina [12447948] (imputed)	N
6	rs7639267	3	52628056	rs2577831	2020-02-07	31761296	Hernandez Cordero AI	2019-11-21	Am J Hum Genet	www.ncbi.nlm.nih.gov/pubmed/31761296	Genome-wide Associations Reveal Human-Mouse Genetic Convergence and Modifiers of Myogenesis, CPNE1 and STC2.	Appendicular lean mass	181,862 European ancestry elderly individuals	NA	3p21.1	NR	PBRM1			ENSG00000163939	NA	NA	rs2577831-A	rs2577831	0	2577831	intron_variant	0	0.478995	1e-08	8		0.0375766	[0.024-0.051] unit increase	Affymetrix [17914406] (imputed)	N
6	rs7639267	3	52628056	rs2577831	2020-10-23	32665545	van der Meer D	2020-07-14	Nat Commun	www.ncbi.nlm.nih.gov/pubmed/32665545	Understanding the genetic determinants of the brain with MOSTest.	Brain morphology (MOSTest)	26,502 European ancestry individuals	NA	3p21.1	STAB1, NT5DC2, SMIM4, PBRM1, GNL3, GLT8D1, SPCS1, NEK4, ITIH1, ITIH3, ITIH4, RP5-966M1.6	PBRM1			ENSG00000163939	NA	NA	rs2577831-?	rs2577831	0	2577831	intron_variant	0		1e-10	10		NA		NR [7428630] (imputed)	N
6	rs7639267	3	52628056	rs2577831	2017-11-10	28991256	Li Z	2017-10-09	Nat Genet	www.ncbi.nlm.nih.gov/pubmed/28991256	Genome-wide association analysis identifies 30 new susceptibility loci for schizophrenia.	Schizophrenia	7,699 Chinese ancestry cases, 35,476 European ancestry cases, 18,327 Chinese ancestry controls, 46,839 European ancestry controls	4,384 Chinese ancestry cases, 5,770 Chinese ancestry controls	3p21.1	GLT8D1, GLYCTK, GNL3, NEK4, PBRM1, SFMBT1, SPCS1	PBRM1			ENSG00000163939	NA	NA	rs2577831-C	rs2577831	0	2577831	intron_variant	0	NR	5e-13	12.301		1.06838	[1.05-1.09]	Affymetrix, Illumina [up to 5107227] (imputed)	N
6	rs7639267	3	52628056	rs2577831	2019-02-21	30285260	Ikeda M	2018-10-03	Schizophr Bull	www.ncbi.nlm.nih.gov/pubmed/30285260	Genome-Wide Association Study Detected Novel Susceptibility Genes for Schizophrenia and Shared Trans-Populations/Diseases Genetic Effect.	Schizophrenia	14,023 East Asian ancestry cases, 33,640 European ancestry cases, 31,505 East Asian ancestry controls, 43,456 European ancestry controls	NA	3p21.1	PBRM1	PBRM1			ENSG00000163939	NA	NA	rs2577831-C	rs2577831	0	2577831	intron_variant	0	NR	2e-13	12.699		1.06952	[1.05-1.09]	Illumina [6627481] (imputed)	N
6	rs7639267	3	52628056	rs2577831	2019-02-21	30285260	Ikeda M	2018-10-03	Schizophr Bull	www.ncbi.nlm.nih.gov/pubmed/30285260	Genome-Wide Association Study Detected Novel Susceptibility Genes for Schizophrenia and Shared Trans-Populations/Diseases Genetic Effect.	Schizophrenia	14,023 East Asian ancestry cases, 33,640 European ancestry cases, 31,505 East Asian ancestry controls, 43,456 European ancestry controls	NA	3p21.1	PBRM1	PBRM1			ENSG00000163939	NA	NA	rs2577831-A	rs2577831	0	2577831	intron_variant	0	NR	9e-10	9.04576	(EA)	1.0689	[1.05-1.09]	Illumina [6627481] (imputed)	N
6	rs7639267	3	52628056	rs2577831	2019-02-08	30595370	Kichaev G	2018-12-27	Am J Hum Genet	www.ncbi.nlm.nih.gov/pubmed/30595370	Leveraging Polygenic Functional Enrichment to Improve GWAS Power.	Red blood cell count	approximately 445,000 European ancestry individuals	NA	3p21.1		PBRM1			ENSG00000163939	NA	NA	rs2577831-?	rs2577831	0	2577831	intron_variant	0	NR	2e-25	24.699		NA		NR [~ 8900000] (imputed)	N
6	rs7639267	3	52628056	rs2577831	2021-06-09	33972514	Pazoki R	2021-05-10	Nat Commun	www.ncbi.nlm.nih.gov/pubmed/33972514	Genetic analysis in European ancestry individuals identifies 517 loci associated with liver enzymes.	Liver enzyme levels (gamma-glutamyl transferase)	437,194 European ancestry individuals	315,572 European ancestry individuals	3p21.1	PBRM1	PBRM1			ENSG00000163939	NA	NA	rs2577831-C	rs2577831	0	2577831	intron_variant	0	0.522457	4e-15	14.3979		0.00415017	[0.0031-0.0052] unit increase	Affymetrix [13995440] (imputed)	N
6	rs7639267	3	52637486	rs2276824	2017-08-10	28443625	Justice AE	2017-04-26	Nat Commun	www.ncbi.nlm.nih.gov/pubmed/28443625	Genome-wide meta-analysis of 241,258 adults accounting for smoking behaviour identifies novel loci for obesity traits.	Waist-to-hip ratio adjusted for BMI (adjusted for smoking behaviour)	95,362 European ancestry women, 62,085 European ancestry men, 5,829 European ancestry individuals, 10,500 African American/Afro-Caribbean ancestry women, 2,706 African American/Afro-Caribbean ancestry men, 1,030 Indian Asian ancestry women, 7,648 Indian Asian ancestry men, 1,793 Filipino ancestry women, 2,944 Hispanic/Latino ancestry women, 1,764 Hispanic/Latino ancestry men	21,496 European ancestry women, 24,385 European ancestry men, 118,364 European ancestry individuals, 2,326 African American/Afro-Caribbean ancestry women, 855 African American/Afro-Caribbean ancestry men	3p21.1	PBRM1	PBRM1			ENSG00000163939	NA	NA	rs2276824-C	rs2276824	0	2276824	intron_variant	0	0.4352	2e-07	6.69897		0.0193	[0.012-0.027] unit increase	Affymetrix, Illumina, Perlegen [up to 2800000] (imputed)	N
6	rs7639267	3	52637486	rs2276824	2017-08-10	28443625	Justice AE	2017-04-26	Nat Commun	www.ncbi.nlm.nih.gov/pubmed/28443625	Genome-wide meta-analysis of 241,258 adults accounting for smoking behaviour identifies novel loci for obesity traits.	Waist-to-hip ratio adjusted for BMI (adjusted for smoking behaviour)	95,362 European ancestry women, 62,085 European ancestry men, 5,829 European ancestry individuals, 10,500 African American/Afro-Caribbean ancestry women, 2,706 African American/Afro-Caribbean ancestry men, 1,030 Indian Asian ancestry women, 7,648 Indian Asian ancestry men, 1,793 Filipino ancestry women, 2,944 Hispanic/Latino ancestry women, 1,764 Hispanic/Latino ancestry men	21,496 European ancestry women, 24,385 European ancestry men, 118,364 European ancestry individuals, 2,326 African American/Afro-Caribbean ancestry women, 855 African American/Afro-Caribbean ancestry men	3p21.1	PBRM1	PBRM1			ENSG00000163939	NA	NA	rs2276824-C	rs2276824	0	2276824	intron_variant	0	0.4352	9e-06	5.04576	(women)	0.0215	[0.012-0.031] unit increase	Affymetrix, Illumina, Perlegen [up to 2800000] (imputed)	N
6	rs7639267	3	52637486	rs2276824	2016-02-04	25673412	Shungin D	2015-02-12	Nature	www.ncbi.nlm.nih.gov/pubmed/25673412	New genetic loci link adipose and insulin biology to body fat distribution.	Waist-to-hip ratio adjusted for body mass index	up to 56,910 European ancestry men, up to 86,570 European ancestry women	up to 36,570 European ancestry men, 30,172 European ancestry women, 915 Filipino ancestry men, 735 Filipino ancestry women, 2,351 African American/Afro-Caribbean ancestry men, 6,258 African American/Afro-Caribbean ancestry women, 2,285 South Asian ancestry men, 506 South Asian ancestry women, 195 Seychellois ancestry men, 266 Seychellois ancestry women	3p21.1	PBRM1	PBRM1			ENSG00000163939	NA	NA	rs2276824-C	rs2276824	0	2276824	intron_variant	0	0.4322	4e-09	8.39794	(EA, women)	0.028	[0.019-0.037] unit increase	Affymetrix, Illumina, Perlegen [up to 2542447] (imputed)	N
6	rs7639267	3	52637486	rs2276824	2016-02-04	25673412	Shungin D	2015-02-12	Nature	www.ncbi.nlm.nih.gov/pubmed/25673412	New genetic loci link adipose and insulin biology to body fat distribution.	Waist-to-hip ratio adjusted for body mass index	up to 56,910 European ancestry men, up to 86,570 European ancestry women	up to 36,570 European ancestry men, 30,172 European ancestry women, 915 Filipino ancestry men, 735 Filipino ancestry women, 2,351 African American/Afro-Caribbean ancestry men, 6,258 African American/Afro-Caribbean ancestry women, 2,285 South Asian ancestry men, 506 South Asian ancestry women, 195 Seychellois ancestry men, 266 Seychellois ancestry women	3p21.1	PBRM1	PBRM1			ENSG00000163939	NA	NA	rs2276824-C	rs2276824	0	2276824	intron_variant	0	0.4342	3e-11	10.5229	(EA)	0.0236	[0.017-0.031] unit increase	Affymetrix, Illumina, Perlegen [up to 2542447] (imputed)	N
6	rs7639267	3	52637486	rs2276824	2016-02-04	25673412	Shungin D	2015-02-12	Nature	www.ncbi.nlm.nih.gov/pubmed/25673412	New genetic loci link adipose and insulin biology to body fat distribution.	Waist-to-hip ratio adjusted for body mass index	up to 56,910 European ancestry men, up to 86,570 European ancestry women	up to 36,570 European ancestry men, 30,172 European ancestry women, 915 Filipino ancestry men, 735 Filipino ancestry women, 2,351 African American/Afro-Caribbean ancestry men, 6,258 African American/Afro-Caribbean ancestry women, 2,285 South Asian ancestry men, 506 South Asian ancestry women, 195 Seychellois ancestry men, 266 Seychellois ancestry women	3p21.1	PBRM1	PBRM1			ENSG00000163939	NA	NA	rs2276824-C	rs2276824	0	2276824	intron_variant	0	0.4283	1e-08	8	(women)	0.0265	[0.017-0.036] unit increase	Affymetrix, Illumina, Perlegen [up to 2542447] (imputed)	N
6	rs7639267	3	52637486	rs2276824	2016-02-04	25673412	Shungin D	2015-02-12	Nature	www.ncbi.nlm.nih.gov/pubmed/25673412	New genetic loci link adipose and insulin biology to body fat distribution.	Waist-to-hip ratio adjusted for body mass index	up to 56,910 European ancestry men, up to 86,570 European ancestry women	up to 36,570 European ancestry men, 30,172 European ancestry women, 915 Filipino ancestry men, 735 Filipino ancestry women, 2,351 African American/Afro-Caribbean ancestry men, 6,258 African American/Afro-Caribbean ancestry women, 2,285 South Asian ancestry men, 506 South Asian ancestry women, 195 Seychellois ancestry men, 266 Seychellois ancestry women	3p21.1	PBRM1	PBRM1			ENSG00000163939	NA	NA	rs2276824-C	rs2276824	0	2276824	intron_variant	0	0.4332	7e-11	10.1549		0.0224	[0.016-0.029] unit increase	Affymetrix, Illumina, Perlegen [up to 2542447] (imputed)	N
6	rs7639267	3	52637486	rs2276824	2019-09-22	30575882	Lotta LA	2018-12-01	JAMA	www.ncbi.nlm.nih.gov/pubmed/30575882	Association of Genetic Variants Related to Gluteofemoral vs Abdominal Fat Distribution With Type 2 Diabetes, Coronary Disease, and Cardiovascular Risk Factors.	Waist-to-hip ratio adjusted for BMI	660,648 European ancestry individuals	NA	3p21.1	NR	PBRM1			ENSG00000163939	NA	NA	rs2276824-C	rs2276824	0	2276824	intron_variant	0	0.46	1e-41	41		0.024	[0.02-0.028] unit increase	Affymetrix [2446094] (imputed)	N
6	rs7639267	3	52637486	rs2276824	2019-09-22	30575882	Lotta LA	2018-12-01	JAMA	www.ncbi.nlm.nih.gov/pubmed/30575882	Association of Genetic Variants Related to Gluteofemoral vs Abdominal Fat Distribution With Type 2 Diabetes, Coronary Disease, and Cardiovascular Risk Factors.	Waist-hip ratio	663,598 European ancestry individuals	NA	3p21.1	NR	PBRM1			ENSG00000163939	NA	NA	rs2276824-C	rs2276824	0	2276824	intron_variant	0	0.46	5e-08	7.30103		NA		Affymetrix [2446094] (imputed)	N
6	rs7639267	3	52637486	rs2276824	2020-12-08	32915782	Spracklen CN	2020-09-11	PLoS Genet	www.ncbi.nlm.nih.gov/pubmed/32915782	Adiponectin GWAS loci harboring extensive allelic heterogeneity exhibit distinct molecular consequences.	Adiponectin levels (BMI-adjusted)	9,262 European ancestry individuals	NA	3p21.1		PBRM1			ENSG00000163939	NA	NA	rs2276824-G	rs2276824	0	2276824	intron_variant	0	0.43	4e-08	7.39794		0.085	[0.056-0.114] unit increase	Illumina [16607452] (imputed)	N
6	rs7639267	3	52637486	rs2276824	2021-08-24	34021172	Christakoudi S	2021-05-21	Sci Rep	www.ncbi.nlm.nih.gov/pubmed/34021172	GWAS of allometric body-shape indices in UK Biobank identifies loci suggesting associations with morphogenesis, organogenesis, adrenal cell renewal and cancer.	Waist-to-hip ratio adjusted for BMI	219,872 British ancestry women	NA	3p21.1	PBRM1	PBRM1			ENSG00000163939	NA	NA	rs2276824-C	rs2276824	0	2276824	intron_variant	0	NR	3e-19	18.5229		0.0254101	[0.02-0.031] unit increase	Affymetrix [319769] (imputed)	N
6	rs7639267	3	52637486	rs2276824	2021-08-24	34021172	Christakoudi S	2021-05-21	Sci Rep	www.ncbi.nlm.nih.gov/pubmed/34021172	GWAS of allometric body-shape indices in UK Biobank identifies loci suggesting associations with morphogenesis, organogenesis, adrenal cell renewal and cancer.	Waist-hip index	219,872 British ancestry women	NA	3p21.1	PBRM1	PBRM1			ENSG00000163939	NA	NA	rs2276824-C	rs2276824	0	2276824	intron_variant	0	NR	3e-20	19.5229		0.0260331	[0.02-0.032] unit increase	Affymetrix [319769] (imputed)	N
6	rs7639267	3	52641255	rs3774366	2022-10-11	35974141	Lahti J	2022-08-16	Mol Psychiatry	www.ncbi.nlm.nih.gov/pubmed/35974141	Genome-wide meta-analyses reveal novel loci for verbal short-term memory and learning.	Verbal learning	28,909 European ancestry individuals	3,853 European ancestry individuals	3p21.1		PBRM1			ENSG00000163939	NA	NA	rs3774366-C	rs3774366	0	3774366	intron_variant	0	0.3545	2e-07	6.69897		5.207	z score increase	Affymetrix, Illumina [NR] (imputed)	N
6	rs7639267	3	52643307	rs3733045	2022-10-11	35974141	Lahti J	2022-08-16	Mol Psychiatry	www.ncbi.nlm.nih.gov/pubmed/35974141	Genome-wide meta-analyses reveal novel loci for verbal short-term memory and learning.	Verbal learning	28,909 European ancestry individuals	3,853 European ancestry individuals	3p21.1		PBRM1			ENSG00000163939	NA	NA	rs3733045-G	rs3733045	0	3733045	non_coding_transcript_exon_variant	0	0.3506	9e-07	6.04576		4.917	z score increase	Affymetrix, Illumina [NR] (imputed)	N
6	rs7639267	3	52648265	rs9879090	2018-09-17	29844566	Davies G	2018-05-29	Nat Commun	www.ncbi.nlm.nih.gov/pubmed/29844566	Study of 300,486 individuals identifies 148 independent genetic loci influencing general cognitive function.	General cognitive ability	up to 300,486 European ancestry individuals	NA	3p21.1	PBRM1	PBRM1			ENSG00000163939	NA	NA	rs9879090-T	rs9879090	0	9879090	intron_variant	0	NR	2e-12	11.699		7.075	z-score decrease	Affymetrix, Illumina [at least 2500000] (imputed)	N
6	rs7639267	3	52648265	rs9879090	2019-01-22	29500382	Nagel M	2018-03-02	Nat Commun	www.ncbi.nlm.nih.gov/pubmed/29500382	Item-level analyses reveal genetic heterogeneity in neuroticism.	Feeling nervous	373,121 European ancestry individuals	NA	3p21.1	NEK4	PBRM1			ENSG00000163939	NA	NA	rs9879090-T	rs9879090	0	9879090	intron_variant	0	0.45416	2e-09	8.69897		6.03	z score increase	NR [10847151] (imputed)	N
6	rs7639267	3	52648265	rs9879090	2020-09-18	32888494	Vuckovic D	2020-09-01	Cell	www.ncbi.nlm.nih.gov/pubmed/32888494	The Polygenic and Monogenic Basis of Blood Traits and Diseases.	Red cell distribution width	408,112 British individuals	NA	3p21.1	PBRM1	PBRM1			ENSG00000163939	NA	NA	rs9879090-C	rs9879090	0	9879090	intron_variant	0	0.546466	6e-19	18.2218		0.0197331	[0.015-0.024] unit increase	Affymetrix [93095623] (imputed)	N
6	rs7639267	3	52648265	rs9879090	2021-12-14	34594039	Sakaue S	2021-09-30	Nat Genet	www.ncbi.nlm.nih.gov/pubmed/34594039	A cross-population atlas of genetic associations for 220 human phenotypes.	Red blood cell count	350,475 European ancestry individuals, 153,512 East Asian ancestry individuals	NA	3p21.1		PBRM1			ENSG00000163939	NA	NA	rs9879090-C	rs9879090	0	9879090	intron_variant	0	NR	5e-19	18.301		0.0153	[0.012-0.019] unit decrease	Affymetrix, Illumina [20538708] (imputed)	N
6	rs7639267	3	52649748	rs13083798	2017-08-10	28443625	Justice AE	2017-04-26	Nat Commun	www.ncbi.nlm.nih.gov/pubmed/28443625	Genome-wide meta-analysis of 241,258 adults accounting for smoking behaviour identifies novel loci for obesity traits.	Waist-to-hip ratio adjusted for BMI (adjusted for smoking behaviour)	95,362 European ancestry women, 62,085 European ancestry men, 5,829 European ancestry individuals, 10,500 African American/Afro-Caribbean ancestry women, 2,706 African American/Afro-Caribbean ancestry men, 1,030 Indian Asian ancestry women, 7,648 Indian Asian ancestry men, 1,793 Filipino ancestry women, 2,944 Hispanic/Latino ancestry women, 1,764 Hispanic/Latino ancestry men	21,496 European ancestry women, 24,385 European ancestry men, 118,364 European ancestry individuals, 2,326 African American/Afro-Caribbean ancestry women, 855 African American/Afro-Caribbean ancestry men	3p21.1	PRBM1	PBRM1			ENSG00000163939	NA	NA	rs13083798-A	rs13083798	0	13083798	intron_variant	0	0.4986	1e-08	8		0.0198	[0.013-0.027] unit increase	Affymetrix, Illumina, Perlegen [up to 2800000] (imputed)	N
6	rs7639267	3	52649748	rs13083798	2017-08-10	28443625	Justice AE	2017-04-26	Nat Commun	www.ncbi.nlm.nih.gov/pubmed/28443625	Genome-wide meta-analysis of 241,258 adults accounting for smoking behaviour identifies novel loci for obesity traits.	Waist-to-hip ratio adjusted for BMI (adjusted for smoking behaviour)	95,362 European ancestry women, 62,085 European ancestry men, 5,829 European ancestry individuals, 10,500 African American/Afro-Caribbean ancestry women, 2,706 African American/Afro-Caribbean ancestry men, 1,030 Indian Asian ancestry women, 7,648 Indian Asian ancestry men, 1,793 Filipino ancestry women, 2,944 Hispanic/Latino ancestry women, 1,764 Hispanic/Latino ancestry men	21,496 European ancestry women, 24,385 European ancestry men, 118,364 European ancestry individuals, 2,326 African American/Afro-Caribbean ancestry women, 855 African American/Afro-Caribbean ancestry men	3p21.1	PRBM1	PBRM1			ENSG00000163939	NA	NA	rs13083798-A	rs13083798	0	13083798	intron_variant	0	0.4986	7e-06	5.1549	(women)	0.0204	[0.012-0.029] unit increase	Affymetrix, Illumina, Perlegen [up to 2800000] (imputed)	N
6	rs7639267	3	52649748	rs13083798	2019-03-18	30643258	Karlsson Linner R	2019-01-14	Nat Genet	www.ncbi.nlm.nih.gov/pubmed/30643258	Genome-wide association analyses of risk tolerance and risky behaviors in over 1 million individuals identify hundreds of loci and shared genetic influences.	Automobile speeding propensity	404,291 European ancestry individuals	NA	3p21.1	GNL3	PBRM1			ENSG00000163939	NA	NA	rs13083798-A	rs13083798	0	13083798	intron_variant	0	0.5137	5e-08	7.30103		0.0123258	[0.0079-0.0167] unit decrease	Affymetrix [11514463] (imputed)	N
6	rs7639267	3	52649748	rs13083798	2016-02-04	25673412	Shungin D	2015-02-12	Nature	www.ncbi.nlm.nih.gov/pubmed/25673412	New genetic loci link adipose and insulin biology to body fat distribution.	Waist-to-hip ratio adjusted for body mass index	up to 56,910 European ancestry men, up to 86,570 European ancestry women	up to 36,570 European ancestry men, 30,172 European ancestry women, 915 Filipino ancestry men, 735 Filipino ancestry women, 2,351 African American/Afro-Caribbean ancestry men, 6,258 African American/Afro-Caribbean ancestry women, 2,285 South Asian ancestry men, 506 South Asian ancestry women, 195 Seychellois ancestry men, 266 Seychellois ancestry women	3p21.1	PRBM1	PBRM1			ENSG00000163939	NA	NA	rs13083798-A	rs13083798	0	13083798	intron_variant	0	0.4903	4e-11	10.3979	(EA)	0.0227	[0.016-0.029] unit increase	Affymetrix, Illumina, Perlegen [up to 2542447] (imputed)	N
6	rs7639267	3	52649748	rs13083798	2016-02-04	25673412	Shungin D	2015-02-12	Nature	www.ncbi.nlm.nih.gov/pubmed/25673412	New genetic loci link adipose and insulin biology to body fat distribution.	Waist-to-hip ratio adjusted for body mass index	up to 56,910 European ancestry men, up to 86,570 European ancestry women	up to 36,570 European ancestry men, 30,172 European ancestry women, 915 Filipino ancestry men, 735 Filipino ancestry women, 2,351 African American/Afro-Caribbean ancestry men, 6,258 African American/Afro-Caribbean ancestry women, 2,285 South Asian ancestry men, 506 South Asian ancestry women, 195 Seychellois ancestry men, 266 Seychellois ancestry women	3p21.1	PRBM1	PBRM1			ENSG00000163939	NA	NA	rs13083798-A	rs13083798	0	13083798	intron_variant	0	0.4899	2e-09	8.69897	(women)	0.0268	[0.018-0.036] unit increase	Affymetrix, Illumina, Perlegen [up to 2542447] (imputed)	N
6	rs7639267	3	52649748	rs13083798	2016-02-04	25673412	Shungin D	2015-02-12	Nature	www.ncbi.nlm.nih.gov/pubmed/25673412	New genetic loci link adipose and insulin biology to body fat distribution.	Waist-to-hip ratio adjusted for body mass index	up to 56,910 European ancestry men, up to 86,570 European ancestry women	up to 36,570 European ancestry men, 30,172 European ancestry women, 915 Filipino ancestry men, 735 Filipino ancestry women, 2,351 African American/Afro-Caribbean ancestry men, 6,258 African American/Afro-Caribbean ancestry women, 2,285 South Asian ancestry men, 506 South Asian ancestry women, 195 Seychellois ancestry men, 266 Seychellois ancestry women	3p21.1	PRBM1	PBRM1			ENSG00000163939	NA	NA	rs13083798-A	rs13083798	0	13083798	intron_variant	0	0.4929	7e-11	10.1549		0.0218	[0.015-0.028] unit increase	Affymetrix, Illumina, Perlegen [up to 2542447] (imputed)	N
6	rs7639267	3	52649748	rs13083798	2016-02-04	25673412	Shungin D	2015-02-12	Nature	www.ncbi.nlm.nih.gov/pubmed/25673412	New genetic loci link adipose and insulin biology to body fat distribution.	Waist-to-hip ratio adjusted for body mass index	up to 56,910 European ancestry men, up to 86,570 European ancestry women	up to 36,570 European ancestry men, 30,172 European ancestry women, 915 Filipino ancestry men, 735 Filipino ancestry women, 2,351 African American/Afro-Caribbean ancestry men, 6,258 African American/Afro-Caribbean ancestry women, 2,285 South Asian ancestry men, 506 South Asian ancestry women, 195 Seychellois ancestry men, 266 Seychellois ancestry women	3p21.1	PRBM1	PBRM1			ENSG00000163939	NA	NA	rs13083798-A	rs13083798	0	13083798	intron_variant	0	0.4894	5e-10	9.30103	(EA, women)	0.0283	[0.019-0.037] unit increase	Affymetrix, Illumina, Perlegen [up to 2542447] (imputed)	N
6	rs7639267	3	52649748	rs13083798	2020-10-23	32665545	van der Meer D	2020-07-14	Nat Commun	www.ncbi.nlm.nih.gov/pubmed/32665545	Understanding the genetic determinants of the brain with MOSTest.	Subcortical volume (MOSTest)	26,502 European ancestry individuals	NA	3p21.1	C1orf106, KIF21B, CACNA1S	PBRM1			ENSG00000163939	NA	NA	rs13083798-?	rs13083798	0	13083798	intron_variant	0		2e-08	7.69897		NA		NR [7428630] (imputed)	N
6	rs7639267	3	52649748	rs13083798	2017-08-18	28448500	Graff M	2017-04-27	PLoS Genet	www.ncbi.nlm.nih.gov/pubmed/28448500	Genome-wide physical activity interactions in adiposity - A meta-analysis of 200,452 adults.	Waist circumference adjusted for body mass index	2,518 African American women, 85,730 European ancestry women, 1,773 Filipino ancestry women, 1,030 Indian ancestry women, 1,457 African American men, 54,792 European ancestry men, 7,648 Indian ancestry men, 5,527 European ancestry individuals	6,244 African American women, 17,531 European ancestry women, 329 African American men, 19,956 European ancestry men	3p21.1	PBRM1	PBRM1			ENSG00000163939	NA	NA	rs13083798-A	rs13083798	0	13083798	intron_variant	0	0.4905	4e-11	10.3979	(EA)	0.0242	[0.017-0.031] cm increase	Affymetrix, Illumina, Perlegen [~ 2500000] (imputed)	N
6	rs7639267	3	52649748	rs13083798	2017-08-18	28448500	Graff M	2017-04-27	PLoS Genet	www.ncbi.nlm.nih.gov/pubmed/28448500	Genome-wide physical activity interactions in adiposity - A meta-analysis of 200,452 adults.	Waist circumference adjusted for BMI (joint analysis main effects and physical activity interaction)	2,518 African American women, 85,730 European ancestry women, 1,773 Filipino ancestry women, 1,030 Indian ancestry women, 1,457 African American men, 54,792 European ancestry men, 7,648 Indian ancestry men, 5,527 European ancestry individuals	6,244 African American women, 17,531 European ancestry women, 329 African American men, 19,956 European ancestry men	3p21.1	PBRM1	PBRM1			ENSG00000163939	NA	NA	rs13083798-?	rs13083798	0	13083798	intron_variant	0	0.4938	4e-09	8.39794		NA		Affymetrix, Illumina, Perlegen [~ 2500000] (imputed)	N
6	rs7639267	3	52649748	rs13083798	2017-08-18	28448500	Graff M	2017-04-27	PLoS Genet	www.ncbi.nlm.nih.gov/pubmed/28448500	Genome-wide physical activity interactions in adiposity - A meta-analysis of 200,452 adults.	Waist circumference adjusted for BMI (joint analysis main effects and physical activity interaction)	2,518 African American women, 85,730 European ancestry women, 1,773 Filipino ancestry women, 1,030 Indian ancestry women, 1,457 African American men, 54,792 European ancestry men, 7,648 Indian ancestry men, 5,527 European ancestry individuals	6,244 African American women, 17,531 European ancestry women, 329 African American men, 19,956 European ancestry men	3p21.1	PBRM1	PBRM1			ENSG00000163939	NA	NA	rs13083798-?	rs13083798	0	13083798	intron_variant	0	0.4905	1e-10	10	(EA, women)	NA		Affymetrix, Illumina, Perlegen [~ 2500000] (imputed)	N
6	rs7639267	3	52649748	rs13083798	2017-08-18	28448500	Graff M	2017-04-27	PLoS Genet	www.ncbi.nlm.nih.gov/pubmed/28448500	Genome-wide physical activity interactions in adiposity - A meta-analysis of 200,452 adults.	Waist circumference adjusted for BMI (joint analysis main effects and physical activity interaction)	2,518 African American women, 85,730 European ancestry women, 1,773 Filipino ancestry women, 1,030 Indian ancestry women, 1,457 African American men, 54,792 European ancestry men, 7,648 Indian ancestry men, 5,527 European ancestry individuals	6,244 African American women, 17,531 European ancestry women, 329 African American men, 19,956 European ancestry men	3p21.1	PBRM1	PBRM1			ENSG00000163939	NA	NA	rs13083798-?	rs13083798	0	13083798	intron_variant	0	0.4905	5e-10	9.30103	(EA)	NA		Affymetrix, Illumina, Perlegen [~ 2500000] (imputed)	N
6	rs7639267	3	52649748	rs13083798	2017-08-18	28448500	Graff M	2017-04-27	PLoS Genet	www.ncbi.nlm.nih.gov/pubmed/28448500	Genome-wide physical activity interactions in adiposity - A meta-analysis of 200,452 adults.	Waist circumference adjusted for BMI in active individuals	1,957 African American women, 1,773 Filipino ancestry women, 305 Indian ancestry women, 67,139 European ancestry women, 1,206 African American men, 2,029 Indian ancestry men, 43,100 European ancestry men, at least 4,819 European ancestry individuals	4,807 African American women, 12,347 European ancestry women, 265 African American men, 14,540 European ancestry men	3p21.1	PBRM1	PBRM1			ENSG00000163939	NA	NA	rs13083798-A	rs13083798	0	13083798	intron_variant	0	0.4909	5e-10	9.30103	(EA,women)	0.0335	[0.023-0.044] cm increase	Affymetrix, Illumina, Perlegen [~ 2500000] (imputed)	N
6	rs7639267	3	52649748	rs13083798	2017-08-18	28448500	Graff M	2017-04-27	PLoS Genet	www.ncbi.nlm.nih.gov/pubmed/28448500	Genome-wide physical activity interactions in adiposity - A meta-analysis of 200,452 adults.	Waist circumference adjusted for BMI in active individuals	1,957 African American women, 1,773 Filipino ancestry women, 305 Indian ancestry women, 67,139 European ancestry women, 1,206 African American men, 2,029 Indian ancestry men, 43,100 European ancestry men, at least 4,819 European ancestry individuals	4,807 African American women, 12,347 European ancestry women, 265 African American men, 14,540 European ancestry men	3p21.1	PBRM1	PBRM1			ENSG00000163939	NA	NA	rs13083798-A	rs13083798	0	13083798	intron_variant	0	0.4905	3e-09	8.52288	(EA)	0.0252	[0.017-0.033] cm increase	Affymetrix, Illumina, Perlegen [~ 2500000] (imputed)	N
6	rs7639267	3	52649748	rs13083798	2017-08-18	28448500	Graff M	2017-04-27	PLoS Genet	www.ncbi.nlm.nih.gov/pubmed/28448500	Genome-wide physical activity interactions in adiposity - A meta-analysis of 200,452 adults.	Waist circumference adjusted for BMI in active individuals	1,957 African American women, 1,773 Filipino ancestry women, 305 Indian ancestry women, 67,139 European ancestry women, 1,206 African American men, 2,029 Indian ancestry men, 43,100 European ancestry men, at least 4,819 European ancestry individuals	4,807 African American women, 12,347 European ancestry women, 265 African American men, 14,540 European ancestry men	3p21.1	PBRM1	PBRM1			ENSG00000163939	NA	NA	rs13083798-A	rs13083798	0	13083798	intron_variant	0	0.4938	1e-08	8		0.0229	[0.015-0.031] cm increase	Affymetrix, Illumina, Perlegen [~ 2500000] (imputed)	N
6	rs7639267	3	52649748	rs13083798	2017-08-18	28448500	Graff M	2017-04-27	PLoS Genet	www.ncbi.nlm.nih.gov/pubmed/28448500	Genome-wide physical activity interactions in adiposity - A meta-analysis of 200,452 adults.	Waist circumference adjusted for body mass index	2,518 African American women, 85,730 European ancestry women, 1,773 Filipino ancestry women, 1,030 Indian ancestry women, 1,457 African American men, 54,792 European ancestry men, 7,648 Indian ancestry men, 5,527 European ancestry individuals	6,244 African American women, 17,531 European ancestry women, 329 African American men, 19,956 European ancestry men	3p21.1	PBRM1	PBRM1			ENSG00000163939	NA	NA	rs13083798-A	rs13083798	0	13083798	intron_variant	0	0.4938	6e-10	9.22185		0.0216	[0.015-0.028] cm increase	Affymetrix, Illumina, Perlegen [~ 2500000] (imputed)	N
6	rs7639267	3	52649748	rs13083798	2017-08-18	28448500	Graff M	2017-04-27	PLoS Genet	www.ncbi.nlm.nih.gov/pubmed/28448500	Genome-wide physical activity interactions in adiposity - A meta-analysis of 200,452 adults.	Waist circumference adjusted for body mass index	2,518 African American women, 85,730 European ancestry women, 1,773 Filipino ancestry women, 1,030 Indian ancestry women, 1,457 African American men, 54,792 European ancestry men, 7,648 Indian ancestry men, 5,527 European ancestry individuals	6,244 African American women, 17,531 European ancestry women, 329 African American men, 19,956 European ancestry men	3p21.1	PBRM1	PBRM1			ENSG00000163939	NA	NA	rs13083798-A	rs13083798	0	13083798	intron_variant	0	0.4905	2e-11	10.699	(EA, women)	0.0325	[0.023-0.042] cm increase	Affymetrix, Illumina, Perlegen [~ 2500000] (imputed)	N
6	rs7639267	3	52649748	rs13083798	2020-09-21	32888493	Chen MH	2020-09-01	Cell	www.ncbi.nlm.nih.gov/pubmed/32888493	Trans-ethnic and Ancestry-Specific Blood-Cell Genetics in 746,667 Individuals from 5 Global Populations.	Red blood cell count	545,203 European ancestry individuals	NA	3p21.1	NR	PBRM1			ENSG00000163939	NA	NA	rs13083798-G	rs13083798	0	13083798	intron_variant	0	0.488944	3e-20	19.5229		0.018297	[0.014-0.022] SD unit decrease	Affymetrix, Illumina [50628390] (imputed)	N
6	rs7639267	3	52668119	rs2083180	2021-08-24	34021172	Christakoudi S	2021-05-21	Sci Rep	www.ncbi.nlm.nih.gov/pubmed/34021172	GWAS of allometric body-shape indices in UK Biobank identifies loci suggesting associations with morphogenesis, organogenesis, adrenal cell renewal and cancer.	A body shape index	219,872 British ancestry women	NA	3p21.1	PBRM1	PBRM1			ENSG00000163939	NA	NA	rs2083180-T	rs2083180	0	2083180	intron_variant	0	NR	1e-08	8		0.0165792	[0.011-0.022] unit decrease	Affymetrix [321169] (imputed)	N
6	rs7639267	3	52668119	rs2083180	2022-10-11	35974141	Lahti J	2022-08-16	Mol Psychiatry	www.ncbi.nlm.nih.gov/pubmed/35974141	Genome-wide meta-analyses reveal novel loci for verbal short-term memory and learning.	Verbal learning	28,909 European ancestry individuals	3,853 European ancestry individuals	3p21.1		PBRM1			ENSG00000163939	NA	NA	rs2083180-T	rs2083180	0	2083180	intron_variant	0	0.3424	2e-07	6.69897		5.222	z score increase	Affymetrix, Illumina [NR] (imputed)	N
6	rs7639267	3	52668119	rs2083180	2021-08-24	34021172	Christakoudi S	2021-05-21	Sci Rep	www.ncbi.nlm.nih.gov/pubmed/34021172	GWAS of allometric body-shape indices in UK Biobank identifies loci suggesting associations with morphogenesis, organogenesis, adrenal cell renewal and cancer.	Waist circumference adjusted for body mass index	219,872 British ancestry women	NA	3p21.1	PBRM1	PBRM1			ENSG00000163939	NA	NA	rs2083180-T	rs2083180	0	2083180	intron_variant	0	NR	6e-13	12.2218		0.0208524	[0.015-0.027] unit decrease	Affymetrix [321114] (imputed)	N
6	rs7639267	3	52674667	rs11130310	2022-09-13	35893037	Pipal KV	2022-07-22	Genes (Basel)	www.ncbi.nlm.nih.gov/pubmed/35893037	Susceptibility Loci for Type 2 Diabetes in the Ethnically Endogamous Indian Sindhi Population: A Pooled Blood Genome-Wide Association Study.	Type 2 diabetes	418 Sindhi ancestry cases from endogamous families, 984 Sindhi ancestry controls from endogamous families	NA	3p21.1		PBRM1			ENSG00000163939	NA	NA	rs11130310-?	rs11130310	0	11130310	intron_variant	0	NR	2e-21	20.699		NA		Illumina [608550]	N
6	rs7639267	3	52678370	rs13085775	2022-10-11	35974141	Lahti J	2022-08-16	Mol Psychiatry	www.ncbi.nlm.nih.gov/pubmed/35974141	Genome-wide meta-analyses reveal novel loci for verbal short-term memory and learning.	Verbal learning	28,909 European ancestry individuals	3,853 European ancestry individuals	3p21.1		PBRM1			ENSG00000163939	NA	NA	rs13085775-T	rs13085775	0	13085775	intron_variant	0	0.3892	3e-07	6.52288		5.144	z score increase	Affymetrix, Illumina [NR] (imputed)	N
6	rs7639267	3	52687566	rs7612511	2020-04-17	31669095	Zhu Z	2019-10-24	J Allergy Clin Immunol	www.ncbi.nlm.nih.gov/pubmed/31669095	Shared Genetic and Experimental Links between Obesity-Related Traits and Asthma Subtypes in UK Biobank.	Waist circumference adjusted for body mass index	457,690 European ancestry individuals	NA	3p21.1	NR	PBRM1			ENSG00000163939	NA	NA	rs7612511-?	rs7612511	0	7612511	intron_variant	0	NR	1e-32	32		NA		Affymetrix [~ 8270000] (imputed)	N
6	rs7639267	3	52692124	rs2336149	2022-10-11	35974141	Lahti J	2022-08-16	Mol Psychiatry	www.ncbi.nlm.nih.gov/pubmed/35974141	Genome-wide meta-analyses reveal novel loci for verbal short-term memory and learning.	Verbal learning	28,909 European ancestry individuals	3,853 European ancestry individuals	3p21.1		PBRM1			ENSG00000163939	NA	NA	rs2336149-A	rs2336149	0	2336149	intron_variant	0	0.3567	2e-07	6.69897		5.212	z score increase	Affymetrix, Illumina [NR] (imputed)	N
6	rs7639267	3	52692721	rs7611731	2022-10-11	35974141	Lahti J	2022-08-16	Mol Psychiatry	www.ncbi.nlm.nih.gov/pubmed/35974141	Genome-wide meta-analyses reveal novel loci for verbal short-term memory and learning.	Verbal learning	28,909 European ancestry individuals	3,853 European ancestry individuals	3p21.1		PBRM1			ENSG00000163939	NA	NA	rs7611731-C	rs7611731	0	7611731	intron_variant	0	0.3545	1e-07	7		5.323	z score increase	Affymetrix, Illumina [NR] (imputed)	N
6	rs7639267	3	52694198	rs6804145	2022-10-11	35974141	Lahti J	2022-08-16	Mol Psychiatry	www.ncbi.nlm.nih.gov/pubmed/35974141	Genome-wide meta-analyses reveal novel loci for verbal short-term memory and learning.	Verbal learning	28,909 European ancestry individuals	3,853 European ancestry individuals	3p21.1		PBRM1			ENSG00000163939	NA	NA	rs6804145-T	rs6804145	0	6804145	intron_variant	0	0.3545	2e-07	6.69897		5.22	z score increase	Affymetrix, Illumina [NR] (imputed)	N
6	rs7639267	3	52718280	rs10865974	2015-04-28	23092984	Goes FS	2012-10-23	Transl Psychiatry	www.ncbi.nlm.nih.gov/pubmed/23092984	Genome-wide association of mood-incongruent psychotic bipolar disorder.	Bipolar disorder with mood-incongruent psychosis	2,196 European and other ancestry cases, 8,148 European and other ancestry controls	NA	3p21.1	GNL3, PBRM1	PBRM1, GNL3			ENSG00000163939, ENSG00000163938	NA	NA	rs10865974-?	rs10865974	0	10865974	intron_variant	0	NR	2e-06	5.69897		1.19	[NR]	Affymetrix, Illumina [~ 2500000] (imputed)	N
6	rs7639267	3	52718280	rs10865974	2022-10-11	35974141	Lahti J	2022-08-16	Mol Psychiatry	www.ncbi.nlm.nih.gov/pubmed/35974141	Genome-wide meta-analyses reveal novel loci for verbal short-term memory and learning.	Verbal learning	28,909 European ancestry individuals	3,853 European ancestry individuals	3p21.1		PBRM1, GNL3			ENSG00000163939, ENSG00000163938	NA	NA	rs10865974-T	rs10865974	0	10865974	intron_variant	0	0.3545	2e-07	6.69897		5.243	z score increase	Affymetrix, Illumina [NR] (imputed)	N
6	rs7639267	3	52719398	rs1866268	2022-10-11	35974141	Lahti J	2022-08-16	Mol Psychiatry	www.ncbi.nlm.nih.gov/pubmed/35974141	Genome-wide meta-analyses reveal novel loci for verbal short-term memory and learning.	Verbal learning	28,909 European ancestry individuals	3,853 European ancestry individuals	3p21.1		PBRM1, GNL3			ENSG00000163939, ENSG00000163938	NA	NA	rs1866268-A	rs1866268	0	1866268	intron_variant	0	0.3545	2e-07	6.69897		5.241	z score increase	Affymetrix, Illumina [NR] (imputed)	N
6	rs7639267	3	52719816	rs10933	2020-09-21	32888493	Chen MH	2020-09-01	Cell	www.ncbi.nlm.nih.gov/pubmed/32888493	Trans-ethnic and Ancestry-Specific Blood-Cell Genetics in 746,667 Individuals from 5 Global Populations.	Red cell distribution width	531,774 European ancestry individuals	NA	3p21.1	NR	PBRM1, GNL3			ENSG00000163939, ENSG00000163938	NA	NA	rs10933-C	rs10933	0	10933	5_prime_UTR_variant	0	0.547934	2e-22	21.699		0.020045	[0.016-0.024] SD unit increase	Affymetrix, Illumina [49860007] (imputed)	N
6	rs7639267	3	52719816	rs10933	2020-09-21	32888493	Chen MH	2020-09-01	Cell	www.ncbi.nlm.nih.gov/pubmed/32888493	Trans-ethnic and Ancestry-Specific Blood-Cell Genetics in 746,667 Individuals from 5 Global Populations.	Red cell distribution width	563,352 African American or Afro-Caribbean, African ancestry, European ancestry, East Asian ancestry, Hispanic or Latin American and South Asian ancestry individuals	NA	3p21.1	NR	PBRM1, GNL3			ENSG00000163939, ENSG00000163938	NA	NA	rs10933-C	rs10933	0	10933	5_prime_UTR_variant	0	0.549804	2e-20	19.699		NA		Affymetrix, Illumina [22063850] (imputed)	N
6	rs7639267	3	52719816	rs10933	2019-02-08	30595370	Kichaev G	2018-12-27	Am J Hum Genet	www.ncbi.nlm.nih.gov/pubmed/30595370	Leveraging Polygenic Functional Enrichment to Improve GWAS Power.	Waist-hip ratio	approximately 458,000 European ancestry individuals	NA	3p21.1		PBRM1, GNL3			ENSG00000163939, ENSG00000163938	NA	NA	rs10933-?	rs10933	0	10933	5_prime_UTR_variant	0	NR	4e-29	28.3979		NA		NR [~ 8900000] (imputed)	N
6	rs7639267	3	52719816	rs10933	2022-08-04	35505052	Fan CC	2022-05-03	Nat Commun	www.ncbi.nlm.nih.gov/pubmed/35505052	Multivariate genome-wide association study on tissue-sensitive diffusion metrics highlights pathways that shape the human brain.	Whole brain restricted directional diffusion (multivariate analysis)	23,543 European ancestry individuals	11,555 European ancestry individuals, 3,030 non-European ancestry individuals	3p21.1		PBRM1, GNL3			ENSG00000163939, ENSG00000163938	NA	NA	rs10933-?	rs10933	0	10933	5_prime_UTR_variant	0	NR	2e-15	14.699		NA		NR [NR] (imputed)	N
6	rs7639267	3	52720080	rs1108842	2018-02-23	29326435	Hill WD	2018-01-11	Mol Psychiatry	www.ncbi.nlm.nih.gov/pubmed/29326435	A combined analysis of genetically correlated traits identifies 187 loci and a role for neurogenesis and myelination in intelligence.	Intelligence (MTAG)	120,934 British ancestry individuals, 127,548 individuals	NA	3p21.1	GNL3	GNL3			ENSG00000163938	NA	NA	rs1108842-A	rs1108842	0	1108842	5_prime_UTR_variant	0	NR	8e-09	8.09691		0.0168192	[0.011-0.023] unit decrease	Affymetrix [NR]	N
6	rs7639267	3	52720080	rs1108842	2012-05-10	22479202	Dastani Z	2012-03-29	PLoS Genet	www.ncbi.nlm.nih.gov/pubmed/22479202	Novel loci for adiponectin levels and their influence on type 2 diabetes and metabolic traits: a multi-ethnic meta-analysis of 45,891 individuals.	Adiponectin levels	29,347 European ancestry individuals	10,536 European ancestry individuals	3p21.1	GNL3	GNL3			ENSG00000163938	NA	NA	rs1108842-C	rs1108842	0	1108842	5_prime_UTR_variant	0	0.5	1e-13	13		0.03	[0.022-0.038] unit increase	Affymetrix, Illumina [NR] (imputed)	N
6	rs7639267	3	52727257	rs2289247	2022-10-11	35974141	Lahti J	2022-08-16	Mol Psychiatry	www.ncbi.nlm.nih.gov/pubmed/35974141	Genome-wide meta-analyses reveal novel loci for verbal short-term memory and learning.	Verbal learning	28,909 European ancestry individuals	3,853 European ancestry individuals	3p21.1		GNL3			ENSG00000163938	NA	NA	rs2289247-A	rs2289247	0	2289247	missense_variant	0	0.3545	2e-07	6.69897		5.202	z score increase	Affymetrix, Illumina [NR] (imputed)	N
6	rs7639267	3	52731269	rs2164885	2022-10-11	35974141	Lahti J	2022-08-16	Mol Psychiatry	www.ncbi.nlm.nih.gov/pubmed/35974141	Genome-wide meta-analyses reveal novel loci for verbal short-term memory and learning.	Verbal learning	28,909 European ancestry individuals	3,853 European ancestry individuals	3p21.1		GLT8D1			ENSG00000016864	NA	NA	rs2164885-C	rs2164885	0	2164885	intron_variant	0	0.3515	2e-07	6.69897		5.208	z score increase	Affymetrix, Illumina [NR] (imputed)	N
6	rs7639267	3	52731598	rs3733041	2022-10-11	35974141	Lahti J	2022-08-16	Mol Psychiatry	www.ncbi.nlm.nih.gov/pubmed/35974141	Genome-wide meta-analyses reveal novel loci for verbal short-term memory and learning.	Verbal learning	28,909 European ancestry individuals	3,853 European ancestry individuals	3p21.1		GLT8D1			ENSG00000016864	NA	NA	rs3733041-C	rs3733041	0	3733041	intron_variant	0	0.3545	2e-07	6.69897		5.208	z score increase	Affymetrix, Illumina [NR] (imputed)	N
6	rs7639267	3	52738165	rs12635140	2022-10-11	35974141	Lahti J	2022-08-16	Mol Psychiatry	www.ncbi.nlm.nih.gov/pubmed/35974141	Genome-wide meta-analyses reveal novel loci for verbal short-term memory and learning.	Verbal learning	28,909 European ancestry individuals	3,853 European ancestry individuals	3p21.1		GLT8D1			ENSG00000016864	NA	NA	rs12635140-C	rs12635140	0	12635140	intron_variant	0	0.3545	2e-07	6.69897		5.236	z score increase	Affymetrix, Illumina [NR] (imputed)	N
6	rs7639267	3	52740182	rs6617	2022-10-11	35974141	Lahti J	2022-08-16	Mol Psychiatry	www.ncbi.nlm.nih.gov/pubmed/35974141	Genome-wide meta-analyses reveal novel loci for verbal short-term memory and learning.	Verbal learning	28,909 European ancestry individuals	3,853 European ancestry individuals	3p21.1		SPCS1			ENSG00000114902	NA	NA	rs6617-G	rs6617	0	6617	missense_variant	0	0.35	7e-07	6.1549		4.951	z score increase	Affymetrix, Illumina [NR] (imputed)	N
6	rs7639267	3	52743384	rs6445534	2022-10-11	35974141	Lahti J	2022-08-16	Mol Psychiatry	www.ncbi.nlm.nih.gov/pubmed/35974141	Genome-wide meta-analyses reveal novel loci for verbal short-term memory and learning.	Verbal learning	28,909 European ancestry individuals	3,853 European ancestry individuals	3p21.1		NEK4, SPCS1			ENSG00000114904, ENSG00000114902	NA	NA	rs6445534-A	rs6445534	0	6445534	3_prime_UTR_variant	0	0.3621	3e-07	6.52288		5.152	z score increase	Affymetrix, Illumina [NR] (imputed)	N
6	rs7639267	3	52745087	rs11235	2018-09-12	29942086	Savage JE	2018-06-25	Nat Genet	www.ncbi.nlm.nih.gov/pubmed/29942086	Genome-wide association meta-analysis in 269,867 individuals identifies new genetic and functional links to intelligence.	Intelligence	269,867 European ancestry individuals	NA	3p21.1	NR	NEK4, SPCS1			ENSG00000114904, ENSG00000114902	NA	NA	rs11235-T	rs11235	0	11235	3_prime_UTR_variant	0	NR	4e-10	9.39794		6.246	z-score increase	Affymetrix, Illumina [9295118] (imputed)	N
6	rs7639267	3	52745087	rs11235	2019-11-04	30239722	Pulit SL	2018-09-14	Hum Mol Genet	www.ncbi.nlm.nih.gov/pubmed/30239722	Meta-analysis of genome-wide association studies for body fat distribution in 694,649 individuals of European ancestry.	Waist-to-hip ratio adjusted for BMI	379,501 European ancestry female individuals	NA	3p21.1	NR	NEK4, SPCS1			ENSG00000114904, ENSG00000114902	NA	NA	rs11235-T	rs11235	0	11235	3_prime_UTR_variant	0	0.5396	1e-36	36		0.0222	[0.019-0.026] unit decrease	NR [~ 27400000] (imputed)	N
6	rs7639267	3	52745087	rs11235	2019-11-04	30239722	Pulit SL	2018-09-14	Hum Mol Genet	www.ncbi.nlm.nih.gov/pubmed/30239722	Meta-analysis of genome-wide association studies for body fat distribution in 694,649 individuals of European ancestry.	Waist-to-hip ratio adjusted for BMI	315,284 European ancestry male individuals	NA	3p21.1	NR	NEK4, SPCS1			ENSG00000114904, ENSG00000114902	NA	NA	rs11235-T	rs11235	0	11235	3_prime_UTR_variant	0	0.5396	1e-36	36		0.0222	[0.019-0.026] unit decrease	NR [~ 27400000] (imputed)	N
6	rs7639267	3	52745087	rs11235	2018-02-23	29326435	Hill WD	2018-01-11	Mol Psychiatry	www.ncbi.nlm.nih.gov/pubmed/29326435	A combined analysis of genetically correlated traits identifies 187 loci and a role for neurogenesis and myelination in intelligence.	Intelligence (MTAG)	120,934 British ancestry individuals, 127,548 individuals	NA	3p21.1	NEK4	NEK4, SPCS1			ENSG00000114904, ENSG00000114902	NA	NA	rs11235-T	rs11235	0	11235	3_prime_UTR_variant	0	NR	2e-08	7.69897		0.0168221	[0.011-0.023] unit increase	Affymetrix [NR]	N
6	rs7639267	3	52745087	rs11235	2021-08-24	34021172	Christakoudi S	2021-05-21	Sci Rep	www.ncbi.nlm.nih.gov/pubmed/34021172	GWAS of allometric body-shape indices in UK Biobank identifies loci suggesting associations with morphogenesis, organogenesis, adrenal cell renewal and cancer.	Waist-to-hip ratio adjusted for BMI	186,825 British ancestry men	NA	3p21.1	NEK4	NEK4, SPCS1			ENSG00000114904, ENSG00000114902	NA	NA	rs11235-C	rs11235	0	11235	3_prime_UTR_variant	0	NR	2e-14	13.699		0.0239983	[0.018-0.03] unit increase	Affymetrix [323858] (imputed)	N
6	rs7639267	3	52745087	rs11235	2021-08-24	34021172	Christakoudi S	2021-05-21	Sci Rep	www.ncbi.nlm.nih.gov/pubmed/34021172	GWAS of allometric body-shape indices in UK Biobank identifies loci suggesting associations with morphogenesis, organogenesis, adrenal cell renewal and cancer.	Waist-hip index	186,825 British ancestry men	NA	3p21.1	NEK4	NEK4, SPCS1			ENSG00000114904, ENSG00000114902	NA	NA	rs11235-C	rs11235	0	11235	3_prime_UTR_variant	0	NR	3e-15	14.5229		0.0247348	[0.019-0.031] unit increase	Affymetrix [127266] (imputed)	N
6	rs7639267	3	52745087	rs11235	2022-09-05	35764056	Rao S	2022-06-28	Neuropsychobiology	www.ncbi.nlm.nih.gov/pubmed/35764056	Genetic Relationships between Attention-Deficit/Hyperactivity Disorder, Autism Spectrum Disorder, and Intelligence.	Attention deficit hyperactivity disorder or autism spectrum disorder or intelligence (pleiotropy)	20,183 European ancestry ADHD cases, 18,381 European ancestry ASD cases, up to 63,160 European ancestry controls, 269,867 European ancestry individuals with intelligence measurements	NA	3p21.1		NEK4, SPCS1			ENSG00000114904, ENSG00000114902	NA	NA	rs11235-?	rs11235	0	11235	3_prime_UTR_variant	0	NR	9e-10	9.04576		NA		NR [6307410] (imputed)	N
6	rs7639267	3	52745087	rs11235	2022-04-27	35213538	Richardson TG	2022-02-25	PLoS Biol	www.ncbi.nlm.nih.gov/pubmed/35213538	Characterising metabolomic signatures of lipid-modifying therapies through drug target mendelian randomisation.	Phospholipids to total lipids ratio in medium HDL	115,082 European ancestry individuals	NA	3p21.1		NEK4, SPCS1			ENSG00000114904, ENSG00000114902	NA	NA	rs11235-T	rs11235	0	11235	3_prime_UTR_variant	0	0.544451	1e-08	8		0.0224151	[0.015-0.03] unit decrease	NR [11722792] (imputed)	N
6	rs7639267	3	52745087	rs11235	2022-04-27	35213538	Richardson TG	2022-02-25	PLoS Biol	www.ncbi.nlm.nih.gov/pubmed/35213538	Characterising metabolomic signatures of lipid-modifying therapies through drug target mendelian randomisation.	Ratio of monounsaturated fatty acids to total fatty acids	115,006 European ancestry individuals	NA	3p21.1		NEK4, SPCS1			ENSG00000114904, ENSG00000114902	NA	NA	rs11235-T	rs11235	0	11235	3_prime_UTR_variant	0	0.544437	2e-09	8.69897		0.0236933	[0.016-0.031] unit decrease	NR [11722792] (imputed)	N
6	rs7639267	3	52745087	rs11235	2022-04-27	35213538	Richardson TG	2022-02-25	PLoS Biol	www.ncbi.nlm.nih.gov/pubmed/35213538	Characterising metabolomic signatures of lipid-modifying therapies through drug target mendelian randomisation.	Ratio of polyunsaturated fatty acids to monounsaturated fatty acids	115,006 European ancestry individuals	NA	3p21.1		NEK4, SPCS1			ENSG00000114904, ENSG00000114902	NA	NA	rs11235-T	rs11235	0	11235	3_prime_UTR_variant	0	0.544437	2e-08	7.69897		0.0221257	[0.014-0.03] unit increase	NR [11722792] (imputed)	N
6	rs7639267	3	52770310	rs11130324	2021-08-24	34021172	Christakoudi S	2021-05-21	Sci Rep	www.ncbi.nlm.nih.gov/pubmed/34021172	GWAS of allometric body-shape indices in UK Biobank identifies loci suggesting associations with morphogenesis, organogenesis, adrenal cell renewal and cancer.	Waist circumference adjusted for body mass index	186,825 British ancestry men	NA	3p21.1	NEK4	NEK4			ENSG00000114904	NA	NA	rs11130324-G	rs11130324	0	11130324	intron_variant	0	NR	6e-12	11.2218		0.0212007	[0.015-0.027] unit decrease	Affymetrix [321114] (imputed)	N
6	rs7639267	3	52770310	rs11130324	2021-08-24	34021172	Christakoudi S	2021-05-21	Sci Rep	www.ncbi.nlm.nih.gov/pubmed/34021172	GWAS of allometric body-shape indices in UK Biobank identifies loci suggesting associations with morphogenesis, organogenesis, adrenal cell renewal and cancer.	A body shape index	186,825 British ancestry men	NA	3p21.1	NEK4	NEK4			ENSG00000114904	NA	NA	rs11130324-G	rs11130324	0	11130324	intron_variant	0	NR	2e-11	10.699		0.0208491	[0.015-0.027] unit decrease	Affymetrix [323858] (imputed)	N
6	rs7639267	3	52780509	rs2072390	2022-10-11	35974141	Lahti J	2022-08-16	Mol Psychiatry	www.ncbi.nlm.nih.gov/pubmed/35974141	Genome-wide meta-analyses reveal novel loci for verbal short-term memory and learning.	Verbal learning	28,909 European ancestry individuals	3,853 European ancestry individuals	3p21.1		NEK4			ENSG00000114904	NA	NA	rs2072390-T	rs2072390	0	2072390	intron_variant	0	0.3519	2e-07	6.69897		5.193	z score increase	Affymetrix, Illumina [NR] (imputed)	N
6	rs7639267	3	52815905	rs2710323	2014-05-03	24166486	Sleiman P	2013-10-29	Sci Rep	www.ncbi.nlm.nih.gov/pubmed/24166486	GWAS meta analysis identifies TSNARE1 as a novel Schizophrenia / Bipolar susceptibility locus.	Schizophrenia, schizoaffective disorder or bipolar disorder	11,985 European, African American, Asian, other and unknown ancestry schizophrenia cases, 377 European, African American, Asian, other and unknown ancestry schizoaffective disorder cases, 1,032 bipolar disorder cases, 34,676 European, African American, Asian, other and unknown ancestry controls	2652 individuals	3p21.1	ITIH1	ITIH1			ENSG00000055957	NA	NA	rs2710323-?	rs2710323	0	2710323	intron_variant	0	0.466	3e-08	7.52288		NA		Affymetrix, Illumina [NR] (imputed)	N
6	rs7639267	3	52815905	rs2710323	2015-04-30	25173105	Gharahkhani P	2014-08-31	Nat Genet	www.ncbi.nlm.nih.gov/pubmed/25173105	Common variants near ABCA1, AFAP1 and GMDS confer risk of primary open-angle glaucoma.	Glaucoma (primary open-angle)	1,155 European ancestry cases, 1,922 European ancestry controls	3,548 European ancestry cases, 9,496 European ancestry controls	3p21.1	ITIH1	ITIH1			ENSG00000055957	NA	NA	rs2710323-T	rs2710323	0	2710323	intron_variant	0	0.42	5e-06	5.30103		1.14	[NR]	Illumina [7594768] (imputed)	N
6	rs7639267	3	52815905	rs2710323	2020-02-07	31761296	Hernandez Cordero AI	2019-11-21	Am J Hum Genet	www.ncbi.nlm.nih.gov/pubmed/31761296	Genome-wide Associations Reveal Human-Mouse Genetic Convergence and Modifiers of Myogenesis, CPNE1 and STC2.	Appendicular lean mass	181,862 European ancestry elderly individuals	NA	3p21.1	NR	ITIH1			ENSG00000055957	NA	NA	rs2710323-C	rs2710323	0	2710323	intron_variant	0	0.473076	2e-08	7.69897		0.0369706	[0.024-0.05] unit increase	Affymetrix [17914406] (imputed)	N
6	rs7639267	3	52815905	rs2710323	2018-07-24	26426971	Winkler TW	2015-10-01	PLoS Genet	www.ncbi.nlm.nih.gov/pubmed/26426971	The Influence of Age and Sex on Genetic Associations with Adult Body Size and Shape: A Large-Scale Genome-Wide Interaction Study.	Waist-to-hip ratio adjusted for BMI	up to 113,720 European ancestry men, up to 138,655 European ancestry women	NA	3p21.1	NR	ITIH1			ENSG00000055957	NA	NA	rs2710323-T	rs2710323	0	2710323	intron_variant	0	0.508618	7e-12	11.1549		0.0227398	unit increase	Affymetrix, Illumina, Perlegen [up to 2800000] (imputed)	N
6	rs7639267	3	52815905	rs2710323	2018-07-24	26426971	Winkler TW	2015-10-01	PLoS Genet	www.ncbi.nlm.nih.gov/pubmed/26426971	The Influence of Age and Sex on Genetic Associations with Adult Body Size and Shape: A Large-Scale Genome-Wide Interaction Study.	Waist-to-hip ratio adjusted for BMI x sex x age interaction (4df test)	up to 43,776 European ancestry men aged <50, up to 50,526 European ancestry women aged <50, up to 69,944 European ancestry men aged >50, up to 88,129 European ancestry women aged >50	NA	3p21.1	NR	ITIH1			ENSG00000055957	NA	NA	rs2710323-T	rs2710323	0	2710323	intron_variant	0	0.508618	6e-10	9.22185		NA		Affymetrix, Illumina, Perlegen [up to 2800000] (imputed)	N
6	rs7639267	3	52815905	rs2710323	2018-10-31	29942085	Nagel M	2018-06-25	Nat Genet	www.ncbi.nlm.nih.gov/pubmed/29942085	Meta-analysis of genome-wide association studies for neuroticism in 449,484 individuals identifies novel genetic loci and pathways.	Worry	348,219 European ancestry individuals	NA	3p21.1	NR	ITIH1			ENSG00000055957	NA	NA	rs2710323-C	rs2710323	0	2710323	intron_variant	0	NR	4e-11	10.3979		0.01585	[0.011-0.021] unit decrease	Affymetrix [10847151] (imputed)	N
6	rs7639267	3	52815905	rs2710323	2020-10-07	32606422	Wu Y	2020-06-30	Transl Psychiatry	www.ncbi.nlm.nih.gov/pubmed/32606422	Multi-trait analysis for genome-wide association study of five psychiatric disorders.	Bipolar disorder (MTAG)	65,682 individuals	NA	3p21.1	NR	ITIH1			ENSG00000055957	NA	NA	rs2710323-?	rs2710323	0	2710323	intron_variant	0		4e-12	11.3979		NA		NR [520857]	N
6	rs7639267	3	52815905	rs2710323	2017-08-18	28448500	Graff M	2017-04-27	PLoS Genet	www.ncbi.nlm.nih.gov/pubmed/28448500	Genome-wide physical activity interactions in adiposity - A meta-analysis of 200,452 adults.	Waist-to-hip ratio adjusted for BMI (joint analysis for main effect and physical activity interaction)	2,518 African American women, 83,707 European ancestry women, 1,773 Filipino ancestry women, 1,030 Indian ancestry women, 1,457 African American men, 52,993 European ancestry men, 7,648 Indian ancestry men, 5,527 European ancestry individuals	6,244 African American women, 17,531 European ancestry women, 329 African American men, 19,956 European ancestry men	3p21.1	ITIH1	ITIH1			ENSG00000055957	NA	NA	rs2710323-?	rs2710323	0	2710323	intron_variant	0	0.5112	4e-08	7.39794	(EA)	NA		Affymetrix, Illumina, Perlegen [~ 2500000] (imputed)	N
6	rs7639267	3	52815905	rs2710323	2016-01-27	25673413	Locke AE	2015-02-12	Nature	www.ncbi.nlm.nih.gov/pubmed/25673413	Genetic studies of body mass index yield new insights for obesity biology.	Body mass index	up to 104,666 European ancestry male individuals, up to 132,115 European ancestry female individuals, 370 African American male individuals, 517 African American female individuals, 512 Hispanic male individuals, 764 Hispanic female individuals	up to 48,274 European ancestry male individuals, up to 39,864 European ancestry female individuals, 2,441 African American or Afro-Caribbean male individuals, 6,314 African American or Afro-Caribbean female individuals, 919 Filipino male individuals, 828 Filipino female individuals, 205 Seychellois male individuals, 287 Seychellois female individuals, 2,964 South Asian ancestry male individuals, …	3p21.1	ITIH1	ITIH1			ENSG00000055957	NA	NA	rs2710323-C	rs2710323	0	2710323	intron_variant	0	0.491	9e-06	5.04576		0.013	[0.0073-0.0187] kg/m2 increase	Affymetrix, Illumina [2550021]	N
6	rs7639267	3	52815905	rs2710323	2017-08-22	28448500	Graff M	2017-04-27	PLoS Genet	www.ncbi.nlm.nih.gov/pubmed/28448500	Genome-wide physical activity interactions in adiposity - A meta-analysis of 200,452 adults.	Waist-to-hip ratio adjusted for BMI in active individuals	1,957 African American women, 1,421 Filipino ancestry women, 305 Indian ancestry women, 65,539 European ancestry women, 1,206 African American men, 2,029 Indian ancestry men, 41,673 European ancestry men, 4,819 European ancestry individuals	4,807 African American women, 12,347 European ancestry women, 265 African American men, 14,540 European ancestry men	3p21.1	PBRM1	ITIH1			ENSG00000055957	NA	NA	rs2710323-T	rs2710323	0	2710323	intron_variant	0	0.5122	8e-07	6.09691	(EA, women)	0.0284	[0.017-0.04] unit increase	Affymetrix, Illumina, Perlegen [~ 2500000] (imputed)	N
6	rs7639267	3	52815905	rs2710323	2017-08-22	28448500	Graff M	2017-04-27	PLoS Genet	www.ncbi.nlm.nih.gov/pubmed/28448500	Genome-wide physical activity interactions in adiposity - A meta-analysis of 200,452 adults.	Waist-to-hip ratio adjusted for BMI in active individuals	1,957 African American women, 1,421 Filipino ancestry women, 305 Indian ancestry women, 65,539 European ancestry women, 1,206 African American men, 2,029 Indian ancestry men, 41,673 European ancestry men, 4,819 European ancestry individuals	4,807 African American women, 12,347 European ancestry women, 265 African American men, 14,540 European ancestry men	3p21.1	PBRM1	ITIH1			ENSG00000055957	NA	NA	rs2710323-T	rs2710323	0	2710323	intron_variant	0	0.5112	2e-07	6.69897	(EA)	0.0232	[0.014-0.032] unit increase	Affymetrix, Illumina, Perlegen [~ 2500000] (imputed)	N
6	rs7639267	3	52815905	rs2710323	2017-08-22	28448500	Graff M	2017-04-27	PLoS Genet	www.ncbi.nlm.nih.gov/pubmed/28448500	Genome-wide physical activity interactions in adiposity - A meta-analysis of 200,452 adults.	Waist-to-hip ratio adjusted for body mass index	2,518 African American women, 83,707 European ancestry women, 1,773 Filipino ancestry women, 1,030 Indian ancestry women, 1,457 African American men, 52,993 European ancestry men, 7,648 Indian ancestry men, 5,527 European ancestry individuals	6,244 African American women, 17,531 European ancestry women, 329 African American men, 19,956 European ancestry men	3p21.1	PBRM1	ITIH1			ENSG00000055957	NA	NA	rs2710323-T	rs2710323	0	2710323	intron_variant	0	0.5112	5e-08	7.30103	(EA, women)	0.0276	[0.018-0.038] unit increase	Affymetrix, Illumina, Perlegen [~ 2500000] (imputed)	N
6	rs7639267	3	52815905	rs2710323	2017-08-22	28448500	Graff M	2017-04-27	PLoS Genet	www.ncbi.nlm.nih.gov/pubmed/28448500	Genome-wide physical activity interactions in adiposity - A meta-analysis of 200,452 adults.	Waist-to-hip ratio adjusted for body mass index	2,518 African American women, 83,707 European ancestry women, 1,773 Filipino ancestry women, 1,030 Indian ancestry women, 1,457 African American men, 52,993 European ancestry men, 7,648 Indian ancestry men, 5,527 European ancestry individuals	6,244 African American women, 17,531 European ancestry women, 329 African American men, 19,956 European ancestry men	3p21.1	ITIH1	ITIH1			ENSG00000055957	NA	NA	rs2710323-T	rs2710323	0	2710323	intron_variant	0	0.5112	4e-09	8.39794	(EA)	0.0235	[0.016-0.031] unit increase	Affymetrix, Illumina, Perlegen [~ 2500000] (imputed)	N
6	rs7639267	3	52815905	rs2710323	2017-08-18	28448500	Graff M	2017-04-27	PLoS Genet	www.ncbi.nlm.nih.gov/pubmed/28448500	Genome-wide physical activity interactions in adiposity - A meta-analysis of 200,452 adults.	Waist-to-hip ratio adjusted for BMI (joint analysis for main effect and physical activity interaction)	2,518 African American women, 83,707 European ancestry women, 1,773 Filipino ancestry women, 1,030 Indian ancestry women, 1,457 African American men, 52,993 European ancestry men, 7,648 Indian ancestry men, 5,527 European ancestry individuals	6,244 African American women, 17,531 European ancestry women, 329 African American men, 19,956 European ancestry men	3p21.1	PBRM1	ITIH1			ENSG00000055957	NA	NA	rs2710323-?	rs2710323	0	2710323	intron_variant	0	0.5112	6e-07	6.22185	(EA, women)	NA		Affymetrix, Illumina, Perlegen [~ 2500000] (imputed)	N
6	rs7639267	3	52815905	rs2710323	2019-01-22	29500382	Nagel M	2018-03-02	Nat Commun	www.ncbi.nlm.nih.gov/pubmed/29500382	Item-level analyses reveal genetic heterogeneity in neuroticism.	Feeling nervous	373,121 European ancestry individuals	NA	3p21.1	NR	ITIH1			ENSG00000055957	NA	NA	rs2710323-T	rs2710323	0	2710323	intron_variant	0	0.472032	3e-09	8.52288		5.95	z score increase	NR [10847151] (imputed)	N
6	rs7639267	3	52815905	rs2710323	2019-09-04	31374203	Lam M	2019-08-01	Am J Hum Genet	www.ncbi.nlm.nih.gov/pubmed/31374203	Pleiotropic Meta-Analysis of Cognition, Education, and Schizophrenia Differentiates Roles of Early Neurodevelopmental and Adult Synaptic Pathways.	Cognitive ability, years of educational attainment or schizophrenia (pleiotropy)	328,917 individuals with educational attainment measurements, 107,207 individuals with cognitive ability measurements, 77,096 European ancestry schizophrenia cases, 43,456 European ancestry controls	NA	3p21.1	ITIH1	ITIH1			ENSG00000055957	NA	NA	rs2710323-?	rs2710323	0	2710323	intron_variant	0	NR	9e-10	9.04576		0.0121005	[0.0082-0.016] unit decrease	NR [7306098]	N
6	rs7639267	3	52815905	rs2710323	2018-09-28	30108127	Hoffmann TJ	2018-08-14	Genetics	www.ncbi.nlm.nih.gov/pubmed/30108127	A Large Multi-ethnic Genome-Wide Association Study of Adult Body Mass Index Identifies Novel Loci.	Body mass index	315,347 European ancestry individuals, 8,322 Hispanic/Latino individuals, 7,290 East Asian ancestry individuals, 3,069 African American individuals, 459 South Asian ancestry individuals	431,743 European ancestry individuals, 9,275 South Asian ancestry individuals, 8,261 African British individuals, 1,822 East Asian ancestry individuals, 7,620 individuals	3p21.1	NR	ITIH1			ENSG00000055957	NA	NA	rs2710323-T	rs2710323	0	2710323	intron_variant	0	NR	2e-07	6.69897		0.013	[NR] unit decrease	Affymetrix [at least 28613428] (imputed)	N
6	rs7639267	3	52815905	rs2710323	2022-08-24	35762941	Plotnikov D	2022-06-01	Invest Ophthalmol Vis Sci	www.ncbi.nlm.nih.gov/pubmed/35762941	High Blood Pressure and Intraocular Pressure: A Mendelian Randomization Study.	Pulse pressure	526,001 European ancestry individuals	NA	3p21.1		ITIH1			ENSG00000055957	NA	NA	rs2710323-T	rs2710323	0	2710323	intron_variant	0	NR	8e-10	9.09691		0.1524	[0.1-0.2] unit decrease	NR [NR] (imputed)	N
6	rs7639267	3	52815905	rs2710323	2021-10-21	34159505	Wang H	2021-06-16	Sci China Life Sci	www.ncbi.nlm.nih.gov/pubmed/34159505	Novel loci and potential mechanisms of major depressive disorder, bipolar disorder, and schizophrenia.	Bipolar disorder (MTAG)	1,450,972 European ancestry individuals	NA	3p21.1		ITIH1			ENSG00000055957	NA	NA	rs2710323-?	rs2710323	0	2710323	intron_variant	0	NR	3e-13	12.5229		NA		NR [2625067]	N
6	rs7639267	3	52815905	rs2710323	2021-10-21	34159505	Wang H	2021-06-16	Sci China Life Sci	www.ncbi.nlm.nih.gov/pubmed/34159505	Novel loci and potential mechanisms of major depressive disorder, bipolar disorder, and schizophrenia.	Schizophrenia (MTAG)	940,613 European ancestry individuals	NA	3p21.1		ITIH1			ENSG00000055957	NA	NA	rs2710323-?	rs2710323	0	2710323	intron_variant	0	NR	7e-13	12.1549		NA		NR [2625067]	N
6	rs7639267	3	52815905	rs2710323	2022-09-27	35396580	Trubetskoy V	2022-04-08	Nature	www.ncbi.nlm.nih.gov/pubmed/35396580	Mapping genomic loci implicates genes and synaptic biology in schizophrenia.	Schizophrenia	53,386 European ancestry cases, 77,258 European ancestry controls, 14,004 East Asian ancestry cases, 16,757 East Asian ancestry controls, 6,152 African American cases, 3,918 African American controls, 1,234 Latino cases, 3,090 Latino controls	1,979 European ancestry cases, 142,626 European ancestry controls	3p21.1		ITIH1			ENSG00000055957	NA	NA	rs2710323-T	rs2710323	0	2710323	intron_variant	0	0.494	6e-21	20.2218		1.07058	[1.06-1.08]	Affymetrix [7585078] (imputed)	N
7	rs6445826	3	56848999	rs6445826	2020-09-21	32888493	Chen MH	2020-09-01	Cell	www.ncbi.nlm.nih.gov/pubmed/32888493	Trans-ethnic and Ancestry-Specific Blood-Cell Genetics in 746,667 Individuals from 5 Global Populations.	White blood cell count	746,667 African American or Afro-Caribbean, African ancestry, European ancestry, East Asian ancestry, Hispanic or Latin American and South Asian ancestry individuals	NA	3p14.3	NR	ARHGEF3			ENSG00000163947	NA	NA	rs6445826-C	rs6445826	0	6445826	intron_variant	0	0.459288	4e-10	9.39794		NA		Affymetrix, Illumina [24649327] (imputed)	N
7	rs6445826	3	56848999	rs6445826	2020-09-21	32888493	Chen MH	2020-09-01	Cell	www.ncbi.nlm.nih.gov/pubmed/32888493	Trans-ethnic and Ancestry-Specific Blood-Cell Genetics in 746,667 Individuals from 5 Global Populations.	White blood cell count	562,243 European ancestry individuals	NA	3p14.3	NR	ARHGEF3			ENSG00000163947	NA	NA	rs6445826-C	rs6445826	0	6445826	intron_variant	0	0.498475	4e-11	10.3979		0.01247	[0.0088-0.0162] SD unit increase	Affymetrix, Illumina [50601830] (imputed)	N
7	rs1354034	3	56849749	rs1354034	2014-03-25	24026423	Shameer K	2013-09-12	Hum Genet	www.ncbi.nlm.nih.gov/pubmed/24026423	A genome- and phenome-wide association study to identify genetic variants influencing platelet count and volume and their pleiotropic effects.	Platelet count	13,582 European ancestry individuals	NA	3p14.3	ARHGEF3	ARHGEF3			ENSG00000163947	NA	NA	rs1354034-T	rs1354034	0	1354034	intron_variant	0	0.61	6e-24	23.2218		7.97	[NR] unit increase	Illumina [476395]	N
7	rs1354034	3	56849749	rs1354034	2014-03-25	24026423	Shameer K	2013-09-12	Hum Genet	www.ncbi.nlm.nih.gov/pubmed/24026423	A genome- and phenome-wide association study to identify genetic variants influencing platelet count and volume and their pleiotropic effects.	Mean platelet volume	6,291 European ancestry individuals	NA	3p14.3	ARHGEF3	ARHGEF3			ENSG00000163947	NA	NA	rs1354034-C	rs1354034	0	1354034	intron_variant	0	0.61	9e-34	33.0458		0.19	[NR] unit decrease	Illumina [476395]	N
7	rs1354034	3	56849749	rs1354034	2017-08-30	27863252	Astle WJ	2016-11-17	Cell	www.ncbi.nlm.nih.gov/pubmed/27863252	The Allelic Landscape of Human Blood Cell Trait Variation and Links to Common Complex Disease.	Plateletcrit	164,339 European ancestry individuals	NA	3p14.3	ARHGEF3	ARHGEF3			ENSG00000163947	NA	NA	rs1354034-C	rs1354034	0	1354034	intron_variant	0	0.6034	2e-21	20.699		0.0354242	[0.028-0.043] unit increase	Affymetrix [~ 2500000] (imputed)	N
7	rs1354034	3	56849749	rs1354034	2017-08-30	27863252	Astle WJ	2016-11-17	Cell	www.ncbi.nlm.nih.gov/pubmed/27863252	The Allelic Landscape of Human Blood Cell Trait Variation and Links to Common Complex Disease.	Reticulocyte fraction of red cells	170,690 European ancestry individuals	NA	3p14.3	ARHGEF3	ARHGEF3			ENSG00000163947	NA	NA	rs1354034-C	rs1354034	0	1354034	intron_variant	0	0.5988	4e-10	9.39794		0.0227842	[0.016-0.03] unit decrease	Affymetrix [~ 2500000] (imputed)	N
7	rs1354034	3	56849749	rs1354034	2017-08-30	27863252	Astle WJ	2016-11-17	Cell	www.ncbi.nlm.nih.gov/pubmed/27863252	The Allelic Landscape of Human Blood Cell Trait Variation and Links to Common Complex Disease.	Reticulocyte count	170,641 European ancestry individuals	NA	3p14.3	ARHGEF3	ARHGEF3			ENSG00000163947	NA	NA	rs1354034-C	rs1354034	0	1354034	intron_variant	0	0.5988	4e-10	9.39794		0.0228678	[0.016-0.03] unit decrease	Affymetrix [~ 2500000] (imputed)	N
7	rs1354034	3	56849749	rs1354034	2017-08-30	27863252	Astle WJ	2016-11-17	Cell	www.ncbi.nlm.nih.gov/pubmed/27863252	The Allelic Landscape of Human Blood Cell Trait Variation and Links to Common Complex Disease.	Platelet count	166,066 European ancestry individuals	NA	3p14.3	ARHGEF3	ARHGEF3			ENSG00000163947	NA	NA	rs1354034-C	rs1354034	0	1354034	intron_variant	0	0.6023	9e-301	300.046		0.137851	[0.13-0.15] unit increase	Affymetrix [~ 2500000] (imputed)	N
7	rs1354034	3	56849749	rs1354034	2017-08-30	27863252	Astle WJ	2016-11-17	Cell	www.ncbi.nlm.nih.gov/pubmed/27863252	The Allelic Landscape of Human Blood Cell Trait Variation and Links to Common Complex Disease.	Mean platelet volume	164,454 European ancestry individuals	NA	3p14.3	ARHGEF3	ARHGEF3			ENSG00000163947	NA	NA	rs1354034-C	rs1354034	0	1354034	intron_variant	0	0.6033	0	833		0.228305	[0.22-0.24] unit decrease	Affymetrix [~ 2500000] (imputed)	N
7	rs1354034	3	56849749	rs1354034	2017-08-30	27863252	Astle WJ	2016-11-17	Cell	www.ncbi.nlm.nih.gov/pubmed/27863252	The Allelic Landscape of Human Blood Cell Trait Variation and Links to Common Complex Disease.	Lymphocyte count	171,643 European ancestry individuals	NA	3p14.3	ARHGEF3	ARHGEF3			ENSG00000163947	NA	NA	rs1354034-C	rs1354034	0	1354034	intron_variant	0	0.5989	3e-12	11.5229		0.025544	[0.018-0.033] unit increase	Affymetrix [~ 2500000] (imputed)	N
7	rs1354034	3	56849749	rs1354034	2020-07-20	28031487	Guo MH	2016-12-28	Proc Natl Acad Sci U S A	www.ncbi.nlm.nih.gov/pubmed/28031487	Comprehensive population-based genome sequencing provides insight into hematopoietic regulatory mechanisms.	Mean platelet volume	6,228 European ancestry individuals	NA	3p14.3	ARHGEF3	ARHGEF3			ENSG00000163947	NA	NA	rs1354034-?	rs1354034	0	1354034	intron_variant	0	0.317	1e-14	14		0.033	[NR] fL decrease	NR [16536512] (imputed)	N
7	rs1354034	3	56849749	rs1354034	2020-07-20	28031487	Guo MH	2016-12-28	Proc Natl Acad Sci U S A	www.ncbi.nlm.nih.gov/pubmed/28031487	Comprehensive population-based genome sequencing provides insight into hematopoietic regulatory mechanisms.	Platelet count	2,083 European ancestry individuals	NA	3p14.3	ARHGEF3	ARHGEF3			ENSG00000163947	NA	NA	rs1354034-?	rs1354034	0	1354034	intron_variant	0	0.319	4e-09	8.39794		2.6	[NR] 1,000/渭L increase	NR [16536512] (imputed)	N
7	rs1354034	3	56849749	rs1354034	2020-09-21	32888493	Chen MH	2020-09-01	Cell	www.ncbi.nlm.nih.gov/pubmed/32888493	Trans-ethnic and Ancestry-Specific Blood-Cell Genetics in 746,667 Individuals from 5 Global Populations.	Lymphocyte count	524,923 European ancestry individuals	NA	3p14.3	NR	ARHGEF3			ENSG00000163947	NA	NA	rs1354034-C	rs1354034	0	1354034	intron_variant	0	0.600214	6e-32	31.2218		0.022666	[0.019-0.026] SD unit increase	Affymetrix, Illumina [50265552] (imputed)	N
7	rs1354034	3	56849749	rs1354034	2020-09-18	32888494	Vuckovic D	2020-09-01	Cell	www.ncbi.nlm.nih.gov/pubmed/32888494	The Polygenic and Monogenic Basis of Blood Traits and Diseases.	High light scatter reticulocyte count	408,112 British individuals	NA	3p14.3	ARHGEF3	ARHGEF3			ENSG00000163947	NA	NA	rs1354034-C	rs1354034	0	1354034	intron_variant	0	0.600348	8e-15	14.0969		0.0176263	[0.013-0.022] unit decrease	Affymetrix [93095623] (imputed)	N
7	rs1354034	3	56849749	rs1354034	2015-05-05	22139419	Gieger C	2011-11-30	Nature	www.ncbi.nlm.nih.gov/pubmed/22139419	New gene functions in megakaryopoiesis and platelet formation.	Mean platelet volume	13,106 European ancestry individuals, 1,652 Val Borbera (founder/genetic isolate) individuals, 593 Carlantino (founder/genetic isolate) individuals, 1,146 Friuli Venezia Giulia (founder/genetic isolate) individuals, 1,213 South Tyrolean (founder/genetic isolate) individuals, 890 Sorbian (founder/genetic isolate) individuals	Up to 16,960 European ancestry individuals, 855 Cliento (founder/genetic isolate) individuals, 1,023 Talana (founder/genetic isolate) individuals	3p14.3	ARHGEF3	ARHGEF3			ENSG00000163947	NA	NA	rs1354034-T	rs1354034	0	1354034	intron_variant	0	NR	3e-69	68.5229		0.023	[0.021-0.025] ln(fl) increase	Affymetrix, Illumina [~ 2500000] (imputed)	N
7	rs1354034	3	56849749	rs1354034	2015-05-05	22139419	Gieger C	2011-11-30	Nature	www.ncbi.nlm.nih.gov/pubmed/22139419	New gene functions in megakaryopoiesis and platelet formation.	Platelet count	38,891 European ancestry individuals, 1,661 Val Borbera (founder/genetic isolate) individuals, 521 Carlantino (founder/genetic isolate) individuals, 1,198 Friuli Venezia Giulia (founder/genetic isolate) individuals, 1,213 South Tyrolean (founder/genetic isolate) individuals, 890 Sorbian (founder/genetic isolate) individuals, 4,292 Sardinian (founder/genetic isolate) individuals	Up to 16,949 European ancestry individuals, 854 Cliento (founder/genetic isolate) individuals, 1,035 Talana (founder/genetic isolate) individuals	3p14.3	ARHGEF3	ARHGEF3			ENSG00000163947	NA	NA	rs1354034-C	rs1354034	0	1354034	intron_variant	0	NR	3e-54	53.5229		6.848	[5.98-7.71] 10^9/l increase	Affymetrix, Illumina [~ 2500000] (imputed)	N
7	rs1354034	3	56849749	rs1354034	2016-11-30	26805783	Schick UM	2016-01-21	Am J Hum Genet	www.ncbi.nlm.nih.gov/pubmed/26805783	Genome-wide Association Study of Platelet Count Identifies Ancestry-Specific Loci in Hispanic/Latino Americans.	Platelet count	12,491 Hispanic/Latin American individuals	7,170 Hispanic/Latin American individuals	3p14.3	ARHGEF3	ARHGEF3			ENSG00000163947	NA	NA	rs1354034-T	rs1354034	0	1354034	intron_variant	0	0.57	2e-13	12.699		5.87	[4.3-7.44] unit decrease	Illumina [2232944] (imputed)	N
7	rs1354034	3	56849749	rs1354034	2018-07-28	29403010	Kanai M	2018-02-05	Nat Genet	www.ncbi.nlm.nih.gov/pubmed/29403010	Genetic analysis of quantitative traits in the Japanese population links cell types to complex human diseases.	Platelet count	108,208 Japanese ancestry individuals	NA	3p14.3	ARHGEF3	ARHGEF3			ENSG00000163947	NA	NA	rs1354034-?	rs1354034	0	1354034	intron_variant	0	NR	5e-27	26.301		0.04552	[0.037-0.054] unit increase novel	Illumina [6108953] (imputed)	N
7	rs1354034	3	56849749	rs1354034	2017-12-18	29066854	Lin BD	2017-11-01	J Hum Genet	www.ncbi.nlm.nih.gov/pubmed/29066854	2SNP heritability and effects of genetic variants for neutrophil-to-lymphocyte and platelet-to-lymphocyte ratio.	Platelet count	5,901 Dutch ancestry individuals	2,538 individuals	3p14.3	ARHGEF3	ARHGEF3			ENSG00000163947	NA	NA	rs1354034-?	rs1354034	0	1354034	intron_variant	0	NR	3e-13	12.5229		NA		Affymetrix, Illumina, Perlegen [6010458] (imputed)	N
7	rs1354034	3	56849749	rs1354034	2013-03-15	23263863	Li J	2012-12-20	Hum Mol Genet	www.ncbi.nlm.nih.gov/pubmed/23263863	GWAS of blood cell traits identifies novel associated loci and epistatic interactions in Caucasian and African-American children.	Platelet count	7,943 African American children, 6,234 European ancestry children	NA	3p14.3	ARHGEF3	ARHGEF3			ENSG00000163947	NA	NA	rs1354034-C	rs1354034	0	1354034	intron_variant	0	0.27	9e-13	12.0458	(AA)	11.44	[8.31-14.57] unit increase	Illumina [544917]	N
7	rs1354034	3	56849749	rs1354034	2013-03-15	23263863	Li J	2012-12-20	Hum Mol Genet	www.ncbi.nlm.nih.gov/pubmed/23263863	GWAS of blood cell traits identifies novel associated loci and epistatic interactions in Caucasian and African-American children.	Platelet count	7,943 African American children, 6,234 European ancestry children	NA	3p14.3	ARHGEF3	ARHGEF3			ENSG00000163947	NA	NA	rs1354034-T	rs1354034	0	1354034	intron_variant	0	0.4092	4e-09	8.39794	(EA)	9.443	[6.3-12.59] unit decrease	Illumina [544917]	N
7	rs1354034	3	56849749	rs1354034	2013-03-15	23263863	Li J	2012-12-20	Hum Mol Genet	www.ncbi.nlm.nih.gov/pubmed/23263863	GWAS of blood cell traits identifies novel associated loci and epistatic interactions in Caucasian and African-American children.	Platelet count	7,943 African American children, 6,234 European ancestry children	NA	3p14.3	ARHGEF3	ARHGEF3			ENSG00000163947	NA	NA	rs1354034-T	rs1354034	0	1354034	intron_variant	0	NR	1e-19	19		10.4352	[8.18-12.69] unit decrease	Illumina [544917]	N
7	rs1354034	3	56849749	rs1354034	2020-09-21	32888493	Chen MH	2020-09-01	Cell	www.ncbi.nlm.nih.gov/pubmed/32888493	Trans-ethnic and Ancestry-Specific Blood-Cell Genetics in 746,667 Individuals from 5 Global Populations.	Mean platelet volume	10,737 African American or Afro-Caribbean and African ancestry individuals	NA	3p14.3	NR	ARHGEF3			ENSG00000163947	NA	NA	rs1354034-T	rs1354034	0	1354034	intron_variant	0	0.761034	1e-21	21		0.155809	[0.12-0.19] SD units increase	Affymetrix, Illumina [36042313] (imputed)	N
7	rs1354034	3	56849749	rs1354034	2020-09-21	32888493	Chen MH	2020-09-01	Cell	www.ncbi.nlm.nih.gov/pubmed/32888493	Trans-ethnic and Ancestry-Specific Blood-Cell Genetics in 746,667 Individuals from 5 Global Populations.	Mean platelet volume	8,189 South Asian ancestry individuals	NA	3p14.3	NR	ARHGEF3			ENSG00000163947	NA	NA	rs1354034-T	rs1354034	0	1354034	intron_variant	0	0.469471	9e-49	48.0458		0.225821	[0.2-0.26] SD units increase	Affymetrix, Illumina [28493265] (imputed)	N
7	rs1354034	3	56849749	rs1354034	2019-07-01	31217584	Wojcik GL	2019-06-19	Nature	www.ncbi.nlm.nih.gov/pubmed/31217584	Genetic analyses of diverse populations improves discovery for complex traits.	Platelet count	8,850 African American individuals, 18,949 Hispanic/Latino individuals, 541 Asian ancestry individuals, 603 Native American ancestry individuals, 385 individuals	NA	3p14.3	NR	ARHGEF3			ENSG00000163947	NA	NA	rs1354034-?	rs1354034	0	1354034	intron_variant	0	NR	2e-23	22.699		5.31481	[4.27-6.36] unit increase	Illumina [30743395] (imputed)	N
7	rs1354034	3	56849749	rs1354034	2020-09-18	32888494	Vuckovic D	2020-09-01	Cell	www.ncbi.nlm.nih.gov/pubmed/32888494	The Polygenic and Monogenic Basis of Blood Traits and Diseases.	Lymphocyte percentage of white cells	408,112 British individuals	NA	3p14.3	ARHGEF3	ARHGEF3			ENSG00000163947	NA	NA	rs1354034-C	rs1354034	0	1354034	intron_variant	0	0.600304	7e-12	11.1549		0.0154711	[0.011-0.02] unit increase	Affymetrix [93095623] (imputed)	N
7	rs1354034	3	56849749	rs1354034	2020-09-18	32888494	Vuckovic D	2020-09-01	Cell	www.ncbi.nlm.nih.gov/pubmed/32888494	The Polygenic and Monogenic Basis of Blood Traits and Diseases.	Lymphocyte count	408,112 British individuals	NA	3p14.3	ARHGEF3	ARHGEF3			ENSG00000163947	NA	NA	rs1354034-C	rs1354034	0	1354034	intron_variant	0	0.600297	6e-22	21.2218		0.0216729	[0.017-0.026] unit increase	Affymetrix [93095623] (imputed)	N
7	rs1354034	3	56849749	rs1354034	2020-09-21	32888493	Chen MH	2020-09-01	Cell	www.ncbi.nlm.nih.gov/pubmed/32888493	Trans-ethnic and Ancestry-Specific Blood-Cell Genetics in 746,667 Individuals from 5 Global Populations.	Lymphocyte count	643,370 African American or Afro-Caribbean, African ancestry, European ancestry, East Asian ancestry, Hispanic or Latin American and South Asian ancestry individuals	NA	3p14.3	NR	ARHGEF3			ENSG00000163947	NA	NA	rs1354034-C	rs1354034	0	1354034	intron_variant	0	0.582467	2e-31	30.699		NA		Affymetrix, Illumina [23472807] (imputed)	N
7	rs1354034	3	56849749	rs1354034	2020-09-18	32888494	Vuckovic D	2020-09-01	Cell	www.ncbi.nlm.nih.gov/pubmed/32888494	The Polygenic and Monogenic Basis of Blood Traits and Diseases.	High light scatter reticulocyte percentage of red cells	408,112 British individuals	NA	3p14.3	ARHGEF3	ARHGEF3			ENSG00000163947	NA	NA	rs1354034-C	rs1354034	0	1354034	intron_variant	0	0.600354	3e-14	13.5229		0.017266	[0.013-0.022] unit decrease	Affymetrix [93095623] (imputed)	N
7	rs1354034	3	56849749	rs1354034	2020-09-18	32888494	Vuckovic D	2020-09-01	Cell	www.ncbi.nlm.nih.gov/pubmed/32888494	The Polygenic and Monogenic Basis of Blood Traits and Diseases.	Mean platelet volume	408,112 British individuals	NA	3p14.3	ARHGEF3	ARHGEF3			ENSG00000163947	NA	NA	rs1354034-C	rs1354034	0	1354034	intron_variant	0	0.604481	0	1591.7		0.234993	[0.23-0.24] unit decrease	Affymetrix [93095623] (imputed)	N
7	rs1354034	3	56849749	rs1354034	2020-09-21	32888493	Chen MH	2020-09-01	Cell	www.ncbi.nlm.nih.gov/pubmed/32888493	Trans-ethnic and Ancestry-Specific Blood-Cell Genetics in 746,667 Individuals from 5 Global Populations.	Platelet count	8,188 South Asian ancestry individuals	NA	3p14.3	NR	ARHGEF3			ENSG00000163947	NA	NA	rs1354034-T	rs1354034	0	1354034	intron_variant	0	0.469468	1e-18	18		0.136096	[0.11-0.17] SD units decrease	Affymetrix, Illumina [28492373] (imputed)	N
7	rs1354034	3	56849749	rs1354034	2020-09-21	32888493	Chen MH	2020-09-01	Cell	www.ncbi.nlm.nih.gov/pubmed/32888493	Trans-ethnic and Ancestry-Specific Blood-Cell Genetics in 746,667 Individuals from 5 Global Populations.	Platelet count	145,648 East Asian ancestry individuals	NA	3p14.3	NR	ARHGEF3			ENSG00000163947	NA	NA	rs1354034-T	rs1354034	0	1354034	intron_variant	0	0.457109	2e-36	35.699		0.046767	[0.039-0.054] SD units decrease	Affymetrix, Illumina [16710488] (imputed)	N
7	rs1354034	3	56849749	rs1354034	2019-07-18	31194788	Read RW	2019-06-13	PLoS One	www.ncbi.nlm.nih.gov/pubmed/31194788	GWAS and PheWAS of red blood cell components in a Northern Nevadan cohort.	Mean platelet volume	Up to 53 African American individuals, 100 Asian ancestry individuals, 4,175 European ancestry individuals, 138 Hispanic or Latin American individuals, 30 Native American individuals, 11 Pacific Islander ancestry individuals, 168 unknown ancestry individuals	NA	3p14.3	Intergenic	ARHGEF3			ENSG00000163947	NA	NA	rs1354034-T	rs1354034	0	1354034	intron_variant	0	0.4114	2e-13	12.699		0.1546	[0.11-0.2] fL increase	Illumina [498916]	N
7	rs1354034	3	56849749	rs1354034	2020-09-21	32888493	Chen MH	2020-09-01	Cell	www.ncbi.nlm.nih.gov/pubmed/32888493	Trans-ethnic and Ancestry-Specific Blood-Cell Genetics in 746,667 Individuals from 5 Global Populations.	Platelet count	15,171 African American or Afro-Caribbean and African ancestry individuals	NA	3p14.3	NR	ARHGEF3			ENSG00000163947	NA	NA	rs1354034-T	rs1354034	0	1354034	intron_variant	0	0.734269	9e-15	14.0458		0.10491	[0.078-0.131] SD units decrease	Affymetrix, Illumina [36877391] (imputed)	N
7	rs1354034	3	56849749	rs1354034	2020-11-24	33067605	Folkersen L	2020-10-16	Nat Metab	www.ncbi.nlm.nih.gov/pubmed/33067605	Genomic and drug target evaluation of 90 cardiovascular proteins in 30,931 individuals.	Proheparin-binding EGF-like growth factor levels	21,758 European ancestry individuals	9,173 individuals	3p14.3		ARHGEF3			ENSG00000163947	NA	NA	rs1354034-T	rs1354034	0	1354034	intron_variant	0	0.39	2e-08	7.69897		0.0502	unit increase	Affymetrix, Illumina [20300000] (imputed)	N
7	rs1354034	3	56849749	rs1354034	2020-09-18	32888494	Vuckovic D	2020-09-01	Cell	www.ncbi.nlm.nih.gov/pubmed/32888494	The Polygenic and Monogenic Basis of Blood Traits and Diseases.	Plateletcrit	408,112 British individuals	NA	3p14.3	ARHGEF3	ARHGEF3			ENSG00000163947	NA	NA	rs1354034-C	rs1354034	0	1354034	intron_variant	0	0.604517	2e-25	24.699		0.0240079	[0.02-0.029] unit increase	Affymetrix [93095623] (imputed)	N
7	rs1354034	3	56849749	rs1354034	2021-10-26	34107879	Hu Y	2021-06-09	BMC Genomics	www.ncbi.nlm.nih.gov/pubmed/34107879	Multi-ethnic genome-wide association analyses of white blood cell and platelet traits in the Population Architecture using Genomics and Epidemiology (PAGE) study.	Platelet count	21,347 Hispanic or Latin American individuals	NA	3p14.3		ARHGEF3			ENSG00000163947	NA	NA	rs1354034-T	rs1354034	0	1354034	intron_variant	0	0.5932	1e-10	10		0.0574	[0.04-0.075] unit increase	Affymetrix, Illumina [NR] (imputed)	N
7	rs1354034	3	56849749	rs1354034	2021-10-26	34107879	Hu Y	2021-06-09	BMC Genomics	www.ncbi.nlm.nih.gov/pubmed/34107879	Multi-ethnic genome-wide association analyses of white blood cell and platelet traits in the Population Architecture using Genomics and Epidemiology (PAGE) study.	Mean platelet volume	21,347 Hispanic or Latin American individuals	NA	3p14.3		ARHGEF3			ENSG00000163947	NA	NA	rs1354034-T	rs1354034	0	1354034	intron_variant	0	0.4187	9e-13	12.0458		0.1345	[0.098-0.171] unit decrease	Affymetrix, Illumina [NR] (imputed)	N
7	rs1354034	3	56849749	rs1354034	2022-06-20	35312098	Ngwa JS	2022-03-21	Genet Epidemiol	www.ncbi.nlm.nih.gov/pubmed/35312098	Secondary analyses for genome-wide association studies using expression quantitative trait loci.	Platelet aggregation	806 European ancestry individuals from 196 families, 661 African American individuals from 190 families	NA	3p14.3		ARHGEF3			ENSG00000163947	NA	NA	rs1354034-?	rs1354034	0	1354034	intron_variant	0	NR	8e-07	6.09691		NA		NR [8242287]	N
7	rs1354034	3	56849749	rs1354034	2020-09-18	32888494	Vuckovic D	2020-09-01	Cell	www.ncbi.nlm.nih.gov/pubmed/32888494	The Polygenic and Monogenic Basis of Blood Traits and Diseases.	Reticulocyte fraction of red cells	408,112 British individuals	NA	3p14.3	ARHGEF3	ARHGEF3			ENSG00000163947	NA	NA	rs1354034-C	rs1354034	0	1354034	intron_variant	0	0.600378	5e-23	22.301		0.0225123	[0.018-0.027] unit decrease	Affymetrix [93095623] (imputed)	N
7	rs1354034	3	56849749	rs1354034	2022-02-16	34553764	Little A	2021-09-06	Hum Mol Genet	www.ncbi.nlm.nih.gov/pubmed/34553764	Whole genome sequence analysis of platelet traits in the NHLBI trans-omics for precision medicine initiative.	Platelet count	14,392 African American individuals, 13,985 Hispanic or Latin American individuals, 32,129 European ancestry individuals, 681 East Asian ancestry individuals, 13 individuals	10,664 individuals, 10,694 African American individuals, 7,287 Hispanic or Latin American individuals, 7,857 African ancestry individuals	3p14.3		ARHGEF3			ENSG00000163947	NA	NA	rs1354034-C	rs1354034	0	1354034	intron_variant	0	0.474812	6e-76	75.2218		7.23841	[6.47-8.01] unit increase	NR [NR]	N
7	rs1354034	3	56849749	rs1354034	2022-02-16	34553764	Little A	2021-09-06	Hum Mol Genet	www.ncbi.nlm.nih.gov/pubmed/34553764	Whole genome sequence analysis of platelet traits in the NHLBI trans-omics for precision medicine initiative.	Mean platelet volume	7,440 African American individuals, 5,466 Hispanic or Latin American individuals, 10,120 European ancestry individuals, 447 East Asian ancestry individuals, 12 individuals	7,857 African ancestry individuals	3p14.3		ARHGEF3			ENSG00000163947	NA	NA	rs1354034-C	rs1354034	0	1354034	intron_variant	0	0.437173	2e-66	65.699		0.167145	[0.15-0.19] unit decrease	NR [NR]	N
7	rs1354034	3	56849749	rs1354034	2022-02-15	35078996	Gudjonsson A	2022-01-25	Nat Commun	www.ncbi.nlm.nih.gov/pubmed/35078996	A genome-wide association study of serum proteins reveals shared loci with common diseases.	Serum levels of protein BMP7	5,356 Icelandic ancestry individuals	NA	3p14.3		ARHGEF3			ENSG00000163947	NA	NA	rs1354034-T	rs1354034	0	1354034	intron_variant	0	0.383	3e-28	27.5229		0.204836	[0.17-0.24] unit increase	Illumina [7506463] (imputed)	N
7	rs1354034	3	56849749	rs1354034	2022-04-11	28240269	Suhre K	2017-02-27	Nat Commun	www.ncbi.nlm.nih.gov/pubmed/28240269	Connecting genetic risk to disease end points through the human blood plasma proteome.	Dynein light chain roadblock-type 1 levels	997 European ancestry individuals	338 Greater Middle Eastern (Middle Eastern, North African or Persian), South Asian ancestry, Asian ancestry individuals	3p14.3		ARHGEF3			ENSG00000163947	NA	NA	rs1354034-T	rs1354034	0	1354034	intron_variant	0	NR	6e-11	10.2218	(EA)	0.2938	[0.21-0.38] unit decrease	Affymetrix [509946]	N
7	rs1354034	3	56849749	rs1354034	2022-04-11	28240269	Suhre K	2017-02-27	Nat Commun	www.ncbi.nlm.nih.gov/pubmed/28240269	Connecting genetic risk to disease end points through the human blood plasma proteome.	Inosine-5'-monophosphate dehydrogenase 1 levels	997 European ancestry individuals	338 Greater Middle Eastern (Middle Eastern, North African or Persian), South Asian ancestry, Asian ancestry individuals	3p14.3		ARHGEF3			ENSG00000163947	NA	NA	rs1354034-T	rs1354034	0	1354034	intron_variant	0	NR	5e-13	12.301	(EA)	0.3282	[0.24-0.42] unit decrease	Affymetrix [509946]	N
7	rs1354034	3	56849749	rs1354034	2022-04-11	28240269	Suhre K	2017-02-27	Nat Commun	www.ncbi.nlm.nih.gov/pubmed/28240269	Connecting genetic risk to disease end points through the human blood plasma proteome.	Methionine aminopeptidase 2 levels	997 European ancestry individuals	338 Greater Middle Eastern (Middle Eastern, North African or Persian), South Asian ancestry, Asian ancestry individuals	3p14.3		ARHGEF3			ENSG00000163947	NA	NA	rs1354034-T	rs1354034	0	1354034	intron_variant	0	NR	1e-09	9	(EA)	0.2766	[0.19-0.36] unit decrease	Affymetrix [509946]	N
7	rs1354034	3	56849749	rs1354034	2021-10-26	34107879	Hu Y	2021-06-09	BMC Genomics	www.ncbi.nlm.nih.gov/pubmed/34107879	Multi-ethnic genome-wide association analyses of white blood cell and platelet traits in the Population Architecture using Genomics and Epidemiology (PAGE) study.	Platelet count	16,201 African American or Afro-Caribbean individuals	NA	3p14.3		ARHGEF3			ENSG00000163947	NA	NA	rs1354034-T	rs1354034	0	1354034	intron_variant	0	0.2623	2e-06	5.69897		0.066	[0.039-0.093] unit increase	Affymetrix, Illumina [NR] (imputed)	N
7	rs1354034	3	56849749	rs1354034	2021-10-26	34107879	Hu Y	2021-06-09	BMC Genomics	www.ncbi.nlm.nih.gov/pubmed/34107879	Multi-ethnic genome-wide association analyses of white blood cell and platelet traits in the Population Architecture using Genomics and Epidemiology (PAGE) study.	Mean platelet volume	16,201 African American or Afro-Caribbean individuals	NA	3p14.3		ARHGEF3			ENSG00000163947	NA	NA	rs1354034-T	rs1354034	0	1354034	intron_variant	0	0.2583	6e-06	5.22185		0.0973	[0.055-0.139] unit decrease	Affymetrix, Illumina [NR] (imputed)	N
7	rs1354034	3	56849749	rs1354034	2021-10-26	34107879	Hu Y	2021-06-09	BMC Genomics	www.ncbi.nlm.nih.gov/pubmed/34107879	Multi-ethnic genome-wide association analyses of white blood cell and platelet traits in the Population Architecture using Genomics and Epidemiology (PAGE) study.	Platelet count	27,236 European ancestry individuals	NA	3p14.3		ARHGEF3			ENSG00000163947	NA	NA	rs1354034-T	rs1354034	0	1354034	intron_variant	0	0.4307	8e-24	23.0969		0.0973	[0.078-0.116] unit increase	Affymetrix, Illumina [NR] (imputed)	N
7	rs1354034	3	56849749	rs1354034	2021-10-26	34107879	Hu Y	2021-06-09	BMC Genomics	www.ncbi.nlm.nih.gov/pubmed/34107879	Multi-ethnic genome-wide association analyses of white blood cell and platelet traits in the Population Architecture using Genomics and Epidemiology (PAGE) study.	Mean platelet volume	27,236 European ancestry individuals	NA	3p14.3		ARHGEF3			ENSG00000163947	NA	NA	rs1354034-T	rs1354034	0	1354034	intron_variant	0	0.5933	4e-12	11.3979		0.1123	[0.081-0.144] unit decrease	Affymetrix, Illumina [NR] (imputed)	N
7	rs1354034	3	56849749	rs1354034	2022-01-26	35023831	Chong M	2022-01-13	Elife	www.ncbi.nlm.nih.gov/pubmed/35023831	GWAS and ExWAS of blood Mitochondrial DNA copy number identifies 71 loci and highlights a potential causal role in dementia.	Mitochondrial DNA copy number	395,718 British, Irish, Other White, South Asian, African ancestry individuals	NA	3p14.3	NR	ARHGEF3			ENSG00000163947	NA	NA	rs1354034-C	rs1354034	0	1354034	intron_variant	0	0.444089	2e-35	34.699		0.0268	[0.022-0.031] unit decrease	Affymetrix [23037915] (imputed)	N
7	rs1354034	3	56849749	rs1354034	2021-12-13	34469753	Kachuri L	2021-08-26	Am J Hum Genet	www.ncbi.nlm.nih.gov/pubmed/34469753	Genetic determinants of blood-cell traits influence susceptibility to childhood acute lymphoblastic leukemia.	Platelet count	235,256 European ancestry individuals	100,764 European ancestry individuals	3p14.3		ARHGEF3			ENSG00000163947	NA	NA	rs1354034-T	rs1354034	0	1354034	intron_variant	0	0.4	1.99997773436537e-320	319.699		NA		Affymetrix [10369434] (imputed)	N
7	rs1354034	3	56849749	rs1354034	2020-09-18	32888494	Vuckovic D	2020-09-01	Cell	www.ncbi.nlm.nih.gov/pubmed/32888494	The Polygenic and Monogenic Basis of Blood Traits and Diseases.	Platelet count	408,112 British individuals	NA	3p14.3	ARHGEF3	ARHGEF3			ENSG00000163947	NA	NA	rs1354034-C	rs1354034	0	1354034	intron_variant	0	0.604519	0	691.046		0.129181	[0.12-0.13] unit increase	Affymetrix [93095623] (imputed)	N
7	rs1354034	3	56849749	rs1354034	2021-12-13	34469753	Kachuri L	2021-08-26	Am J Hum Genet	www.ncbi.nlm.nih.gov/pubmed/34469753	Genetic determinants of blood-cell traits influence susceptibility to childhood acute lymphoblastic leukemia.	Platelet-to-lymphocyte ratio	234,552 European ancestry individuals	100,478 European ancestry individuals	3p14.3		ARHGEF3			ENSG00000163947	NA	NA	rs1354034-T	rs1354034	0	1354034	intron_variant	0	0.4	5e-155	154.301		NA		Affymetrix [10369434] (imputed)	N
7	rs1354034	3	56849749	rs1354034	2020-09-18	32888494	Vuckovic D	2020-09-01	Cell	www.ncbi.nlm.nih.gov/pubmed/32888494	The Polygenic and Monogenic Basis of Blood Traits and Diseases.	Reticulocyte count	408,112 British individuals	NA	3p14.3	ARHGEF3	ARHGEF3			ENSG00000163947	NA	NA	rs1354034-C	rs1354034	0	1354034	intron_variant	0	0.600375	8e-23	22.0969		0.0224065	[0.018-0.027] unit decrease	Affymetrix [93095623] (imputed)	N
7	rs1354034	3	56849749	rs1354034	2022-10-24	36168886	Thareja G	2022-09-28	Hum Mol Genet	www.ncbi.nlm.nih.gov/pubmed/36168886	Differences and commonalities in the genetic architecture of protein quantitative trait loci in European and Arab populations.	Inosine-5'-monophosphate dehydrogenase 1 levels	2,935 Qatari ancestry individuals	NA	3p14.3		ARHGEF3			ENSG00000163947	NA	NA	rs1354034-C	rs1354034	0	1354034	intron_variant	0	0.483816	8e-23	22.0969		0.265007	[0.21-0.32] unit increase	NR [10004359]	N
7	rs1354034	3	56849749	rs1354034	2022-11-14	35347128	Yin X	2022-03-28	Nat Commun	www.ncbi.nlm.nih.gov/pubmed/35347128	Genome-wide association studies of metabolites in Finnish men identify disease-relevant loci.	Sphingosine levels	6,136 Finnish ancestry individuals	NA	3p14.3		ARHGEF3			ENSG00000163947	NA	NA	rs1354034-C	rs1354034	0	1354034	intron_variant	0	NR	8e-15	14.0969		0.16	unit increase	NR [16000000] (imputed)	N
7	rs1354034	3	56849749	rs1354034	2022-11-17	36329257	Lee CJ	2022-11-03	Commun Biol	www.ncbi.nlm.nih.gov/pubmed/36329257	Phenome-wide analysis of Taiwan Biobank reveals novel glycemia-related loci and genetic risks for diabetes.	Platelet count	76,345 Taiwanese ancestry individuals	NA	3p14.3		ARHGEF3			ENSG00000163947	NA	NA	rs1354034-?	rs1354034	0	1354034	intron_variant	0	NR	8e-40	39.0969		3.59989	unit increase	NR [5925277] (imputed)	N
7	rs1354034	3	56849749	rs1354034	2022-11-14	35347128	Yin X	2022-03-28	Nat Commun	www.ncbi.nlm.nih.gov/pubmed/35347128	Genome-wide association studies of metabolites in Finnish men identify disease-relevant loci.	Aspartate levels	6,136 Finnish ancestry individuals	NA	3p14.3		ARHGEF3			ENSG00000163947	NA	NA	rs1354034-C	rs1354034	0	1354034	intron_variant	0	NR	7e-19	18.1549		0.18	unit increase	NR [16000000] (imputed)	N
7	rs1354034	3	56849749	rs1354034	2022-11-14	35347128	Yin X	2022-03-28	Nat Commun	www.ncbi.nlm.nih.gov/pubmed/35347128	Genome-wide association studies of metabolites in Finnish men identify disease-relevant loci.	Spermidine levels	6,136 Finnish ancestry individuals	NA	3p14.3		ARHGEF3			ENSG00000163947	NA	NA	rs1354034-C	rs1354034	0	1354034	intron_variant	0	NR	3e-12	11.5229		0.16	unit increase	NR [16000000] (imputed)	N
7	rs1354034	3	56849749	rs1354034	2022-10-24	36168886	Thareja G	2022-09-28	Hum Mol Genet	www.ncbi.nlm.nih.gov/pubmed/36168886	Differences and commonalities in the genetic architecture of protein quantitative trait loci in European and Arab populations.	Pulmonary surfactant-associated protein D levels	2,935 Qatari ancestry individuals	NA	3p14.3		ARHGEF3			ENSG00000163947	NA	NA	rs1354034-C	rs1354034	0	1354034	intron_variant	0	0.483816	1e-12	12		0.190231	[0.14-0.24] unit increase	NR [10004359]	N
7	rs1354034	3	56849749	rs1354034	2022-10-24	36168886	Thareja G	2022-09-28	Hum Mol Genet	www.ncbi.nlm.nih.gov/pubmed/36168886	Differences and commonalities in the genetic architecture of protein quantitative trait loci in European and Arab populations.	Inosine-5'-monophosphate dehydrogenase 2 levels	2,935 Qatari ancestry individuals	NA	3p14.3		ARHGEF3			ENSG00000163947	NA	NA	rs1354034-C	rs1354034	0	1354034	intron_variant	0	0.483816	1e-14	14		0.207474	[0.15-0.26] unit increase	NR [10004359]	N
7	rs1354034	3	56849749	rs1354034	2022-10-24	36168886	Thareja G	2022-09-28	Hum Mol Genet	www.ncbi.nlm.nih.gov/pubmed/36168886	Differences and commonalities in the genetic architecture of protein quantitative trait loci in European and Arab populations.	Dynein light chain roadblock-type 1 levels	2,935 Qatari ancestry individuals	NA	3p14.3		ARHGEF3			ENSG00000163947	NA	NA	rs1354034-C	rs1354034	0	1354034	intron_variant	0	0.483816	2e-19	18.699		0.243285	[0.19-0.3] unit increase	NR [10004359]	N
7	rs1354034	3	56849749	rs1354034	2022-10-24	36168886	Thareja G	2022-09-28	Hum Mol Genet	www.ncbi.nlm.nih.gov/pubmed/36168886	Differences and commonalities in the genetic architecture of protein quantitative trait loci in European and Arab populations.	Eukaryotic translation initiation factor 4 gamma 2 levels	2,935 Qatari ancestry individuals	NA	3p14.3		ARHGEF3			ENSG00000163947	NA	NA	rs1354034-C	rs1354034	0	1354034	intron_variant	0	0.483816	3e-11	10.5229		0.179447	[0.13-0.23] unit increase	NR [10004359]	N
7	rs1354034	3	56849749	rs1354034	2022-11-14	35347128	Yin X	2022-03-28	Nat Commun	www.ncbi.nlm.nih.gov/pubmed/35347128	Genome-wide association studies of metabolites in Finnish men identify disease-relevant loci.	Sphingadienine levels	6,136 Finnish ancestry individuals	NA	3p14.3		ARHGEF3			ENSG00000163947	NA	NA	rs1354034-C	rs1354034	0	1354034	intron_variant	0	NR	2e-13	12.699		0.18	unit increase	NR [16000000] (imputed)	N
7	rs1354034	3	56849749	rs1354034	2022-04-27	35213538	Richardson TG	2022-02-25	PLoS Biol	www.ncbi.nlm.nih.gov/pubmed/35213538	Characterising metabolomic signatures of lipid-modifying therapies through drug target mendelian randomisation.	Pyruvate levels	114,749 European ancestry individuals	NA	3p14.3		ARHGEF3			ENSG00000163947	NA	NA	rs1354034-T	rs1354034	0	1354034	intron_variant	0	0.399315	1e-20	20		0.0392876	[0.031-0.048] unit decrease	NR [11722792] (imputed)	N
7	rs1354034	3	56849749	rs1354034	2021-12-14	34594039	Sakaue S	2021-09-30	Nat Genet	www.ncbi.nlm.nih.gov/pubmed/34594039	A cross-population atlas of genetic associations for 220 human phenotypes.	Platelet count	148,623 East Asian ancestry individuals	NA	3p14.3		ARHGEF3			ENSG00000163947	NA	NA	rs1354034-C	rs1354034	0	1354034	intron_variant	0	0.54246	9e-40	39.0458		0.0437015	[0.037-0.05] unit increase	Illumina [13478928] (imputed)	N
7	rs1354034	3	56849749	rs1354034	2021-12-14	34594039	Sakaue S	2021-09-30	Nat Genet	www.ncbi.nlm.nih.gov/pubmed/34594039	A cross-population atlas of genetic associations for 220 human phenotypes.	Calcium levels	315,153 European ancestry individuals, 83,980 East Asian ancestry individuals	NA	3p14.3		ARHGEF3			ENSG00000163947	NA	NA	rs1354034-C	rs1354034	0	1354034	intron_variant	0	NR	7e-13	12.1549		0.016	[0.012-0.02] unit decrease	Affymetrix, Illumina [20528270] (imputed)	N
7	rs1354034	3	56849749	rs1354034	2021-12-14	34594039	Sakaue S	2021-09-30	Nat Genet	www.ncbi.nlm.nih.gov/pubmed/34594039	A cross-population atlas of genetic associations for 220 human phenotypes.	Lymphocyte count	349,856 European ancestry individuals, 95,717 East Asian ancestry individuals	NA	3p14.3		ARHGEF3			ENSG00000163947	NA	NA	rs1354034-C	rs1354034	0	1354034	intron_variant	0	NR	2e-14	13.699		0.0162	[0.012-0.02] unit increase	Affymetrix, Illumina [20531022] (imputed)	N
7	rs1354034	3	56849749	rs1354034	2021-12-14	34594039	Sakaue S	2021-09-30	Nat Genet	www.ncbi.nlm.nih.gov/pubmed/34594039	A cross-population atlas of genetic associations for 220 human phenotypes.	Platelet count	350,474 European ancestry individuals, 148,623 East Asian ancestry individuals	NA	3p14.3		ARHGEF3			ENSG00000163947	NA	NA	rs1354034-C	rs1354034	0	1354034	intron_variant	0	NR	0	669.301		0.1061	[0.1-0.11] unit increase	Affymetrix, Illumina [20538505] (imputed)	N
8	rs11923081	3	132209203	rs17345563	2017-06-26	28334899	Spracklen CN	2017-02-21	Hum Mol Genet	www.ncbi.nlm.nih.gov/pubmed/28334899	Association analyses of East Asian individuals and trans-ancestry analyses with European individuals reveal new loci associated with cholesterol and triglyceride levels.	LDL cholesterol levels	32,285 East Asian ancestry individuals, 173,082 European ancestry individuals	8,478 Chinese ancestry individuals	3q22.1	ACAD11	DNAJC13			ENSG00000138246	NA	NA	rs17345563-A	rs17345563	0	17345563	intron_variant	0	0.871	1e-09	9	(Trans-ethnic initial)	0.0358	[0.025-0.047] unit increase (EA Beta value)	Affymetrix, Illumina [~ 1900000] (imputed)	N
8	rs11923081	3	132240100	rs11924792	2018-07-05	29875488	Sun BB	2018-06-06	Nature	www.ncbi.nlm.nih.gov/pubmed/29875488	Genomic atlas of the human plasma proteome.	Blood protein levels	3,301 European ancestry individuals	NA	3q22.1	DNAJC13	DNAJC13			ENSG00000138246	NA	NA	rs11924792-C	rs11924792	0	11924792	intron_variant	0	0.11	1e-57	57	(C-C motif chemokine 21, CCL21.2516.57.3)	0.61	[0.53-0.69] unit decrease	Affymetrix [10572788] (imputed)	N
8	rs11923081	3	132241510	rs2305625	2022-02-15	35078996	Gudjonsson A	2022-01-25	Nat Commun	www.ncbi.nlm.nih.gov/pubmed/35078996	A genome-wide association study of serum proteins reveals shared loci with common diseases.	Serum levels of protein CCL21	5,365 Icelandic ancestry individuals	NA	3q22.1		DNAJC13			ENSG00000138246	NA	NA	rs2305625-T	rs2305625	0	2305625	intron_variant	0	0.119	1e-67	67		0.48282	[0.43-0.54] unit decrease	Illumina [7506463] (imputed)	N
8	rs11923081	3	132257419	rs17412738	2022-04-11	28240269	Suhre K	2017-02-27	Nat Commun	www.ncbi.nlm.nih.gov/pubmed/28240269	Connecting genetic risk to disease end points through the human blood plasma proteome.	C-C motif chemokine 21 levels	997 European ancestry individuals	338 Greater Middle Eastern (Middle Eastern, North African or Persian), South Asian ancestry, Asian ancestry individuals	3q22.1		DNAJC13			ENSG00000138246	NA	NA	rs17412738-G	rs17412738	0	17412738	3_prime_UTR_variant	0	NR	5e-13	12.301	(EA)	0.4839	[0.35-0.61] unit decrease	Affymetrix [509946]	N
8	rs11923081	3	132291156	rs75537912	2020-10-23	32665545	van der Meer D	2020-07-14	Nat Commun	www.ncbi.nlm.nih.gov/pubmed/32665545	Understanding the genetic determinants of the brain with MOSTest.	Brain morphology (MOSTest)	26,502 European ancestry individuals	NA	3q22.1	DNAJC13, ACAD11, NPHP3, ACKR4, UBA5	ACAD11, NPHP3-ACAD11			ENSG00000240303, ENSG00000274810	NA	NA	rs75537912-?	rs75537912	0	75537912	intron_variant	0		9e-10	9.04576		NA		NR [7428630] (imputed)	N
8	rs11923081	3	132291156	rs75537912	2022-11-23	35164939	van der Meer D	2022-02-11	Biol Psychiatry	www.ncbi.nlm.nih.gov/pubmed/35164939	Boosting Schizophrenia Genetics by Utilizing Genetic Overlap With Brain Morphology.	Brain morphology (MOSTest)	33,735 white British ancestry individuals	NA	3q22.1		ACAD11, NPHP3-ACAD11			ENSG00000240303, ENSG00000274810	NA	NA	rs75537912-?	rs75537912	0	75537912	intron_variant	0	NR	9e-11	10.0458		NA		NR [9061072] (imputed)	N
8	rs11923081	3	132338346	rs41272321	2020-06-17	32327693	Oskarsson GR	2020-04-23	Commun Biol	www.ncbi.nlm.nih.gov/pubmed/32327693	Predicted loss and gain of function mutations in ACO1 are associated with erythropoiesis.	Hemoglobin levels	684,122 European ancestry individuals	NA	3q22.1	ACAD11	NPHP3-ACAD11, ACAD11			ENSG00000274810, ENSG00000240303	NA	NA	rs41272321-G	rs41272321	0	41272321	missense_variant	0		5e-11	10.301		0.023	[NR] unit decrease	Affymetrix, Illumina [43000000] (imputed)	N
8	rs11923081	3	132338346	rs41272321	2018-11-29	30134952	Traglia M	2018-08-22	Genome Med	www.ncbi.nlm.nih.gov/pubmed/30134952	Cross-genetic determination of maternal and neonatal immune mediators during pregnancy.	Neonatal cytokine/chemokine levels (fetal genetic effect)	764 Hispanic, European, Asian, South Asian or African American individuals	NA	3q22.1	ACKR4	NPHP3-ACAD11, ACAD11			ENSG00000274810, ENSG00000240303	NA	NA	rs41272321-G	rs41272321	0	41272321	missense_variant	0	0.13	3e-10	9.52288	(CCL21)	0.2	[0.14-0.26] unit decrease	Affymetrix [622716]	N
8	rs11923081	3	132429447	rs62292471	2021-02-19	33547301	Chen VL	2021-02-05	Nat Commun	www.ncbi.nlm.nih.gov/pubmed/33547301	Genome-wide association study of serum liver enzymes implicates diverse metabolic and liver pathology.	Serum alkaline phosphatase levels	390,964 European ancestry individuals	105,030 East Asian ancestry individuals	3q22.1	NPHP3	NPHP3, NPHP3-ACAD11			ENSG00000113971, ENSG00000274810	NA	NA	rs62292471-T	rs62292471	0	62292471	intron_variant	0	0.11	3e-11	10.5229		6.66	z-score increase	Affymetrix [4311822] (imputed)	N
8	rs11923081	3	132429447	rs62292471	2021-12-14	34594039	Sakaue S	2021-09-30	Nat Genet	www.ncbi.nlm.nih.gov/pubmed/34594039	A cross-population atlas of genetic associations for 220 human phenotypes.	Serum alkaline phosphatase levels	344,292 European ancestry individuals, 118,886 East Asian ancestry individuals	NA	3q22.1		NPHP3, NPHP3-ACAD11			ENSG00000113971, ENSG00000274810	NA	NA	rs62292471-T	rs62292471	0	62292471	intron_variant	0	NR	2e-15	14.699		0.0252	[0.019-0.031] unit increase	Affymetrix, Illumina [20533886] (imputed)	N
9	6:121869304_TAAGATTTTGTCTTATGGA_T	6	121867056	rs58972372	2020-09-18	32888494	Vuckovic D	2020-09-01	Cell	www.ncbi.nlm.nih.gov/pubmed/32888494	The Polygenic and Monogenic Basis of Blood Traits and Diseases.	Lymphocyte percentage of white cells	408,112 British individuals	NA	6q22.31	RNU4-76P	RNU4-76P - RNU2-8P	ENSG00000201379	ENSG00000222659		3284	34422	rs58972372-A	rs58972372	0	58972372	intergenic_variant	1	0.147602	3e-09	8.52288		0.0185664	[0.012-0.025] unit decrease	Affymetrix [93095623] (imputed)	N
9	6:121869304_TAAGATTTTGTCTTATGGA_T	6	121877965	rs10456943	2019-05-21	30595370	Kichaev G	2018-12-27	Am J Hum Genet	www.ncbi.nlm.nih.gov/pubmed/30595370	Leveraging Polygenic Functional Enrichment to Improve GWAS Power.	Height	approximately 458,000 European ancestry individuals	NA	6q22.31		RNU4-76P - RNU2-8P	ENSG00000201379	ENSG00000222659		14193	23513	rs10456943-?	rs10456943	0	10456943	intergenic_variant	1	NR	9e-09	8.04576		NA		NR [~ 8900000] (imputed)	N
9	6:121869304_TAAGATTTTGTCTTATGGA_T	6	121883200	rs9398642	2020-09-21	32888493	Chen MH	2020-09-01	Cell	www.ncbi.nlm.nih.gov/pubmed/32888493	Trans-ethnic and Ancestry-Specific Blood-Cell Genetics in 746,667 Individuals from 5 Global Populations.	Platelet count	721,201 African American or Afro-Caribbean, African ancestry, European ancestry, East Asian ancestry, Hispanic or Latin American and South Asian ancestry individuals	NA	6q22.31	NR	RNU4-76P - RNU2-8P	ENSG00000201379	ENSG00000222659		19428	18278	rs9398642-T	rs9398642	0	9398642	intergenic_variant	1	0.164591	5e-11	10.301		NA		Affymetrix, Illumina [24588908] (imputed)	N
9	6:121869304_TAAGATTTTGTCTTATGGA_T	6	121883200	rs9398642	2020-09-18	32888494	Vuckovic D	2020-09-01	Cell	www.ncbi.nlm.nih.gov/pubmed/32888494	The Polygenic and Monogenic Basis of Blood Traits and Diseases.	Neutrophil percentage of white cells	408,112 British individuals	NA	6q22.31		RNU4-76P - RNU2-8P	ENSG00000201379	ENSG00000222659		19428	18278	rs9398642-T	rs9398642	0	9398642	intergenic_variant	1	0.144024	1e-09	9		0.0191962	[0.013-0.025] unit increase	Affymetrix [93095623] (imputed)	N
9	6:121869304_TAAGATTTTGTCTTATGGA_T	6	121883200	rs9398642	2021-06-29	33462484	Sinnott-Armstrong N	2021-01-18	Nat Genet	www.ncbi.nlm.nih.gov/pubmed/33462484	Genetics of 35 blood and urine biomarkers in the UK Biobank.	Glycated hemoglobin levels	327,177 European ancestry individuals, 4,847 African ancestry individuals, 6,895 South Asian ancestry individuals	NA	6q22.31	NR	RNU4-76P - RNU2-8P	ENSG00000201379	ENSG00000222659		19428	18278	rs9398642-T	rs9398642	0	9398642	intergenic_variant	1	NR	5e-10	9.30103		0.0217	[0.015-0.029] unit decrease	Affymetrix [9000000] (imputed)	N
10	rs9321208	6	130434142	rs11154521	2021-08-24	34021172	Christakoudi S	2021-05-21	Sci Rep	www.ncbi.nlm.nih.gov/pubmed/34021172	GWAS of allometric body-shape indices in UK Biobank identifies loci suggesting associations with morphogenesis, organogenesis, adrenal cell renewal and cancer.	Hip circumference adjusted for BMI	219,872 British ancestry women	NA	6q23.1	L3MBTL3	L3MBTL3			ENSG00000198945	NA	NA	rs11154521-C	rs11154521	0	11154521	intron_variant	0	NR	1e-08	8		0.0169046	[0.011-0.023] unit increase	Affymetrix [321016] (imputed)	N
10	rs6914419	6	130436472	rs6914419	2021-08-24	34021172	Christakoudi S	2021-05-21	Sci Rep	www.ncbi.nlm.nih.gov/pubmed/34021172	GWAS of allometric body-shape indices in UK Biobank identifies loci suggesting associations with morphogenesis, organogenesis, adrenal cell renewal and cancer.	Hip circumference adjusted for BMI	186,825 British ancestry men	NA	6q23.1	L3MBTL3	L3MBTL3			ENSG00000198945	NA	NA	rs6914419-T	rs6914419	0	6914419	intron_variant	0	NR	3e-09	8.52288		0.0187465	[0.013-0.025] unit increase	Affymetrix [323123] (imputed)	N
11	rs10872673	6	151855593	rs10872673	2019-01-31	27476799	Nielson CM	2016-09-06	J Bone Miner Res	www.ncbi.nlm.nih.gov/pubmed/27476799	Novel Genetic Variants Associated With Increased Vertebral Volumetric BMD, Reduced Vertebral Fracture Risk, and Increased Expression of SLC1A3 and EPHB2.	Lumbar spine bone mineral density (trabecular)	12,287 European ancestry individuals	2,987 individuals	6q25.1	C6orf97	CCDC170			ENSG00000120262	NA	NA	rs10872673-G	rs10872673	0	10872673	intron_variant	0	0.6	8e-07	6.09691		0.065	[0.041-0.089] unit increase	Affymetrix, Illumina [up to 37790451] (imputed)	N
11	rs10872673	6	151855593	rs10872673	2019-01-31	27476799	Nielson CM	2016-09-06	J Bone Miner Res	www.ncbi.nlm.nih.gov/pubmed/27476799	Novel Genetic Variants Associated With Increased Vertebral Volumetric BMD, Reduced Vertebral Fracture Risk, and Increased Expression of SLC1A3 and EPHB2.	Lumbar spine bone mineral density (integral)	11,080 European ancestry individuals	NA	6q25.1	C6orf97	CCDC170			ENSG00000120262	NA	NA	rs10872673-G	rs10872673	0	10872673	intron_variant	0	0.6	2e-07	6.69897		0.066	[0.041-0.091] unit increase	Affymetrix, Illumina [up to 2659730] (imputed)	N
11	rs10872673	6	151855593	rs10872673	2019-02-08	30595370	Kichaev G	2018-12-27	Am J Hum Genet	www.ncbi.nlm.nih.gov/pubmed/30595370	Leveraging Polygenic Functional Enrichment to Improve GWAS Power.	Cardiovascular disease	approximately 459,000 European ancestry individuals	NA	6q25.1		CCDC170			ENSG00000120262	NA	NA	rs10872673-?	rs10872673	0	10872673	intron_variant	0	NR	7e-08	7.1549		NA		NR [~ 8900000] (imputed)	N
11	rs10872673	6	151855593	rs10872673	2021-12-14	34594039	Sakaue S	2021-09-30	Nat Genet	www.ncbi.nlm.nih.gov/pubmed/34594039	A cross-population atlas of genetic associations for 220 human phenotypes.	Serum alkaline phosphatase levels	344,292 European ancestry individuals, 118,886 East Asian ancestry individuals	NA	6q25.1		CCDC170			ENSG00000120262	NA	NA	rs10872673-T	rs10872673	0	10872673	intron_variant	0	NR	2e-11	10.699		0.0141	[0.01-0.0182] unit decrease	Affymetrix, Illumina [20533886] (imputed)	N
11	rs10872673	6	151857594	rs6931664	2019-01-28	30598549	Morris JA	2018-12-31	Nat Genet	www.ncbi.nlm.nih.gov/pubmed/30598549	An atlas of genetic influences on osteoporosis in humans and mice.	Heel bone mineral density	426,824 British ancestry individuals	NA	6q25.1	CCDC170	CCDC170			ENSG00000120262	NA	NA	rs6931664-A	rs6931664	0	6931664	intron_variant	0	0.40062	2e-33	32.699		0.029679	[0.025-0.035] unit decrease	NR [13737936] (imputed)	N
11	rs10872673	6	151857713	rs1832727	2022-04-13	34673960	Greenbaum J	2021-10-21	Hum Mol Genet	www.ncbi.nlm.nih.gov/pubmed/34673960	A multi-ethnic whole genome sequencing study to identify novel loci for bone mineral density.	Bone mineral density (spine)	2,948 African American individuals, 39,107 European ancestry individuals, 2,451 Hispanic individuals	NA	6q25.1		CCDC170			ENSG00000120262	NA	NA	rs1832727-?	rs1832727	0	1832727	intron_variant	0	NR	4e-14	13.3979		NA		NR [15500000] (imputed)	N
11	rs35082199	6	151859314	rs4870034	2019-03-18	30643258	Karlsson Linner R	2019-01-14	Nat Genet	www.ncbi.nlm.nih.gov/pubmed/30643258	Genome-wide association analyses of risk tolerance and risky behaviors in over 1 million individuals identify hundreds of loci and shared genetic influences.	Number of sexual partners	370,711 European ancestry individuals	NA	6q25.1	CCDC170	CCDC170			ENSG00000120262	NA	NA	rs4870034-A	rs4870034	0	4870034	missense_variant	0	0.3008	1e-10	10		0.0165902	[0.012-0.022] unit decrease	Affymetrix [11515109] (imputed)	N
11	rs35082199	6	151859314	rs4870034	2022-11-17	36324656	Baselmans B	2021-10-06	Biol Psychiatry Glob Open Sci	www.ncbi.nlm.nih.gov/pubmed/36324656	The Genetic and Neural Substrates of Externalizing Behavior.	Risk-taking behavior (multivariate analysis)	1,506,537 European ancestry individuals	NA	6q25.1		CCDC170			ENSG00000120262	NA	NA	rs4870034-?	rs4870034	0	4870034	missense_variant	0	NR	2e-08	7.69897		NA		NR [NR]	N
11	rs10872673	6	151874122	rs9478217	2018-03-05	29304378	Medina-Gomez C	2018-01-04	Am J Hum Genet	www.ncbi.nlm.nih.gov/pubmed/29304378	Life-Course Genome-wide Association Study Meta-analysis of Total Body BMD and Assessment of Age-Specific Effects.	Total body bone mineral density (age 30-45)	10,062 European and unknown ancestry individuals	NA	6q25.1	NR	CCDC170			ENSG00000120262	NA	NA	rs9478217-A	rs9478217	0	9478217	intron_variant	0	0.4637	4e-15	14.3979		0.1173	unit decrease	Affymetrix, Illumina [~ 23700000] (imputed)	N
11	rs10872673	6	151895456	rs6909279	2019-02-08	30595370	Kichaev G	2018-12-27	Am J Hum Genet	www.ncbi.nlm.nih.gov/pubmed/30595370	Leveraging Polygenic Functional Enrichment to Improve GWAS Power.	Heel bone mineral density	approximately 446,000 European ancestry individuals	NA	6q25.1		CCDC170			ENSG00000120262	NA	NA	rs6909279-?	rs6909279	0	6909279	intron_variant	0	NR	1e-300	300		NA		NR [~ 8900000] (imputed)	N
11	rs10872673	6	151895456	rs6909279	2013-05-21	23437003	Paternoster L	2013-02-21	PLoS Genet	www.ncbi.nlm.nih.gov/pubmed/23437003	Genetic determinants of trabecular and cortical volumetric bone mineral densities and bone microstructure.	Bone mineral density	up to 5,878 European ancestry individuals	up to 1,052 European ancestry individuals	6q25.1	ESR1, C6orf97	CCDC170			ENSG00000120262	NA	NA	rs6909279-G	rs6909279	0	6909279	intron_variant	0	0.4	1e-09	9	(Cortical vBMD)	0.09	[0.070-0.110] unit decrease	Illumina [2401124] (imputed)	N
11	rs4869739	6	151896235	rs9479075	2018-07-04	29499414	Pei YF	2018-02-27	Bone	www.ncbi.nlm.nih.gov/pubmed/29499414	Joint study of two genome-wide association meta-analyses identified 20p12.1 and 20q13.33 for bone mineral density.	Lumbar spine bone mineral density	up to 4,692 European ancestry individuals, up to 1,539 Han Chinese ancestry individuals, up to 849 African American individuals, up to 446 Hispanic individuals, 2,882 European ancestry whole-genome sequenced individuals, 3,549 European ancestry whole-exome sequenced individuals, 26,534 European ancestry non-array genotype imputed individuals	NA	6q25.1	C6ORF97	CCDC170			ENSG00000120262	NA	NA	rs9479075-A	rs9479075	0	9479075	intron_variant	0	0.488202	4e-14	13.3979		0.06	[0.045-0.075] unit increase	Affymetrix, Illumina [7998108] (imputed)	N
11	rs4869739	6	151896235	rs9479075	2018-07-04	29499414	Pei YF	2018-02-27	Bone	www.ncbi.nlm.nih.gov/pubmed/29499414	Joint study of two genome-wide association meta-analyses identified 20p12.1 and 20q13.33 for bone mineral density.	Femoral neck bone mineral density	up to 4,692 European ancestry individuals, up to 1,539 Han Chinese ancestry individuals, up to 849 African American individuals, up to 446 Hispanic individuals, 2,882 European ancestry whole-genome sequenced individuals, 3,549 European ancestry whole-exome sequenced individuals, 26,534 European ancestry non-array genotype imputed individuals	NA	6q25.1	C6ORF97	CCDC170			ENSG00000120262	NA	NA	rs9479075-A	rs9479075	0	9479075	intron_variant	0	0.488202	2e-13	12.699		0.0515	[0.038-0.065] unit increase	Affymetrix, Illumina [7998108] (imputed)	N
11	rs7749563	6	151898506	rs1871859	2014-07-20	24249740	Zhang L	2013-11-17	Hum Mol Genet	www.ncbi.nlm.nih.gov/pubmed/24249740	Multistage genome-wide association meta-analyses identified two new loci for bone mineral density.	Bone mineral density	5,833 European ancestry females, 2,639 European ancestry males, 784 Han Chinese ancestry females, 763 Han Chinese ancestry males, 712 African American females, 409 Hispanic females	7,010 European ancestry females, 3,772 European ancestry males, 2,980 East Asian ancestry females, 2,159 East Asian ancestry males	6q25.1	C6orf97	CCDC170			ENSG00000120262	NA	NA	rs1871859-?	rs1871859	0	1871859	intron_variant	0	NR	9e-13	12.0458	(spine)	NA		Affymetrix, Illumina [5842825] (imputed)	N
11	rs7749563	6	151898506	rs1871859	2019-01-28	30598549	Morris JA	2018-12-31	Nat Genet	www.ncbi.nlm.nih.gov/pubmed/30598549	An atlas of genetic influences on osteoporosis in humans and mice.	Heel bone mineral density	426,824 British ancestry individuals	NA	6q25.1	CCDC170	CCDC170			ENSG00000120262	NA	NA	rs1871859-C	rs1871859	0	1871859	intron_variant	0	0.876864	2e-101	100.699		0.0728283	[0.066-0.08] unit increase	NR [13737936] (imputed)	N
11	rs7749563	6	151898506	rs1871859	2020-09-21	32888493	Chen MH	2020-09-01	Cell	www.ncbi.nlm.nih.gov/pubmed/32888493	Trans-ethnic and Ancestry-Specific Blood-Cell Genetics in 746,667 Individuals from 5 Global Populations.	Lymphocyte count	524,923 European ancestry individuals	NA	6q25.1	NR	CCDC170			ENSG00000120262	NA	NA	rs1871859-T	rs1871859	0	1871859	intron_variant	0	0.124218	2e-11	10.699		0.019351	[0.014-0.025] SD unit increase	Affymetrix, Illumina [50265552] (imputed)	N
11	rs7749563	6	151898506	rs1871859	2020-09-21	32888493	Chen MH	2020-09-01	Cell	www.ncbi.nlm.nih.gov/pubmed/32888493	Trans-ethnic and Ancestry-Specific Blood-Cell Genetics in 746,667 Individuals from 5 Global Populations.	Lymphocyte count	643,370 African American or Afro-Caribbean, African ancestry, European ancestry, East Asian ancestry, Hispanic or Latin American and South Asian ancestry individuals	NA	6q25.1	NR	CCDC170			ENSG00000120262	NA	NA	rs1871859-T	rs1871859	0	1871859	intron_variant	0	0.183316	2e-10	9.69897		NA		Affymetrix, Illumina [23472807] (imputed)	N
11	rs7749563	6	151898506	rs1871859	2020-09-18	32888494	Vuckovic D	2020-09-01	Cell	www.ncbi.nlm.nih.gov/pubmed/32888494	The Polygenic and Monogenic Basis of Blood Traits and Diseases.	Lymphocyte count	408,112 British individuals	NA	6q25.1	CCDC170	CCDC170			ENSG00000120262	NA	NA	rs1871859-T	rs1871859	0	1871859	intron_variant	0	0.122733	2e-11	10.699		0.0223757	[0.016-0.029] unit increase	Affymetrix [93095623] (imputed)	N
11	rs7749563	6	151898506	rs1871859	2018-10-18	30048462	Kim SK	2018-07-26	PLoS One	www.ncbi.nlm.nih.gov/pubmed/30048462	Identification of 613 new loci associated with heel bone mineral density and a polygenic risk score for bone mineral density, osteoporosis and fracture.	Heel bone mineral density	394,929 European ancestry individuals	NA	6q25.1		CCDC170			ENSG00000120262	NA	NA	rs1871859-?	rs1871859	0	1871859	intron_variant	0	NR	5e-255	254.301		0.105936	[0.1-0.112] unit increase	Affymetrix [20259828] (imputed)	N
11	rs7749563	6	151898506	rs1871859	2022-11-17	34887591	Graham SE	2021-12-09	Nature	www.ncbi.nlm.nih.gov/pubmed/34887591	The power of genetic diversity in genome-wide association studies of lipids.	Total cholesterol levels	40,963 South Asian ancestry individuals, 48,057 Hispanic individuals, 99,432 Admixed African or African ancestry individuals, 146,492 East Asian ancestry individuals, 1,320,016 European ancestry individuals	NA	6q25.1		CCDC170			ENSG00000120262	NA	NA	rs1871859-?	rs1871859	0	1871859	intron_variant	0	NR	3e-23	22.5229		NA		NR [52000000] (imputed)	N
11	rs7749563	6	151898506	rs1871859	2021-01-22	33097703	Surakka I	2020-10-23	Nat Commun	www.ncbi.nlm.nih.gov/pubmed/33097703	MEPE loss-of-function variant associates with decreased bone mineral density and increased fracture risk.	Ultradistal forearm bone mineral density	21,907 European ancestry individuals	NA	6q25.1	NR	CCDC170			ENSG00000120262	NA	NA	rs1871859-?	rs1871859	0	1871859	intron_variant	0	0.862525	8e-13	12.0969		0.111489	[0.081-0.142] SD units increase	Illumina [11603265] (imputed)	N
11	rs7749563	6	151898506	rs1871859	2022-11-17	34887591	Graham SE	2021-12-09	Nature	www.ncbi.nlm.nih.gov/pubmed/34887591	The power of genetic diversity in genome-wide association studies of lipids.	Total cholesterol levels	1,320,016 European ancestry individuals	NA	6q25.1		CCDC170			ENSG00000120262	NA	NA	rs1871859-T	rs1871859	0	1871859	intron_variant	0	0.129984	1e-17	17		0.02046	[0.017-0.024] unit increase	NR [52000000] (imputed)	N
11	rs7749563	6	151898506	rs1871859	2022-11-17	34887591	Graham SE	2021-12-09	Nature	www.ncbi.nlm.nih.gov/pubmed/34887591	The power of genetic diversity in genome-wide association studies of lipids.	Non-HDL cholesterol levels	40,963 South Asian ancestry individuals, 48,057 Hispanic individuals, 99,432 Admixed African or African ancestry individuals, 146,492 East Asian ancestry individuals, 1,320,016 European ancestry individuals	NA	6q25.1		CCDC170			ENSG00000120262	NA	NA	rs1871859-?	rs1871859	0	1871859	intron_variant	0	NR	4e-14	13.3979		NA		NR [52000000] (imputed)	N
11	rs7749563	6	151898506	rs1871859	2022-11-17	34887591	Graham SE	2021-12-09	Nature	www.ncbi.nlm.nih.gov/pubmed/34887591	The power of genetic diversity in genome-wide association studies of lipids.	Non-HDL cholesterol levels	1,320,016 European ancestry individuals	NA	6q25.1		CCDC170			ENSG00000120262	NA	NA	rs1871859-T	rs1871859	0	1871859	intron_variant	0	0.131474	9e-13	12.0458		0.020086	[0.015-0.025] unit increase	NR [52000000] (imputed)	N
11	rs7749563	6	151898506	rs1871859	2022-11-17	34887591	Graham SE	2021-12-09	Nature	www.ncbi.nlm.nih.gov/pubmed/34887591	The power of genetic diversity in genome-wide association studies of lipids.	Low density lipoprotein cholesterol levels	40,963 South Asian ancestry individuals, 48,057 Hispanic individuals, 99,432 Admixed African or African ancestry individuals, 146,492 East Asian ancestry individuals, 1,320,016 European ancestry individuals	NA	6q25.1		CCDC170			ENSG00000120262	NA	NA	rs1871859-?	rs1871859	0	1871859	intron_variant	0	NR	2e-17	16.699		NA		NR [52000000] (imputed)	N
11	rs7749563	6	151898506	rs1871859	2022-11-17	34887591	Graham SE	2021-12-09	Nature	www.ncbi.nlm.nih.gov/pubmed/34887591	The power of genetic diversity in genome-wide association studies of lipids.	Low density lipoprotein cholesterol levels	1,320,016 European ancestry individuals	NA	6q25.1		CCDC170			ENSG00000120262	NA	NA	rs1871859-T	rs1871859	0	1871859	intron_variant	0	0.12988	1e-14	14		0.0184903	[0.014-0.023] unit increase	NR [52000000] (imputed)	N
11	rs7749563	6	151898506	rs1871859	2022-11-17	36329257	Lee CJ	2022-11-03	Commun Biol	www.ncbi.nlm.nih.gov/pubmed/36329257	Phenome-wide analysis of Taiwan Biobank reveals novel glycemia-related loci and genetic risks for diabetes.	Bone stiffness index	75,665 Taiwanese ancestry individuals	NA	6q25.1		CCDC170			ENSG00000120262	NA	NA	rs1871859-?	rs1871859	0	1871859	intron_variant	0	NR	2e-17	16.699	(Conditioned on rs35883965)	NA		NR [5925277] (imputed)	N
11	rs7749563	6	151898506	rs1871859	2021-12-14	34594039	Sakaue S	2021-09-30	Nat Genet	www.ncbi.nlm.nih.gov/pubmed/34594039	A cross-population atlas of genetic associations for 220 human phenotypes.	Lymphocyte count	349,856 European ancestry individuals, 95,717 East Asian ancestry individuals	NA	6q25.1		CCDC170			ENSG00000120262	NA	NA	rs1871859-T	rs1871859	0	1871859	intron_variant	0	NR	6e-09	8.22185		0.0163	[0.011-0.022] unit increase	Affymetrix, Illumina [20531022] (imputed)	N
11	rs4869739	6	151900047	rs1891002	2017-07-14	28472463	Mullin BH	2017-05-04	Hum Mol Genet	www.ncbi.nlm.nih.gov/pubmed/28472463	Genome-wide association study meta-analysis for quantitative ultrasound parameters of bone identifies five novel loci for broadband ultrasound attenuation.	Bone ultrasound measurement (broadband ultrasound attenuation)	1,268 whole genome sequenced European ancestry women, 8,880 European ancestry women, 6,479 European ancestry men	NA	6q25.1	CCDC170, ESR1	CCDC170			ENSG00000120262	NA	NA	rs1891002-A	rs1891002	0	1891002	intron_variant	0	0.29	2e-10	9.69897		0.08	[0.06-0.1] unit decrease	Illumina [11973598] (imputed)	N
11	rs4869739	6	151900047	rs1891002	2018-10-18	30048462	Kim SK	2018-07-26	PLoS One	www.ncbi.nlm.nih.gov/pubmed/30048462	Identification of 613 new loci associated with heel bone mineral density and a polygenic risk score for bone mineral density, osteoporosis and fracture.	Heel bone mineral density	394,929 European ancestry individuals	NA	6q25.1		CCDC170			ENSG00000120262	NA	NA	rs1891002-?	rs1891002	0	1891002	intron_variant	0	NR	1e-300	300		0.0883992	[0.084-0.093] unit increase	Affymetrix [20259828] (imputed)	N
11	rs4869739	6	151900047	rs1891002	2021-01-22	33097703	Surakka I	2020-10-23	Nat Commun	www.ncbi.nlm.nih.gov/pubmed/33097703	MEPE loss-of-function variant associates with decreased bone mineral density and increased fracture risk.	Ultradistal forearm bone mineral density	21,907 European ancestry individuals	NA	6q25.1	NR	CCDC170			ENSG00000120262	NA	NA	rs1891002-?	rs1891002	0	1891002	intron_variant	0	0.726685	3e-19	18.5229		0.107421	[0.084-0.131] SD units increase	Illumina [11603265] (imputed)	N
11	rs4869739	6	151901337	rs11155797	2022-04-13	34673960	Greenbaum J	2021-10-21	Hum Mol Genet	www.ncbi.nlm.nih.gov/pubmed/34673960	A multi-ethnic whole genome sequencing study to identify novel loci for bone mineral density.	Bone mineral density (femoral neck)	1,825 African American females, 26,724 European ancestry females, 1,683 Hispanic females	NA	6q25.1		CCDC170			ENSG00000120262	NA	NA	rs11155797-?	rs11155797	0	11155797	intron_variant	0	NR	9e-12	11.0458		NA		NR [NR] (imputed)	N
11	rs4869739	6	151901409	rs4870044	2019-12-03	29083408	Liu DJ	2017-10-30	Nat Genet	www.ncbi.nlm.nih.gov/pubmed/29083408	Exome-wide association study of plasma lipids in >300,000 individuals.	Total cholesterol levels	up to 237,050 European ancestry individuals, up to 16,935 African ancestry individuals, up to 30,468 South Asian ancestry individuals, up to 8,287 East Asian ancestry individuals, 5,084 Hispanic individuals	up to 286,268 European and unknown ancestry individuals	6q25.1	C6orf97	CCDC170			ENSG00000120262	NA	NA	rs4870044-T	rs4870044	0	4870044	intron_variant	0	NR	2e-09	8.69897		0.0125688	[0.0085-0.0167] unit increase	Illumina [242289]	N
11	rs4869739	6	151901409	rs4870044	2019-12-03	29083408	Liu DJ	2017-10-30	Nat Genet	www.ncbi.nlm.nih.gov/pubmed/29083408	Exome-wide association study of plasma lipids in >300,000 individuals.	Total cholesterol levels	up to 237,050 European ancestry individuals	NA	6q25.1	NR	CCDC170			ENSG00000120262	NA	NA	rs4870044-T	rs4870044	0	4870044	intron_variant	0	0.29	3e-07	6.52288		0.016	unit increase	Illumina [242289]	N
11	rs4869739	6	151901409	rs4870044	2008-06-20	18445777	Styrkarsdottir U	2008-04-29	N Engl J Med	www.ncbi.nlm.nih.gov/pubmed/18445777	Multiple genetic loci for bone mineral density and fractures.	Bone mineral density (hip)	5,861 European ancestry individuals	7,925 European ancestry individuals	6q25.1	ESR1, C6orf97	CCDC170			ENSG00000120262	NA	NA	rs4870044-T	rs4870044	0	4870044	intron_variant	0	0.28	2e-07	6.69897		0.08	[0.05-0.11] s.d. decrease	Illumina [301019]	N
11	rs4869739	6	151901409	rs4870044	2008-06-20	18445777	Styrkarsdottir U	2008-04-29	N Engl J Med	www.ncbi.nlm.nih.gov/pubmed/18445777	Multiple genetic loci for bone mineral density and fractures.	Bone mineral density (spine)	5,861 European ancestry individuals	7,925 European ancestry individuals	6q25.1	ESR1	CCDC170			ENSG00000120262	NA	NA	rs4870044-T	rs4870044	0	4870044	intron_variant	0	0.28	2e-11	10.699		0.11	[0.08-0.14] s.d. decrease	Illumina [301019]	N
11	rs4869739	6	151901409	rs4870044	2021-02-19	33547301	Chen VL	2021-02-05	Nat Commun	www.ncbi.nlm.nih.gov/pubmed/33547301	Genome-wide association study of serum liver enzymes implicates diverse metabolic and liver pathology.	Serum alkaline phosphatase levels	390,964 European ancestry individuals	105,030 East Asian ancestry individuals	6q25.1	CCDC170	CCDC170			ENSG00000120262	NA	NA	rs4870044-T	rs4870044	0	4870044	intron_variant	0	0.29	1e-08	8		5.68	z-score increase	Affymetrix [4311822] (imputed)	N
11	rs4869739	6	151901802	rs4869739	2014-10-01	24430505	Moayyeri A	2014-01-14	Hum Mol Genet	www.ncbi.nlm.nih.gov/pubmed/24430505	Genetic determinants of heel bone properties: genome-wide association meta-analysis and replication in the GEFOS/GENOMOS consortium.	Bone properties (heel)	2,483 East Asian ancestry individuals, 1,885 European ancestry individuals, 11,146 individuals	10,074 European ancestry individuals, 2,870 European and other ancestry individuals, 21,434 individuals	6q25.1	ESR1, CCDC170	CCDC170			ENSG00000120262	NA	NA	rs4869739-T	rs4869739	0	4869739	intron_variant	0	0.33	3e-18	17.5229	(VOS)	0.07	[0.06-0.09] unit decrease	Affymetrix, Illumina [up to 2609590] (imputed)	N
11	rs4869739	6	151901802	rs4869739	2017-07-14	28472463	Mullin BH	2017-05-04	Hum Mol Genet	www.ncbi.nlm.nih.gov/pubmed/28472463	Genome-wide association study meta-analysis for quantitative ultrasound parameters of bone identifies five novel loci for broadband ultrasound attenuation.	Bone ultrasound measurement (velocity of sound)	1,268 whole genome sequenced European ancestry women, 8,880 European ancestry women, 6,479 European ancestry men	NA	6q25.1	CCDC170, ESR1	CCDC170			ENSG00000120262	NA	NA	rs4869739-T	rs4869739	0	4869739	intron_variant	0	0.29	1e-11	11		0.08	[0.06-0.1] unit decrease	Illumina [11973598] (imputed)	N
11	rs4869739	6	151901802	rs4869739	2018-10-18	30048462	Kim SK	2018-07-26	PLoS One	www.ncbi.nlm.nih.gov/pubmed/30048462	Identification of 613 new loci associated with heel bone mineral density and a polygenic risk score for bone mineral density, osteoporosis and fracture.	Heel bone mineral density	394,929 European ancestry individuals	NA	6q25.1	CCDC170	CCDC170			ENSG00000120262	NA	NA	rs4869739-?	rs4869739	0	4869739	intron_variant	0	NR	0	339.398		NA		Affymetrix [20259828] (imputed)	N
11	rs4869739	6	151907748	rs4869742	2019-01-28	30598549	Morris JA	2018-12-31	Nat Genet	www.ncbi.nlm.nih.gov/pubmed/30598549	An atlas of genetic influences on osteoporosis in humans and mice.	Fractures	53,184 British ancestry cases, 373,611 British ancestry controls	367,900 European ancestry cases, 363,919 European ancestry controls	6q25.1	CCDC170	CCDC170			ENSG00000120262	NA	NA	rs4869742-C	rs4869742	0	4869742	intron_variant	0	0.7088	2e-23	22.699		0.0327	[0.026-0.039] unit decrease	NR [13977204] (imputed)	N
11	rs4869739	6	151907748	rs4869742	2011-06-01	21540461	Kim DH	2011-05-03	Blood	www.ncbi.nlm.nih.gov/pubmed/21540461	A genome-wide association study identifies novel loci associated with susceptibility to chronic myeloid leukemia.	Chronic myeloid leukemia	201 Korean ancestry cases, 497 Korean ancestry controls	237 Korean ancestry cases, 1,000 Korean ancestry controls, 232 European ancestry cases, 576 European ancestry controls	6q25.1	AKAP12, ZBTB2, MTHFD1L, RMND1, C6orf211, ESR1, C6orf97	CCDC170			ENSG00000120262	NA	NA	rs4869742-T	rs4869742	0	4869742	intron_variant	0	0.77	2e-06	5.69897		1.67	[1.35-2.04]	Affymetrix [456522]	N
11	rs4869739	6	151907748	rs4869742	2013-04-11	22504420	Estrada K	2012-04-15	Nat Genet	www.ncbi.nlm.nih.gov/pubmed/22504420	Genome-wide meta-analysis identifies 56 bone mineral density loci and reveals 14 loci associated with risk of fracture.	Lumbar spine bone mineral density	Up to 32,961 European and East Asian ancestry individuals	Up to 50,933 European and East Asian ancestry individuals	6q25.1	C6orf97	CCDC170			ENSG00000120262	NA	NA	rs4869742-T	rs4869742	0	4869742	intron_variant	0	0.31	4e-35	34.3979		0.08	[NR] unit decrease	Affymetrix, Illumina [~ 2500000] (imputed)	N
11	rs4869739	6	151907748	rs4869742	2021-01-22	33097703	Surakka I	2020-10-23	Nat Commun	www.ncbi.nlm.nih.gov/pubmed/33097703	MEPE loss-of-function variant associates with decreased bone mineral density and increased fracture risk.	Ultradistal forearm bone mineral density	21,907 European ancestry individuals	NA	6q25.1	NR	CCDC170			ENSG00000120262	NA	NA	rs4869742-T	rs4869742	0	4869742	intron_variant	0	0.273	2e-19	18.699		0.108	[0.084-0.132] SD units decrease	Illumina [11603265] (imputed)	N
11	rs4869739	6	151908012	rs4869744	2018-09-20	28869591	Kemp JP	2017-09-04	Nat Genet	www.ncbi.nlm.nih.gov/pubmed/28869591	Identification of 153 new loci associated with heel bone mineral density and functional involvement of GPC6 in osteoporosis.	Heel bone mineral density	76,067 European ancestry women, 66,420 European ancestry men	NA	6q25.1	CCDC170	CCDC170			ENSG00000120262	NA	NA	rs4869744-T	rs4869744	0	4869744	intron_variant	0	0.710987	1e-70	70	(men)	0.0987417	[0.088-0.11] unit increase	NR [17166351] (imputed)	N
11	rs4869739	6	151908012	rs4869744	2018-09-20	28869591	Kemp JP	2017-09-04	Nat Genet	www.ncbi.nlm.nih.gov/pubmed/28869591	Identification of 153 new loci associated with heel bone mineral density and functional involvement of GPC6 in osteoporosis.	Heel bone mineral density	76,067 European ancestry women, 66,420 European ancestry men	NA	6q25.1	CCDC170	CCDC170			ENSG00000120262	NA	NA	rs4869744-T	rs4869744	0	4869744	intron_variant	0	0.711636	9e-80	79.0458	(women)	0.0925895	[0.083-0.103] unit increase	NR [17166351] (imputed)	N
11	rs4869739	6	151908012	rs4869744	2018-09-20	28869591	Kemp JP	2017-09-04	Nat Genet	www.ncbi.nlm.nih.gov/pubmed/28869591	Identification of 153 new loci associated with heel bone mineral density and functional involvement of GPC6 in osteoporosis.	Heel bone mineral density	76,067 European ancestry women, 66,420 European ancestry men	NA	6q25.1	CCDC170	CCDC170			ENSG00000120262	NA	NA	rs4869744-T	rs4869744	0	4869744	intron_variant	0	0.711333	4e-150	149.398		0.0946706	[0.087-0.102] unit increase	NR [17166351] (imputed)	N
11	rs4869739	6	151908012	rs4869744	2018-10-18	30048462	Kim SK	2018-07-26	PLoS One	www.ncbi.nlm.nih.gov/pubmed/30048462	Identification of 613 new loci associated with heel bone mineral density and a polygenic risk score for bone mineral density, osteoporosis and fracture.	Heel bone mineral density	394,929 European ancestry individuals	NA	6q25.1		CCDC170			ENSG00000120262	NA	NA	rs4869744-?	rs4869744	0	4869744	intron_variant	0	NR	1e-300	300		0.0882182	[0.084-0.093] unit increase	Affymetrix [20259828] (imputed)	N
11	rs4869739	6	151908012	rs4869744	2021-11-29	33893285	Guindo-Martinez M	2021-04-23	Nat Commun	www.ncbi.nlm.nih.gov/pubmed/33893285	The impact of non-additive genetic associations on age-related complex diseases.	Osteoporosis	5,399 European ancestry cases, 51,238 European ancestry controls	NA	6q25.1		CCDC170			ENSG00000120262	NA	NA	rs4869744-C	rs4869744	0	4869744	intron_variant	0	0.291755	4e-09	8.39794		1.15		Affymetrix [15544346] (imputed)	N
11	rs4869739	6	151910126	rs6557155	2018-03-05	29304378	Medina-Gomez C	2018-01-04	Am J Hum Genet	www.ncbi.nlm.nih.gov/pubmed/29304378	Life-Course Genome-wide Association Study Meta-analysis of Total Body BMD and Assessment of Age-Specific Effects.	Total body bone mineral density	56,284 European ancestry individuals, up to 1,333 African American individuals, up to 9,328 admixed individuals	NA	6q25.1	NR	CCDC170			ENSG00000120262	NA	NA	rs6557155-T	rs6557155	0	6557155	intron_variant	0	0.4318	3e-37	36.5229		0.0751	unit decrease	Affymetrix, Illumina [~ 23700000] (imputed)	N
11	rs4869739	6	151910126	rs6557155	2018-03-05	29304378	Medina-Gomez C	2018-01-04	Am J Hum Genet	www.ncbi.nlm.nih.gov/pubmed/29304378	Life-Course Genome-wide Association Study Meta-analysis of Total Body BMD and Assessment of Age-Specific Effects.	Total body bone mineral density	56,284 European ancestry individuals, up to 1,333 African American individuals, up to 9,328 admixed individuals	NA	6q25.1	NR	CCDC170			ENSG00000120262	NA	NA	rs6557155-T	rs6557155	0	6557155	intron_variant	0	0.4158	3e-34	33.5229	(European)	0.0785	unit decrease	Affymetrix, Illumina [~ 23700000] (imputed)	N
11	rs4869739	6	151910126	rs6557155	2018-03-05	29304378	Medina-Gomez C	2018-01-04	Am J Hum Genet	www.ncbi.nlm.nih.gov/pubmed/29304378	Life-Course Genome-wide Association Study Meta-analysis of Total Body BMD and Assessment of Age-Specific Effects.	Total body bone mineral density (age 45-60)	18,805 European individuals	NA	6q25.1	NR	CCDC170			ENSG00000120262	NA	NA	rs6557155-T	rs6557155	0	6557155	intron_variant	0	0.4255	1e-18	18		0.0968	unit decrease	Affymetrix, Illumina [~ 23700000] (imputed)	N
11	rs4869739	6	151910126	rs6557155	2018-03-05	29304378	Medina-Gomez C	2018-01-04	Am J Hum Genet	www.ncbi.nlm.nih.gov/pubmed/29304378	Life-Course Genome-wide Association Study Meta-analysis of Total Body BMD and Assessment of Age-Specific Effects.	Total body bone mineral density (age over 60)	22,504 European ancestry and African American individuals	NA	6q25.1	NR	CCDC170			ENSG00000120262	NA	NA	rs6557155-T	rs6557155	0	6557155	intron_variant	0	0.428	5e-22	21.301		0.0981	unit decrease	Affymetrix, Illumina [~ 23700000] (imputed)	N
11	rs4869739	6	151911872	rs9383929	2017-07-14	28472463	Mullin BH	2017-05-04	Hum Mol Genet	www.ncbi.nlm.nih.gov/pubmed/28472463	Genome-wide association study meta-analysis for quantitative ultrasound parameters of bone identifies five novel loci for broadband ultrasound attenuation.	Bone ultrasound measurement (broadband ultrasound attenuation)	1,268 whole genome sequenced European ancestry women, 8,880 European ancestry women, 6,479 European ancestry men	NA	6q25.1	CCDC170, ESR1	CCDC170			ENSG00000120262	NA	NA	rs9383929-A	rs9383929	0	9383929	intron_variant	0	0.29	3e-08	7.52288	(male)	0.11	[0.071-0.149] unit decrease	Illumina [11973598] (imputed)	N
11	rs4869739	6	151911872	rs9383929	2022-04-13	34673960	Greenbaum J	2021-10-21	Hum Mol Genet	www.ncbi.nlm.nih.gov/pubmed/34673960	A multi-ethnic whole genome sequencing study to identify novel loci for bone mineral density.	Bone mineral density (spine)	1,123 African American males, 12,382 European ancestry males, 768 Hispanic males	NA	6q25.1		CCDC170			ENSG00000120262	NA	NA	rs9383929-?	rs9383929	0	9383929	intron_variant	0	NR	1e-11	11		NA		NR [NR] (imputed)	N
11	rs57960590	6	151911979	rs57960590	2019-01-28	30598549	Morris JA	2018-12-31	Nat Genet	www.ncbi.nlm.nih.gov/pubmed/30598549	An atlas of genetic influences on osteoporosis in humans and mice.	Heel bone mineral density	426,824 British ancestry individuals	NA	6q25.1	CCDC170	CCDC170			ENSG00000120262	NA	NA	rs57960590-C	rs57960590	0	57960590	intron_variant	0	0.890576	7e-39	38.1549		0.0450644	[0.038-0.052] unit increase	NR [13737936] (imputed)	N
11	rs57960590	6	151911979	rs57960590	2019-05-07	30898391	Lawrenson K	2019-03-19	Gynecol Oncol	www.ncbi.nlm.nih.gov/pubmed/30898391	Genome-wide association studies identify susceptibility loci for epithelial ovarian cancer in east Asian women.	Epithelial ovarian cancer	3,238 East Asian ancestry cases, 4,083 East Asian ancestry controls	NA	6q25.1		CCDC170			ENSG00000120262	NA	NA	rs57960590-?	rs57960590	0	57960590	intron_variant	0	NR	4e-06	5.39794	(serous)	1.61		Illumina [11595112] (imputed)	N
11	rs3020332	6	152008780	rs3020331	2014-10-01	24430505	Moayyeri A	2014-01-14	Hum Mol Genet	www.ncbi.nlm.nih.gov/pubmed/24430505	Genetic determinants of heel bone properties: genome-wide association meta-analysis and replication in the GEFOS/GENOMOS consortium.	Bone properties (heel)	730 East Asian ancestry individuals, 2,380 European ancestry individuals, 11,150 individuals	11,058 European ancestry individuals, 2,870 European and other ancestry individuals, 21,439 individuals	6q25.1	ESR1	ESR1			ENSG00000091831	NA	NA	rs3020331-T	rs3020331	0	3020331	intron_variant	0	0.43	3e-09	8.52288	(BUA)	0.06	[0.04-0.07] unit increase	Affymetrix, Illumina [up to 2609590] (imputed)	N
11	rs3020332	6	152008780	rs3020331	2014-10-01	24430505	Moayyeri A	2014-01-14	Hum Mol Genet	www.ncbi.nlm.nih.gov/pubmed/24430505	Genetic determinants of heel bone properties: genome-wide association meta-analysis and replication in the GEFOS/GENOMOS consortium.	Bone properties (heel)	2,483 East Asian ancestry individuals, 1,885 European ancestry individuals, 11,146 individuals	10,074 European ancestry individuals, 2,870 European and other ancestry individuals, 21,434 individuals	6q25.1	ESR1	ESR1			ENSG00000091831	NA	NA	rs3020331-T	rs3020331	0	3020331	intron_variant	0	0.42	7e-15	14.1549	(VOS)	0.07	[0.05-0.08] unit increase	Affymetrix, Illumina [up to 2609590] (imputed)	N
11	rs3020332	6	152008780	rs3020331	2018-10-18	30048462	Kim SK	2018-07-26	PLoS One	www.ncbi.nlm.nih.gov/pubmed/30048462	Identification of 613 new loci associated with heel bone mineral density and a polygenic risk score for bone mineral density, osteoporosis and fracture.	Heel bone mineral density	394,929 European ancestry individuals	NA	6q25.1	ESR1	ESR1			ENSG00000091831	NA	NA	rs3020331-?	rs3020331	0	3020331	intron_variant	0	NR	0	345.523		NA		Affymetrix [20259828] (imputed)	N
11	rs3020332	6	152008924	rs3020332	2019-11-27	31453325	Wang H	2019-08-14	Sci Adv	www.ncbi.nlm.nih.gov/pubmed/31453325	Genotype-by-environment interactions inferred from genetic effects on phenotypic variability in the UK Biobank.	Heel bone mineral density	197,261 European ancestry individuals	NA	6q25.1	ESR1	ESR1			ENSG00000091831	NA	NA	rs3020332-?	rs3020332	0	3020332	intron_variant	0	NR	9e-130	129.046		NA		NR [5554549] (imputed)	N
11	rs3020332	6	152008924	rs3020332	2019-11-27	31453325	Wang H	2019-08-14	Sci Adv	www.ncbi.nlm.nih.gov/pubmed/31453325	Genotype-by-environment interactions inferred from genetic effects on phenotypic variability in the UK Biobank.	Heel bone mineral density variance	197,261 European ancestry individuals	NA	6q25.1	ESR1	ESR1			ENSG00000091831	NA	NA	rs3020332-?	rs3020332	0	3020332	intron_variant	0	NR	5e-14	13.301		NA		NR [5554549] (imputed)	N
11	rs3020332	6	152009638	rs2941740	2009-10-16	19801982	Rivadeneira F	2009-10-04	Nat Genet	www.ncbi.nlm.nih.gov/pubmed/19801982	Twenty bone-mineral-density loci identified by large-scale meta-analysis of genome-wide association studies.	Bone mineral density (hip)	19,195 European ancestry individuals	NA	6q25.1	ESR1	ESR1			ENSG00000091831	NA	NA	rs2941740-G	rs2941740	0	2941740	intron_variant	0	0.43	2e-10	9.69897		0.07	[0.05-0.09] s.d. increase	Affymetrix, Illumina [2543686] (imputed)	N
11	rs3020332	6	152010254	rs3020333	2018-03-05	29304378	Medina-Gomez C	2018-01-04	Am J Hum Genet	www.ncbi.nlm.nih.gov/pubmed/29304378	Life-Course Genome-wide Association Study Meta-analysis of Total Body BMD and Assessment of Age-Specific Effects.	Total body bone mineral density	56,284 European ancestry individuals, up to 1,333 African American individuals, up to 9,328 admixed individuals	NA	6q25.1	NR	ESR1			ENSG00000091831	NA	NA	rs3020333-A	rs3020333	0	3020333	intron_variant	0	0.5527	8e-25	24.0969		0.0587	unit decrease	Affymetrix, Illumina [~ 23700000] (imputed)	N
11	rs3020332	6	152010254	rs3020333	2018-03-05	29304378	Medina-Gomez C	2018-01-04	Am J Hum Genet	www.ncbi.nlm.nih.gov/pubmed/29304378	Life-Course Genome-wide Association Study Meta-analysis of Total Body BMD and Assessment of Age-Specific Effects.	Total body bone mineral density	56,284 European ancestry individuals, up to 1,333 African American individuals, up to 9,328 admixed individuals	NA	6q25.1	NR	ESR1			ENSG00000091831	NA	NA	rs3020333-A	rs3020333	0	3020333	intron_variant	0	0.5519	5e-22	21.301	(European)	0.0599	unit decrease	Affymetrix, Illumina [~ 23700000] (imputed)	N
11	rs3020332	6	152010534	rs2982573	2019-01-28	30598549	Morris JA	2018-12-31	Nat Genet	www.ncbi.nlm.nih.gov/pubmed/30598549	An atlas of genetic influences on osteoporosis in humans and mice.	Heel bone mineral density	426,824 British ancestry individuals	NA	6q25.1	ESR1	ESR1			ENSG00000091831	NA	NA	rs2982573-T	rs2982573	0	2982573	intron_variant	0	0.579325	1e-138	138		0.0523445	[0.048-0.056] unit decrease	NR [13737936] (imputed)	N
11	rs3020332	6	152010534	rs2982573	2018-10-18	30048462	Kim SK	2018-07-26	PLoS One	www.ncbi.nlm.nih.gov/pubmed/30048462	Identification of 613 new loci associated with heel bone mineral density and a polygenic risk score for bone mineral density, osteoporosis and fracture.	Heel bone mineral density	394,929 European ancestry individuals	NA	6q25.1		ESR1			ENSG00000091831	NA	NA	rs2982573-?	rs2982573	0	2982573	intron_variant	0	NR	1e-300	300		0.0811273	[0.077-0.085] unit decrease	Affymetrix [20259828] (imputed)	N
11	rs3020332	6	152010534	rs2982573	2021-01-22	33097703	Surakka I	2020-10-23	Nat Commun	www.ncbi.nlm.nih.gov/pubmed/33097703	MEPE loss-of-function variant associates with decreased bone mineral density and increased fracture risk.	Ultradistal forearm bone mineral density	21,907 European ancestry individuals	NA	6q25.1	NR	ESR1			ENSG00000091831	NA	NA	rs2982573-?	rs2982573	0	2982573	intron_variant	0	0.532703	2e-08	7.69897		0.0596097	[0.039-0.08] SD units decrease	Illumina [11603265] (imputed)	N
11	rs3020332	6	152010534	rs2982573	2022-04-13	34673960	Greenbaum J	2021-10-21	Hum Mol Genet	www.ncbi.nlm.nih.gov/pubmed/34673960	A multi-ethnic whole genome sequencing study to identify novel loci for bone mineral density.	Bone mineral density (femoral neck)	1,123 African American males, 12,382 European ancestry males, 768 Hispanic males	NA	6q25.1		ESR1			ENSG00000091831	NA	NA	rs2982573-?	rs2982573	0	2982573	intron_variant	0	NR	2e-08	7.69897		NA		NR [NR] (imputed)	N
11	rs3020332	6	152013748	rs2982570	2018-10-17	30158200	Trajanoska K	2018-08-29	BMJ	www.ncbi.nlm.nih.gov/pubmed/30158200	Assessment of the genetic and clinical determinants of fracture risk: genome wide association and mendelian randomisation study.	Fractures	37,857 European or East Asian cases, 227,116 European or East Asian controls	147,200 European ancestry cases, 150,085 European ancestry controls	6q25.1	ESR1	ESR1			ENSG00000091831	NA	NA	rs2982570-C	rs2982570	0	2982570	intron_variant	0	0.58	5e-19	18.301		1.04	[1.03-1.05]	Affymetrix, Illumina [2539801] (imputed)	N
11	rs3020332	6	152017691	rs1293936	2017-03-20	27393504	Zanetti KA	2016-05-13	Lung Cancer	www.ncbi.nlm.nih.gov/pubmed/27393504	Genome-wide association study confirms lung cancer susceptibility loci on chromosomes 5p15 and 15q25 in an African-American population.	Smoking status (current vs former)	2029 African American current smoker individuals, 1748 African American former smoker individuals	NA	6q25.1	ESR1	ESR1			ENSG00000091831	NA	NA	rs1293936-?	rs1293936	0	1293936	intron_variant	0	NR	5e-07	6.30103		1.28	[1.16-1.41]	Illumina [1024001]	N
12	rs10281460	7	96115099	rs10281460	2021-12-14	34594039	Sakaue S	2021-09-30	Nat Genet	www.ncbi.nlm.nih.gov/pubmed/34594039	A cross-population atlas of genetic associations for 220 human phenotypes.	Medication use (drugs affecting bone structure and mineralization)	7,870 European ancestry cases, 207,798 European ancestry controls, 6,143 East Asian ancestry cases, 172,583 East Asian ancestry controls	NA	7q21.3		SEM1			ENSG00000127922	NA	NA	rs10281460-G	rs10281460	0	10281460	intron_variant	0	NR	4e-08	7.39794		0.0915	[0.059-0.124] unit decrease	Affymetrix, Illumina [15248280] (imputed)	N
12	rs4729260	7	96117918	rs4729260	2009-10-16	19801982	Rivadeneira F	2009-10-04	Nat Genet	www.ncbi.nlm.nih.gov/pubmed/19801982	Twenty bone-mineral-density loci identified by large-scale meta-analysis of genome-wide association studies.	Bone mineral density (spine)	19,195 European ancestry individuals	NA	7q21.3	FLJ42280	SEM1			ENSG00000127922	NA	NA	rs4729260-G	rs4729260	0	4729260	intron_variant	0	0.32	2e-10	9.69897		0.08	[0.05-0.11] s.d. decrease	Affymetrix, Illumina [2543686] (imputed)	N
12	rs4729260	7	96117918	rs4729260	2020-09-18	32888494	Vuckovic D	2020-09-01	Cell	www.ncbi.nlm.nih.gov/pubmed/32888494	The Polygenic and Monogenic Basis of Blood Traits and Diseases.	Immature fraction of reticulocytes	408,112 British individuals	NA	7q21.3	SHFM1, C7orf76	SEM1			ENSG00000127922	NA	NA	rs4729260-C	rs4729260	0	4729260	intron_variant	0	0.665597	4e-09	8.39794		0.0140348	[0.0094-0.0187] unit increase	Affymetrix [93095623] (imputed)	N
12	rs4729260	7	96117918	rs4729260	2020-09-18	32888494	Vuckovic D	2020-09-01	Cell	www.ncbi.nlm.nih.gov/pubmed/32888494	The Polygenic and Monogenic Basis of Blood Traits and Diseases.	High light scatter reticulocyte percentage of red cells	408,112 British individuals	NA	7q21.3	SHFM1, C7orf76	SEM1			ENSG00000127922	NA	NA	rs4729260-C	rs4729260	0	4729260	intron_variant	0	0.665545	1e-12	12		0.0168865	[0.012-0.022] unit increase	Affymetrix [93095623] (imputed)	N
12	rs4729260	7	96117918	rs4729260	2020-09-18	32888494	Vuckovic D	2020-09-01	Cell	www.ncbi.nlm.nih.gov/pubmed/32888494	The Polygenic and Monogenic Basis of Blood Traits and Diseases.	High light scatter reticulocyte count	408,112 British individuals	NA	7q21.3	SHFM1, C7orf76	SEM1			ENSG00000127922	NA	NA	rs4729260-C	rs4729260	0	4729260	intron_variant	0	0.665536	3e-11	10.5229		0.0157548	[0.011-0.02] unit increase	Affymetrix [93095623] (imputed)	N
12	rs4729260	7	96120675	rs4727338	2019-05-01	22504420	Estrada K	2012-04-15	Nat Genet	www.ncbi.nlm.nih.gov/pubmed/22504420	Genome-wide meta-analysis identifies 56 bone mineral density loci and reveals 14 loci associated with risk of fracture.	Femoral neck bone mineral density	Up to 32,961 European and East Asian ancestry individuals	Up to 50,933 European and East Asian ancestry individuals	7q21.3	SLC25A13	SEM1			ENSG00000127922	NA	NA	rs4727338-C	rs4727338	0	4727338	intron_variant	0	0.67	8e-48	47.0969		0.08	[NR] unit increase	Affymetrix, Illumina [~ 2500000] (imputed)	N
12	rs4729260	7	96120675	rs4727338	2022-04-13	34673960	Greenbaum J	2021-10-21	Hum Mol Genet	www.ncbi.nlm.nih.gov/pubmed/34673960	A multi-ethnic whole genome sequencing study to identify novel loci for bone mineral density.	Bone mineral density (femoral neck)	1,123 African American males, 12,382 European ancestry males, 768 Hispanic males	NA	7q21.3		SEM1			ENSG00000127922	NA	NA	rs4727338-?	rs4727338	0	4727338	intron_variant	0	NR	8e-09	8.09691		NA		NR [NR] (imputed)	N
12	rs4729260	7	96127355	rs6465508	2018-10-17	30158200	Trajanoska K	2018-08-29	BMJ	www.ncbi.nlm.nih.gov/pubmed/30158200	Assessment of the genetic and clinical determinants of fracture risk: genome wide association and mendelian randomisation study.	Fractures	37,857 European or East Asian cases, 227,116 European or East Asian controls	147,200 European ancestry cases, 150,085 European ancestry controls	7q21.3	C7orf76, SHFM1	SEM1			ENSG00000127922	NA	NA	rs6465508-G	rs6465508	0	6465508	intron_variant	0	0.34	2e-19	18.699		1.04	[1.03-1.05]	Affymetrix, Illumina [2539801] (imputed)	N
12	rs4729260	7	96130553	rs10808100	2022-04-13	34673960	Greenbaum J	2021-10-21	Hum Mol Genet	www.ncbi.nlm.nih.gov/pubmed/34673960	A multi-ethnic whole genome sequencing study to identify novel loci for bone mineral density.	Bone mineral density (femoral neck)	2,948 African American individuals, 39,107 European ancestry individuals, 2,451 Hispanic individuals	NA	7q21.3		SEM1			ENSG00000127922	NA	NA	rs10808100-?	rs10808100	0	10808100	intron_variant	0	NR	2e-22	21.699		NA		NR [15500000] (imputed)	N
12	rs4729260	7	96130553	rs10808100	2022-04-13	34673960	Greenbaum J	2021-10-21	Hum Mol Genet	www.ncbi.nlm.nih.gov/pubmed/34673960	A multi-ethnic whole genome sequencing study to identify novel loci for bone mineral density.	Bone mineral density (femoral neck)	1,825 African American females, 26,724 European ancestry females, 1,683 Hispanic females	NA	7q21.3		SEM1			ENSG00000127922	NA	NA	rs10808100-?	rs10808100	0	10808100	intron_variant	0	NR	1e-17	17		NA		NR [NR] (imputed)	N
12	rs4729260	7	96130553	rs10808100	2022-04-13	34673960	Greenbaum J	2021-10-21	Hum Mol Genet	www.ncbi.nlm.nih.gov/pubmed/34673960	A multi-ethnic whole genome sequencing study to identify novel loci for bone mineral density.	Bone mineral density (spine)	1,825 African American females, 26,724 European ancestry females, 1,683 Hispanic females	NA	7q21.3		SEM1			ENSG00000127922	NA	NA	rs10808100-?	rs10808100	0	10808100	intron_variant	0	NR	3e-10	9.52288		NA		NR [NR] (imputed)	N
12	rs4729260	7	96133319	rs6965122	2019-01-28	30598549	Morris JA	2018-12-31	Nat Genet	www.ncbi.nlm.nih.gov/pubmed/30598549	An atlas of genetic influences on osteoporosis in humans and mice.	Heel bone mineral density	426,824 British ancestry individuals	NA	7q21.3	C7orf76	SEM1			ENSG00000127922	NA	NA	rs6965122-A	rs6965122	0	6965122	intron_variant	0	0.67179	1e-74	74		0.0386692	[0.035-0.043] unit increase	NR [13737936] (imputed)	N
12	rs4729260	7	96133319	rs6965122	2019-02-08	30595370	Kichaev G	2018-12-27	Am J Hum Genet	www.ncbi.nlm.nih.gov/pubmed/30595370	Leveraging Polygenic Functional Enrichment to Improve GWAS Power.	Heel bone mineral density	approximately 446,000 European ancestry individuals	NA	7q21.3		SEM1			ENSG00000127922	NA	NA	rs6965122-?	rs6965122	0	6965122	intron_variant	0	NR	2e-119	118.699		NA		NR [~ 8900000] (imputed)	N
12	rs4729260	7	96133319	rs6965122	2018-03-05	29304378	Medina-Gomez C	2018-01-04	Am J Hum Genet	www.ncbi.nlm.nih.gov/pubmed/29304378	Life-Course Genome-wide Association Study Meta-analysis of Total Body BMD and Assessment of Age-Specific Effects.	Total body bone mineral density	56,284 European ancestry individuals, up to 1,333 African American individuals, up to 9,328 admixed individuals	NA	7q21.3	NR	SEM1			ENSG00000127922	NA	NA	rs6965122-A	rs6965122	0	6965122	intron_variant	0	0.6832	5e-31	30.301	(European)	0.0766	unit increase	Affymetrix, Illumina [~ 23700000] (imputed)	N
12	rs4729260	7	96133319	rs6965122	2022-04-13	34673960	Greenbaum J	2021-10-21	Hum Mol Genet	www.ncbi.nlm.nih.gov/pubmed/34673960	A multi-ethnic whole genome sequencing study to identify novel loci for bone mineral density.	Bone mineral density (spine)	2,948 African American individuals, 39,107 European ancestry individuals, 2,451 Hispanic individuals	NA	7q21.3		SEM1			ENSG00000127922	NA	NA	rs6965122-?	rs6965122	0	6965122	intron_variant	0	NR	4e-12	11.3979		NA		NR [15500000] (imputed)	N
12	rs4729260	7	96133531	rs7781370	2009-10-16	19801982	Rivadeneira F	2009-10-04	Nat Genet	www.ncbi.nlm.nih.gov/pubmed/19801982	Twenty bone-mineral-density loci identified by large-scale meta-analysis of genome-wide association studies.	Bone mineral density (hip)	19,195 European ancestry individuals	NA	7q21.3	FLJ42280	SEM1			ENSG00000127922	NA	NA	rs7781370-T	rs7781370	0	7781370	intron_variant	0	0.34	5e-12	11.301		0.08	[0.06-0.10] s.d. decrease	Affymetrix, Illumina [2543686] (imputed)	N
12	rs7787512	7	96133871	rs6465510	2018-03-05	29304378	Medina-Gomez C	2018-01-04	Am J Hum Genet	www.ncbi.nlm.nih.gov/pubmed/29304378	Life-Course Genome-wide Association Study Meta-analysis of Total Body BMD and Assessment of Age-Specific Effects.	Total body bone mineral density (age 45-60)	18,805 European individuals	NA	7q21.3	NR	SEM1			ENSG00000127922	NA	NA	rs6465510-A	rs6465510	0	6465510	intron_variant	0	0.6498	2e-12	11.699		0.0787	unit increase	Affymetrix, Illumina [~ 23700000] (imputed)	N
12	rs4729260	7	96134115	rs6465511	2018-03-05	29304378	Medina-Gomez C	2018-01-04	Am J Hum Genet	www.ncbi.nlm.nih.gov/pubmed/29304378	Life-Course Genome-wide Association Study Meta-analysis of Total Body BMD and Assessment of Age-Specific Effects.	Total body bone mineral density	56,284 European ancestry individuals, up to 1,333 African American individuals, up to 9,328 admixed individuals	NA	7q21.3	NR	SEM1			ENSG00000127922	NA	NA	rs6465511-C	rs6465511	0	6465511	intron_variant	0	0.3248	1e-34	34		0.0738	unit decrease	Affymetrix, Illumina [~ 23700000] (imputed)	N
12	rs4729260	7	96134115	rs6465511	2018-03-05	29304378	Medina-Gomez C	2018-01-04	Am J Hum Genet	www.ncbi.nlm.nih.gov/pubmed/29304378	Life-Course Genome-wide Association Study Meta-analysis of Total Body BMD and Assessment of Age-Specific Effects.	Total body bone mineral density (age over 60)	22,504 European ancestry and African American individuals	NA	7q21.3	NR	SEM1			ENSG00000127922	NA	NA	rs6465511-C	rs6465511	0	6465511	intron_variant	0	0.3265	1e-16	16		0.0849	unit decrease	Affymetrix, Illumina [~ 23700000] (imputed)	N
12	rs4132568	7	96134981	rs4132568	2015-06-26	25293881	Patel YM	2014-10-07	Cancer Epidemiol Biomarkers Prev	www.ncbi.nlm.nih.gov/pubmed/25293881	The contribution of common genetic variation to nicotine and cotinine glucuronidation in multiple ethnic/racial populations.	Nicotine glucouronidation	437 European ancestry current smoker individuals, 364 African American current smoker individuals, 453 Latino current smoker individuals, 674 Japanese ancestry current smoker individuals, 311 Native Hawaiian ancestry current smoker individuals	NA	7q21.3	SHFM1	SEM1			ENSG00000127922	NA	NA	rs4132568-A	rs4132568	0	4132568	intron_variant	0	NR	3e-08	7.52288		0.0343	[NR] unit decrease	Illumina [11892802] (imputed)	N
12	rs4729260	7	96135274	rs4440558	2018-09-20	28869591	Kemp JP	2017-09-04	Nat Genet	www.ncbi.nlm.nih.gov/pubmed/28869591	Identification of 153 new loci associated with heel bone mineral density and functional involvement of GPC6 in osteoporosis.	Heel bone mineral density	76,067 European ancestry women, 66,420 European ancestry men	NA	7q21.3	C7orf76	SEM1			ENSG00000127922	NA	NA	rs4440558-A	rs4440558	0	4440558	intron_variant	0	0.338518	4e-21	20.3979	(women)	0.0423163	[0.033-0.052] unit decrease	NR [17166351] (imputed)	N
12	rs4729260	7	96135274	rs4440558	2018-09-20	28869591	Kemp JP	2017-09-04	Nat Genet	www.ncbi.nlm.nih.gov/pubmed/28869591	Identification of 153 new loci associated with heel bone mineral density and functional involvement of GPC6 in osteoporosis.	Heel bone mineral density	76,067 European ancestry women, 66,420 European ancestry men	NA	7q21.3	C7orf76	SEM1			ENSG00000127922	NA	NA	rs4440558-A	rs4440558	0	4440558	intron_variant	0	0.337946	1e-25	25	(men)	0.0547858	[0.044-0.065] unit decrease	NR [17166351] (imputed)	N
12	rs4729260	7	96135274	rs4440558	2018-09-20	28869591	Kemp JP	2017-09-04	Nat Genet	www.ncbi.nlm.nih.gov/pubmed/28869591	Identification of 153 new loci associated with heel bone mineral density and functional involvement of GPC6 in osteoporosis.	Heel bone mineral density	76,067 European ancestry women, 66,420 European ancestry men	NA	7q21.3	C7orf76	SEM1			ENSG00000127922	NA	NA	rs4440558-A	rs4440558	0	4440558	intron_variant	0	0.338251	5e-47	46.301		0.0482858	[0.041-0.055] unit decrease	NR [17166351] (imputed)	N
12	rs4729260	7	96135274	rs4440558	2018-10-18	30048462	Kim SK	2018-07-26	PLoS One	www.ncbi.nlm.nih.gov/pubmed/30048462	Identification of 613 new loci associated with heel bone mineral density and a polygenic risk score for bone mineral density, osteoporosis and fracture.	Heel bone mineral density	394,929 European ancestry individuals	NA	7q21.3		SEM1			ENSG00000127922	NA	NA	rs4440558-?	rs4440558	0	4440558	intron_variant	0	NR	9e-123	122.046		0.0487134	[0.044-0.053] unit decrease	Affymetrix [20259828] (imputed)	N
12	rs7787512	7	96148577	rs6971293	2022-04-13	34673960	Greenbaum J	2021-10-21	Hum Mol Genet	www.ncbi.nlm.nih.gov/pubmed/34673960	A multi-ethnic whole genome sequencing study to identify novel loci for bone mineral density.	Bone mineral density (spine)	1,123 African American males, 12,382 European ancestry males, 768 Hispanic males	NA	7q21.3		SEM1			ENSG00000127922	NA	NA	rs6971293-?	rs6971293	0	6971293	intron_variant	0	NR	5e-09	8.30103		NA		NR [NR] (imputed)	N
12	rs4566970	7	96150233	rs62470051	2022-07-18	33983923	Hoskens H	2021-05-13	PLoS Genet	www.ncbi.nlm.nih.gov/pubmed/33983923	3D facial phenotyping by biometric sibling matching used in contemporary genomic methodologies.	Sib-shared facial trait 906; Facial segment 54; 3D morphology of the lower chin	8,246 European ancestry individuals	NA	7q21.3		SEM1			ENSG00000127922	NA	NA	rs62470051-?	rs62470051	0	62470051	intron_variant	0	NR	1e-31	31		0.0454384	[0.038-0.053] unit increase	Illumina [7417619] (imputed)	N
12	rs4729260	7	96154912	rs4448201	2018-07-04	29499414	Pei YF	2018-02-27	Bone	www.ncbi.nlm.nih.gov/pubmed/29499414	Joint study of two genome-wide association meta-analyses identified 20p12.1 and 20q13.33 for bone mineral density.	Lumbar spine bone mineral density	up to 4,692 European ancestry individuals, up to 1,539 Han Chinese ancestry individuals, up to 849 African American individuals, up to 446 Hispanic individuals, 2,882 European ancestry whole-genome sequenced individuals, 3,549 European ancestry whole-exome sequenced individuals, 26,534 European ancestry non-array genotype imputed individuals	NA	7q21.3	FLJ42280	SEM1			ENSG00000127922	NA	NA	rs4448201-C	rs4448201	0	4448201	intron_variant	0	0.476959	1e-11	11		0.0563	[0.04-0.073] unit increase	Affymetrix, Illumina [7998108] (imputed)	N
12	rs4729260	7	96154912	rs4448201	2018-07-04	29499414	Pei YF	2018-02-27	Bone	www.ncbi.nlm.nih.gov/pubmed/29499414	Joint study of two genome-wide association meta-analyses identified 20p12.1 and 20q13.33 for bone mineral density.	Femoral neck bone mineral density	up to 4,692 European ancestry individuals, up to 1,539 Han Chinese ancestry individuals, up to 849 African American individuals, up to 446 Hispanic individuals, 2,882 European ancestry whole-genome sequenced individuals, 3,549 European ancestry whole-exome sequenced individuals, 26,534 European ancestry non-array genotype imputed individuals	NA	7q21.3	FLJ42280	SEM1			ENSG00000127922	NA	NA	rs4448201-C	rs4448201	0	4448201	intron_variant	0	0.476959	3e-20	19.5229		0.0668	[0.052-0.081] unit increase	Affymetrix, Illumina [7998108] (imputed)	N
12	rs4729260	7	96154912	rs4448201	2017-07-14	28472463	Mullin BH	2017-05-04	Hum Mol Genet	www.ncbi.nlm.nih.gov/pubmed/28472463	Genome-wide association study meta-analysis for quantitative ultrasound parameters of bone identifies five novel loci for broadband ultrasound attenuation.	Bone ultrasound measurement (velocity of sound)	1,268 whole genome sequenced European ancestry women, 8,880 European ancestry women, 6,479 European ancestry men	NA	7q21.3	C7orf76	SEM1			ENSG00000127922	NA	NA	rs4448201-G	rs4448201	0	4448201	intron_variant	0	0.33	2e-07	6.69897		0.06	[0.04-0.08] unit decrease	Illumina [11973598] (imputed)	N
12	rs4729260	7	96154912	rs4448201	2021-12-14	34594039	Sakaue S	2021-09-30	Nat Genet	www.ncbi.nlm.nih.gov/pubmed/34594039	A cross-population atlas of genetic associations for 220 human phenotypes.	Osteoporosis	8,520 European ancestry cases, 479,981 European ancestry controls, 9,794 East Asian ancestry cases, 168,932 East Asian ancestry controls	NA	7q21.3		SEM1			ENSG00000127922	NA	NA	rs4448201-C	rs4448201	0	4448201	intron_variant	0	NR	4e-08	7.39794		0.0759	[0.049-0.103] unit decrease	Affymetrix, Illumina [25844994] (imputed)	N
12	rs4566970	7	96156848	rs4296976	2021-12-14	33288918	White JD	2020-12-07	Nat Genet	www.ncbi.nlm.nih.gov/pubmed/33288918	Insights into the genetic architecture of the human face.	Facial morphology (segment 54)	4,680 European ancestry individuals	3,566 European ancestry individuals	7q21.3		SEM1			ENSG00000127922	NA	NA	rs4296976-C	rs4296976	0	4296976	intron_variant	0	0.282211	8e-74	73.0969		NA		Illumina [7417619] (imputed)	N
12	rs6465515	7	96157189	rs6465515	2018-10-18	30048462	Kim SK	2018-07-26	PLoS One	www.ncbi.nlm.nih.gov/pubmed/30048462	Identification of 613 new loci associated with heel bone mineral density and a polygenic risk score for bone mineral density, osteoporosis and fracture.	Heel bone mineral density	394,929 European ancestry individuals	NA	7q21.3		SEM1			ENSG00000127922	NA	NA	rs6465515-?	rs6465515	0	6465515	intron_variant	0	NR	3e-41	40.5229		0.0290797	[0.025-0.033] unit increase	Affymetrix [20259828] (imputed)	N
12	rs6465525	7	96188457	rs6465524	2022-05-31	33875891	Smith SM	2021-04-19	Nat Neurosci	www.ncbi.nlm.nih.gov/pubmed/33875891	An expanded set of genome-wide association studies of brain imaging phenotypes in UK Biobank.	aparc-Desikan lh area parstriangularis	21,282 British ancestry individuals	10,686 British ancestry individuals	7q21.3		SEM1			ENSG00000127922	NA	NA	rs6465524-G	rs6465524	0	6465524	intron_variant	0	0.268	2e-20	19.699		0.102	[0.08-0.124] unit increase	Affymetrix [17103079] (imputed)	N
12	rs79836318	7	96194571	rs6964260	2022-05-31	33875891	Smith SM	2021-04-19	Nat Neurosci	www.ncbi.nlm.nih.gov/pubmed/33875891	An expanded set of genome-wide association studies of brain imaging phenotypes in UK Biobank.	IDP T1 FAST ROIs R front operc cortex	22,133 British ancestry individuals	11,086 British ancestry individuals	7q21.3		SEM1			ENSG00000127922	NA	NA	rs6964260-A	rs6964260	0	6964260	intron_variant	0	0.695	4e-13	12.3979		0.075	[0.055-0.095] unit decrease	Affymetrix [17103079] (imputed)	N
12	rs79836318	7	96194571	rs6964260	2022-03-07	34910505	van der Meer D	2021-12-15	Sci Adv	www.ncbi.nlm.nih.gov/pubmed/34910505	The genetic architecture of human cortical folding.	Vertex-wise sulcal depth	8,072 individuals	NA	7q21.3		SEM1			ENSG00000127922	NA	NA	rs6964260-T	rs6964260	0	6964260	intron_variant	0	0.34	5e-14	13.301		NA		NR [13131314] (imputed)	N
12	rs79836318	7	96194571	rs6964260	2022-03-07	34910505	van der Meer D	2021-12-15	Sci Adv	www.ncbi.nlm.nih.gov/pubmed/34910505	The genetic architecture of human cortical folding.	Vertex-wise sulcal depth	5,199 individuals	NA	7q21.3		SEM1			ENSG00000127922	NA	NA	rs6964260-T	rs6964260	0	6964260	intron_variant	0	0.34	4e-12	11.3979		NA		Affymetrix [9061022] (imputed)	N
12	rs79836318	7	96194571	rs6964260	2022-03-07	34910505	van der Meer D	2021-12-15	Sci Adv	www.ncbi.nlm.nih.gov/pubmed/34910505	The genetic architecture of human cortical folding.	Vertex-wise sulcal depth	33,748 European ancestry individuals	NA	7q21.3		SEM1			ENSG00000127922	NA	NA	rs6964260-T	rs6964260	0	6964260	intron_variant	0	0.34	4.94065645841247e-324	323.301		NA		Affymetrix [9061022] (imputed)	N
12	rs79836318	7	96196906	rs67055449	2021-05-04	32963231	Hofer E	2020-09-22	Nat Commun	www.ncbi.nlm.nih.gov/pubmed/32963231	Genetic correlations and genome-wide associations of cortical structure in general population samples of 22,824 adults.	Cortical volume	22,824 European and African American ancestry individuals	NA	7q21.3	LOC100506136	SEM1			ENSG00000127922	NA	NA	rs67055449-?	rs67055449	0	67055449	intron_variant	0		4e-19	18.3979	(Pars triangularis)	NA		Affymetrix, Illumina [NR] (imputed)	N
12	rs79836318	7	96197349	rs12704861	2022-03-07	34910505	van der Meer D	2021-12-15	Sci Adv	www.ncbi.nlm.nih.gov/pubmed/34910505	The genetic architecture of human cortical folding.	Vertex-wise cortical surface area	5,199 individuals	NA	7q21.3		SEM1			ENSG00000127922	NA	NA	rs12704861-C	rs12704861	0	12704861	intron_variant	0	0.34	7e-06	5.1549		NA		Affymetrix [9061022] (imputed)	N
12	rs79836318	7	96197349	rs12704861	2022-03-07	34910505	van der Meer D	2021-12-15	Sci Adv	www.ncbi.nlm.nih.gov/pubmed/34910505	The genetic architecture of human cortical folding.	Vertex-wise cortical surface area	8,072 individuals	NA	7q21.3		SEM1			ENSG00000127922	NA	NA	rs12704861-C	rs12704861	0	12704861	intron_variant	0	0.34	7e-13	12.1549		NA		NR [13131314] (imputed)	N
12	rs79836318	7	96197349	rs12704861	2022-03-07	34910505	van der Meer D	2021-12-15	Sci Adv	www.ncbi.nlm.nih.gov/pubmed/34910505	The genetic architecture of human cortical folding.	Vertex-wise cortical surface area	33,748 European ancestry individuals	NA	7q21.3		SEM1			ENSG00000127922	NA	NA	rs12704861-C	rs12704861	0	12704861	intron_variant	0	0.34	6e-153	152.222		26.35	z score increase	Affymetrix [9061022] (imputed)	N
12	rs10464592	7	96201273	rs62471406	2021-02-19	33547301	Chen VL	2021-02-05	Nat Commun	www.ncbi.nlm.nih.gov/pubmed/33547301	Genome-wide association study of serum liver enzymes implicates diverse metabolic and liver pathology.	Serum alkaline phosphatase levels	390,964 European ancestry individuals	105,030 East Asian ancestry individuals	7q21.3	SEM1	SEM1			ENSG00000127922	NA	NA	rs62471406-T	rs62471406	0	62471406	intron_variant	0	0.44	9e-16	15.0458		8.05	z-score increase	Affymetrix [4311822] (imputed)	N
12	rs79836318	7	96202718	rs10278627	2020-07-21	32193296	Grasby KL	2020-03-01	Science	www.ncbi.nlm.nih.gov/pubmed/32193296	The genetic architecture of the human cerebral cortex.	Cortical surface area	33,992 European ancestry individuals	14,727 European ancestry individuals, 2,943 individuals	7q21.3	NR	SEM1			ENSG00000127922	NA	NA	rs10278627-A	rs10278627	0	10278627	intron_variant	0	0.6606	1e-36	36	(Pars Triangularis)	12.0913	[10.22-13.96] unit decrease	Affymetrix, Illumina [NR]	N
12	rs79836318	7	96206156	rs6951355	2022-03-28	33821002	Naqvi S	2021-04-05	Nat Genet	www.ncbi.nlm.nih.gov/pubmed/33821002	Shared heritability of human face and brain shape.	Brain shape (segment 2)	19,670 European ancestry individuals	NA	7q21.3		SEM1			ENSG00000127922	NA	NA	rs6951355-?	rs6951355	0	6951355	intron_variant	0	NR	1e-70	70		NA		NR [9705931] (imputed)	N
12	rs79836318	7	96210141	rs149384260	2022-05-31	33875891	Smith SM	2021-04-19	Nat Neurosci	www.ncbi.nlm.nih.gov/pubmed/33875891	An expanded set of genome-wide association studies of brain imaging phenotypes in UK Biobank.	BA-exvivo lh area BA45	21,281 British ancestry individuals	10,686 British ancestry individuals	7q21.3		SEM1			ENSG00000127922	NA	NA	rs149384260-G	rs149384260	1	77193816	intron_variant	0	0.695	8e-24	23.0969		0.106	[0.086-0.126] unit decrease	Affymetrix [17103079] (imputed)	N
12	rs79836318	7	96210141	rs149384260	2022-11-23	35164939	van der Meer D	2022-02-11	Biol Psychiatry	www.ncbi.nlm.nih.gov/pubmed/35164939	Boosting Schizophrenia Genetics by Utilizing Genetic Overlap With Brain Morphology.	Brain morphology (MOSTest)	33,735 white British ancestry individuals	NA	7q21.3		SEM1			ENSG00000127922	NA	NA	rs149384260-?	rs149384260	1	77193816	intron_variant	0	NR	9e-47	46.0458		NA		NR [9061072] (imputed)	N
12	rs79836318	7	96210219	rs201650162	2020-10-23	32665545	van der Meer D	2020-07-14	Nat Commun	www.ncbi.nlm.nih.gov/pubmed/32665545	Understanding the genetic determinants of the brain with MOSTest.	Brain morphology (MOSTest)	26,502 European ancestry individuals	NA	7q21.3	SHFM1, C7orf76	SEM1			ENSG00000127922	NA	NA	rs201650162-?	rs201650162	0	201650162	intron_variant	0		1e-25	25		NA		NR [7428630] (imputed)	N
12	rs79836318	7	96210219	rs201650162	2022-05-31	33875891	Smith SM	2021-04-19	Nat Neurosci	www.ncbi.nlm.nih.gov/pubmed/33875891	An expanded set of genome-wide association studies of brain imaging phenotypes in UK Biobank.	aparc-DKTatlas lh area parstriangularis	21,282 British ancestry individuals	10,686 British ancestry individuals	7q21.3		SEM1			ENSG00000127922	NA	NA	rs201650162-T	rs201650162	0	201650162	intron_variant	0	0.692	1e-22	22		0.103	[0.083-0.123] unit decrease	Affymetrix [17103079] (imputed)	N
12	rs79836318	7	96212710	rs13235131	2020-10-23	32665545	van der Meer D	2020-07-14	Nat Commun	www.ncbi.nlm.nih.gov/pubmed/32665545	Understanding the genetic determinants of the brain with MOSTest.	Brain morphology (min-P)	26,502 European ancestry individuals	NA	7q21.3	NR	SEM1			ENSG00000127922	NA	NA	rs13235131-?	rs13235131	0	13235131	intron_variant	0		1e-20	20		NA		NR [7428630] (imputed)	N
12	rs79836318	7	96212710	rs13235131	2020-10-23	32665545	van der Meer D	2020-07-14	Nat Commun	www.ncbi.nlm.nih.gov/pubmed/32665545	Understanding the genetic determinants of the brain with MOSTest.	Cortical surface area (MOSTest)	26,502 European ancestry individuals	NA	7q21.3	ACKR3	SEM1			ENSG00000127922	NA	NA	rs13235131-?	rs13235131	0	13235131	intron_variant	0		5e-28	27.301		NA		NR [7428630] (imputed)	N
12	rs79836318	7	96212710	rs13235131	2020-10-23	32665545	van der Meer D	2020-07-14	Nat Commun	www.ncbi.nlm.nih.gov/pubmed/32665545	Understanding the genetic determinants of the brain with MOSTest.	Cortical surface area (min-P)	26,502 European ancestry individuals	NA	7q21.3	C1orf106, KIF21B, CACNA1S	SEM1			ENSG00000127922	NA	NA	rs13235131-?	rs13235131	0	13235131	intron_variant	0		2e-21	20.699		NA		NR [7428630] (imputed)	N
12	rs79836318	7	96214960	rs7790840	2022-03-07	34910505	van der Meer D	2021-12-15	Sci Adv	www.ncbi.nlm.nih.gov/pubmed/34910505	The genetic architecture of human cortical folding.	Vertex-wise cortical thickness	33,748 European ancestry individuals	NA	7q21.3		SEM1			ENSG00000127922	NA	NA	rs7790840-G	rs7790840	0	7790840	intron_variant	0	0.34	4e-93	92.3979		20.47	z score increase	Affymetrix [9061022] (imputed)	N
12	rs79836318	7	96215152	rs4278101	2022-08-04	35505052	Fan CC	2022-05-03	Nat Commun	www.ncbi.nlm.nih.gov/pubmed/35505052	Multivariate genome-wide association study on tissue-sensitive diffusion metrics highlights pathways that shape the human brain.	Whole brain restricted directional diffusion (multivariate analysis)	23,543 European ancestry individuals	11,555 European ancestry individuals, 3,030 non-European ancestry individuals	7q21.3		SEM1			ENSG00000127922	NA	NA	rs4278101-?	rs4278101	0	4278101	intron_variant	0	NR	3e-82	81.5229	(EA)	NA		NR [NR] (imputed)	N
12	rs34898775	7	96215448	rs34898775	2021-12-15	34560273	Shadrin AA	2021-09-21	Neuroimage	www.ncbi.nlm.nih.gov/pubmed/34560273	Vertex-wise multivariate genome-wide association study identifies 780 unique genetic loci associated with cortical morphology.	Cortical thickness	35,657 White British ancestry individuals	NA	7q21.3	NR	SEM1			ENSG00000127922	NA	NA	rs34898775-G	rs34898775	0	34898775	intron_variant	0	0.3069	1e-17	17		NA		NR [9056863] (imputed)	N
12	rs79836318	7	96219460	rs7788173	2022-08-04	35505052	Fan CC	2022-05-03	Nat Commun	www.ncbi.nlm.nih.gov/pubmed/35505052	Multivariate genome-wide association study on tissue-sensitive diffusion metrics highlights pathways that shape the human brain.	Whole brain restricted isotropic diffusion (multivariate analysis)	23,543 European ancestry individuals	11,555 European ancestry individuals, 3,030 non-European ancestry individuals	7q21.3		SEM1			ENSG00000127922	NA	NA	rs7788173-?	rs7788173	0	7788173	intron_variant	0	NR	1e-60	60		NA		NR [NR] (imputed)	N
12	rs79836318	7	96219460	rs7788173	2022-08-04	35505052	Fan CC	2022-05-03	Nat Commun	www.ncbi.nlm.nih.gov/pubmed/35505052	Multivariate genome-wide association study on tissue-sensitive diffusion metrics highlights pathways that shape the human brain.	Whole brain free water diffusion (multivariate analysis)	23,543 European ancestry individuals	11,555 European ancestry individuals, 3,030 non-European ancestry individuals	7q21.3		SEM1			ENSG00000127922	NA	NA	rs7788173-?	rs7788173	0	7788173	intron_variant	0	NR	1e-42	42		NA		NR [NR] (imputed)	N
12	rs79836318	7	96219460	rs7788173	2021-12-15	34560273	Shadrin AA	2021-09-21	Neuroimage	www.ncbi.nlm.nih.gov/pubmed/34560273	Vertex-wise multivariate genome-wide association study identifies 780 unique genetic loci associated with cortical morphology.	Cortical surface area	35,657 White British ancestry individuals	NA	7q21.3	NR	SEM1			ENSG00000127922	NA	NA	rs7788173-A	rs7788173	0	7788173	intron_variant	0	0.3072	1e-17	17		NA		NR [9056863] (imputed)	N
12	rs79836318	7	96236939	rs34999158	2022-05-31	33875891	Smith SM	2021-04-19	Nat Neurosci	www.ncbi.nlm.nih.gov/pubmed/33875891	An expanded set of genome-wide association studies of brain imaging phenotypes in UK Biobank.	IDP T1 FAST ROIs L front operc cortex	22,133 British ancestry individuals	11,086 British ancestry individuals	7q21.3		SEM1			ENSG00000127922	NA	NA	rs34999158-G	rs34999158	0	34999158	intron_variant	0	0.697	2e-12	11.699		0.073	[0.053-0.093] unit decrease	Affymetrix [17103079] (imputed)	N
12	rs10464592	7	96261472	rs12704868	2018-03-05	29304378	Medina-Gomez C	2018-01-04	Am J Hum Genet	www.ncbi.nlm.nih.gov/pubmed/29304378	Life-Course Genome-wide Association Study Meta-analysis of Total Body BMD and Assessment of Age-Specific Effects.	Total body bone mineral density	56,284 European ancestry individuals, up to 1,333 African American individuals, up to 9,328 admixed individuals	NA	7q21.3	NR	SEM1			ENSG00000127922	NA	NA	rs12704868-A	rs12704868	0	12704868	intron_variant	0	0.4247	2e-17	16.699		0.0494	unit decrease	Affymetrix, Illumina [~ 23700000] (imputed)	N
12	rs10464592	7	96261472	rs12704868	2018-03-05	29304378	Medina-Gomez C	2018-01-04	Am J Hum Genet	www.ncbi.nlm.nih.gov/pubmed/29304378	Life-Course Genome-wide Association Study Meta-analysis of Total Body BMD and Assessment of Age-Specific Effects.	Total body bone mineral density	56,284 European ancestry individuals, up to 1,333 African American individuals, up to 9,328 admixed individuals	NA	7q21.3	NR	SEM1			ENSG00000127922	NA	NA	rs12704868-A	rs12704868	0	12704868	intron_variant	0	0.4361	2e-16	15.699	(European)	0.052	unit decrease	Affymetrix, Illumina [~ 23700000] (imputed)	N
12	rs10464592	7	96261472	rs12704868	2021-12-14	34594039	Sakaue S	2021-09-30	Nat Genet	www.ncbi.nlm.nih.gov/pubmed/34594039	A cross-population atlas of genetic associations for 220 human phenotypes.	Serum alkaline phosphatase levels	344,292 European ancestry individuals, 118,886 East Asian ancestry individuals	NA	7q21.3		SEM1			ENSG00000127922	NA	NA	rs12704868-A	rs12704868	0	12704868	intron_variant	0	NR	4e-17	16.3979		0.0172	[0.013-0.021] unit increase	Affymetrix, Illumina [20533886] (imputed)	N
12	rs10464592	7	96346088	rs13310130	2017-02-24	27397699	Pei YF	2016-07-07	Bone	www.ncbi.nlm.nih.gov/pubmed/27397699	Genome-wide association meta-analyses identified 1q43 and 2q32.2 for hip Ward's triangle areal bone mineral density.	Bone mineral density (Ward's triangle area)	4,305 European ancestry individuals,1,579 Chinese Han ancestry individuals, 845 African-American individuals, 446 Hispanic individuals		7q21.3	SHFM1	SEM1 - NA	ENSG00000127922			6885	NA	rs13310130-G	rs13310130	0	13310130	intergenic_variant	1	NR	9e-07	6.04576		0.09	[NR] unit decrease	Affymetrix, Illumina [at least 9551331] (imputed)	N
12	rs1524927	7	96362894	rs1524920	2018-03-05	29304378	Medina-Gomez C	2018-01-04	Am J Hum Genet	www.ncbi.nlm.nih.gov/pubmed/29304378	Life-Course Genome-wide Association Study Meta-analysis of Total Body BMD and Assessment of Age-Specific Effects.	Total body bone mineral density	56,284 European ancestry individuals, up to 1,333 African American individuals, up to 9,328 admixed individuals	NA	7q21.3	NR	SEM1 - NA	ENSG00000127922			23691	NA	rs1524920-T	rs1524920	0	1524920	intergenic_variant	1	0.6045	2e-13	12.699		0.0429	unit increase	Affymetrix, Illumina [~ 23700000] (imputed)	N
12	rs1524927	7	96371732	rs1524927	2018-03-05	29304378	Medina-Gomez C	2018-01-04	Am J Hum Genet	www.ncbi.nlm.nih.gov/pubmed/29304378	Life-Course Genome-wide Association Study Meta-analysis of Total Body BMD and Assessment of Age-Specific Effects.	Total body bone mineral density	56,284 European ancestry individuals, up to 1,333 African American individuals, up to 9,328 admixed individuals	NA	7q21.3	NR	SEM1 - NA	ENSG00000127922			32529	NA	rs1524927-T	rs1524927	0	1524927	intergenic_variant	1	0.5718	1e-13	13	(European)	0.047	unit increase	Affymetrix, Illumina [~ 23700000] (imputed)	N
13	rs17284876	7	120869464	rs17284876	2019-02-08	30595370	Kichaev G	2018-12-27	Am J Hum Genet	www.ncbi.nlm.nih.gov/pubmed/30595370	Leveraging Polygenic Functional Enrichment to Improve GWAS Power.	Heel bone mineral density	approximately 446,000 European ancestry individuals	NA	7q31.31		CPED1			ENSG00000106034	NA	NA	rs17284876-?	rs17284876	0	17284876	intron_variant	0	NR	1e-300	300		NA		NR [~ 8900000] (imputed)	N
13	rs798906	7	120907715	rs798914	2018-10-18	30048462	Kim SK	2018-07-26	PLoS One	www.ncbi.nlm.nih.gov/pubmed/30048462	Identification of 613 new loci associated with heel bone mineral density and a polygenic risk score for bone mineral density, osteoporosis and fracture.	Heel bone mineral density	394,929 European ancestry individuals	NA	7q31.31		CPED1			ENSG00000106034	NA	NA	rs798914-?	rs798914	0	798914	intron_variant	0	NR	1e-250	250		0.0688288	[0.065-0.073] unit decrease	Affymetrix [20259828] (imputed)	N
13	rs798906	7	120915268	rs798907	2020-10-23	32665545	van der Meer D	2020-07-14	Nat Commun	www.ncbi.nlm.nih.gov/pubmed/32665545	Understanding the genetic determinants of the brain with MOSTest.	Brain morphology (MOSTest)	26,502 European ancestry individuals	NA	7q31.31	CPED1	CPED1			ENSG00000106034	NA	NA	rs798907-?	rs798907	0	798907	intron_variant	0		3e-08	7.52288		NA		NR [7428630] (imputed)	N
13	rs798906	7	120915268	rs798907	2020-10-23	32665545	van der Meer D	2020-07-14	Nat Commun	www.ncbi.nlm.nih.gov/pubmed/32665545	Understanding the genetic determinants of the brain with MOSTest.	Subcortical volume (MOSTest)	26,502 European ancestry individuals	NA	7q31.31	CADPS	CPED1			ENSG00000106034	NA	NA	rs798907-?	rs798907	0	798907	intron_variant	0		2e-09	8.69897		NA		NR [7428630] (imputed)	N
13	rs10232709	7	120933045	rs7795061	2019-11-04	30239722	Pulit SL	2018-09-14	Hum Mol Genet	www.ncbi.nlm.nih.gov/pubmed/30239722	Meta-analysis of genome-wide association studies for body fat distribution in 694,649 individuals of European ancestry.	Waist-to-hip ratio adjusted for BMI	315,284 European ancestry male individuals	NA	7q31.31	NR	CPED1			ENSG00000106034	NA	NA	rs7795061-T	rs7795061	0	7795061	intron_variant	0	0.3492	2e-12	11.699		0.0132	[0.0095-0.0169] unit decrease	NR [~ 27400000] (imputed)	N
13	rs71170242	7	120946754	rs6980043	2018-10-19	30172743	Liang X	2018-08-30	Bone	www.ncbi.nlm.nih.gov/pubmed/30172743	Assessing the genetic correlations between early growth parameters and bone mineral density: A polygenic risk score analysis.	Ulna and radius bone mineral density	2,286 European ancestry individuals	NA	7q31.31	WNT16	CPED1 - WNT16	ENSG00000106034	ENSG00000002745		9258	18667	rs6980043-?	rs6980043	0	6980043	intron_variant	1	NR	3e-15	14.5229		NA		Affymetrix [753382]	N
13	rs71170242	7	120946754	rs6980043	2018-10-19	30172743	Liang X	2018-08-30	Bone	www.ncbi.nlm.nih.gov/pubmed/30172743	Assessing the genetic correlations between early growth parameters and bone mineral density: A polygenic risk score analysis.	Total body bone mineral density	2,286 European ancestry individuals	NA	7q31.31	WNT16	CPED1 - WNT16	ENSG00000106034	ENSG00000002745		9258	18667	rs6980043-?	rs6980043	0	6980043	intron_variant	1	NR	2e-06	5.69897		NA		Affymetrix [753382]	N
13	rs2707521	7	120954908	rs2707518	2019-01-28	30598549	Morris JA	2018-12-31	Nat Genet	www.ncbi.nlm.nih.gov/pubmed/30598549	An atlas of genetic influences on osteoporosis in humans and mice.	Heel bone mineral density	426,824 British ancestry individuals	NA	7q31.31	WNT16	CPED1 - WNT16	ENSG00000106034	ENSG00000002745		17412	10513	rs2707518-G	rs2707518	0	2707518	intergenic_variant	1	0.609544	1e-280	280		0.110586	[0.11-0.12] unit decrease	NR [13737936] (imputed)	N
13	rs2707521	7	120954908	rs2707518	2020-01-28	31676860	Zhao B	2019-11-01	Nat Genet	www.ncbi.nlm.nih.gov/pubmed/31676860	Genome-wide association analysis of 19,629 individuals identifies variants influencing regional brain volumes and refines their genetic co-architecture with cognitive and mental health traits.	Brain region volumes	19,629 British ancestry individuals	NA	7q31.31	NR	CPED1 - WNT16	ENSG00000106034	ENSG00000002745		17412	10513	rs2707518-?	rs2707518	0	2707518	intergenic_variant	1	NR	1e-08	8	(white matter)	NA		NR [9227495] (imputed)	N
13	rs2707521	7	120954908	rs2707518	2018-10-18	30048462	Kim SK	2018-07-26	PLoS One	www.ncbi.nlm.nih.gov/pubmed/30048462	Identification of 613 new loci associated with heel bone mineral density and a polygenic risk score for bone mineral density, osteoporosis and fracture.	Heel bone mineral density	394,929 European ancestry individuals	NA	7q31.31		CPED1 - WNT16	ENSG00000106034	ENSG00000002745		17412	10513	rs2707518-?	rs2707518	0	2707518	intergenic_variant	1	NR	1e-300	300		0.179756	[0.18-0.18] unit decrease	Affymetrix [20259828] (imputed)	N
13	rs2707521	7	120954908	rs2707518	2021-01-22	33097703	Surakka I	2020-10-23	Nat Commun	www.ncbi.nlm.nih.gov/pubmed/33097703	MEPE loss-of-function variant associates with decreased bone mineral density and increased fracture risk.	Ultradistal forearm bone mineral density	21,907 European ancestry individuals	NA	7q31.31	NR	CPED1 - WNT16	ENSG00000106034	ENSG00000002745		17412	10513	rs2707518-T	rs2707518	0	2707518	intergenic_variant	1	0.633027	2e-60	59.699		0.18182	[0.16-0.2] SD units decrease	Illumina [11603265] (imputed)	N
13	rs2707521	7	120956440	rs10254825	2019-11-27	31453325	Wang H	2019-08-14	Sci Adv	www.ncbi.nlm.nih.gov/pubmed/31453325	Genotype-by-environment interactions inferred from genetic effects on phenotypic variability in the UK Biobank.	Heel bone mineral density	197,261 European ancestry individuals	NA	7q31.31	WNT16	CPED1 - WNT16	ENSG00000106034	ENSG00000002745		18944	8981	rs10254825-?	rs10254825	0	10254825	intergenic_variant	1	NR	1e-300	300		NA		NR [5554549] (imputed)	N
13	rs2707521	7	120956440	rs10254825	2019-11-27	31453325	Wang H	2019-08-14	Sci Adv	www.ncbi.nlm.nih.gov/pubmed/31453325	Genotype-by-environment interactions inferred from genetic effects on phenotypic variability in the UK Biobank.	Heel bone mineral density variance	197,261 European ancestry individuals	NA	7q31.31	WNT16	CPED1 - WNT16	ENSG00000106034	ENSG00000002745		18944	8981	rs10254825-?	rs10254825	0	10254825	intergenic_variant	1	NR	2e-45	44.699		NA		NR [5554549] (imputed)	N
13	rs2707521	7	120962164	rs2908007	2014-10-01	24430505	Moayyeri A	2014-01-14	Hum Mol Genet	www.ncbi.nlm.nih.gov/pubmed/24430505	Genetic determinants of heel bone properties: genome-wide association meta-analysis and replication in the GEFOS/GENOMOS consortium.	Bone properties (heel)	730 East Asian ancestry individuals, 2,380 European ancestry individuals, 11,150 individuals	11,058 European ancestry individuals, 2,870 European and other ancestry individuals, 21,439 individuals	7q31.31	WNT16	CPED1 - WNT16	ENSG00000106034	ENSG00000002745		24668	3257	rs2908007-G	rs2908007	0	2908007	upstream_gene_variant	1	0.4	4e-35	34.3979	(BUA)	0.14	[0.12-0.16] unit increase	Affymetrix, Illumina [up to 2609590] (imputed)	N
13	rs2707521	7	120962164	rs2908007	2014-10-01	24430505	Moayyeri A	2014-01-14	Hum Mol Genet	www.ncbi.nlm.nih.gov/pubmed/24430505	Genetic determinants of heel bone properties: genome-wide association meta-analysis and replication in the GEFOS/GENOMOS consortium.	Bone properties (heel)	4,556 European ancestry individuals	2,236 European ancestry individuals	7q31.31	WNT16	CPED1 - WNT16	ENSG00000106034	ENSG00000002745		24668	3257	rs2908007-G	rs2908007	0	2908007	upstream_gene_variant	1	0.37	1e-09	9	(BMD-DXA)	0.14	[0.09-0.18] unit increase	Affymetrix, Illumina [up to 2399195] (imputed)	N
13	rs2707521	7	120962164	rs2908007	2014-10-01	24430505	Moayyeri A	2014-01-14	Hum Mol Genet	www.ncbi.nlm.nih.gov/pubmed/24430505	Genetic determinants of heel bone properties: genome-wide association meta-analysis and replication in the GEFOS/GENOMOS consortium.	Bone properties (heel)	2,483 East Asian ancestry individuals, 1,885 European ancestry individuals, 11,146 individuals	10,074 European ancestry individuals, 2,870 European and other ancestry individuals, 21,434 individuals	7q31.31	WNT16	CPED1 - WNT16	ENSG00000106034	ENSG00000002745		24668	3257	rs2908007-G	rs2908007	0	2908007	upstream_gene_variant	1	0.41	2e-59	58.699	(VOS)	0.15	[0.13-0.17] unit increase	Affymetrix, Illumina [up to 2609590] (imputed)	N
13	rs2707521	7	120962164	rs2908007	2019-01-28	30598549	Morris JA	2018-12-31	Nat Genet	www.ncbi.nlm.nih.gov/pubmed/30598549	An atlas of genetic influences on osteoporosis in humans and mice.	Fractures	53,184 British ancestry cases, 373,611 British ancestry controls	367,900 European ancestry cases, 363,919 European ancestry controls	7q31.31	WNT16	CPED1 - WNT16	ENSG00000106034	ENSG00000002745		24668	3257	rs2908007-A	rs2908007	0	2908007	upstream_gene_variant	1	0.5961	2e-92	91.699		0.0625	[0.056-0.069] unit increase	NR [13977204] (imputed)	N
13	rs2707521	7	120962164	rs2908007	2017-07-14	28472463	Mullin BH	2017-05-04	Hum Mol Genet	www.ncbi.nlm.nih.gov/pubmed/28472463	Genome-wide association study meta-analysis for quantitative ultrasound parameters of bone identifies five novel loci for broadband ultrasound attenuation.	Bone ultrasound measurement (velocity of sound)	1,268 whole genome sequenced European ancestry women, 8,880 European ancestry women, 6,479 European ancestry men	NA	7q31.31	WNT16	CPED1 - WNT16	ENSG00000106034	ENSG00000002745		24668	3257	rs2908007-G	rs2908007	0	2908007	upstream_gene_variant	1	0.39	2e-29	28.699	(female)	0.17	[0.15-0.19] unit increase	Illumina [11973598] (imputed)	N
13	rs2707521	7	120962164	rs2908007	2017-07-14	28472463	Mullin BH	2017-05-04	Hum Mol Genet	www.ncbi.nlm.nih.gov/pubmed/28472463	Genome-wide association study meta-analysis for quantitative ultrasound parameters of bone identifies five novel loci for broadband ultrasound attenuation.	Bone ultrasound measurement (broadband ultrasound attenuation)	1,268 whole genome sequenced European ancestry women, 8,880 European ancestry women, 6,479 European ancestry men	NA	7q31.31	WNT16	CPED1 - WNT16	ENSG00000106034	ENSG00000002745		24668	3257	rs2908007-G	rs2908007	0	2908007	upstream_gene_variant	1	0.4	4e-27	26.3979	(male)	0.2	[0.16-0.24] unit increase	Illumina [11973598] (imputed)	N
13	rs2707521	7	120962164	rs2908007	2017-07-14	28472463	Mullin BH	2017-05-04	Hum Mol Genet	www.ncbi.nlm.nih.gov/pubmed/28472463	Genome-wide association study meta-analysis for quantitative ultrasound parameters of bone identifies five novel loci for broadband ultrasound attenuation.	Bone ultrasound measurement (broadband ultrasound attenuation)	1,268 whole genome sequenced European ancestry women, 8,880 European ancestry women, 6,479 European ancestry men	NA	7q31.31	WNT16	CPED1 - WNT16	ENSG00000106034	ENSG00000002745		24668	3257	rs2908007-G	rs2908007	0	2908007	upstream_gene_variant	1	0.4	1e-51	51		0.17	[0.15-0.19] unit increase	Illumina [11973598] (imputed)	N
13	rs2707521	7	120962164	rs2908007	2017-07-14	28472463	Mullin BH	2017-05-04	Hum Mol Genet	www.ncbi.nlm.nih.gov/pubmed/28472463	Genome-wide association study meta-analysis for quantitative ultrasound parameters of bone identifies five novel loci for broadband ultrasound attenuation.	Bone ultrasound measurement (velocity of sound)	1,268 whole genome sequenced European ancestry women, 8,880 European ancestry women, 6,479 European ancestry men	NA	7q31.31	WNT16	CPED1 - WNT16	ENSG00000106034	ENSG00000002745		24668	3257	rs2908007-G	rs2908007	0	2908007	upstream_gene_variant	1	0.4	2e-48	47.699		0.17	[0.15-0.19] unit increase	Illumina [11973598] (imputed)	N
13	rs2707521	7	120962164	rs2908007	2017-07-14	28472463	Mullin BH	2017-05-04	Hum Mol Genet	www.ncbi.nlm.nih.gov/pubmed/28472463	Genome-wide association study meta-analysis for quantitative ultrasound parameters of bone identifies five novel loci for broadband ultrasound attenuation.	Bone ultrasound measurement (broadband ultrasound attenuation)	1,268 whole genome sequenced European ancestry women, 8,880 European ancestry women, 6,479 European ancestry men	NA	7q31.31	WNT16	CPED1 - WNT16	ENSG00000106034	ENSG00000002745		24668	3257	rs2908007-G	rs2908007	0	2908007	upstream_gene_variant	1	0.39	1e-27	27	(female)	0.16	[0.14-0.18] unit increase	Illumina [11973598] (imputed)	N
13	rs2707521	7	120962164	rs2908007	2018-10-17	30158200	Trajanoska K	2018-08-29	BMJ	www.ncbi.nlm.nih.gov/pubmed/30158200	Assessment of the genetic and clinical determinants of fracture risk: genome wide association and mendelian randomisation study.	Fractures	37,857 European or East Asian cases, 227,116 European or East Asian controls	147,200 European ancestry cases, 150,085 European ancestry controls	7q31.31	WNT16, CPED1	CPED1 - WNT16	ENSG00000106034	ENSG00000002745		24668	3257	rs2908007-A	rs2908007	0	2908007	upstream_gene_variant	1	0.6	2e-39	38.699		1.06	[1.05-1.07]	Affymetrix, Illumina [2539801] (imputed)	N
13	rs2707521	7	120962164	rs2908007	2018-10-18	30048462	Kim SK	2018-07-26	PLoS One	www.ncbi.nlm.nih.gov/pubmed/30048462	Identification of 613 new loci associated with heel bone mineral density and a polygenic risk score for bone mineral density, osteoporosis and fracture.	Heel bone mineral density	394,929 European ancestry individuals	NA	7q31.31	WNT16	CPED1 - WNT16	ENSG00000106034	ENSG00000002745		24668	3257	rs2908007-?	rs2908007	0	2908007	upstream_gene_variant	1	NR	0	1699.15		NA		Affymetrix [20259828] (imputed)	N
13	rs2707521	7	120962164	rs2908007	2022-11-17	36329257	Lee CJ	2022-11-03	Commun Biol	www.ncbi.nlm.nih.gov/pubmed/36329257	Phenome-wide analysis of Taiwan Biobank reveals novel glycemia-related loci and genetic risks for diabetes.	Bone stiffness index	75,665 Taiwanese ancestry individuals	NA	7q31.31		CPED1 - WNT16	ENSG00000106034	ENSG00000002745		24668	3257	rs2908007-?	rs2908007	0	2908007	upstream_gene_variant	1	NR	7e-99	98.1549		1.70631	unit increase	NR [5925277] (imputed)	N
13	rs917726	7	120966790	rs3779381	2019-01-28	30598549	Morris JA	2018-12-31	Nat Genet	www.ncbi.nlm.nih.gov/pubmed/30598549	An atlas of genetic influences on osteoporosis in humans and mice.	Heel bone mineral density	426,824 British ancestry individuals	NA	7q31.31	WNT16	WNT16			ENSG00000002745	NA	NA	rs3779381-A	rs3779381	0	3779381	intron_variant	0	0.74094	4e-143	142.398		0.0793046	[0.073-0.085] unit decrease	NR [13737936] (imputed)	N
13	rs917726	7	120966790	rs3779381	2018-07-04	29499414	Pei YF	2018-02-27	Bone	www.ncbi.nlm.nih.gov/pubmed/29499414	Joint study of two genome-wide association meta-analyses identified 20p12.1 and 20q13.33 for bone mineral density.	Lumbar spine bone mineral density	up to 4,692 European ancestry individuals, up to 1,539 Han Chinese ancestry individuals, up to 849 African American individuals, up to 446 Hispanic individuals, 2,882 European ancestry whole-genome sequenced individuals, 3,549 European ancestry whole-exome sequenced individuals, 26,534 European ancestry non-array genotype imputed individuals	NA	7q31.31	WNT16	WNT16			ENSG00000002745	NA	NA	rs3779381-A	rs3779381	0	3779381	intron_variant	0	0.742765	1e-18	18		0.0782	[0.061-0.096] unit decrease	Affymetrix, Illumina [7998108] (imputed)	N
13	rs917726	7	120966790	rs3779381	2018-07-04	29499414	Pei YF	2018-02-27	Bone	www.ncbi.nlm.nih.gov/pubmed/29499414	Joint study of two genome-wide association meta-analyses identified 20p12.1 and 20q13.33 for bone mineral density.	Femoral neck bone mineral density	up to 4,692 European ancestry individuals, up to 1,539 Han Chinese ancestry individuals, up to 849 African American individuals, up to 446 Hispanic individuals, 2,882 European ancestry whole-genome sequenced individuals, 3,549 European ancestry whole-exome sequenced individuals, 26,534 European ancestry non-array genotype imputed individuals	NA	7q31.31	WNT16	WNT16			ENSG00000002745	NA	NA	rs3779381-A	rs3779381	0	3779381	intron_variant	0	0.742765	1e-14	14		0.0605	[0.045-0.076] unit decrease	Affymetrix, Illumina [7998108] (imputed)	N
13	rs917726	7	120966790	rs3779381	2017-07-14	28472463	Mullin BH	2017-05-04	Hum Mol Genet	www.ncbi.nlm.nih.gov/pubmed/28472463	Genome-wide association study meta-analysis for quantitative ultrasound parameters of bone identifies five novel loci for broadband ultrasound attenuation.	Bone ultrasound measurement (velocity of sound)	1,268 whole genome sequenced European ancestry women, 8,880 European ancestry women, 6,479 European ancestry men	NA	7q31.31	WNT16	WNT16			ENSG00000002745	NA	NA	rs3779381-G	rs3779381	0	3779381	intron_variant	0	0.25	1e-21	21	(male)	0.19	[0.15-0.23] unit increase	Illumina [11973598] (imputed)	N
13	rs917726	7	120966790	rs3779381	2019-02-08	30251476	Lopez-Mejias R	2018-09-24	Arthritis Rheumatol	www.ncbi.nlm.nih.gov/pubmed/30251476	A genome-wide association study identifies a 3'UTR genetic variant of RARB associated with carotid intima-media thickness in rheumatoid arthritis.	Ischemic heart disease in rheumatoid arthritis	224 Spanish ancestry patients, 2,765 Spanish ancestry controls	NA	7q31.31	WNT16	WNT16			ENSG00000002745	NA	NA	rs3779381-G	rs3779381	0	3779381	intron_variant	0	0.283	2e-07	6.69897		1.77	[1.23-2.19]	Illumina [63089444] (imputed)	N
13	rs917726	7	120966790	rs3779381	2019-06-21	31015401	Wu Y	2019-04-23	Nat Commun	www.ncbi.nlm.nih.gov/pubmed/31015401	Genome-wide association study of medication-use and associated disease in the UK Biobank.	Medication use (drugs affecting bone structure and mineralization)	7,870 European ancestry cases, 207,798 European ancestry controls	NA	7q31.31	WNT16	WNT16			ENSG00000002745	NA	NA	rs3779381-G	rs3779381	0	3779381	intron_variant	0	0.258819	5e-10	9.30103		0.11387	[0.078-0.15] unit decrease	Affymetrix [7288503] (imputed)	N
13	rs917726	7	120966790	rs3779381	2021-12-14	34594039	Sakaue S	2021-09-30	Nat Genet	www.ncbi.nlm.nih.gov/pubmed/34594039	A cross-population atlas of genetic associations for 220 human phenotypes.	Osteoporosis	8,520 European ancestry cases, 479,981 European ancestry controls, 9,794 East Asian ancestry cases, 168,932 East Asian ancestry controls	NA	7q31.31		WNT16			ENSG00000002745	NA	NA	rs3779381-G	rs3779381	0	3779381	intron_variant	0	NR	5e-15	14.301		0.1162	[0.087-0.145] unit decrease	Affymetrix, Illumina [25844994] (imputed)	N
13	rs917726	7	120966790	rs3779381	2021-12-14	34594039	Sakaue S	2021-09-30	Nat Genet	www.ncbi.nlm.nih.gov/pubmed/34594039	A cross-population atlas of genetic associations for 220 human phenotypes.	Medication use (drugs affecting bone structure and mineralization)	7,870 European ancestry cases, 207,798 European ancestry controls, 6,143 East Asian ancestry cases, 172,583 East Asian ancestry controls	NA	7q31.31		WNT16			ENSG00000002745	NA	NA	rs3779381-G	rs3779381	0	3779381	intron_variant	0	NR	5e-11	10.301		0.1024	[0.072-0.133] unit decrease	Affymetrix, Illumina [15248280] (imputed)	N
13	rs2707466	7	120969769	rs2908004	2014-12-18	24945404	Kemp JP	2014-06-19	PLoS Genet	www.ncbi.nlm.nih.gov/pubmed/24945404	Phenotypic dissection of bone mineral density reveals skeletal site specificity and facilitates the identification of novel loci in the genetic regulation of bone mass attainment.	Bone mineral density (paediatric, lower limb)	8,007 European ancestry children, 289 Surinamese ancestry children, 300 Turkish ancestry children, 232 Moroccan ancestry children, 588 children	NA	7q31.31	FAM3C, WNT16, CPED1	WNT16			ENSG00000002745	NA	NA	rs2908004-A	rs2908004	0	2908004	missense_variant	0	0.47	3e-11	10.5229		0.1	[0.071-0.129] unit increase	Illumina [~ 2500000] (imputed)	N
13	rs2707466	7	120969769	rs2908004	2014-12-18	24945404	Kemp JP	2014-06-19	PLoS Genet	www.ncbi.nlm.nih.gov/pubmed/24945404	Phenotypic dissection of bone mineral density reveals skeletal site specificity and facilitates the identification of novel loci in the genetic regulation of bone mass attainment.	Bone mineral density (paediatric, lower limb)	8,007 European ancestry children, 289 Surinamese ancestry children, 300 Turkish ancestry children, 232 Moroccan ancestry children, 588 children	NA	7q31.31	FAM3C, WNT16, CPED1	WNT16			ENSG00000002745	NA	NA	rs2908004-A	rs2908004	0	2908004	missense_variant	0	NR	1e-09	9	(EA)	0.1039	[0.07-0.138] unit increase	Illumina [~ 2500000] (imputed)	N
13	rs2707466	7	120969769	rs2908004	2012-09-12	22792071	Zheng HF	2012-07-05	PLoS Genet	www.ncbi.nlm.nih.gov/pubmed/22792071	WNT16 influences bone mineral density, cortical bone thickness, bone strength, and osteoporotic fracture risk.	Bone mineral density	5,672 European ancestry individuals	NA	7q31.31	WNT16	WNT16			ENSG00000002745	NA	NA	rs2908004-G	rs2908004	0	2908004	missense_variant	0	0.58	1e-15	15		0.16	[NR] mg/cm3 decrease	Affymetrix, Illumina [~ 2500000] (imputed)	N
13	rs2707466	7	120969769	rs2908004	2022-05-31	33875891	Smith SM	2021-04-19	Nat Neurosci	www.ncbi.nlm.nih.gov/pubmed/33875891	An expanded set of genome-wide association studies of brain imaging phenotypes in UK Biobank.	IDP T1 SIENAX brain-unnormalised volume	22,138 British ancestry individuals	11,086 British ancestry individuals	7q31.31		WNT16			ENSG00000002745	NA	NA	rs2908004-A	rs2908004	0	2908004	missense_variant	0	0.444	1e-14	14		0.074	[0.054-0.094] unit increase	Affymetrix [17103079] (imputed)	N
13	rs2707466	7	120969769	rs2908004	2022-05-31	33875891	Smith SM	2021-04-19	Nat Neurosci	www.ncbi.nlm.nih.gov/pubmed/33875891	An expanded set of genome-wide association studies of brain imaging phenotypes in UK Biobank.	IDP T1 FAST ROIs L temporal pole	22,133 British ancestry individuals	11,086 British ancestry individuals	7q31.31		WNT16			ENSG00000002745	NA	NA	rs2908004-A	rs2908004	0	2908004	missense_variant	0	0.444	7e-14	13.1549		0.071	[0.051-0.091] unit increase	Affymetrix [17103079] (imputed)	N
13	rs2707466	7	120969769	rs2908004	2022-05-31	33875891	Smith SM	2021-04-19	Nat Neurosci	www.ncbi.nlm.nih.gov/pubmed/33875891	An expanded set of genome-wide association studies of brain imaging phenotypes in UK Biobank.	IDP T1 SIENAX peripheral grey unnormalised volume	22,138 British ancestry individuals	11,086 British ancestry individuals	7q31.31		WNT16			ENSG00000002745	NA	NA	rs2908004-A	rs2908004	0	2908004	missense_variant	0	0.444	1e-21	21		0.091	[0.073-0.109] unit increase	Affymetrix [17103079] (imputed)	N
13	rs2707466	7	120969769	rs2908004	2022-05-31	33875891	Smith SM	2021-04-19	Nat Neurosci	www.ncbi.nlm.nih.gov/pubmed/33875891	An expanded set of genome-wide association studies of brain imaging phenotypes in UK Biobank.	IDP T1 SIENAX grey normalised volume	22,138 British ancestry individuals	11,086 British ancestry individuals	7q31.31		WNT16			ENSG00000002745	NA	NA	rs2908004-A	rs2908004	0	2908004	missense_variant	0	0.444	7e-19	18.1549		0.084	[0.064-0.104] unit increase	Affymetrix [17103079] (imputed)	N
13	rs2707466	7	120969769	rs2908004	2022-05-31	33875891	Smith SM	2021-04-19	Nat Neurosci	www.ncbi.nlm.nih.gov/pubmed/33875891	An expanded set of genome-wide association studies of brain imaging phenotypes in UK Biobank.	IDP T1 SIENAX grey unnormalised volume	22,138 British ancestry individuals	11,086 British ancestry individuals	7q31.31		WNT16			ENSG00000002745	NA	NA	rs2908004-A	rs2908004	0	2908004	missense_variant	0	0.444	2e-18	17.699		0.084	[0.064-0.104] unit increase	Affymetrix [17103079] (imputed)	N
13	rs2707466	7	120969769	rs2908004	2022-05-31	33875891	Smith SM	2021-04-19	Nat Neurosci	www.ncbi.nlm.nih.gov/pubmed/33875891	An expanded set of genome-wide association studies of brain imaging phenotypes in UK Biobank.	IDP T1 SIENAX brain-normalised volume	22,138 British ancestry individuals	11,086 British ancestry individuals	7q31.31		WNT16			ENSG00000002745	NA	NA	rs2908004-A	rs2908004	0	2908004	missense_variant	0	0.444	4e-15	14.3979		0.075	[0.055-0.095] unit increase	Affymetrix [17103079] (imputed)	N
13	rs2707466	7	120973621	rs2536189	2022-05-31	33875891	Smith SM	2021-04-19	Nat Neurosci	www.ncbi.nlm.nih.gov/pubmed/33875891	An expanded set of genome-wide association studies of brain imaging phenotypes in UK Biobank.	IDP T1 SIENAX peripheral grey normalised volume	22,138 British ancestry individuals	11,086 British ancestry individuals	7q31.31		WNT16			ENSG00000002745	NA	NA	rs2536189-G	rs2536189	0	2536189	intron_variant	0	0.448	4e-22	21.3979		0.092	[0.074-0.11] unit increase	Affymetrix [17103079] (imputed)	N
13	rs2707466	7	120973621	rs2536189	2019-02-08	30595370	Kichaev G	2018-12-27	Am J Hum Genet	www.ncbi.nlm.nih.gov/pubmed/30595370	Leveraging Polygenic Functional Enrichment to Improve GWAS Power.	Lung function (FEV1/FVC)	approximately 370,000 European ancestry individuals	NA	7q31.31		WNT16			ENSG00000002745	NA	NA	rs2536189-?	rs2536189	0	2536189	intron_variant	0	NR	4e-10	9.39794		NA		NR [~ 8900000] (imputed)	N
13	rs917726	7	120974765	rs3801387	2018-03-05	29304378	Medina-Gomez C	2018-01-04	Am J Hum Genet	www.ncbi.nlm.nih.gov/pubmed/29304378	Life-Course Genome-wide Association Study Meta-analysis of Total Body BMD and Assessment of Age-Specific Effects.	Total body bone mineral density	56,284 European ancestry individuals, up to 1,333 African American individuals, up to 9,328 admixed individuals	NA	7q31.31	NR	WNT16			ENSG00000002745	NA	NA	rs3801387-A	rs3801387	0	3801387	intron_variant	0	0.7279	1e-100	100		0.1347	unit decrease	Affymetrix, Illumina [~ 23700000] (imputed)	N
13	rs917726	7	120974765	rs3801387	2018-03-05	29304378	Medina-Gomez C	2018-01-04	Am J Hum Genet	www.ncbi.nlm.nih.gov/pubmed/29304378	Life-Course Genome-wide Association Study Meta-analysis of Total Body BMD and Assessment of Age-Specific Effects.	Total body bone mineral density	56,284 European ancestry individuals, up to 1,333 African American individuals, up to 9,328 admixed individuals	NA	7q31.31	NR	WNT16			ENSG00000002745	NA	NA	rs3801387-A	rs3801387	0	3801387	intron_variant	0	0.7337	3e-87	86.5229	(European)	0.1377	unit decrease	Affymetrix, Illumina [~ 23700000] (imputed)	N
13	rs917726	7	120974765	rs3801387	2018-03-05	29304378	Medina-Gomez C	2018-01-04	Am J Hum Genet	www.ncbi.nlm.nih.gov/pubmed/29304378	Life-Course Genome-wide Association Study Meta-analysis of Total Body BMD and Assessment of Age-Specific Effects.	Total body bone mineral density (age 45-60)	18,805 European individuals	NA	7q31.31	NR	WNT16			ENSG00000002745	NA	NA	rs3801387-A	rs3801387	0	3801387	intron_variant	0	0.7348	3e-30	29.5229		0.1359	unit decrease	Affymetrix, Illumina [~ 23700000] (imputed)	N
13	rs917726	7	120974765	rs3801387	2018-03-05	29304378	Medina-Gomez C	2018-01-04	Am J Hum Genet	www.ncbi.nlm.nih.gov/pubmed/29304378	Life-Course Genome-wide Association Study Meta-analysis of Total Body BMD and Assessment of Age-Specific Effects.	Total body bone mineral density (age over 60)	22,504 European ancestry and African American individuals	NA	7q31.31	NR	WNT16			ENSG00000002745	NA	NA	rs3801387-A	rs3801387	0	3801387	intron_variant	0	0.7266	3e-35	34.5229		0.1337	unit decrease	Affymetrix, Illumina [~ 23700000] (imputed)	N
13	rs917726	7	120974765	rs3801387	2013-04-11	22504420	Estrada K	2012-04-15	Nat Genet	www.ncbi.nlm.nih.gov/pubmed/22504420	Genome-wide meta-analysis identifies 56 bone mineral density loci and reveals 14 loci associated with risk of fracture.	Lumbar spine bone mineral density	Up to 32,961 European and East Asian ancestry individuals	Up to 50,933 European and East Asian ancestry individuals	7q31.31	WNT16	WNT16			ENSG00000002745	NA	NA	rs3801387-A	rs3801387	0	3801387	intron_variant	0	0.74	3e-51	50.5229		0.09	[NR] unit decrease	Affymetrix, Illumina [~ 2500000] (imputed)	N
13	rs917726	7	120974765	rs3801387	2022-04-13	34673960	Greenbaum J	2021-10-21	Hum Mol Genet	www.ncbi.nlm.nih.gov/pubmed/34673960	A multi-ethnic whole genome sequencing study to identify novel loci for bone mineral density.	Bone mineral density (spine)	1,825 African American females, 26,724 European ancestry females, 1,683 Hispanic females	NA	7q31.31		WNT16			ENSG00000002745	NA	NA	rs3801387-?	rs3801387	0	3801387	intron_variant	0	NR	2e-22	21.699		NA		NR [NR] (imputed)	N
13	rs2707466	7	120979089	rs2707466	2012-09-12	22792071	Zheng HF	2012-07-05	PLoS Genet	www.ncbi.nlm.nih.gov/pubmed/22792071	WNT16 influences bone mineral density, cortical bone thickness, bone strength, and osteoporotic fracture risk.	Cortical thickness	5,878 European ancestry individuals	1,032 European ancestry individuals	7q31.31	WNT16	WNT16			ENSG00000002745	NA	NA	rs2707466-C	rs2707466	0	2707466	missense_variant	0	NR	2e-10	9.69897		0.11	[0.071-0.149] mm decrease	Affymetrix, Illumina [~ 2500000] (imputed)	N
13	rs917726	7	120983343	rs10242100	2014-07-20	24249740	Zhang L	2013-11-17	Hum Mol Genet	www.ncbi.nlm.nih.gov/pubmed/24249740	Multistage genome-wide association meta-analyses identified two new loci for bone mineral density.	Bone mineral density	5,833 European ancestry females, 2,639 European ancestry males, 784 Han Chinese ancestry females, 763 Han Chinese ancestry males, 712 African American females, 409 Hispanic females	7,010 European ancestry females, 3,772 European ancestry males, 2,980 East Asian ancestry females, 2,159 East Asian ancestry males	7q31.31	WNT16	WNT16 - FAM3C	ENSG00000002745	ENSG00000196937		2185	5589	rs10242100-?	rs10242100	0	10242100	downstream_gene_variant	1	NR	2e-10	9.69897	(hip)	NA		Affymetrix, Illumina [5842825] (imputed)	N
13	rs917726	7	120983343	rs10242100	2018-03-05	29304378	Medina-Gomez C	2018-01-04	Am J Hum Genet	www.ncbi.nlm.nih.gov/pubmed/29304378	Life-Course Genome-wide Association Study Meta-analysis of Total Body BMD and Assessment of Age-Specific Effects.	Total body bone mineral density (age 30-45)	10,062 European and unknown ancestry individuals	NA	7q31.31	NR	WNT16 - FAM3C	ENSG00000002745	ENSG00000196937		2185	5589	rs10242100-A	rs10242100	0	10242100	downstream_gene_variant	1	0.7296	8e-23	22.0969		0.1614	unit decrease	Affymetrix, Illumina [~ 23700000] (imputed)	N
13	rs917726	7	120983343	rs10242100	2021-11-29	33893285	Guindo-Martinez M	2021-04-23	Nat Commun	www.ncbi.nlm.nih.gov/pubmed/33893285	The impact of non-additive genetic associations on age-related complex diseases.	Osteoporosis	5,399 European ancestry cases, 51,238 European ancestry controls	NA	7q31.31		WNT16 - FAM3C	ENSG00000002745	ENSG00000196937		2185	5589	rs10242100-G	rs10242100	0	10242100	downstream_gene_variant	1	0.276502	3e-08	7.52288		0.87		Affymetrix [15544346] (imputed)	N
13	rs917726	7	120983343	rs10242100	2022-11-23	35164939	van der Meer D	2022-02-11	Biol Psychiatry	www.ncbi.nlm.nih.gov/pubmed/35164939	Boosting Schizophrenia Genetics by Utilizing Genetic Overlap With Brain Morphology.	Brain morphology (MOSTest)	33,735 white British ancestry individuals	NA	7q31.31		WNT16 - FAM3C	ENSG00000002745	ENSG00000196937		2185	5589	rs10242100-?	rs10242100	0	10242100	downstream_gene_variant	1	NR	8e-22	21.0969		NA		NR [9061072] (imputed)	N
13	rs2707466	7	120984041	rs2536185	2021-12-15	34560273	Shadrin AA	2021-09-21	Neuroimage	www.ncbi.nlm.nih.gov/pubmed/34560273	Vertex-wise multivariate genome-wide association study identifies 780 unique genetic loci associated with cortical morphology.	Cortical thickness	35,657 White British ancestry individuals	NA	7q31.31	NR	WNT16 - FAM3C	ENSG00000002745	ENSG00000196937		2883	4891	rs2536185-T	rs2536185	0	2536185	downstream_gene_variant	1	0.4485	5e-12	11.301		NA		NR [9056863] (imputed)	N
13	rs917726	7	120994169	rs3801383	2022-05-31	33875891	Smith SM	2021-04-19	Nat Neurosci	www.ncbi.nlm.nih.gov/pubmed/33875891	An expanded set of genome-wide association studies of brain imaging phenotypes in UK Biobank.	IDP T1 FAST ROIs R temporal pole	22,133 British ancestry individuals	11,086 British ancestry individuals	7q31.31		FAM3C			ENSG00000196937	NA	NA	rs3801383-T	rs3801383	0	3801383	intron_variant	0	0.279	4e-15	14.3979		0.083	[0.061-0.105] unit increase	Affymetrix [17103079] (imputed)	N
13	rs917726	7	120994169	rs3801383	2022-04-13	34673960	Greenbaum J	2021-10-21	Hum Mol Genet	www.ncbi.nlm.nih.gov/pubmed/34673960	A multi-ethnic whole genome sequencing study to identify novel loci for bone mineral density.	Bone mineral density (femoral neck)	2,948 African American individuals, 39,107 European ancestry individuals, 2,451 Hispanic individuals	NA	7q31.31		FAM3C			ENSG00000196937	NA	NA	rs3801383-?	rs3801383	0	3801383	intron_variant	0	NR	6e-17	16.2218		NA		NR [15500000] (imputed)	N
13	rs2707466	7	120997560	rs2536172	2019-04-18	30779856	Lu HF	2019-02-19	J Bone Miner Res	www.ncbi.nlm.nih.gov/pubmed/30779856	A meta-analysis of genome-wide association studies identifies three loci associated with stiffness index of the calcaneus.	Calcaneus stiffness index	7,742 Taiwanese ancestry individuals	2,955 Korean ancestry individuals	7q31.31	FAM3C	FAM3C			ENSG00000196937	NA	NA	rs2536172-?	rs2536172	0	2536172	intron_variant	0	0.4085	3e-13	12.5229		0.1165	[0.085-0.148] unit increase	Affymetrix [~ 6100000] (imputed)	N
13	rs917726	7	121000718	rs7807953	2022-03-07	34910505	van der Meer D	2021-12-15	Sci Adv	www.ncbi.nlm.nih.gov/pubmed/34910505	The genetic architecture of human cortical folding.	Vertex-wise cortical thickness	33,748 European ancestry individuals	NA	7q31.31		FAM3C			ENSG00000196937	NA	NA	rs7807953-T	rs7807953	0	7807953	intron_variant	0	0.26	2e-13	12.699		7.36	z score increase	Affymetrix [9061022] (imputed)	N
13	rs917726	7	121000931	rs7808155	2022-05-31	33875891	Smith SM	2021-04-19	Nat Neurosci	www.ncbi.nlm.nih.gov/pubmed/33875891	An expanded set of genome-wide association studies of brain imaging phenotypes in UK Biobank.	QC T1-to-standard nonlinear alignment discrepancy	22,138 British ancestry individuals	11,086 British ancestry individuals	7q31.31		FAM3C			ENSG00000196937	NA	NA	rs7808155-G	rs7808155	0	7808155	intron_variant	0	0.279	6e-31	30.2218		0.122	[0.1-0.14] unit decrease	Affymetrix [17103079] (imputed)	N
13	rs917726	7	121000931	rs7808155	2022-04-13	34673960	Greenbaum J	2021-10-21	Hum Mol Genet	www.ncbi.nlm.nih.gov/pubmed/34673960	A multi-ethnic whole genome sequencing study to identify novel loci for bone mineral density.	Bone mineral density (spine)	2,948 African American individuals, 39,107 European ancestry individuals, 2,451 Hispanic individuals	NA	7q31.31		FAM3C			ENSG00000196937	NA	NA	rs7808155-?	rs7808155	0	7808155	intron_variant	0	NR	1e-21	21		NA		NR [15500000] (imputed)	N
13	rs917726	7	121018579	rs917727	2017-09-21	28743860	Medina-Gomez C	2017-07-25	Nat Commun	www.ncbi.nlm.nih.gov/pubmed/28743860	Bivariate genome-wide association meta-analysis of pediatric musculoskeletal traits reveals pleiotropic effects at the SREBF1/TOM1L2 locus.	TB-LM or TBLH-BMD (pleiotropy)	8,327 European ancestry individuals, 2,087 individuals	NA	7q31.31	WNT16, CPED1	FAM3C			ENSG00000196937	NA	NA	rs917727-T	rs917727	0	917727	intron_variant	0	0.29	3e-20	19.5229		NA		Illumina [2276811] (imputed)	N
13	rs917726	7	121018579	rs917727	2017-09-21	28743860	Medina-Gomez C	2017-07-25	Nat Commun	www.ncbi.nlm.nih.gov/pubmed/28743860	Bivariate genome-wide association meta-analysis of pediatric musculoskeletal traits reveals pleiotropic effects at the SREBF1/TOM1L2 locus.	Bone mineral density (paediatric, total body less femoral head)	8,327 European ancestry individuals, 2,087 individuals	NA	7q31.31	WNT16, CPED1	FAM3C			ENSG00000196937	NA	NA	rs917727-T	rs917727	0	917727	intron_variant	0	0.29	5e-17	16.301		0.1289	[NR] unit increase	Illumina [2276811] (imputed)	N
13	rs917726	7	121018579	rs917727	2012-09-11	22792070	Medina-Gomez C	2012-07-05	PLoS Genet	www.ncbi.nlm.nih.gov/pubmed/22792070	Meta-analysis of genome-wide scans for total body BMD in children and adults reveals allelic heterogeneity and age-specific effects at the WNT16 locus.	Bone mineral density	1,834 European ancestry children, 825 children	11,052 European ancestry individuals	7q31.31	WNT16	FAM3C			ENSG00000196937	NA	NA	rs917727-T	rs917727	0	917727	intron_variant	0	0.273	1e-27	27		0.154	[NR] unit increase	Illumina [3021329] (imputed)	N
13	rs917726	7	121018857	rs917726	2018-03-05	29304378	Medina-Gomez C	2018-01-04	Am J Hum Genet	www.ncbi.nlm.nih.gov/pubmed/29304378	Life-Course Genome-wide Association Study Meta-analysis of Total Body BMD and Assessment of Age-Specific Effects.	Total body bone mineral density (age 0-15)	11,807 European and unknown ancestry individuals	NA	7q31.31	NR	FAM3C			ENSG00000196937	NA	NA	rs917726-A	rs917726	0	917726	intron_variant	0	0.7269	5e-21	20.301		0.137	unit decrease	Affymetrix, Illumina [~ 23700000] (imputed)	N
13	rs917726	7	121025502	rs718766	2018-10-19	30172743	Liang X	2018-08-30	Bone	www.ncbi.nlm.nih.gov/pubmed/30172743	Assessing the genetic correlations between early growth parameters and bone mineral density: A polygenic risk score analysis.	Ulna and radius bone mineral density	2,286 European ancestry individuals	NA	7q31.31	FAM3C	FAM3C			ENSG00000196937	NA	NA	rs718766-?	rs718766	0	718766	intron_variant	0	NR	2e-10	9.69897		NA		Affymetrix [753382]	N
13	rs2707466	7	121031879	rs4727924	2022-01-14	33430342	Younes N	2021-01-07	J Pers Med	www.ncbi.nlm.nih.gov/pubmed/33430342	A Whole-Genome Sequencing Association Study of Low Bone Mineral Density Identifies New Susceptibility Loci in the Phase I Qatar Biobank Cohort.	Total body bone mineral density	3,000 Qatari ancestry individuals	NA	7q31.31		FAM3C			ENSG00000196937	NA	NA	rs4727924-T	rs4727924	0	4727924	intron_variant	0	NR	2e-11	10.699		NA		Illumina [1084750]	N
13	rs2707466	7	121031879	rs4727924	2022-01-14	33430342	Younes N	2021-01-07	J Pers Med	www.ncbi.nlm.nih.gov/pubmed/33430342	A Whole-Genome Sequencing Association Study of Low Bone Mineral Density Identifies New Susceptibility Loci in the Phase I Qatar Biobank Cohort.	Bone mineral density (spine)	3,000 Qatari ancestry individuals	NA	7q31.31		FAM3C			ENSG00000196937	NA	NA	rs4727924-?	rs4727924	0	4727924	intron_variant	0	NR	2e-08	7.69897		NA		Illumina [1084750]	N
13	rs2707466	7	121031879	rs4727924	2022-01-14	33430342	Younes N	2021-01-07	J Pers Med	www.ncbi.nlm.nih.gov/pubmed/33430342	A Whole-Genome Sequencing Association Study of Low Bone Mineral Density Identifies New Susceptibility Loci in the Phase I Qatar Biobank Cohort.	Bone mineral density (trunk)	3,000 Qatari ancestry individuals	NA	7q31.31		FAM3C			ENSG00000196937	NA	NA	rs4727924-?	rs4727924	0	4727924	intron_variant	0	NR	2e-08	7.69897		NA		Illumina [1084750]	N
13	rs917726	7	121033121	rs7776725	2014-12-18	24945404	Kemp JP	2014-06-19	PLoS Genet	www.ncbi.nlm.nih.gov/pubmed/24945404	Phenotypic dissection of bone mineral density reveals skeletal site specificity and facilitates the identification of novel loci in the genetic regulation of bone mass attainment.	Bone mineral density (paediatric, total body less femoral head)	8,007 European ancestry children, 289 Surinamese ancestry children, 300 Turkish ancestry children, 232 Moroccan ancestry children, 588 children	NA	7q31.31	FAM3C, WNT16, CPED1	FAM3C			ENSG00000196937	NA	NA	rs7776725-C	rs7776725	0	7776725	intron_variant	0	0.27	6e-20	19.2218		0.159	[0.13-0.19] unit increase	Illumina [~ 2500000] (imputed)	N
13	rs917726	7	121033121	rs7776725	2014-12-18	24945404	Kemp JP	2014-06-19	PLoS Genet	www.ncbi.nlm.nih.gov/pubmed/24945404	Phenotypic dissection of bone mineral density reveals skeletal site specificity and facilitates the identification of novel loci in the genetic regulation of bone mass attainment.	Bone mineral density (paediatric, total body less femoral head)	8,007 European ancestry children, 289 Surinamese ancestry children, 300 Turkish ancestry children, 232 Moroccan ancestry children, 588 children	NA	7q31.31	FAM3C, WNT16, CPED1	FAM3C			ENSG00000196937	NA	NA	rs7776725-C	rs7776725	0	7776725	intron_variant	0	NR	2e-15	14.699	(EA)	0.1582	[0.12-0.2] unit increase	Illumina [~ 2500000] (imputed)	N
13	rs917726	7	121033121	rs7776725	2017-02-13	27424934	Choi HJ	2016-07-15	Bone	www.ncbi.nlm.nih.gov/pubmed/27424934	Genome-wide association study in East Asians suggests UHMK1 as a novel bone mineral density susceptibility gene.	Bone mineral density (femoral neck)	2,729 Korean ancestry individuals	1,547 Han Chinese ancestry individuals, 3,237 European ancestry individuals	7q31.31	WNT16	FAM3C			ENSG00000196937	NA	NA	rs7776725-C	rs7776725	0	7776725	intron_variant	0	0.13	1e-06	6		0.1	unit increase	Affymetrix [328918]	N
13	rs917726	7	121033121	rs7776725	2017-02-13	27424934	Choi HJ	2016-07-15	Bone	www.ncbi.nlm.nih.gov/pubmed/27424934	Genome-wide association study in East Asians suggests UHMK1 as a novel bone mineral density susceptibility gene.	Bone mineral density (femoral neck)	2,729 Korean ancestry individuals	1,547 Han Chinese ancestry individuals, 3,237 European ancestry individuals	7q31.31	WNT16	FAM3C			ENSG00000196937	NA	NA	rs7776725-C	rs7776725	0	7776725	intron_variant	0	0.13	6e-07	6.22185	(females)	0.13	unit increase	Affymetrix [328918]	N
13	rs917726	7	121033121	rs7776725	2017-02-13	27424934	Choi HJ	2016-07-15	Bone	www.ncbi.nlm.nih.gov/pubmed/27424934	Genome-wide association study in East Asians suggests UHMK1 as a novel bone mineral density susceptibility gene.	Bone mineral density (total hip)	2,729 Korean ancestry individuals	1,547 Chinese Han ancestry individuals, 3,237 European ancestry individuals	7q31.31	WNT16	FAM3C			ENSG00000196937	NA	NA	rs7776725-C	rs7776725	0	7776725	intron_variant	0	0.13	9e-09	8.04576		0.12	unit increase	Affymetrix [328918]	N
13	rs917726	7	121033121	rs7776725	2017-02-13	27424934	Choi HJ	2016-07-15	Bone	www.ncbi.nlm.nih.gov/pubmed/27424934	Genome-wide association study in East Asians suggests UHMK1 as a novel bone mineral density susceptibility gene.	Bone mineral density (total hip)	2,729 Korean ancestry individuals	1,547 Chinese Han ancestry individuals, 3,237 European ancestry individuals	7q31.31	WNT16	FAM3C			ENSG00000196937	NA	NA	rs7776725-C	rs7776725	0	7776725	intron_variant	0	0.13	4e-08	7.39794	(females)	0.15	unit increase	Affymetrix [328918]	N
13	rs917726	7	121033121	rs7776725	2018-04-30	26367794	Zheng HF	2015-10-01	Nature	www.ncbi.nlm.nih.gov/pubmed/26367794	Whole-genome sequencing identifies EN1 as a determinant of bone density and fracture.	Forearm bone mineral density	6,627 European ancestry individuals, 1,221 whole genome sequenced European ancestry individuals, 295 whole exome sequenced European ancestry individuals,	2,662 European ancestry individuals	7q31.31	WNT16, FAM3C	FAM3C			ENSG00000196937	NA	NA	rs7776725-C	rs7776725	0	7776725	intron_variant	0	0.285	1e-25	25		0.186	[0.15-0.22] unit increase	Illumina [at least 14018627] (imputed)	N
13	rs917726	7	121033121	rs7776725	2009-05-05	19396169	Cho YS	2009-04-26	Nat Genet	www.ncbi.nlm.nih.gov/pubmed/19396169	A large-scale genome-wide association study of Asian populations uncovers genetic factors influencing eight quantitative traits.	Biomedical quantitative traits	8,842 Korean ancestry individuals	7,861 Korean ancestry individuals	7q31.31	FAM3C	FAM3C			ENSG00000196937	NA	NA	rs7776725-C	rs7776725	0	7776725	intron_variant	0	0.13	2e-06	5.69897	(BD-TT)	NA		Affymetrix [2156535] (imputed)	N
13	rs917726	7	121033121	rs7776725	2009-05-05	19396169	Cho YS	2009-04-26	Nat Genet	www.ncbi.nlm.nih.gov/pubmed/19396169	A large-scale genome-wide association study of Asian populations uncovers genetic factors influencing eight quantitative traits.	Biomedical quantitative traits	8,842 Korean ancestry individuals	7,861 Korean ancestry individuals	7q31.31	FAM3C	FAM3C			ENSG00000196937	NA	NA	rs7776725-C	rs7776725	0	7776725	intron_variant	0	0.13	1e-11	11	(BD-RT)	NA		Affymetrix [2156535] (imputed)	N
13	rs917726	7	121033121	rs7776725	2018-10-19	30172743	Liang X	2018-08-30	Bone	www.ncbi.nlm.nih.gov/pubmed/30172743	Assessing the genetic correlations between early growth parameters and bone mineral density: A polygenic risk score analysis.	Total body bone mineral density	2,286 European ancestry individuals	NA	7q31.31	FAM3C	FAM3C			ENSG00000196937	NA	NA	rs7776725-?	rs7776725	0	7776725	intron_variant	0	NR	2e-06	5.69897		NA		Affymetrix [753382]	N
13	rs917726	7	121033121	rs7776725	2022-04-13	34673960	Greenbaum J	2021-10-21	Hum Mol Genet	www.ncbi.nlm.nih.gov/pubmed/34673960	A multi-ethnic whole genome sequencing study to identify novel loci for bone mineral density.	Bone mineral density (femoral neck)	1,825 African American females, 26,724 European ancestry females, 1,683 Hispanic females	NA	7q31.31		FAM3C			ENSG00000196937	NA	NA	rs7776725-?	rs7776725	0	7776725	intron_variant	0	NR	6e-15	14.2218		NA		NR [NR] (imputed)	N
13	rs757117242	7	121195151	rs2107801	2019-01-28	30598549	Morris JA	2018-12-31	Nat Genet	www.ncbi.nlm.nih.gov/pubmed/30598549	An atlas of genetic influences on osteoporosis in humans and mice.	Heel bone mineral density	426,824 British ancestry individuals	NA	7q31.32	FAM3C					NA	NA	rs2107801-T	rs2107801	0	2107801	intergenic_variant	1	0.585212	2e-12	11.699		0.0131241	[0.0095-0.0168] unit decrease	NR [13737936] (imputed)	N
14	rs80074088	8	119805578	rs80074088	2022-11-16	34791242	Knol MJ	2021-11-15	Hum Mol Genet	www.ncbi.nlm.nih.gov/pubmed/34791242	Genetic architecture of orbital telorism.	Orbital telorism	34,130 European ancestry individuals	NA	8q24.12		SAMD12-AS1			ENSG00000281641	NA	NA	rs80074088-?	rs80074088	0	80074088	intron_variant	0	NR	6e-09	8.22185		0.3141	[0.21-0.42] unit decrease	Affymetrix, Illumina [NR] (imputed)	N
14	rs80074088	8	119806645	rs34266810	2022-11-16	34791242	Knol MJ	2021-11-15	Hum Mol Genet	www.ncbi.nlm.nih.gov/pubmed/34791242	Genetic architecture of orbital telorism.	Orbital telorism	34,130 European ancestry individuals	NA	8q24.12		SAMD12-AS1			ENSG00000281641	NA	NA	rs34266810-?	rs34266810	0	34266810	intron_variant	0	NR	6e-09	8.22185		0.314	[0.21-0.42] unit increase	Affymetrix, Illumina [NR] (imputed)	N
14	rs11784196	8	119809322	rs80294347	2021-06-29	33462484	Sinnott-Armstrong N	2021-01-18	Nat Genet	www.ncbi.nlm.nih.gov/pubmed/33462484	Genetics of 35 blood and urine biomarkers in the UK Biobank.	Serum alkaline phosphatase levels	342,535 European ancestry individuals, 6,019 African ancestry individuals, 7,337 South Asian ancestry individuals	NA	8q24.12	NR	SAMD12-AS1			ENSG00000281641	NA	NA	rs80294347-A	rs80294347	0	80294347	intron_variant	0	NR	5e-21	20.301		0.0429	[0.034-0.052] unit increase	Affymetrix [9000000] (imputed)	N
14	rs57450365	8	119830680	rs903614	2013-01-30	23144326	Kim DK	2012-11-09	Am J Respir Crit Care Med	www.ncbi.nlm.nih.gov/pubmed/23144326	Genome-wide association analysis of blood biomarkers in chronic obstructive pulmonary disease.	Chronic obstructive pulmonary disease-related biomarkers	Up to 1,951 European ancestry smokers	NA	8q24.12	KB-1137H10.1	SAMD12-AS1			ENSG00000281641	NA	NA	rs903614-C	rs903614	0	903614	intron_variant	0	0.1	3e-06	5.52288	(IL8)	NA		Illumina [588352]	N
14	rs3134076	8	119848956	rs1493935	2017-08-30	27863252	Astle WJ	2016-11-17	Cell	www.ncbi.nlm.nih.gov/pubmed/27863252	The Allelic Landscape of Human Blood Cell Trait Variation and Links to Common Complex Disease.	Eosinophil percentage of white cells	172,378 European ancestry individuals	NA	8q24.12	intergenic	SAMD12-AS1			ENSG00000281641	NA	NA	rs1493935-A	rs1493935	0	1493935	intron_variant	0	0.6692	1e-09	9		0.023133	[0.016-0.031] unit increase	Affymetrix [~ 2500000] (imputed)	N
14	rs3103970	8	119872998	rs1353171	2019-01-28	30598549	Morris JA	2018-12-31	Nat Genet	www.ncbi.nlm.nih.gov/pubmed/30598549	An atlas of genetic influences on osteoporosis in humans and mice.	Heel bone mineral density	426,824 British ancestry individuals	NA	8q24.12	TNFRSF11B	SAMD12-AS1			ENSG00000281641	NA	NA	rs1353171-G	rs1353171	0	1353171	intron_variant	0	0.328292	7e-15	14.1549		0.015752	[0.012-0.02] unit decrease	NR [13737936] (imputed)	N
14	rs3134049	8	119923873	rs4355801	2008-06-10	18455228	Richards JB	2008-04-29	Lancet	www.ncbi.nlm.nih.gov/pubmed/18455228	Bone mineral density, osteoporosis, and osteoporotic fractures: a genome-wide association study.	Bone mineral density	2,094 European ancestry female individuals	6,463 European ancestry individuals	8q24.12	TNFRSF11B	SAMD12-AS1 - TNFRSF11B	ENSG00000281641	ENSG00000164761		5479	11923	rs4355801-A	rs4355801	0	4355801	regulatory_region_variant	1	0.53	8e-10	9.09691		0.09	[NR] SD decrease	Illumina [314075]	N
14	rs7825904	8	119926989	rs4876868	2021-04-27	32929176	Feng GJ	2020-09-14	J Hum Genet	www.ncbi.nlm.nih.gov/pubmed/32929176	Identification of pleiotropic loci underlying hip bone mineral density and trunk lean mass.	Bone mineral density	8,508 European ancestry individuals, 1,539 Han Chinese ancestry individuals, 843 African American individuals, 445 Hispanic individuals	215,234 European ancestry individuals	8q24.12	NR	SAMD12-AS1 - TNFRSF11B	ENSG00000281641	ENSG00000164761		8595	8807	rs4876868-A	rs4876868	0	4876868	regulatory_region_variant	1	0.18	9e-10	9.04576		0.014	[0.01-0.018] unit decrease	Affymetrix [12061510] (imputed)	N
14	rs7825904	8	119926989	rs4876868	2021-01-06	32963334	Wei XT	2020-09-22	Eur J Hum Genet	www.ncbi.nlm.nih.gov/pubmed/32963334	Pleiotropic genomic variants at 17q21.31 associated with bone mineral density and body fat mass: a bivariate genome-wide association analysis.	Bone mineral density (hip)	10,070 European ancestry individuals, 1,623 Han Chinese ancestry individuals, 843 African American individuals, 445 Hispanic individuals	NA	8q24.12	NR	SAMD12-AS1 - TNFRSF11B	ENSG00000281641	ENSG00000164761		8595	8807	rs4876868-?	rs4876868	0	4876868	regulatory_region_variant	1		1e-10	10		0.1	[0.061-0.139] unit increase	Affymetrix, Illumina [2374420] (imputed)	N
14	rs3134049	8	119932741	rs72680380	2020-09-21	32888493	Chen MH	2020-09-01	Cell	www.ncbi.nlm.nih.gov/pubmed/32888493	Trans-ethnic and Ancestry-Specific Blood-Cell Genetics in 746,667 Individuals from 5 Global Populations.	Lymphocyte count	643,370 African American or Afro-Caribbean, African ancestry, European ancestry, East Asian ancestry, Hispanic or Latin American and South Asian ancestry individuals	NA	8q24.12	NR	SAMD12-AS1 - TNFRSF11B	ENSG00000281641	ENSG00000164761		14347	3055	rs72680380-A	rs72680380	0	72680380	intergenic_variant	1	0.431449	4e-12	11.3979		NA		Affymetrix, Illumina [23472807] (imputed)	N
14	rs3134049	8	119941277	rs4876869	2022-05-31	33875891	Smith SM	2021-04-19	Nat Neurosci	www.ncbi.nlm.nih.gov/pubmed/33875891	An expanded set of genome-wide association studies of brain imaging phenotypes in UK Biobank.	IDP dMRI TBSS MD Corticospinal tract R	20,860 British ancestry individuals	10,496 British ancestry individuals	8q24.12		TNFRSF11B			ENSG00000164761	NA	NA	rs4876869-G	rs4876869	0	4876869	non_coding_transcript_exon_variant	0	0.468	1e-08	8		0.056	[0.036-0.076] unit decrease	Affymetrix [17103079] (imputed)	N
14	rs3134049	8	119946656	rs7010267	2018-03-05	29304378	Medina-Gomez C	2018-01-04	Am J Hum Genet	www.ncbi.nlm.nih.gov/pubmed/29304378	Life-Course Genome-wide Association Study Meta-analysis of Total Body BMD and Assessment of Age-Specific Effects.	Total body bone mineral density (age 45-60)	18,805 European individuals	NA	8q24.12	NR	TNFRSF11B			ENSG00000164761	NA	NA	rs7010267-A	rs7010267	0	7010267	intron_variant	0	0.4438	3e-15	14.5229		0.0838	unit increase	Affymetrix, Illumina [~ 23700000] (imputed)	N
14	rs3134049	8	119952750	rs6469788	2021-06-09	33972514	Pazoki R	2021-05-10	Nat Commun	www.ncbi.nlm.nih.gov/pubmed/33972514	Genetic analysis in European ancestry individuals identifies 517 loci associated with liver enzymes.	Liver enzyme levels (alkaline phosphatase)	437,438 European ancestry individuals	315,572 European ancestry individuals	8q24.12	TNFRSF11B	TNFRSF11B			ENSG00000164761	NA	NA	rs6469788-A	rs6469788	0	6469788	intron_variant	0	0.455536	4e-128	127.398		0.00543394	[0.005-0.0059] unit decrease	Affymetrix [13995440] (imputed)	N
14	rs3134049	8	119955111	rs6415470	2021-12-14	34594039	Sakaue S	2021-09-30	Nat Genet	www.ncbi.nlm.nih.gov/pubmed/34594039	A cross-population atlas of genetic associations for 220 human phenotypes.	Serum alkaline phosphatase levels	344,292 European ancestry individuals, 118,886 East Asian ancestry individuals	NA	8q24.12		TNFRSF11B			ENSG00000164761	NA	NA	rs6415470-A	rs6415470	0	6415470	intron_variant	0	NR	6e-113	112.222		0.0463	[0.042-0.05] unit increase	Affymetrix, Illumina [20533886] (imputed)	N
14	rs3134049	8	119959925	rs11573824	2018-07-28	29403010	Kanai M	2018-02-05	Nat Genet	www.ncbi.nlm.nih.gov/pubmed/29403010	Genetic analysis of quantitative traits in the Japanese population links cell types to complex human diseases.	Serum alkaline phosphatase levels	105,030 Japanese ancestry individuals	NA	8q24.12	TNFRSF11B	TNFRSF11B			ENSG00000164761	NA	NA	rs11573824-?	rs11573824	0	11573824	intron_variant	0	NR	2e-22	21.699		0.04675	[0.037-0.056] unit increase novel	Illumina [6108953] (imputed)	N
14	rs3134049	8	119959925	rs11573824	2021-02-19	33547301	Chen VL	2021-02-05	Nat Commun	www.ncbi.nlm.nih.gov/pubmed/33547301	Genome-wide association study of serum liver enzymes implicates diverse metabolic and liver pathology.	Serum alkaline phosphatase levels	390,964 European ancestry individuals	105,030 East Asian ancestry individuals	8q24.12	TNFRSF11B	TNFRSF11B			ENSG00000164761	NA	NA	rs11573824-T	rs11573824	0	11573824	intron_variant	0	0.54	1e-84	84		19.5	z-score increase	Affymetrix [4311822] (imputed)	N
14	rs3134049	8	119960661	rs6469789	2021-12-14	34594039	Sakaue S	2021-09-30	Nat Genet	www.ncbi.nlm.nih.gov/pubmed/34594039	A cross-population atlas of genetic associations for 220 human phenotypes.	Serum alkaline phosphatase levels	118,886 East Asian ancestry individuals	NA	8q24.12		TNFRSF11B			ENSG00000164761	NA	NA	rs6469789-G	rs6469789	0	6469789	intron_variant	0	0.709693	5e-26	25.301		0.0449373	[0.037-0.053] unit increase	Illumina [13474352] (imputed)	N
14	rs3134049	8	119963547	rs10955915	2022-08-04	35505052	Fan CC	2022-05-03	Nat Commun	www.ncbi.nlm.nih.gov/pubmed/35505052	Multivariate genome-wide association study on tissue-sensitive diffusion metrics highlights pathways that shape the human brain.	Whole brain restricted directional diffusion (multivariate analysis)	23,543 European ancestry individuals	11,555 European ancestry individuals, 3,030 non-European ancestry individuals	8q24.12		TNFRSF11B			ENSG00000164761	NA	NA	rs10955915-?	rs10955915	0	10955915	intron_variant	0	NR	1e-17	17	(EA)	NA		NR [NR] (imputed)	N
14	rs3134058	8	119964283	rs2073617	2018-01-29	29198719	Shaffer JR	2017-11-30	Am J Hum Genet	www.ncbi.nlm.nih.gov/pubmed/29198719	Multiethnic GWAS Reveals Polygenic Architecture of Earlobe Attachment.	Lobe attachment (rater-scored or self-reported)	66,741 European ancestry individuals, 5,062 Hispanic individuals, 2,857 Han Chinese ancestry individuals	NA	8q24.12	NR	TNFRSF11B - RNU6-12P	ENSG00000164761	ENSG00000207334		159	24469	rs2073617-?	rs2073617	0	2073617	upstream_gene_variant	1	NR	3e-06	5.52288		NA		Illumina [at least 7383741] (imputed)	N
14	rs3134058	8	119964283	rs2073617	2018-01-30	29273806	Demenais F	2017-12-22	Nat Genet	www.ncbi.nlm.nih.gov/pubmed/29273806	Multiancestry association study identifies new asthma risk loci that colocalize with immune-cell enhancer marks.	Asthma	19,954 European ancestry cases, 107,715 European ancestry controls, 2,149 African ancestry cases, 6,055 African ancestry controls, 1,239 Japanese ancestry cases, 3,976 Japanese ancestry controls, 606 Latino cases, 792 Latino controls	NA	8q24.12	TNFRSF11B, SAMD12, COLEC10	TNFRSF11B - RNU6-12P	ENSG00000164761	ENSG00000207334		159	24469	rs2073617-A	rs2073617	0	2073617	upstream_gene_variant	1	0.37	5e-06	5.30103	(Latino)	1.46	[1.24鈥1.71]	Affymetrix, Illumina, Perlegen [2831075] (imputed)	N
14	rs3134058	8	119964283	rs2073617	2022-11-16	34791242	Knol MJ	2021-11-15	Hum Mol Genet	www.ncbi.nlm.nih.gov/pubmed/34791242	Genetic architecture of orbital telorism.	Orbital telorism	34,130 European ancestry individuals	NA	8q24.12		TNFRSF11B - RNU6-12P	ENSG00000164761	ENSG00000207334		159	24469	rs2073617-?	rs2073617	0	2073617	upstream_gene_variant	1	NR	3e-11	10.5229		0.1428	[0.1-0.18] unit increase	Affymetrix, Illumina [NR] (imputed)	N
14	rs3134049	8	119968975	rs4242592	2020-02-18	31666285	Olafsson S	2019-10-30	Cancer Epidemiol Biomarkers Prev	www.ncbi.nlm.nih.gov/pubmed/31666285	Common and rare sequence variants influencing tumor biomarkers in blood.	Serum alkaline phosphatase levels	162,774 Icelandic ancestry individuals	NA	8q24.12	TNFRSF11B	TNFRSF11B - RNU6-12P	ENSG00000164761	ENSG00000207334		4851	19777	rs4242592-T	rs4242592	0	4242592	intergenic_variant	1	0.479	3e-10	9.52288		0.03	[0.03-0.02] unit decrease	Illumina [NR] (imputed)	N
14	rs1825512	8	119976256	rs1485303	2020-02-27	31170332	Zheng J	2019-08-02	J Bone Miner Res	www.ncbi.nlm.nih.gov/pubmed/31170332	Mendelian Randomization Analysis Reveals a Causal Influence of Circulating Sclerostin Levels on Bone Mineral Density and Fractures.	Serum sclerostin levels	10,584 European ancestry individuals	NA	8q24.12	TNFRSF11B	TNFRSF11B - RNU6-12P	ENSG00000164761	ENSG00000207334		12132	12496	rs1485303-G	rs1485303	0	1485303	intergenic_variant	1	0.568	8e-08	7.09691		0.074	[0.047-0.101] NR increase	NR [5245208] (imputed)	N
14	rs1825512	8	119976256	rs1485303	2019-01-31	27476799	Nielson CM	2016-09-06	J Bone Miner Res	www.ncbi.nlm.nih.gov/pubmed/27476799	Novel Genetic Variants Associated With Increased Vertebral Volumetric BMD, Reduced Vertebral Fracture Risk, and Increased Expression of SLC1A3 and EPHB2.	Lumbar spine bone mineral density (trabecular)	12,287 European ancestry individuals	2,987 individuals	8q24.12	TNFRSF11B	TNFRSF11B - RNU6-12P	ENSG00000164761	ENSG00000207334		12132	12496	rs1485303-A	rs1485303	0	1485303	intergenic_variant	1	0.44	5e-09	8.30103		0.057	[0.033-0.081] unit decrease	Affymetrix, Illumina [up to 37790451] (imputed)	N
14	rs1825512	8	119976256	rs1485303	2019-01-31	27476799	Nielson CM	2016-09-06	J Bone Miner Res	www.ncbi.nlm.nih.gov/pubmed/27476799	Novel Genetic Variants Associated With Increased Vertebral Volumetric BMD, Reduced Vertebral Fracture Risk, and Increased Expression of SLC1A3 and EPHB2.	Lumbar spine bone mineral density (integral)	11,080 European ancestry individuals	NA	8q24.12	TNFRSF11B	TNFRSF11B - RNU6-12P	ENSG00000164761	ENSG00000207334		12132	12496	rs1485303-A	rs1485303	0	1485303	intergenic_variant	1	0.44	8e-06	5.09691		0.054	[0.03-0.078] unit decrease	Affymetrix, Illumina [up to 2659730] (imputed)	N
14	rs3134049	8	119977792	rs2062375	2010-07-04	20548944	Hsu YH	2010-06-10	PLoS Genet	www.ncbi.nlm.nih.gov/pubmed/20548944	An integration of genome-wide association study and gene expression profiling to prioritize the discovery of novel susceptibility Loci for osteoporosis-related traits.	Osteoporosis-related phenotypes	2,038 European ancestry female individuals, 1,531 European ancestry male individuals	5,595 European ancestry female individuals, 2,126 European ancestry male individuals	8q24.12	TNFRSF11B	TNFRSF11B - RNU6-12P	ENSG00000164761	ENSG00000207334		13668	10960	rs2062375-G	rs2062375	0	2062375	intergenic_variant	1	0.45	3e-11	10.5229	(LS BMD, women)	0.14	[NR] g/cm2 increase	Affymetrix [433510]	N
14	rs3134049	8	119980069	rs6992497	2021-03-22	33339817	Nielsen JB	2020-12-18	Nat Commun	www.ncbi.nlm.nih.gov/pubmed/33339817	Loss-of-function genomic variants highlight potential therapeutic targets for cardiovascular disease.	Serum alkaline phosphatase levels	76,081 European ancestry individuals, 127,395 Japanese ancestry individuals	NA	8q24.12	COLEC10	TNFRSF11B - RNU6-12P	ENSG00000164761	ENSG00000207334		15945	8683	rs6992497-?	rs6992497	0	6992497	intergenic_variant	1		1e-27	27		0.0463	[0.038-0.055] unit increase	Illumina [31500000] (imputed)	N
14	rs3134049	8	119980069	rs6992497	2022-02-15	35078996	Gudjonsson A	2022-01-25	Nat Commun	www.ncbi.nlm.nih.gov/pubmed/35078996	A genome-wide association study of serum proteins reveals shared loci with common diseases.	Serum levels of protein SOST	5,367 Icelandic ancestry individuals	NA	8q24.12		TNFRSF11B - RNU6-12P	ENSG00000164761	ENSG00000207334		15945	8683	rs6992497-A	rs6992497	0	6992497	intergenic_variant	1	0.4709	3e-19	18.5229		0.143939	[0.11-0.18] unit increase	Illumina [7506463] (imputed)	N
14	rs13264172	8	120007395	rs1485307	2022-11-16	34791242	Knol MJ	2021-11-15	Hum Mol Genet	www.ncbi.nlm.nih.gov/pubmed/34791242	Genetic architecture of orbital telorism.	Orbital telorism	34,130 European ancestry individuals	NA	8q24.12		RNU6-12P - COLEC10	ENSG00000207334	ENSG00000184374		18537	296	rs1485307-?	rs1485307	0	1485307	upstream_gene_variant	1	NR	3e-11	10.5229		0.1421	[0.1-0.18] unit decrease	Affymetrix, Illumina [NR] (imputed)	N
14	rs10955919	8	120007420	rs2062377	2009-10-16	19801982	Rivadeneira F	2009-10-04	Nat Genet	www.ncbi.nlm.nih.gov/pubmed/19801982	Twenty bone-mineral-density loci identified by large-scale meta-analysis of genome-wide association studies.	Bone mineral density (spine)	19,195 European ancestry individuals	NA	8q24.12	TNFRSF11B	RNU6-12P - COLEC10	ENSG00000207334	ENSG00000184374		18562	271	rs2062377-T	rs2062377	0	2062377	regulatory_region_variant	1	0.44	4e-16	15.3979		0.09	[0.07-0.11] s.d. increase	Affymetrix, Illumina [2543686] (imputed)	N
14	rs10955919	8	120007420	rs2062377	2013-05-21	23437003	Paternoster L	2013-02-21	PLoS Genet	www.ncbi.nlm.nih.gov/pubmed/23437003	Genetic determinants of trabecular and cortical volumetric bone mineral densities and bone microstructure.	Bone mineral density	up to 5,878 European ancestry individuals	up to 1,052 European ancestry individuals	8q24.12	TNFRSF11B	RNU6-12P - COLEC10	ENSG00000207334	ENSG00000184374		18562	271	rs2062377-A	rs2062377	0	2062377	regulatory_region_variant	1	0.57	1e-07	7	(Cortical vBMD)	0.08	[0.041-0.119] unit decrease	Illumina [2401124] (imputed)	N
14	rs10955919	8	120007420	rs2062377	2013-04-11	22504420	Estrada K	2012-04-15	Nat Genet	www.ncbi.nlm.nih.gov/pubmed/22504420	Genome-wide meta-analysis identifies 56 bone mineral density loci and reveals 14 loci associated with risk of fracture.	Lumbar spine bone mineral density	Up to 32,961 European and East Asian ancestry individuals	Up to 50,933 European and East Asian ancestry individuals	8q24.12	TNFRSF11B	RNU6-12P - COLEC10	ENSG00000207334	ENSG00000184374		18562	271	rs2062377-A	rs2062377	0	2062377	regulatory_region_variant	1	0.57	3e-39	38.5229		0.08	[NR] unit decrease	Affymetrix, Illumina [~ 2500000] (imputed)	N
14	rs10955919	8	120008274	rs4567065	2022-04-13	34673960	Greenbaum J	2021-10-21	Hum Mol Genet	www.ncbi.nlm.nih.gov/pubmed/34673960	A multi-ethnic whole genome sequencing study to identify novel loci for bone mineral density.	Bone mineral density (spine)	1,123 African American males, 12,382 European ancestry males, 768 Hispanic males	NA	8q24.12		COLEC10			ENSG00000184374	NA	NA	rs4567065-?	rs4567065	0	4567065	intron_variant	0	NR	1e-08	8		NA		NR [NR] (imputed)	N
14	rs13264172	8	120012700	rs11995824	2018-03-05	29304378	Medina-Gomez C	2018-01-04	Am J Hum Genet	www.ncbi.nlm.nih.gov/pubmed/29304378	Life-Course Genome-wide Association Study Meta-analysis of Total Body BMD and Assessment of Age-Specific Effects.	Total body bone mineral density	56,284 European ancestry individuals, up to 1,333 African American individuals, up to 9,328 admixed individuals	NA	8q24.12	NR	COLEC10			ENSG00000184374	NA	NA	rs11995824-C	rs11995824	0	11995824	intron_variant	0	0.4319	1e-31	31		0.0675	unit increase	Affymetrix, Illumina [~ 23700000] (imputed)	N
14	rs13264172	8	120012700	rs11995824	2018-03-05	29304378	Medina-Gomez C	2018-01-04	Am J Hum Genet	www.ncbi.nlm.nih.gov/pubmed/29304378	Life-Course Genome-wide Association Study Meta-analysis of Total Body BMD and Assessment of Age-Specific Effects.	Total body bone mineral density	56,284 European ancestry individuals, up to 1,333 African American individuals, up to 9,328 admixed individuals	NA	8q24.12	NR	COLEC10			ENSG00000184374	NA	NA	rs11995824-C	rs11995824	0	11995824	intron_variant	0	0.4416	5e-32	31.301	(European)	0.074	unit increase	Affymetrix, Illumina [~ 23700000] (imputed)	N
14	rs13264172	8	120012700	rs11995824	2018-03-05	29304378	Medina-Gomez C	2018-01-04	Am J Hum Genet	www.ncbi.nlm.nih.gov/pubmed/29304378	Life-Course Genome-wide Association Study Meta-analysis of Total Body BMD and Assessment of Age-Specific Effects.	Total body bone mineral density (age over 60)	22,504 European ancestry and African American individuals	NA	8q24.12	NR	COLEC10			ENSG00000184374	NA	NA	rs11995824-C	rs11995824	0	11995824	intron_variant	0	0.4289	3e-16	15.5229		0.0806	unit increase	Affymetrix, Illumina [~ 23700000] (imputed)	N
14	rs13264172	8	120012700	rs11995824	2009-10-16	19801982	Rivadeneira F	2009-10-04	Nat Genet	www.ncbi.nlm.nih.gov/pubmed/19801982	Twenty bone-mineral-density loci identified by large-scale meta-analysis of genome-wide association studies.	Bone mineral density (hip)	19,195 European ancestry individuals	NA	8q24.12	TNFRSF11B	COLEC10			ENSG00000184374	NA	NA	rs11995824-G	rs11995824	0	11995824	intron_variant	0	0.55	7e-09	8.1549		0.07	[0.05-0.09] s.d. decrease	Affymetrix, Illumina [2543686] (imputed)	N
14	rs13264172	8	120012700	rs11995824	2022-04-13	34673960	Greenbaum J	2021-10-21	Hum Mol Genet	www.ncbi.nlm.nih.gov/pubmed/34673960	A multi-ethnic whole genome sequencing study to identify novel loci for bone mineral density.	Bone mineral density (femoral neck)	2,948 African American individuals, 39,107 European ancestry individuals, 2,451 Hispanic individuals	NA	8q24.12		COLEC10			ENSG00000184374	NA	NA	rs11995824-?	rs11995824	0	11995824	intron_variant	0	NR	2e-16	15.699		NA		NR [15500000] (imputed)	N
14	rs13264172	8	120012861	rs13264172	2018-07-04	29499414	Pei YF	2018-02-27	Bone	www.ncbi.nlm.nih.gov/pubmed/29499414	Joint study of two genome-wide association meta-analyses identified 20p12.1 and 20q13.33 for bone mineral density.	Lumbar spine bone mineral density	up to 4,692 European ancestry individuals, up to 1,539 Han Chinese ancestry individuals, up to 849 African American individuals, up to 446 Hispanic individuals, 2,882 European ancestry whole-genome sequenced individuals, 3,549 European ancestry whole-exome sequenced individuals, 26,534 European ancestry non-array genotype imputed individuals	NA	8q24.12	TNFRSF11B	COLEC10			ENSG00000184374	NA	NA	rs13264172-A	rs13264172	0	13264172	intron_variant	0	0.50513	3e-25	24.5229		0.0812	[0.066-0.096] unit decrease	Affymetrix, Illumina [7998108] (imputed)	N
14	rs13264172	8	120012861	rs13264172	2018-07-04	29499414	Pei YF	2018-02-27	Bone	www.ncbi.nlm.nih.gov/pubmed/29499414	Joint study of two genome-wide association meta-analyses identified 20p12.1 and 20q13.33 for bone mineral density.	Femoral neck bone mineral density	up to 4,692 European ancestry individuals, up to 1,539 Han Chinese ancestry individuals, up to 849 African American individuals, up to 446 Hispanic individuals, 2,882 European ancestry whole-genome sequenced individuals, 3,549 European ancestry whole-exome sequenced individuals, 26,534 European ancestry non-array genotype imputed individuals	NA	8q24.12	TNFRSF11B	COLEC10			ENSG00000184374	NA	NA	rs13264172-A	rs13264172	0	13264172	intron_variant	0	0.50513	1e-16	16		0.0571	[0.044-0.071] unit decrease	Affymetrix, Illumina [7998108] (imputed)	N
14	rs13264172	8	120012861	rs13264172	2022-04-13	34673960	Greenbaum J	2021-10-21	Hum Mol Genet	www.ncbi.nlm.nih.gov/pubmed/34673960	A multi-ethnic whole genome sequencing study to identify novel loci for bone mineral density.	Bone mineral density (femoral neck)	1,123 African American males, 12,382 European ancestry males, 768 Hispanic males	NA	8q24.12		COLEC10			ENSG00000184374	NA	NA	rs13264172-?	rs13264172	0	13264172	intron_variant	0	NR	1e-08	8		NA		NR [NR] (imputed)	N
14	rs3134049	8	120013090	rs13264791	2022-08-04	35505052	Fan CC	2022-05-03	Nat Commun	www.ncbi.nlm.nih.gov/pubmed/35505052	Multivariate genome-wide association study on tissue-sensitive diffusion metrics highlights pathways that shape the human brain.	Whole brain restricted isotropic diffusion (multivariate analysis)	23,543 European ancestry individuals	11,555 European ancestry individuals, 3,030 non-European ancestry individuals	8q24.12		COLEC10			ENSG00000184374	NA	NA	rs13264791-?	rs13264791	0	13264791	intron_variant	0	NR	4e-31	30.3979	(EA)	NA		NR [NR] (imputed)	N
14	rs13264172	8	120013276	rs4424296	2014-07-20	24249740	Zhang L	2013-11-17	Hum Mol Genet	www.ncbi.nlm.nih.gov/pubmed/24249740	Multistage genome-wide association meta-analyses identified two new loci for bone mineral density.	Bone mineral density	5,833 European ancestry females, 2,639 European ancestry males, 784 Han Chinese ancestry females, 763 Han Chinese ancestry males, 712 African American females, 409 Hispanic females	7,010 European ancestry females, 3,772 European ancestry males, 2,980 East Asian ancestry females, 2,159 East Asian ancestry males	8q24.12	TNFRSF11B	COLEC10			ENSG00000184374	NA	NA	rs4424296-?	rs4424296	0	4424296	intron_variant	0	NR	9e-14	13.0458	(spine)	NA		Affymetrix, Illumina [5842825] (imputed)	N
14	rs13264172	8	120013469	rs4335155	2020-02-05	31666681	Zhao B	2019-10-30	Mol Psychiatry	www.ncbi.nlm.nih.gov/pubmed/31666681	Large-scale GWAS reveals genetic architecture of brain white matter microstructure and genetic overlap with cognitive and mental health traits (n鈥=鈥17,706).	White matter microstructure (radial diusivities)	17,706 European ancestry individuals	NA	8q24.12	NR	COLEC10			ENSG00000184374	NA	NA	rs4335155-?	rs4335155	0	4335155	intron_variant	0		2e-08	7.69897	(Corticospinal tract )	NA		NR [8955960] (imputed)	N
14	rs13264172	8	120013469	rs4335155	2022-04-13	34673960	Greenbaum J	2021-10-21	Hum Mol Genet	www.ncbi.nlm.nih.gov/pubmed/34673960	A multi-ethnic whole genome sequencing study to identify novel loci for bone mineral density.	Bone mineral density (spine)	2,948 African American individuals, 39,107 European ancestry individuals, 2,451 Hispanic individuals	NA	8q24.12		COLEC10			ENSG00000184374	NA	NA	rs4335155-?	rs4335155	0	4335155	intron_variant	0	NR	2e-26	25.699		NA		NR [15500000] (imputed)	N
14	rs13264172	8	120013469	rs4335155	2022-04-13	34673960	Greenbaum J	2021-10-21	Hum Mol Genet	www.ncbi.nlm.nih.gov/pubmed/34673960	A multi-ethnic whole genome sequencing study to identify novel loci for bone mineral density.	Bone mineral density (spine)	1,825 African American females, 26,724 European ancestry females, 1,683 Hispanic females	NA	8q24.12		COLEC10			ENSG00000184374	NA	NA	rs4335155-?	rs4335155	0	4335155	intron_variant	0	NR	9e-21	20.0458		NA		NR [NR] (imputed)	N
14	rs13264172	8	120026562	rs1586274	2018-10-18	30048462	Kim SK	2018-07-26	PLoS One	www.ncbi.nlm.nih.gov/pubmed/30048462	Identification of 613 new loci associated with heel bone mineral density and a polygenic risk score for bone mineral density, osteoporosis and fracture.	Heel bone mineral density	394,929 European ancestry individuals	NA	8q24.12		COLEC10			ENSG00000184374	NA	NA	rs1586274-?	rs1586274	0	1586274	intron_variant	0	NR	2e-10	9.69897		0.0121022	[0.008-0.0162] unit increase	Affymetrix [20259828] (imputed)	N
14	rs13264172	8	120026562	rs1586274	2021-01-22	33097703	Surakka I	2020-10-23	Nat Commun	www.ncbi.nlm.nih.gov/pubmed/33097703	MEPE loss-of-function variant associates with decreased bone mineral density and increased fracture risk.	Ultradistal forearm bone mineral density	21,907 European ancestry individuals	NA	8q24.12	NR	COLEC10			ENSG00000184374	NA	NA	rs1586274-?	rs1586274	0	1586274	intron_variant	0	0.522378	3e-06	5.52288		0.049921	[0.029-0.071] SD units increase	Illumina [11603265] (imputed)	N
14	rs10955919	8	120044829	rs6469804	2008-06-20	18445777	Styrkarsdottir U	2008-04-29	N Engl J Med	www.ncbi.nlm.nih.gov/pubmed/18445777	Multiple genetic loci for bone mineral density and fractures.	Bone mineral density (spine)	5,861 European ancestry individuals	7,925 European ancestry individuals	8q24.12	OPG	COLEC10			ENSG00000184374	NA	NA	rs6469804-A	rs6469804	0	6469804	intron_variant	0	0.51	7e-15	14.1549		0.12	[0.09-0.15] s.d. decrease	Illumina [301019]	N
14	rs4380972	8	120050081	rs4380972	2020-01-09	23823483	Rhee EP	2013-07-02	Cell Metab	www.ncbi.nlm.nih.gov/pubmed/23823483	A genome-wide association study of the human metabolome in a community-based cohort.	Metabolite levels	2,076 European ancestry individuals	NA	8q24.12	TNFRSF11B	COLEC10			ENSG00000184374	NA	NA	rs4380972-?	rs4380972	0	4380972	intron_variant	0	NR	3e-06	5.52288	(CE 20:4)	0.230227	[0.13-0.33] unit increase	Affymetrix [at least 2500000] (imputed)	N
14	rs13264172	8	120052238	rs6993813	2008-06-20	18445777	Styrkarsdottir U	2008-04-29	N Engl J Med	www.ncbi.nlm.nih.gov/pubmed/18445777	Multiple genetic loci for bone mineral density and fractures.	Bone mineral density (hip)	5,861 European ancestry individuals	7,925 European ancestry individuals	8q24.12	OPG	COLEC10			ENSG00000184374	NA	NA	rs6993813-C	rs6993813	0	6993813	intron_variant	0	0.5	3e-11	10.5229		0.09	[0.07-0.12] s.d. decrease	Illumina [301019]	N
14	rs1485300	8	120082104	rs1485299	2022-07-01	35361970	Okbay A	2022-03-31	Nat Genet	www.ncbi.nlm.nih.gov/pubmed/35361970	Polygenic prediction of educational attainment within and between families from genome-wide association analyses in 3 million individuals.	Educational attainment	3,037,499 European ancestry individuals	NA	8q24.12		COLEC10			ENSG00000184374	NA	NA	rs1485299-T	rs1485299	0	1485299	intron_variant	0	0.3229	5e-13	12.301		0.00808851	[0.0059-0.0103] unit decrease	Illumina [10675380] (imputed)	N
14	rs1485300	8	120082253	rs1485300	2018-10-19	30038396	Lee JJ	2018-07-23	Nat Genet	www.ncbi.nlm.nih.gov/pubmed/30038396	Gene discovery and polygenic prediction from a genome-wide association study of educational attainment in 1.1 million individuals.	Educational attainment (years of education)	up to 1,131,881 European ancestry individuals	NA	8q24.12		COLEC10			ENSG00000184374	NA	NA	rs1485300-C	rs1485300	0	1485300	intron_variant	0	0.6682	1e-10	10		0.0098	[0.0069-0.0127] unit increase	Affymetrix, Illumina [10000000] (imputed)	N
14	rs1485300	8	120082941	rs13259300	2021-05-26	34012112	Chiou J	2021-05-19	Nature	www.ncbi.nlm.nih.gov/pubmed/34012112	Interpreting type 1 diabetes risk with genetics and single-cell epigenomics.	Type 1 diabetes	18,942 European ancestry cases, 501,638 European ancestry controls	NA	8q24.12	COLEC10	COLEC10			ENSG00000184374	NA	NA	rs13259300-C	rs13259300	0	13259300	intron_variant	0	0.598278	3e-10	9.52288		0.0921915	[0.063-0.121] unit decrease	Affymetrix, Illumina [62116689] (imputed)	N
14	rs1485300	8	120082971	rs13261635	2019-10-21	31174203	Liyanage UE	2019-06-07	Hum Mol Genet	www.ncbi.nlm.nih.gov/pubmed/31174203	Combined analysis of keratinocyte cancers identifies novel genome-wide loci.	Keratinocyte cancer (MTAG)	at least 18,538 European ancestry cases, at least 340,302 European ancestry controls	NA	8q24.12	RP11-278I4.2	COLEC10			ENSG00000184374	NA	NA	rs13261635-C	rs13261635	0	13261635	intron_variant	0	0.662974	1e-08	8		1.05263	[1.03-1.08]	Affymetrix [7600000] (imputed)	N
14	rs1485300	8	120082971	rs13261635	2019-10-21	31174203	Liyanage UE	2019-06-07	Hum Mol Genet	www.ncbi.nlm.nih.gov/pubmed/31174203	Combined analysis of keratinocyte cancers identifies novel genome-wide loci.	Basal cell carcinoma	31,787 European ancestry cases, 619,351 European ancestry controls	NA	8q24.12	RP11-278I4.2	COLEC10			ENSG00000184374	NA	NA	rs13261635-C	rs13261635	0	13261635	intron_variant	0	0.687157	8e-11	10.0969		1.06383	[1.04-1.09]	Affymetrix, Illumina [up to 9061544] (imputed)	N
14	rs1485300	8	120082971	rs13261635	2018-11-12	30038396	Lee JJ	2018-07-23	Nat Genet	www.ncbi.nlm.nih.gov/pubmed/30038396	Gene discovery and polygenic prediction from a genome-wide association study of educational attainment in 1.1 million individuals.	Educational attainment (MTAG)	1,311,438 European ancestry individuals	NA	8q24.12	Intergenic	COLEC10			ENSG00000184374	NA	NA	rs13261635-T	rs13261635	0	13261635	intron_variant	0	0.332	3e-11	10.5229	(MTAG)	0.0093	[0.0066-0.012] unit decrease	Affymetrix, Illumina [7100000] (imputed)	N
14	rs4537331	8	120100589	rs17179200	2021-06-29	33462484	Sinnott-Armstrong N	2021-01-18	Nat Genet	www.ncbi.nlm.nih.gov/pubmed/33462484	Genetics of 35 blood and urine biomarkers in the UK Biobank.	Serum alkaline phosphatase levels	342,535 European ancestry individuals, 6,019 African ancestry individuals, 7,337 South Asian ancestry individuals	NA	8q24.12	NR	COLEC10			ENSG00000184374	NA	NA	rs17179200-G	rs17179200	0	17179200	intron_variant	0	NR	3e-11	10.5229		0.0249	[0.018-0.032] unit increase	Affymetrix [9000000] (imputed)	N
14	rs202017646	8	120112818	rs72682433	2020-10-08	32769997	Zhou W	2020-08-07	Nat Commun	www.ncbi.nlm.nih.gov/pubmed/32769997	GWAS of thyroid stimulating hormone highlights pleiotropic effects and inverse association with thyroid cancer.	Thyroid stimulating hormone levels	119,715 European ancestry individuals	NA	8q24.12	COLEC10	COLEC10			ENSG00000184374	NA	NA	rs72682433-C	rs72682433	0	72682433	intron_variant	0	0.0973352	4e-08	7.39794		0.0419	[0.027-0.057] SD increase	Illumina [22400000] (imputed)	N
14	rs1485300	8	120197863	rs2468184	2020-10-23	32665545	van der Meer D	2020-07-14	Nat Commun	www.ncbi.nlm.nih.gov/pubmed/32665545	Understanding the genetic determinants of the brain with MOSTest.	Subcortical volume (MOSTest)	26,502 European ancestry individuals	NA	8q24.12	SLC12A8	MAL2			ENSG00000147676	NA	NA	rs2468184-?	rs2468184	0	2468184	intron_variant	0		3e-09	8.52288		NA		NR [7428630] (imputed)	N
14	rs1485300	8	120200702	rs2468186	2015-04-23	25080503	Kwan JS	2014-07-30	Hum Mol Genet	www.ncbi.nlm.nih.gov/pubmed/25080503	Meta-analysis of genome-wide association studies identifies two loci associated with circulating osteoprotegerin levels.	Osteoprotegerin levels	4,158 European ancestry males, 531 South Tyrol males, 4,253 European ancestry females, 692 South Tyrol females, 702 Han Chinese ancestry females	NA	8q24.12	COLEC10, MAL2, TNFRSF11B	MAL2			ENSG00000147676	NA	NA	rs2468186-T	rs2468186	0	2468186	intron_variant	0	0.623	8e-09	8.09691	(Female-specific)	0.04	[0.026-0.054] unit increase	Affymetrix, Illumina [up to 2544063] (imputed)	N
14	rs1485300	8	120212990	rs1425053	2015-04-23	25080503	Kwan JS	2014-07-30	Hum Mol Genet	www.ncbi.nlm.nih.gov/pubmed/25080503	Meta-analysis of genome-wide association studies identifies two loci associated with circulating osteoprotegerin levels.	Osteoprotegerin levels	4,158 European ancestry males, 531 South Tyrol males, 4,253 European ancestry females, 692 South Tyrol females, 702 Han Chinese ancestry females	NA	8q24.12	COLEC10, MAL2, TNFRSF11B	MAL2			ENSG00000147676	NA	NA	rs1425053-A	rs1425053	0	1425053	intron_variant	0	0.607	8e-15	14.0969	(Sex-combined)	0.037	[0.028-0.046] unit increase	Affymetrix, Illumina [up to 2544063] (imputed)	N
15	rs566405365	9	100740124	rs4743150	2018-01-29	29212778	van der Harst P	2017-12-06	Circ Res	www.ncbi.nlm.nih.gov/pubmed/29212778	Identification of 64 Novel Genetic Loci Provides an Expanded View on the Genetic Architecture of Coronary Artery Disease.	Coronary artery disease	88,192 cases, 162,544 controls	34,541 cases, 261,984 controls	9q22.33	ANP32B	HEMGN - ANP32B	ENSG00000136929	ENSG00000136938		32986	5499	rs4743150-T	rs4743150	0	4743150	intergenic_variant	1	0.2227	4e-06	5.39794		0.0355	[0.02-0.051] unit decrease	NR [8041861] (imputed)	N
15	rs566405365	9	100740124	rs4743150	2011-04-11	21378988	Coronary Artery Disease (C4D) Genetics Consortium	2011-03-06	Nat Genet	www.ncbi.nlm.nih.gov/pubmed/21378988	A genome-wide association study in Europeans and South Asians identifies five new loci for coronary artery disease.	Coronary heart disease	8,424 European ancestry cases, 7,268 European ancestry controls, 6,996 South Asian ancestry cases, 7,794 South Asian ancestry controls	18,049 European ancestry cases, 16,357 European ancestry controls, 3,359 South Asian ancestry cases, 2,828 South Asian ancestry controls	9q22.33	intergenic	HEMGN - ANP32B	ENSG00000136929	ENSG00000136938		32986	5499	rs4743150-?	rs4743150	0	4743150	intergenic_variant	1	NR	5e-06	5.30103		NA		Illumina [574919]	N
15	rs566405365	9	100740124	rs4743150	2020-09-18	32888494	Vuckovic D	2020-09-01	Cell	www.ncbi.nlm.nih.gov/pubmed/32888494	The Polygenic and Monogenic Basis of Blood Traits and Diseases.	Immature fraction of reticulocytes	408,112 British individuals	NA	9q22.33		HEMGN - ANP32B	ENSG00000136929	ENSG00000136938		32986	5499	rs4743150-T	rs4743150	0	4743150	intergenic_variant	1	0.220485	3e-24	23.5229		0.0274045	[0.022-0.033] unit decrease	Affymetrix [93095623] (imputed)	N
15	rs566405365	9	100740124	rs4743150	2019-02-08	30595370	Kichaev G	2018-12-27	Am J Hum Genet	www.ncbi.nlm.nih.gov/pubmed/30595370	Leveraging Polygenic Functional Enrichment to Improve GWAS Power.	Red blood cell count	approximately 445,000 European ancestry individuals	NA	9q22.33		HEMGN - ANP32B	ENSG00000136929	ENSG00000136938		32986	5499	rs4743150-?	rs4743150	0	4743150	intergenic_variant	1	NR	4e-33	32.3979		NA		NR [~ 8900000] (imputed)	N
15	rs566405365	9	100740124	rs4743150	2021-12-14	34594039	Sakaue S	2021-09-30	Nat Genet	www.ncbi.nlm.nih.gov/pubmed/34594039	A cross-population atlas of genetic associations for 220 human phenotypes.	Mean corpuscular volume	350,473 European ancestry individuals, 129,832 East Asian ancestry individuals	NA	9q22.33		HEMGN - ANP32B	ENSG00000136929	ENSG00000136938		32986	5499	rs4743150-T	rs4743150	0	4743150	intergenic_variant	1	NR	3e-42	41.5229		0.0359	[0.031-0.041] unit decrease	Affymetrix, Illumina [20535844] (imputed)	N
15	rs566405365	9	100740124	rs4743150	2021-12-14	34594039	Sakaue S	2021-09-30	Nat Genet	www.ncbi.nlm.nih.gov/pubmed/34594039	A cross-population atlas of genetic associations for 220 human phenotypes.	Mean corpuscular hemoglobin	350,472 European ancestry individuals, 128,028 East Asian ancestry individuals	NA	9q22.33		HEMGN - ANP32B	ENSG00000136929	ENSG00000136938		32986	5499	rs4743150-T	rs4743150	0	4743150	intergenic_variant	1	NR	8e-31	30.0969		0.0304	[0.025-0.035] unit decrease	Affymetrix, Illumina [20535878] (imputed)	N
15	rs566405365	9	100753123	rs4743151	2020-09-21	32888493	Chen MH	2020-09-01	Cell	www.ncbi.nlm.nih.gov/pubmed/32888493	Trans-ethnic and Ancestry-Specific Blood-Cell Genetics in 746,667 Individuals from 5 Global Populations.	Mean corpuscular hemoglobin	630,125 African American or Afro-Caribbean, African ancestry, European ancestry, East Asian ancestry, Hispanic or Latin American and South Asian ancestry individuals	NA	9q22.33	NR	ANP32B			ENSG00000136938	NA	NA	rs4743151-G	rs4743151	0	4743151	intron_variant	0	0.197365	2e-41	40.699		NA		Affymetrix, Illumina [20825802] (imputed)	N
15	rs566405365	9	100763455	rs112500293	2020-09-18	32888494	Vuckovic D	2020-09-01	Cell	www.ncbi.nlm.nih.gov/pubmed/32888494	The Polygenic and Monogenic Basis of Blood Traits and Diseases.	Eosinophil counts	408,112 British individuals	NA	9q22.33	ANP32B	ANP32B			ENSG00000136938	NA	NA	rs112500293-T	rs112500293	0	112500293	intron_variant	0	0.217684	7e-12	11.1549		0.0183938	[0.013-0.024] unit increase	Affymetrix [93095623] (imputed)	N
15	rs566405365	9	100763455	rs112500293	2020-09-21	32888493	Chen MH	2020-09-01	Cell	www.ncbi.nlm.nih.gov/pubmed/32888493	Trans-ethnic and Ancestry-Specific Blood-Cell Genetics in 746,667 Individuals from 5 Global Populations.	Eosinophil counts	474,237 European ancestry individuals	NA	9q22.33	NR	ANP32B			ENSG00000136938	NA	NA	rs112500293-T	rs112500293	0	112500293	intron_variant	0	0.217417	3e-10	9.52288		0.015637	[0.011-0.021] SD unit increase	Affymetrix, Illumina [50000174] (imputed)	N
15	rs566405365	9	100763455	rs112500293	2021-11-25	34033851	Cordell HJ	2021-05-22	J Hepatol	www.ncbi.nlm.nih.gov/pubmed/34033851	An international genome-wide meta-analysis of primary biliary cholangitis: novel risk loci and candidate drugs.	Primary biliary cholangitis	8,021 European ancestry cases, 16,489 European ancestry controls, 2,495 East Asian ancestry cases, 4,283 East Asian ancestry controls	NA	9q22.33		ANP32B			ENSG00000136938	NA	NA	rs112500293-T	rs112500293	0	112500293	intron_variant	0	NR	8e-09	8.09691		0.149507	[0.099-0.2] unit decrease	NR [2787054] (imputed)	N
15	rs566405365	9	100763455	rs112500293	2021-12-14	34594039	Sakaue S	2021-09-30	Nat Genet	www.ncbi.nlm.nih.gov/pubmed/34594039	A cross-population atlas of genetic associations for 220 human phenotypes.	Eosinophil counts	349,856 European ancestry individuals, 93,063 East Asian ancestry individuals	NA	9q22.33		ANP32B			ENSG00000136938	NA	NA	rs112500293-T	rs112500293	0	112500293	intron_variant	0	NR	3e-08	7.52288		0.0119	[0.0078-0.016] unit increase	Affymetrix, Illumina [20529668] (imputed)	N
15	rs566405365	9	100771440	rs76917914	2017-08-30	27863252	Astle WJ	2016-11-17	Cell	www.ncbi.nlm.nih.gov/pubmed/27863252	The Allelic Landscape of Human Blood Cell Trait Variation and Links to Common Complex Disease.	Immature fraction of reticulocytes	170,548 European ancestry individuals	NA	9q22.33	ANP32B	ANP32B			ENSG00000136938	NA	NA	rs76917914-G	rs76917914	0	76917914	intron_variant	0	0.22	1e-11	11		0.0291362	[0.021-0.038] unit decrease	Affymetrix [~ 2500000] (imputed)	N
15	rs566405365	9	100771440	rs76917914	2020-09-21	32888493	Chen MH	2020-09-01	Cell	www.ncbi.nlm.nih.gov/pubmed/32888493	Trans-ethnic and Ancestry-Specific Blood-Cell Genetics in 746,667 Individuals from 5 Global Populations.	Mean corpuscular volume	696,882 African American or Afro-Caribbean, African ancestry, European ancestry, East Asian ancestry, Hispanic or Latin American and South Asian ancestry individuals	NA	9q22.33	NR	ANP32B			ENSG00000136938	NA	NA	rs76917914-G	rs76917914	0	76917914	intron_variant	0	0.200841	1e-68	68		NA		Affymetrix, Illumina [24246363] (imputed)	N
15	rs566405365	9	100771440	rs76917914	2020-09-21	32888493	Chen MH	2020-09-01	Cell	www.ncbi.nlm.nih.gov/pubmed/32888493	Trans-ethnic and Ancestry-Specific Blood-Cell Genetics in 746,667 Individuals from 5 Global Populations.	Red blood cell count	545,203 European ancestry individuals	NA	9q22.33	NR	ANP32B			ENSG00000136938	NA	NA	rs76917914-G	rs76917914	0	76917914	intron_variant	0	0.219579	5e-35	34.301		0.027534	[0.023-0.032] SD unit increase	Affymetrix, Illumina [50628390] (imputed)	N
15	rs566405365	9	100780790	rs4742711	2021-12-14	34594039	Sakaue S	2021-09-30	Nat Genet	www.ncbi.nlm.nih.gov/pubmed/34594039	A cross-population atlas of genetic associations for 220 human phenotypes.	Red blood cell count	350,475 European ancestry individuals, 153,512 East Asian ancestry individuals	NA	9q22.33		ANP32B - RNU6-918P	ENSG00000136938	ENSG00000212521		2565	13722	rs4742711-A	rs4742711	0	4742711	intergenic_variant	1	NR	8e-24	23.0969		0.023	[0.018-0.028] unit increase	Affymetrix, Illumina [20538708] (imputed)	N
15	rs566405365	9	100782695	rs874610	2020-09-21	32888493	Chen MH	2020-09-01	Cell	www.ncbi.nlm.nih.gov/pubmed/32888493	Trans-ethnic and Ancestry-Specific Blood-Cell Genetics in 746,667 Individuals from 5 Global Populations.	Red blood cell count	727,624 African American or Afro-Caribbean, African ancestry, European ancestry, East Asian ancestry, Hispanic or Latin American and South Asian ancestry individuals	NA	9q22.33	NR	ANP32B - RNU6-918P	ENSG00000136938	ENSG00000212521		4470	11817	rs874610-T	rs874610	0	874610	intergenic_variant	1	0.196585	9e-36	35.0458		NA		Affymetrix, Illumina [24332387] (imputed)	N
15	rs566405365	9	100790547	rs6478522	2020-09-21	32888493	Chen MH	2020-09-01	Cell	www.ncbi.nlm.nih.gov/pubmed/32888493	Trans-ethnic and Ancestry-Specific Blood-Cell Genetics in 746,667 Individuals from 5 Global Populations.	Mean corpuscular volume	544,127 European ancestry individuals	NA	9q22.33	NR	ANP32B - RNU6-918P	ENSG00000136938	ENSG00000212521		12322	3965	rs6478522-A	rs6478522	0	6478522	intergenic_variant	1	0.21992	4e-66	65.3979		0.037699	[0.033-0.042] SD unit decrease	Affymetrix, Illumina [50615308] (imputed)	N
15	rs566405365	9	100793176	rs7019033	2017-08-30	27863252	Astle WJ	2016-11-17	Cell	www.ncbi.nlm.nih.gov/pubmed/27863252	The Allelic Landscape of Human Blood Cell Trait Variation and Links to Common Complex Disease.	Mean corpuscular volume	172,433 European ancestry individuals	NA	9q22.33	RNU6-918P	ANP32B - RNU6-918P	ENSG00000136938	ENSG00000212521		14951	1336	rs7019033-A	rs7019033	0	7019033	intergenic_variant	1	0.2196	6e-19	18.2218		0.0381814	[0.03-0.047] unit decrease	Affymetrix [~ 2500000] (imputed)	N
15	rs566405365	9	100793707	rs12001675	2020-09-18	32888494	Vuckovic D	2020-09-01	Cell	www.ncbi.nlm.nih.gov/pubmed/32888494	The Polygenic and Monogenic Basis of Blood Traits and Diseases.	Mean spheric corpuscular volume	408,112 British individuals	NA	9q22.33	RNU6-918P	ANP32B - RNU6-918P	ENSG00000136938	ENSG00000212521		15482	805	rs12001675-A	rs12001675	0	12001675	intergenic_variant	1	0.220476	7e-93	92.1549		0.0551795	[0.05-0.06] unit decrease	Affymetrix [93095623] (imputed)	N
15	rs566405365	9	100793707	rs12001675	2020-09-18	32888494	Vuckovic D	2020-09-01	Cell	www.ncbi.nlm.nih.gov/pubmed/32888494	The Polygenic and Monogenic Basis of Blood Traits and Diseases.	Mean reticulocyte volume	408,112 British individuals	NA	9q22.33	RNU6-918P	ANP32B - RNU6-918P	ENSG00000136938	ENSG00000212521		15482	805	rs12001675-A	rs12001675	0	12001675	intergenic_variant	1	0.220281	3e-97	96.5229		0.0569776	[0.052-0.062] unit decrease	Affymetrix [93095623] (imputed)	N
15	rs566405365	9	100793707	rs12001675	2019-02-08	30595370	Kichaev G	2018-12-27	Am J Hum Genet	www.ncbi.nlm.nih.gov/pubmed/30595370	Leveraging Polygenic Functional Enrichment to Improve GWAS Power.	Mean corpuscular hemoglobin	approximately 443,000 European ancestry individuals	NA	9q22.33		ANP32B - RNU6-918P	ENSG00000136938	ENSG00000212521		15482	805	rs12001675-?	rs12001675	0	12001675	intergenic_variant	1	NR	8e-45	44.0969		NA		NR [~ 8900000] (imputed)	N
16	rs8181197	9	133452158	rs7040344	2019-01-28	30598549	Morris JA	2018-12-31	Nat Genet	www.ncbi.nlm.nih.gov/pubmed/30598549	An atlas of genetic influences on osteoporosis in humans and mice.	Heel bone mineral density	426,824 British ancestry individuals	NA	9q34.11	LOC100272217	ASS1 - FUBP3	ENSG00000130707	ENSG00000107164		75497	2194	rs7040344-C	rs7040344	0	7040344	intergenic_variant	1	0.649713	9e-45	44.0458		0.0273961	[0.024-0.031] unit increase	NR [13737936] (imputed)	N
16	rs8181197	9	133462640	rs10901208	2021-02-19	33547301	Chen VL	2021-02-05	Nat Commun	www.ncbi.nlm.nih.gov/pubmed/33547301	Genome-wide association study of serum liver enzymes implicates diverse metabolic and liver pathology.	Serum alkaline phosphatase levels	390,964 European ancestry individuals	105,030 East Asian ancestry individuals	9q34.11	FUBP3	FUBP3			ENSG00000107164	NA	NA	rs10901208-C	rs10901208	0	10901208	intron_variant	0	0.35	2e-11	10.699		6.74	z-score increase	Affymetrix [4311822] (imputed)	N
16	rs8181197	9	133462640	rs10901208	2022-08-05	35831902	Chiou JS	2022-07-13	BMC Med	www.ncbi.nlm.nih.gov/pubmed/35831902	Your height affects your health: genetic determinants and health-related outcomes in Taiwan.	Height	67,452 Han Chinese ancestry individuals	NA	9q34.11		FUBP3			ENSG00000107164	NA	NA	rs10901208-T	rs10901208	0	10901208	intron_variant	0	NR	2e-12	11.699		0.035	[0.025-0.045] unit increase	Affymetrix [NR] (imputed)	N
16	rs8181197	9	133462640	rs10901208	2021-12-14	34594039	Sakaue S	2021-09-30	Nat Genet	www.ncbi.nlm.nih.gov/pubmed/34594039	A cross-population atlas of genetic associations for 220 human phenotypes.	Serum alkaline phosphatase levels	344,292 European ancestry individuals, 118,886 East Asian ancestry individuals	NA	9q34.11		FUBP3			ENSG00000107164	NA	NA	rs10901208-C	rs10901208	0	10901208	intron_variant	0	NR	1e-15	15		0.0195	[0.015-0.024] unit increase	Affymetrix, Illumina [20533886] (imputed)	N
16	rs8181197	9	133464084	rs7466269	2015-09-24	25282103	Wood AR	2014-10-05	Nat Genet	www.ncbi.nlm.nih.gov/pubmed/25282103	Defining the role of common variation in the genomic and biological architecture of adult human height.	Height	253,288 European ancestry individuals	80,067 European ancestry individuals	9q34.11	FUBP3	FUBP3			ENSG00000107164	NA	NA	rs7466269-A	rs7466269	0	7466269	intron_variant	0	0.644	1e-27	27		0.033	[0.027-0.039] unit increase	Affymetrix, Illumina, Perlegen [2550858] (imputed)	N
16	rs8181197	9	133464084	rs7466269	2014-12-18	24945404	Kemp JP	2014-06-19	PLoS Genet	www.ncbi.nlm.nih.gov/pubmed/24945404	Phenotypic dissection of bone mineral density reveals skeletal site specificity and facilitates the identification of novel loci in the genetic regulation of bone mass attainment.	Bone mineral density (paediatric, lower limb)	8,007 European ancestry children, 289 Surinamese ancestry children, 300 Turkish ancestry children, 232 Moroccan ancestry children, 588 children	NA	9q34.11	FUBP3	FUBP3			ENSG00000107164	NA	NA	rs7466269-A	rs7466269	0	7466269	intron_variant	0	0.65	2e-08	7.69897		0.087	[0.058-0.116] unit increase	Illumina [~ 2500000] (imputed)	N
16	rs8181197	9	133464084	rs7466269	2014-12-18	24945404	Kemp JP	2014-06-19	PLoS Genet	www.ncbi.nlm.nih.gov/pubmed/24945404	Phenotypic dissection of bone mineral density reveals skeletal site specificity and facilitates the identification of novel loci in the genetic regulation of bone mass attainment.	Bone mineral density (paediatric, lower limb)	8,007 European ancestry children, 289 Surinamese ancestry children, 300 Turkish ancestry children, 232 Moroccan ancestry children, 588 children	NA	9q34.11	FUBP3	FUBP3			ENSG00000107164	NA	NA	rs7466269-A	rs7466269	0	7466269	intron_variant	0	NR	5e-06	5.30103	(EA)	0.0793	[0.045-0.113] unit increase	Illumina [~ 2500000] (imputed)	N
16	rs8181197	9	133464084	rs7466269	2014-12-18	24945404	Kemp JP	2014-06-19	PLoS Genet	www.ncbi.nlm.nih.gov/pubmed/24945404	Phenotypic dissection of bone mineral density reveals skeletal site specificity and facilitates the identification of novel loci in the genetic regulation of bone mass attainment.	Bone mineral density (paediatric, total body less femoral head)	8,007 European ancestry children, 289 Surinamese ancestry children, 300 Turkish ancestry children, 232 Moroccan ancestry children, 588 children	NA	9q34.11	FUBP3	FUBP3			ENSG00000107164	NA	NA	rs7466269-A	rs7466269	0	7466269	intron_variant	0	0.65	3e-08	7.52288		0.084	[0.055-0.113] unit increase	Illumina [~ 2500000] (imputed)	N
16	rs8181197	9	133464084	rs7466269	2019-07-17	28552196	Tachmazidou I	2017-06-01	Am J Hum Genet	www.ncbi.nlm.nih.gov/pubmed/28552196	Whole-Genome Sequencing Coupled to Imputation Discovers Genetic Signals for Anthropometric Traits.	Height	1,249 whole genome sequenced European ancestry individuals, 3,541 whole genome sequenced individuals, 46,910 European ancestry individuals, 471 Carlantino (founder/genetic isolate) individuals, 1,197 Friuli Venezia Giulia (founder/genetic isolate) individuals, 1,043 Mylopotamos (founder/genetic isolate) individuals, 933 Pomak (founder/genetic isolate) individuals, 1,785 Val Borbera (founder/genet…	205,003 European ancestry individuals	9q34.11	FUBP3	FUBP3			ENSG00000107164	NA	NA	rs7466269-A	rs7466269	0	7466269	intron_variant	0	0.6369	2e-07	6.69897		0.0363	[0.023-0.05] unit increase	Affymetrix, Illumina, Perlegen [15844966] (imputed)	N
16	rs8181197	9	133464084	rs7466269	2012-10-24	20881960	Lango Allen H	2010-09-29	Nature	www.ncbi.nlm.nih.gov/pubmed/20881960	Hundreds of variants clustered in genomic loci and biological pathways affect human height.	Height	133,653 European ancestry individuals	50,074 European ancestry individuals	9q34.11	FUBP3	FUBP3			ENSG00000107164	NA	NA	rs7466269-A	rs7466269	0	7466269	intron_variant	0	0.64	3e-17	16.5229		0.032	[NR] unit increase	Affymetrix, Illumina [2834208] (imputed)	N
16	rs8181197	9	133464084	rs7466269	2013-09-12	23563607	Berndt SI	2013-04-07	Nat Genet	www.ncbi.nlm.nih.gov/pubmed/23563607	Genome-wide meta-analysis identifies 11 new loci for anthropometric traits and provides insights into genetic architecture.	Height	8,097 European ancestry tall individuals, 8,099 European ancestry short individuals	4,872 European ancestry tall individuals, 4,831 European ancestry short individuals	9q34.11	FUBP3	FUBP3			ENSG00000107164	NA	NA	rs7466269-A	rs7466269	0	7466269	intron_variant	0	0.64	2e-10	9.69897		1.14	[NR]	Affymetrix, Illumina [~ 2800000] (imputed)	N
16	rs8181197	9	133464084	rs7466269	2008-09-12	18391950	Lettre G	2008-04-06	Nat Genet	www.ncbi.nlm.nih.gov/pubmed/18391950	Identification of ten loci associated with height highlights new biological pathways in human growth.	Height	15,821 European ancestry individuals	Up to 17,801 European ancestry individuals	9q34.11	FUBP3	FUBP3			ENSG00000107164	NA	NA	rs7466269-G	rs7466269	0	7466269	intron_variant	0	0.33	8e-07	6.09691		0.27	[0.38-0.69] cm decrease	Affymetrix, Illumina [2260683] (imputed)	N
16	rs8181197	9	133464084	rs7466269	2022-08-05	35831902	Chiou JS	2022-07-13	BMC Med	www.ncbi.nlm.nih.gov/pubmed/35831902	Your height affects your health: genetic determinants and health-related outcomes in Taiwan.	Height	67,452 Han Chinese ancestry individuals	NA	9q34.11		FUBP3			ENSG00000107164	NA	NA	rs7466269-A	rs7466269	0	7466269	intron_variant	0	NR	4e-12	11.3979		0.035	[0.025-0.045] unit increase	Affymetrix [NR] (imputed)	N
16	rs8181197	9	133464084	rs7466269	2022-11-17	36329257	Lee CJ	2022-11-03	Commun Biol	www.ncbi.nlm.nih.gov/pubmed/36329257	Phenome-wide analysis of Taiwan Biobank reveals novel glycemia-related loci and genetic risks for diabetes.	Bone stiffness index	75,665 Taiwanese ancestry individuals	NA	9q34.11		FUBP3			ENSG00000107164	NA	NA	rs7466269-?	rs7466269	0	7466269	intron_variant	0	NR	2e-12	11.699		0.56404	unit decrease	NR [5925277] (imputed)	N
16	rs8181197	9	133469990	rs8181197	2021-12-14	34594039	Sakaue S	2021-09-30	Nat Genet	www.ncbi.nlm.nih.gov/pubmed/34594039	A cross-population atlas of genetic associations for 220 human phenotypes.	Serum total protein level	314,921 European ancestry individuals, 133,321 East Asian ancestry individuals	NA	9q34.11		FUBP3			ENSG00000107164	NA	NA	rs8181197-T	rs8181197	0	8181197	intron_variant	0	NR	1e-11	11		0.0147	[0.01-0.019] unit increase	Affymetrix, Illumina [20536782] (imputed)	N
16	rs8181197	9	133471891	rs10901216	2018-03-05	29304378	Medina-Gomez C	2018-01-04	Am J Hum Genet	www.ncbi.nlm.nih.gov/pubmed/29304378	Life-Course Genome-wide Association Study Meta-analysis of Total Body BMD and Assessment of Age-Specific Effects.	Total body bone mineral density	56,284 European ancestry individuals, up to 1,333 African American individuals, up to 9,328 admixed individuals	NA	9q34.11	NR	FUBP3			ENSG00000107164	NA	NA	rs10901216-A	rs10901216	0	10901216	intron_variant	0	0.3438	6e-15	14.2218		0.0474	unit decrease	Affymetrix, Illumina [~ 23700000] (imputed)	N
16	rs8181197	9	133471891	rs10901216	2018-03-05	29304378	Medina-Gomez C	2018-01-04	Am J Hum Genet	www.ncbi.nlm.nih.gov/pubmed/29304378	Life-Course Genome-wide Association Study Meta-analysis of Total Body BMD and Assessment of Age-Specific Effects.	Total body bone mineral density	56,284 European ancestry individuals, up to 1,333 African American individuals, up to 9,328 admixed individuals	NA	9q34.11	NR	FUBP3			ENSG00000107164	NA	NA	rs10901216-A	rs10901216	0	10901216	intron_variant	0	0.3495	6e-12	11.2218	(European)	0.0453	unit decrease	Affymetrix, Illumina [~ 23700000] (imputed)	N
16	rs8181197	9	133471891	rs10901216	2019-05-21	30595370	Kichaev G	2018-12-27	Am J Hum Genet	www.ncbi.nlm.nih.gov/pubmed/30595370	Leveraging Polygenic Functional Enrichment to Improve GWAS Power.	Height	approximately 458,000 European ancestry individuals	NA	9q34.11		FUBP3			ENSG00000107164	NA	NA	rs10901216-?	rs10901216	0	10901216	intron_variant	0	NR	4e-77	76.3979		NA		NR [~ 8900000] (imputed)	N
16	rs8181197	9	133471891	rs10901216	2021-12-14	34594039	Sakaue S	2021-09-30	Nat Genet	www.ncbi.nlm.nih.gov/pubmed/34594039	A cross-population atlas of genetic associations for 220 human phenotypes.	Height	360,388 European ancestry individuals, 165,056 East Asian ancestry individuals	NA	9q34.11		FUBP3			ENSG00000107164	NA	NA	rs10901216-A	rs10901216	0	10901216	intron_variant	0	NR	5e-64	63.301		0.0224	[0.02-0.025] unit decrease	Affymetrix, Illumina [20538915] (imputed)	N
16	rs8181197	9	133473303	rs3802342	2020-11-04	33097823	Pei YF	2020-10-23	Commun Biol	www.ncbi.nlm.nih.gov/pubmed/33097823	The genetic architecture of appendicular lean mass characterized by association analysis in the UK Biobank study.	Appendicular lean mass	450,243 European ancestry individuals	NA	9q34.11	FUBP3	FUBP3			ENSG00000107164	NA	NA	rs3802342-C	rs3802342	0	3802342	intron_variant	0	0.648	1e-13	13		0.0147	[0.011-0.019] unit increase	Affymetrix [18391927] (imputed)	N
16	rs8181197	9	133478827	rs7851693	2019-05-01	22504420	Estrada K	2012-04-15	Nat Genet	www.ncbi.nlm.nih.gov/pubmed/22504420	Genome-wide meta-analysis identifies 56 bone mineral density loci and reveals 14 loci associated with risk of fracture.	Femoral neck bone mineral density	Up to 32,961 European and East Asian ancestry individuals	Up to 50,933 European and East Asian ancestry individuals	9q34.12	FUBP3	FUBP3			ENSG00000107164	NA	NA	rs7851693-C	rs7851693	0	7851693	intron_variant	0	0.64	3e-22	21.5229		0.05	[NR] unit increase	Affymetrix, Illumina [~ 2500000] (imputed)	N
16	rs8181197	9	133478827	rs7851693	2018-10-17	30158200	Trajanoska K	2018-08-29	BMJ	www.ncbi.nlm.nih.gov/pubmed/30158200	Assessment of the genetic and clinical determinants of fracture risk: genome wide association and mendelian randomisation study.	Fractures	37,857 European or East Asian cases, 227,116 European or East Asian controls	147,200 European ancestry cases, 150,085 European ancestry controls	9q34.12	FUBP3	FUBP3			ENSG00000107164	NA	NA	rs7851693-G	rs7851693	0	7851693	intron_variant	0	0.35	5e-19	18.301		1.04	[1.03-1.05]	Affymetrix, Illumina [2539801] (imputed)	N
16	rs8181197	9	133481563	rs9657746	2019-02-08	30595370	Kichaev G	2018-12-27	Am J Hum Genet	www.ncbi.nlm.nih.gov/pubmed/30595370	Leveraging Polygenic Functional Enrichment to Improve GWAS Power.	Heel bone mineral density	approximately 446,000 European ancestry individuals	NA	9q34.12		FUBP3			ENSG00000107164	NA	NA	rs9657746-?	rs9657746	0	9657746	intron_variant	0	NR	4e-41	40.3979		NA		NR [~ 8900000] (imputed)	N
16	rs8181197	9	133481563	rs9657746	2018-07-04	29499414	Pei YF	2018-02-27	Bone	www.ncbi.nlm.nih.gov/pubmed/29499414	Joint study of two genome-wide association meta-analyses identified 20p12.1 and 20q13.33 for bone mineral density.	Femoral neck bone mineral density	up to 4,692 European ancestry individuals, up to 1,539 Han Chinese ancestry individuals, up to 849 African American individuals, up to 446 Hispanic individuals, 2,882 European ancestry whole-genome sequenced individuals, 3,549 European ancestry whole-exome sequenced individuals, 26,534 European ancestry non-array genotype imputed individuals	NA	9q34.12	FUBP3	FUBP3			ENSG00000107164	NA	NA	rs9657746-C	rs9657746	0	9657746	intron_variant	0	0.647884	2e-08	7.69897		0.0407	[0.027-0.055] unit increase	Affymetrix, Illumina [7998108] (imputed)	N
16	rs8181197	9	133481563	rs9657746	2018-10-18	30048462	Kim SK	2018-07-26	PLoS One	www.ncbi.nlm.nih.gov/pubmed/30048462	Identification of 613 new loci associated with heel bone mineral density and a polygenic risk score for bone mineral density, osteoporosis and fracture.	Heel bone mineral density	394,929 European ancestry individuals	NA	9q34.12		FUBP3			ENSG00000107164	NA	NA	rs9657746-?	rs9657746	0	9657746	intron_variant	0	NR	1e-49	49		0.0306599	[0.026-0.035] unit increase	Affymetrix [20259828] (imputed)	N
16	rs8181197	9	133481563	rs9657746	2022-04-13	34673960	Greenbaum J	2021-10-21	Hum Mol Genet	www.ncbi.nlm.nih.gov/pubmed/34673960	A multi-ethnic whole genome sequencing study to identify novel loci for bone mineral density.	Bone mineral density (femoral neck)	2,948 African American individuals, 39,107 European ancestry individuals, 2,451 Hispanic individuals	NA	9q34.12		FUBP3			ENSG00000107164	NA	NA	rs9657746-?	rs9657746	0	9657746	intron_variant	0	NR	7e-10	9.1549		NA		NR [15500000] (imputed)	N
17	rs17476364	10	71094504	rs17476364	2020-07-21	32203549	Richardson TG	2020-03-23	PLoS Med	www.ncbi.nlm.nih.gov/pubmed/32203549	Evaluating the relationship between circulating lipoprotein lipids and apolipoproteins with risk of coronary heart disease: A multivariable Mendelian randomisation analysis.	LDL cholesterol levels	440,546 European ancestry individuals	NA	10q22.1	HK1	HK1			ENSG00000156515	NA	NA	rs17476364-T	rs17476364	0	17476364	intron_variant	0	0.891668	9e-11	10.0458		0.0217849	[0.015-0.028] unit increase	Affymetrix [NR] (imputed)	N
17	rs17476364	10	71094504	rs17476364	2020-07-21	32203549	Richardson TG	2020-03-23	PLoS Med	www.ncbi.nlm.nih.gov/pubmed/32203549	Evaluating the relationship between circulating lipoprotein lipids and apolipoproteins with risk of coronary heart disease: A multivariable Mendelian randomisation analysis.	Apolipoprotein B levels	439,214 European ancestry individuals	NA	10q22.1	HK1	HK1			ENSG00000156515	NA	NA	rs17476364-T	rs17476364	0	17476364	intron_variant	0	0.891606	3e-10	9.52288		0.0211293	[0.015-0.028] unit increase	Affymetrix [NR] (imputed)	N
17	rs17476364	10	71094504	rs17476364	2017-08-30	27863252	Astle WJ	2016-11-17	Cell	www.ncbi.nlm.nih.gov/pubmed/27863252	The Allelic Landscape of Human Blood Cell Trait Variation and Links to Common Complex Disease.	Hematocrit	173,039 European ancestry individuals	NA	10q22.1	HK1	HK1			ENSG00000156515	NA	NA	rs17476364-C	rs17476364	0	17476364	intron_variant	0	0.1103	8e-159	158.097		0.151778	[0.14-0.16] unit increase	Affymetrix [~ 2500000] (imputed)	N
17	rs17476364	10	71094504	rs17476364	2017-08-30	27863252	Astle WJ	2016-11-17	Cell	www.ncbi.nlm.nih.gov/pubmed/27863252	The Allelic Landscape of Human Blood Cell Trait Variation and Links to Common Complex Disease.	High light scatter reticulocyte count	170,761 European ancestry individuals	NA	10q22.1	HK1	HK1			ENSG00000156515	NA	NA	rs17476364-C	rs17476364	0	17476364	intron_variant	0	0.1104	3e-69	68.5229		0.100903	[0.09-0.112] unit increase	Affymetrix [~ 2500000] (imputed)	N
17	rs17476364	10	71094504	rs17476364	2017-08-30	27863252	Astle WJ	2016-11-17	Cell	www.ncbi.nlm.nih.gov/pubmed/27863252	The Allelic Landscape of Human Blood Cell Trait Variation and Links to Common Complex Disease.	Mean corpuscular hemoglobin	172,332 European ancestry individuals	NA	10q22.1	HK1	HK1			ENSG00000156515	NA	NA	rs17476364-C	rs17476364	0	17476364	intron_variant	0	0.1103	4e-44	43.3979		0.0789824	[0.068-0.09] unit increase	Affymetrix [~ 2500000] (imputed)	N
17	rs17476364	10	71094504	rs17476364	2017-08-30	27863252	Astle WJ	2016-11-17	Cell	www.ncbi.nlm.nih.gov/pubmed/27863252	The Allelic Landscape of Human Blood Cell Trait Variation and Links to Common Complex Disease.	High light scatter reticulocyte percentage of red cells	170,763 European ancestry individuals	NA	10q22.1	HK1	HK1			ENSG00000156515	NA	NA	rs17476364-C	rs17476364	0	17476364	intron_variant	0	0.1104	3e-53	52.5229		0.0880505	[0.077-0.099] unit increase	Affymetrix [~ 2500000] (imputed)	N
17	rs17476364	10	71094504	rs17476364	2017-08-30	27863252	Astle WJ	2016-11-17	Cell	www.ncbi.nlm.nih.gov/pubmed/27863252	The Allelic Landscape of Human Blood Cell Trait Variation and Links to Common Complex Disease.	Reticulocyte count	170,641 European ancestry individuals	NA	10q22.1	HK1	HK1			ENSG00000156515	NA	NA	rs17476364-C	rs17476364	0	17476364	intron_variant	0	0.1104	2e-96	95.699		0.119759	[0.11-0.13] unit increase	Affymetrix [~ 2500000] (imputed)	N
17	rs17476364	10	71094504	rs17476364	2017-08-30	27863252	Astle WJ	2016-11-17	Cell	www.ncbi.nlm.nih.gov/pubmed/27863252	The Allelic Landscape of Human Blood Cell Trait Variation and Links to Common Complex Disease.	Hemoglobin concentration	172,925 European ancestry individuals	NA	10q22.1	HK1	HK1			ENSG00000156515	NA	NA	rs17476364-C	rs17476364	0	17476364	intron_variant	0	0.1103	1e-156	156		0.151392	[0.14-0.16] unit increase	Affymetrix [~ 2500000] (imputed)	N
17	rs17476364	10	71094504	rs17476364	2017-08-30	27863252	Astle WJ	2016-11-17	Cell	www.ncbi.nlm.nih.gov/pubmed/27863252	The Allelic Landscape of Human Blood Cell Trait Variation and Links to Common Complex Disease.	Reticulocyte fraction of red cells	170,690 European ancestry individuals	NA	10q22.1	HK1	HK1			ENSG00000156515	NA	NA	rs17476364-C	rs17476364	0	17476364	intron_variant	0	0.1104	3e-72	71.5229		0.1033	[0.092-0.115] unit increase	Affymetrix [~ 2500000] (imputed)	N
17	rs17476364	10	71094504	rs17476364	2017-08-30	27863252	Astle WJ	2016-11-17	Cell	www.ncbi.nlm.nih.gov/pubmed/27863252	The Allelic Landscape of Human Blood Cell Trait Variation and Links to Common Complex Disease.	Red cell distribution width	171,529 European ancestry individuals	NA	10q22.1	HK1	HK1			ENSG00000156515	NA	NA	rs17476364-C	rs17476364	0	17476364	intron_variant	0	0.1103	2e-11	10.699		0.0379796	[0.027-0.049] unit increase	Affymetrix [~ 2500000] (imputed)	N
17	rs17476364	10	71094504	rs17476364	2017-08-30	27863252	Astle WJ	2016-11-17	Cell	www.ncbi.nlm.nih.gov/pubmed/27863252	The Allelic Landscape of Human Blood Cell Trait Variation and Links to Common Complex Disease.	Mean corpuscular volume	172,433 European ancestry individuals	NA	10q22.1	HK1	HK1			ENSG00000156515	NA	NA	rs17476364-C	rs17476364	0	17476364	intron_variant	0	0.1103	7e-55	54.1549		0.0881144	[0.077-0.099] unit increase	Affymetrix [~ 2500000] (imputed)	N
17	rs17476364	10	71094504	rs17476364	2017-08-30	27863252	Astle WJ	2016-11-17	Cell	www.ncbi.nlm.nih.gov/pubmed/27863252	The Allelic Landscape of Human Blood Cell Trait Variation and Links to Common Complex Disease.	Red blood cell count	172,952 European ancestry individuals	NA	10q22.1	HK1	HK1			ENSG00000156515	NA	NA	rs17476364-C	rs17476364	0	17476364	intron_variant	0	0.1103	2e-48	47.699		0.0833013	[0.072-0.094] unit increase	Affymetrix [~ 2500000] (imputed)	N
17	rs17476364	10	71094504	rs17476364	2021-03-22	32171239	Hodonsky CJ	2020-03-14	BMC Genomics	www.ncbi.nlm.nih.gov/pubmed/32171239	Ancestry-specific associations identified in genome-wide combined-phenotype study of red blood cell traits emphasize benefits of diversity in genomics.	Hemoglobin concentration	29,379 European ancestry individuals	NA	10q22.1		HK1			ENSG00000156515	NA	NA	rs17476364-?	rs17476364	0	17476364	intron_variant	0	0.0946	9e-19	18.0458		0.126	[0.098-0.154] unit increase	Affymetrix, Illumina [21000000] (imputed)	N
17	rs17476364	10	71094504	rs17476364	2021-03-22	32171239	Hodonsky CJ	2020-03-14	BMC Genomics	www.ncbi.nlm.nih.gov/pubmed/32171239	Ancestry-specific associations identified in genome-wide combined-phenotype study of red blood cell traits emphasize benefits of diversity in genomics.	Hemoglobin concentration	20,692 Hispanic or Latin American individuals	NA	10q22.1		HK1			ENSG00000156515	NA	NA	rs17476364-?	rs17476364	0	17476364	intron_variant	0	0.0651	6e-10	9.22185		0.14	[0.096-0.184] unit increase	Affymetrix, Illumina [21000000] (imputed)	N
17	rs17476364	10	71094504	rs17476364	2021-03-22	32171239	Hodonsky CJ	2020-03-14	BMC Genomics	www.ncbi.nlm.nih.gov/pubmed/32171239	Ancestry-specific associations identified in genome-wide combined-phenotype study of red blood cell traits emphasize benefits of diversity in genomics.	Hematocrit	16,184 African American individuals, 20,704 Hispanic or Latin American individuals, 29,383 European ancestry individuals, 631 Asian ancestry individuals, 601 Native American ancestry individuals, 381 individuals	NA	10q22.1		HK1			ENSG00000156515	NA	NA	rs17476364-?	rs17476364	0	17476364	intron_variant	0	0.08	4e-26	25.3979		0.3706	[0.3-0.44] unit increase	Affymetrix, Illumina [21000000] (imputed)	N
17	rs17476364	10	71094504	rs17476364	2021-03-22	32171239	Hodonsky CJ	2020-03-14	BMC Genomics	www.ncbi.nlm.nih.gov/pubmed/32171239	Ancestry-specific associations identified in genome-wide combined-phenotype study of red blood cell traits emphasize benefits of diversity in genomics.	Hematocrit	29,383 European ancestry individuals	NA	10q22.1		HK1			ENSG00000156515	NA	NA	rs17476364-?	rs17476364	0	17476364	intron_variant	0	0.0946	1e-17	17		0.361	[0.28-0.44] unit increase	Affymetrix, Illumina [21000000] (imputed)	N
17	rs17476364	10	71094504	rs17476364	2021-03-22	32171239	Hodonsky CJ	2020-03-14	BMC Genomics	www.ncbi.nlm.nih.gov/pubmed/32171239	Ancestry-specific associations identified in genome-wide combined-phenotype study of red blood cell traits emphasize benefits of diversity in genomics.	Hematocrit	20,704 Hispanic or Latin American individuals	NA	10q22.1		HK1			ENSG00000156515	NA	NA	rs17476364-?	rs17476364	0	17476364	intron_variant	0	0.0651	7e-09	8.1549		0.3816	[0.25-0.51] unit increase	Affymetrix, Illumina [21000000] (imputed)	N
17	rs17476364	10	71094504	rs17476364	2021-03-22	32171239	Hodonsky CJ	2020-03-14	BMC Genomics	www.ncbi.nlm.nih.gov/pubmed/32171239	Ancestry-specific associations identified in genome-wide combined-phenotype study of red blood cell traits emphasize benefits of diversity in genomics.	Hemoglobin concentration	16,186 African American individuals, 20,692 Hispanic or Latin American individuals, 29,379 European ancestry individuals, 630 Asian ancestry individuals, 601 Native American ancestry individuals, 381 individuals	NA	10q22.1		HK1			ENSG00000156515	NA	NA	rs17476364-?	rs17476364	0	17476364	intron_variant	0	0.08	1e-27	27		0.1301	[0.11-0.15] unit increase	Affymetrix, Illumina [21000000] (imputed)	N
17	rs17476364	10	71094504	rs17476364	2021-03-22	32171239	Hodonsky CJ	2020-03-14	BMC Genomics	www.ncbi.nlm.nih.gov/pubmed/32171239	Ancestry-specific associations identified in genome-wide combined-phenotype study of red blood cell traits emphasize benefits of diversity in genomics.	Mean corpuscular volume	8,556 African American individuals, 17,141 Hispanic or Latin American individuals, 14,483 European ancestry individuals, 125 Asian ancestry individuals, 594 Native American ancestry individuals, 377 individuals	NA	10q22.1		HK1			ENSG00000156515	NA	NA	rs17476364-?	rs17476364	0	17476364	intron_variant	0	0.08	1e-06	6		0.3633	[0.22-0.51] unit increase	Affymetrix, Illumina [21000000] (imputed)	N
17	rs17476364	10	71094504	rs17476364	2020-09-18	32888494	Vuckovic D	2020-09-01	Cell	www.ncbi.nlm.nih.gov/pubmed/32888494	The Polygenic and Monogenic Basis of Blood Traits and Diseases.	Hematocrit	408,112 British individuals	NA	10q22.1	HK1	HK1			ENSG00000156515	NA	NA	rs17476364-C	rs17476364	0	17476364	intron_variant	0	0.108758	0	371.301		0.147147	[0.14-0.15] unit increase	Affymetrix [93095623] (imputed)	N
[truncated: 217 more rows]
