# Supplementary material for: Deep learning and genome-wide association meta-analyses of bone marrow adiposity in the UK Biobank
Source: Nat Commun. 2025 Jan 2;16:99. doi: 10.1038/s41467-024-55422-4 (PMC11697225; doi:10.1038/s41467-024-55422-4)
Supplement: Supplementary file 77 — Supplementary Data 74 [file 41467_2024_55422_MOESM77_ESM.xlsx]

## Sheet: Supplementary Table 74
Supplementary Table 74: Summary of GWAS catalog for meta-GWAS in non-white and white unrelated sample for spine
Spine
GenomicLocus	IndSigSNP	chr	bp	rsid	DateAddedToCatalog	PMID	FirstAuth	Date	Journal	Link	Study	Trait	InitialN	ReplicationN	Region	ReportedGene	MappedGene	UpGene	DownGene	SNP_Gene_ID	UpGeneDist	DownGeneDist	Strongest	SNPs	marged	SNP_ID_cur	Context	intergenic	RiskAF	P	Pmlog	Ptext	OrBeta	X95CI	Platform	CNV
1	rs12742784	1	22681214	rs34761529	2020-03-23	31900758	Han X	2020-01-03	Eur J Epidemiol	www.ncbi.nlm.nih.gov/pubmed/31900758	Using Mendelian randomization to evaluate the causal relationship between serum C-reactive protein levels and age-related macular degeneration.	C-reactive protein levels	418,642 British ancestry individuals	NA	1p36.12	NR	PPIAP34 - ZBTB40	ENSG00000234397	ENSG00000184677		31390	74117	rs34761529-C	rs34761529	0	34761529	intergenic_variant	1	0.795183	4e-09	8.39794		0.0150896	[0.01-0.02] unit increase	NR [NR]	N
1	rs12742784	1	22681214	rs34761529	2022-05-06	35459240	Said S	2022-04-22	Nat Commun	www.ncbi.nlm.nih.gov/pubmed/35459240	Genetic analysis of over half a million people characterises C-reactive protein loci.	C-reactive protein levels	575,531 European ancestry individuals	NA	1p36.12		PPIAP34 - ZBTB40	ENSG00000234397	ENSG00000184677		31390	74117	rs34761529-T	rs34761529	0	34761529	intergenic_variant	1	NR	2e-12	11.699		0.0179	[0.013-0.023] unit decrease	NR [11106737] (imputed)	N
1	rs12742784	1	22681214	rs34761529	2021-12-14	34594039	Sakaue S	2021-09-30	Nat Genet	www.ncbi.nlm.nih.gov/pubmed/34594039	A cross-population atlas of genetic associations for 220 human phenotypes.	Medication use (drugs affecting bone structure and mineralization)	7,870 European ancestry cases, 207,798 European ancestry controls, 6,143 East Asian ancestry cases, 172,583 East Asian ancestry controls	NA	1p36.12		PPIAP34 - ZBTB40	ENSG00000234397	ENSG00000184677		31390	74117	rs34761529-T	rs34761529	0	34761529	intergenic_variant	1	NR	2e-08	7.69897		0.0775	[0.05-0.105] unit decrease	Affymetrix, Illumina [15248280] (imputed)	N
1	rs12742784	1	22682366	rs12742784	2018-03-05	29304378	Medina-Gomez C	2018-01-04	Am J Hum Genet	www.ncbi.nlm.nih.gov/pubmed/29304378	Life-Course Genome-wide Association Study Meta-analysis of Total Body BMD and Assessment of Age-Specific Effects.	Total body bone mineral density (age 30-45)	10,062 European and unknown ancestry individuals	NA	1p36.12	NR	PPIAP34 - ZBTB40	ENSG00000234397	ENSG00000184677		32542	72965	rs12742784-T	rs12742784	0	12742784	intergenic_variant	1	0.2193	7e-10	9.1549		0.1126	unit increase	Affymetrix, Illumina [~ 23700000] (imputed)	N
1	rs12742784	1	22682366	rs12742784	2019-01-31	27476799	Nielson CM	2016-09-06	J Bone Miner Res	www.ncbi.nlm.nih.gov/pubmed/27476799	Novel Genetic Variants Associated With Increased Vertebral Volumetric BMD, Reduced Vertebral Fracture Risk, and Increased Expression of SLC1A3 and EPHB2.	Lumbar spine bone mineral density (trabecular)	12,287 European ancestry individuals	2,987 individuals	1p36.12	ZBTB40	PPIAP34 - ZBTB40	ENSG00000234397	ENSG00000184677		32542	72965	rs12742784-C	rs12742784	0	12742784	intergenic_variant	1	0.21	1e-10	10		0.094	[0.065-0.123] unit increase	Affymetrix, Illumina [up to 37790451] (imputed)	N
1	rs12742784	1	22682366	rs12742784	2019-01-31	27476799	Nielson CM	2016-09-06	J Bone Miner Res	www.ncbi.nlm.nih.gov/pubmed/27476799	Novel Genetic Variants Associated With Increased Vertebral Volumetric BMD, Reduced Vertebral Fracture Risk, and Increased Expression of SLC1A3 and EPHB2.	Lumbar spine bone mineral density (integral)	11,080 European ancestry individuals	NA	1p36.12	ZBTB40	PPIAP34 - ZBTB40	ENSG00000234397	ENSG00000184677		32542	72965	rs12742784-C	rs12742784	0	12742784	intergenic_variant	1	0.21	1e-10	10		0.099	[0.07-0.128] unit increase	Affymetrix, Illumina [up to 2659730] (imputed)	N
1	rs6684375	1	22691597	rs11810751	2020-09-18	32888494	Vuckovic D	2020-09-01	Cell	www.ncbi.nlm.nih.gov/pubmed/32888494	The Polygenic and Monogenic Basis of Blood Traits and Diseases.	High light scatter reticulocyte count	408,112 British individuals	NA	1p36.12		PPIAP34 - ZBTB40	ENSG00000234397	ENSG00000184677		41773	63734	rs11810751-C	rs11810751	0	11810751	non_coding_transcript_exon_variant	1	0.17642	2e-18	17.699		0.0253711	[0.02-0.031] unit decrease	Affymetrix [93095623] (imputed)	N
1	rs6684375	1	22691597	rs11810751	2020-09-18	32888494	Vuckovic D	2020-09-01	Cell	www.ncbi.nlm.nih.gov/pubmed/32888494	The Polygenic and Monogenic Basis of Blood Traits and Diseases.	Immature fraction of reticulocytes	408,112 British individuals	NA	1p36.12		PPIAP34 - ZBTB40	ENSG00000234397	ENSG00000184677		41773	63734	rs11810751-C	rs11810751	0	11810751	non_coding_transcript_exon_variant	1	0.176452	4e-24	23.3979		0.0296611	[0.024-0.035] unit decrease	Affymetrix [93095623] (imputed)	N
1	rs6684375	1	22691597	rs11810751	2020-09-18	32888494	Vuckovic D	2020-09-01	Cell	www.ncbi.nlm.nih.gov/pubmed/32888494	The Polygenic and Monogenic Basis of Blood Traits and Diseases.	High light scatter reticulocyte percentage of red cells	408,112 British individuals	NA	1p36.12		PPIAP34 - ZBTB40	ENSG00000234397	ENSG00000184677		41773	63734	rs11810751-C	rs11810751	0	11810751	non_coding_transcript_exon_variant	1	0.17642	2e-22	21.699		0.0282863	[0.023-0.034] unit decrease	Affymetrix [93095623] (imputed)	N
1	rs6684375	1	22697212	rs34414754	2020-09-18	32888494	Vuckovic D	2020-09-01	Cell	www.ncbi.nlm.nih.gov/pubmed/32888494	The Polygenic and Monogenic Basis of Blood Traits and Diseases.	Red cell distribution width	408,112 British individuals	NA	1p36.12		PPIAP34 - ZBTB40	ENSG00000234397	ENSG00000184677		47388	58119	rs34414754-C	rs34414754	0	34414754	intergenic_variant	1	0.17647	8e-23	22.0969		0.0284037	[0.023-0.034] unit decrease	Affymetrix [93095623] (imputed)	N
1	rs6684375	1	22697212	rs34414754	2021-12-14	34594039	Sakaue S	2021-09-30	Nat Genet	www.ncbi.nlm.nih.gov/pubmed/34594039	A cross-population atlas of genetic associations for 220 human phenotypes.	Osteoporosis	8,520 European ancestry cases, 479,981 European ancestry controls, 9,794 East Asian ancestry cases, 168,932 East Asian ancestry controls	NA	1p36.12		PPIAP34 - ZBTB40	ENSG00000234397	ENSG00000184677		47388	58119	rs34414754-C	rs34414754	0	34414754	intergenic_variant	1	NR	1e-08	8		0.083	[0.054-0.112] unit decrease	Affymetrix, Illumina [25844994] (imputed)	N
1	rs6684375	1	22697860	rs6679981	2018-03-05	29304378	Medina-Gomez C	2018-01-04	Am J Hum Genet	www.ncbi.nlm.nih.gov/pubmed/29304378	Life-Course Genome-wide Association Study Meta-analysis of Total Body BMD and Assessment of Age-Specific Effects.	Total body bone mineral density (age 45-60)	18,805 European individuals	NA	1p36.12	NR	PPIAP34 - ZBTB40	ENSG00000234397	ENSG00000184677		48036	57471	rs6679981-A	rs6679981	0	6679981	intergenic_variant	1	0.1811	5e-17	16.301		0.1162	unit increase	Affymetrix, Illumina [~ 23700000] (imputed)	N
1	rs6684375	1	22698447	rs7524102	2018-07-04	29499414	Pei YF	2018-02-27	Bone	www.ncbi.nlm.nih.gov/pubmed/29499414	Joint study of two genome-wide association meta-analyses identified 20p12.1 and 20q13.33 for bone mineral density.	Lumbar spine bone mineral density	up to 4,692 European ancestry individuals, up to 1,539 Han Chinese ancestry individuals, up to 849 African American individuals, up to 446 Hispanic individuals, 2,882 European ancestry whole-genome sequenced individuals, 3,549 European ancestry whole-exome sequenced individuals, 26,534 European ancestry non-array genotype imputed individuals	NA	1p36.12	ZBTB40	PPIAP34 - ZBTB40	ENSG00000234397	ENSG00000184677		48623	56884	rs7524102-A	rs7524102	0	7524102	intergenic_variant	1	0.830289	5e-18	17.301		0.087	[0.067-0.107] unit decrease	Affymetrix, Illumina [7998108] (imputed)	N
1	rs6684375	1	22698447	rs7524102	2018-07-04	29499414	Pei YF	2018-02-27	Bone	www.ncbi.nlm.nih.gov/pubmed/29499414	Joint study of two genome-wide association meta-analyses identified 20p12.1 and 20q13.33 for bone mineral density.	Femoral neck bone mineral density	up to 4,692 European ancestry individuals, up to 1,539 Han Chinese ancestry individuals, up to 849 African American individuals, up to 446 Hispanic individuals, 2,882 European ancestry whole-genome sequenced individuals, 3,549 European ancestry whole-exome sequenced individuals, 26,534 European ancestry non-array genotype imputed individuals	NA	1p36.12	ZBTB40	PPIAP34 - ZBTB40	ENSG00000234397	ENSG00000184677		48623	56884	rs7524102-A	rs7524102	0	7524102	intergenic_variant	1	0.830289	1e-20	20		0.0828	[0.065-0.1] unit decrease	Affymetrix, Illumina [7998108] (imputed)	N
1	rs6684375	1	22698447	rs7524102	2011-05-27	21533022	Duncan EL	2011-04-21	PLoS Genet	www.ncbi.nlm.nih.gov/pubmed/21533022	Genome-wide association study using extreme truncate selection identifies novel genes affecting bone mineral density and fracture risk.	Bone mineral density	900 European ancestry female individuals with low hip bone mineral density, 1,055 European ancestry female individuals with high hip bone mineral density	20,898 European ancestry female individuals	1p36.12	ZBTB40	PPIAP34 - ZBTB40	ENSG00000234397	ENSG00000184677		48623	56884	rs7524102-G	rs7524102	0	7524102	intergenic_variant	1	NR	9e-07	6.04576	(total hip)	0.44	[NR] unit decrease	Illumina [2543887] (imputed)	N
1	rs6684375	1	22698447	rs7524102	2011-05-27	21533022	Duncan EL	2011-04-21	PLoS Genet	www.ncbi.nlm.nih.gov/pubmed/21533022	Genome-wide association study using extreme truncate selection identifies novel genes affecting bone mineral density and fracture risk.	Bone mineral density	900 European ancestry female individuals with low hip bone mineral density, 1,055 European ancestry female individuals with high hip bone mineral density	20,898 European ancestry female individuals	1p36.12	ZBTB40	PPIAP34 - ZBTB40	ENSG00000234397	ENSG00000184677		48623	56884	rs7524102-G	rs7524102	0	7524102	intergenic_variant	1	NR	1e-06	6	(femoral neck)	0.14	[NR] unit decrease	Illumina [2543887] (imputed)	N
1	rs6684375	1	22698447	rs7524102	2017-10-08	28886342	Ng M	2017-09-07	Am J Hum Genet	www.ncbi.nlm.nih.gov/pubmed/28886342	A Genome-wide Association Study of Dupuytren Disease Reveals 17 Additional Variants Implicated in Fibrosis.	Dupuytren's disease	3,871 European ancestry cases, 4,686 European ancestry controls	4,041 European and unknown ancestry cases, 8,251 European and unknown ancestry controls	1p36.12	WNT4, ZBTB40	PPIAP34 - ZBTB40	ENSG00000234397	ENSG00000184677		48623	56884	rs7524102-G	rs7524102	0	7524102	intergenic_variant	1	0.214	3e-15	14.5229		1.351	[1.254-1.456]	Illumina [238825]	N
1	rs6684375	1	22698447	rs7524102	2009-10-16	19801982	Rivadeneira F	2009-10-04	Nat Genet	www.ncbi.nlm.nih.gov/pubmed/19801982	Twenty bone-mineral-density loci identified by large-scale meta-analysis of genome-wide association studies.	Bone mineral density (spine)	19,195 European ancestry individuals	NA	1p36.12	ZBTB40	PPIAP34 - ZBTB40	ENSG00000234397	ENSG00000184677		48623	56884	rs7524102-G	rs7524102	0	7524102	intergenic_variant	1	0.17	3e-10	9.52288		0.09	[0.06-0.12] s.d. increase	Affymetrix, Illumina [2543686] (imputed)	N
1	rs6684375	1	22698447	rs7524102	2012-03-03	21732829	Dolmans GH	2011-07-06	N Engl J Med	www.ncbi.nlm.nih.gov/pubmed/21732829	Wnt signaling and Dupuytren's disease.	Dupuytren's disease	856 European ancestry cases, 2,836 European ancestry controls	1,298 European ancestry cases, 7,136 European ancestry controls	1p36.12	RP11-415K20.1, WNT4	PPIAP34 - ZBTB40	ENSG00000234397	ENSG00000184677		48623	56884	rs7524102-G	rs7524102	0	7524102	intergenic_variant	1	0.21	3e-09	8.52288		1.28	[1.17-1.41]	Illumina [234939]	N
1	rs6684375	1	22698447	rs7524102	2009-12-11	19915572	Barrett JC	2009-11-15	Nat Genet	www.ncbi.nlm.nih.gov/pubmed/19915572	Genome-wide association study of ulcerative colitis identifies three new susceptibility loci, including the HNF4A region.	Ulcerative colitis	2,361 European ancestry cases, 5,417 European ancestry controls	2,321 European ancestry cases, 4,818 European ancestry controls	1p36.12	intergenic	PPIAP34 - ZBTB40	ENSG00000234397	ENSG00000184677		48623	56884	rs7524102-A	rs7524102	0	7524102	intergenic_variant	1	0.83	3e-07	6.52288		1.1	[1.00-1.21]	Affymetrix [NR]	N
1	rs6684375	1	22698447	rs7524102	2008-06-20	18445777	Styrkarsdottir U	2008-04-29	N Engl J Med	www.ncbi.nlm.nih.gov/pubmed/18445777	Multiple genetic loci for bone mineral density and fractures.	Bone mineral density (hip)	5,861 European ancestry individuals	7,925 European ancestry individuals	1p36.12	ZBTB40	PPIAP34 - ZBTB40	ENSG00000234397	ENSG00000184677		48623	56884	rs7524102-A	rs7524102	0	7524102	intergenic_variant	1	0.82	5e-16	15.301		0.15	[0.11-0.19] s.d. decrease	Illumina [301019]	N
1	rs6684375	1	22698447	rs7524102	2008-06-20	18445777	Styrkarsdottir U	2008-04-29	N Engl J Med	www.ncbi.nlm.nih.gov/pubmed/18445777	Multiple genetic loci for bone mineral density and fractures.	Bone mineral density (spine)	5,861 European ancestry individuals	7,925 European ancestry individuals	1p36.12	ZBTB40	PPIAP34 - ZBTB40	ENSG00000234397	ENSG00000184677		48623	56884	rs7524102-A	rs7524102	0	7524102	intergenic_variant	1	0.82	9e-09	8.04576		0.11	[0.07-0.15] s.d. decrease	Illumina [301019]	N
1	rs6684375	1	22698447	rs7524102	2011-03-29	21297633	Anderson CA	2011-02-06	Nat Genet	www.ncbi.nlm.nih.gov/pubmed/21297633	Meta-analysis identifies 29 additional ulcerative colitis risk loci, increasing the number of confirmed associations to 47.	Ulcerative colitis	6,687 European ancestry cases, 19,718 European ancestry controls	9,628 European ancestry cases, 12,917 European ancestry controls	1p36.12	intergenic	PPIAP34 - ZBTB40	ENSG00000234397	ENSG00000184677		48623	56884	rs7524102-A	rs7524102	0	7524102	intergenic_variant	1	0.83	2e-13	12.699		1.1	[1.05-1.16]	Affymetrix, Illumina [~ 1100000] (imputed)	N
1	rs6684375	1	22698447	rs7524102	2009-01-16	19079262	Styrkarsdottir U	2008-12-14	Nat Genet	www.ncbi.nlm.nih.gov/pubmed/19079262	New sequence variants associated with bone mineral density.	Bone mineral density (hip)	6,865 European ancestry individuals	8,510 European ancestry individuals	1p36.12	intergenic	PPIAP34 - ZBTB40	ENSG00000234397	ENSG00000184677		48623	56884	rs7524102-A	rs7524102	0	7524102	intergenic_variant	1	0.82	1e-16	16		0.15	[0.11-0.18] s.d. decrease	Illumina [305051]	N
1	rs6684375	1	22698447	rs7524102	2022-04-13	34673960	Greenbaum J	2021-10-21	Hum Mol Genet	www.ncbi.nlm.nih.gov/pubmed/34673960	A multi-ethnic whole genome sequencing study to identify novel loci for bone mineral density.	Bone mineral density (femoral neck)	2,948 African American individuals, 39,107 European ancestry individuals, 2,451 Hispanic individuals	NA	1p36.12		PPIAP34 - ZBTB40	ENSG00000234397	ENSG00000184677		48623	56884	rs7524102-?	rs7524102	0	7524102	intergenic_variant	1	NR	3e-22	21.5229		NA		NR [15500000] (imputed)	N
1	rs6684375	1	22698447	rs7524102	2022-04-13	34673960	Greenbaum J	2021-10-21	Hum Mol Genet	www.ncbi.nlm.nih.gov/pubmed/34673960	A multi-ethnic whole genome sequencing study to identify novel loci for bone mineral density.	Bone mineral density (spine)	2,948 African American individuals, 39,107 European ancestry individuals, 2,451 Hispanic individuals	NA	1p36.12		PPIAP34 - ZBTB40	ENSG00000234397	ENSG00000184677		48623	56884	rs7524102-?	rs7524102	0	7524102	intergenic_variant	1	NR	6e-18	17.2218		NA		NR [15500000] (imputed)	N
1	rs6684375	1	22698447	rs7524102	2022-04-13	34673960	Greenbaum J	2021-10-21	Hum Mol Genet	www.ncbi.nlm.nih.gov/pubmed/34673960	A multi-ethnic whole genome sequencing study to identify novel loci for bone mineral density.	Bone mineral density (femoral neck)	1,825 African American females, 26,724 European ancestry females, 1,683 Hispanic females	NA	1p36.12		PPIAP34 - ZBTB40	ENSG00000234397	ENSG00000184677		48623	56884	rs7524102-?	rs7524102	0	7524102	intergenic_variant	1	NR	4e-16	15.3979		NA		NR [NR] (imputed)	N
1	rs6684375	1	22698447	rs7524102	2022-04-13	34673960	Greenbaum J	2021-10-21	Hum Mol Genet	www.ncbi.nlm.nih.gov/pubmed/34673960	A multi-ethnic whole genome sequencing study to identify novel loci for bone mineral density.	Bone mineral density (spine)	1,825 African American females, 26,724 European ancestry females, 1,683 Hispanic females	NA	1p36.12		PPIAP34 - ZBTB40	ENSG00000234397	ENSG00000184677		48623	56884	rs7524102-?	rs7524102	0	7524102	intergenic_variant	1	NR	6e-19	18.2218		NA		NR [NR] (imputed)	N
1	rs6684375	1	22698447	rs7524102	2021-12-14	34594039	Sakaue S	2021-09-30	Nat Genet	www.ncbi.nlm.nih.gov/pubmed/34594039	A cross-population atlas of genetic associations for 220 human phenotypes.	Hemoglobin	350,474 European ancestry individuals, 152,447 East Asian ancestry individuals	NA	1p36.12		PPIAP34 - ZBTB40	ENSG00000234397	ENSG00000184677		48623	56884	rs7524102-G	rs7524102	0	7524102	intergenic_variant	1	NR	1e-12	12		0.0146	[0.01-0.019] unit increase	Affymetrix, Illumina [20538521] (imputed)	N
1	rs6684375	1	22698447	rs7524102	2021-12-14	34594039	Sakaue S	2021-09-30	Nat Genet	www.ncbi.nlm.nih.gov/pubmed/34594039	A cross-population atlas of genetic associations for 220 human phenotypes.	Hematocrit	350,475 European ancestry individuals, 153,015 East Asian ancestry individuals	NA	1p36.12		PPIAP34 - ZBTB40	ENSG00000234397	ENSG00000184677		48623	56884	rs7524102-G	rs7524102	0	7524102	intergenic_variant	1	NR	2e-11	10.699		0.0141	[0.01-0.0182] unit increase	Affymetrix, Illumina [20538534] (imputed)	N
1	rs7537281	1	22700351	rs34920465	2014-07-20	24249740	Zhang L	2013-11-17	Hum Mol Genet	www.ncbi.nlm.nih.gov/pubmed/24249740	Multistage genome-wide association meta-analyses identified two new loci for bone mineral density.	Bone mineral density	5,833 European ancestry females, 2,639 European ancestry males, 784 Han Chinese ancestry females, 763 Han Chinese ancestry males, 712 African American females, 409 Hispanic females	7,010 European ancestry females, 3,772 European ancestry males, 2,980 East Asian ancestry females, 2,159 East Asian ancestry males	1p36.12	ZBTB40	PPIAP34 - ZBTB40	ENSG00000234397	ENSG00000184677		50527	54980	rs34920465-?	rs34920465	0	34920465	intergenic_variant	1	NR	3e-08	7.52288	(FNK)	NA		Affymetrix, Illumina [5842825] (imputed)	N
1	rs7537281	1	22700351	rs34920465	2014-07-20	24249740	Zhang L	2013-11-17	Hum Mol Genet	www.ncbi.nlm.nih.gov/pubmed/24249740	Multistage genome-wide association meta-analyses identified two new loci for bone mineral density.	Bone mineral density	5,833 European ancestry females, 2,639 European ancestry males, 784 Han Chinese ancestry females, 763 Han Chinese ancestry males, 712 African American females, 409 Hispanic females	7,010 European ancestry females, 3,772 European ancestry males, 2,980 East Asian ancestry females, 2,159 East Asian ancestry males	1p36.12	ZBTB40	PPIAP34 - ZBTB40	ENSG00000234397	ENSG00000184677		50527	54980	rs34920465-?	rs34920465	0	34920465	intergenic_variant	1	NR	3e-13	12.5229	(spine)	NA		Affymetrix, Illumina [5842825] (imputed)	N
1	rs7537281	1	22700351	rs34920465	2018-04-26	26974007	Ellinghaus D	2016-03-14	Nat Genet	www.ncbi.nlm.nih.gov/pubmed/26974007	Analysis of five chronic inflammatory diseases identifies 27 new associations and highlights disease-specific patterns at shared loci.	Chronic inflammatory diseases (ankylosing spondylitis, Crohn's disease, psoriasis, primary sclerosing cholangitis, ulcerative colitis) (pleiotropy)	8,726 European ancestry ankylosing spondylitis cases, 19,085 European ancestry Crohn鈥檚 disease cases, 6,530 European ancestry psoriasis cases, 3,408 European ancestry primary sclerosing cholangitis cases, 14,513 European ancestry ulcerative colitis cases, 34,213 European ancestry controls	NA	1p36.12	intergenic	PPIAP34 - ZBTB40	ENSG00000234397	ENSG00000184677		50527	54980	rs34920465-?	rs34920465	0	34920465	intergenic_variant	1	NR	3e-13	12.5229	(subset analysis)	NA		Illumina [130052]	N
1	rs7537281	1	22700351	rs34920465	2020-09-18	32888494	Vuckovic D	2020-09-01	Cell	www.ncbi.nlm.nih.gov/pubmed/32888494	The Polygenic and Monogenic Basis of Blood Traits and Diseases.	Hematocrit	408,112 British individuals	NA	1p36.12		PPIAP34 - ZBTB40	ENSG00000234397	ENSG00000184677		50527	54980	rs34920465-G	rs34920465	0	34920465	intergenic_variant	1	0.176467	2e-14	13.699		0.0220257	[0.016-0.028] unit increase	Affymetrix [93095623] (imputed)	N
1	rs7537281	1	22700351	rs34920465	2020-09-18	32888494	Vuckovic D	2020-09-01	Cell	www.ncbi.nlm.nih.gov/pubmed/32888494	The Polygenic and Monogenic Basis of Blood Traits and Diseases.	Hemoglobin	408,112 British individuals	NA	1p36.12		PPIAP34 - ZBTB40	ENSG00000234397	ENSG00000184677		50527	54980	rs34920465-G	rs34920465	0	34920465	intergenic_variant	1	0.176488	6e-16	15.2218		0.0233748	[0.018-0.029] unit increase	Affymetrix [93095623] (imputed)	N
1	rs7537281	1	22700351	rs34920465	2018-03-05	29304378	Medina-Gomez C	2018-01-04	Am J Hum Genet	www.ncbi.nlm.nih.gov/pubmed/29304378	Life-Course Genome-wide Association Study Meta-analysis of Total Body BMD and Assessment of Age-Specific Effects.	Total body bone mineral density	56,284 European ancestry individuals, up to 1,333 African American individuals, up to 9,328 admixed individuals	NA	1p36.12	NR	PPIAP34 - ZBTB40	ENSG00000234397	ENSG00000184677		50527	54980	rs34920465-A	rs34920465	0	34920465	intergenic_variant	1	0.8185	3e-35	34.5229	(European)	0.101	unit decrease	Affymetrix, Illumina [~ 23700000] (imputed)	N
1	rs7537281	1	22700351	rs34920465	2018-03-05	29304378	Medina-Gomez C	2018-01-04	Am J Hum Genet	www.ncbi.nlm.nih.gov/pubmed/29304378	Life-Course Genome-wide Association Study Meta-analysis of Total Body BMD and Assessment of Age-Specific Effects.	Total body bone mineral density (age over 60)	22,504 European ancestry and African American individuals	NA	1p36.12	NR	PPIAP34 - ZBTB40	ENSG00000234397	ENSG00000184677		50527	54980	rs34920465-A	rs34920465	0	34920465	intergenic_variant	1	0.7968	9e-16	15.0458		0.1008	unit decrease	Affymetrix, Illumina [~ 23700000] (imputed)	N
1	rs7537281	1	22700351	rs34920465	2016-07-24	26192919	Liu JZ	2015-07-20	Nat Genet	www.ncbi.nlm.nih.gov/pubmed/26192919	Association analyses identify 38 susceptibility loci for inflammatory bowel disease and highlight shared genetic risk across populations.	Inflammatory bowel disease	12,882 European ancestry cases, 21,770 European ancestry controls	25,273 European ancestry cases, 26,715 European ancestry controls, 548 Iranian ancestry cases, 342 Iranian ancestry control, 1,423 Indian ancestry cases, 990 Indian ancestry controls, 2,824 East Asian ancestry cases, 3,719 East Asian ancestry controls	1p36.12	NR	PPIAP34 - ZBTB40	ENSG00000234397	ENSG00000184677		50527	54980	rs34920465-?	rs34920465	0	34920465	intergenic_variant	1	NR	1e-10	10	(EA)	NA		Affymetrix, Illumina [~ 9000000] (imputed)	N
1	rs6684375	1	22702187	rs34553872	2019-01-28	30598549	Morris JA	2018-12-31	Nat Genet	www.ncbi.nlm.nih.gov/pubmed/30598549	An atlas of genetic influences on osteoporosis in humans and mice.	Heel bone mineral density	426,824 British ancestry individuals	NA	1p36.12	ZBTB40	PPIAP34 - ZBTB40	ENSG00000234397	ENSG00000184677		52363	53144	rs34553872-A	rs34553872	0	34553872	TF_binding_site_variant	1	0.823072	1e-139	139		0.06084	[0.056-0.066] unit decrease	NR [13737936] (imputed)	N
1	rs6684375	1	22702231	rs12568930	2017-08-30	27863252	Astle WJ	2016-11-17	Cell	www.ncbi.nlm.nih.gov/pubmed/27863252	The Allelic Landscape of Human Blood Cell Trait Variation and Links to Common Complex Disease.	High light scatter reticulocyte count	170,761 European ancestry individuals	NA	1p36.12	intergenic	PPIAP34 - ZBTB40	ENSG00000234397	ENSG00000184677		52407	53100	rs12568930-C	rs12568930	0	12568930	intergenic_variant	1	0.1778	1e-11	11		0.0316359	[0.023-0.041] unit decrease	Affymetrix [~ 2500000] (imputed)	N
1	rs6684375	1	22702231	rs12568930	2017-08-30	27863252	Astle WJ	2016-11-17	Cell	www.ncbi.nlm.nih.gov/pubmed/27863252	The Allelic Landscape of Human Blood Cell Trait Variation and Links to Common Complex Disease.	Immature fraction of reticulocytes	170,548 European ancestry individuals	NA	1p36.12	intergenic	PPIAP34 - ZBTB40	ENSG00000234397	ENSG00000184677		52407	53100	rs12568930-C	rs12568930	0	12568930	intergenic_variant	1	0.1778	3e-18	17.5229		0.0402616	[0.031-0.049] unit decrease	Affymetrix [~ 2500000] (imputed)	N
1	rs6684375	1	22702231	rs12568930	2017-08-30	27863252	Astle WJ	2016-11-17	Cell	www.ncbi.nlm.nih.gov/pubmed/27863252	The Allelic Landscape of Human Blood Cell Trait Variation and Links to Common Complex Disease.	High light scatter reticulocyte percentage of red cells	170,763 European ancestry individuals	NA	1p36.12	intergenic	PPIAP34 - ZBTB40	ENSG00000234397	ENSG00000184677		52407	53100	rs12568930-C	rs12568930	0	12568930	intergenic_variant	1	0.1778	7e-13	12.1549		0.033435	[0.024-0.043] unit decrease	Affymetrix [~ 2500000] (imputed)	N
1	rs6684375	1	22702231	rs12568930	2017-06-02	28067908	de Lange KM	2017-01-09	Nat Genet	www.ncbi.nlm.nih.gov/pubmed/28067908	Genome-wide association study implicates immune activation of multiple integrin genes in inflammatory bowel disease.	Ulcerative colitis	12,366 European and unknown ancestry cases, 33,609 European and unknown ancestry controls	NA	1p36.12	Intergenic	PPIAP34 - ZBTB40	ENSG00000234397	ENSG00000184677		52407	53100	rs12568930-?	rs12568930	0	12568930	intergenic_variant	1		2e-15	14.699		NA		Illumina [9578670] (imputed)	N
1	rs6684375	1	22702231	rs12568930	2017-06-02	28067908	de Lange KM	2017-01-09	Nat Genet	www.ncbi.nlm.nih.gov/pubmed/28067908	Genome-wide association study implicates immune activation of multiple integrin genes in inflammatory bowel disease.	Inflammatory bowel disease	25,042 European and unknown ancestry cases, 34,915 European and unknown ancestry controls	NA	1p36.12	Intergenic	PPIAP34 - ZBTB40	ENSG00000234397	ENSG00000184677		52407	53100	rs12568930-?	rs12568930	0	12568930	intergenic_variant	1		8e-15	14.0969		NA		Illumina [9725440] (imputed)	N
1	rs6684375	1	22702231	rs12568930	2020-09-21	32888493	Chen MH	2020-09-01	Cell	www.ncbi.nlm.nih.gov/pubmed/32888493	Trans-ethnic and Ancestry-Specific Blood-Cell Genetics in 746,667 Individuals from 5 Global Populations.	Hematocrit	737,823 African American or Afro-Caribbean, African ancestry, European ancestry, East Asian ancestry, Hispanic or Latin American and South Asian ancestry individuals	NA	1p36.12	NR	PPIAP34 - ZBTB40	ENSG00000234397	ENSG00000184677		52407	53100	rs12568930-C	rs12568930	0	12568930	intergenic_variant	1	0.188773	2e-16	15.699		NA		Affymetrix, Illumina [24558453] (imputed)	N
1	rs6684375	1	22702231	rs12568930	2020-09-21	32888493	Chen MH	2020-09-01	Cell	www.ncbi.nlm.nih.gov/pubmed/32888493	Trans-ethnic and Ancestry-Specific Blood-Cell Genetics in 746,667 Individuals from 5 Global Populations.	Hematocrit	562,259 European ancestry individuals	NA	1p36.12	NR	PPIAP34 - ZBTB40	ENSG00000234397	ENSG00000184677		52407	53100	rs12568930-C	rs12568930	0	12568930	intergenic_variant	1	0.175827	9e-18	17.0458		0.02097	[0.016-0.026] SD unit increase	Affymetrix, Illumina [50640577] (imputed)	N
1	rs6684375	1	22702231	rs12568930	2020-09-21	32888493	Chen MH	2020-09-01	Cell	www.ncbi.nlm.nih.gov/pubmed/32888493	Trans-ethnic and Ancestry-Specific Blood-Cell Genetics in 746,667 Individuals from 5 Global Populations.	Hemoglobin concentration	746,431 African American or Afro-Caribbean, African ancestry, European ancestry, East Asian ancestry, Hispanic or Latin American and South Asian ancestry individuals	NA	1p36.12	NR	PPIAP34 - ZBTB40	ENSG00000234397	ENSG00000184677		52407	53100	rs12568930-C	rs12568930	0	12568930	intergenic_variant	1	0.188892	3e-20	19.5229		NA		Affymetrix, Illumina [24653286] (imputed)	N
1	rs6684375	1	22702231	rs12568930	2020-09-21	32888493	Chen MH	2020-09-01	Cell	www.ncbi.nlm.nih.gov/pubmed/32888493	Trans-ethnic and Ancestry-Specific Blood-Cell Genetics in 746,667 Individuals from 5 Global Populations.	Hemoglobin concentration	563,946 European ancestry individuals	NA	1p36.12	NR	PPIAP34 - ZBTB40	ENSG00000234397	ENSG00000184677		52407	53100	rs12568930-C	rs12568930	0	12568930	intergenic_variant	1	0.175758	8e-22	21.0969		0.023386	[0.019-0.028] SD unit increase	Affymetrix, Illumina [50638016] (imputed)	N
1	rs6684375	1	22702231	rs12568930	2013-02-12	23128233	Jostins L	2012-11-01	Nature	www.ncbi.nlm.nih.gov/pubmed/23128233	Host-microbe interactions have shaped the genetic architecture of inflammatory bowel disease.	Inflammatory bowel disease	12,924 European ancestry cases, 21,442 European ancestry controls	25,683 European ancestry cases, 17,015 European ancestry controls	1p36.12	intergenic	PPIAP34 - ZBTB40	ENSG00000234397	ENSG00000184677		52407	53100	rs12568930-T	rs12568930	0	12568930	intergenic_variant	1	0.821	1e-17	17		1.095	[1.054-1.138]	Affymetrix, Illumina [1230000] (imputed)	N
1	rs6684375	1	22702231	rs12568930	2016-07-24	26192919	Liu JZ	2015-07-20	Nat Genet	www.ncbi.nlm.nih.gov/pubmed/26192919	Association analyses identify 38 susceptibility loci for inflammatory bowel disease and highlight shared genetic risk across populations.	Ulcerative colitis	6,968 European ancestry cases, 20,464 European ancestry controls	10,679 European ancestry cases, 26,715 European ancestry controls, 397 Iranian ancestry cases, 342 Iranian ancestry controls, 1,239 Indian ancestry cases, 990 Indian ancestry controls, 1,134 East Asian ancestry cases, 3,719 East Asian ancestry controls	1p36.12	NR	PPIAP34 - ZBTB40	ENSG00000234397	ENSG00000184677		52407	53100	rs12568930-A	rs12568930	0	12568930	intergenic_variant	1	0.84	4e-13	12.3979	(EA)	1.136		Affymetrix, Illumina [~ 9000000] (imputed)	N
1	rs6684375	1	22702231	rs12568930	2021-04-16	33608531	Wu Y	2021-02-19	Nat Commun	www.ncbi.nlm.nih.gov/pubmed/33608531	GWAS of peptic ulcer disease implicates Helicobacter pylori infection, other gastrointestinal disorders and depression.	Inflammatory bowel disease	7,045 European ancestry cases, 449,282 European ancestry controls	NA	1p36.12	NR	PPIAP34 - ZBTB40	ENSG00000234397	ENSG00000184677		52407	53100	rs12568930-T	rs12568930	0	12568930	intergenic_variant	1	0.82	3e-08	7.52288		1.14	[NR]	NR [8546065] (imputed)	N
1	rs6684375	1	22702231	rs12568930	2020-09-21	32888493	Chen MH	2020-09-01	Cell	www.ncbi.nlm.nih.gov/pubmed/32888493	Trans-ethnic and Ancestry-Specific Blood-Cell Genetics in 746,667 Individuals from 5 Global Populations.	Red blood cell count	545,203 European ancestry individuals	NA	1p36.12	NR	PPIAP34 - ZBTB40	ENSG00000234397	ENSG00000184677		52407	53100	rs12568930-C	rs12568930	0	12568930	intergenic_variant	1	0.175857	7e-11	10.1549		0.01577	[0.011-0.021] SD unit increase	Affymetrix, Illumina [50628390] (imputed)	N
1	rs6684375	1	22702858	rs6696981	2009-01-16	19079262	Styrkarsdottir U	2008-12-14	Nat Genet	www.ncbi.nlm.nih.gov/pubmed/19079262	New sequence variants associated with bone mineral density.	Bone mineral density (spine)	6,865 European ancestry individuals	8,510 European ancestry individuals	1p36.12	intergenic	PPIAP34 - ZBTB40	ENSG00000234397	ENSG00000184677		53034	52473	rs6696981-G	rs6696981	0	6696981	regulatory_region_variant	1	0.86	2e-08	7.69897		0.12	[0.08-0.16] s.d. decrease	Illumina [305051]	N
1	rs6684375	1	22703035	rs10493013	2018-03-05	29304378	Medina-Gomez C	2018-01-04	Am J Hum Genet	www.ncbi.nlm.nih.gov/pubmed/29304378	Life-Course Genome-wide Association Study Meta-analysis of Total Body BMD and Assessment of Age-Specific Effects.	Total body bone mineral density	56,284 European ancestry individuals, up to 1,333 African American individuals, up to 9,328 admixed individuals	NA	1p36.12	NR	PPIAP34 - ZBTB40	ENSG00000234397	ENSG00000184677		53211	52296	rs10493013-T	rs10493013	0	10493013	regulatory_region_variant	1	0.8189	4e-43	42.3979		0.1013	unit decrease	Affymetrix, Illumina [~ 23700000] (imputed)	N
1	rs6684375	1	22703035	rs10493013	2018-10-17	30158200	Trajanoska K	2018-08-29	BMJ	www.ncbi.nlm.nih.gov/pubmed/30158200	Assessment of the genetic and clinical determinants of fracture risk: genome wide association and mendelian randomisation study.	Fractures	37,857 European or East Asian ancestry cases, 227,116 European or East Asian ancestry controls	18,779 European, East Asian or other ancestry cases, 32,078 European, East Asian or other ancestry controls	1p36.12		PPIAP34 - ZBTB40	ENSG00000234397	ENSG00000184677		53211	52296	rs10493013-T	rs10493013	0	10493013	regulatory_region_variant	1	0.8286	6e-07	6.22185		1.05		Affymetrix, Illumina [2539801] (imputed)	N
1	rs6684375	1	22704191	rs11799474	2017-08-30	27863252	Astle WJ	2016-11-17	Cell	www.ncbi.nlm.nih.gov/pubmed/27863252	The Allelic Landscape of Human Blood Cell Trait Variation and Links to Common Complex Disease.	Red cell distribution width	171,529 European ancestry individuals	NA	1p36.12	intergenic	PPIAP34 - ZBTB40	ENSG00000234397	ENSG00000184677		54367	51140	rs11799474-G	rs11799474	0	11799474	intergenic_variant	1	0.1766	2e-14	13.699		0.0354974	[0.026-0.045] unit decrease	Affymetrix [~ 2500000] (imputed)	N
1	rs6684375	1	22704191	rs11799474	2018-12-17	28957414	Pilling LC	2017-09-28	PLoS One	www.ncbi.nlm.nih.gov/pubmed/28957414	Red blood cell distribution width: Genetic evidence for aging pathways in 116,666 volunteers.	Red cell distribution width	116,666 British ancestry individuals	NA	1p36.12	NR	PPIAP34 - ZBTB40	ENSG00000234397	ENSG00000184677		54367	51140	rs11799474-G	rs11799474	0	11799474	intergenic_variant	1	NR	6e-09	8.22185		0.0303989	[0.02-0.041] unit decrease	Affymetrix [16832071] (imputed)	N
1	rs6684375	1	22706434	rs6684375	2019-02-08	30595370	Kichaev G	2018-12-27	Am J Hum Genet	www.ncbi.nlm.nih.gov/pubmed/30595370	Leveraging Polygenic Functional Enrichment to Improve GWAS Power.	Heel bone mineral density	approximately 446,000 European ancestry individuals	NA	1p36.12		PPIAP34 - ZBTB40	ENSG00000234397	ENSG00000184677		56610	48897	rs6684375-?	rs6684375	0	6684375	regulatory_region_variant	1	NR	6e-147	146.222		NA		NR [~ 8900000] (imputed)	N
1	rs6684375	1	22706434	rs6684375	2017-09-21	28743860	Medina-Gomez C	2017-07-25	Nat Commun	www.ncbi.nlm.nih.gov/pubmed/28743860	Bivariate genome-wide association meta-analysis of pediatric musculoskeletal traits reveals pleiotropic effects at the SREBF1/TOM1L2 locus.	TB-LM or TBLH-BMD (pleiotropy)	8,327 European ancestry individuals, 2,087 individuals	NA	1p36.12	Intergenic	PPIAP34 - ZBTB40	ENSG00000234397	ENSG00000184677		56610	48897	rs6684375-T	rs6684375	0	6684375	regulatory_region_variant	1	0.19	5e-09	8.30103		NA		Illumina [2276811] (imputed)	N
1	rs6684375	1	22706434	rs6684375	2017-09-21	28743860	Medina-Gomez C	2017-07-25	Nat Commun	www.ncbi.nlm.nih.gov/pubmed/28743860	Bivariate genome-wide association meta-analysis of pediatric musculoskeletal traits reveals pleiotropic effects at the SREBF1/TOM1L2 locus.	Bone mineral density (paediatric, total body less femoral head)	8,327 European ancestry individuals, 2,087 individuals	NA	1p36.12	Intergenic	PPIAP34 - ZBTB40	ENSG00000234397	ENSG00000184677		56610	48897	rs6684375-T	rs6684375	0	6684375	regulatory_region_variant	1	0.19	2e-06	5.69897		0.0842	[NR] unit increase	Illumina [2276811] (imputed)	N
1	rs6684375	1	22706434	rs6684375	2018-10-18	30048462	Kim SK	2018-07-26	PLoS One	www.ncbi.nlm.nih.gov/pubmed/30048462	Identification of 613 new loci associated with heel bone mineral density and a polygenic risk score for bone mineral density, osteoporosis and fracture.	Heel bone mineral density	394,929 European ancestry individuals	NA	1p36.12		PPIAP34 - ZBTB40	ENSG00000234397	ENSG00000184677		56610	48897	rs6684375-?	rs6684375	0	6684375	regulatory_region_variant	1	NR	1e-126	126		0.0631368	[0.058-0.068] unit decrease	Affymetrix [20259828] (imputed)	N
1	rs6684375	1	22706434	rs6684375	2019-06-21	31015401	Wu Y	2019-04-23	Nat Commun	www.ncbi.nlm.nih.gov/pubmed/31015401	Genome-wide association study of medication-use and associated disease in the UK Biobank.	Medication use (drugs affecting bone structure and mineralization)	7,870 European ancestry cases, 207,798 European ancestry controls	NA	1p36.12	ZBTB40	PPIAP34 - ZBTB40	ENSG00000234397	ENSG00000184677		56610	48897	rs6684375-T	rs6684375	0	6684375	regulatory_region_variant	1	0.175671	2e-08	7.69897		0.118162	[0.077-0.159] unit decrease	Affymetrix [7288503] (imputed)	N
1	rs6684375	1	22706434	rs6684375	2019-02-08	30595370	Kichaev G	2018-12-27	Am J Hum Genet	www.ncbi.nlm.nih.gov/pubmed/30595370	Leveraging Polygenic Functional Enrichment to Improve GWAS Power.	Red cell distribution width	approximately 445,000 European ancestry individuals	NA	1p36.12		PPIAP34 - ZBTB40	ENSG00000234397	ENSG00000184677		56610	48897	rs6684375-?	rs6684375	0	6684375	regulatory_region_variant	1	NR	3e-20	19.5229		NA		NR [~ 8900000] (imputed)	N
1	rs6684375	1	22708253	rs12569102	2022-11-17	36329257	Lee CJ	2022-11-03	Commun Biol	www.ncbi.nlm.nih.gov/pubmed/36329257	Phenome-wide analysis of Taiwan Biobank reveals novel glycemia-related loci and genetic risks for diabetes.	Bone stiffness index	75,665 Taiwanese ancestry individuals	NA	1p36.12		PPIAP34 - ZBTB40	ENSG00000234397	ENSG00000184677		58429	47078	rs12569102-?	rs12569102	0	12569102	intergenic_variant	1	NR	6e-35	34.2218		1.24123	unit increase	NR [5925277] (imputed)	N
1	rs6684375	1	22710877	rs34963268	2018-09-20	28869591	Kemp JP	2017-09-04	Nat Genet	www.ncbi.nlm.nih.gov/pubmed/28869591	Identification of 153 new loci associated with heel bone mineral density and functional involvement of GPC6 in osteoporosis.	Heel bone mineral density	76,067 European ancestry women, 66,420 European ancestry men	NA	1p36.12	ZBTB40	PPIAP34 - ZBTB40	ENSG00000234397	ENSG00000184677		61053	44454	rs34963268-G	rs34963268	0	34963268	intergenic_variant	1	0.824657	3e-25	24.5229	(men)	0.0676047	[0.055-0.081] unit decrease	NR [17166351] (imputed)	N
1	rs6684375	1	22710877	rs34963268	2018-09-20	28869591	Kemp JP	2017-09-04	Nat Genet	www.ncbi.nlm.nih.gov/pubmed/28869591	Identification of 153 new loci associated with heel bone mineral density and functional involvement of GPC6 in osteoporosis.	Heel bone mineral density	76,067 European ancestry women, 66,420 European ancestry men	NA	1p36.12	ZBTB40	PPIAP34 - ZBTB40	ENSG00000234397	ENSG00000184677		61053	44454	rs34963268-G	rs34963268	0	34963268	intergenic_variant	1	0.823891	1e-50	50		0.0642023	[0.056-0.073] unit decrease	NR [17166351] (imputed)	N
1	rs6684375	1	22710877	rs34963268	2018-09-20	28869591	Kemp JP	2017-09-04	Nat Genet	www.ncbi.nlm.nih.gov/pubmed/28869591	Identification of 153 new loci associated with heel bone mineral density and functional involvement of GPC6 in osteoporosis.	Heel bone mineral density	76,067 European ancestry women, 66,420 European ancestry men	NA	1p36.12	ZBTB40	PPIAP34 - ZBTB40	ENSG00000234397	ENSG00000184677		61053	44454	rs34963268-G	rs34963268	0	34963268	intergenic_variant	1	0.823221	1e-25	25	(women)	0.0601535	[0.048-0.072] unit decrease	NR [17166351] (imputed)	N
1	rs6684375	1	22710877	rs34963268	2018-10-18	30048462	Kim SK	2018-07-26	PLoS One	www.ncbi.nlm.nih.gov/pubmed/30048462	Identification of 613 new loci associated with heel bone mineral density and a polygenic risk score for bone mineral density, osteoporosis and fracture.	Heel bone mineral density	394,929 European ancestry individuals	NA	1p36.12		PPIAP34 - ZBTB40	ENSG00000234397	ENSG00000184677		61053	44454	rs34963268-?	rs34963268	0	34963268	intergenic_variant	1	NR	2e-126	125.699		0.0630582	[0.058-0.068] unit decrease	Affymetrix [20259828] (imputed)	N
1	rs6684375	1	22710877	rs34963268	2020-09-18	32888494	Vuckovic D	2020-09-01	Cell	www.ncbi.nlm.nih.gov/pubmed/32888494	The Polygenic and Monogenic Basis of Blood Traits and Diseases.	Mean reticulocyte volume	408,112 British individuals	NA	1p36.12		PPIAP34 - ZBTB40	ENSG00000234397	ENSG00000184677		61053	44454	rs34963268-C	rs34963268	0	34963268	intergenic_variant	1	0.176129	1e-14	14		0.0224459	[0.017-0.028] unit decrease	Affymetrix [93095623] (imputed)	N
1	rs6684375	1	22710877	rs34963268	2019-02-08	30595370	Kichaev G	2018-12-27	Am J Hum Genet	www.ncbi.nlm.nih.gov/pubmed/30595370	Leveraging Polygenic Functional Enrichment to Improve GWAS Power.	Red blood cell count	approximately 445,000 European ancestry individuals	NA	1p36.12		PPIAP34 - ZBTB40	ENSG00000234397	ENSG00000184677		61053	44454	rs34963268-?	rs34963268	0	34963268	intergenic_variant	1	NR	3e-08	7.52288		NA		NR [~ 8900000] (imputed)	N
1	rs6684375	1	22711473	rs6426749	2009-10-16	19801982	Rivadeneira F	2009-10-04	Nat Genet	www.ncbi.nlm.nih.gov/pubmed/19801982	Twenty bone-mineral-density loci identified by large-scale meta-analysis of genome-wide association studies.	Bone mineral density (hip)	19,195 European ancestry individuals	NA	1p36.12	ZBTB40	PPIAP34 - ZBTB40	ENSG00000234397	ENSG00000184677		61649	43858	rs6426749-C	rs6426749	0	6426749	intergenic_variant	1	0.17	9e-08	7.04576		0.08	[0.05-0.11] s.d. increase	Affymetrix, Illumina [2543686] (imputed)	N
1	rs6684375	1	22711473	rs6426749	2019-05-01	22504420	Estrada K	2012-04-15	Nat Genet	www.ncbi.nlm.nih.gov/pubmed/22504420	Genome-wide meta-analysis identifies 56 bone mineral density loci and reveals 14 loci associated with risk of fracture.	Femoral neck bone mineral density	Up to 32,961 European and East Asian ancestry individuals	Up to 50,933 European and East Asian ancestry individuals	1p36.12	ZBTB40	PPIAP34 - ZBTB40	ENSG00000234397	ENSG00000184677		61649	43858	rs6426749-C	rs6426749	0	6426749	intergenic_variant	1	0.17	7e-57	56.1549		0.11	[NR] unit increase	Affymetrix, Illumina [~ 2500000] (imputed)	N
1	rs6684375	1	22711473	rs6426749	2018-10-17	30158200	Trajanoska K	2018-08-29	BMJ	www.ncbi.nlm.nih.gov/pubmed/30158200	Assessment of the genetic and clinical determinants of fracture risk: genome wide association and mendelian randomisation study.	Fractures	37,857 European or East Asian ancestry cases, 227,116 European or East Asian ancestry controls	18,779 European, East Asian or other ancestry cases, 32,078 European, East Asian or other ancestry controls	1p36.12		PPIAP34 - ZBTB40	ENSG00000234397	ENSG00000184677		61649	43858	rs6426749-G	rs6426749	0	6426749	intergenic_variant	1	0.8288	2e-07	6.69897		1.05		Affymetrix, Illumina [2539801] (imputed)	N
1	rs6684375	1	22711473	rs6426749	2020-09-21	32888493	Chen MH	2020-09-01	Cell	www.ncbi.nlm.nih.gov/pubmed/32888493	Trans-ethnic and Ancestry-Specific Blood-Cell Genetics in 746,667 Individuals from 5 Global Populations.	Red cell distribution width	531,774 European ancestry individuals	NA	1p36.12	NR	PPIAP34 - ZBTB40	ENSG00000234397	ENSG00000184677		61649	43858	rs6426749-G	rs6426749	0	6426749	intergenic_variant	1	0.822695	5e-30	29.301		0.027898	[0.023-0.033] SD unit increase	Affymetrix, Illumina [49860007] (imputed)	N
1	rs6684375	1	22711473	rs6426749	2020-09-21	32888493	Chen MH	2020-09-01	Cell	www.ncbi.nlm.nih.gov/pubmed/32888493	Trans-ethnic and Ancestry-Specific Blood-Cell Genetics in 746,667 Individuals from 5 Global Populations.	Red cell distribution width	563,352 African American or Afro-Caribbean, African ancestry, European ancestry, East Asian ancestry, Hispanic or Latin American and South Asian ancestry individuals	NA	1p36.12	NR	PPIAP34 - ZBTB40	ENSG00000234397	ENSG00000184677		61649	43858	rs6426749-G	rs6426749	0	6426749	intergenic_variant	1	0.820099	2e-28	27.699		NA		Affymetrix, Illumina [22063850] (imputed)	N
2	rs3917932	1	36943916	rs3917932	2017-08-30	27863252	Astle WJ	2016-11-17	Cell	www.ncbi.nlm.nih.gov/pubmed/27863252	The Allelic Landscape of Human Blood Cell Trait Variation and Links to Common Complex Disease.	Sum neutrophil eosinophil counts	170,384 European ancestry individuals	NA	1p34.3	CSF3R	CSF3R			ENSG00000119535	NA	NA	rs3917932-G	rs3917932	0	3917932	intron_variant	0	0.5757	1e-38	38		0.0472668	[0.04-0.054] unit decrease	Affymetrix [~ 2500000] (imputed)	N
2	rs3917932	1	36943916	rs3917932	2017-08-30	27863252	Astle WJ	2016-11-17	Cell	www.ncbi.nlm.nih.gov/pubmed/27863252	The Allelic Landscape of Human Blood Cell Trait Variation and Links to Common Complex Disease.	Granulocyte percentage of myeloid white cells	169,545 European ancestry individuals	NA	1p34.3	CSF3R	CSF3R			ENSG00000119535	NA	NA	rs3917932-G	rs3917932	0	3917932	intron_variant	0	0.5759	1e-19	19		0.0328671	[0.026-0.04] unit decrease	Affymetrix [~ 2500000] (imputed)	N
2	rs3917932	1	36943916	rs3917932	2017-08-30	27863252	Astle WJ	2016-11-17	Cell	www.ncbi.nlm.nih.gov/pubmed/27863252	The Allelic Landscape of Human Blood Cell Trait Variation and Links to Common Complex Disease.	White blood cell count	172,435 European ancestry individuals	NA	1p34.3	CSF3R	CSF3R			ENSG00000119535	NA	NA	rs3917932-G	rs3917932	0	3917932	intron_variant	0	0.5759	3e-31	30.5229		0.0422066	[0.035-0.049] unit decrease	Affymetrix [~ 2500000] (imputed)	N
2	rs3917932	1	36943916	rs3917932	2017-08-30	27863252	Astle WJ	2016-11-17	Cell	www.ncbi.nlm.nih.gov/pubmed/27863252	The Allelic Landscape of Human Blood Cell Trait Variation and Links to Common Complex Disease.	Monocyte percentage of white cells	170,494 European ancestry individuals	NA	1p34.3	CSF3R	CSF3R			ENSG00000119535	NA	NA	rs3917932-G	rs3917932	0	3917932	intron_variant	0	0.5758	4e-12	11.3979		0.0250441	[0.018-0.032] unit increase	Affymetrix [~ 2500000] (imputed)	N
2	rs3917932	1	36943916	rs3917932	2017-08-30	27863252	Astle WJ	2016-11-17	Cell	www.ncbi.nlm.nih.gov/pubmed/27863252	The Allelic Landscape of Human Blood Cell Trait Variation and Links to Common Complex Disease.	Neutrophil count	170,702 European ancestry individuals	NA	1p34.3	CSF3R	CSF3R			ENSG00000119535	NA	NA	rs3917932-G	rs3917932	0	3917932	intron_variant	0	0.5758	2e-39	38.699		0.0476695	[0.041-0.055] unit decrease	Affymetrix [~ 2500000] (imputed)	N
2	rs3917932	1	36943916	rs3917932	2017-08-30	27863252	Astle WJ	2016-11-17	Cell	www.ncbi.nlm.nih.gov/pubmed/27863252	The Allelic Landscape of Human Blood Cell Trait Variation and Links to Common Complex Disease.	Myeloid white cell count	169,219 European ancestry individuals	NA	1p34.3	CSF3R	CSF3R			ENSG00000119535	NA	NA	rs3917932-G	rs3917932	0	3917932	intron_variant	0	0.5758	1e-36	36		0.0461093	[0.039-0.053] unit decrease	Affymetrix [~ 2500000] (imputed)	N
2	rs3917932	1	36943916	rs3917932	2017-08-30	27863252	Astle WJ	2016-11-17	Cell	www.ncbi.nlm.nih.gov/pubmed/27863252	The Allelic Landscape of Human Blood Cell Trait Variation and Links to Common Complex Disease.	Sum basophil neutrophil counts	170,143 European ancestry individuals	NA	1p34.3	CSF3R	CSF3R			ENSG00000119535	NA	NA	rs3917932-G	rs3917932	0	3917932	intron_variant	0	0.5758	7e-39	38.1549		0.0474018	[0.04-0.055] unit decrease	Affymetrix [~ 2500000] (imputed)	N
2	rs3917932	1	36943916	rs3917932	2017-08-30	27863252	Astle WJ	2016-11-17	Cell	www.ncbi.nlm.nih.gov/pubmed/27863252	The Allelic Landscape of Human Blood Cell Trait Variation and Links to Common Complex Disease.	Granulocyte count	169,822 European ancestry individuals	NA	1p34.3	CSF3R	CSF3R			ENSG00000119535	NA	NA	rs3917932-G	rs3917932	0	3917932	intron_variant	0	0.5758	6e-38	37.2218		0.0468589	[0.04-0.054] unit decrease	Affymetrix [~ 2500000] (imputed)	N
2	rs3917932	1	36943916	rs3917932	2017-08-30	27863252	Astle WJ	2016-11-17	Cell	www.ncbi.nlm.nih.gov/pubmed/27863252	The Allelic Landscape of Human Blood Cell Trait Variation and Links to Common Complex Disease.	Neutrophil percentage of white cells	171,542 European ancestry individuals	NA	1p34.3	CSF3R	CSF3R			ENSG00000119535	NA	NA	rs3917932-G	rs3917932	0	3917932	intron_variant	0	0.5759	1e-23	23		0.0362079	[0.029-0.043] unit decrease	Affymetrix [~ 2500000] (imputed)	N
2	rs3917932	1	36943916	rs3917932	2017-08-30	27863252	Astle WJ	2016-11-17	Cell	www.ncbi.nlm.nih.gov/pubmed/27863252	The Allelic Landscape of Human Blood Cell Trait Variation and Links to Common Complex Disease.	Lymphocyte percentage of white cells	171,748 European ancestry individuals	NA	1p34.3	CSF3R	CSF3R			ENSG00000119535	NA	NA	rs3917932-G	rs3917932	0	3917932	intron_variant	0	0.5759	2e-17	16.699		0.0306134	[0.024-0.038] unit increase	Affymetrix [~ 2500000] (imputed)	N
2	rs3917932	1	36943916	rs3917932	2020-09-18	32888494	Vuckovic D	2020-09-01	Cell	www.ncbi.nlm.nih.gov/pubmed/32888494	The Polygenic and Monogenic Basis of Blood Traits and Diseases.	Basophil count	408,112 British individuals	NA	1p34.3	CSF3R	CSF3R			ENSG00000119535	NA	NA	rs3917932-G	rs3917932	0	3917932	intron_variant	0	0.576812	1e-11	11		0.0153175	[0.011-0.02] unit decrease	Affymetrix [93095623] (imputed)	N
2	rs3917932	1	36943916	rs3917932	2020-09-18	32888494	Vuckovic D	2020-09-01	Cell	www.ncbi.nlm.nih.gov/pubmed/32888494	The Polygenic and Monogenic Basis of Blood Traits and Diseases.	Eosinophil percentage of white cells	408,112 British individuals	NA	1p34.3	CSF3R	CSF3R			ENSG00000119535	NA	NA	rs3917932-G	rs3917932	0	3917932	intron_variant	0	0.576755	5e-12	11.301		0.0155094	[0.011-0.02] unit increase	Affymetrix [93095623] (imputed)	N
2	rs3917932	1	36943916	rs3917932	2018-07-28	29403010	Kanai M	2018-02-05	Nat Genet	www.ncbi.nlm.nih.gov/pubmed/29403010	Genetic analysis of quantitative traits in the Japanese population links cell types to complex human diseases.	White blood cell count	107,964 Japanese ancestry individuals	NA	1p34.3	CSF3R	CSF3R			ENSG00000119535	NA	NA	rs3917932-?	rs3917932	0	3917932	intron_variant	0	NR	5e-17	16.301		0.03726	[0.029-0.046] unit decrease novel	Illumina [6108953] (imputed)	N
2	rs3917932	1	36943916	rs3917932	2020-09-21	32888493	Chen MH	2020-09-01	Cell	www.ncbi.nlm.nih.gov/pubmed/32888493	Trans-ethnic and Ancestry-Specific Blood-Cell Genetics in 746,667 Individuals from 5 Global Populations.	Neutrophil count	519,288 European ancestry individuals	NA	1p34.3	NR	CSF3R			ENSG00000119535	NA	NA	rs3917932-G	rs3917932	0	3917932	intron_variant	0	0.577138	3e-154	153.523		0.05153	[0.048-0.055] SD unit decrease	Affymetrix, Illumina [50250472] (imputed)	N
2	rs3917932	1	36943916	rs3917932	2020-09-18	32888494	Vuckovic D	2020-09-01	Cell	www.ncbi.nlm.nih.gov/pubmed/32888494	The Polygenic and Monogenic Basis of Blood Traits and Diseases.	Lymphocyte percentage of white cells	408,112 British individuals	NA	1p34.3	CSF3R	CSF3R			ENSG00000119535	NA	NA	rs3917932-G	rs3917932	0	3917932	intron_variant	0	0.576795	5e-40	39.301		0.0299004	[0.025-0.034] unit increase	Affymetrix [93095623] (imputed)	N
2	rs3917932	1	36943916	rs3917932	2020-09-18	32888494	Vuckovic D	2020-09-01	Cell	www.ncbi.nlm.nih.gov/pubmed/32888494	The Polygenic and Monogenic Basis of Blood Traits and Diseases.	Neutrophil count	408,112 British individuals	NA	1p34.3	CSF3R	CSF3R			ENSG00000119535	NA	NA	rs3917932-G	rs3917932	0	3917932	intron_variant	0	0.576722	2e-99	98.699		0.0477017	[0.043-0.052] unit decrease	Affymetrix [93095623] (imputed)	N
2	rs3917932	1	36943916	rs3917932	2020-09-21	32888493	Chen MH	2020-09-01	Cell	www.ncbi.nlm.nih.gov/pubmed/32888493	Trans-ethnic and Ancestry-Specific Blood-Cell Genetics in 746,667 Individuals from 5 Global Populations.	Neutrophil count	627,215 African American or Afro-Caribbean, African ancestry, European ancestry, East Asian ancestry, Hispanic or Latin American and South Asian ancestry individuals	NA	1p34.3	NR	CSF3R			ENSG00000119535	NA	NA	rs3917932-G	rs3917932	0	3917932	intron_variant	0	0.582546	9e-170	169.046		NA		Affymetrix, Illumina [23114412] (imputed)	N
2	rs3917932	1	36943916	rs3917932	2020-09-18	32888494	Vuckovic D	2020-09-01	Cell	www.ncbi.nlm.nih.gov/pubmed/32888494	The Polygenic and Monogenic Basis of Blood Traits and Diseases.	Neutrophil percentage of white cells	408,112 British individuals	NA	1p34.3	CSF3R	CSF3R			ENSG00000119535	NA	NA	rs3917932-G	rs3917932	0	3917932	intron_variant	0	0.576783	1e-55	55		0.0354995	[0.031-0.04] unit decrease	Affymetrix [93095623] (imputed)	N
2	rs3917932	1	36943916	rs3917932	2020-09-18	32888494	Vuckovic D	2020-09-01	Cell	www.ncbi.nlm.nih.gov/pubmed/32888494	The Polygenic and Monogenic Basis of Blood Traits and Diseases.	Monocyte percentage of white cells	408,112 British individuals	NA	1p34.3	CSF3R	CSF3R			ENSG00000119535	NA	NA	rs3917932-G	rs3917932	0	3917932	intron_variant	0	0.576904	1e-21	21		0.0216533	[0.017-0.026] unit increase	Affymetrix [93095623] (imputed)	N
2	rs3917932	1	36943916	rs3917932	2019-02-08	30595370	Kichaev G	2018-12-27	Am J Hum Genet	www.ncbi.nlm.nih.gov/pubmed/30595370	Leveraging Polygenic Functional Enrichment to Improve GWAS Power.	White blood cell count	approximately 444,000 European ancestry individuals	NA	1p34.3		CSF3R			ENSG00000119535	NA	NA	rs3917932-?	rs3917932	0	3917932	intron_variant	0	NR	3e-95	94.5229		NA		NR [~ 8900000] (imputed)	N
2	rs3917932	1	36943916	rs3917932	2020-09-21	32888493	Chen MH	2020-09-01	Cell	www.ncbi.nlm.nih.gov/pubmed/32888493	Trans-ethnic and Ancestry-Specific Blood-Cell Genetics in 746,667 Individuals from 5 Global Populations.	White blood cell count	562,243 European ancestry individuals	NA	1p34.3	NR	CSF3R			ENSG00000119535	NA	NA	rs3917932-G	rs3917932	0	3917932	intron_variant	0	0.577481	1e-127	127		0.044849	[0.041-0.049] SD unit decrease	Affymetrix, Illumina [50601830] (imputed)	N
2	rs3917932	1	36943916	rs3917932	2020-09-21	32888493	Chen MH	2020-09-01	Cell	www.ncbi.nlm.nih.gov/pubmed/32888493	Trans-ethnic and Ancestry-Specific Blood-Cell Genetics in 746,667 Individuals from 5 Global Populations.	White blood cell count	746,667 African American or Afro-Caribbean, African ancestry, European ancestry, East Asian ancestry, Hispanic or Latin American and South Asian ancestry individuals	NA	1p34.3	NR	CSF3R			ENSG00000119535	NA	NA	rs3917932-G	rs3917932	0	3917932	intron_variant	0	0.585271	8e-145	144.097		NA		Affymetrix, Illumina [24649327] (imputed)	N
2	rs3917932	1	36943916	rs3917932	2020-09-18	32888494	Vuckovic D	2020-09-01	Cell	www.ncbi.nlm.nih.gov/pubmed/32888494	The Polygenic and Monogenic Basis of Blood Traits and Diseases.	White blood cell count	408,112 British individuals	NA	1p34.3	CSF3R	CSF3R			ENSG00000119535	NA	NA	rs3917932-G	rs3917932	0	3917932	intron_variant	0	0.576746	2e-74	73.699		0.0410007	[0.037-0.045] unit decrease	Affymetrix [93095623] (imputed)	N
2	rs3917932	1	36943916	rs3917932	2021-12-14	34594039	Sakaue S	2021-09-30	Nat Genet	www.ncbi.nlm.nih.gov/pubmed/34594039	A cross-population atlas of genetic associations for 220 human phenotypes.	Neutrophil count	349,856 European ancestry individuals, 82,810 East Asian ancestry individuals	NA	1p34.3		CSF3R			ENSG00000119535	NA	NA	rs3917932-G	rs3917932	0	3917932	intron_variant	0	NR	2e-94	93.699		0.0443	[0.04-0.049] unit decrease	Affymetrix, Illumina [20526770] (imputed)	N
2	rs3917932	1	36943916	rs3917932	2021-12-14	34594039	Sakaue S	2021-09-30	Nat Genet	www.ncbi.nlm.nih.gov/pubmed/34594039	A cross-population atlas of genetic associations for 220 human phenotypes.	White blood cell count	350,470 European ancestry individuals, 154,355 East Asian ancestry individuals	NA	1p34.3		CSF3R			ENSG00000119535	NA	NA	rs3917932-G	rs3917932	0	3917932	intron_variant	0	NR	2e-76	75.699		0.0367	[0.033-0.041] unit decrease	Affymetrix, Illumina [20538670] (imputed)	N
3	rs9436299	1	65892888	rs9436299	2019-11-04	30239722	Pulit SL	2018-09-14	Hum Mol Genet	www.ncbi.nlm.nih.gov/pubmed/30239722	Meta-analysis of genome-wide association studies for body fat distribution in 694,649 individuals of European ancestry.	Waist-to-hip ratio adjusted for BMI	379,501 European ancestry female individuals	NA	1p31.3	NR	LEPROT, LEPR			ENSG00000213625, ENSG00000116678	NA	NA	rs9436299-A	rs9436299	0	9436299	intron_variant	0	0.6602	7e-08	7.1549		0.0105	[0.0066-0.0144] unit increase	NR [~ 27400000] (imputed)	N
3	rs61779814	1	65906129	rs67129560	2020-09-18	32888494	Vuckovic D	2020-09-01	Cell	www.ncbi.nlm.nih.gov/pubmed/32888494	The Polygenic and Monogenic Basis of Blood Traits and Diseases.	Neutrophil percentage of white cells	408,112 British individuals	NA	1p31.3	LEPR	LEPR			ENSG00000116678	NA	NA	rs67129560-G	rs67129560	0	67129560	intron_variant	0	0.619797	6e-17	16.2218		0.0194873	[0.015-0.024] unit increase	Affymetrix [93095623] (imputed)	N
3	rs61779814	1	65906129	rs67129560	2019-04-18	30388399	Ligthart S	2018-11-01	Am J Hum Genet	www.ncbi.nlm.nih.gov/pubmed/30388399	Genome Analyses of >200,000 Individuals Identify 58 Loci for Chronic Inflammation and Highlight Pathways that Link Inflammation and Complex Disorders.	C-reactive protein levels	148,164 European ancestry individuals	NA	1p31.3	LEPR	LEPR			ENSG00000116678	NA	NA	rs67129560-A	rs67129560	0	67129560	intron_variant	0	0.4	5e-49	48.301		0.062	[0.054-0.07] unit decrease	Affymetrix, Illumina, Perlegen [10019203] (imputed)	N
3	rs61779814	1	65906129	rs67129560	2020-09-18	32888494	Vuckovic D	2020-09-01	Cell	www.ncbi.nlm.nih.gov/pubmed/32888494	The Polygenic and Monogenic Basis of Blood Traits and Diseases.	White blood cell count	408,112 British individuals	NA	1p31.3	LEPR	LEPR			ENSG00000116678	NA	NA	rs67129560-G	rs67129560	0	67129560	intron_variant	0	0.619825	5e-11	10.301		0.0157429	[0.011-0.02] unit increase	Affymetrix [93095623] (imputed)	N
3	rs9436299	1	65906137	rs10889551	2022-06-20	35315439	Helgeland O	2022-03-21	Nat Metab	www.ncbi.nlm.nih.gov/pubmed/35315439	Characterization of the genetic architecture of infant and early childhood body mass index.	BMI at 8 months old	24,302 European ancestry individuals	NA	1p31.3		LEPR			ENSG00000116678	NA	NA	rs10889551-A	rs10889551	0	10889551	intron_variant	0	0.350062	4e-15	14.3979		0.0756405	[0.057-0.095] unit decrease	Illumina [9200000] (imputed)	N
3	rs9436299	1	65906137	rs10889551	2022-06-20	35315439	Helgeland O	2022-03-21	Nat Metab	www.ncbi.nlm.nih.gov/pubmed/35315439	Characterization of the genetic architecture of infant and early childhood body mass index.	BMI at 1 year old	24,551 European ancestry individuals	NA	1p31.3		LEPR			ENSG00000116678	NA	NA	rs10889551-A	rs10889551	0	10889551	intron_variant	0	0.350051	5e-19	18.301		0.0883041	[0.069-0.107] unit decrease	Illumina [9200000] (imputed)	N
3	rs9436299	1	65906137	rs10889551	2022-06-20	35315439	Helgeland O	2022-03-21	Nat Metab	www.ncbi.nlm.nih.gov/pubmed/35315439	Characterization of the genetic architecture of infant and early childhood body mass index.	BMI at 1.5 years old	21,871 European ancestry individuals	NA	1p31.3		LEPR			ENSG00000116678	NA	NA	rs10889551-A	rs10889551	0	10889551	intron_variant	0	0.349436	2e-13	12.699		0.0744586	[0.055-0.094] unit decrease	Illumina [9200000] (imputed)	N
3	rs9436299	1	65906137	rs10889551	2022-06-20	35315439	Helgeland O	2022-03-21	Nat Metab	www.ncbi.nlm.nih.gov/pubmed/35315439	Characterization of the genetic architecture of infant and early childhood body mass index.	BMI at 2 years old	21,831 European ancestry individuals	NA	1p31.3		LEPR			ENSG00000116678	NA	NA	rs10889551-A	rs10889551	0	10889551	intron_variant	0	0.349164	9e-08	7.04576		0.0607384	[0.038-0.083] unit decrease	Illumina [9200000] (imputed)	N
3	rs9436299	1	65906137	rs10889551	2022-06-20	35315439	Helgeland O	2022-03-21	Nat Metab	www.ncbi.nlm.nih.gov/pubmed/35315439	Characterization of the genetic architecture of infant and early childhood body mass index.	BMI at 3 months old	14,064 European ancestry individuals	NA	1p31.3		LEPR			ENSG00000116678	NA	NA	rs10889551-A	rs10889551	0	10889551	intron_variant	0	0.349209	7e-12	11.1549		0.0636	[0.045-0.082] unit decrease	Illumina [9200000] (imputed)	N
3	rs9436299	1	65906137	rs10889551	2022-06-20	35315439	Helgeland O	2022-03-21	Nat Metab	www.ncbi.nlm.nih.gov/pubmed/35315439	Characterization of the genetic architecture of infant and early childhood body mass index.	BMI at 6 months old	11,095 European ancestry individuals	NA	1p31.3		LEPR			ENSG00000116678	NA	NA	rs10889551-A	rs10889551	0	10889551	intron_variant	0	0.34924	2e-17	16.699		0.078022	[0.06-0.096] unit decrease	Illumina [9200000] (imputed)	N
3	rs146441529	1	65906490	rs970468	2020-09-18	32888494	Vuckovic D	2020-09-01	Cell	www.ncbi.nlm.nih.gov/pubmed/32888494	The Polygenic and Monogenic Basis of Blood Traits and Diseases.	Neutrophil count	408,112 British individuals	NA	1p31.3	LEPR	LEPR			ENSG00000116678	NA	NA	rs970468-A	rs970468	0	970468	intron_variant	0	0.635128	4e-16	15.3979		0.0196548	[0.015-0.024] unit increase	Affymetrix [93095623] (imputed)	N
3	rs146441529	1	65911607	rs9436747	2017-08-30	27863252	Astle WJ	2016-11-17	Cell	www.ncbi.nlm.nih.gov/pubmed/27863252	The Allelic Landscape of Human Blood Cell Trait Variation and Links to Common Complex Disease.	Sum neutrophil eosinophil counts	170,384 European ancestry individuals	NA	1p31.3	LEPR	LEPR			ENSG00000116678	NA	NA	rs9436747-C	rs9436747	0	9436747	intron_variant	0	0.6284	9e-20	19.0458		0.0337746	[0.026-0.041] unit increase	Affymetrix [~ 2500000] (imputed)	N
3	rs146441529	1	65911607	rs9436747	2017-08-30	27863252	Astle WJ	2016-11-17	Cell	www.ncbi.nlm.nih.gov/pubmed/27863252	The Allelic Landscape of Human Blood Cell Trait Variation and Links to Common Complex Disease.	White blood cell count	172,435 European ancestry individuals	NA	1p31.3	LEPR	LEPR			ENSG00000116678	NA	NA	rs9436747-C	rs9436747	0	9436747	intron_variant	0	0.6285	2e-16	15.699		0.0305065	[0.023-0.038] unit increase	Affymetrix [~ 2500000] (imputed)	N
3	rs146441529	1	65911607	rs9436747	2017-08-30	27863252	Astle WJ	2016-11-17	Cell	www.ncbi.nlm.nih.gov/pubmed/27863252	The Allelic Landscape of Human Blood Cell Trait Variation and Links to Common Complex Disease.	Neutrophil count	170,702 European ancestry individuals	NA	1p31.3	LEPR	LEPR			ENSG00000116678	NA	NA	rs9436747-C	rs9436747	0	9436747	intron_variant	0	0.6284	5e-20	19.301		0.0339779	[0.027-0.041] unit increase	Affymetrix [~ 2500000] (imputed)	N
3	rs146441529	1	65911607	rs9436747	2017-08-30	27863252	Astle WJ	2016-11-17	Cell	www.ncbi.nlm.nih.gov/pubmed/27863252	The Allelic Landscape of Human Blood Cell Trait Variation and Links to Common Complex Disease.	Myeloid white cell count	169,219 European ancestry individuals	NA	1p31.3	LEPR	LEPR			ENSG00000116678	NA	NA	rs9436747-C	rs9436747	0	9436747	intron_variant	0	0.6284	8e-19	18.0969		0.0330292	[0.026-0.04] unit increase	Affymetrix [~ 2500000] (imputed)	N
3	rs146441529	1	65911607	rs9436747	2017-08-30	27863252	Astle WJ	2016-11-17	Cell	www.ncbi.nlm.nih.gov/pubmed/27863252	The Allelic Landscape of Human Blood Cell Trait Variation and Links to Common Complex Disease.	Sum basophil neutrophil counts	170,143 European ancestry individuals	NA	1p31.3	LEPR	LEPR			ENSG00000116678	NA	NA	rs9436747-C	rs9436747	0	9436747	intron_variant	0	0.6285	8e-20	19.0969		0.0338618	[0.027-0.041] unit increase	Affymetrix [~ 2500000] (imputed)	N
3	rs146441529	1	65911607	rs9436747	2017-08-30	27863252	Astle WJ	2016-11-17	Cell	www.ncbi.nlm.nih.gov/pubmed/27863252	The Allelic Landscape of Human Blood Cell Trait Variation and Links to Common Complex Disease.	Granulocyte count	169,822 European ancestry individuals	NA	1p31.3	LEPR	LEPR			ENSG00000116678	NA	NA	rs9436747-C	rs9436747	0	9436747	intron_variant	0	0.6284	1e-19	19		0.0336776	[0.026-0.041] unit increase	Affymetrix [~ 2500000] (imputed)	N
3	rs7551385	1	65911672	rs9436748	2022-10-24	36168886	Thareja G	2022-09-28	Hum Mol Genet	www.ncbi.nlm.nih.gov/pubmed/36168886	Differences and commonalities in the genetic architecture of protein quantitative trait loci in European and Arab populations.	Leptin receptor levels	2,935 Qatari ancestry individuals	NA	1p31.3		LEPR			ENSG00000116678	NA	NA	rs9436748-T	rs9436748	0	9436748	intron_variant	0	0.268484	2e-28	27.699		0.337559	[0.28-0.4] unit decrease	NR [10004359]	N
3	rs61779814	1	65921318	rs12410063	2020-12-14	32042192	Ruth KS	2020-02-10	Nat Med	www.ncbi.nlm.nih.gov/pubmed/32042192	Using human genetics to understand the disease impacts of testosterone in men and women.	Bioavailable testosterone levels	178,782 European ancestry men	NA	1p31.3	NR	LEPR			ENSG00000116678	NA	NA	rs12410063-C	rs12410063	0	12410063	intron_variant	0	0.443973	5e-18	17.301		0.0256367	[0.02-0.032] unit increase	Affymetrix [16577424] (imputed)	N
3	rs61779814	1	65932185	rs4655598	2020-12-14	32042192	Ruth KS	2020-02-10	Nat Med	www.ncbi.nlm.nih.gov/pubmed/32042192	Using human genetics to understand the disease impacts of testosterone in men and women.	Bioavailable testosterone levels	382,988 European ancestry individuals	NA	1p31.3	NR	LEPR			ENSG00000116678	NA	NA	rs4655598-T	rs4655598	0	4655598	intron_variant	0	0.448605	2e-08	7.69897		0.0111549	[0.0072-0.0151] unit increase	Affymetrix [16583148] (imputed)	N
3	rs7551385	1	65934354	rs61779781	2019-02-08	30595370	Kichaev G	2018-12-27	Am J Hum Genet	www.ncbi.nlm.nih.gov/pubmed/30595370	Leveraging Polygenic Functional Enrichment to Improve GWAS Power.	Menarche (age at onset)	approximately 242,000 European ancestry individuals	NA	1p31.3		LEPR			ENSG00000116678	NA	NA	rs61779781-?	rs61779781	0	61779781	intron_variant	0	NR	1e-13	13		NA		NR [~ 8900000] (imputed)	N
3	rs9436299	1	65935494	rs6588147	2022-10-24	36168886	Thareja G	2022-09-28	Hum Mol Genet	www.ncbi.nlm.nih.gov/pubmed/36168886	Differences and commonalities in the genetic architecture of protein quantitative trait loci in European and Arab populations.	Leptin receptor levels	2,935 Qatari ancestry individuals	NA	1p31.3		LEPR			ENSG00000116678	NA	NA	rs6588147-G	rs6588147	0	6588147	intron_variant	0	0.185009	2e-19	18.699		0.314006	[0.25-0.38] unit increase	NR [10004359]	N
3	rs7551385	1	65942266	rs17412403	2022-04-11	28240269	Suhre K	2017-02-27	Nat Commun	www.ncbi.nlm.nih.gov/pubmed/28240269	Connecting genetic risk to disease end points through the human blood plasma proteome.	Leptin receptor levels	997 European ancestry individuals	338 Greater Middle Eastern (Middle Eastern, North African or Persian), South Asian ancestry, Asian ancestry individuals	1p31.3		LEPR			ENSG00000116678	NA	NA	rs17412403-C	rs17412403	0	17412403	intron_variant	0	NR	9e-14	13.0458		0.3282	[0.24-0.41] unit decrease	Affymetrix [509946]	N
3	rs61779814	1	65943872	rs12409877	2019-07-17	28552196	Tachmazidou I	2017-06-01	Am J Hum Genet	www.ncbi.nlm.nih.gov/pubmed/28552196	Whole-Genome Sequencing Coupled to Imputation Discovers Genetic Signals for Anthropometric Traits.	Hip circumference	1,254 whole genome sequenced European ancestry individuals, 3,074 whole genome sequenced individuals, 29,716 European ancestry individuals, 400 Carlantino (founder/genetic isolate) individuals, 701 Friuli Venezia Giulia (founder/genetic isolate) individuals, 1,050 Mylopotamos (founder/genetic isolate) individuals, 883 Pomak (founder/genetic isolate) individuals	205,909 European ancestry individuals	1p31.3	LEPR	LEPR			ENSG00000116678	NA	NA	rs12409877-A	rs12409877	0	12409877	intron_variant	0	0.3974	8e-06	5.09691		0.0407	[0.023-0.059] unit increase	Affymetrix, Illumina, Perlegen [15844966] (imputed)	N
3	rs7551385	1	65944850	rs6698653	2020-03-23	31900758	Han X	2020-01-03	Eur J Epidemiol	www.ncbi.nlm.nih.gov/pubmed/31900758	Using Mendelian randomization to evaluate the causal relationship between serum C-reactive protein levels and age-related macular degeneration.	C-reactive protein levels	418,642 British ancestry individuals	NA	1p31.3	NR	LEPR			ENSG00000116678	NA	NA	rs6698653-T	rs6698653	0	6698653	intron_variant	0	0.522667	4e-209	208.398		0.0620907	[0.058-0.066] unit decrease	NR [NR]	N
3	rs61779814	1	65945906	rs7554485	2021-12-13	34469753	Kachuri L	2021-08-26	Am J Hum Genet	www.ncbi.nlm.nih.gov/pubmed/34469753	Genetic determinants of blood-cell traits influence susceptibility to childhood acute lymphoblastic leukemia.	Neutrophil count	234,802 European ancestry individuals	100,556 European ancestry individuals	1p31.3		LEPR			ENSG00000116678	NA	NA	rs7554485-T	rs7554485	0	7554485	intron_variant	0	0.389	6e-15	14.2218		NA		Affymetrix [10369434] (imputed)	N
3	rs61779814	1	65945906	rs7554485	2022-08-30	32193382	Cole JB	2020-03-19	Nat Commun	www.ncbi.nlm.nih.gov/pubmed/32193382	Comprehensive genomic analysis of dietary habits in UK Biobank identifies hundreds of genetic associations.	Fresh fruit consumption	447,401 European ancestry individuals	NA	1p31.3		LEPR			ENSG00000116678	NA	NA	rs7554485-T	rs7554485	0	7554485	intron_variant	0	0.388456	6e-11	10.2218		0.0140767	[0.0099-0.0183] unit increase	NR [NR] (imputed)	N
3	rs9436299	1	65947044	rs7523344	2020-09-18	32888494	Vuckovic D	2020-09-01	Cell	www.ncbi.nlm.nih.gov/pubmed/32888494	The Polygenic and Monogenic Basis of Blood Traits and Diseases.	Monocyte percentage of white cells	408,112 British individuals	NA	1p31.3	LEPR	LEPR			ENSG00000116678	NA	NA	rs7523344-C	rs7523344	0	7523344	intron_variant	0	0.668346	4e-09	8.39794		0.0142332	[0.0095-0.019] unit decrease	Affymetrix [93095623] (imputed)	N
3	rs35751162	1	65992625	rs1751492	2010-03-17	20167575	Sun Q	2010-02-22	Hum Mol Genet	www.ncbi.nlm.nih.gov/pubmed/20167575	Genome-wide association study identifies polymorphisms in LEPR as determinants of plasma soluble leptin receptor levels.	Soluble leptin receptor levels	684 European ancestry type 2 diabetes female cases, 820 European ancestry female controls	875 European ancestry male individuals	1p31.3	LEPR	LEPR			ENSG00000116678	NA	NA	rs1751492-C	rs1751492	0	1751492	intron_variant	0	0.3	6e-13	12.2218	(Nurses Health Study)	7.6	[5.64-9.56] % decrease	Affymetrix [2543887] (imputed)	N
3	rs35751162	1	65994565	rs7553258	2020-09-18	32888494	Vuckovic D	2020-09-01	Cell	www.ncbi.nlm.nih.gov/pubmed/32888494	The Polygenic and Monogenic Basis of Blood Traits and Diseases.	Mean spheric corpuscular volume	408,112 British individuals	NA	1p31.3	LEPR	LEPR			ENSG00000116678	NA	NA	rs7553258-T	rs7553258	0	7553258	intron_variant	0	0.257746	8e-12	11.0969		0.0172298	[0.012-0.022] unit increase	Affymetrix [93095623] (imputed)	N
3	rs28759790	1	66007900	rs1782763	2020-09-18	32888494	Vuckovic D	2020-09-01	Cell	www.ncbi.nlm.nih.gov/pubmed/32888494	The Polygenic and Monogenic Basis of Blood Traits and Diseases.	Mean corpuscular volume	408,112 British individuals	NA	1p31.3	LEPR	LEPR			ENSG00000116678	NA	NA	rs1782763-T	rs1782763	0	1782763	intron_variant	0	0.66889	2e-14	13.699		0.0231004	[0.019-0.027] unit decrease	Affymetrix [93095623] (imputed)	N
3	rs28759790	1	66013511	rs374372356	2020-09-18	32888494	Vuckovic D	2020-09-01	Cell	www.ncbi.nlm.nih.gov/pubmed/32888494	The Polygenic and Monogenic Basis of Blood Traits and Diseases.	Eosinophil percentage of white cells	408,112 British individuals	NA	1p31.3	LEPR	LEPR			ENSG00000116678	NA	NA	rs374372356-G	rs374372356	0	374372356	intron_variant	0	0.551584	2e-09	8.69897		0.0144096	[0.0097-0.0191] unit decrease	Affymetrix [93095623] (imputed)	N
3	rs28759790	1	66013848	rs9728077	2020-09-21	32888493	Chen MH	2020-09-01	Cell	www.ncbi.nlm.nih.gov/pubmed/32888493	Trans-ethnic and Ancestry-Specific Blood-Cell Genetics in 746,667 Individuals from 5 Global Populations.	Mean corpuscular volume	544,127 European ancestry individuals	NA	1p31.3	NR	LEPR			ENSG00000116678	NA	NA	rs9728077-A	rs9728077	0	9728077	intron_variant	0	0.66825	3e-30	29.5229		0.022739	[0.019-0.027] SD unit decrease	Affymetrix, Illumina [50615308] (imputed)	N
3	rs28759790	1	66017686	rs1782759	2021-12-14	34594039	Sakaue S	2021-09-30	Nat Genet	www.ncbi.nlm.nih.gov/pubmed/34594039	A cross-population atlas of genetic associations for 220 human phenotypes.	Mean corpuscular volume	350,473 European ancestry individuals, 129,832 East Asian ancestry individuals	NA	1p31.3		LEPR			ENSG00000116678	NA	NA	rs1782759-T	rs1782759	0	1782759	intron_variant	0	NR	1e-14	14		0.0176	[0.013-0.022] unit decrease	Affymetrix, Illumina [20535844] (imputed)	N
3	rs28759790	1	66018227	rs2767482	2020-09-18	32888494	Vuckovic D	2020-09-01	Cell	www.ncbi.nlm.nih.gov/pubmed/32888494	The Polygenic and Monogenic Basis of Blood Traits and Diseases.	Mean corpuscular hemoglobin	408,112 British individuals	NA	1p31.3	LEPR	LEPR			ENSG00000116678	NA	NA	rs2767482-C	rs2767482	0	2767482	intron_variant	0	0.669024	3e-17	16.5229		0.0206222	[0.016-0.025] unit decrease	Affymetrix [93095623] (imputed)	N
3	rs9659701	1	66053791	rs10789188	2021-02-19	33547301	Chen VL	2021-02-05	Nat Commun	www.ncbi.nlm.nih.gov/pubmed/33547301	Genome-wide association study of serum liver enzymes implicates diverse metabolic and liver pathology.	Serum alkaline phosphatase levels	390,964 European ancestry individuals	105,030 East Asian ancestry individuals	1p31.3	LEPR	LEPR			ENSG00000116678	NA	NA	rs10789188-A	rs10789188	0	10789188	intron_variant	0	0.33	1e-17	17		8.56	z-score increase	Affymetrix [4311822] (imputed)	N
3	rs9659701	1	66053791	rs10789188	2022-10-24	36168886	Thareja G	2022-09-28	Hum Mol Genet	www.ncbi.nlm.nih.gov/pubmed/36168886	Differences and commonalities in the genetic architecture of protein quantitative trait loci in European and Arab populations.	Leptin receptor levels	2,935 Qatari ancestry individuals	NA	1p31.3		LEPR			ENSG00000116678	NA	NA	rs10789188-G	rs10789188	0	10789188	intron_variant	0	0.476831	2e-38	37.699		0.355091	[0.3-0.41] unit decrease	NR [10004359]	N
3	rs56041441	1	66058801	rs4655537	2022-04-11	28240269	Suhre K	2017-02-27	Nat Commun	www.ncbi.nlm.nih.gov/pubmed/28240269	Connecting genetic risk to disease end points through the human blood plasma proteome.	Leptin receptor levels	997 European ancestry individuals	338 Greater Middle Eastern (Middle Eastern, North African or Persian), South Asian ancestry, Asian ancestry individuals	1p31.3		LEPR			ENSG00000116678	NA	NA	rs4655537-A	rs4655537	0	4655537	intron_variant	0	NR	7e-15	14.1549		0.3502	[0.26-0.44] unit increase	Affymetrix [509946]	N
3	rs200531368	1	66069781	rs72683129	2020-09-18	32888494	Vuckovic D	2020-09-01	Cell	www.ncbi.nlm.nih.gov/pubmed/32888494	The Polygenic and Monogenic Basis of Blood Traits and Diseases.	Mean corpuscular volume	408,112 British individuals	NA	1p31.3	LEPR	LEPR			ENSG00000116678	NA	NA	rs72683129-G	rs72683129	0	72683129	intron_variant	0	0.14831	8e-09	8.09691		0.027065	[0.021-0.033] unit decrease	Affymetrix [93095623] (imputed)	N
3	rs200531368	1	66069781	rs72683129	2020-09-18	32888494	Vuckovic D	2020-09-01	Cell	www.ncbi.nlm.nih.gov/pubmed/32888494	The Polygenic and Monogenic Basis of Blood Traits and Diseases.	Neutrophil count	408,112 British individuals	NA	1p31.3	LEPR	LEPR			ENSG00000116678	NA	NA	rs72683129-G	rs72683129	0	72683129	intron_variant	0	0.148304	4e-23	22.3979		0.0338783	[0.027-0.041] unit increase	Affymetrix [93095623] (imputed)	N
3	rs200531368	1	66069781	rs72683129	2019-04-18	30388399	Ligthart S	2018-11-01	Am J Hum Genet	www.ncbi.nlm.nih.gov/pubmed/30388399	Genome Analyses of >200,000 Individuals Identify 58 Loci for Chronic Inflammation and Highlight Pathways that Link Inflammation and Complex Disorders.	C-reactive protein levels	148,164 European ancestry individuals	NA	1p31.3	LEPR	LEPR			ENSG00000116678	NA	NA	rs72683129-A	rs72683129	0	72683129	intron_variant	0	0.85	2e-89	88.699		0.122	[0.11-0.13] unit decrease	Affymetrix, Illumina, Perlegen [10019203] (imputed)	N
3	rs200531368	1	66069781	rs72683129	2020-09-18	32888494	Vuckovic D	2020-09-01	Cell	www.ncbi.nlm.nih.gov/pubmed/32888494	The Polygenic and Monogenic Basis of Blood Traits and Diseases.	White blood cell count	408,112 British individuals	NA	1p31.3	LEPR	LEPR			ENSG00000116678	NA	NA	rs72683129-G	rs72683129	0	72683129	intron_variant	0	0.148307	1e-20	20		0.0319077	[0.025-0.039] unit increase	Affymetrix [93095623] (imputed)	N
3	rs12025977	1	66070031	rs11208685	2022-05-06	35459240	Said S	2022-04-22	Nat Commun	www.ncbi.nlm.nih.gov/pubmed/35459240	Genetic analysis of over half a million people characterises C-reactive protein loci.	C-reactive protein levels	575,531 European ancestry individuals	NA	1p31.3		LEPR			ENSG00000116678	NA	NA	rs11208685-A	rs11208685	0	11208685	intron_variant	0	NR	1.99997773436537e-320	319.699		0.097	[0.091-0.103] unit increase	NR [11106737] (imputed)	N
3	rs11417022	1	66073952	rs6664374	2020-07-21	32203549	Richardson TG	2020-03-23	PLoS Med	www.ncbi.nlm.nih.gov/pubmed/32203549	Evaluating the relationship between circulating lipoprotein lipids and apolipoproteins with risk of coronary heart disease: A multivariable Mendelian randomisation analysis.	HDL cholesterol levels	403,943 European ancestry individuals	NA	1p31.3	LEPR	LEPR			ENSG00000116678	NA	NA	rs6664374-C	rs6664374	0	6664374	intron_variant	0	0.652777	2e-12	11.699		0.0140517	[0.01-0.018] unit decrease	Affymetrix [NR] (imputed)	N
3	rs11417022	1	66073952	rs6664374	2020-09-21	32888493	Chen MH	2020-09-01	Cell	www.ncbi.nlm.nih.gov/pubmed/32888493	Trans-ethnic and Ancestry-Specific Blood-Cell Genetics in 746,667 Individuals from 5 Global Populations.	Platelet count	542,827 European ancestry individuals	NA	1p31.3	NR	LEPR			ENSG00000116678	NA	NA	rs6664374-T	rs6664374	0	6664374	intron_variant	0	0.34862	4e-12	11.3979		0.013918	[0.01-0.0179] SD unit decrease	Affymetrix, Illumina [50241410] (imputed)	N
3	rs11417022	1	66073952	rs6664374	2020-09-18	32888494	Vuckovic D	2020-09-01	Cell	www.ncbi.nlm.nih.gov/pubmed/32888494	The Polygenic and Monogenic Basis of Blood Traits and Diseases.	Plateletcrit	408,112 British individuals	NA	1p31.3	LEPR	LEPR			ENSG00000116678	NA	NA	rs6664374-T	rs6664374	0	6664374	intron_variant	0	0.348395	6e-22	21.2218		0.0227892	[0.018-0.027] unit decrease	Affymetrix [93095623] (imputed)	N
3	rs11417022	1	66073952	rs6664374	2020-09-18	32888494	Vuckovic D	2020-09-01	Cell	www.ncbi.nlm.nih.gov/pubmed/32888494	The Polygenic and Monogenic Basis of Blood Traits and Diseases.	Platelet count	408,112 British individuals	NA	1p31.3	LEPR	LEPR			ENSG00000116678	NA	NA	rs6664374-T	rs6664374	0	6664374	intron_variant	0	0.348374	2e-10	9.69897		0.015069	[0.01-0.02] unit decrease	Affymetrix [93095623] (imputed)	N
3	rs11417022	1	66073952	rs6664374	2021-12-14	34594039	Sakaue S	2021-09-30	Nat Genet	www.ncbi.nlm.nih.gov/pubmed/34594039	A cross-population atlas of genetic associations for 220 human phenotypes.	HDL cholesterol	315,133 European ancestry individuals, 74,970 East Asian ancestry individuals	NA	1p31.3		LEPR			ENSG00000116678	NA	NA	rs6664374-T	rs6664374	0	6664374	intron_variant	0	NR	9e-13	12.0458		0.016	[0.012-0.02] unit increase	Affymetrix, Illumina [20525311] (imputed)	N
3	rs10889576	1	66077590	rs6690625	2020-09-21	32888493	Chen MH	2020-09-01	Cell	www.ncbi.nlm.nih.gov/pubmed/32888493	Trans-ethnic and Ancestry-Specific Blood-Cell Genetics in 746,667 Individuals from 5 Global Populations.	Hemoglobin concentration	563,946 European ancestry individuals	NA	1p31.3	NR	LEPR			ENSG00000116678	NA	NA	rs6690625-G	rs6690625	0	6690625	intron_variant	0	0.196688	4e-15	14.3979		0.018081	[0.014-0.023] SD unit increase	Affymetrix, Illumina [50638016] (imputed)	N
3	rs10889576	1	66077590	rs6690625	2020-09-18	32888494	Vuckovic D	2020-09-01	Cell	www.ncbi.nlm.nih.gov/pubmed/32888494	The Polygenic and Monogenic Basis of Blood Traits and Diseases.	Hemoglobin	408,112 British individuals	NA	1p31.3	LEPR	LEPR			ENSG00000116678	NA	NA	rs6690625-G	rs6690625	0	6690625	intron_variant	0	0.195771	4e-12	11.3979		0.0193112	[0.014-0.025] unit increase	Affymetrix [93095623] (imputed)	N
3	rs12025977	1	66084181	rs4655739	2021-12-14	34594039	Sakaue S	2021-09-30	Nat Genet	www.ncbi.nlm.nih.gov/pubmed/34594039	A cross-population atlas of genetic associations for 220 human phenotypes.	Alanine aminotransferase levels	344,136 European ancestry individuals, 150,545 East Asian ancestry individuals	NA	1p31.3		LEPR			ENSG00000116678	NA	NA	rs4655739-T	rs4655739	0	4655739	intron_variant	0	NR	2e-12	11.699		0.0206	[0.015-0.026] unit increase	Affymetrix, Illumina [20538387] (imputed)	N
3	rs12022410	1	66089782	rs6700896	2017-08-30	27863252	Astle WJ	2016-11-17	Cell	www.ncbi.nlm.nih.gov/pubmed/27863252	The Allelic Landscape of Human Blood Cell Trait Variation and Links to Common Complex Disease.	Mean corpuscular volume	172,433 European ancestry individuals	NA	1p31.3	LEPR	LEPR			ENSG00000116678	NA	NA	rs6700896-T	rs6700896	0	6700896	intron_variant	0	0.3795	4e-11	10.3979		0.0239339	[0.017-0.031] unit increase	Affymetrix [~ 2500000] (imputed)	N
3	rs12022410	1	66089782	rs6700896	2017-08-30	27863252	Astle WJ	2016-11-17	Cell	www.ncbi.nlm.nih.gov/pubmed/27863252	The Allelic Landscape of Human Blood Cell Trait Variation and Links to Common Complex Disease.	Mean corpuscular hemoglobin	172,332 European ancestry individuals	NA	1p31.3	LEPR	LEPR			ENSG00000116678	NA	NA	rs6700896-T	rs6700896	0	6700896	intron_variant	0	0.3795	1e-15	15		0.0291606	[0.022-0.036] unit increase	Affymetrix [~ 2500000] (imputed)	N
3	rs12022410	1	66089782	rs6700896	2009-07-12	19567438	Elliott P	2009-07-01	JAMA	www.ncbi.nlm.nih.gov/pubmed/19567438	Genetic Loci associated with C-reactive protein levels and risk of coronary heart disease.	C-reactive protein	17,967 European ancestry and Indian Asian ancestry individuals	13,615 European ancestry and Indian Asian ancestry Individuals	1p31.3	LEPR	LEPR			ENSG00000116678	NA	NA	rs6700896-T	rs6700896	0	6700896	intron_variant	0	NR	3e-14	13.5229		14.8	[12.0-17.6] % decrease	Affymetrix, Illumina, Perlegen [~ 1400000] (imputed)	N
3	rs12022410	1	66089782	rs6700896	2019-07-02	31217584	Wojcik GL	2019-06-19	Nature	www.ncbi.nlm.nih.gov/pubmed/31217584	Genetic analyses of diverse populations improves discovery for complex traits.	C-reactive protein levels	8,349 African American individuals, 15,912 Hispanic/Latino individuals, 1,811 Asian ancestry individuals, 1,777 Native Hawaiian ancestry individuals, 574 Native American ancestry individuals, 97 individuals	NA	1p31.3	NR	LEPR			ENSG00000116678	NA	NA	rs6700896-?	rs6700896	0	6700896	intron_variant	0	NR	2e-25	24.699		0.0873465	[0.071-0.104] unit decrease	Illumina [30861016] (imputed)	N
3	rs12022410	1	66092570	rs11208691	2017-08-30	27863252	Astle WJ	2016-11-17	Cell	www.ncbi.nlm.nih.gov/pubmed/27863252	The Allelic Landscape of Human Blood Cell Trait Variation and Links to Common Complex Disease.	Lymphocyte percentage of white cells	171,748 European ancestry individuals	NA	1p31.3	LEPR	LEPR			ENSG00000116678	NA	NA	rs11208691-G	rs11208691	0	11208691	intron_variant	0	0.371	8e-10	9.09691		0.0227052	[0.015-0.03] unit increase	Affymetrix [~ 2500000] (imputed)	N
3	rs12022410	1	66093030	rs7546242	2020-07-21	32203549	Richardson TG	2020-03-23	PLoS Med	www.ncbi.nlm.nih.gov/pubmed/32203549	Evaluating the relationship between circulating lipoprotein lipids and apolipoproteins with risk of coronary heart disease: A multivariable Mendelian randomisation analysis.	Apolipoprotein A1 levels	393,193 European ancestry individuals	NA	1p31.3	LEPR	LEPR			ENSG00000116678	NA	NA	rs7546242-C	rs7546242	0	7546242	intron_variant	0	0.63034	4e-14	13.3979		0.0153554	[0.011-0.019] unit decrease	Affymetrix [NR] (imputed)	N
3	rs12022410	1	66098653	rs1938498	2022-09-08	35810165	Westerman KE	2022-07-09	Nat Commun	www.ncbi.nlm.nih.gov/pubmed/35810165	Variance-quantitative trait loci enable systematic discovery of gene-environment interactions for cardiometabolic serum biomarkers.	High-sensitivity C-reactive protein levels	5,694 African ancestry individuals, 1,988 East Asian ancestry individuals, 336,298 European ancestry individuals, 6,036 South Asian ancestry individuals	23,294 European ancestry women	1p31.3		LEPR			ENSG00000116678	NA	NA	rs1938498-?	rs1938498	0	1938498	intron_variant	0	NR	6e-107	106.222		NA		NR [9487345] (imputed)	N
3	rs12022410	1	66098653	rs1938498	2022-11-17	34887591	Graham SE	2021-12-09	Nature	www.ncbi.nlm.nih.gov/pubmed/34887591	The power of genetic diversity in genome-wide association studies of lipids.	High density lipoprotein cholesterol levels	40,963 South Asian ancestry individuals, 48,057 Hispanic individuals, 99,432 Admixed African or African ancestry individuals, 146,492 East Asian ancestry individuals, 1,320,016 European ancestry individuals	NA	1p31.3		LEPR			ENSG00000116678	NA	NA	rs1938498-?	rs1938498	0	1938498	intron_variant	0	NR	1e-12	12		NA		NR [52000000] (imputed)	N
3	rs12022410	1	66102257	rs1805096	2012-11-02	22939635	Reiner AP	2012-08-28	Am J Hum Genet	www.ncbi.nlm.nih.gov/pubmed/22939635	Genome-wide association and population genetic analysis of C-reactive protein in African American and Hispanic American women.	C-reactive protein	8,280 African American female individuals, 3,548 Hispanic female individuals	3,787 African American female individuals, 3,548 Hispanic female individuals, 5,656 European ancestry individuals	1p31.3	LEPR	LEPR			ENSG00000116678	NA	NA	rs1805096-A	rs1805096	0	1805096	synonymous_variant	0	0.451	2e-09	8.69897	(HA women)	0.113	[0.064-0.162] unit decrease	Affymetrix [up to 2203609] (imputed)	N
3	rs12022410	1	66102257	rs1805096	2019-07-02	31217584	Wojcik GL	2019-06-19	Nature	www.ncbi.nlm.nih.gov/pubmed/31217584	Genetic analyses of diverse populations improves discovery for complex traits.	C-reactive protein levels	8,349 African American individuals, 15,912 Hispanic/Latino individuals, 1,811 Asian ancestry individuals, 1,777 Native Hawaiian ancestry individuals, 574 Native American ancestry individuals, 97 individuals	NA	1p31.3	NR	LEPR			ENSG00000116678	NA	NA	rs1805096-?	rs1805096	0	1805096	synonymous_variant	0	NR	7e-25	24.1549		0.086355	[0.07-0.103] unit decrease	Illumina [30861016] (imputed)	N
3	rs12022410	1	66102257	rs1805096	2019-04-18	30388399	Ligthart S	2018-11-01	Am J Hum Genet	www.ncbi.nlm.nih.gov/pubmed/30388399	Genome Analyses of >200,000 Individuals Identify 58 Loci for Chronic Inflammation and Highlight Pathways that Link Inflammation and Complex Disorders.	C-reactive protein levels	up to 92,771 European ancestry males, up to 113,387 European ancestry females	NA	1p31.3	LEPR	LEPR			ENSG00000116678	NA	NA	rs1805096-G	rs1805096	0	1805096	synonymous_variant	0	0.39	2e-183	182.699		0.104	[0.096-0.112] unit increase	Affymetrix, Illumina, Perlegen [2437193] (imputed)	N
3	rs12022410	1	66102257	rs1805096	2019-04-18	30388399	Ligthart S	2018-11-01	Am J Hum Genet	www.ncbi.nlm.nih.gov/pubmed/30388399	Genome Analyses of >200,000 Individuals Identify 58 Loci for Chronic Inflammation and Highlight Pathways that Link Inflammation and Complex Disorders.	C-reactive protein levels	up to 92,771 European ancestry males, up to 113,387 European ancestry females	NA	1p31.3	LEPR	LEPR			ENSG00000116678	NA	NA	rs1805096-A	rs1805096	0	1805096	synonymous_variant	0	NR	2e-162	161.699	(women)	0.132	[NR] unit decrease	Affymetrix, Illumina, Perlegen [2437193] (imputed)	N
3	rs12022410	1	66102257	rs1805096	2019-04-18	30388399	Ligthart S	2018-11-01	Am J Hum Genet	www.ncbi.nlm.nih.gov/pubmed/30388399	Genome Analyses of >200,000 Individuals Identify 58 Loci for Chronic Inflammation and Highlight Pathways that Link Inflammation and Complex Disorders.	C-reactive protein levels	up to 92,771 European ancestry males, up to 113,387 European ancestry females	NA	1p31.3	LEPR	LEPR			ENSG00000116678	NA	NA	rs1805096-A	rs1805096	0	1805096	synonymous_variant	0	NR	2e-39	38.699	(men)	0.07	[NR] unit decrease	Affymetrix, Illumina, Perlegen [2437193] (imputed)	N
3	rs12022410	1	66105944	rs1892534	2017-08-30	27863252	Astle WJ	2016-11-17	Cell	www.ncbi.nlm.nih.gov/pubmed/27863252	The Allelic Landscape of Human Blood Cell Trait Variation and Links to Common Complex Disease.	Myeloid white cell count	169,219 European ancestry individuals	NA	1p31.3	LEPR	LEPR			ENSG00000116678	NA	NA	rs1892534-T	rs1892534	0	1892534	3_prime_UTR_variant	0	0.3766	8e-36	35.0969		0.0463462	[0.039-0.054] unit decrease	Affymetrix [~ 2500000] (imputed)	N
3	rs12022410	1	66105944	rs1892534	2017-08-30	27863252	Astle WJ	2016-11-17	Cell	www.ncbi.nlm.nih.gov/pubmed/27863252	The Allelic Landscape of Human Blood Cell Trait Variation and Links to Common Complex Disease.	Granulocyte count	169,822 European ancestry individuals	NA	1p31.3	LEPR	LEPR			ENSG00000116678	NA	NA	rs1892534-T	rs1892534	0	1892534	3_prime_UTR_variant	0	0.3767	4e-37	36.3979		0.0471161	[0.04-0.054] unit decrease	Affymetrix [~ 2500000] (imputed)	N
3	rs12022410	1	66105944	rs1892534	2016-10-05	26561523	de Vries PS	2015-11-10	Hum Mol Genet	www.ncbi.nlm.nih.gov/pubmed/26561523	A meta-analysis of 120 246 individuals identifies 18 new loci for fibrinogen concentration.	Fibrinogen levels	120,246 European ancestry individuals	NA	1p31.3	LEPR	LEPR			ENSG00000116678	NA	NA	rs1892534-T	rs1892534	0	1892534	3_prime_UTR_variant	0	0.38	4e-15	14.3979		0.0073	NR unit decrease	Affymetrix, Illumina [~ 10700000] (imputed)	N
3	rs12022410	1	66105944	rs1892534	2008-06-22	18439548	Ridker PM	2008-04-24	Am J Hum Genet	www.ncbi.nlm.nih.gov/pubmed/18439548	Loci related to metabolic-syndrome pathways including LEPR,HNF1A, IL6R, and GCKR associate with plasma C-reactive protein: the Women's Genome Health Study.	C-reactive protein	6,345 European ancestry female individuals	NA	1p31.3	LEPR	LEPR			ENSG00000116678	NA	NA	rs1892534-A	rs1892534	0	1892534	3_prime_UTR_variant	0	NR	7e-21	20.1549		0.17	[NR] mg/dl decrease	Illumina [336108]	N
3	rs12022410	1	66105944	rs1892534	2019-07-02	31217584	Wojcik GL	2019-06-19	Nature	www.ncbi.nlm.nih.gov/pubmed/31217584	Genetic analyses of diverse populations improves discovery for complex traits.	C-reactive protein levels	8,349 African American individuals, 15,912 Hispanic/Latino individuals, 1,811 Asian ancestry individuals, 1,777 Native Hawaiian ancestry individuals, 574 Native American ancestry individuals, 97 individuals	NA	1p31.3	NR	LEPR			ENSG00000116678	NA	NA	rs1892534-?	rs1892534	0	1892534	3_prime_UTR_variant	0	NR	2e-24	23.699		0.0853203	[0.069-0.102] unit decrease	Illumina [30861016] (imputed)	N
3	rs12022410	1	66105944	rs1892534	2020-09-21	32888493	Chen MH	2020-09-01	Cell	www.ncbi.nlm.nih.gov/pubmed/32888493	Trans-ethnic and Ancestry-Specific Blood-Cell Genetics in 746,667 Individuals from 5 Global Populations.	Lymphocyte count	643,370 African American or Afro-Caribbean, African ancestry, European ancestry, East Asian ancestry, Hispanic or Latin American and South Asian ancestry individuals	NA	1p31.3	NR	LEPR			ENSG00000116678	NA	NA	rs1892534-T	rs1892534	0	1892534	3_prime_UTR_variant	0	0.447339	4e-21	20.3979		NA		Affymetrix, Illumina [23472807] (imputed)	N
3	rs12022410	1	66105944	rs1892534	2022-07-20	35285134	Temprano-Sagrera G	2022-03-14	J Thromb Haemost	www.ncbi.nlm.nih.gov/pubmed/35285134	Multi-phenotype analyses of hemostatic traits with cardiovascular events reveal novel genetic associations.	Coronary artery disease or fibrinogen levels (pleiotropy)	172,122 European, South Asian or East Asian CAD cases, 566,864 European, South Asian or East Asian CAD controls, 120,246 European ancestry individuals with measurements	NA	1p31.3		LEPR			ENSG00000116678	NA	NA	rs1892534-?	rs1892534	0	1892534	3_prime_UTR_variant	0	NR	3e-15	14.5229		NA		NR [NR]	N
3	rs12022410	1	66105944	rs1892534	2022-07-20	35285134	Temprano-Sagrera G	2022-03-14	J Thromb Haemost	www.ncbi.nlm.nih.gov/pubmed/35285134	Multi-phenotype analyses of hemostatic traits with cardiovascular events reveal novel genetic associations.	Ischemic stroke or fibrinogen levels (pleiotropy)	120,246 European ancestry individuals with measurements, 60,341 European, African American, East Asian, South Asian, mixed Asian or Latin American ischemic stroke cases, 454,450 European, African American, East Asian, South Asian, mixed Asian or Latin American ischemic stroke controls	NA	1p31.3		LEPR			ENSG00000116678	NA	NA	rs1892534-?	rs1892534	0	1892534	3_prime_UTR_variant	0	NR	2e-16	15.699		NA		NR [NR]	N
3	rs12022410	1	66105944	rs1892534	2022-07-20	35285134	Temprano-Sagrera G	2022-03-14	J Thromb Haemost	www.ncbi.nlm.nih.gov/pubmed/35285134	Multi-phenotype analyses of hemostatic traits with cardiovascular events reveal novel genetic associations.	Fibrinogen levels or tissue plasminogen activator levels (pleiotropy)	120,246 European ancestry individuals with fibrinogen measurements, 26,929 European ancestry individuals with tPA measurements	NA	1p31.3		LEPR			ENSG00000116678	NA	NA	rs1892534-?	rs1892534	0	1892534	3_prime_UTR_variant	0	NR	2e-16	15.699		NA		NR [NR]	N
3	rs12022410	1	66105944	rs1892534	2022-07-20	35285134	Temprano-Sagrera G	2022-03-14	J Thromb Haemost	www.ncbi.nlm.nih.gov/pubmed/35285134	Multi-phenotype analyses of hemostatic traits with cardiovascular events reveal novel genetic associations.	Fibrinogen levels or factor VII levels or factor XI levels or tissue plasminogen activator levels (pleiotropy)	120,246 European ancestry individuals with fibrinogen measurements, 27,495 European or African American individuals with factor VII measurements, 16,169 European ancestry individuals with factor XI measurements, 26,929 European ancestry individuals with tPA measurements	NA	1p31.3		LEPR			ENSG00000116678	NA	NA	rs1892534-?	rs1892534	0	1892534	3_prime_UTR_variant	0	NR	1e-16	16		NA		NR [NR]	N
3	rs12022410	1	66105944	rs1892534	2022-07-20	35285134	Temprano-Sagrera G	2022-03-14	J Thromb Haemost	www.ncbi.nlm.nih.gov/pubmed/35285134	Multi-phenotype analyses of hemostatic traits with cardiovascular events reveal novel genetic associations.	Fibrinogen levels or plasminogen activator inhibitor 1 levels (pleiotropy)	120,246 European ancestry individuals with fibrinogen measurements, 19,599 European ancestry individuals with PAI1 measurements	NA	1p31.3		LEPR			ENSG00000116678	NA	NA	rs1892534-?	rs1892534	0	1892534	3_prime_UTR_variant	0	NR	3e-16	15.5229		NA		NR [NR]	N
3	rs12022410	1	66105944	rs1892534	2022-07-20	35285134	Temprano-Sagrera G	2022-03-14	J Thromb Haemost	www.ncbi.nlm.nih.gov/pubmed/35285134	Multi-phenotype analyses of hemostatic traits with cardiovascular events reveal novel genetic associations.	Venous thromboembolism or fibrinogen levels (pleiotropy)	120,246 European ancestry individuals with measurements, 30,234 European or African American VTE cases, 172,122 European or African American VTE controls	NA	1p31.3		LEPR			ENSG00000116678	NA	NA	rs1892534-?	rs1892534	0	1892534	3_prime_UTR_variant	0	NR	1e-15	15		NA		NR [NR]	N
3	rs12022410	1	66105944	rs1892534	2022-07-20	35285134	Temprano-Sagrera G	2022-03-14	J Thromb Haemost	www.ncbi.nlm.nih.gov/pubmed/35285134	Multi-phenotype analyses of hemostatic traits with cardiovascular events reveal novel genetic associations.	Fibrinogen levels or factor VII levels (pleiotropy)	120,246 European ancestry individuals with fibrinogen measurements, 27,495 European or African American individuals with factor VII measurements	NA	1p31.3		LEPR			ENSG00000116678	NA	NA	rs1892534-?	rs1892534	0	1892534	3_prime_UTR_variant	0	NR	3e-16	15.5229		NA		NR [NR]	N
3	rs12022410	1	66105944	rs1892534	2021-12-14	34594039	Sakaue S	2021-09-30	Nat Genet	www.ncbi.nlm.nih.gov/pubmed/34594039	A cross-population atlas of genetic associations for 220 human phenotypes.	Lymphocyte count	349,856 European ancestry individuals, 95,717 East Asian ancestry individuals	NA	1p31.3		LEPR			ENSG00000116678	NA	NA	rs1892534-T	rs1892534	0	1892534	3_prime_UTR_variant	0	NR	6e-15	14.2218		0.0179	[0.013-0.022] unit decrease	Affymetrix, Illumina [20531022] (imputed)	N
3	rs12022410	1	66107881	rs59508186	2022-04-27	35213538	Richardson TG	2022-02-25	PLoS Biol	www.ncbi.nlm.nih.gov/pubmed/35213538	Characterising metabolomic signatures of lipid-modifying therapies through drug target mendelian randomisation.	Phospholipids to total lipids ratio in very small VLDL	115,082 European ancestry individuals	NA	1p31.3		LEPR - RN7SL854P	ENSG00000116678	ENSG00000239319		639	118860	rs59508186-C	rs59508186	0	59508186	intergenic_variant	1	0.613097	1e-08	8		0.0236925	[0.016-0.032] unit increase	NR [11722792] (imputed)	N
3	rs12022410	1	66108517	rs2154384	2020-03-23	31900758	Han X	2020-01-03	Eur J Epidemiol	www.ncbi.nlm.nih.gov/pubmed/31900758	Using Mendelian randomization to evaluate the causal relationship between serum C-reactive protein levels and age-related macular degeneration.	C-reactive protein levels	418,642 British ancestry individuals	NA	1p31.3	NR	LEPR - NA	ENSG00000116678			1275	NA	rs2154384-C	rs2154384	0	2154384	intergenic_variant	1	0.630554	0	731.699		0.120384	[0.12-0.12] unit increase	NR [NR]	N
3	rs12022410	1	66109445	rs200241668	2021-03-22	33339817	Nielsen JB	2020-12-18	Nat Commun	www.ncbi.nlm.nih.gov/pubmed/33339817	Loss-of-function genomic variants highlight potential therapeutic targets for cardiovascular disease.	C-reactive protein levels	76,081 European ancestry individuals, 127,395 Japanese ancestry individuals	NA	1p31.3	LEPR, PDE4B	LEPR - RN7SL854P	ENSG00000116678	ENSG00000239319		2203	117296	rs200241668-?	rs200241668	0	200241668	downstream_gene_variant	1		4e-44	43.3979		0.0968	[0.083-0.11] unit increase	Illumina [31500000] (imputed)	N
3	rs12022410	1	66109445	rs200241668	2022-10-24	34321204	Harrison S	2021-07-28	Sci Adv	www.ncbi.nlm.nih.gov/pubmed/34321204	Testosterone and socioeconomic position: Mendelian randomization in 306,248 men and women in UK Biobank.	Albumin levels	158,000 British ancestry women	NA	1p31.3		LEPR - RN7SL854P	ENSG00000116678	ENSG00000239319		2203	117296	rs200241668-C	rs200241668	0	200241668	downstream_gene_variant	1	0.37	2e-12	11.699		0.09	[0.065-0.115] g/L increase	Affymetrix [NR] (imputed)	N
3	rs12022410	1	66111766	rs6697515	2022-10-24	34321204	Harrison S	2021-07-28	Sci Adv	www.ncbi.nlm.nih.gov/pubmed/34321204	Testosterone and socioeconomic position: Mendelian randomization in 306,248 men and women in UK Biobank.	Albumin levels	148,248 British ancestry men	NA	1p31.3		LEPR - RN7SL854P	ENSG00000116678	ENSG00000239319		4524	114975	rs6697515-G	rs6697515	0	6697515	downstream_gene_variant	1	0.34	4e-09	8.39794		0.08	[0.055-0.105] g/L increase	Affymetrix [NR] (imputed)	N
3	rs12022410	1	66112528	rs12130672	2021-12-14	34594039	Sakaue S	2021-09-30	Nat Genet	www.ncbi.nlm.nih.gov/pubmed/34594039	A cross-population atlas of genetic associations for 220 human phenotypes.	Serum albumin levels	315,268 European ancestry individuals, 120,539 East Asian ancestry individuals	NA	1p31.3		LEPR - RN7SL854P	ENSG00000116678	ENSG00000239319		5286	114213	rs12130672-G	rs12130672	0	12130672	intergenic_variant	1	NR	1e-17	17		0.0218	[0.017-0.027] unit increase	Affymetrix, Illumina [20534035] (imputed)	N
3	rs12022410	1	66112676	rs12127241	2021-12-14	34594039	Sakaue S	2021-09-30	Nat Genet	www.ncbi.nlm.nih.gov/pubmed/34594039	A cross-population atlas of genetic associations for 220 human phenotypes.	C-reactive protein	353,466 European ancestry individuals, 83,025 East Asian ancestry individuals	NA	1p31.3		LEPR - RN7SL854P	ENSG00000116678	ENSG00000239319		5434	114065	rs12127241-G	rs12127241	0	12127241	intergenic_variant	1	NR	0	559.699		0.1263	[0.12-0.13] unit decrease	Affymetrix, Illumina [20529698] (imputed)	N
3	rs12022410	1	66117829	rs1938492	2014-03-14	23969696	Sabater-Lleal M	2013-08-22	Circulation	www.ncbi.nlm.nih.gov/pubmed/23969696	Multiethnic meta-analysis of genome-wide association studies in >100 000 subjects identifies 23 fibrinogen-associated Loci but no strong evidence of a causal association between circulating fibrinogen and cardiovascular disease.	Fibrinogen	91,323 European ancestry individuals	8,423 African American individuals, 1,447 Hispanic individuals	1p31.3	LEPR	LEPR - NA	ENSG00000116678			10587	NA	rs1938492-A	rs1938492	0	1938492	intergenic_variant	1	0.62	5e-14	13.301	(EA)	0.008	[0.006-0.01] unit increase	Affymetrix, Illumina [2515567] (imputed)	N
3	rs12025977	1	66118064	rs2186245	2020-12-10	32210231	Hollis B	2020-03-24	Nat Commun	www.ncbi.nlm.nih.gov/pubmed/32210231	Genomic analysis of male puberty timing highlights shared genetic basis with hair colour and lifespan.	Male puberty timing (age at voice breaking MTAG)	205,354 European ancestry individuals	NA	1p31.3		LEPR - NA	ENSG00000116678			10822	NA	rs2186245-C	rs2186245	0	2186245	intergenic_variant	1	NR	6e-22	21.2218		0.040836	[0.033-0.049] years increase	NR [7400000] (imputed)	N
3	rs12025977	1	66118064	rs2186245	2020-12-10	32210231	Hollis B	2020-03-24	Nat Commun	www.ncbi.nlm.nih.gov/pubmed/32210231	Genomic analysis of male puberty timing highlights shared genetic basis with hair colour and lifespan.	Male puberty timing (late vs. average onset facial hair)	26,066 European ancestry late onset individuals, 161,175 European ancestry average onset individuals	NA	1p31.3		LEPR - NA	ENSG00000116678			10822	NA	rs2186245-C	rs2186245	0	2186245	intergenic_variant	1	NR	2e-06	5.69897		0.00678504	[0.004-0.0096] years increase	NR [7400000] (imputed)	N
3	rs12025977	1	66118064	rs2186245	2020-12-10	32210231	Hollis B	2020-03-24	Nat Commun	www.ncbi.nlm.nih.gov/pubmed/32210231	Genomic analysis of male puberty timing highlights shared genetic basis with hair colour and lifespan.	Male puberty timing (early vs. average onset facial hair)	13,226 European ancestry early onset individuals, 161,175 European ancestry average onset individuals	NA	1p31.3		LEPR - NA	ENSG00000116678			10822	NA	rs2186245-C	rs2186245	0	2186245	intergenic_variant	1	NR	7e-10	9.1549		0.00710122	[0.0049-0.0093] years decrease	NR [7400000] (imputed)	N
3	rs12022410	1	66123136	rs13375019	2019-04-18	30388399	Ligthart S	2018-11-01	Am J Hum Genet	www.ncbi.nlm.nih.gov/pubmed/30388399	Genome Analyses of >200,000 Individuals Identify 58 Loci for Chronic Inflammation and Highlight Pathways that Link Inflammation and Complex Disorders.	C-reactive protein levels	148,164 European ancestry individuals	NA	1p31.3	LEPR	LEPR - NA	ENSG00000116678			15894	NA	rs13375019-C	rs13375019	0	13375019	intergenic_variant	1	0.39	1e-153	153	(BMI-adjusted)	0.105	[0.097-0.113] unit decrease	Affymetrix, Illumina, Perlegen [10019203] (imputed)	N
3	rs12022410	1	66123136	rs13375019	2019-04-18	30388399	Ligthart S	2018-11-01	Am J Hum Genet	www.ncbi.nlm.nih.gov/pubmed/30388399	Genome Analyses of >200,000 Individuals Identify 58 Loci for Chronic Inflammation and Highlight Pathways that Link Inflammation and Complex Disorders.	C-reactive protein levels	148,164 European ancestry individuals	NA	1p31.3	LEPR	LEPR - NA	ENSG00000116678			15894	NA	rs13375019-C	rs13375019	0	13375019	intergenic_variant	1	0.39	6e-133	132.222		0.104	[0.096-0.112] unit decrease	Affymetrix, Illumina, Perlegen [10019203] (imputed)	N
3	rs12022410	1	66123774	rs2376015	2017-06-01	28107422	de Vries PS	2017-01-20	PLoS One	www.ncbi.nlm.nih.gov/pubmed/28107422	Comparison of HapMap and 1000 Genomes Reference Panels in a Large-Scale Genome-Wide Association Study.	Fibrinogen levels	91,953 European ancestry individuals (imputed to 1000 Genomes)		1p31.3	LEPR, PDE4B	LEPR - NA	ENSG00000116678			16532	NA	rs2376015-?	rs2376015	0	2376015	intergenic_variant	1	NR	5e-12	11.301		0.0075	unit increase	Affymetrix, Illumina [10883314] (imputed)	N
3	rs12022410	1	66124075	rs28480230	2018-07-05	29875488	Sun BB	2018-06-06	Nature	www.ncbi.nlm.nih.gov/pubmed/29875488	Genomic atlas of the human plasma proteome.	Blood protein levels	3,301 European ancestry individuals	NA	1p31.3	LEPR	LEPR - NA	ENSG00000116678			16833	NA	rs28480230-T	rs28480230	0	28480230	regulatory_region_variant	1	0.362	5e-13	12.301	(C-reactive protein, CRP.4337.49.2)	0.18	[0.12-0.24] unit decrease	Affymetrix [10572788] (imputed)	N
3	rs200531368	1	66128239	rs6664626	2020-04-17	31669095	Zhu Z	2019-10-24	J Allergy Clin Immunol	www.ncbi.nlm.nih.gov/pubmed/31669095	Shared Genetic and Experimental Links between Obesity-Related Traits and Asthma Subtypes in UK Biobank.	Body mass index	457,822 European ancestry individuals	NA	1p31.3	NR	LEPR - RN7SL854P	ENSG00000116678	ENSG00000239319		20997	98502	rs6664626-?	rs6664626	0	6664626	intergenic_variant	1	NR	4e-11	10.3979		NA		Affymetrix [~ 8270000] (imputed)	N
3	rs12022410	1	66130398	rs4655772	2022-11-17	34887591	Graham SE	2021-12-09	Nature	www.ncbi.nlm.nih.gov/pubmed/34887591	The power of genetic diversity in genome-wide association studies of lipids.	Total cholesterol levels	1,320,016 European ancestry individuals	NA	1p31.3		LEPR - RN7SL854P	ENSG00000116678	ENSG00000239319		23156	96343	rs4655772-G	rs4655772	0	4655772	intergenic_variant	1	0.550094	4e-10	9.39794		0.0102148	[0.0075-0.0129] unit increase	NR [52000000] (imputed)	N
3	rs12022410	1	66130398	rs4655772	2022-11-17	34887591	Graham SE	2021-12-09	Nature	www.ncbi.nlm.nih.gov/pubmed/34887591	The power of genetic diversity in genome-wide association studies of lipids.	Low density lipoprotein cholesterol levels	40,963 South Asian ancestry individuals, 48,057 Hispanic individuals, 99,432 Admixed African or African ancestry individuals, 146,492 East Asian ancestry individuals, 1,320,016 European ancestry individuals	NA	1p31.3		LEPR - RN7SL854P	ENSG00000116678	ENSG00000239319		23156	96343	rs4655772-?	rs4655772	0	4655772	intergenic_variant	1	NR	5e-08	7.30103		NA		NR [52000000] (imputed)	N
3	rs12022410	1	66130398	rs4655772	2021-06-29	33462484	Sinnott-Armstrong N	2021-01-18	Nat Genet	www.ncbi.nlm.nih.gov/pubmed/33462484	Genetics of 35 blood and urine biomarkers in the UK Biobank.	Total cholesterol levels	342,508 European ancestry individuals, 6,014 African ancestry individuals, 7,336 South Asian ancestry individuals	NA	1p31.3	NR	LEPR - RN7SL854P	ENSG00000116678	ENSG00000239319		23156	96343	rs4655772-G	rs4655772	0	4655772	intergenic_variant	1	NR	8e-10	9.09691		0.0147	[0.01-0.0194] unit increase	Affymetrix [9000000] (imputed)	N
3	rs12022410	1	66130398	rs4655772	2022-04-27	35213538	Richardson TG	2022-02-25	PLoS Biol	www.ncbi.nlm.nih.gov/pubmed/35213538	Characterising metabolomic signatures of lipid-modifying therapies through drug target mendelian randomisation.	Albumin levels	115,064 European ancestry individuals	NA	1p31.3		LEPR - RN7SL854P	ENSG00000116678	ENSG00000239319		23156	96343	rs4655772-A	rs4655772	0	4655772	intergenic_variant	1	0.46797	2e-10	9.69897		0.0264101	[0.018-0.035] unit decrease	NR [11722792] (imputed)	N
3	rs12022410	1	66130398	rs4655772	2022-04-27	35213538	Richardson TG	2022-02-25	PLoS Biol	www.ncbi.nlm.nih.gov/pubmed/35213538	Characterising metabolomic signatures of lipid-modifying therapies through drug target mendelian randomisation.	Cholesterol levels in small HDL	115,082 European ancestry individuals	NA	1p31.3		LEPR - RN7SL854P	ENSG00000116678	ENSG00000239319		23156	96343	rs4655772-A	rs4655772	0	4655772	intergenic_variant	1	0.467967	2e-09	8.69897		0.0251108	[0.017-0.033] unit decrease	NR [11722792] (imputed)	N
3	rs12022410	1	66130398	rs4655772	2022-04-27	35213538	Richardson TG	2022-02-25	PLoS Biol	www.ncbi.nlm.nih.gov/pubmed/35213538	Characterising metabolomic signatures of lipid-modifying therapies through drug target mendelian randomisation.	Total lipid levels in small HDL	115,082 European ancestry individuals	NA	1p31.3		LEPR - RN7SL854P	ENSG00000116678	ENSG00000239319		23156	96343	rs4655772-A	rs4655772	0	4655772	intergenic_variant	1	0.467967	3e-09	8.52288		0.0245509	[0.016-0.033] unit decrease	NR [11722792] (imputed)	N
3	rs12022410	1	66130398	rs4655772	2022-04-27	35213538	Richardson TG	2022-02-25	PLoS Biol	www.ncbi.nlm.nih.gov/pubmed/35213538	Characterising metabolomic signatures of lipid-modifying therapies through drug target mendelian randomisation.	Concentration of small HDL particles	115,082 European ancestry individuals	NA	1p31.3		LEPR - RN7SL854P	ENSG00000116678	ENSG00000239319		23156	96343	rs4655772-A	rs4655772	0	4655772	intergenic_variant	1	0.467967	6e-10	9.22185		0.0257667	[0.018-0.034] unit decrease	NR [11722792] (imputed)	N
3	rs12022410	1	66133443	rs11208700	2020-09-21	32888493	Chen MH	2020-09-01	Cell	www.ncbi.nlm.nih.gov/pubmed/32888493	Trans-ethnic and Ancestry-Specific Blood-Cell Genetics in 746,667 Individuals from 5 Global Populations.	Monocyte count	521,594 European ancestry individuals	NA	1p31.3	NR	LEPR - RN7SL854P	ENSG00000116678	ENSG00000239319		26201	93298	rs11208700-T	rs11208700	0	11208700	intergenic_variant	1	0.532139	1e-12	12		0.013813	[0.01-0.0176] SD unit decrease	Affymetrix, Illumina [50262088] (imputed)	N
3	rs12022410	1	66133443	rs11208700	2020-09-18	32888494	Vuckovic D	2020-09-01	Cell	www.ncbi.nlm.nih.gov/pubmed/32888494	The Polygenic and Monogenic Basis of Blood Traits and Diseases.	Monocyte count	408,112 British individuals	NA	1p31.3	intergenic	LEPR - RN7SL854P	ENSG00000116678	ENSG00000239319		26201	93298	rs11208700-A	rs11208700	0	11208700	intergenic_variant	1	0.469647	8e-11	10.0969		0.014425	[0.01-0.019] unit decrease	Affymetrix [93095623] (imputed)	N
3	rs12022410	1	66133443	rs11208700	2022-11-17	34887591	Graham SE	2021-12-09	Nature	www.ncbi.nlm.nih.gov/pubmed/34887591	The power of genetic diversity in genome-wide association studies of lipids.	Total cholesterol levels	40,963 South Asian ancestry individuals, 48,057 Hispanic individuals, 99,432 Admixed African or African ancestry individuals, 146,492 East Asian ancestry individuals, 1,320,016 European ancestry individuals	NA	1p31.3		LEPR - RN7SL854P	ENSG00000116678	ENSG00000239319		26201	93298	rs11208700-?	rs11208700	0	11208700	intergenic_variant	1	NR	3e-13	12.5229		NA		NR [52000000] (imputed)	N
3	rs12022410	1	66137192	rs34293785	2017-08-30	27863252	Astle WJ	2016-11-17	Cell	www.ncbi.nlm.nih.gov/pubmed/27863252	The Allelic Landscape of Human Blood Cell Trait Variation and Links to Common Complex Disease.	Sum neutrophil eosinophil counts	170,384 European ancestry individuals	NA	1p31.3	intergenic	LEPR - RN7SL854P	ENSG00000116678	ENSG00000239319		29950	89549	rs34293785-C	rs34293785	0	34293785	intergenic_variant	1	0.3663	6e-37	36.2218		0.0474444	[0.04-0.055] unit decrease	Affymetrix [~ 2500000] (imputed)	N
3	rs12022410	1	66137192	rs34293785	2017-08-30	27863252	Astle WJ	2016-11-17	Cell	www.ncbi.nlm.nih.gov/pubmed/27863252	The Allelic Landscape of Human Blood Cell Trait Variation and Links to Common Complex Disease.	Granulocyte percentage of myeloid white cells	169,545 European ancestry individuals	NA	1p31.3	intergenic	LEPR - RN7SL854P	ENSG00000116678	ENSG00000239319		29950	89549	rs34293785-C	rs34293785	0	34293785	intergenic_variant	1	0.3664	7e-16	15.1549		0.0300597	[0.023-0.037] unit decrease	Affymetrix [~ 2500000] (imputed)	N
3	rs12022410	1	66137192	rs34293785	2017-08-30	27863252	Astle WJ	2016-11-17	Cell	www.ncbi.nlm.nih.gov/pubmed/27863252	The Allelic Landscape of Human Blood Cell Trait Variation and Links to Common Complex Disease.	White blood cell count	172,435 European ancestry individuals	NA	1p31.3	intergenic	LEPR - RN7SL854P	ENSG00000116678	ENSG00000239319		29950	89549	rs34293785-C	rs34293785	0	34293785	intergenic_variant	1	0.3663	1e-34	34		0.0458313	[0.039-0.053] unit decrease	Affymetrix [~ 2500000] (imputed)	N
3	rs12022410	1	66137192	rs34293785	2017-08-30	27863252	Astle WJ	2016-11-17	Cell	www.ncbi.nlm.nih.gov/pubmed/27863252	The Allelic Landscape of Human Blood Cell Trait Variation and Links to Common Complex Disease.	Monocyte percentage of white cells	170,494 European ancestry individuals	NA	1p31.3	intergenic	LEPR - RN7SL854P	ENSG00000116678	ENSG00000239319		29950	89549	rs34293785-C	rs34293785	0	34293785	intergenic_variant	1	0.3664	3e-10	9.52288		0.0234506	[0.016-0.031] unit increase	Affymetrix [~ 2500000] (imputed)	N
3	rs12022410	1	66137192	rs34293785	2017-08-30	27863252	Astle WJ	2016-11-17	Cell	www.ncbi.nlm.nih.gov/pubmed/27863252	The Allelic Landscape of Human Blood Cell Trait Variation and Links to Common Complex Disease.	Neutrophil count	170,702 European ancestry individuals	NA	1p31.3	intergenic	LEPR - RN7SL854P	ENSG00000116678	ENSG00000239319		29950	89549	rs34293785-C	rs34293785	0	34293785	intergenic_variant	1	0.3663	7e-37	36.1549		0.0473379	[0.04-0.055] unit decrease	Affymetrix [~ 2500000] (imputed)	N
3	rs12022410	1	66137192	rs34293785	2017-08-30	27863252	Astle WJ	2016-11-17	Cell	www.ncbi.nlm.nih.gov/pubmed/27863252	The Allelic Landscape of Human Blood Cell Trait Variation and Links to Common Complex Disease.	Sum basophil neutrophil counts	170,143 European ancestry individuals	NA	1p31.3	intergenic	LEPR - RN7SL854P	ENSG00000116678	ENSG00000239319		29950	89549	rs34293785-C	rs34293785	0	34293785	intergenic_variant	1	0.3663	4e-37	36.3979		0.0475781	[0.04-0.055] unit decrease	Affymetrix [~ 2500000] (imputed)	N
3	rs12022410	1	66137192	rs34293785	2017-08-30	27863252	Astle WJ	2016-11-17	Cell	www.ncbi.nlm.nih.gov/pubmed/27863252	The Allelic Landscape of Human Blood Cell Trait Variation and Links to Common Complex Disease.	Neutrophil percentage of white cells	171,542 European ancestry individuals	NA	1p31.3	intergenic	LEPR - RN7SL854P	ENSG00000116678	ENSG00000239319		29950	89549	rs34293785-C	rs34293785	0	34293785	intergenic_variant	1	0.3664	1e-13	13		0.0276318	[0.02-0.035] unit decrease	Affymetrix [~ 2500000] (imputed)	N
3	rs12022410	1	66137239	rs35945185	2021-03-22	33536631	Bell S	2021-02-03	Commun Biol	www.ncbi.nlm.nih.gov/pubmed/33536631	A genome-wide meta-analysis yields 46 new loci associating with biomarkers of iron homeostasis.	Iron status biomarkers (iron levels)	163,511 European ancestry individuals	NA	1p31.3	LEPR	LEPR - RN7SL854P	ENSG00000116678	ENSG00000239319		29997	89502	rs35945185-A	rs35945185	0	35945185	intergenic_variant	1	0.365	2e-13	12.699		0.031	[0.023-0.039] SD increase	Affymetrix, Illumina [40000000] (imputed)	N
3	rs12022410	1	66138211	rs11208706	2020-09-18	32888494	Vuckovic D	2020-09-01	Cell	www.ncbi.nlm.nih.gov/pubmed/32888494	The Polygenic and Monogenic Basis of Blood Traits and Diseases.	Mean corpuscular hemoglobin	408,112 British individuals	NA	1p31.3		LEPR - RN7SL854P	ENSG00000116678	ENSG00000239319		30969	88530	rs11208706-G	rs11208706	0	11208706	intergenic_variant	1	0.369651	3e-11	10.5229		0.0158525	[0.011-0.021] unit increase	Affymetrix [93095623] (imputed)	N
3	rs12022410	1	66138211	rs11208706	2022-04-27	35213538	Richardson TG	2022-02-25	PLoS Biol	www.ncbi.nlm.nih.gov/pubmed/35213538	Characterising metabolomic signatures of lipid-modifying therapies through drug target mendelian randomisation.	Concentration of HDL particles	115,082 European ancestry individuals	NA	1p31.3		LEPR - RN7SL854P	ENSG00000116678	ENSG00000239319		30969	88530	rs11208706-T	rs11208706	0	11208706	intergenic_variant	1	0.630676	4e-10	9.39794		0.0251577	[0.017-0.033] unit decrease	NR [11722792] (imputed)	N
3	rs12022410	1	66138211	rs11208706	2022-04-27	35213538	Richardson TG	2022-02-25	PLoS Biol	www.ncbi.nlm.nih.gov/pubmed/35213538	Characterising metabolomic signatures of lipid-modifying therapies through drug target mendelian randomisation.	Apolipoprotein A1 levels	115,082 European ancestry individuals	NA	1p31.3		LEPR - RN7SL854P	ENSG00000116678	ENSG00000239319		30969	88530	rs11208706-T	rs11208706	0	11208706	intergenic_variant	1	0.630676	1e-08	8		0.0223827	[0.015-0.03] unit decrease	NR [11722792] (imputed)	N
3	rs12022410	1	66138211	rs11208706	2022-04-27	35213538	Richardson TG	2022-02-25	PLoS Biol	www.ncbi.nlm.nih.gov/pubmed/35213538	Characterising metabolomic signatures of lipid-modifying therapies through drug target mendelian randomisation.	Concentration of medium HDL particles	115,082 European ancestry individuals	NA	1p31.3		LEPR - RN7SL854P	ENSG00000116678	ENSG00000239319		30969	88530	rs11208706-T	rs11208706	0	11208706	intergenic_variant	1	0.630676	4e-08	7.39794		0.0216275	[0.014-0.029] unit decrease	NR [11722792] (imputed)	N
3	rs10889576	1	66141502	rs1938500	2021-02-19	33547301	Chen VL	2021-02-05	Nat Commun	www.ncbi.nlm.nih.gov/pubmed/33547301	Genome-wide association study of serum liver enzymes implicates diverse metabolic and liver pathology.	Alanine aminotransferase levels	390,812 European ancestry individuals	134,154 East Asian ancestry individuals	1p31.3	LEPR, PDE4B	LEPR - RN7SL854P	ENSG00000116678	ENSG00000239319		34260	85239	rs1938500-T	rs1938500	0	1938500	intergenic_variant	1	0.19	3e-11	10.5229		6.67	z-score increase	Affymetrix [4312306] (imputed)	N
3	rs10889576	1	66141502	rs1938500	2021-02-19	33547301	Chen VL	2021-02-05	Nat Commun	www.ncbi.nlm.nih.gov/pubmed/33547301	Genome-wide association study of serum liver enzymes implicates diverse metabolic and liver pathology.	Aspartate aminotransferase levels	389,565 European ancestry individuals	134,182 East Asian ancestry individuals	1p31.3	LEPR, PDE4B	LEPR - RN7SL854P	ENSG00000116678	ENSG00000239319		34260	85239	rs1938500-T	rs1938500	0	1938500	intergenic_variant	1	0.19	9e-13	12.0458		7.15	z-score increase	Affymetrix [4314223] (imputed)	N
3	rs10889576	1	66142530	rs4655779	2021-10-13	29878111	Kocarnik JM	2018-08-01	Hum Mol Genet	www.ncbi.nlm.nih.gov/pubmed/29878111	Discovery, fine-mapping, and conditional analyses of genetic variants associated with C-reactive protein in multiethnic populations using the Metabochip in the Population Architecture using Genomics and Epidemiology (PAGE) study.	C-reactive protein levels	15,895 Hispanic individuals, 12,817 African American individuals, 1,252 Asian or Oceanian ancestry individuals, 539 Native American ancestry individuals	NA	1p31.3	LEPR	LEPR - RN7SL854P	ENSG00000116678	ENSG00000239319		35288	84211	rs4655779-A	rs4655779	0	4655779	intergenic_variant	1	0.6512	4e-18	17.3979		0.0903	[0.07-0.111] unit increase	Illumina [~ 200000]	N
3	rs10889576	1	66142627	rs11208708	2021-12-14	34594039	Sakaue S	2021-09-30	Nat Genet	www.ncbi.nlm.nih.gov/pubmed/34594039	A cross-population atlas of genetic associations for 220 human phenotypes.	Hemoglobin	350,474 European ancestry individuals, 152,447 East Asian ancestry individuals	NA	1p31.3		LEPR - RN7SL854P	ENSG00000116678	ENSG00000239319		35385	84114	rs11208708-C	rs11208708	0	11208708	intergenic_variant	1	NR	3e-09	8.52288		0.0141	[0.0094-0.0188] unit increase	Affymetrix, Illumina [20538521] (imputed)	N
3	rs10889576	1	66142627	rs11208708	2021-12-14	34594039	Sakaue S	2021-09-30	Nat Genet	www.ncbi.nlm.nih.gov/pubmed/34594039	A cross-population atlas of genetic associations for 220 human phenotypes.	Mean corpuscular hemoglobin	350,472 European ancestry individuals, 128,028 East Asian ancestry individuals	NA	1p31.3		LEPR - RN7SL854P	ENSG00000116678	ENSG00000239319		35385	84114	rs11208708-C	rs11208708	0	11208708	intergenic_variant	1	NR	2e-19	18.699		0.0267	[0.021-0.033] unit increase	Affymetrix, Illumina [20535878] (imputed)	N
3	rs12022410	1	66143044	rs4655783	2020-09-21	32888493	Chen MH	2020-09-01	Cell	www.ncbi.nlm.nih.gov/pubmed/32888493	Trans-ethnic and Ancestry-Specific Blood-Cell Genetics in 746,667 Individuals from 5 Global Populations.	Lymphocyte count	524,923 European ancestry individuals	NA	1p31.3	NR	LEPR - RN7SL854P	ENSG00000116678	ENSG00000239319		35802	83697	rs4655783-C	rs4655783	0	4655783	intergenic_variant	1	0.532769	2e-22	21.699		0.018533	[0.015-0.022] SD unit decrease	Affymetrix, Illumina [50265552] (imputed)	N
3	rs12022410	1	66143044	rs4655783	2020-09-21	32888493	Chen MH	2020-09-01	Cell	www.ncbi.nlm.nih.gov/pubmed/32888493	Trans-ethnic and Ancestry-Specific Blood-Cell Genetics in 746,667 Individuals from 5 Global Populations.	Mean platelet volume	460,935 European ancestry individuals	NA	1p31.3	NR	LEPR - RN7SL854P	ENSG00000116678	ENSG00000239319		35802	83697	rs4655783-T	rs4655783	0	4655783	intergenic_variant	1	0.468547	2e-11	10.699		0.012937	[0.0092-0.0167] SD unit increase	Affymetrix, Illumina [49660172] (imputed)	N
3	rs12022410	1	66143044	rs4655783	2020-09-21	32888493	Chen MH	2020-09-01	Cell	www.ncbi.nlm.nih.gov/pubmed/32888493	Trans-ethnic and Ancestry-Specific Blood-Cell Genetics in 746,667 Individuals from 5 Global Populations.	Mean platelet volume	484,042 African American or Afro-Caribbean, African ancestry, European ancestry, East Asian ancestry, Hispanic or Latin American and South Asian ancestry individuals	NA	1p31.3	NR	LEPR - RN7SL854P	ENSG00000116678	ENSG00000239319		35802	83697	rs4655783-T	rs4655783	0	4655783	intergenic_variant	1	0.466674	2e-10	9.69897		NA		Affymetrix, Illumina [17210439] (imputed)	N
3	rs12022410	1	66143044	rs4655783	2022-04-27	35213538	Richardson TG	2022-02-25	PLoS Biol	www.ncbi.nlm.nih.gov/pubmed/35213538	Characterising metabolomic signatures of lipid-modifying therapies through drug target mendelian randomisation.	Cholesteryl ester levels in large LDL	115,082 European ancestry individuals	NA	1p31.3		LEPR - RN7SL854P	ENSG00000116678	ENSG00000239319		35802	83697	rs4655783-T	rs4655783	0	4655783	intergenic_variant	1	0.468174	2e-08	7.69897		0.0231645	[0.015-0.031] unit decrease	NR [11722792] (imputed)	N
3	rs12022410	1	66143044	rs4655783	2022-04-27	35213538	Richardson TG	2022-02-25	PLoS Biol	www.ncbi.nlm.nih.gov/pubmed/35213538	Characterising metabolomic signatures of lipid-modifying therapies through drug target mendelian randomisation.	Total lipid levels in large LDL	115,082 European ancestry individuals	NA	1p31.3		LEPR - RN7SL854P	ENSG00000116678	ENSG00000239319		35802	83697	rs4655783-T	rs4655783	0	4655783	intergenic_variant	1	0.468174	3e-08	7.52288		0.0228167	[0.015-0.031] unit decrease	NR [11722792] (imputed)	N
3	rs12022410	1	66143044	rs4655783	2022-04-27	35213538	Richardson TG	2022-02-25	PLoS Biol	www.ncbi.nlm.nih.gov/pubmed/35213538	Characterising metabolomic signatures of lipid-modifying therapies through drug target mendelian randomisation.	Phosphatidylcholine levels	115,006 European ancestry individuals	NA	1p31.3		LEPR - RN7SL854P	ENSG00000116678	ENSG00000239319		35802	83697	rs4655783-T	rs4655783	0	4655783	intergenic_variant	1	0.46819	2e-10	9.69897		0.0247879	[0.017-0.032] unit decrease	NR [11722792] (imputed)	N
3	rs10889576	1	66144876	rs10158937	2020-09-21	32888493	Chen MH	2020-09-01	Cell	www.ncbi.nlm.nih.gov/pubmed/32888493	Trans-ethnic and Ancestry-Specific Blood-Cell Genetics in 746,667 Individuals from 5 Global Populations.	Mean corpuscular volume	696,882 African American or Afro-Caribbean, African ancestry, European ancestry, East Asian ancestry, Hispanic or Latin American and South Asian ancestry individuals	NA	1p31.3	NR	LEPR - RN7SL854P	ENSG00000116678	ENSG00000239319		37634	81865	rs10158937-C	rs10158937	0	10158937	intergenic_variant	1	0.303983	8e-28	27.0969		NA		Affymetrix, Illumina [24246363] (imputed)	N
3	rs10889576	1	66146246	rs12026918	2019-02-08	30595370	Kichaev G	2018-12-27	Am J Hum Genet	www.ncbi.nlm.nih.gov/pubmed/30595370	Leveraging Polygenic Functional Enrichment to Improve GWAS Power.	Mean corpuscular hemoglobin	approximately 443,000 European ancestry individuals	NA	1p31.3		LEPR - RN7SL854P	ENSG00000116678	ENSG00000239319		39004	80495	rs12026918-?	rs12026918	0	12026918	intergenic_variant	1	NR	2e-38	37.699		NA		NR [~ 8900000] (imputed)	N
3	rs11417022	1	66148652	rs11208712	2020-09-18	32888494	Vuckovic D	2020-09-01	Cell	www.ncbi.nlm.nih.gov/pubmed/32888494	The Polygenic and Monogenic Basis of Blood Traits and Diseases.	White blood cell count	408,112 British individuals	NA	1p31.3	NR	LEPR - RN7SL854P	ENSG00000116678	ENSG00000239319		41410	78089	rs11208712-C	rs11208712	0	11208712	intergenic_variant	1	0.355596	2e-48	47.699		0.0356547	[0.031-0.04] unit decrease	Affymetrix [93095623] (imputed)	N
3	rs11417022	1	66149341	rs10889574	2020-09-18	32888494	Vuckovic D	2020-09-01	Cell	www.ncbi.nlm.nih.gov/pubmed/32888494	The Polygenic and Monogenic Basis of Blood Traits and Diseases.	Lymphocyte count	408,112 British individuals	NA	1p31.3		LEPR - RN7SL854P	ENSG00000116678	ENSG00000239319		42099	77400	rs10889574-A	rs10889574	0	10889574	intergenic_variant	1	0.355559	7e-22	21.1549		0.0221415	[0.018-0.027] unit decrease	Affymetrix [93095623] (imputed)	N
3	rs11417022	1	66149341	rs10889574	2020-09-21	32888493	Chen MH	2020-09-01	Cell	www.ncbi.nlm.nih.gov/pubmed/32888493	Trans-ethnic and Ancestry-Specific Blood-Cell Genetics in 746,667 Individuals from 5 Global Populations.	Neutrophil count	627,215 African American or Afro-Caribbean, African ancestry, European ancestry, East Asian ancestry, Hispanic or Latin American and South Asian ancestry individuals	NA	1p31.3	NR	LEPR - RN7SL854P	ENSG00000116678	ENSG00000239319		42099	77400	rs10889574-A	rs10889574	0	10889574	intergenic_variant	1	0.410983	5e-100	99.301		NA		Affymetrix, Illumina [23114412] (imputed)	N
3	rs11417022	1	66149341	rs10889574	2019-02-08	30595370	Kichaev G	2018-12-27	Am J Hum Genet	www.ncbi.nlm.nih.gov/pubmed/30595370	Leveraging Polygenic Functional Enrichment to Improve GWAS Power.	White blood cell count	approximately 444,000 European ancestry individuals	NA	1p31.3		LEPR - RN7SL854P	ENSG00000116678	ENSG00000239319		42099	77400	rs10889574-?	rs10889574	0	10889574	intergenic_variant	1	NR	6e-83	82.2218		NA		NR [~ 8900000] (imputed)	N
3	rs11417022	1	66149341	rs10889574	2020-09-21	32888493	Chen MH	2020-09-01	Cell	www.ncbi.nlm.nih.gov/pubmed/32888493	Trans-ethnic and Ancestry-Specific Blood-Cell Genetics in 746,667 Individuals from 5 Global Populations.	White blood cell count	746,667 African American or Afro-Caribbean, African ancestry, European ancestry, East Asian ancestry, Hispanic or Latin American and South Asian ancestry individuals	NA	1p31.3	NR	LEPR - RN7SL854P	ENSG00000116678	ENSG00000239319		42099	77400	rs10889574-A	rs10889574	0	10889574	intergenic_variant	1	0.455637	2e-106	105.699		NA		Affymetrix, Illumina [24649327] (imputed)	N
3	rs11417022	1	66149341	rs10889574	2020-09-21	32888493	Chen MH	2020-09-01	Cell	www.ncbi.nlm.nih.gov/pubmed/32888493	Trans-ethnic and Ancestry-Specific Blood-Cell Genetics in 746,667 Individuals from 5 Global Populations.	White blood cell count	562,243 European ancestry individuals	NA	1p31.3	NR	LEPR - RN7SL854P	ENSG00000116678	ENSG00000239319		42099	77400	rs10889574-A	rs10889574	0	10889574	intergenic_variant	1	0.356606	7e-106	105.155		0.043688	[0.04-0.048] SD unit decrease	Affymetrix, Illumina [50601830] (imputed)	N
3	rs11417022	1	66149341	rs10889574	2021-12-13	34469753	Kachuri L	2021-08-26	Am J Hum Genet	www.ncbi.nlm.nih.gov/pubmed/34469753	Genetic determinants of blood-cell traits influence susceptibility to childhood acute lymphoblastic leukemia.	Basophil count	234,678 European ancestry individuals	100,513 European ancestry individuals	1p31.3		LEPR - RN7SL854P	ENSG00000116678	ENSG00000239319		42099	77400	rs10889574-G	rs10889574	0	10889574	intergenic_variant	1	0.644	3e-12	11.5229		NA		Affymetrix [10369434] (imputed)	N
3	rs11417022	1	66149341	rs10889574	2021-12-13	34469753	Kachuri L	2021-08-26	Am J Hum Genet	www.ncbi.nlm.nih.gov/pubmed/34469753	Genetic determinants of blood-cell traits influence susceptibility to childhood acute lymphoblastic leukemia.	Neutrophil count	234,802 European ancestry individuals	100,556 European ancestry individuals	1p31.3		LEPR - RN7SL854P	ENSG00000116678	ENSG00000239319		42099	77400	rs10889574-G	rs10889574	0	10889574	intergenic_variant	1	0.644	2e-40	39.699		NA		Affymetrix [10369434] (imputed)	N
3	rs11417022	1	66149341	rs10889574	2021-12-13	34469753	Kachuri L	2021-08-26	Am J Hum Genet	www.ncbi.nlm.nih.gov/pubmed/34469753	Genetic determinants of blood-cell traits influence susceptibility to childhood acute lymphoblastic leukemia.	Monocyte count	234,690 European ancestry individuals	100,494 European ancestry individuals	1p31.3		LEPR - RN7SL854P	ENSG00000116678	ENSG00000239319		42099	77400	rs10889574-G	rs10889574	0	10889574	intergenic_variant	1	0.644	7e-09	8.1549		NA		Affymetrix [10369434] (imputed)	N
3	rs11417022	1	66149341	rs10889574	2021-12-13	34469753	Kachuri L	2021-08-26	Am J Hum Genet	www.ncbi.nlm.nih.gov/pubmed/34469753	Genetic determinants of blood-cell traits influence susceptibility to childhood acute lymphoblastic leukemia.	Lymphocyte count	234,778 European ancestry individuals	100,554 European ancestry individuals	1p31.3		LEPR - RN7SL854P	ENSG00000116678	ENSG00000239319		42099	77400	rs10889574-G	rs10889574	0	10889574	intergenic_variant	1	0.644	3e-13	12.5229		NA		Affymetrix [10369434] (imputed)	N
3	rs200531368	1	66150510	rs55953331	2020-09-18	32888494	Vuckovic D	2020-09-01	Cell	www.ncbi.nlm.nih.gov/pubmed/32888494	The Polygenic and Monogenic Basis of Blood Traits and Diseases.	Lymphocyte percentage of white cells	408,112 British individuals	NA	1p31.3		LEPR - RN7SL854P	ENSG00000116678	ENSG00000239319		43268	76231	rs55953331-A	rs55953331	0	55953331	intergenic_variant	1	0.148317	4e-10	9.39794		0.0203987	[0.014-0.027] unit decrease	Affymetrix [93095623] (imputed)	N
3	rs11417022	1	66153363	rs4655582	2017-06-01	28107422	de Vries PS	2017-01-20	PLoS One	www.ncbi.nlm.nih.gov/pubmed/28107422	Comparison of HapMap and 1000 Genomes Reference Panels in a Large-Scale Genome-Wide Association Study.	Fibrinogen levels	91,953 European ancestry individuals (imputed to HapMap)		1p31.3	LEPR, PDE4B	LEPR - RN7SL854P	ENSG00000116678	ENSG00000239319		46121	73378	rs4655582-?	rs4655582	0	4655582	regulatory_region_variant	1	NR	5e-11	10.301		0.0069	unit increase	Affymetrix, Illumina [2749429] (imputed)	N
3	rs12022410	1	66153933	rs12022410	2021-10-13	29878111	Kocarnik JM	2018-08-01	Hum Mol Genet	www.ncbi.nlm.nih.gov/pubmed/29878111	Discovery, fine-mapping, and conditional analyses of genetic variants associated with C-reactive protein in multiethnic populations using the Metabochip in the Population Architecture using Genomics and Epidemiology (PAGE) study.	C-reactive protein levels	15,895 Hispanic individuals, 12,817 African American individuals, 1,252 Asian or Oceanian ancestry individuals, 539 Native American ancestry individuals	NA	1p31.3	LEPR	LEPR - RN7SL854P	ENSG00000116678	ENSG00000239319		46691	72808	rs12022410-A	rs12022410	0	12022410	regulatory_region_variant	1	0.4224	4e-12	11.3979	(HIS)	0.0944	[0.068-0.121] unit increase	Illumina [~ 200000]	N
3	rs12022410	1	66153933	rs12022410	2022-04-27	35213538	Richardson TG	2022-02-25	PLoS Biol	www.ncbi.nlm.nih.gov/pubmed/35213538	Characterising metabolomic signatures of lipid-modifying therapies through drug target mendelian randomisation.	Total cholines levels	115,006 European ancestry individuals	NA	1p31.3		LEPR - RN7SL854P	ENSG00000116678	ENSG00000239319		46691	72808	rs12022410-A	rs12022410	0	12022410	regulatory_region_variant	1	0.46779	1e-10	10		0.0252039	[0.018-0.033] unit decrease	NR [11722792] (imputed)	N
3	rs12022410	1	66153933	rs12022410	2022-04-27	35213538	Richardson TG	2022-02-25	PLoS Biol	www.ncbi.nlm.nih.gov/pubmed/35213538	Characterising metabolomic signatures of lipid-modifying therapies through drug target mendelian randomisation.	Cholesterol levels in large LDL	115,082 European ancestry individuals	NA	1p31.3		LEPR - RN7SL854P	ENSG00000116678	ENSG00000239319		46691	72808	rs12022410-A	rs12022410	0	12022410	regulatory_region_variant	1	0.467773	3e-08	7.52288		0.0227927	[0.015-0.031] unit decrease	NR [11722792] (imputed)	N
3	rs12022410	1	66153933	rs12022410	2022-04-27	35213538	Richardson TG	2022-02-25	PLoS Biol	www.ncbi.nlm.nih.gov/pubmed/35213538	Characterising metabolomic signatures of lipid-modifying therapies through drug target mendelian randomisation.	Total lipid levels in lipoprotein particles	115,082 European ancestry individuals	NA	1p31.3		LEPR - RN7SL854P	ENSG00000116678	ENSG00000239319		46691	72808	rs12022410-A	rs12022410	0	12022410	regulatory_region_variant	1	0.467773	3e-09	8.52288		0.0243547	[0.016-0.032] unit decrease	NR [11722792] (imputed)	N
3	rs12022410	1	66153933	rs12022410	2022-04-27	35213538	Richardson TG	2022-02-25	PLoS Biol	www.ncbi.nlm.nih.gov/pubmed/35213538	Characterising metabolomic signatures of lipid-modifying therapies through drug target mendelian randomisation.	Total concentration of lipoprotein particles	115,082 European ancestry individuals	NA	1p31.3		LEPR - RN7SL854P	ENSG00000116678	ENSG00000239319		46691	72808	rs12022410-A	rs12022410	0	12022410	regulatory_region_variant	1	0.467773	7e-11	10.1549		0.0255318	[0.018-0.033] unit decrease	NR [11722792] (imputed)	N
3	rs12022410	1	66153933	rs12022410	2022-04-27	35213538	Richardson TG	2022-02-25	PLoS Biol	www.ncbi.nlm.nih.gov/pubmed/35213538	Characterising metabolomic signatures of lipid-modifying therapies through drug target mendelian randomisation.	Total phospholipid levels in lipoprotein particles	115,082 European ancestry individuals	NA	1p31.3		LEPR - RN7SL854P	ENSG00000116678	ENSG00000239319		46691	72808	rs12022410-A	rs12022410	0	12022410	regulatory_region_variant	1	0.467773	4e-10	9.39794		0.0247589	[0.017-0.033] unit decrease	NR [11722792] (imputed)	N
3	rs12022410	1	66153933	rs12022410	2022-04-27	35213538	Richardson TG	2022-02-25	PLoS Biol	www.ncbi.nlm.nih.gov/pubmed/35213538	Characterising metabolomic signatures of lipid-modifying therapies through drug target mendelian randomisation.	Total cholesterol levels	115,082 European ancestry individuals	NA	1p31.3		LEPR - RN7SL854P	ENSG00000116678	ENSG00000239319		46691	72808	rs12022410-A	rs12022410	0	12022410	regulatory_region_variant	1	0.467773	4e-09	8.39794		0.0237714	[0.016-0.032] unit decrease	NR [11722792] (imputed)	N
3	rs12022410	1	66153933	rs12022410	2022-04-27	35213538	Richardson TG	2022-02-25	PLoS Biol	www.ncbi.nlm.nih.gov/pubmed/35213538	Characterising metabolomic signatures of lipid-modifying therapies through drug target mendelian randomisation.	Total esterified cholesterol levels	115,082 European ancestry individuals	NA	1p31.3		LEPR - RN7SL854P	ENSG00000116678	ENSG00000239319		46691	72808	rs12022410-A	rs12022410	0	12022410	regulatory_region_variant	1	0.467773	2e-09	8.69897		0.0240623	[0.016-0.032] unit decrease	NR [11722792] (imputed)	N
3	rs12022410	1	66153933	rs12022410	2022-04-27	35213538	Richardson TG	2022-02-25	PLoS Biol	www.ncbi.nlm.nih.gov/pubmed/35213538	Characterising metabolomic signatures of lipid-modifying therapies through drug target mendelian randomisation.	Total free cholesterol levels	115,082 European ancestry individuals	NA	1p31.3		LEPR - RN7SL854P	ENSG00000116678	ENSG00000239319		46691	72808	rs12022410-A	rs12022410	0	12022410	regulatory_region_variant	1	0.467773	3e-08	7.52288		0.0225371	[0.015-0.03] unit decrease	NR [11722792] (imputed)	N
3	rs12022410	1	66153933	rs12022410	2022-04-27	35213538	Richardson TG	2022-02-25	PLoS Biol	www.ncbi.nlm.nih.gov/pubmed/35213538	Characterising metabolomic signatures of lipid-modifying therapies through drug target mendelian randomisation.	Phosphoglycerides levels	115,006 European ancestry individuals	NA	1p31.3		LEPR - RN7SL854P	ENSG00000116678	ENSG00000239319		46691	72808	rs12022410-A	rs12022410	0	12022410	regulatory_region_variant	1	0.46779	2e-10	9.69897		0.0249373	[0.017-0.033] unit decrease	NR [11722792] (imputed)	N
3	rs12022410	1	66153933	rs12022410	2022-04-27	35213538	Richardson TG	2022-02-25	PLoS Biol	www.ncbi.nlm.nih.gov/pubmed/35213538	Characterising metabolomic signatures of lipid-modifying therapies through drug target mendelian randomisation.	Free cholesterol levels in small HDL	115,082 European ancestry individuals	NA	1p31.3		LEPR - RN7SL854P	ENSG00000116678	ENSG00000239319		46691	72808	rs12022410-A	rs12022410	0	12022410	regulatory_region_variant	1	0.467773	1e-11	11		0.0275368	[0.02-0.036] unit decrease	NR [11722792] (imputed)	N
3	rs12022410	1	66153933	rs12022410	2022-04-27	35213538	Richardson TG	2022-02-25	PLoS Biol	www.ncbi.nlm.nih.gov/pubmed/35213538	Characterising metabolomic signatures of lipid-modifying therapies through drug target mendelian randomisation.	Phospholipid levels in small HDL	115,082 European ancestry individuals	NA	1p31.3		LEPR - RN7SL854P	ENSG00000116678	ENSG00000239319		46691	72808	rs12022410-A	rs12022410	0	12022410	regulatory_region_variant	1	0.467773	2e-08	7.69897		0.0230721	[0.015-0.031] unit decrease	NR [11722792] (imputed)	N
3	rs10889576	1	66159001	rs11208719	2020-09-21	32888493	Chen MH	2020-09-01	Cell	www.ncbi.nlm.nih.gov/pubmed/32888493	Trans-ethnic and Ancestry-Specific Blood-Cell Genetics in 746,667 Individuals from 5 Global Populations.	Mean corpuscular hemoglobin	630,125 African American or Afro-Caribbean, African ancestry, European ancestry, East Asian ancestry, Hispanic or Latin American and South Asian ancestry individuals	NA	1p31.3	NR	LEPR - RN7SL854P	ENSG00000116678	ENSG00000239319		51759	67740	rs11208719-G	rs11208719	0	11208719	regulatory_region_variant	1	0.308043	1e-34	34		NA		Affymetrix, Illumina [20825802] (imputed)	N
3	rs12022410	1	66159301	rs4655794	2020-09-18	32888494	Vuckovic D	2020-09-01	Cell	www.ncbi.nlm.nih.gov/pubmed/32888494	The Polygenic and Monogenic Basis of Blood Traits and Diseases.	Mean platelet volume	408,112 British individuals	NA	1p31.3		LEPR - RN7SL854P	ENSG00000116678	ENSG00000239319		52059	67440	rs4655794-C	rs4655794	0	4655794	regulatory_region_variant	1	0.531732	3e-09	8.52288		0.0132636	[0.0089-0.0176] unit decrease	Affymetrix [93095623] (imputed)	N
3	rs10889576	1	66160433	rs6588156	2020-09-21	32888493	Chen MH	2020-09-01	Cell	www.ncbi.nlm.nih.gov/pubmed/32888493	Trans-ethnic and Ancestry-Specific Blood-Cell Genetics in 746,667 Individuals from 5 Global Populations.	Mean corpuscular hemoglobin concentration	642,173 African American or Afro-Caribbean, African ancestry, European ancestry, East Asian ancestry, Hispanic or Latin American and South Asian ancestry individuals	NA	1p31.3	NR	LEPR - RN7SL854P	ENSG00000116678	ENSG00000239319		53191	66308	rs6588156-G	rs6588156	0	6588156	intergenic_variant	1	0.687349	2e-10	9.69897		NA		Affymetrix, Illumina [21126107] (imputed)	N
3	rs12022410	1	66161461	rs4420065	2015-05-23	21300955	Dehghan A	2011-02-07	Circulation	www.ncbi.nlm.nih.gov/pubmed/21300955	Meta-analysis of genome-wide association studies in >80 000 subjects identifies multiple loci for C-reactive protein levels.	C-reactive protein levels	63,678 European ancestry individuals 1,792 Erasmus Rucphen individuals, 715 Orcadian individuals	16,540 European ancestry individuals	1p31.3	LEPR	LEPR - RN7SL854P	ENSG00000116678	ENSG00000239319		54219	65280	rs4420065-C	rs4420065	0	4420065	intergenic_variant	1	NR	4e-62	61.3979		0.09	[0.08-0.10] unit increase	Affymetrix, Illumina [~ 2500000] (imputed)	N
3	rs12022410	1	66161461	rs4420065	2019-07-02	31217584	Wojcik GL	2019-06-19	Nature	www.ncbi.nlm.nih.gov/pubmed/31217584	Genetic analyses of diverse populations improves discovery for complex traits.	C-reactive protein levels	8,349 African American individuals, 15,912 Hispanic/Latino individuals, 1,811 Asian ancestry individuals, 1,777 Native Hawaiian ancestry individuals, 574 Native American ancestry individuals, 97 individuals	NA	1p31.3	NR	LEPR - RN7SL854P	ENSG00000116678	ENSG00000239319		54219	65280	rs4420065-?	rs4420065	0	4420065	intergenic_variant	1	NR	7e-22	21.1549		0.0806225	[0.064-0.097] unit increase	Illumina [30861016] (imputed)	N
3	rs12025977	1	66161698	rs6688625	2020-09-21	32888493	Chen MH	2020-09-01	Cell	www.ncbi.nlm.nih.gov/pubmed/32888493	Trans-ethnic and Ancestry-Specific Blood-Cell Genetics in 746,667 Individuals from 5 Global Populations.	Hemoglobin concentration	746,431 African American or Afro-Caribbean, African ancestry, European ancestry, East Asian ancestry, Hispanic or Latin American and South Asian ancestry individuals	NA	1p31.3	NR	LEPR - RN7SL854P	ENSG00000116678	ENSG00000239319		54456	65043	rs6688625-T	rs6688625	0	6688625	intergenic_variant	1	0.23902	1e-13	13		NA		Affymetrix, Illumina [24653286] (imputed)	N
3	rs12025977	1	66161698	rs6688625	2021-06-09	33972514	Pazoki R	2021-05-10	Nat Commun	www.ncbi.nlm.nih.gov/pubmed/33972514	Genetic analysis in European ancestry individuals identifies 517 loci associated with liver enzymes.	Liver enzyme levels (alanine transaminase)	437,267 European ancestry individuals	315,572 European ancestry individuals	1p31.3	LEPR	LEPR - RN7SL854P	ENSG00000116678	ENSG00000239319		54456	65043	rs6688625-C	rs6688625	0	6688625	intergenic_variant	1	0.823499	7e-13	12.1549		0.00369705	[0.0027-0.0047] unit decrease	Affymetrix [13995440] (imputed)	N
3	rs12025977	1	66161698	rs6688625	2021-08-13	34315874	Ward LD	2021-07-27	Nat Commun	www.ncbi.nlm.nih.gov/pubmed/34315874	GWAS of serum ALT and AST reveals an association of SLC30A10 Thr95Ile with hypermanganesemia symptoms.	Alanine aminotransferase levels	387,859 British ancestry individuals, 10,635 Asian or Asian British individuals, 7,468 Black or Black British individuals, 2,338 Chinese ancestry individuals	NA	1p31.3	LEPR	LEPR - RN7SL854P	ENSG00000116678	ENSG00000239319		54456	65043	rs6688625-?	rs6688625	0	6688625	intergenic_variant	1	NR	2e-10	9.69897		0.0035	[0.0023-0.0047] unit increase	Affymetrix [21347608] (imputed)	N
3	rs12025977	1	66161698	rs6688625	2021-08-13	34315874	Ward LD	2021-07-27	Nat Commun	www.ncbi.nlm.nih.gov/pubmed/34315874	GWAS of serum ALT and AST reveals an association of SLC30A10 Thr95Ile with hypermanganesemia symptoms.	Aspartate aminotransferase levels	386,570 British ancestry individuals, 10,617 Asian or Asian British individuals, 7,426 Black or Black British individuals, 2,321 Chinese ancestry individuals	NA	1p31.3	LEPR	LEPR - RN7SL854P	ENSG00000116678	ENSG00000239319		54456	65043	rs6688625-?	rs6688625	0	6688625	intergenic_variant	1	NR	2e-15	14.699		0.0027	[0.0019-0.0035] unit increase	Affymetrix [21347608] (imputed)	N
3	rs12025977	1	66164327	rs4459081	2022-04-27	35213538	Richardson TG	2022-02-25	PLoS Biol	www.ncbi.nlm.nih.gov/pubmed/35213538	Characterising metabolomic signatures of lipid-modifying therapies through drug target mendelian randomisation.	Glycoprotein acetyls levels	115,082 European ancestry individuals	NA	1p31.3		LEPR - RN7SL854P	ENSG00000116678	ENSG00000239319		57085	62414	rs4459081-G	rs4459081	0	4459081	intergenic_variant	1	0.350215	2e-14	13.699		0.0328253	[0.024-0.041] unit decrease	NR [11722792] (imputed)	N
3	rs12025977	1	66164748	rs6663226	2022-11-17	34887591	Graham SE	2021-12-09	Nature	www.ncbi.nlm.nih.gov/pubmed/34887591	The power of genetic diversity in genome-wide association studies of lipids.	High density lipoprotein cholesterol levels	1,320,016 European ancestry individuals	NA	1p31.3		LEPR - RN7SL854P	ENSG00000116678	ENSG00000239319		57506	61993	rs6663226-A	rs6663226	0	6663226	upstream_gene_variant	1	0.63965	3e-08	7.52288		0.010488	[0.0077-0.0133] unit decrease	NR [52000000] (imputed)	N
3	rs12025977	1	66165836	rs4394621	2021-06-29	33462484	Sinnott-Armstrong N	2021-01-18	Nat Genet	www.ncbi.nlm.nih.gov/pubmed/33462484	Genetics of 35 blood and urine biomarkers in the UK Biobank.	Insulin-like growth factor 1 levels	340,567 European ancestry individuals, 5,974 African ancestry individuals, 7,283 South Asian ancestry individuals	NA	1p31.3	NR	LEPR - RN7SL854P	ENSG00000116678	ENSG00000239319		58594	60905	rs4394621-A	rs4394621	0	4394621	intergenic_variant	1	NR	2e-09	8.69897		0.0185	[0.012-0.025] unit decrease	Affymetrix [9000000] (imputed)	N
3	rs12025977	1	66165836	rs4394621	2021-06-29	33462484	Sinnott-Armstrong N	2021-01-18	Nat Genet	www.ncbi.nlm.nih.gov/pubmed/33462484	Genetics of 35 blood and urine biomarkers in the UK Biobank.	Serum alkaline phosphatase levels	342,535 European ancestry individuals, 6,019 African ancestry individuals, 7,337 South Asian ancestry individuals	NA	1p31.3	NR	LEPR - RN7SL854P	ENSG00000116678	ENSG00000239319		58594	60905	rs4394621-A	rs4394621	0	4394621	intergenic_variant	1	NR	2e-12	11.699		0.0216	[0.016-0.028] unit increase	Affymetrix [9000000] (imputed)	N
3	rs12025977	1	66165836	rs4394621	2021-06-29	33462484	Sinnott-Armstrong N	2021-01-18	Nat Genet	www.ncbi.nlm.nih.gov/pubmed/33462484	Genetics of 35 blood and urine biomarkers in the UK Biobank.	Aspartate aminotransferase levels	341,246 European ancestry individuals, 5,982 African ancestry individuals, 7,313 South Asian ancestry individuals	NA	1p31.3	NR	LEPR - RN7SL854P	ENSG00000116678	ENSG00000239319		58594	60905	rs4394621-A	rs4394621	0	4394621	intergenic_variant	1	NR	3e-19	18.5229		0.0276	[0.022-0.034] unit decrease	Affymetrix [9000000] (imputed)	N
3	rs12025977	1	66165836	rs4394621	2021-06-29	33462484	Sinnott-Armstrong N	2021-01-18	Nat Genet	www.ncbi.nlm.nih.gov/pubmed/33462484	Genetics of 35 blood and urine biomarkers in the UK Biobank.	C-reactive protein levels	341,805 European ancestry individuals, 6,006 African ancestry individuals, 7,316 South Asian ancestry individuals	NA	1p31.3	NR	LEPR - RN7SL854P	ENSG00000116678	ENSG00000239319		58594	60905	rs4394621-A	rs4394621	0	4394621	intergenic_variant	1	NR	9e-276	275.046		0.1088	[0.1-0.11] unit increase	Affymetrix [9000000] (imputed)	N
3	rs12025977	1	66165836	rs4394621	2021-06-29	33462484	Sinnott-Armstrong N	2021-01-18	Nat Genet	www.ncbi.nlm.nih.gov/pubmed/33462484	Genetics of 35 blood and urine biomarkers in the UK Biobank.	Alanine aminotransferase levels	342,387 European ancestry individuals, 6,017 African ancestry individuals, 7,325 South Asian ancestry individuals	NA	1p31.3	NR	LEPR - RN7SL854P	ENSG00000116678	ENSG00000239319		58594	60905	rs4394621-A	rs4394621	0	4394621	intergenic_variant	1	NR	3e-13	12.5229		0.0224	[0.016-0.028] unit decrease	Affymetrix [9000000] (imputed)	N
3	rs12025977	1	66165836	rs4394621	2021-06-29	33462484	Sinnott-Armstrong N	2021-01-18	Nat Genet	www.ncbi.nlm.nih.gov/pubmed/33462484	Genetics of 35 blood and urine biomarkers in the UK Biobank.	Serum albumin levels	313,032 European ancestry individuals, 5,573 African ancestry individuals, 6,687 South Asian ancestry individuals	NA	1p31.3	NR	LEPR - RN7SL854P	ENSG00000116678	ENSG00000239319		58594	60905	rs4394621-A	rs4394621	0	4394621	intergenic_variant	1	NR	7e-10	9.1549		0.0198	[0.014-0.026] unit decrease	Affymetrix [9000000] (imputed)	N
3	rs10889576	1	66168566	rs10889576	2022-08-04	35710981	Liu H	2022-06-16	Nat Genet	www.ncbi.nlm.nih.gov/pubmed/35710981	Epigenomic and transcriptomic analyses define core cell types, genes and targetable mechanisms for kidney disease.	Estimated glomerular filtration rate (creatinine)	1,205,871 European ancestry individuals, 168,300 East Asian ancestry individuals, 63,553 African ancestry individuals, 23,509 Hispanic or Latin American individuals, 22,103 African American individuals, 21,791 Central Asian or South Asian ancestry individuals, 1,502 Middle Eastern ancestry individuals, 939 other admixed ancestry individuals, 602 Native American ancestry individuals, 150 Asian anc…	NA	1p31.3		LEPR - RN7SL854P	ENSG00000116678	ENSG00000239319		61324	58175	rs10889576-C	rs10889576	0	10889576	upstream_gene_variant	1	0.714	8e-10	9.09691		6.141	z score increase	Affymetrix, Illumina [12653804] (imputed)	N
3	rs10889576	1	66169679	rs12753193	2009-01-14	19060910	Sabatti C	2008-12-07	Nat Genet	www.ncbi.nlm.nih.gov/pubmed/19060910	Genome-wide association analysis of metabolic traits in a birth cohort from a founder population.	Metabolic traits	4,763 Northern Finnish founder individuals	NA	1p31.3	LEPR	LEPR - RN7SL854P	ENSG00000116678	ENSG00000239319		62437	57062	rs12753193-G	rs12753193	0	12753193	non_coding_transcript_exon_variant	1	0.45	4e-07	6.39794	(CRP)	0.13	[-0.02-0.27] mmol/l decrease	Illumina [329091]	N
3	rs10889576	1	66169679	rs12753193	2019-07-02	31217584	Wojcik GL	2019-06-19	Nature	www.ncbi.nlm.nih.gov/pubmed/31217584	Genetic analyses of diverse populations improves discovery for complex traits.	C-reactive protein levels	8,349 African American individuals, 15,912 Hispanic/Latino individuals, 1,811 Asian ancestry individuals, 1,777 Native Hawaiian ancestry individuals, 574 Native American ancestry individuals, 97 individuals	NA	1p31.3	NR	LEPR - RN7SL854P	ENSG00000116678	ENSG00000239319		62437	57062	rs12753193-?	rs12753193	0	12753193	non_coding_transcript_exon_variant	1	NR	2e-21	20.699		0.0794516	[0.063-0.096] unit increase	Illumina [30861016] (imputed)	N
3	rs11208722	1	66171001	rs11208722	2017-02-25	27286809	Ligthart S	2016-06-10	BMC Genomics	www.ncbi.nlm.nih.gov/pubmed/27286809	Bivariate genome-wide association study identifies novel pleiotropic loci for lipids and inflammation.	C-reactive protein levels or triglyceride levels (pleiotropy)	65,000 individuals (C-reactive protein), 96,598 individuals (triglycerides)	NA	1p31.3	LEPR	LEPR - RN7SL854P	ENSG00000116678	ENSG00000239319		63759	55740	rs11208722-A	rs11208722	0	11208722	intron_variant	1	NR	8e-36	35.0969		NA		NR [25015711] (imputed)	N
3	rs7416472	1	66178918	rs7511672	2021-08-24	34021172	Christakoudi S	2021-05-21	Sci Rep	www.ncbi.nlm.nih.gov/pubmed/34021172	GWAS of allometric body-shape indices in UK Biobank identifies loci suggesting associations with morphogenesis, organogenesis, adrenal cell renewal and cancer.	Waist-to-hip ratio adjusted for BMI	219,872 British ancestry women	NA	1p31.3	RN7SL854P	LEPR - RN7SL854P	ENSG00000116678	ENSG00000239319		71676	47823	rs7511672-A	rs7511672	0	7511672	non_coding_transcript_exon_variant	1	NR	4e-08	7.39794		0.0154025	[0.0099-0.0209] unit increase	Affymetrix [319769] (imputed)	N
3	rs7416472	1	66178918	rs7511672	2022-05-11	35115687	Hautakangas H	2022-02-03	Nat Genet	www.ncbi.nlm.nih.gov/pubmed/35115687	Genome-wide analysis of 102,084 migraine cases identifies 123 risk loci and subtype-specific risk alleles.	Migraine	102,084 European ancestry cases, 771,257 European ancestry controls	NA	1p31.3		LEPR - RN7SL854P	ENSG00000116678	ENSG00000239319		71676	47823	rs7511672-G	rs7511672	0	7511672	non_coding_transcript_exon_variant	1	0.538291	1e-09	9		1.03175	[1.02-1.04] increase	Illumina [10843197] (imputed)	N
3	rs7416472	1	66191075	rs4291477	2020-09-21	32888493	Chen MH	2020-09-01	Cell	www.ncbi.nlm.nih.gov/pubmed/32888493	Trans-ethnic and Ancestry-Specific Blood-Cell Genetics in 746,667 Individuals from 5 Global Populations.	Monocyte count	639,696 African American or Afro-Caribbean, African ancestry, European ancestry, East Asian ancestry, Hispanic or Latin American and South Asian ancestry individuals	NA	1p31.3	NR	LEPR - RN7SL854P	ENSG00000116678	ENSG00000239319		83833	35666	rs4291477-A	rs4291477	0	4291477	regulatory_region_variant	1	0.560423	1e-10	10		NA		Affymetrix, Illumina [23467995] (imputed)	N
4	rs12032720	1	155218365	rs734073	2019-03-18	30643258	Karlsson Linner R	2019-01-14	Nat Genet	www.ncbi.nlm.nih.gov/pubmed/30643258	Genome-wide association analyses of risk tolerance and risky behaviors in over 1 million individuals identify hundreds of loci and shared genetic influences.	Adventurousness	557,923 European ancestry individuals	NA	1q22	FAM189B	FAM189B			ENSG00000160767	NA	NA	rs734073-T	rs734073	0	734073	intron_variant	0	0.755	2e-15	14.699		0.0178594	[0.013-0.022] unit decrease	Illumina [9339358] (imputed)	N
4	1:155222001_CT_C	1	155230131	rs3180018	2017-06-02	28067908	de Lange KM	2017-01-09	Nat Genet	www.ncbi.nlm.nih.gov/pubmed/28067908	Genome-wide association study implicates immune activation of multiple integrin genes in inflammatory bowel disease.	Crohn's disease	12,194 European and unknown ancestry cases, 28,072 European and unknown ancestry controls	NA	1q22	SLC50A1, DPM3, KRTCAP2, MUC1, MTX1, SCAMP3, RUSC1, RXFP4, SSR2, EFNA1, RP11-201K10.3, TRIM46, THBS3, GBA, FAM189B, CLK2, HCN3, PKLR, FDPS, YY1AP1, DAP3, GON4L, RIT1, KIAA0907, UBQLN4, EFNA3, ASH1L, MSTO1, SYT11, ARHGEF2	SCAMP3			ENSG00000116521	NA	NA	rs3180018-?	rs3180018	1	1142287	synonymous_variant	0		2e-07	6.69897		NA		Illumina [9560910] (imputed)	N
4	1:155222001_CT_C	1	155230131	rs3180018	2017-06-02	28067908	de Lange KM	2017-01-09	Nat Genet	www.ncbi.nlm.nih.gov/pubmed/28067908	Genome-wide association study implicates immune activation of multiple integrin genes in inflammatory bowel disease.	Inflammatory bowel disease	25,042 European and unknown ancestry cases, 34,915 European and unknown ancestry controls	NA	1q22	SLC50A1, DPM3, KRTCAP2, MUC1, MTX1, SCAMP3, RUSC1, RXFP4, SSR2, EFNA1, RP11-201K10.3, TRIM46, THBS3, GBA, FAM189B, CLK2, HCN3, PKLR, FDPS, YY1AP1, DAP3, GON4L, RIT1, KIAA0907, UBQLN4, EFNA3, ASH1L, MSTO1, SYT11, ARHGEF2	SCAMP3			ENSG00000116521	NA	NA	rs3180018-?	rs3180018	1	1142287	synonymous_variant	0		6e-08	7.22185		NA		Illumina [9725440] (imputed)	N
4	1:155222001_CT_C	1	155230131	rs3180018	2012-10-19	21102463	Franke A	2010-11-21	Nat Genet	www.ncbi.nlm.nih.gov/pubmed/21102463	Genome-wide meta-analysis increases to 71 the number of confirmed Crohn's disease susceptibility loci.	Crohn's disease	6,333 European ancestry cases, 15,056 European ancestry controls	15,694 European ancestry cases, 14,026 European ancestry controls, 414 European ancestry trios	1q22	SCAMP3, MUC1	SCAMP3			ENSG00000116521	NA	NA	rs3180018-A	rs3180018	1	1142287	synonymous_variant	0	0.25	2e-13	12.699		1.13	[1.06-1.19]	Affymetrix, Illumina [953241] (imputed)	N
4	rs6684889	1	155240077	rs11577338	2021-10-26	34107879	Hu Y	2021-06-09	BMC Genomics	www.ncbi.nlm.nih.gov/pubmed/34107879	Multi-ethnic genome-wide association analyses of white blood cell and platelet traits in the Population Architecture using Genomics and Epidemiology (PAGE) study.	White blood cell count	16,201 African American or Afro-Caribbean individuals	NA	1q22		CLK2			ENSG00000176444	NA	NA	rs11577338-A	rs11577338	0	11577338	intron_variant	0	0.8519	4e-139	138.398		0.3787	[0.35-0.41] unit decrease	Affymetrix, Illumina [NR] (imputed)	N
4	rs6684889	1	155240077	rs11577338	2022-11-18	34925446	Soremekun O	2021-12-02	Front Genet	www.ncbi.nlm.nih.gov/pubmed/34925446	Genome-Wide Association and Mendelian Randomization Analysis Reveal the Causal Relationship Between White Blood Cell Subtypes and Asthma in Africans.	White blood cell count	17,802 African ancestry individuals	NA	1q22		CLK2			ENSG00000176444	NA	NA	rs11577338-?	rs11577338	0	11577338	intron_variant	0	NR	6e-67	66.2218		0.344845	[0.31-0.38] 10^9/L decrease	Affymetrix, Illumina [NR] (imputed)	N
4	rs6684889	1	155240077	rs11577338	2022-11-18	34925446	Soremekun O	2021-12-02	Front Genet	www.ncbi.nlm.nih.gov/pubmed/34925446	Genome-Wide Association and Mendelian Randomization Analysis Reveal the Causal Relationship Between White Blood Cell Subtypes and Asthma in Africans.	Neutrophil count	16,147 African ancestry individuals	NA	1q22		CLK2			ENSG00000176444	NA	NA	rs11577338-?	rs11577338	0	11577338	intron_variant	0	NR	6e-82	81.2218		0.409661	[0.37-0.45] 10^9/L decrease	Affymetrix, Illumina [NR] (imputed)	N
4	rs6684889	1	155240077	rs11577338	2021-10-26	34107879	Hu Y	2021-06-09	BMC Genomics	www.ncbi.nlm.nih.gov/pubmed/34107879	Multi-ethnic genome-wide association analyses of white blood cell and platelet traits in the Population Architecture using Genomics and Epidemiology (PAGE) study.	White blood cell count	21,347 Hispanic or Latin American individuals	NA	1q22		CLK2			ENSG00000176444	NA	NA	rs11577338-A	rs11577338	0	11577338	intron_variant	0	0.4612	1e-08	8		0.0559	[0.036-0.075] unit decrease	Affymetrix, Illumina [NR] (imputed)	N
4	rs6684889	1	155240077	rs11577338	2021-10-26	34107879	Hu Y	2021-06-09	BMC Genomics	www.ncbi.nlm.nih.gov/pubmed/34107879	Multi-ethnic genome-wide association analyses of white blood cell and platelet traits in the Population Architecture using Genomics and Epidemiology (PAGE) study.	White blood cell count (monocyte)	16,201 African American or Afro-Caribbean individuals	NA	1q22		CLK2			ENSG00000176444	NA	NA	rs11577338-A	rs11577338	0	11577338	intron_variant	0	0.8607	8e-17	16.0969		0.184	[0.14-0.23] unit decrease	Affymetrix, Illumina [NR] (imputed)	N
4	1:155222001_CT_C	1	155256231	rs12724449	2019-02-08	30595370	Kichaev G	2018-12-27	Am J Hum Genet	www.ncbi.nlm.nih.gov/pubmed/30595370	Leveraging Polygenic Functional Enrichment to Improve GWAS Power.	Red cell distribution width	approximately 445,000 European ancestry individuals	NA	1q22		HCN3, HCN3			ENSG00000263324, ENSG00000143630	NA	NA	rs12724449-?	rs12724449	0	12724449	intron_variant	0	NR	1e-17	17		NA		NR [~ 8900000] (imputed)	N
4	1:155222001_CT_C	1	155269776	rs3020781	2020-09-14	32541925	Vujkovic M	2020-06-15	Nat Genet	www.ncbi.nlm.nih.gov/pubmed/32541925	Discovery of 318 new risk loci for type 2 diabetes and related vascular outcomes among 1.4 million participants in a multi-ancestry meta-analysis.	Type 2 diabetes	148,726 European ancestry cases, 965,732 European ancestry controls	NA	1q22	NR	PKLR, PKLR			ENSG00000262785, ENSG00000143627	NA	NA	rs3020781-G	rs3020781	0	3020781	intron_variant	0	0.2695	1e-10	10		0.0333	[0.023-0.043] unit increase	Affymetrix, Illumina [1198787] (imputed)	N
4	1:155222001_CT_C	1	155269776	rs3020781	2020-09-14	32541925	Vujkovic M	2020-06-15	Nat Genet	www.ncbi.nlm.nih.gov/pubmed/32541925	Discovery of 318 new risk loci for type 2 diabetes and related vascular outcomes among 1.4 million participants in a multi-ancestry meta-analysis.	Type 2 diabetes	148,726 European ancestry cases, 24,646 African American cases, 8,616 Hispanic cases, 46,511 Asian ancestry cases, 965,732 European ancestry controls, 31,446 African American controls, 11,829 Hispanic controls, 169,776 Asian ancestry controls	NA	1q22	NR	PKLR, PKLR			ENSG00000262785, ENSG00000143627	NA	NA	rs3020781-G	rs3020781	0	3020781	intron_variant	0	0.3719	7e-12	11.1549		0.0294	[0.021-0.038] unit increase	Affymetrix, Illumina [at least 945603] (imputed)	N
4	rs12032720	1	155272274	rs7524950	2017-11-30	29059683	Michailidou K	2017-10-23	Nature	www.ncbi.nlm.nih.gov/pubmed/29059683	Association analysis identifies 65 new breast cancer risk loci.	Breast cancer	76,192 European ancestry cases, 63,082 European ancestry controls	46,785 European ancestry cases, 42,892 European ancestry controls, 14,068 East Asian ancestry cases, 13,104 East Asian ancestry controls	1q22	NR	PKLR - FDPS	ENSG00000143627	ENSG00000160752		1045	6265	rs7524950-T	rs7524950	0	7524950	intergenic_variant	1	0.2587	3e-09	8.52288	(EA)	0.0419	[0.028-0.056] unit increase	Illumina [~ 11800000] (imputed)	N
4	rs6684889	1	155273869	rs4971072	2021-07-27	34187551	McCartney DL	2021-06-29	Genome Biol	www.ncbi.nlm.nih.gov/pubmed/34187551	Genome-wide association studies identify 137 genetic loci for DNA methylation biomarkers of aging.	DNA methylation-estimated granulocyte proportions	6,152 African American individuals	NA	1q22	NR	PKLR - FDPS	ENSG00000143627	ENSG00000160752		2640	4670	rs4971072-G	rs4971072	0	4971072	intergenic_variant	1	0.8641	9e-19	18.0458		0.0354	[0.028-0.043] unit decrease	Affymetrix, Illumina [12990599] (imputed)	N
4	1:155222001_CT_C	1	155275553	rs7534795	2021-06-10	34059833	Chen J	2021-05-31	Nat Genet	www.ncbi.nlm.nih.gov/pubmed/34059833	The trans-ancestral genomic architecture of glycemic traits.	Glycated hemoglobin levels	146,806 European ancestry individuals	NA	1q22	FDPS	PKLR - FDPS	ENSG00000143627	ENSG00000160752		4324	2986	rs7534795-T	rs7534795	0	7534795	intergenic_variant	1	0.2575	2e-09	8.69897		0.01	[0.0069-0.0131] unit increase	Affymetrix, Illumina [33811881] (imputed)	N
4	rs12032720	1	155284586	rs11264360	2020-07-08	32059762	Manousaki D	2020-02-05	Am J Hum Genet	www.ncbi.nlm.nih.gov/pubmed/32059762	Genome-wide Association Study for Vitamin D Levels Reveals 69 Independent Loci.	Serum 25-Hydroxyvitamin D levels	443,734 European ancestry individuals	NA	1q22	NR	FDPS			ENSG00000160752	NA	NA	rs11264360-A	rs11264360	0	11264360	intron_variant	0	0.24292	3e-15	14.5229		0.018008	[0.014-0.022] unit increase	Affymetrix [16668957] (imputed)	N
4	rs12032720	1	155289545	rs11264361	2020-10-28	32242144	Revez JA	2020-04-02	Nat Commun	www.ncbi.nlm.nih.gov/pubmed/32242144	Genome-wide association study identifies 143 loci associated with 25 hydroxyvitamin D concentration.	Serum 25-Hydroxyvitamin D levels	496,946 European ancestry individuals	NA	1q22		FDPS, RUSC1-AS1			ENSG00000160752, ENSG00000225855	NA	NA	rs11264361-?	rs11264361	0	11264361	non_coding_transcript_exon_variant	0	NR	8e-14	13.0969		0.0174875	[0.013-0.022] unit increase	NR [6912294] (imputed)	N
4	rs3892792	1	155389688	rs10908465	2020-10-28	32242144	Revez JA	2020-04-02	Nat Commun	www.ncbi.nlm.nih.gov/pubmed/32242144	Genome-wide association study identifies 143 loci associated with 25 hydroxyvitamin D concentration.	Serum 25-Hydroxyvitamin D levels	417,580 European ancestry individuals	NA	1q22		ASH1L			ENSG00000116539	NA	NA	rs10908465-C	rs10908465	0	10908465	intron_variant	0	0.732668	5e-14	13.301		0.017	[0.013-0.021] unit increase	NR [7250403] (imputed)	N
4	rs3892792	1	155416328	rs10796944	2017-11-30	29059683	Michailidou K	2017-10-23	Nature	www.ncbi.nlm.nih.gov/pubmed/29059683	Association analysis identifies 65 new breast cancer risk loci.	Breast cancer	76,192 European ancestry cases, 63,082 European ancestry controls	46,785 European ancestry cases, 42,892 European ancestry controls, 14,068 East Asian ancestry cases, 13,104 East Asian ancestry controls	1q22	NR	ASH1L			ENSG00000116539	NA	NA	rs10796944-A	rs10796944	0	10796944	intron_variant	0	0.2299	7e-10	9.1549	(EA)	0.0457	[0.031-0.06] unit increase	Illumina [~ 11800000] (imputed)	N
4	rs6684889	1	155477570	rs11582072	2021-10-26	34107879	Hu Y	2021-06-09	BMC Genomics	www.ncbi.nlm.nih.gov/pubmed/34107879	Multi-ethnic genome-wide association analyses of white blood cell and platelet traits in the Population Architecture using Genomics and Epidemiology (PAGE) study.	White blood cell count (neutrophil)	16,201 African American or Afro-Caribbean individuals	NA	1q22		ASH1L			ENSG00000116539	NA	NA	rs11582072-T	rs11582072	0	11582072	intron_variant	0	0.1366	5e-78	77.301		0.4188	[0.37-0.46] unit increase	Affymetrix, Illumina [NR] (imputed)	N
4	rs6684889	1	155477570	rs11582072	2022-11-18	34925446	Soremekun O	2021-12-02	Front Genet	www.ncbi.nlm.nih.gov/pubmed/34925446	Genome-Wide Association and Mendelian Randomization Analysis Reveal the Causal Relationship Between White Blood Cell Subtypes and Asthma in Africans.	Monocyte count	16,152 African ancestry individuals	NA	1q22		ASH1L			ENSG00000116539	NA	NA	rs11582072-?	rs11582072	0	11582072	intron_variant	0	NR	2e-11	10.699		0.144968	[0.1-0.19] 10^9/L decrease	Affymetrix, Illumina [NR] (imputed)	N
4	rs6684889	1	155477570	rs11582072	2021-10-26	34107879	Hu Y	2021-06-09	BMC Genomics	www.ncbi.nlm.nih.gov/pubmed/34107879	Multi-ethnic genome-wide association analyses of white blood cell and platelet traits in the Population Architecture using Genomics and Epidemiology (PAGE) study.	White blood cell count (neutrophil)	21,347 Hispanic or Latin American individuals	NA	1q22		ASH1L			ENSG00000116539	NA	NA	rs11582072-T	rs11582072	0	11582072	intron_variant	0	0.5263	5e-07	6.30103		0.0579	[0.035-0.08] unit increase	Affymetrix, Illumina [NR] (imputed)	N
4	rs3892792	1	155505967	rs12746592	2022-09-01	31882771	Al-Khelaifi F	2019-12-27	Sci Rep	www.ncbi.nlm.nih.gov/pubmed/31882771	Metabolic GWAS of elite athletes reveals novel genetically-influenced metabolites associated with athletic performance.	Gamma-glutamyltyrosine levels in elite athletes	490 individuals	NA	1q22		ASH1L			ENSG00000116539	NA	NA	rs12746592-?	rs12746592	0	12746592	intron_variant	0	NR	4e-06	5.39794		0.345866	[0.2-0.49] unit decrease	Illumina [275016]	N
4	rs3892792	1	155556971	rs12091730	2017-11-30	29059683	Michailidou K	2017-10-23	Nature	www.ncbi.nlm.nih.gov/pubmed/29059683	Association analysis identifies 65 new breast cancer risk loci.	Breast cancer	76,192 European ancestry cases, 63,082 European ancestry controls	46,785 European ancestry cases, 42,892 European ancestry controls, 14,068 East Asian ancestry cases, 13,104 East Asian ancestry controls	1q22	NR	DAP3P1			ENSG00000225082	NA	NA	rs12091730-A	rs12091730	0	12091730	intron_variant	0	0.2322	2e-10	9.69897	(EA)	0.0464	[0.032-0.061] unit increase	Illumina [~ 11800000] (imputed)	N
4	rs6684889	1	155612197	rs34632540	2021-10-26	34107879	Hu Y	2021-06-09	BMC Genomics	www.ncbi.nlm.nih.gov/pubmed/34107879	Multi-ethnic genome-wide association analyses of white blood cell and platelet traits in the Population Architecture using Genomics and Epidemiology (PAGE) study.	White blood cell count (neutrophil)	16,201 African American or Afro-Caribbean individuals	NA	1q22		MSTO1 - YY1AP1	ENSG00000125459	ENSG00000163374		27455	17037	rs34632540-T	rs34632540	0	34632540	intron_variant	1	0.8597	3e-76	75.5229		0.4125	[0.37-0.46] unit decrease	Affymetrix, Illumina [NR] (imputed)	N
4	rs6684889	1	155612197	rs34632540	2021-10-26	34107879	Hu Y	2021-06-09	BMC Genomics	www.ncbi.nlm.nih.gov/pubmed/34107879	Multi-ethnic genome-wide association analyses of white blood cell and platelet traits in the Population Architecture using Genomics and Epidemiology (PAGE) study.	White blood cell count (neutrophil)	21,347 Hispanic or Latin American individuals	NA	1q22		MSTO1 - YY1AP1	ENSG00000125459	ENSG00000163374		27455	17037	rs34632540-T	rs34632540	0	34632540	intron_variant	1	0.4724	9e-07	6.04576		0.0565	[0.034-0.079] unit decrease	Affymetrix, Illumina [NR] (imputed)	N
4	rs6684889	1	155666961	rs348196	2017-11-30	29059683	Michailidou K	2017-10-23	Nature	www.ncbi.nlm.nih.gov/pubmed/29059683	Association analysis identifies 65 new breast cancer risk loci.	Breast cancer	76,192 European ancestry cases, 63,082 European ancestry controls	46,785 European ancestry cases, 42,892 European ancestry controls, 14,068 East Asian ancestry cases, 13,104 East Asian ancestry controls	1q22	NR	DAP3			ENSG00000132676	NA	NA	rs348196-C	rs348196	0	348196	intron_variant	0	0.2375	2e-08	7.69897	(EA)	0.0407	[0.027-0.055] unit increase	Illumina [~ 11800000] (imputed)	N
4	rs6684889	1	155682870	rs490608	2016-07-24	26192919	Liu JZ	2015-07-20	Nat Genet	www.ncbi.nlm.nih.gov/pubmed/26192919	Association analyses identify 38 susceptibility loci for inflammatory bowel disease and highlight shared genetic risk across populations.	Inflammatory bowel disease	12,882 European ancestry cases, 21,770 European ancestry controls	25,273 European ancestry cases, 26,715 European ancestry controls, 548 Iranian ancestry cases, 342 Iranian ancestry control, 1,423 Indian ancestry cases, 990 Indian ancestry controls, 2,824 East Asian ancestry cases, 3,719 East Asian ancestry controls	1q22	NR	DAP3			ENSG00000132676	NA	NA	rs490608-?	rs490608	0	490608	intron_variant	0	NR	1e-06	6	(EA)	NA		Affymetrix, Illumina [~ 9000000] (imputed)	N
4	rs6684889	1	155749870	rs2985707	2021-12-14	34594039	Sakaue S	2021-09-30	Nat Genet	www.ncbi.nlm.nih.gov/pubmed/34594039	A cross-population atlas of genetic associations for 220 human phenotypes.	Body mass index	163,835 East Asian ancestry individuals	NA	1q22		GON4L			ENSG00000116580	NA	NA	rs2985707-A	rs2985707	0	2985707	intron_variant	0	0.231228	5e-11	10.301		0.0250425	[0.018-0.032] unit increase	Illumina [13479178] (imputed)	N
4	rs6684889	1	155749870	rs2985707	2021-12-14	34594039	Sakaue S	2021-09-30	Nat Genet	www.ncbi.nlm.nih.gov/pubmed/34594039	A cross-population atlas of genetic associations for 220 human phenotypes.	Weight	165,419 East Asian ancestry individuals	NA	1q22		GON4L			ENSG00000116580	NA	NA	rs2985707-A	rs2985707	0	2985707	intron_variant	0	0.23149	2e-08	7.69897		0.0182424	[0.012-0.025] unit increase	Illumina [13479924] (imputed)	N
4	rs6684889	1	155767708	rs860295	2017-10-27	28892062	Akiyama M	2017-09-11	Nat Genet	www.ncbi.nlm.nih.gov/pubmed/28892062	Genome-wide association study identifies 112 new loci for body mass index in the Japanese population.	Body mass index	up to 72,390 Japanese ancestry women, up to 85,894 Japanese ancestry men	up to 10,048 Japanese ancestry women, up to 5,098 Japanese ancestry men, up to 181,999 European ancestry women, up to 140,155 European ancestry controls	1q22	GON4L	GON4L			ENSG00000116580	NA	NA	rs860295-G	rs860295	0	860295	intron_variant	0	0.267	9e-11	10.0458	(Japanese)	0.029	[0.021-0.037] unit increase	Illumina [6108953] (imputed)	N
4	rs536982448	1	155827546	rs7556519	2019-10-09	31497858	Dumitrescu L	2019-09-01	Brain	www.ncbi.nlm.nih.gov/pubmed/31497858	Sex differences in the genetic predictors of Alzheimer's pathology.	Neuritic plaque	2,701 European ancestry men	NA	1q22	GON4L	GON4L			ENSG00000116580	NA	NA	rs7556519-C	rs7556519	0	7556519	intron_variant	0	0.290093	5e-06	5.30103		0.360465	[0.21-0.52] unit increase	Affymetrix, Illumina [NR] (imputed)	N
4	1:155908616_GT_G	1	155860091	rs1749405	2017-10-27	28892062	Akiyama M	2017-09-11	Nat Genet	www.ncbi.nlm.nih.gov/pubmed/28892062	Genome-wide association study identifies 112 new loci for body mass index in the Japanese population.	Body mass index	up to 72,390 Japanese ancestry women, up to 85,894 Japanese ancestry men	up to 10,048 Japanese ancestry women, up to 5,098 Japanese ancestry men, up to 181,999 European ancestry women, up to 140,155 European ancestry controls	1q22	SYT11, RIT1	SYT11 - U4	ENSG00000132718	ENSG00000283442		5101	3981	rs1749405-A	rs1749405	0	1749405	regulatory_region_variant	1	0.65	1e-09	9		0.016	[0.01-0.022] unit increase	Illumina [6108953] (imputed)	N
4	rs66669006	1	155868625	rs2282301	2009-01-15	18846501	Sonuga-Barke EJ	2008-10-07	Am J Med Genet B Neuropsychiatr Genet	www.ncbi.nlm.nih.gov/pubmed/18846501	Does parental expressed emotion moderate genetic effects in ADHD? An exploration using a genome wide association scan.	Conduct disorder (maternal expressed emotions interaction)	909 European ancestry trios	NA	1q22	RIT1	RIT1			ENSG00000143622	NA	NA	rs2282301-A	rs2282301	0	2282301	3_prime_UTR_variant	0	0.23	7e-06	5.1549	(maternal warmth)	2.88	[NR] unit increase	Perlegen [429901]	N
4	rs66669006	1	155878106	rs12144175	2021-06-22	33293549	Sargurupremraj M	2020-12-08	Nat Commun	www.ncbi.nlm.nih.gov/pubmed/33293549	Cerebral small vessel disease genomics and its implications across the lifespan.	White matter hyperintensity volume (adjusted for hypertension)	46,055 European ancestry individuals	NA	1q22	RIT1	RIT1			ENSG00000143622	NA	NA	rs12144175-T	rs12144175	0	12144175	intron_variant	0	0.2513	3e-07	6.52288		0.034	[0.021-0.047] unit increase	Affymetrix, Illumina [9900000] (imputed)	N
4	rs66669006	1	155878106	rs12144175	2021-06-22	33293549	Sargurupremraj M	2020-12-08	Nat Commun	www.ncbi.nlm.nih.gov/pubmed/33293549	Cerebral small vessel disease genomics and its implications across the lifespan.	White matter hyperintensity volume	2,516 African American individuals, 48,454 European ancestry individuals	NA	1q22	RIT1	RIT1			ENSG00000143622	NA	NA	rs12144175-T	rs12144175	0	12144175	intron_variant	0	0.2513	7e-06	5.1549		0.0295	[0.017-0.042] unit increase	Affymetrix, Illumina [9900000] (imputed)	N
4	rs66669006	1	155878106	rs12144175	2021-06-22	33293549	Sargurupremraj M	2020-12-08	Nat Commun	www.ncbi.nlm.nih.gov/pubmed/33293549	Cerebral small vessel disease genomics and its implications across the lifespan.	White matter hyperintensity volume x hypertension interaction (2df)	46,055 European ancestry individuals, 2,469 African American individuals	NA	1q22	RIT1	RIT1			ENSG00000143622	NA	NA	rs12144175-T	rs12144175	0	12144175	intron_variant	0	0.2513	4e-06	5.39794		NA		Affymetrix, Illumina [9900000] (imputed)	N
4	rs66669006	1	155878106	rs12144175	2021-06-22	33293549	Sargurupremraj M	2020-12-08	Nat Commun	www.ncbi.nlm.nih.gov/pubmed/33293549	Cerebral small vessel disease genomics and its implications across the lifespan.	White matter hyperintensity volume x hypertension interaction (2df)	46,055 European ancestry individuals	NA	1q22	RIT1	RIT1			ENSG00000143622	NA	NA	rs12144175-T	rs12144175	0	12144175	intron_variant	0	0.2513	5e-07	6.30103		NA		Affymetrix, Illumina [9900000] (imputed)	N
4	rs66669006	1	155878106	rs12144175	2021-06-22	33293549	Sargurupremraj M	2020-12-08	Nat Commun	www.ncbi.nlm.nih.gov/pubmed/33293549	Cerebral small vessel disease genomics and its implications across the lifespan.	White matter hyperintensity volume (adjusted for hypertension)	46,055 European ancestry individuals, 2,469 African American individuals	NA	1q22	RIT1	RIT1			ENSG00000143622	NA	NA	rs12144175-T	rs12144175	0	12144175	intron_variant	0	0.2513	3e-06	5.52288		0.0312	[0.018-0.044] unit increase	Affymetrix, Illumina [9900000] (imputed)	N
4	rs66669006	1	155878106	rs12144175	2021-06-22	33293549	Sargurupremraj M	2020-12-08	Nat Commun	www.ncbi.nlm.nih.gov/pubmed/33293549	Cerebral small vessel disease genomics and its implications across the lifespan.	White matter hyperintensity volume	48,454 European ancestry individuals	NA	1q22	RIT1	RIT1			ENSG00000143622	NA	NA	rs12144175-T	rs12144175	0	12144175	intron_variant	0	0.2513	7e-07	6.1549		0.0323	[0.02-0.045] unit increase	Affymetrix, Illumina [9900000] (imputed)	N
4	1:155908616_GT_G	1	155878732	rs670523	2013-02-12	23128233	Jostins L	2012-11-01	Nature	www.ncbi.nlm.nih.gov/pubmed/23128233	Host-microbe interactions have shaped the genetic architecture of inflammatory bowel disease.	Inflammatory bowel disease	12,924 European ancestry cases, 21,442 European ancestry controls	25,683 European ancestry cases, 17,015 European ancestry controls	1q22	RIT1, MSTO1, UBQLN4	RIT1			ENSG00000143622	NA	NA	rs670523-A	rs670523	0	670523	intron_variant	0	0.324	6e-11	10.2218		1.06	[1.028-1.092]	Affymetrix, Illumina [1230000] (imputed)	N
4	1:155908616_GT_G	1	155878732	rs670523	2016-07-24	26192919	Liu JZ	2015-07-20	Nat Genet	www.ncbi.nlm.nih.gov/pubmed/26192919	Association analyses identify 38 susceptibility loci for inflammatory bowel disease and highlight shared genetic risk across populations.	Crohn's disease	5,956 European ancestry cases, 14,927 European ancestry controls	14,594 European ancestry cases, 26,715 European ancestry controls, 151 Iranian ancestry cases, 342 Iranian ancestry controls, 184 Indian ancestry cases, 990 Indian ancestry controls, 1,690 East Asian ancestry cases, 3,719 East Asian ancestry controls	1q22	NR	RIT1			ENSG00000143622	NA	NA	rs670523-A	rs670523	0	670523	intron_variant	0	0.329	6e-09	8.22185	(EA)	1.07705	[1.05-1.1]	Affymetrix, Illumina [~ 9000000] (imputed)	N
4	1:155908616_GT_G	1	155878732	rs670523	2019-08-05	31043758	Warrington NM	2019-05-01	Nat Genet	www.ncbi.nlm.nih.gov/pubmed/31043758	Maternal and fetal genetic effects on birth weight and their relevance to cardio-metabolic risk factors.	Birth weight	298,142 European ancestry individuals, 6,635 African American individuals, 1,449 Filipino individuals, 420 Turkish individuals, 365 Moroccan individuals, 395 Surinamese individuals, 1,052 Afro-Caribbean individuals, 612 Hispanic individuals, 1,180 Thai individuals, 840 Chinese ancestry individuals, 10,133 individuals	NR	1q22	RIT1, LMNA	RIT1			ENSG00000143622	NA	NA	rs670523-G	rs670523	0	670523	intron_variant	0	0.669239	8e-12	11.0969		0.018781	[0.013-0.024] unit increase	Affymetrix, Illumina [15144367] (imputed)	N
4	1:155908616_GT_G	1	155907823	rs11264422	2019-07-02	31217584	Wojcik GL	2019-06-19	Nature	www.ncbi.nlm.nih.gov/pubmed/31217584	Genetic analyses of diverse populations improves discovery for complex traits.	White blood cell count	8,825 African American individuals, 18,251 Hispanic/Latino individuals, 543 Asian ancestry individuals, 606 Native American ancestry individuals, 383 individuals	NA	1q22	NR	KHDC4 - RXFP4	ENSG00000132680	ENSG00000173080		3619	3606	rs11264422-?	rs11264422	0	11264422	regulatory_region_variant	1	NR	8e-35	34.0969		0.033485	[0.028-0.039] unit increase	Illumina [30613845] (imputed)	N
4	rs66669006	1	155927752	rs2364403	2012-11-20	22959728	Ahmeti KB	2012-09-05	Neurobiol Aging	www.ncbi.nlm.nih.gov/pubmed/22959728	Age of onset of amyotrophic lateral sclerosis is modulated by a locus on 1p34.1.	Amyotrophic lateral sclerosis (age of onset)	4,243 European ancestry cases	NA	1q22	ARHGEF2	ARHGEF2			ENSG00000116584	NA	NA	rs2364403-A	rs2364403	0	2364403	intron_variant	0	0.2	1e-06	6	(Meta)	NA		Illumina [254145]	N
4	rs66669006	1	155927752	rs2364403	2022-09-01	31882771	Al-Khelaifi F	2019-12-27	Sci Rep	www.ncbi.nlm.nih.gov/pubmed/31882771	Metabolic GWAS of elite athletes reveals novel genetically-influenced metabolites associated with athletic performance.	Gamma-glutamylphenylalanine levels in elite athletes	490 individuals	NA	1q22		ARHGEF2			ENSG00000116584	NA	NA	rs2364403-?	rs2364403	0	2364403	intron_variant	0	NR	8e-06	5.09691		0.316548	[0.18-0.45] unit decrease	Illumina [275016]	N
4	rs66669006	1	155927752	rs2364403	2022-09-01	31882771	Al-Khelaifi F	2019-12-27	Sci Rep	www.ncbi.nlm.nih.gov/pubmed/31882771	Metabolic GWAS of elite athletes reveals novel genetically-influenced metabolites associated with athletic performance.	Gamma-glutamyltyrosine levels in elite athletes	490 individuals	NA	1q22		ARHGEF2			ENSG00000116584	NA	NA	rs2364403-?	rs2364403	0	2364403	intron_variant	0	NR	6e-06	5.22185		0.363182	[0.21-0.52] unit decrease	Illumina [275016]	N
5	rs12033217	1	162133117	rs12029454	2009-03-31	19305408	Newton-Cheh C	2009-03-22	Nat Genet	www.ncbi.nlm.nih.gov/pubmed/19305408	Common variants at ten loci influence QT interval duration in the QTGEN Study.	QT interval	13,685 European ancestry individuals	15,854 European ancestry individuals	1q23.3	NOS1AP	NOS1AP			ENSG00000198929	NA	NA	rs12029454-A	rs12029454	0	12029454	intron_variant	0	0.15	3e-45	44.5229		2.98	[2.63-3.32] msec increase	Affymetrix, Illumina [up to 2543686] (imputed)	N
5	rs12033217	1	162133117	rs12029454	2019-07-02	31217584	Wojcik GL	2019-06-19	Nature	www.ncbi.nlm.nih.gov/pubmed/31217584	Genetic analyses of diverse populations improves discovery for complex traits.	QT interval	3,293 African American individuals, 13,698 Hispanic/Latino individuals, 127 Asian ancestry individuals, 230 Native American ancestry individuals	NA	1q23.3	NR	NOS1AP			ENSG00000198929	NA	NA	rs12029454-?	rs12029454	0	12029454	intron_variant	0	NR	3e-20	19.5229		2.24706	[1.77-2.73] unit increase	Illumina [26659972] (imputed)	N
5	rs12033217	1	162166646	rs12567315	2020-09-18	32888494	Vuckovic D	2020-09-01	Cell	www.ncbi.nlm.nih.gov/pubmed/32888494	The Polygenic and Monogenic Basis of Blood Traits and Diseases.	Mean spheric corpuscular volume	408,112 British individuals	NA	1q23.3	NOS1AP	NOS1AP			ENSG00000198929	NA	NA	rs12567315-A	rs12567315	0	12567315	intron_variant	0	0.208022	7e-11	10.1549		0.017662	[0.012-0.023] unit increase	Affymetrix [93095623] (imputed)	N
5	rs12033217	1	162166646	rs12567315	2020-09-18	32888494	Vuckovic D	2020-09-01	Cell	www.ncbi.nlm.nih.gov/pubmed/32888494	The Polygenic and Monogenic Basis of Blood Traits and Diseases.	Mean reticulocyte volume	408,112 British individuals	NA	1q23.3	NOS1AP	NOS1AP			ENSG00000198929	NA	NA	rs12567315-A	rs12567315	0	12567315	intron_variant	0	0.208097	1e-12	12		0.0193947	[0.014-0.025] unit increase	Affymetrix [93095623] (imputed)	N
5	rs12033217	1	162182677	rs3934467	2021-01-28	32602732	Baldassari AR	2020-06-30	Circ Genom Precis Med	www.ncbi.nlm.nih.gov/pubmed/32602732	Multi-ethnic Genome-wide Association Study of Decomposed Cardioelectric Phenotypes Illustrates Strategies to Identify and Characterize Evidence of Shared Genetic Effects for Complex Traits.	Electrocardiographic traits (multivariate)	17,873 European ancestry individuals, 12,749 Hispanic individuals, 5,408 African American individuals, 315 Chinese-American individuals	NA	1q23.3	NOS1AP	NOS1AP			ENSG00000198929	NA	NA	rs3934467-?	rs3934467	0	3934467	intron_variant	0	NR	1e-11	11		NA		Affymetrix, Illumina [22000000] (imputed)	N
5	rs12033217	1	162182677	rs3934467	2020-10-08	32429735	Lahrouchi N	2020-05-20	Circulation	www.ncbi.nlm.nih.gov/pubmed/32429735	Transethnic Genome-Wide Association Study Provides Insights in the Genetic Architecture and Heritability of Long QT Syndrome.	Long QT syndrome	1,238 European ancestry cases, 8,219 European ancestry controls, 418 Japanese cases, 1,617 Japanese controls	NA	1q23.3	NOS1AP	NOS1AP			ENSG00000198929	NA	NA	rs3934467-T	rs3934467	0	3934467	intron_variant	0		3e-06	5.52288		1.22	[1.12-1.33]	Illumina [NR] (imputed)	N
5	rs12033217	1	162182677	rs3934467	2015-04-16	24952745	Arking DE	2014-06-22	Nat Genet	www.ncbi.nlm.nih.gov/pubmed/24952745	Genetic association study of QT interval highlights role for calcium signaling pathways in myocardial repolarization.	QT interval	Up to 70,389 European ancestry individuals, up to 672 Orcadian individuals	Up to 33,316 European ancestry individuals	1q23.3	NOS1AP	NOS1AP			ENSG00000198929	NA	NA	rs3934467-T	rs3934467	0	3934467	intron_variant	0	0.222	3e-129	128.523		2.74	[2.52-2.96] unit increase	Affymetrix, Illumina [~ 2500000] (imputed)	N
5	rs12033217	1	162182677	rs3934467	2018-01-18	29213071	Mendez-Giraldez R	2017-12-06	Sci Rep	www.ncbi.nlm.nih.gov/pubmed/29213071	GWAS of the electrocardiographic QT interval in Hispanics/Latinos generalizes previously identified loci and identifies population-specific signals.	QT interval	15,997 Hispanic/Latino individuals	NA	1q23.3	NOS1AP	NOS1AP			ENSG00000198929	NA	NA	rs3934467-T	rs3934467	0	3934467	intron_variant	0	0.28	2e-11	10.699		1.62	[1.15-2.09] ms increase	Affymetrix, Illumina [up to 17586686] (imputed)	N
5	rs12033217	1	162182677	rs3934467	2019-07-02	31217584	Wojcik GL	2019-06-19	Nature	www.ncbi.nlm.nih.gov/pubmed/31217584	Genetic analyses of diverse populations improves discovery for complex traits.	QT interval	3,293 African American individuals, 13,698 Hispanic/Latino individuals, 127 Asian ancestry individuals, 230 Native American ancestry individuals	NA	1q23.3	NR	NOS1AP			ENSG00000198929	NA	NA	rs3934467-?	rs3934467	0	3934467	intron_variant	0	NR	4e-21	20.3979		2.14366	[1.7-2.59] unit increase	Illumina [26659972] (imputed)	N
5	rs12033217	1	162195738	rs4657175	2012-08-14	22726844	Kim JW	2012-06-20	Am J Hum Genet	www.ncbi.nlm.nih.gov/pubmed/22726844	A common variant in SLC8A1 is associated with the duration of the electrocardiographic QT interval.	QT interval	6,805 Korean ancestry individuals	7,373 East Asian ancestry individuals	1q23.3	NOS1AP	NOS1AP			ENSG00000198929	NA	NA	rs4657175-?	rs4657175	0	4657175	intron_variant	0	NR	1e-09	9		1.709	[1.156-2.261] ms increase	Affymetrix [352228]	N
5	rs12033217	1	162195738	rs4657175	2019-07-02	31217584	Wojcik GL	2019-06-19	Nature	www.ncbi.nlm.nih.gov/pubmed/31217584	Genetic analyses of diverse populations improves discovery for complex traits.	QT interval	3,293 African American individuals, 13,698 Hispanic/Latino individuals, 127 Asian ancestry individuals, 230 Native American ancestry individuals	NA	1q23.3	NR	NOS1AP			ENSG00000198929	NA	NA	rs4657175-?	rs4657175	0	4657175	intron_variant	0	NR	9e-21	20.0458		2.12433	[1.68-2.57] unit increase	Illumina [26659972] (imputed)	N
5	rs5005248	1	162198429	rs12737539	2020-10-16	32527199	van Duijvenboden S	2020-06-11	Circ Genom Precis Med	www.ncbi.nlm.nih.gov/pubmed/32527199	Genetic Basis and Prognostic Value of Exercise QT Dynamics.	QT dynamics during recovery from exercise	51,503 European ancestry individuals	NA	1q23.3		NOS1AP			ENSG00000198929	NA	NA	rs12737539-G	rs12737539	0	12737539	intron_variant	0	0.364	5e-09	8.30103		0.034	[0.022-0.046] bpm increase	Affymetrix [9800000] (imputed)	N
6	rs6541229	1	219622072	rs11118304	2020-09-18	32888494	Vuckovic D	2020-09-01	Cell	www.ncbi.nlm.nih.gov/pubmed/32888494	The Polygenic and Monogenic Basis of Blood Traits and Diseases.	High light scatter reticulocyte percentage of red cells	408,112 British individuals	NA	1q41		LYPLAL1-AS1			ENSG00000228536	NA	NA	rs11118304-A	rs11118304	0	11118304	intron_variant	0	0.448581	7e-11	10.1549		0.0145225	[0.01-0.019] unit increase	Affymetrix [93095623] (imputed)	N
6	rs6541229	1	219622072	rs11118304	2021-08-24	34021172	Christakoudi S	2021-05-21	Sci Rep	www.ncbi.nlm.nih.gov/pubmed/34021172	GWAS of allometric body-shape indices in UK Biobank identifies loci suggesting associations with morphogenesis, organogenesis, adrenal cell renewal and cancer.	Hip circumference adjusted for BMI	219,872 British ancestry women	NA	1q41	RP11-95P13.1	LYPLAL1-AS1			ENSG00000228536	NA	NA	rs11118304-A	rs11118304	0	11118304	intron_variant	0	NR	4e-42	41.3979		0.038337	[0.033-0.044] unit decrease	Affymetrix [321016] (imputed)	N
6	rs6541229	1	219624387	rs12034686	2022-08-15	34382107	Wei J	2021-08-11	Hernia	www.ncbi.nlm.nih.gov/pubmed/34382107	Identification of fifty-seven novel loci for abdominal wall hernia development and their biological and clinical implications: results from the UK Biobank.	Umbilical hernia	3,211 European ancestry cases, 272,335 European ancestry controls	1,078 European ancestry cases, 90,770 European ancestry controls	1q41		LYPLAL1-AS1			ENSG00000228536	NA	NA	rs12034686-C	rs12034686	0	12034686	intron_variant	0	0.4101	2e-14	13.699		1.184		Affymetrix [8568156] (imputed)	N
6	rs6541229	1	219624543	rs35552008	2022-08-15	34382107	Wei J	2021-08-11	Hernia	www.ncbi.nlm.nih.gov/pubmed/34382107	Identification of fifty-seven novel loci for abdominal wall hernia development and their biological and clinical implications: results from the UK Biobank.	Umbilical hernia	3,211 European ancestry cases, 272,335 European ancestry controls	1,078 European ancestry cases, 90,770 European ancestry controls	1q41		LYPLAL1-AS1			ENSG00000228536	NA	NA	rs35552008-C	rs35552008	0	35552008	intron_variant	0	0.4101	2e-14	13.699		1.184		Affymetrix [8568156] (imputed)	N
6	rs6541229	1	219624955	rs55927885	2022-08-15	34382107	Wei J	2021-08-11	Hernia	www.ncbi.nlm.nih.gov/pubmed/34382107	Identification of fifty-seven novel loci for abdominal wall hernia development and their biological and clinical implications: results from the UK Biobank.	Umbilical hernia	3,211 European ancestry cases, 272,335 European ancestry controls	1,078 European ancestry cases, 90,770 European ancestry controls	1q41		LYPLAL1-AS1			ENSG00000228536	NA	NA	rs55927885-C	rs55927885	0	55927885	intron_variant	0	0.41	2e-14	13.699		1.184		Affymetrix [8568156] (imputed)	N
6	rs6541229	1	219625339	rs34543525	2022-08-15	34382107	Wei J	2021-08-11	Hernia	www.ncbi.nlm.nih.gov/pubmed/34382107	Identification of fifty-seven novel loci for abdominal wall hernia development and their biological and clinical implications: results from the UK Biobank.	Umbilical hernia	3,211 European ancestry cases, 272,335 European ancestry controls	1,078 European ancestry cases, 90,770 European ancestry controls	1q41		LYPLAL1-AS1			ENSG00000228536	NA	NA	rs34543525-T	rs34543525	0	34543525	intron_variant	0	0.41	2e-14	13.699		1.184		Affymetrix [8568156] (imputed)	N
6	rs6541229	1	219625366	rs36026897	2022-08-15	34382107	Wei J	2021-08-11	Hernia	www.ncbi.nlm.nih.gov/pubmed/34382107	Identification of fifty-seven novel loci for abdominal wall hernia development and their biological and clinical implications: results from the UK Biobank.	Umbilical hernia	3,211 European ancestry cases, 272,335 European ancestry controls	1,078 European ancestry cases, 90,770 European ancestry controls	1q41		LYPLAL1-AS1			ENSG00000228536	NA	NA	rs36026897-C	rs36026897	0	36026897	intron_variant	0	0.5501	4e-08	7.39794		1.13071		Affymetrix [8568156] (imputed)	N
6	rs6541229	1	219625428	rs6689184	2022-08-15	34382107	Wei J	2021-08-11	Hernia	www.ncbi.nlm.nih.gov/pubmed/34382107	Identification of fifty-seven novel loci for abdominal wall hernia development and their biological and clinical implications: results from the UK Biobank.	Umbilical hernia	3,211 European ancestry cases, 272,335 European ancestry controls	1,078 European ancestry cases, 90,770 European ancestry controls	1q41		LYPLAL1-AS1			ENSG00000228536	NA	NA	rs6689184-C	rs6689184	0	6689184	intron_variant	0	0.41	2e-14	13.699		1.184		Affymetrix [8568156] (imputed)	N
6	rs6541229	1	219625465	rs6693970	2022-08-15	34382107	Wei J	2021-08-11	Hernia	www.ncbi.nlm.nih.gov/pubmed/34382107	Identification of fifty-seven novel loci for abdominal wall hernia development and their biological and clinical implications: results from the UK Biobank.	Umbilical hernia	3,211 European ancestry cases, 272,335 European ancestry controls	1,078 European ancestry cases, 90,770 European ancestry controls	1q41		LYPLAL1-AS1			ENSG00000228536	NA	NA	rs6693970-A	rs6693970	0	6693970	intron_variant	0	0.4155	3e-14	13.5229		1.184		Affymetrix [8568156] (imputed)	N
6	rs6541229	1	219625517	rs6679784	2022-08-15	34382107	Wei J	2021-08-11	Hernia	www.ncbi.nlm.nih.gov/pubmed/34382107	Identification of fifty-seven novel loci for abdominal wall hernia development and their biological and clinical implications: results from the UK Biobank.	Umbilical hernia	3,211 European ancestry cases, 272,335 European ancestry controls	1,078 European ancestry cases, 90,770 European ancestry controls	1q41		LYPLAL1-AS1			ENSG00000228536	NA	NA	rs6679784-G	rs6679784	0	6679784	intron_variant	0	0.41	2e-14	13.699		1.184		Affymetrix [8568156] (imputed)	N
6	rs6541229	1	219625612	rs6689370	2022-08-15	34382107	Wei J	2021-08-11	Hernia	www.ncbi.nlm.nih.gov/pubmed/34382107	Identification of fifty-seven novel loci for abdominal wall hernia development and their biological and clinical implications: results from the UK Biobank.	Umbilical hernia	3,211 European ancestry cases, 272,335 European ancestry controls	1,078 European ancestry cases, 90,770 European ancestry controls	1q41		LYPLAL1-AS1			ENSG00000228536	NA	NA	rs6689370-C	rs6689370	0	6689370	intron_variant	0	0.4238	2e-13	12.699		1.18		Affymetrix [8568156] (imputed)	N
6	rs6541229	1	219625629	rs6694150	2022-08-15	34382107	Wei J	2021-08-11	Hernia	www.ncbi.nlm.nih.gov/pubmed/34382107	Identification of fifty-seven novel loci for abdominal wall hernia development and their biological and clinical implications: results from the UK Biobank.	Umbilical hernia	3,211 European ancestry cases, 272,335 European ancestry controls	1,078 European ancestry cases, 90,770 European ancestry controls	1q41		LYPLAL1-AS1			ENSG00000228536	NA	NA	rs6694150-A	rs6694150	0	6694150	intron_variant	0	0.4249	7e-14	13.1549		1.184		Affymetrix [8568156] (imputed)	N
6	rs6541229	1	219625760	rs6541223	2022-08-15	34382107	Wei J	2021-08-11	Hernia	www.ncbi.nlm.nih.gov/pubmed/34382107	Identification of fifty-seven novel loci for abdominal wall hernia development and their biological and clinical implications: results from the UK Biobank.	Umbilical hernia	3,211 European ancestry cases, 272,335 European ancestry controls	1,078 European ancestry cases, 90,770 European ancestry controls	1q41		LYPLAL1-AS1			ENSG00000228536	NA	NA	rs6541223-A	rs6541223	0	6541223	intron_variant	0	0.41	3e-14	13.5229		1.183		Affymetrix [8568156] (imputed)	N
6	rs6541229	1	219625789	rs6541224	2022-08-15	34382107	Wei J	2021-08-11	Hernia	www.ncbi.nlm.nih.gov/pubmed/34382107	Identification of fifty-seven novel loci for abdominal wall hernia development and their biological and clinical implications: results from the UK Biobank.	Umbilical hernia	3,211 European ancestry cases, 272,335 European ancestry controls	1,078 European ancestry cases, 90,770 European ancestry controls	1q41		LYPLAL1-AS1			ENSG00000228536	NA	NA	rs6541224-T	rs6541224	0	6541224	intron_variant	0	0.411	3e-14	13.5229		1.183		Affymetrix [8568156] (imputed)	N
6	rs6541229	1	219625790	rs6541225	2022-08-15	34382107	Wei J	2021-08-11	Hernia	www.ncbi.nlm.nih.gov/pubmed/34382107	Identification of fifty-seven novel loci for abdominal wall hernia development and their biological and clinical implications: results from the UK Biobank.	Umbilical hernia	3,211 European ancestry cases, 272,335 European ancestry controls	1,078 European ancestry cases, 90,770 European ancestry controls	1q41		LYPLAL1-AS1			ENSG00000228536	NA	NA	rs6541225-G	rs6541225	0	6541225	intron_variant	0	0.4105	4e-14	13.3979		1.182		Affymetrix [8568156] (imputed)	N
6	rs6541229	1	219625853	rs6541227	2022-08-15	34382107	Wei J	2021-08-11	Hernia	www.ncbi.nlm.nih.gov/pubmed/34382107	Identification of fifty-seven novel loci for abdominal wall hernia development and their biological and clinical implications: results from the UK Biobank.	Umbilical hernia	3,211 European ancestry cases, 272,335 European ancestry controls	1,078 European ancestry cases, 90,770 European ancestry controls	1q41		LYPLAL1-AS1			ENSG00000228536	NA	NA	rs6541227-C	rs6541227	0	6541227	intron_variant	0	0.4101	2e-14	13.699		1.184		Affymetrix [8568156] (imputed)	N
6	rs6541229	1	219626025	rs6541228	2022-08-15	34382107	Wei J	2021-08-11	Hernia	www.ncbi.nlm.nih.gov/pubmed/34382107	Identification of fifty-seven novel loci for abdominal wall hernia development and their biological and clinical implications: results from the UK Biobank.	Umbilical hernia	3,211 European ancestry cases, 272,335 European ancestry controls	1,078 European ancestry cases, 90,770 European ancestry controls	1q41		LYPLAL1-AS1			ENSG00000228536	NA	NA	rs6541228-T	rs6541228	0	6541228	intron_variant	0	0.41	3e-14	13.5229		1.183		Affymetrix [8568156] (imputed)	N
6	rs6541229	1	219626928	rs12026434	2022-08-15	34382107	Wei J	2021-08-11	Hernia	www.ncbi.nlm.nih.gov/pubmed/34382107	Identification of fifty-seven novel loci for abdominal wall hernia development and their biological and clinical implications: results from the UK Biobank.	Umbilical hernia	3,211 European ancestry cases, 272,335 European ancestry controls	1,078 European ancestry cases, 90,770 European ancestry controls	1q41		LYPLAL1-AS1			ENSG00000228536	NA	NA	rs12026434-T	rs12026434	0	12026434	intron_variant	0	0.41	3e-14	13.5229		1.183		Affymetrix [8568156] (imputed)	N
6	rs6541229	1	219626948	rs17528752	2022-08-15	34382107	Wei J	2021-08-11	Hernia	www.ncbi.nlm.nih.gov/pubmed/34382107	Identification of fifty-seven novel loci for abdominal wall hernia development and their biological and clinical implications: results from the UK Biobank.	Umbilical hernia	3,211 European ancestry cases, 272,335 European ancestry controls	1,078 European ancestry cases, 90,770 European ancestry controls	1q41		LYPLAL1-AS1			ENSG00000228536	NA	NA	rs17528752-A	rs17528752	0	17528752	intron_variant	0	0.5502	4e-08	7.39794		1.1302		Affymetrix [8568156] (imputed)	N
6	rs6541229	1	219626997	rs12029812	2022-08-15	34382107	Wei J	2021-08-11	Hernia	www.ncbi.nlm.nih.gov/pubmed/34382107	Identification of fifty-seven novel loci for abdominal wall hernia development and their biological and clinical implications: results from the UK Biobank.	Umbilical hernia	3,211 European ancestry cases, 272,335 European ancestry controls	1,078 European ancestry cases, 90,770 European ancestry controls	1q41		LYPLAL1-AS1			ENSG00000228536	NA	NA	rs12029812-A	rs12029812	0	12029812	intron_variant	0	0.41	3e-14	13.5229		1.183		Affymetrix [8568156] (imputed)	N
6	rs6541229	1	219627150	rs12406980	2022-08-15	34382107	Wei J	2021-08-11	Hernia	www.ncbi.nlm.nih.gov/pubmed/34382107	Identification of fifty-seven novel loci for abdominal wall hernia development and their biological and clinical implications: results from the UK Biobank.	Umbilical hernia	3,211 European ancestry cases, 272,335 European ancestry controls	1,078 European ancestry cases, 90,770 European ancestry controls	1q41		LYPLAL1-AS1			ENSG00000228536	NA	NA	rs12406980-C	rs12406980	0	12406980	intron_variant	0	0.41	3e-14	13.5229		1.183		Affymetrix [8568156] (imputed)	N
6	rs6541229	1	219627151	rs11118305	2022-08-15	34382107	Wei J	2021-08-11	Hernia	www.ncbi.nlm.nih.gov/pubmed/34382107	Identification of fifty-seven novel loci for abdominal wall hernia development and their biological and clinical implications: results from the UK Biobank.	Umbilical hernia	3,211 European ancestry cases, 272,335 European ancestry controls	1,078 European ancestry cases, 90,770 European ancestry controls	1q41		LYPLAL1-AS1			ENSG00000228536	NA	NA	rs11118305-A	rs11118305	0	11118305	intron_variant	0	0.41	3e-14	13.5229		1.183		Affymetrix [8568156] (imputed)	N
6	rs6541229	1	219627355	rs12403367	2022-08-15	34382107	Wei J	2021-08-11	Hernia	www.ncbi.nlm.nih.gov/pubmed/34382107	Identification of fifty-seven novel loci for abdominal wall hernia development and their biological and clinical implications: results from the UK Biobank.	Umbilical hernia	3,211 European ancestry cases, 272,335 European ancestry controls	1,078 European ancestry cases, 90,770 European ancestry controls	1q41		LYPLAL1-AS1			ENSG00000228536	NA	NA	rs12403367-T	rs12403367	0	12403367	intron_variant	0	0.41	3e-14	13.5229		1.183		Affymetrix [8568156] (imputed)	N
6	rs6541229	1	219627486	rs11118306	2022-08-15	34382107	Wei J	2021-08-11	Hernia	www.ncbi.nlm.nih.gov/pubmed/34382107	Identification of fifty-seven novel loci for abdominal wall hernia development and their biological and clinical implications: results from the UK Biobank.	Umbilical hernia	3,211 European ancestry cases, 272,335 European ancestry controls	1,078 European ancestry cases, 90,770 European ancestry controls	1q41		LYPLAL1-AS1			ENSG00000228536	NA	NA	rs11118306-A	rs11118306	0	11118306	intron_variant	0	0.41	3e-14	13.5229		1.183		Affymetrix [8568156] (imputed)	N
6	rs6541229	1	219628036	rs12037905	2021-01-26	32376654	Richardson TG	2020-05-06	BMJ	www.ncbi.nlm.nih.gov/pubmed/32376654	Use of genetic variation to separate the effects of early and later life adiposity on disease risk: mendelian randomisation study.	Adult body size	453,169 European ancestry individuals		1q41	SLC30A10	LYPLAL1-AS1			ENSG00000228536	NA	NA	rs12037905-C	rs12037905	0	12037905	intron_variant	0	0.580639	1e-08	8		0.00792729	[0.0052-0.0106] unit increase	Affymetrix [12370749]	N
6	rs6541229	1	219628036	rs12037905	2022-08-15	34382107	Wei J	2021-08-11	Hernia	www.ncbi.nlm.nih.gov/pubmed/34382107	Identification of fifty-seven novel loci for abdominal wall hernia development and their biological and clinical implications: results from the UK Biobank.	Umbilical hernia	3,211 European ancestry cases, 272,335 European ancestry controls	1,078 European ancestry cases, 90,770 European ancestry controls	1q41		LYPLAL1-AS1			ENSG00000228536	NA	NA	rs12037905-C	rs12037905	0	12037905	intron_variant	0	0.5807	1e-08	8		1.13766		Affymetrix [8568156] (imputed)	N
6	rs6541229	1	219628111	rs12031603	2022-08-15	34382107	Wei J	2021-08-11	Hernia	www.ncbi.nlm.nih.gov/pubmed/34382107	Identification of fifty-seven novel loci for abdominal wall hernia development and their biological and clinical implications: results from the UK Biobank.	Umbilical hernia	3,211 European ancestry cases, 272,335 European ancestry controls	1,078 European ancestry cases, 90,770 European ancestry controls	1q41		LYPLAL1-AS1			ENSG00000228536	NA	NA	rs12031603-A	rs12031603	0	12031603	intron_variant	0	0.4105	5e-14	13.301		1.182		Affymetrix [8568156] (imputed)	N
6	rs6541229	1	219628130	rs12024459	2022-08-15	34382107	Wei J	2021-08-11	Hernia	www.ncbi.nlm.nih.gov/pubmed/34382107	Identification of fifty-seven novel loci for abdominal wall hernia development and their biological and clinical implications: results from the UK Biobank.	Umbilical hernia	3,211 European ancestry cases, 272,335 European ancestry controls	1,078 European ancestry cases, 90,770 European ancestry controls	1q41		LYPLAL1-AS1			ENSG00000228536	NA	NA	rs12024459-G	rs12024459	0	12024459	intron_variant	0	0.4107	6e-14	13.2218		1.181		Affymetrix [8568156] (imputed)	N
6	rs6541229	1	219628141	rs12031608	2022-08-15	34382107	Wei J	2021-08-11	Hernia	www.ncbi.nlm.nih.gov/pubmed/34382107	Identification of fifty-seven novel loci for abdominal wall hernia development and their biological and clinical implications: results from the UK Biobank.	Umbilical hernia	3,211 European ancestry cases, 272,335 European ancestry controls	1,078 European ancestry cases, 90,770 European ancestry controls	1q41		LYPLAL1-AS1			ENSG00000228536	NA	NA	rs12031608-A	rs12031608	0	12031608	intron_variant	0	0.4107	6e-14	13.2218		1.181		Affymetrix [8568156] (imputed)	N
6	rs6541229	1	219628196	rs12024489	2022-08-15	34382107	Wei J	2021-08-11	Hernia	www.ncbi.nlm.nih.gov/pubmed/34382107	Identification of fifty-seven novel loci for abdominal wall hernia development and their biological and clinical implications: results from the UK Biobank.	Umbilical hernia	3,211 European ancestry cases, 272,335 European ancestry controls	1,078 European ancestry cases, 90,770 European ancestry controls	1q41		LYPLAL1-AS1			ENSG00000228536	NA	NA	rs12024489-G	rs12024489	0	12024489	intron_variant	0	0.4101	3e-14	13.5229		1.183		Affymetrix [8568156] (imputed)	N
6	rs6541229	1	219628198	rs12028276	2022-08-15	34382107	Wei J	2021-08-11	Hernia	www.ncbi.nlm.nih.gov/pubmed/34382107	Identification of fifty-seven novel loci for abdominal wall hernia development and their biological and clinical implications: results from the UK Biobank.	Umbilical hernia	3,211 European ancestry cases, 272,335 European ancestry controls	1,078 European ancestry cases, 90,770 European ancestry controls	1q41		LYPLAL1-AS1			ENSG00000228536	NA	NA	rs12028276-T	rs12028276	0	12028276	intron_variant	0	0.41	3e-14	13.5229		1.183		Affymetrix [8568156] (imputed)	N
6	rs6541229	1	219628265	rs72732548	2022-08-15	34382107	Wei J	2021-08-11	Hernia	www.ncbi.nlm.nih.gov/pubmed/34382107	Identification of fifty-seven novel loci for abdominal wall hernia development and their biological and clinical implications: results from the UK Biobank.	Umbilical hernia	3,211 European ancestry cases, 272,335 European ancestry controls	1,078 European ancestry cases, 90,770 European ancestry controls	1q41		LYPLAL1-AS1			ENSG00000228536	NA	NA	rs72732548-G	rs72732548	0	72732548	intron_variant	0	0.41	3e-14	13.5229		1.183		Affymetrix [8568156] (imputed)	N
6	rs6541229	1	219628396	rs6681303	2022-08-15	34382107	Wei J	2021-08-11	Hernia	www.ncbi.nlm.nih.gov/pubmed/34382107	Identification of fifty-seven novel loci for abdominal wall hernia development and their biological and clinical implications: results from the UK Biobank.	Umbilical hernia	3,211 European ancestry cases, 272,335 European ancestry controls	1,078 European ancestry cases, 90,770 European ancestry controls	1q41		LYPLAL1-AS1			ENSG00000228536	NA	NA	rs6681303-C	rs6681303	0	6681303	intron_variant	0	0.4113	4e-14	13.3979		1.183		Affymetrix [8568156] (imputed)	N
6	rs6541229	1	219628406	rs6671638	2022-08-15	34382107	Wei J	2021-08-11	Hernia	www.ncbi.nlm.nih.gov/pubmed/34382107	Identification of fifty-seven novel loci for abdominal wall hernia development and their biological and clinical implications: results from the UK Biobank.	Umbilical hernia	3,211 European ancestry cases, 272,335 European ancestry controls	1,078 European ancestry cases, 90,770 European ancestry controls	1q41		LYPLAL1-AS1			ENSG00000228536	NA	NA	rs6671638-G	rs6671638	0	6671638	intron_variant	0	0.4107	2e-14	13.699		1.184		Affymetrix [8568156] (imputed)	N
6	rs6541229	1	219628508	rs6686253	2022-08-15	34382107	Wei J	2021-08-11	Hernia	www.ncbi.nlm.nih.gov/pubmed/34382107	Identification of fifty-seven novel loci for abdominal wall hernia development and their biological and clinical implications: results from the UK Biobank.	Umbilical hernia	3,211 European ancestry cases, 272,335 European ancestry controls	1,078 European ancestry cases, 90,770 European ancestry controls	1q41		LYPLAL1-AS1			ENSG00000228536	NA	NA	rs6686253-A	rs6686253	0	6686253	intron_variant	0	0.4101	3e-14	13.5229		1.183		Affymetrix [8568156] (imputed)	N
6	rs6541229	1	219628682	rs6689335	2019-11-27	31453325	Wang H	2019-08-14	Sci Adv	www.ncbi.nlm.nih.gov/pubmed/31453325	Genotype-by-environment interactions inferred from genetic effects on phenotypic variability in the UK Biobank.	Body mass index variance	346,393 European ancestry individuals	NA	1q41	LYPLAL1	LYPLAL1-AS1			ENSG00000228536	NA	NA	rs6689335-?	rs6689335	0	6689335	intron_variant	0	NR	3e-12	11.5229		NA		NR [5554549] (imputed)	N
6	rs6541229	1	219628682	rs6689335	2019-11-27	31453325	Wang H	2019-08-14	Sci Adv	www.ncbi.nlm.nih.gov/pubmed/31453325	Genotype-by-environment interactions inferred from genetic effects on phenotypic variability in the UK Biobank.	Body mass index	346,393 European ancestry individuals	NA	1q41	LYPLAL1	LYPLAL1-AS1			ENSG00000228536	NA	NA	rs6689335-?	rs6689335	0	6689335	intron_variant	0	NR	5e-08	7.30103		NA		NR [5554549] (imputed)	N
6	rs6541229	1	219628682	rs6689335	2017-05-11	27918534	Chu AY	2016-12-05	Nat Genet	www.ncbi.nlm.nih.gov/pubmed/27918534	Multiethnic genome-wide meta-analysis of ectopic fat depots identifies loci associated with adipocyte development and differentiation.	Visceral adipose tissue/subcutaneous adipose tissue ratio	7,618 European ancestry women, 7,050 European ancestry men, 2,205 African American women, 1,324 African American men.	NA	1q41	LYPLAL1	LYPLAL1-AS1			ENSG00000228536	NA	NA	rs6689335-T	rs6689335	0	6689335	intron_variant	0	0.59	2e-08	7.69897		5.59	z-score decrease	Affymetrix, Illumina [~ 2600000] (imputed)	N
6	rs6541229	1	219628682	rs6689335	2017-05-11	27918534	Chu AY	2016-12-05	Nat Genet	www.ncbi.nlm.nih.gov/pubmed/27918534	Multiethnic genome-wide meta-analysis of ectopic fat depots identifies loci associated with adipocyte development and differentiation.	Visceral adipose tissue/subcutaneous adipose tissue ratio adjusted for BMI	7,618 European ancestry women, 7,050 European ancestry men, 2,205 African American women, 1,324 African American men.	NA	1q41	LYPLAL1	LYPLAL1-AS1			ENSG00000228536	NA	NA	rs6689335-T	rs6689335	0	6689335	intron_variant	0	0.59	3e-08	7.52288		5.53	z-score decrease	Affymetrix, Illumina [~ 2600000] (imputed)	N
6	rs6541229	1	219628682	rs6689335	2022-08-15	34382107	Wei J	2021-08-11	Hernia	www.ncbi.nlm.nih.gov/pubmed/34382107	Identification of fifty-seven novel loci for abdominal wall hernia development and their biological and clinical implications: results from the UK Biobank.	Umbilical hernia	3,211 European ancestry cases, 272,335 European ancestry controls	1,078 European ancestry cases, 90,770 European ancestry controls	1q41		LYPLAL1-AS1			ENSG00000228536	NA	NA	rs6689335-T	rs6689335	0	6689335	intron_variant	0	0.5808	2e-08	7.69897		1.13701		Affymetrix [8568156] (imputed)	N
6	rs6541229	1	219628682	rs6689335	2022-04-27	35213538	Richardson TG	2022-02-25	PLoS Biol	www.ncbi.nlm.nih.gov/pubmed/35213538	Characterising metabolomic signatures of lipid-modifying therapies through drug target mendelian randomisation.	Average diameter for VLDL particles	115,082 European ancestry individuals	NA	1q41		LYPLAL1-AS1			ENSG00000228536	NA	NA	rs6689335-T	rs6689335	0	6689335	intron_variant	0	0.581893	3e-08	7.52288		0.0216455	[0.014-0.029] unit decrease	NR [11722792] (imputed)	N
6	rs6541229	1	219628818	rs6684169	2022-08-15	34382107	Wei J	2021-08-11	Hernia	www.ncbi.nlm.nih.gov/pubmed/34382107	Identification of fifty-seven novel loci for abdominal wall hernia development and their biological and clinical implications: results from the UK Biobank.	Umbilical hernia	3,211 European ancestry cases, 272,335 European ancestry controls	1,078 European ancestry cases, 90,770 European ancestry controls	1q41		LYPLAL1-AS1			ENSG00000228536	NA	NA	rs6684169-C	rs6684169	0	6684169	intron_variant	0	0.41	3e-14	13.5229		1.183		Affymetrix [8568156] (imputed)	N
6	rs6541229	1	219628927	rs6689031	2022-08-15	34382107	Wei J	2021-08-11	Hernia	www.ncbi.nlm.nih.gov/pubmed/34382107	Identification of fifty-seven novel loci for abdominal wall hernia development and their biological and clinical implications: results from the UK Biobank.	Umbilical hernia	3,211 European ancestry cases, 272,335 European ancestry controls	1,078 European ancestry cases, 90,770 European ancestry controls	1q41		LYPLAL1-AS1			ENSG00000228536	NA	NA	rs6689031-A	rs6689031	0	6689031	intron_variant	0	0.4101	3e-14	13.5229		1.183		Affymetrix [8568156] (imputed)	N
6	rs6541229	1	219628973	rs6674544	2022-08-15	34382107	Wei J	2021-08-11	Hernia	www.ncbi.nlm.nih.gov/pubmed/34382107	Identification of fifty-seven novel loci for abdominal wall hernia development and their biological and clinical implications: results from the UK Biobank.	Umbilical hernia	3,211 European ancestry cases, 272,335 European ancestry controls	1,078 European ancestry cases, 90,770 European ancestry controls	1q41		LYPLAL1-AS1			ENSG00000228536	NA	NA	rs6674544-G	rs6674544	0	6674544	intron_variant	0	0.3983	2e-15	14.699		1.194		Affymetrix [8568156] (imputed)	N
6	rs6541229	1	219628973	rs6674544	2021-06-10	34059833	Chen J	2021-05-31	Nat Genet	www.ncbi.nlm.nih.gov/pubmed/34059833	The trans-ancestral genomic architecture of glycemic traits.	Fasting insulin	151,013 European ancestry individuals	NA	1q41	LYPLAL1	LYPLAL1-AS1			ENSG00000228536	NA	NA	rs6674544-A	rs6674544	0	6674544	intron_variant	0	0.57	7e-21	20.1549		0.0177	[0.014-0.022] unit increase	Affymetrix, Illumina [32635793] (imputed)	N
6	rs6541229	1	219631023	rs71640847	2021-12-14	34594039	Sakaue S	2021-09-30	Nat Genet	www.ncbi.nlm.nih.gov/pubmed/34594039	A cross-population atlas of genetic associations for 220 human phenotypes.	Body mass index	359,983 European ancestry individuals, 163,835 East Asian ancestry individuals	NA	1q41		LYPLAL1-AS1			ENSG00000228536	NA	NA	rs71640847-C	rs71640847	0	71640847	intron_variant	0	NR	9e-09	8.04576		0.0115	[0.0076-0.0154] unit decrease	Affymetrix, Illumina [20538802] (imputed)	N
6	rs6541229	1	219631304	rs12130231	2022-08-15	34382107	Wei J	2021-08-11	Hernia	www.ncbi.nlm.nih.gov/pubmed/34382107	Identification of fifty-seven novel loci for abdominal wall hernia development and their biological and clinical implications: results from the UK Biobank.	Umbilical hernia	3,211 European ancestry cases, 272,335 European ancestry controls	1,078 European ancestry cases, 90,770 European ancestry controls	1q41		LYPLAL1-AS1			ENSG00000228536	NA	NA	rs12130231-A	rs12130231	0	12130231	intron_variant	0	0.4101	3e-14	13.5229		1.183		Affymetrix [8568156] (imputed)	N
6	rs6541229	1	219631304	rs12130231	2021-10-18	33980691	Martin S	2021-05-12	Diabetes	www.ncbi.nlm.nih.gov/pubmed/33980691	Genetic evidence for different adiposity phenotypes and their opposing influence on ectopic fat and risk of cardiometabolic disease.	Body fat percentage	442,278 European ancestry individuals	NA	1q41		LYPLAL1-AS1			ENSG00000228536	NA	NA	rs12130231-A	rs12130231	0	12130231	intron_variant	0	0.41	4e-41	40.3979		0.02	% increase	NR [NR] (imputed)	N
6	rs6541229	1	219631304	rs12130231	2021-10-18	33980691	Martin S	2021-05-12	Diabetes	www.ncbi.nlm.nih.gov/pubmed/33980691	Genetic evidence for different adiposity phenotypes and their opposing influence on ectopic fat and risk of cardiometabolic disease.	Metabolic biomarkers (multivariate analysis)	389,354 European ancestry individuals	NA	1q41		LYPLAL1-AS1			ENSG00000228536	NA	NA	rs12130231-A	rs12130231	0	12130231	intron_variant	0	0.41	8e-86	85.0969		NA		NR [NR] (imputed)	N
6	rs6541229	1	219631304	rs12130231	2021-10-18	33980691	Martin S	2021-05-12	Diabetes	www.ncbi.nlm.nih.gov/pubmed/33980691	Genetic evidence for different adiposity phenotypes and their opposing influence on ectopic fat and risk of cardiometabolic disease.	High density lipoprotein cholesterol levels	392,965 European ancestry individuals	NA	1q41		LYPLAL1-AS1			ENSG00000228536	NA	NA	rs12130231-A	rs12130231	0	12130231	intron_variant	0	0.41	1e-17	17		0.015	mmol/L increase	NR [NR] (imputed)	N
6	rs6541229	1	219631304	rs12130231	2021-10-18	33980691	Martin S	2021-05-12	Diabetes	www.ncbi.nlm.nih.gov/pubmed/33980691	Genetic evidence for different adiposity phenotypes and their opposing influence on ectopic fat and risk of cardiometabolic disease.	Aspartate aminotransferase levels	424,778 European ancestry individuals	NA	1q41		LYPLAL1-AS1			ENSG00000228536	NA	NA	rs12130231-A	rs12130231	0	12130231	intron_variant	0	0.41	8e-10	9.09691		0.012	U/L decrease	NR [NR] (imputed)	N
6	rs6541229	1	219631304	rs12130231	2021-10-18	33980691	Martin S	2021-05-12	Diabetes	www.ncbi.nlm.nih.gov/pubmed/33980691	Genetic evidence for different adiposity phenotypes and their opposing influence on ectopic fat and risk of cardiometabolic disease.	Sex hormone-binding globulin levels	389,354 European ancestry individuals	NA	1q41		LYPLAL1-AS1			ENSG00000228536	NA	NA	rs12130231-A	rs12130231	0	12130231	intron_variant	0	0.41	3e-14	13.5229		0.014	nmol/L increase	NR [NR] (imputed)	N
6	rs6541229	1	219631304	rs12130231	2021-10-18	33980691	Martin S	2021-05-12	Diabetes	www.ncbi.nlm.nih.gov/pubmed/33980691	Genetic evidence for different adiposity phenotypes and their opposing influence on ectopic fat and risk of cardiometabolic disease.	Triglycerides	429,011 European ancestry individuals	NA	1q41		LYPLAL1-AS1			ENSG00000228536	NA	NA	rs12130231-A	rs12130231	0	12130231	intron_variant	0	0.41	2e-21	20.699		0.019	mmol/L decrease	NR [NR] (imputed)	N
6	rs6541229	1	219631304	rs12130231	2021-10-18	33980691	Martin S	2021-05-12	Diabetes	www.ncbi.nlm.nih.gov/pubmed/33980691	Genetic evidence for different adiposity phenotypes and their opposing influence on ectopic fat and risk of cardiometabolic disease.	Alanine aminotransferase levels	429,203 European ancestry individuals	NA	1q41		LYPLAL1-AS1			ENSG00000228536	NA	NA	rs12130231-A	rs12130231	0	12130231	intron_variant	0	0.41	4e-14	13.3979		0.015	U/L decrease	NR [NR] (imputed)	N
6	rs6541229	1	219631743	rs6699024	2022-08-15	34382107	Wei J	2021-08-11	Hernia	www.ncbi.nlm.nih.gov/pubmed/34382107	Identification of fifty-seven novel loci for abdominal wall hernia development and their biological and clinical implications: results from the UK Biobank.	Umbilical hernia	3,211 European ancestry cases, 272,335 European ancestry controls	1,078 European ancestry cases, 90,770 European ancestry controls	1q41		LYPLAL1-AS1			ENSG00000228536	NA	NA	rs6699024-A	rs6699024	0	6699024	intron_variant	0	0.4121	2e-14	13.699		1.186		Affymetrix [8568156] (imputed)	N
6	rs6541229	1	219631744	rs6684734	2022-08-15	34382107	Wei J	2021-08-11	Hernia	www.ncbi.nlm.nih.gov/pubmed/34382107	Identification of fifty-seven novel loci for abdominal wall hernia development and their biological and clinical implications: results from the UK Biobank.	Umbilical hernia	3,211 European ancestry cases, 272,335 European ancestry controls	1,078 European ancestry cases, 90,770 European ancestry controls	1q41		LYPLAL1-AS1			ENSG00000228536	NA	NA	rs6684734-G	rs6684734	0	6684734	intron_variant	0	0.41	3e-14	13.5229		1.183		Affymetrix [8568156] (imputed)	N
6	rs6541229	1	219631744	rs6684734	2022-02-22	35132056	Mitchell BL	2022-02-07	Nat Commun	www.ncbi.nlm.nih.gov/pubmed/35132056	Genome-wide association meta-analysis identifies 29 new acne susceptibility loci.	acne vulgaris	20,165 European ancestry cases, 595,231 European ancestry controls	NA	1q41	NR	LYPLAL1-AS1			ENSG00000228536	NA	NA	rs6684734-G	rs6684734	0	6684734	intron_variant	0	0.3993	5e-10	9.30103		1.08	[1.05鈥1.1]	Affymetrix, Illumina [7072771] (imputed)	N
6	rs6541229	1	219631921	rs11118307	2022-08-15	34382107	Wei J	2021-08-11	Hernia	www.ncbi.nlm.nih.gov/pubmed/34382107	Identification of fifty-seven novel loci for abdominal wall hernia development and their biological and clinical implications: results from the UK Biobank.	Umbilical hernia	3,211 European ancestry cases, 272,335 European ancestry controls	1,078 European ancestry cases, 90,770 European ancestry controls	1q41		LYPLAL1-AS1			ENSG00000228536	NA	NA	rs11118307-C	rs11118307	0	11118307	intron_variant	0	0.41	3e-14	13.5229		1.183		Affymetrix [8568156] (imputed)	N
6	rs6541229	1	219631981	rs6694509	2022-08-15	34382107	Wei J	2021-08-11	Hernia	www.ncbi.nlm.nih.gov/pubmed/34382107	Identification of fifty-seven novel loci for abdominal wall hernia development and their biological and clinical implications: results from the UK Biobank.	Umbilical hernia	3,211 European ancestry cases, 272,335 European ancestry controls	1,078 European ancestry cases, 90,770 European ancestry controls	1q41		LYPLAL1-AS1			ENSG00000228536	NA	NA	rs6694509-C	rs6694509	0	6694509	intron_variant	0	0.4101	3e-14	13.5229		1.183		Affymetrix [8568156] (imputed)	N
6	rs6541229	1	219632717	rs61836180	2022-08-15	34382107	Wei J	2021-08-11	Hernia	www.ncbi.nlm.nih.gov/pubmed/34382107	Identification of fifty-seven novel loci for abdominal wall hernia development and their biological and clinical implications: results from the UK Biobank.	Umbilical hernia	3,211 European ancestry cases, 272,335 European ancestry controls	1,078 European ancestry cases, 90,770 European ancestry controls	1q41		LYPLAL1-AS1 - NA	ENSG00000228536			6	NA	rs61836180-A	rs61836180	0	61836180	regulatory_region_variant	1	0.4101	3e-14	13.5229		1.183		Affymetrix [8568156] (imputed)	N
6	rs6541229	1	219633168	rs7555150	2022-08-15	34382107	Wei J	2021-08-11	Hernia	www.ncbi.nlm.nih.gov/pubmed/34382107	Identification of fifty-seven novel loci for abdominal wall hernia development and their biological and clinical implications: results from the UK Biobank.	Umbilical hernia	3,211 European ancestry cases, 272,335 European ancestry controls	1,078 European ancestry cases, 90,770 European ancestry controls	1q41		LYPLAL1-AS1 - NA	ENSG00000228536			457	NA	rs7555150-A	rs7555150	0	7555150	regulatory_region_variant	1	0.4101	3e-14	13.5229		1.183		Affymetrix [8568156] (imputed)	N
6	rs6541229	1	219633525	rs6698475	2022-08-15	34382107	Wei J	2021-08-11	Hernia	www.ncbi.nlm.nih.gov/pubmed/34382107	Identification of fifty-seven novel loci for abdominal wall hernia development and their biological and clinical implications: results from the UK Biobank.	Umbilical hernia	3,211 European ancestry cases, 272,335 European ancestry controls	1,078 European ancestry cases, 90,770 European ancestry controls	1q41		LYPLAL1-AS1 - NA	ENSG00000228536			814	NA	rs6698475-C	rs6698475	0	6698475	regulatory_region_variant	1	0.4101	3e-14	13.5229		1.183		Affymetrix [8568156] (imputed)	N
6	rs6541229	1	219633582	rs6689021	2022-08-15	34382107	Wei J	2021-08-11	Hernia	www.ncbi.nlm.nih.gov/pubmed/34382107	Identification of fifty-seven novel loci for abdominal wall hernia development and their biological and clinical implications: results from the UK Biobank.	Umbilical hernia	3,211 European ancestry cases, 272,335 European ancestry controls	1,078 European ancestry cases, 90,770 European ancestry controls	1q41		LYPLAL1-AS1 - NA	ENSG00000228536			871	NA	rs6689021-G	rs6689021	0	6689021	regulatory_region_variant	1	0.4101	3e-14	13.5229		1.183		Affymetrix [8568156] (imputed)	N
6	rs6541229	1	219633657	rs6689100	2022-08-15	34382107	Wei J	2021-08-11	Hernia	www.ncbi.nlm.nih.gov/pubmed/34382107	Identification of fifty-seven novel loci for abdominal wall hernia development and their biological and clinical implications: results from the UK Biobank.	Umbilical hernia	3,211 European ancestry cases, 272,335 European ancestry controls	1,078 European ancestry cases, 90,770 European ancestry controls	1q41		LYPLAL1-AS1 - NA	ENSG00000228536			946	NA	rs6689100-G	rs6689100	0	6689100	regulatory_region_variant	1	0.4101	3e-14	13.5229		1.183		Affymetrix [8568156] (imputed)	N
6	rs6541229	1	219633698	rs6698625	2022-08-15	34382107	Wei J	2021-08-11	Hernia	www.ncbi.nlm.nih.gov/pubmed/34382107	Identification of fifty-seven novel loci for abdominal wall hernia development and their biological and clinical implications: results from the UK Biobank.	Umbilical hernia	3,211 European ancestry cases, 272,335 European ancestry controls	1,078 European ancestry cases, 90,770 European ancestry controls	1q41		LYPLAL1-AS1 - NA	ENSG00000228536			987	NA	rs6698625-C	rs6698625	0	6698625	regulatory_region_variant	1	0.4101	3e-14	13.5229		1.183		Affymetrix [8568156] (imputed)	N
6	rs6541229	1	219633869	rs11118308	2022-08-15	34382107	Wei J	2021-08-11	Hernia	www.ncbi.nlm.nih.gov/pubmed/34382107	Identification of fifty-seven novel loci for abdominal wall hernia development and their biological and clinical implications: results from the UK Biobank.	Umbilical hernia	3,211 European ancestry cases, 272,335 European ancestry controls	1,078 European ancestry cases, 90,770 European ancestry controls	1q41		LYPLAL1-AS1 - NA	ENSG00000228536			1158	NA	rs11118308-A	rs11118308	0	11118308	regulatory_region_variant	1	0.5503	4e-08	7.39794		1.1302		Affymetrix [8568156] (imputed)	N
6	rs6541229	1	219634380	rs12025220	2022-08-15	34382107	Wei J	2021-08-11	Hernia	www.ncbi.nlm.nih.gov/pubmed/34382107	Identification of fifty-seven novel loci for abdominal wall hernia development and their biological and clinical implications: results from the UK Biobank.	Umbilical hernia	3,211 European ancestry cases, 272,335 European ancestry controls	1,078 European ancestry cases, 90,770 European ancestry controls	1q41		LYPLAL1-AS1 - NA	ENSG00000228536			1669	NA	rs12025220-G	rs12025220	0	12025220	regulatory_region_variant	1	0.4092	3e-14	13.5229		1.183		Affymetrix [8568156] (imputed)	N
6	rs6541229	1	219634553	rs12025282	2022-08-15	34382107	Wei J	2021-08-11	Hernia	www.ncbi.nlm.nih.gov/pubmed/34382107	Identification of fifty-seven novel loci for abdominal wall hernia development and their biological and clinical implications: results from the UK Biobank.	Umbilical hernia	3,211 European ancestry cases, 272,335 European ancestry controls	1,078 European ancestry cases, 90,770 European ancestry controls	1q41		LYPLAL1-AS1 - NA	ENSG00000228536			1842	NA	rs12025282-G	rs12025282	0	12025282	TF_binding_site_variant	1	0.4092	3e-14	13.5229		1.183		Affymetrix [8568156] (imputed)	N
6	rs6541229	1	219634787	rs12025363	2022-08-15	34382107	Wei J	2021-08-11	Hernia	www.ncbi.nlm.nih.gov/pubmed/34382107	Identification of fifty-seven novel loci for abdominal wall hernia development and their biological and clinical implications: results from the UK Biobank.	Umbilical hernia	3,211 European ancestry cases, 272,335 European ancestry controls	1,078 European ancestry cases, 90,770 European ancestry controls	1q41		LYPLAL1-AS1 - NA	ENSG00000228536			2076	NA	rs12025363-G	rs12025363	0	12025363	regulatory_region_variant	1	0.4092	3e-14	13.5229		1.183		Affymetrix [8568156] (imputed)	N
6	rs6541229	1	219635267	rs12402986	2022-08-15	34382107	Wei J	2021-08-11	Hernia	www.ncbi.nlm.nih.gov/pubmed/34382107	Identification of fifty-seven novel loci for abdominal wall hernia development and their biological and clinical implications: results from the UK Biobank.	Umbilical hernia	3,211 European ancestry cases, 272,335 European ancestry controls	1,078 European ancestry cases, 90,770 European ancestry controls	1q41		LYPLAL1-AS1 - NA	ENSG00000228536			2556	NA	rs12402986-G	rs12402986	0	12402986	regulatory_region_variant	1	0.4092	4e-14	13.3979		1.182		Affymetrix [8568156] (imputed)	N
6	rs6541229	1	219636283	rs12034272	2022-08-15	34382107	Wei J	2021-08-11	Hernia	www.ncbi.nlm.nih.gov/pubmed/34382107	Identification of fifty-seven novel loci for abdominal wall hernia development and their biological and clinical implications: results from the UK Biobank.	Umbilical hernia	3,211 European ancestry cases, 272,335 European ancestry controls	1,078 European ancestry cases, 90,770 European ancestry controls	1q41		LYPLAL1-AS1 - NA	ENSG00000228536			3572	NA	rs12034272-A	rs12034272	0	12034272	regulatory_region_variant	1	0.4095	1e-14	14		1.186		Affymetrix [8568156] (imputed)	N
6	rs6541229	1	219636284	rs12030989	2022-08-15	34382107	Wei J	2021-08-11	Hernia	www.ncbi.nlm.nih.gov/pubmed/34382107	Identification of fifty-seven novel loci for abdominal wall hernia development and their biological and clinical implications: results from the UK Biobank.	Umbilical hernia	3,211 European ancestry cases, 272,335 European ancestry controls	1,078 European ancestry cases, 90,770 European ancestry controls	1q41		LYPLAL1-AS1 - NA	ENSG00000228536			3573	NA	rs12030989-T	rs12030989	0	12030989	regulatory_region_variant	1	0.4095	2e-14	13.699		1.184		Affymetrix [8568156] (imputed)	N
6	rs6541229	1	219636541	rs12027371	2019-02-06	30595370	Kichaev G	2018-12-27	Am J Hum Genet	www.ncbi.nlm.nih.gov/pubmed/30595370	Leveraging Polygenic Functional Enrichment to Improve GWAS Power.	Body mass index	approximately 458,000 European ancestry individuals	NA	1q41		LYPLAL1-AS1 - NA	ENSG00000228536			3830	NA	rs12027371-?	rs12027371	0	12027371	regulatory_region_variant	1	NR	6e-08	7.22185		NA		NR [~ 8900000] (imputed)	N
6	rs6541229	1	219636541	rs12027371	2022-08-15	34382107	Wei J	2021-08-11	Hernia	www.ncbi.nlm.nih.gov/pubmed/34382107	Identification of fifty-seven novel loci for abdominal wall hernia development and their biological and clinical implications: results from the UK Biobank.	Umbilical hernia	3,211 European ancestry cases, 272,335 European ancestry controls	1,078 European ancestry cases, 90,770 European ancestry controls	1q41		LYPLAL1-AS1 - NA	ENSG00000228536			3830	NA	rs12027371-G	rs12027371	0	12027371	regulatory_region_variant	1	0.5493	4e-08	7.39794		1.13007		Affymetrix [8568156] (imputed)	N
6	rs6541229	1	219636793	rs7546202	2022-08-15	34382107	Wei J	2021-08-11	Hernia	www.ncbi.nlm.nih.gov/pubmed/34382107	Identification of fifty-seven novel loci for abdominal wall hernia development and their biological and clinical implications: results from the UK Biobank.	Umbilical hernia	3,211 European ancestry cases, 272,335 European ancestry controls	1,078 European ancestry cases, 90,770 European ancestry controls	1q41		LYPLAL1-AS1 - NA	ENSG00000228536			4082	NA	rs7546202-C	rs7546202	0	7546202	regulatory_region_variant	1	0.4092	3e-14	13.5229		1.184		Affymetrix [8568156] (imputed)	N
6	rs6541229	1	219637554	rs11118309	2022-08-15	34382107	Wei J	2021-08-11	Hernia	www.ncbi.nlm.nih.gov/pubmed/34382107	Identification of fifty-seven novel loci for abdominal wall hernia development and their biological and clinical implications: results from the UK Biobank.	Umbilical hernia	3,211 European ancestry cases, 272,335 European ancestry controls	1,078 European ancestry cases, 90,770 European ancestry controls	1q41		LYPLAL1-AS1 - NA	ENSG00000228536			4843	NA	rs11118309-C	rs11118309	0	11118309	regulatory_region_variant	1	0.4092	2e-14	13.699		1.184		Affymetrix [8568156] (imputed)	N
6	rs6541229	1	219637671	rs11118310	2020-07-21	32203549	Richardson TG	2020-03-23	PLoS Med	www.ncbi.nlm.nih.gov/pubmed/32203549	Evaluating the relationship between circulating lipoprotein lipids and apolipoproteins with risk of coronary heart disease: A multivariable Mendelian randomisation analysis.	Triglyceride levels	441,016 European ancestry individuals	NA	1q41	SLC30A10	LYPLAL1-AS1 - ZC3H11B	ENSG00000228536	ENSG00000215817		4960	143681	rs11118310-A	rs11118310	0	11118310	regulatory_region_variant	1	0.406524	2e-21	20.699		0.0192039	[0.015-0.023] unit decrease	Affymetrix [NR] (imputed)	N
6	rs6541229	1	219637671	rs11118310	2020-09-18	32888494	Vuckovic D	2020-09-01	Cell	www.ncbi.nlm.nih.gov/pubmed/32888494	The Polygenic and Monogenic Basis of Blood Traits and Diseases.	High light scatter reticulocyte count	408,112 British individuals	NA	1q41		LYPLAL1-AS1 - ZC3H11B	ENSG00000228536	ENSG00000215817		4960	143681	rs11118310-T	rs11118310	0	11118310	regulatory_region_variant	1	0.593488	1e-13	13		0.0168197	[0.012-0.021] unit increase	Affymetrix [93095623] (imputed)	N
6	rs6541229	1	219637671	rs11118310	2022-08-15	34382107	Wei J	2021-08-11	Hernia	www.ncbi.nlm.nih.gov/pubmed/34382107	Identification of fifty-seven novel loci for abdominal wall hernia development and their biological and clinical implications: results from the UK Biobank.	Umbilical hernia	3,211 European ancestry cases, 272,335 European ancestry controls	1,078 European ancestry cases, 90,770 European ancestry controls	1q41		LYPLAL1-AS1 - ZC3H11B	ENSG00000228536	ENSG00000215817		4960	143681	rs11118310-A	rs11118310	0	11118310	regulatory_region_variant	1	0.406	3e-14	13.5229		1.184		Affymetrix [8568156] (imputed)	N
6	rs6541229	1	219637671	rs11118310	2020-09-18	32888494	Vuckovic D	2020-09-01	Cell	www.ncbi.nlm.nih.gov/pubmed/32888494	The Polygenic and Monogenic Basis of Blood Traits and Diseases.	Reticulocyte fraction of red cells	408,112 British individuals	NA	1q41	NR	LYPLAL1-AS1 - ZC3H11B	ENSG00000228536	ENSG00000215817		4960	143681	rs11118310-T	rs11118310	0	11118310	regulatory_region_variant	1	0.59336	5e-10	9.30103		0.0141238	[0.0097-0.0186] unit increase	Affymetrix [93095623] (imputed)	N
6	rs6541229	1	219637671	rs11118310	2020-09-18	32888494	Vuckovic D	2020-09-01	Cell	www.ncbi.nlm.nih.gov/pubmed/32888494	The Polygenic and Monogenic Basis of Blood Traits and Diseases.	Reticulocyte count	408,112 British individuals	NA	1q41	NR	LYPLAL1-AS1 - ZC3H11B	ENSG00000228536	ENSG00000215817		4960	143681	rs11118310-T	rs11118310	0	11118310	regulatory_region_variant	1	0.593367	4e-13	12.3979		0.0164272	[0.012-0.021] unit increase	Affymetrix [93095623] (imputed)	N
6	rs6541229	1	219637671	rs11118310	2021-08-24	34021172	Christakoudi S	2021-05-21	Sci Rep	www.ncbi.nlm.nih.gov/pubmed/34021172	GWAS of allometric body-shape indices in UK Biobank identifies loci suggesting associations with morphogenesis, organogenesis, adrenal cell renewal and cancer.	Hip circumference adjusted for BMI	219,872 British ancestry women	NA	1q41	RP11-95P13.1	LYPLAL1-AS1 - ZC3H11B	ENSG00000228536	ENSG00000215817		4960	143681	rs11118310-A	rs11118310	0	11118310	regulatory_region_variant	1	NR	2e-75	74.699		0.0524122	[0.047-0.058] unit increase	Affymetrix [321016] (imputed)	N
6	rs6541229	1	219637671	rs11118310	2021-12-14	34594039	Sakaue S	2021-09-30	Nat Genet	www.ncbi.nlm.nih.gov/pubmed/34594039	A cross-population atlas of genetic associations for 220 human phenotypes.	Triglycerides	343,992 European ancestry individuals, 111,667 East Asian ancestry individuals	NA	1q41		LYPLAL1-AS1 - ZC3H11B	ENSG00000228536	ENSG00000215817		4960	143681	rs11118310-T	rs11118310	0	11118310	regulatory_region_variant	1	NR	9e-21	20.0458		0.019	[0.015-0.023] unit increase	Affymetrix, Illumina [20531459] (imputed)	N
6	rs6541229	1	219637686	rs10495121	2022-08-15	34382107	Wei J	2021-08-11	Hernia	www.ncbi.nlm.nih.gov/pubmed/34382107	Identification of fifty-seven novel loci for abdominal wall hernia development and their biological and clinical implications: results from the UK Biobank.	Umbilical hernia	3,211 European ancestry cases, 272,335 European ancestry controls	1,078 European ancestry cases, 90,770 European ancestry controls	1q41		LYPLAL1-AS1 - NA	ENSG00000228536			4975	NA	rs10495121-G	rs10495121	0	10495121	regulatory_region_variant	1	0.4092	2e-14	13.699		1.185		Affymetrix [8568156] (imputed)	N
6	rs6541229	1	219639295	rs11118311	2022-08-15	34382107	Wei J	2021-08-11	Hernia	www.ncbi.nlm.nih.gov/pubmed/34382107	Identification of fifty-seven novel loci for abdominal wall hernia development and their biological and clinical implications: results from the UK Biobank.	Umbilical hernia	3,211 European ancestry cases, 272,335 European ancestry controls	1,078 European ancestry cases, 90,770 European ancestry controls	1q41		LYPLAL1-AS1 - NA	ENSG00000228536			6584	NA	rs11118311-T	rs11118311	0	11118311	regulatory_region_variant	1	0.4092	2e-14	13.699		1.184		Affymetrix [8568156] (imputed)	N
6	rs6541229	1	219639651	rs12030393	2022-08-15	34382107	Wei J	2021-08-11	Hernia	www.ncbi.nlm.nih.gov/pubmed/34382107	Identification of fifty-seven novel loci for abdominal wall hernia development and their biological and clinical implications: results from the UK Biobank.	Umbilical hernia	3,211 European ancestry cases, 272,335 European ancestry controls	1,078 European ancestry cases, 90,770 European ancestry controls	1q41		LYPLAL1-AS1 - NA	ENSG00000228536			6940	NA	rs12030393-G	rs12030393	0	12030393	regulatory_region_variant	1	0.5434	1e-08	8		1.13469		Affymetrix [8568156] (imputed)	N
6	rs6541229	1	219640767	rs12126911	2022-08-15	34382107	Wei J	2021-08-11	Hernia	www.ncbi.nlm.nih.gov/pubmed/34382107	Identification of fifty-seven novel loci for abdominal wall hernia development and their biological and clinical implications: results from the UK Biobank.	Umbilical hernia	3,211 European ancestry cases, 272,335 European ancestry controls	1,078 European ancestry cases, 90,770 European ancestry controls	1q41		LYPLAL1-AS1 - NA	ENSG00000228536			8056	NA	rs12126911-G	rs12126911	0	12126911	intergenic_variant	1	0.5434	2e-08	7.69897		1.13443		Affymetrix [8568156] (imputed)	N
6	rs6541229	1	219646455	rs12039006	2022-08-15	34382107	Wei J	2021-08-11	Hernia	www.ncbi.nlm.nih.gov/pubmed/34382107	Identification of fifty-seven novel loci for abdominal wall hernia development and their biological and clinical implications: results from the UK Biobank.	Umbilical hernia	3,211 European ancestry cases, 272,335 European ancestry controls	1,078 European ancestry cases, 90,770 European ancestry controls	1q41		LYPLAL1-AS1 - NA	ENSG00000228536			13744	NA	rs12039006-A	rs12039006	0	12039006	intergenic_variant	1	0.5434	2e-08	7.69897		1.13404		Affymetrix [8568156] (imputed)	N
6	rs6541229	1	219646807	rs6541229	2022-08-15	34382107	Wei J	2021-08-11	Hernia	www.ncbi.nlm.nih.gov/pubmed/34382107	Identification of fifty-seven novel loci for abdominal wall hernia development and their biological and clinical implications: results from the UK Biobank.	Umbilical hernia	3,211 European ancestry cases, 272,335 European ancestry controls	1,078 European ancestry cases, 90,770 European ancestry controls	1q41		LYPLAL1-AS1 - NA	ENSG00000228536			14096	NA	rs6541229-G	rs6541229	0	6541229	intergenic_variant	1	0.5209	2e-09	8.69897		1.14299		Affymetrix [8568156] (imputed)	N
6	rs6541229	1	219646807	rs6541229	2021-08-24	34021172	Christakoudi S	2021-05-21	Sci Rep	www.ncbi.nlm.nih.gov/pubmed/34021172	GWAS of allometric body-shape indices in UK Biobank identifies loci suggesting associations with morphogenesis, organogenesis, adrenal cell renewal and cancer.	Waist-to-hip ratio adjusted for BMI	219,872 British ancestry women	NA	1q41	RP11-95P13.1	LYPLAL1-AS1 - NA	ENSG00000228536			14096	NA	rs6541229-C	rs6541229	0	6541229	intergenic_variant	1	NR	3e-71	70.5229		0.050177	[0.045-0.056] unit increase	Affymetrix [319769] (imputed)	N
6	rs6541229	1	219646807	rs6541229	2018-12-05	30289880	Qi G	2018-10-05	PLoS Genet	www.ncbi.nlm.nih.gov/pubmed/30289880	Heritability informed power optimization (HIPO) leads to enhanced detection of genetic associations across multiple traits.	Lipid traits (pleiotropy) (HIPO component 2)	188,577 European ancestry individuals	NA	1q41	NR	LYPLAL1-AS1 - NA	ENSG00000228536			14096	NA	rs6541229-?	rs6541229	0	6541229	intergenic_variant	1	NR	4e-06	5.39794		NA		NR [1800000]	N
6	rs6541229	1	219646807	rs6541229	2021-08-24	34021172	Christakoudi S	2021-05-21	Sci Rep	www.ncbi.nlm.nih.gov/pubmed/34021172	GWAS of allometric body-shape indices in UK Biobank identifies loci suggesting associations with morphogenesis, organogenesis, adrenal cell renewal and cancer.	A body shape index	219,872 British ancestry women	NA	1q41	RP11-95P13.1	LYPLAL1-AS1 - NA	ENSG00000228536			14096	NA	rs6541229-C	rs6541229	0	6541229	intergenic_variant	1	NR	2e-26	25.699		0.0303178	[0.025-0.036] unit increase	Affymetrix [321169] (imputed)	N
6	rs6541229	1	219646807	rs6541229	2021-08-24	34021172	Christakoudi S	2021-05-21	Sci Rep	www.ncbi.nlm.nih.gov/pubmed/34021172	GWAS of allometric body-shape indices in UK Biobank identifies loci suggesting associations with morphogenesis, organogenesis, adrenal cell renewal and cancer.	Waist circumference adjusted for body mass index	219,872 British ancestry women	NA	1q41	RP11-95P13.1	LYPLAL1-AS1 - NA	ENSG00000228536			14096	NA	rs6541229-C	rs6541229	0	6541229	intergenic_variant	1	NR	8e-26	25.0969		0.0298188	[0.024-0.035] unit increase	Affymetrix [321114] (imputed)	N
6	rs6541229	1	219646807	rs6541229	2021-08-24	34021172	Christakoudi S	2021-05-21	Sci Rep	www.ncbi.nlm.nih.gov/pubmed/34021172	GWAS of allometric body-shape indices in UK Biobank identifies loci suggesting associations with morphogenesis, organogenesis, adrenal cell renewal and cancer.	Waist-hip index	219,872 British ancestry women	NA	1q41	RP11-95P13.1	LYPLAL1-AS1 - NA	ENSG00000228536			14096	NA	rs6541229-C	rs6541229	0	6541229	intergenic_variant	1	NR	3e-70	69.5229		0.0498459	[0.044-0.055] unit increase	Affymetrix [319769] (imputed)	N
6	rs6541229	1	219647939	rs6669360	2022-08-15	34382107	Wei J	2021-08-11	Hernia	www.ncbi.nlm.nih.gov/pubmed/34382107	Identification of fifty-seven novel loci for abdominal wall hernia development and their biological and clinical implications: results from the UK Biobank.	Umbilical hernia	3,211 European ancestry cases, 272,335 European ancestry controls	1,078 European ancestry cases, 90,770 European ancestry controls	1q41		LYPLAL1-AS1 - NA	ENSG00000228536			15228	NA	rs6669360-A	rs6669360	0	6669360	intergenic_variant	1	0.5175	1e-09	9		1.14338		Affymetrix [8568156] (imputed)	N
6	rs6541229	1	219647939	rs6669360	2021-08-24	34021172	Christakoudi S	2021-05-21	Sci Rep	www.ncbi.nlm.nih.gov/pubmed/34021172	GWAS of allometric body-shape indices in UK Biobank identifies loci suggesting associations with morphogenesis, organogenesis, adrenal cell renewal and cancer.	Hip index	186,825 British ancestry men	NA	1q41	RP11-95P13.1	LYPLAL1-AS1 - NA	ENSG00000228536			15228	NA	rs6669360-T	rs6669360	0	6669360	intergenic_variant	1	NR	7e-10	9.1549		0.0197372	[0.013-0.026] unit decrease	Affymetrix [323858] (imputed)	N
6	rs6541229	1	219647939	rs6669360	2021-08-24	34021172	Christakoudi S	2021-05-21	Sci Rep	www.ncbi.nlm.nih.gov/pubmed/34021172	GWAS of allometric body-shape indices in UK Biobank identifies loci suggesting associations with morphogenesis, organogenesis, adrenal cell renewal and cancer.	Hip index	219,872 British ancestry women	NA	1q41	RP11-95P13.1	LYPLAL1-AS1 - NA	ENSG00000228536			15228	NA	rs6669360-T	rs6669360	0	6669360	intergenic_variant	1	NR	5e-53	52.301		0.0447664	[0.039-0.05] unit decrease	Affymetrix [321788] (imputed)	N
6	rs6541229	1	219649333	rs6658668	2022-08-15	34382107	Wei J	2021-08-11	Hernia	www.ncbi.nlm.nih.gov/pubmed/34382107	Identification of fifty-seven novel loci for abdominal wall hernia development and their biological and clinical implications: results from the UK Biobank.	Umbilical hernia	3,211 European ancestry cases, 272,335 European ancestry controls	1,078 European ancestry cases, 90,770 European ancestry controls	1q41		LYPLAL1-AS1 - NA	ENSG00000228536			16622	NA	rs6658668-G	rs6658668	0	6658668	intergenic_variant	1	0.5436	2e-08	7.69897		1.13327		Affymetrix [8568156] (imputed)	N
6	rs6541229	1	219649865	rs1538749	2022-08-15	34382107	Wei J	2021-08-11	Hernia	www.ncbi.nlm.nih.gov/pubmed/34382107	Identification of fifty-seven novel loci for abdominal wall hernia development and their biological and clinical implications: results from the UK Biobank.	Umbilical hernia	3,211 European ancestry cases, 272,335 European ancestry controls	1,078 European ancestry cases, 90,770 European ancestry controls	1q41		LYPLAL1-AS1 - NA	ENSG00000228536			17154	NA	rs1538749-C	rs1538749	0	1538749	intergenic_variant	1	0.5441	8e-09	8.09691		1.13714		Affymetrix [8568156] (imputed)	N
6	rs6541229	1	219650561	rs1340097	2022-08-15	34382107	Wei J	2021-08-11	Hernia	www.ncbi.nlm.nih.gov/pubmed/34382107	Identification of fifty-seven novel loci for abdominal wall hernia development and their biological and clinical implications: results from the UK Biobank.	Umbilical hernia	3,211 European ancestry cases, 272,335 European ancestry controls	1,078 European ancestry cases, 90,770 European ancestry controls	1q41		LYPLAL1-AS1 - NA	ENSG00000228536			17850	NA	rs1340097-C	rs1340097	0	1340097	intergenic_variant	1	0.5437	7e-09	8.1549		1.13779		Affymetrix [8568156] (imputed)	N
6	rs6541229	1	219651133	rs12022722	2012-08-17	22589738	Fox CS	2012-05-10	PLoS Genet	www.ncbi.nlm.nih.gov/pubmed/22589738	Genome-wide association for abdominal subcutaneous and visceral adipose reveals a novel locus for visceral fat in women.	Visceral adipose tissue/subcutaneous adipose tissue ratio	5,560 European ancestry female individuals, 4,997 European ancestry male individuals	NA	1q41	LYPLAL1	LYPLAL1-AS1 - NA	ENSG00000228536			18422	NA	rs12022722-T	rs12022722	0	12022722	intergenic_variant	1	0.47	2e-06	5.69897	(women)	NA		Affymetrix, Illumina [2500000] (imputed)	N
6	rs6541229	1	219651133	rs12022722	2022-08-15	34382107	Wei J	2021-08-11	Hernia	www.ncbi.nlm.nih.gov/pubmed/34382107	Identification of fifty-seven novel loci for abdominal wall hernia development and their biological and clinical implications: results from the UK Biobank.	Umbilical hernia	3,211 European ancestry cases, 272,335 European ancestry controls	1,078 European ancestry cases, 90,770 European ancestry controls	1q41		LYPLAL1-AS1 - NA	ENSG00000228536			18422	NA	rs12022722-C	rs12022722	0	12022722	intergenic_variant	1	0.5437	7e-09	8.1549		1.13766		Affymetrix [8568156] (imputed)	N
6	rs6541229	1	219652870	rs12045024	2022-08-15	34382107	Wei J	2021-08-11	Hernia	www.ncbi.nlm.nih.gov/pubmed/34382107	Identification of fifty-seven novel loci for abdominal wall hernia development and their biological and clinical implications: results from the UK Biobank.	Umbilical hernia	3,211 European ancestry cases, 272,335 European ancestry controls	1,078 European ancestry cases, 90,770 European ancestry controls	1q41		LYPLAL1-AS1 - NA	ENSG00000228536			20159	NA	rs12045024-A	rs12045024	0	12045024	intergenic_variant	1	0.5401	6e-09	8.22185		1.13843		Affymetrix [8568156] (imputed)	N
6	rs6541229	1	219653657	rs12119979	2022-08-15	34382107	Wei J	2021-08-11	Hernia	www.ncbi.nlm.nih.gov/pubmed/34382107	Identification of fifty-seven novel loci for abdominal wall hernia development and their biological and clinical implications: results from the UK Biobank.	Umbilical hernia	3,211 European ancestry cases, 272,335 European ancestry controls	1,078 European ancestry cases, 90,770 European ancestry controls	1q41		LYPLAL1-AS1 - NA	ENSG00000228536			20946	NA	rs12119979-C	rs12119979	0	12119979	regulatory_region_variant	1	0.5401	3e-09	8.52288		1.1409		Affymetrix [8568156] (imputed)	N
6	rs6541229	1	219654722	rs4623705	2022-07-04	33462482	Ruhlemann MC	2021-01-18	Nat Genet	www.ncbi.nlm.nih.gov/pubmed/33462482	Genome-wide association study in 8,956 German individuals identifies influence of ABO histo-blood groups on gut microbiome.	OTU97_150 (Bacteroides) prevalence	8,956 German ancestry individuals	NA	1q41		LYPLAL1-AS1 - ZC3H11B	ENSG00000228536	ENSG00000215817		22011	126630	rs4623705-?	rs4623705	0	4623705	intergenic_variant	1	NR	9e-06	5.04576		0.326933	[0.18-0.47] unit increase	NR [6900000] (imputed)	N
6	rs6541229	1	219654722	rs4623705	2022-08-15	34382107	Wei J	2021-08-11	Hernia	www.ncbi.nlm.nih.gov/pubmed/34382107	Identification of fifty-seven novel loci for abdominal wall hernia development and their biological and clinical implications: results from the UK Biobank.	Umbilical hernia	3,211 European ancestry cases, 272,335 European ancestry controls	1,078 European ancestry cases, 90,770 European ancestry controls	1q41		LYPLAL1-AS1 - ZC3H11B	ENSG00000228536	ENSG00000215817		22011	126630	rs4623705-G	rs4623705	0	4623705	intergenic_variant	1	0.5435	6e-09	8.22185		1.13843		Affymetrix [8568156] (imputed)	N
6	rs6541229	1	219657163	rs11118316	2012-08-17	22589738	Fox CS	2012-05-10	PLoS Genet	www.ncbi.nlm.nih.gov/pubmed/22589738	Genome-wide association for abdominal subcutaneous and visceral adipose reveals a novel locus for visceral fat in women.	Visceral adipose tissue/subcutaneous adipose tissue ratio	5,560 European ancestry female individuals, 4,997 European ancestry male individuals	NA	1q41	LYPLAL1	LYPLAL1-AS1 - NA	ENSG00000228536			24452	NA	rs11118316-A	rs11118316	0	11118316	intergenic_variant	1	0.44	3e-09	8.52288	(overall)	NA		Affymetrix, Illumina [2500000] (imputed)	N
6	rs6541229	1	219657163	rs11118316	2022-08-15	34382107	Wei J	2021-08-11	Hernia	www.ncbi.nlm.nih.gov/pubmed/34382107	Identification of fifty-seven novel loci for abdominal wall hernia development and their biological and clinical implications: results from the UK Biobank.	Umbilical hernia	3,211 European ancestry cases, 272,335 European ancestry controls	1,078 European ancestry cases, 90,770 European ancestry controls	1q41		LYPLAL1-AS1 - NA	ENSG00000228536			24452	NA	rs11118316-G	rs11118316	0	11118316	intergenic_variant	1	0.54	5e-09	8.30103		1.13895		Affymetrix [8568156] (imputed)	N
6	rs6541229	1	219658075	rs2061154	2022-08-15	34382107	Wei J	2021-08-11	Hernia	www.ncbi.nlm.nih.gov/pubmed/34382107	Identification of fifty-seven novel loci for abdominal wall hernia development and their biological and clinical implications: results from the UK Biobank.	Umbilical hernia	3,211 European ancestry cases, 272,335 European ancestry controls	1,078 European ancestry cases, 90,770 European ancestry controls	1q41		LYPLAL1-AS1 - NA	ENSG00000228536			25364	NA	rs2061154-A	rs2061154	0	2061154	intergenic_variant	1	0.5398	6e-09	8.22185		1.1383		Affymetrix [8568156] (imputed)	N
6	rs6541229	1	219660535	rs2820426	2019-01-11	30054458	Xue A	2018-07-27	Nat Commun	www.ncbi.nlm.nih.gov/pubmed/30054458	Genome-wide association analyses identify 143 risk variants and putative regulatory mechanisms for type 2 diabetes.	Type 2 diabetes	61,714 European ancestry cases, 1,178 Pakistani ancestry cases, 593,952 European ancestry controls, 2,472 Pakistani ancestry controls	NA	1q41	LOC102723886, LYPLAL1	LYPLAL1-AS1 - NA	ENSG00000228536			27824	NA	rs2820426-A	rs2820426	0	2820426	intergenic_variant	1	0.389942	1e-12	12		0.0521	[0.038-0.066] unit decrease	NR [5035015] (imputed)	N
6	rs6541229	1	219660535	rs2820426	2022-08-15	34382107	Wei J	2021-08-11	Hernia	www.ncbi.nlm.nih.gov/pubmed/34382107	Identification of fifty-seven novel loci for abdominal wall hernia development and their biological and clinical implications: results from the UK Biobank.	Umbilical hernia	3,211 European ancestry cases, 272,335 European ancestry controls	1,078 European ancestry cases, 90,770 European ancestry controls	1q41		LYPLAL1-AS1 - NA	ENSG00000228536			27824	NA	rs2820426-A	rs2820426	0	2820426	intergenic_variant	1	0.3934	8e-16	15.0969		1.198		Affymetrix [8568156] (imputed)	N
6	rs6541229	1	219663516	rs2066153	2022-08-15	34382107	Wei J	2021-08-11	Hernia	www.ncbi.nlm.nih.gov/pubmed/34382107	Identification of fifty-seven novel loci for abdominal wall hernia development and their biological and clinical implications: results from the UK Biobank.	Umbilical hernia	3,211 European ancestry cases, 272,335 European ancestry controls	1,078 European ancestry cases, 90,770 European ancestry controls	1q41		LYPLAL1-AS1 - NA	ENSG00000228536			30805	NA	rs2066153-C	rs2066153	0	2066153	regulatory_region_variant	1	0.397	2e-15	14.699		1.195		Affymetrix [8568156] (imputed)	N
6	rs6541229	1	219665008	rs2061155	2022-08-15	34382107	Wei J	2021-08-11	Hernia	www.ncbi.nlm.nih.gov/pubmed/34382107	Identification of fifty-seven novel loci for abdominal wall hernia development and their biological and clinical implications: results from the UK Biobank.	Umbilical hernia	3,211 European ancestry cases, 272,335 European ancestry controls	1,078 European ancestry cases, 90,770 European ancestry controls	1q41		LYPLAL1-AS1 - NA	ENSG00000228536			32297	NA	rs2061155-C	rs2061155	0	2061155	intergenic_variant	1	0.3991	3e-15	14.5229		1.193		Affymetrix [8568156] (imputed)	N
7	2:101747520_TTTTA_T	2	101734933	rs2919691	2020-09-18	32888494	Vuckovic D	2020-09-01	Cell	www.ncbi.nlm.nih.gov/pubmed/32888494	The Polygenic and Monogenic Basis of Blood Traits and Diseases.	Lymphocyte percentage of white cells	408,112 British individuals	NA	2q11.2	TBC1D8	TBC1D8			ENSG00000204634	NA	NA	rs2919691-C	rs2919691	0	2919691	intron_variant	0	0.62446	5e-14	13.301		0.0171755	[0.013-0.022] unit decrease	Affymetrix [93095623] (imputed)	N
7	2:101747520_TTTTA_T	2	101734933	rs2919691	2020-09-18	32888494	Vuckovic D	2020-09-01	Cell	www.ncbi.nlm.nih.gov/pubmed/32888494	The Polygenic and Monogenic Basis of Blood Traits and Diseases.	Neutrophil percentage of white cells	408,112 British individuals	NA	2q11.2	TBC1D8	TBC1D8			ENSG00000204634	NA	NA	rs2919691-C	rs2919691	0	2919691	intron_variant	0	0.624454	1e-15	15		0.0183468	[0.014-0.023] unit increase	Affymetrix [93095623] (imputed)	N
7	2:101747520_TTTTA_T	2	101735276	rs796056	2020-09-21	32888493	Chen MH	2020-09-01	Cell	www.ncbi.nlm.nih.gov/pubmed/32888493	Trans-ethnic and Ancestry-Specific Blood-Cell Genetics in 746,667 Individuals from 5 Global Populations.	White blood cell count	562,243 European ancestry individuals	NA	2q11.2	NR	TBC1D8			ENSG00000204634	NA	NA	rs796056-C	rs796056	0	796056	intron_variant	0	0.623451	2e-27	26.699		0.020577	[0.017-0.024] SD unit increase	Affymetrix, Illumina [50601830] (imputed)	N
7	2:101747520_TTTTA_T	2	101735276	rs796056	2020-09-21	32888493	Chen MH	2020-09-01	Cell	www.ncbi.nlm.nih.gov/pubmed/32888493	Trans-ethnic and Ancestry-Specific Blood-Cell Genetics in 746,667 Individuals from 5 Global Populations.	White blood cell count	746,667 African American or Afro-Caribbean, African ancestry, European ancestry, East Asian ancestry, Hispanic or Latin American and South Asian ancestry individuals	NA	2q11.2	NR	TBC1D8			ENSG00000204634	NA	NA	rs796056-C	rs796056	0	796056	intron_variant	0	0.656902	6e-26	25.2218		NA		Affymetrix, Illumina [24649327] (imputed)	N
7	2:101747520_TTTTA_T	2	101735276	rs796056	2021-12-14	34594039	Sakaue S	2021-09-30	Nat Genet	www.ncbi.nlm.nih.gov/pubmed/34594039	A cross-population atlas of genetic associations for 220 human phenotypes.	White blood cell count	350,470 European ancestry individuals, 154,355 East Asian ancestry individuals	NA	2q11.2		TBC1D8			ENSG00000204634	NA	NA	rs796056-C	rs796056	0	796056	intron_variant	0	NR	7e-16	15.1549		0.017	[0.013-0.021] unit increase	Affymetrix, Illumina [20538670] (imputed)	N
7	2:101747520_TTTTA_T	2	101735838	rs2309996	2020-09-21	32888493	Chen MH	2020-09-01	Cell	www.ncbi.nlm.nih.gov/pubmed/32888493	Trans-ethnic and Ancestry-Specific Blood-Cell Genetics in 746,667 Individuals from 5 Global Populations.	Neutrophil count	519,288 European ancestry individuals	NA	2q11.2	NR	TBC1D8			ENSG00000204634	NA	NA	rs2309996-G	rs2309996	0	2309996	intron_variant	0	0.62485	4e-30	29.3979		0.023127	[0.019-0.027] SD unit increase	Affymetrix, Illumina [50250472] (imputed)	N
7	2:101747520_TTTTA_T	2	101735838	rs2309996	2020-09-21	32888493	Chen MH	2020-09-01	Cell	www.ncbi.nlm.nih.gov/pubmed/32888493	Trans-ethnic and Ancestry-Specific Blood-Cell Genetics in 746,667 Individuals from 5 Global Populations.	Neutrophil count	627,215 African American or Afro-Caribbean, African ancestry, European ancestry, East Asian ancestry, Hispanic or Latin American and South Asian ancestry individuals	NA	2q11.2	NR	TBC1D8			ENSG00000204634	NA	NA	rs2309996-G	rs2309996	0	2309996	intron_variant	0	0.646341	2e-27	26.699		NA		Affymetrix, Illumina [23114412] (imputed)	N
7	2:101783383_CA_C	2	101769917	rs7571554	2020-09-18	32888494	Vuckovic D	2020-09-01	Cell	www.ncbi.nlm.nih.gov/pubmed/32888494	The Polygenic and Monogenic Basis of Blood Traits and Diseases.	Reticulocyte count	408,112 British individuals	NA	2q11.2	TBC1D8, RP11-299H21.1	TBC1D8, TBC1D8-AS1			ENSG00000204634, ENSG00000272902	NA	NA	rs7571554-G	rs7571554	0	7571554	intron_variant	0	0.637482	8e-12	11.0969		0.0159168	[0.011-0.02] unit increase	Affymetrix [93095623] (imputed)	N
7	2:101783383_CA_C	2	101776932	rs7575217	2017-08-30	27863252	Astle WJ	2016-11-17	Cell	www.ncbi.nlm.nih.gov/pubmed/27863252	The Allelic Landscape of Human Blood Cell Trait Variation and Links to Common Complex Disease.	Sum neutrophil eosinophil counts	170,384 European ancestry individuals	NA	2q11.2	TBC1D8	TBC1D8			ENSG00000204634	NA	NA	rs7575217-G	rs7575217	0	7575217	intron_variant	0	0.6725	6e-09	8.22185		0.0222206	[0.015-0.03] unit increase	Affymetrix [~ 2500000] (imputed)	N
7	2:101783383_CA_C	2	101776932	rs7575217	2017-08-30	27863252	Astle WJ	2016-11-17	Cell	www.ncbi.nlm.nih.gov/pubmed/27863252	The Allelic Landscape of Human Blood Cell Trait Variation and Links to Common Complex Disease.	Myeloid white cell count	169,219 European ancestry individuals	NA	2q11.2	TBC1D8	TBC1D8			ENSG00000204634	NA	NA	rs7575217-G	rs7575217	0	7575217	intron_variant	0	0.6725	1e-09	9		0.0234133	[0.016-0.031] unit increase	Affymetrix [~ 2500000] (imputed)	N
7	2:101783383_CA_C	2	101776932	rs7575217	2017-08-30	27863252	Astle WJ	2016-11-17	Cell	www.ncbi.nlm.nih.gov/pubmed/27863252	The Allelic Landscape of Human Blood Cell Trait Variation and Links to Common Complex Disease.	Granulocyte count	169,822 European ancestry individuals	NA	2q11.2	TBC1D8	TBC1D8			ENSG00000204634	NA	NA	rs7575217-G	rs7575217	0	7575217	intron_variant	0	0.6725	3e-09	8.52288		0.0226887	[0.015-0.03] unit increase	Affymetrix [~ 2500000] (imputed)	N
7	2:101783383_CA_C	2	101777381	rs7564652	2020-09-18	32888494	Vuckovic D	2020-09-01	Cell	www.ncbi.nlm.nih.gov/pubmed/32888494	The Polygenic and Monogenic Basis of Blood Traits and Diseases.	High light scatter reticulocyte percentage of red cells	408,112 British individuals	NA	2q11.2	TBC1D8	TBC1D8			ENSG00000204634	NA	NA	rs7564652-G	rs7564652	0	7564652	intron_variant	0	0.673334	4e-10	9.39794		0.0148654	[0.01-0.02] unit increase	Affymetrix [93095623] (imputed)	N
7	2:101783383_CA_C	2	101777381	rs7564652	2020-09-18	32888494	Vuckovic D	2020-09-01	Cell	www.ncbi.nlm.nih.gov/pubmed/32888494	The Polygenic and Monogenic Basis of Blood Traits and Diseases.	Reticulocyte fraction of red cells	408,112 British individuals	NA	2q11.2	TBC1D8	TBC1D8			ENSG00000204634	NA	NA	rs7564652-G	rs7564652	0	7564652	intron_variant	0	0.67338	5e-11	10.301		0.0156791	[0.011-0.02] unit increase	Affymetrix [93095623] (imputed)	N
7	2:101783383_CA_C	2	101778319	rs733830	2019-02-08	30595370	Kichaev G	2018-12-27	Am J Hum Genet	www.ncbi.nlm.nih.gov/pubmed/30595370	Leveraging Polygenic Functional Enrichment to Improve GWAS Power.	White blood cell count	approximately 444,000 European ancestry individuals	NA	2q11.2		TBC1D8			ENSG00000204634	NA	NA	rs733830-?	rs733830	0	733830	intron_variant	0	NR	6e-18	17.2218		NA		NR [~ 8900000] (imputed)	N
8	rs145780812	3	12060484	rs17612444	2019-01-28	30598549	Morris JA	2018-12-31	Nat Genet	www.ncbi.nlm.nih.gov/pubmed/30598549	An atlas of genetic influences on osteoporosis in humans and mice.	Heel bone mineral density	426,824 British ancestry individuals	NA	3p25.2	SYN2	SYN2			ENSG00000157152	NA	NA	rs17612444-A	rs17612444	0	17612444	intron_variant	0	0.951681	4e-09	8.39794		0.0255479	[0.017-0.034] unit decrease	NR [13737936] (imputed)	N
8	rs182569	3	12097669	rs12629034	2018-07-05	29875488	Sun BB	2018-06-06	Nature	www.ncbi.nlm.nih.gov/pubmed/29875488	Genomic atlas of the human plasma proteome.	Blood protein levels	3,301 European ancestry individuals	NA	3p25.2	NR	SYN2			ENSG00000157152	NA	NA	rs12629034-T	rs12629034	0	12629034	intron_variant	0	0.153	7e-23	22.1549	(Metalloproteinase inhibitor 4, TIMP4.6462.12.3)	0.36	[0.28-0.44] unit increase	Affymetrix [10572788] (imputed)	N
8	rs182569	3	12155888	rs11707641	2019-05-01	30804561	Sakornsakolpat P	2019-02-25	Nat Genet	www.ncbi.nlm.nih.gov/pubmed/30804561	Genetic landscape of chronic obstructive pulmonary disease identifies heterogeneous cell-type and phenotype associations.	Chronic obstructive pulmonary disease	35,735 cases, 222,076 controls	NA	3p25.2	SYN2	SYN2			ENSG00000157152	NA	NA	rs11707641-T	rs11707641	0	11707641	intron_variant	0	0.84	3e-06	5.52288	(conditional on rs2442776)	1.07	[NR]	Affymetrix, Illumina [6224355] (imputed)	N
8	rs182569	3	12189968	rs3773364	2022-02-15	35078996	Gudjonsson A	2022-01-25	Nat Commun	www.ncbi.nlm.nih.gov/pubmed/35078996	A genome-wide association study of serum proteins reveals shared loci with common diseases.	Serum levels of protein TIMP4	5,368 Icelandic ancestry individuals	NA	3p25.2		SYN2			ENSG00000157152	NA	NA	rs3773364-G	rs3773364	0	3773364	intron_variant	0	0.1947	4e-33	32.3979		0.272425	[0.23-0.32] unit increase	Illumina [7506463] (imputed)	N
8	rs182569	3	12189968	rs3773364	2022-11-14	35347128	Yin X	2022-03-28	Nat Commun	www.ncbi.nlm.nih.gov/pubmed/35347128	Genome-wide association studies of metabolites in Finnish men identify disease-relevant loci.	X-24328 levels	6,136 Finnish ancestry individuals	NA	3p25.2		SYN2			ENSG00000157152	NA	NA	rs3773364-G	rs3773364	0	3773364	intron_variant	0	NR	3e-11	10.5229		0.14	unit increase	NR [16000000] (imputed)	N
8	rs182569	3	12189968	rs3773364	2022-02-22	35132056	Mitchell BL	2022-02-07	Nat Commun	www.ncbi.nlm.nih.gov/pubmed/35132056	Genome-wide association meta-analysis identifies 29 new acne susceptibility loci.	acne vulgaris	20,165 European ancestry cases, 595,231 European ancestry controls	NA	3p25.2	NR	SYN2			ENSG00000157152	NA	NA	rs3773364-G	rs3773364	0	3773364	intron_variant	0	0.1574	1e-11	11		1.12	[1.08鈥1.15]	Affymetrix, Illumina [7072771] (imputed)	N
8	rs13076933	3	12239931	rs13098031	2021-08-24	34021172	Christakoudi S	2021-05-21	Sci Rep	www.ncbi.nlm.nih.gov/pubmed/34021172	GWAS of allometric body-shape indices in UK Biobank identifies loci suggesting associations with morphogenesis, organogenesis, adrenal cell renewal and cancer.	Hip index	219,872 British ancestry women	NA	3p25.2	SYN2	SYN2 - GSTM5P1	ENSG00000157152	ENSG00000236062		6399	59370	rs13098031-T	rs13098031	0	13098031	regulatory_region_variant	1	NR	8e-12	11.0969		0.0226451	[0.016-0.029] unit increase	Affymetrix [321788] (imputed)	N
8	rs13076933	3	12239931	rs13098031	2021-08-24	34021172	Christakoudi S	2021-05-21	Sci Rep	www.ncbi.nlm.nih.gov/pubmed/34021172	GWAS of allometric body-shape indices in UK Biobank identifies loci suggesting associations with morphogenesis, organogenesis, adrenal cell renewal and cancer.	Hip circumference adjusted for BMI	219,872 British ancestry women	NA	3p25.2	SYN2	SYN2 - GSTM5P1	ENSG00000157152	ENSG00000236062		6399	59370	rs13098031-T	rs13098031	0	13098031	regulatory_region_variant	1	NR	8e-10	9.09691		0.0195501	[0.013-0.026] unit increase	Affymetrix [321016] (imputed)	N
8	rs13076933	3	12239931	rs13098031	2021-12-14	34594039	Sakaue S	2021-09-30	Nat Genet	www.ncbi.nlm.nih.gov/pubmed/34594039	A cross-population atlas of genetic associations for 220 human phenotypes.	LDL cholesterol	343,621 European ancestry individuals, 72,866 East Asian ancestry individuals	NA	3p25.2		SYN2 - GSTM5P1	ENSG00000157152	ENSG00000236062		6399	59370	rs13098031-T	rs13098031	0	13098031	regulatory_region_variant	1	NR	1e-14	14		0.0204	[0.015-0.025] unit decrease	Affymetrix, Illumina [20521447] (imputed)	N
8	rs13076933	3	12239931	rs13098031	2021-12-14	34594039	Sakaue S	2021-09-30	Nat Genet	www.ncbi.nlm.nih.gov/pubmed/34594039	A cross-population atlas of genetic associations for 220 human phenotypes.	Total cholesterol levels	344,278 European ancestry individuals, 135,808 East Asian ancestry individuals	NA	3p25.2		SYN2 - GSTM5P1	ENSG00000157152	ENSG00000236062		6399	59370	rs13098031-T	rs13098031	0	13098031	regulatory_region_variant	1	NR	3e-20	19.5229		0.0239	[0.019-0.029] unit decrease	Affymetrix, Illumina [20536134] (imputed)	N
8	rs754930662	3	12266804	rs1822534	2017-08-30	27863252	Astle WJ	2016-11-17	Cell	www.ncbi.nlm.nih.gov/pubmed/27863252	The Allelic Landscape of Human Blood Cell Trait Variation and Links to Common Complex Disease.	Plateletcrit	164,339 European ancestry individuals	NA	3p25.2	intergenic	SYN2 - GSTM5P1	ENSG00000157152	ENSG00000236062		33272	32497	rs1822534-G	rs1822534	0	1822534	intergenic_variant	1	0.3941	2e-33	32.699		0.0451014	[0.038-0.052] unit decrease	Affymetrix [~ 2500000] (imputed)	N
8	rs754930662	3	12266804	rs1822534	2017-08-30	27863252	Astle WJ	2016-11-17	Cell	www.ncbi.nlm.nih.gov/pubmed/27863252	The Allelic Landscape of Human Blood Cell Trait Variation and Links to Common Complex Disease.	White blood cell count	172,435 European ancestry individuals	NA	3p25.2	intergenic	SYN2 - GSTM5P1	ENSG00000157152	ENSG00000236062		33272	32497	rs1822534-G	rs1822534	0	1822534	intergenic_variant	1	0.394	1e-12	12		0.0261419	[0.019-0.033] unit decrease	Affymetrix [~ 2500000] (imputed)	N
8	rs754930662	3	12266804	rs1822534	2017-08-30	27863252	Astle WJ	2016-11-17	Cell	www.ncbi.nlm.nih.gov/pubmed/27863252	The Allelic Landscape of Human Blood Cell Trait Variation and Links to Common Complex Disease.	Lymphocyte count	171,643 European ancestry individuals	NA	3p25.2	intergenic	SYN2 - GSTM5P1	ENSG00000157152	ENSG00000236062		33272	32497	rs1822534-G	rs1822534	0	1822534	intergenic_variant	1	0.3941	4e-24	23.3979		0.0373015	[0.03-0.045] unit decrease	Affymetrix [~ 2500000] (imputed)	N
8	rs754930662	3	12266804	rs1822534	2020-09-21	32888493	Chen MH	2020-09-01	Cell	www.ncbi.nlm.nih.gov/pubmed/32888493	Trans-ethnic and Ancestry-Specific Blood-Cell Genetics in 746,667 Individuals from 5 Global Populations.	Basophil count	577,663 African American or Afro-Caribbean, African ancestry, European ancestry, East Asian ancestry, Hispanic or Latin American and South Asian ancestry individuals	NA	3p25.2	NR	SYN2 - GSTM5P1	ENSG00000157152	ENSG00000236062		33272	32497	rs1822534-G	rs1822534	0	1822534	intergenic_variant	1	0.34494	2e-09	8.69897		NA		Affymetrix, Illumina [19905671] (imputed)	N
8	rs754930662	3	12266804	rs1822534	2020-04-17	31669095	Zhu Z	2019-10-24	J Allergy Clin Immunol	www.ncbi.nlm.nih.gov/pubmed/31669095	Shared Genetic and Experimental Links between Obesity-Related Traits and Asthma Subtypes in UK Biobank.	Waist-to-hip ratio adjusted for BMI	457,690 European ancestry individuals	NA	3p25.2	NR	SYN2 - GSTM5P1	ENSG00000157152	ENSG00000236062		33272	32497	rs1822534-?	rs1822534	0	1822534	intergenic_variant	1	NR	3e-20	19.5229		NA		Affymetrix [~ 8270000] (imputed)	N
8	rs754930662	3	12266804	rs1822534	2020-09-21	32888493	Chen MH	2020-09-01	Cell	www.ncbi.nlm.nih.gov/pubmed/32888493	Trans-ethnic and Ancestry-Specific Blood-Cell Genetics in 746,667 Individuals from 5 Global Populations.	Lymphocyte count	524,923 European ancestry individuals	NA	3p25.2	NR	SYN2 - GSTM5P1	ENSG00000157152	ENSG00000236062		33272	32497	rs1822534-G	rs1822534	0	1822534	intergenic_variant	1	0.393993	7e-71	70.1549		0.034408	[0.031-0.038] SD unit decrease	Affymetrix, Illumina [50265552] (imputed)	N
8	rs754930662	3	12266804	rs1822534	2020-09-21	32888493	Chen MH	2020-09-01	Cell	www.ncbi.nlm.nih.gov/pubmed/32888493	Trans-ethnic and Ancestry-Specific Blood-Cell Genetics in 746,667 Individuals from 5 Global Populations.	Monocyte count	521,594 European ancestry individuals	NA	3p25.2	NR	SYN2 - GSTM5P1	ENSG00000157152	ENSG00000236062		33272	32497	rs1822534-G	rs1822534	0	1822534	intergenic_variant	1	0.394011	5e-59	58.301		0.030979	[0.027-0.035] SD unit decrease	Affymetrix, Illumina [50262088] (imputed)	N
8	rs754930662	3	12266804	rs1822534	2020-09-21	32888493	Chen MH	2020-09-01	Cell	www.ncbi.nlm.nih.gov/pubmed/32888493	Trans-ethnic and Ancestry-Specific Blood-Cell Genetics in 746,667 Individuals from 5 Global Populations.	Monocyte count	639,696 African American or Afro-Caribbean, African ancestry, European ancestry, East Asian ancestry, Hispanic or Latin American and South Asian ancestry individuals	NA	3p25.2	NR	SYN2 - GSTM5P1	ENSG00000157152	ENSG00000236062		33272	32497	rs1822534-G	rs1822534	0	1822534	intergenic_variant	1	0.34611	1e-58	58		NA		Affymetrix, Illumina [23467995] (imputed)	N
8	rs754930662	3	12266804	rs1822534	2020-04-17	31669095	Zhu Z	2019-10-24	J Allergy Clin Immunol	www.ncbi.nlm.nih.gov/pubmed/31669095	Shared Genetic and Experimental Links between Obesity-Related Traits and Asthma Subtypes in UK Biobank.	Waist circumference adjusted for body mass index	457,690 European ancestry individuals	NA	3p25.2	NR	SYN2 - GSTM5P1	ENSG00000157152	ENSG00000236062		33272	32497	rs1822534-?	rs1822534	0	1822534	intergenic_variant	1	NR	7e-11	10.1549		NA		Affymetrix [~ 8270000] (imputed)	N
8	rs754930662	3	12266804	rs1822534	2019-02-08	30595370	Kichaev G	2018-12-27	Am J Hum Genet	www.ncbi.nlm.nih.gov/pubmed/30595370	Leveraging Polygenic Functional Enrichment to Improve GWAS Power.	White blood cell count	approximately 444,000 European ancestry individuals	NA	3p25.2		SYN2 - GSTM5P1	ENSG00000157152	ENSG00000236062		33272	32497	rs1822534-?	rs1822534	0	1822534	intergenic_variant	1	NR	6e-32	31.2218		NA		NR [~ 8900000] (imputed)	N
8	rs754930662	3	12266804	rs1822534	2020-09-21	32888493	Chen MH	2020-09-01	Cell	www.ncbi.nlm.nih.gov/pubmed/32888493	Trans-ethnic and Ancestry-Specific Blood-Cell Genetics in 746,667 Individuals from 5 Global Populations.	White blood cell count	562,243 European ancestry individuals	NA	3p25.2	NR	SYN2 - GSTM5P1	ENSG00000157152	ENSG00000236062		33272	32497	rs1822534-G	rs1822534	0	1822534	intergenic_variant	1	0.394237	8e-43	42.0969		0.025822	[0.022-0.03] SD unit decrease	Affymetrix, Illumina [50601830] (imputed)	N
8	rs754930662	3	12266804	rs1822534	2020-09-18	32888494	Vuckovic D	2020-09-01	Cell	www.ncbi.nlm.nih.gov/pubmed/32888494	The Polygenic and Monogenic Basis of Blood Traits and Diseases.	White blood cell count	408,112 British individuals	NA	3p25.2	NR	SYN2 - GSTM5P1	ENSG00000157152	ENSG00000236062		33272	32497	rs1822534-G	rs1822534	0	1822534	intergenic_variant	1	0.392154	3e-36	35.5229		0.0284529	[0.024-0.033] unit decrease	Affymetrix [93095623] (imputed)	N
8	rs754930662	3	12266804	rs1822534	2021-12-13	34469753	Kachuri L	2021-08-26	Am J Hum Genet	www.ncbi.nlm.nih.gov/pubmed/34469753	Genetic determinants of blood-cell traits influence susceptibility to childhood acute lymphoblastic leukemia.	Neutrophil count	234,802 European ancestry individuals	100,556 European ancestry individuals	3p25.2		SYN2 - GSTM5P1	ENSG00000157152	ENSG00000236062		33272	32497	rs1822534-A	rs1822534	0	1822534	intergenic_variant	1	0.608	1e-09	9		NA		Affymetrix [10369434] (imputed)	N
8	rs754930662	3	12266804	rs1822534	2021-12-13	34469753	Kachuri L	2021-08-26	Am J Hum Genet	www.ncbi.nlm.nih.gov/pubmed/34469753	Genetic determinants of blood-cell traits influence susceptibility to childhood acute lymphoblastic leukemia.	Monocyte count	234,690 European ancestry individuals	100,494 European ancestry individuals	3p25.2		SYN2 - GSTM5P1	ENSG00000157152	ENSG00000236062		33272	32497	rs1822534-A	rs1822534	0	1822534	intergenic_variant	1	0.608	1e-20	20		NA		Affymetrix [10369434] (imputed)	N
8	rs1584063	3	12266855	rs1584063	2019-07-05	30698716	de Vries PS	2019-01-29	Am J Epidemiol	www.ncbi.nlm.nih.gov/pubmed/30698716	Multi-Ancestry Genome-Wide Association Study of Lipid Levels Incorporating Gene-Alcohol Interactions.	LDL cholesterol levels x alcohol consumption (drinkers vs non-drinkers) interaction (2df)	56,505 European ancestry current drinkers, 9,870 African American current drinkers, 2,491 Asian ancestry current drinkers, 2,528 Hispanic current drinkers, 33,388 European ancestry non-drinkers, 11,119 African American non-drinkers, 9,959 Asian ancestry non-drinkers, 1,466 Hispanic non-drinkers	107,548 European ancestry current drinkers, 2,028 African American or Afro-Caribbean current drinkers, 41,240 Asian ancestry current drinkers, 6,622 Hispanic individuals, 1,984 Brazilian ancestry individuals, 29,438 European ancestry non-drinkers, 2,447 African American or Afro-Caribbean non-drinkers, 67,191 Asian ancestry non-drinkers, 7,092 Hispanic non-drinkers, 1,668 Brazilian ancestry non-dr…	3p25.2	SYN2, PPARG	SYN2 - GSTM5P1	ENSG00000157152	ENSG00000236062		33323	32446	rs1584063-A	rs1584063	0	1584063	intron_variant	1	NR	8e-10	9.09691	(EA)	NA		Affymetrix, Illumina [NR] (imputed)	N
8	rs1584063	3	12266855	rs1584063	2019-07-05	30698716	de Vries PS	2019-01-29	Am J Epidemiol	www.ncbi.nlm.nih.gov/pubmed/30698716	Multi-Ancestry Genome-Wide Association Study of Lipid Levels Incorporating Gene-Alcohol Interactions.	LDL cholesterol levels x alcohol consumption (drinkers vs non-drinkers) interaction (2df)	56,505 European ancestry current drinkers, 9,870 African American current drinkers, 2,491 Asian ancestry current drinkers, 2,528 Hispanic current drinkers, 33,388 European ancestry non-drinkers, 11,119 African American non-drinkers, 9,959 Asian ancestry non-drinkers, 1,466 Hispanic non-drinkers	107,548 European ancestry current drinkers, 2,028 African American or Afro-Caribbean current drinkers, 41,240 Asian ancestry current drinkers, 6,622 Hispanic individuals, 1,984 Brazilian ancestry individuals, 29,438 European ancestry non-drinkers, 2,447 African American or Afro-Caribbean non-drinkers, 67,191 Asian ancestry non-drinkers, 7,092 Hispanic non-drinkers, 1,668 Brazilian ancestry non-dr…	3p25.2	SYN2, PPARG	SYN2 - GSTM5P1	ENSG00000157152	ENSG00000236062		33323	32446	rs1584063-A	rs1584063	0	1584063	intron_variant	1	NR	7e-14	13.1549		NA		Affymetrix, Illumina [NR] (imputed)	N
8	rs1584063	3	12266855	rs1584063	2019-07-05	30698716	de Vries PS	2019-01-29	Am J Epidemiol	www.ncbi.nlm.nih.gov/pubmed/30698716	Multi-Ancestry Genome-Wide Association Study of Lipid Levels Incorporating Gene-Alcohol Interactions.	LDL cholesterol levels x alcohol consumption (regular vs non-regular drinkers) interaction (2df)	44,831 European ancestry regular drinkers, 3,976 African American regular drinkers, 1,288 Asian ancestry regular drinkers, 827 Hispanic regular drinkers, 11,674 European ancestry non-regular drinkers, 5,894 African American non-regular drinkers, 1,203 Asian ancestry non-regular drinkers, 1,701 Hispanic non-regular drinkers	71,281 European ancestry regular drinkers, 711 African American or Afro-Caribbean regular drinkers, 35,088 Asian ancestry regular drinkers, 3,742 Hispanic regular drinkers, 36,267 European ancestry non-regular drinkers, 1,317 African American or Afro-Caribbean non-regular drinkers, 6,152 Asian ancestry non-regular drinkers, 2,880 Hispanic non-regular drinkers	3p25.2	SYN2, PPARG	SYN2 - GSTM5P1	ENSG00000157152	ENSG00000236062		33323	32446	rs1584063-A	rs1584063	0	1584063	intron_variant	1	NR	4e-09	8.39794	(EA)	NA		Affymetrix, Illumina [NR] (imputed)	N
8	rs1584063	3	12266855	rs1584063	2019-07-05	30698716	de Vries PS	2019-01-29	Am J Epidemiol	www.ncbi.nlm.nih.gov/pubmed/30698716	Multi-Ancestry Genome-Wide Association Study of Lipid Levels Incorporating Gene-Alcohol Interactions.	LDL cholesterol levels	89,893 European ancestry individuals, 20,989 African American individuals, 12,450 Asian ancestry individuals, 3,994 HIspanic individuals	136,986 European ancestry individuals, 4,475 African American or Afro-Caribbean individuals, 108,431 Asian ancestry individuals, 13,714 Hispanic individuals, 3,652 Brazilian ancestry individuals	3p25.2	SYN2, PPARG	SYN2 - GSTM5P1	ENSG00000157152	ENSG00000236062		33323	32446	rs1584063-A	rs1584063	0	1584063	intron_variant	1	NR	2e-06	5.69897	(EA)	1.116	NR unit decrease	Affymetrix, Illumina [NR] (imputed)	N
8	rs1584063	3	12266855	rs1584063	2019-07-05	30698716	de Vries PS	2019-01-29	Am J Epidemiol	www.ncbi.nlm.nih.gov/pubmed/30698716	Multi-Ancestry Genome-Wide Association Study of Lipid Levels Incorporating Gene-Alcohol Interactions.	LDL cholesterol levels	89,893 European ancestry individuals, 20,989 African American individuals, 12,450 Asian ancestry individuals, 3,994 HIspanic individuals	136,986 European ancestry individuals, 4,475 African American or Afro-Caribbean individuals, 108,431 Asian ancestry individuals, 13,714 Hispanic individuals, 3,652 Brazilian ancestry individuals	3p25.2	SYN2, PPARG	SYN2 - GSTM5P1	ENSG00000157152	ENSG00000236062		33323	32446	rs1584063-A	rs1584063	0	1584063	intron_variant	1	NR	5e-10	9.30103		1.056	NR unit decrease	Affymetrix, Illumina [NR] (imputed)	N
8	rs1584063	3	12266855	rs1584063	2019-07-05	30698716	de Vries PS	2019-01-29	Am J Epidemiol	www.ncbi.nlm.nih.gov/pubmed/30698716	Multi-Ancestry Genome-Wide Association Study of Lipid Levels Incorporating Gene-Alcohol Interactions.	LDL cholesterol levels x alcohol consumption (regular vs non-regular drinkers) interaction (2df)	44,831 European ancestry regular drinkers, 3,976 African American regular drinkers, 1,288 Asian ancestry regular drinkers, 827 Hispanic regular drinkers, 11,674 European ancestry non-regular drinkers, 5,894 African American non-regular drinkers, 1,203 Asian ancestry non-regular drinkers, 1,701 Hispanic non-regular drinkers	71,281 European ancestry regular drinkers, 711 African American or Afro-Caribbean regular drinkers, 35,088 Asian ancestry regular drinkers, 3,742 Hispanic regular drinkers, 36,267 European ancestry non-regular drinkers, 1,317 African American or Afro-Caribbean non-regular drinkers, 6,152 Asian ancestry non-regular drinkers, 2,880 Hispanic non-regular drinkers	3p25.2	SYN2, PPARG	SYN2 - GSTM5P1	ENSG00000157152	ENSG00000236062		33323	32446	rs1584063-A	rs1584063	0	1584063	intron_variant	1	NR	1e-13	13		NA		Affymetrix, Illumina [NR] (imputed)	N
8	rs1584063	3	12266855	rs1584063	2019-07-05	30698716	de Vries PS	2019-01-29	Am J Epidemiol	www.ncbi.nlm.nih.gov/pubmed/30698716	Multi-Ancestry Genome-Wide Association Study of Lipid Levels Incorporating Gene-Alcohol Interactions.	LDL cholesterol levels in current drinkers	56,505 European ancestry individuals, 9,870 African American individuals, 2,491 Asian ancestry individuals, 2,528 Hispanic individuals	107,548 European ancestry individuals, 2,028 African American or Afro-Caribbean individuals, 41,240 Asian ancestry individuals, 6,622 Hispanic individuals, 1,984 Brazilian ancestry individuals	3p25.2	SYN2, PPARG	SYN2 - GSTM5P1	ENSG00000157152	ENSG00000236062		33323	32446	rs1584063-A	rs1584063	0	1584063	intron_variant	1	NR	2e-09	8.69897		0.883	NR unit decrease	Affymetrix, Illumina [NR] (imputed)	N
8	rs1584063	3	12266855	rs1584063	2020-09-18	32888494	Vuckovic D	2020-09-01	Cell	www.ncbi.nlm.nih.gov/pubmed/32888494	The Polygenic and Monogenic Basis of Blood Traits and Diseases.	Monocyte count	408,112 British individuals	NA	3p25.2		SYN2 - GSTM5P1	ENSG00000157152	ENSG00000236062		33323	32446	rs1584063-A	rs1584063	0	1584063	intron_variant	1	0.456363	5e-45	44.301		0.0312259	[0.027-0.036] unit decrease	Affymetrix [93095623] (imputed)	N
8	rs1584063	3	12266855	rs1584063	2022-11-17	34887591	Graham SE	2021-12-09	Nature	www.ncbi.nlm.nih.gov/pubmed/34887591	The power of genetic diversity in genome-wide association studies of lipids.	Total cholesterol levels	40,963 South Asian ancestry individuals, 48,057 Hispanic individuals, 99,432 Admixed African or African ancestry individuals, 146,492 East Asian ancestry individuals, 1,320,016 European ancestry individuals	NA	3p25.2		SYN2 - GSTM5P1	ENSG00000157152	ENSG00000236062		33323	32446	rs1584063-?	rs1584063	0	1584063	intron_variant	1	NR	6e-67	66.2218		NA		NR [52000000] (imputed)	N
8	rs1584063	3	12266855	rs1584063	2022-02-22	35047847	Miao Z	2021-08-24	HGG Adv	www.ncbi.nlm.nih.gov/pubmed/35047847	Identification of 90 NAFLD GWAS loci and establishment of NAFLD PRS and causal role of NAFLD in coronary artery disease.	Nonalcoholic fatty liver disease (imputed)	28,396 European ancestry cases, 108,652 European ancestry controls	NA	3p25.2		SYN2 - GSTM5P1	ENSG00000157152	ENSG00000236062		33323	32446	rs1584063-?	rs1584063	0	1584063	intron_variant	1	NR	4e-10	9.39794		0.00571137	[0.0039-0.0075] unit increase	NR [NR]	N
8	rs1584063	3	12267504	rs7638232	2021-12-14	34594039	Sakaue S	2021-09-30	Nat Genet	www.ncbi.nlm.nih.gov/pubmed/34594039	A cross-population atlas of genetic associations for 220 human phenotypes.	Mean corpuscular volume	350,473 European ancestry individuals, 129,832 East Asian ancestry individuals	NA	3p25.2		SYN2 - GSTM5P1	ENSG00000157152	ENSG00000236062		33972	31797	rs7638232-A	rs7638232	0	7638232	intergenic_variant	1	NR	1e-14	14		0.0158	[0.012-0.02] unit decrease	Affymetrix, Illumina [20535844] (imputed)	N
8	rs1584063	3	12267648	rs7616006	2017-06-26	28334899	Spracklen CN	2017-02-21	Hum Mol Genet	www.ncbi.nlm.nih.gov/pubmed/28334899	Association analyses of East Asian individuals and trans-ancestry analyses with European individuals reveal new loci associated with cholesterol and triglyceride levels.	Total cholesterol levels	32,576 East Asian ancestry individuals, 187,365 European ancestry individuals	10,855 Chinese ancestry individuals	3p25.2	RAF1	SYN2 - GSTM5P1	ENSG00000157152	ENSG00000236062		34116	31653	rs7616006-A	rs7616006	0	7616006	intergenic_variant	1	0.555	1e-18	18	(Trans-ethnic initial)	0.0315	[0.024-0.039] unit increase (EA Beta values)	Affymetrix, Illumina [up to 1900000] (imputed)	N
8	rs1584063	3	12267648	rs7616006	2015-05-05	22139419	Gieger C	2011-11-30	Nature	www.ncbi.nlm.nih.gov/pubmed/22139419	New gene functions in megakaryopoiesis and platelet formation.	Platelet count	38,891 European ancestry individuals, 1,661 Val Borbera (founder/genetic isolate) individuals, 521 Carlantino (founder/genetic isolate) individuals, 1,198 Friuli Venezia Giulia (founder/genetic isolate) individuals, 1,213 South Tyrolean (founder/genetic isolate) individuals, 890 Sorbian (founder/genetic isolate) individuals, 4,292 Sardinian (founder/genetic isolate) individuals	Up to 16,949 European ancestry individuals, 854 Cliento (founder/genetic isolate) individuals, 1,035 Talana (founder/genetic isolate) individuals	3p25.2	SYN2	SYN2 - GSTM5P1	ENSG00000157152	ENSG00000236062		34116	31653	rs7616006-A	rs7616006	0	7616006	intergenic_variant	1	NR	5e-08	7.30103		1.997	[1.28-2.71] 10^9/l increase	Affymetrix, Illumina [~ 2500000] (imputed)	N
8	rs1584063	3	12267648	rs7616006	2019-06-21	28898252	Wheeler E	2017-09-12	PLoS Med	www.ncbi.nlm.nih.gov/pubmed/28898252	Impact of common genetic determinants of Hemoglobin A1c on type 2 diabetes risk and diagnosis in ancestrally diverse populations: A transethnic genome-wide meta-analysis.	Glycated hemoglobin levels	88,355 European ancestry individuals	NA	3p25.2	SYN2	SYN2 - GSTM5P1	ENSG00000157152	ENSG00000236062		34116	31653	rs7616006-A	rs7616006	0	7616006	intergenic_variant	1	0.5744	5e-10	9.30103		0.0103	[0.007-0.0136] unit increase	Affymetrix, Illumina, Perlegen [~ 2500000] (imputed)	N
8	rs1584063	3	12267648	rs7616006	2018-10-18	30048462	Kim SK	2018-07-26	PLoS One	www.ncbi.nlm.nih.gov/pubmed/30048462	Identification of 613 new loci associated with heel bone mineral density and a polygenic risk score for bone mineral density, osteoporosis and fracture.	Heel bone mineral density	394,929 European ancestry individuals	NA	3p25.2		SYN2 - GSTM5P1	ENSG00000157152	ENSG00000236062		34116	31653	rs7616006-?	rs7616006	0	7616006	intergenic_variant	1	NR	1e-13	13		0.014717	[0.011-0.019] unit decrease	Affymetrix [20259828] (imputed)	N
8	rs1584063	3	12267780	rs7650082	2017-08-30	27863252	Astle WJ	2016-11-17	Cell	www.ncbi.nlm.nih.gov/pubmed/27863252	The Allelic Landscape of Human Blood Cell Trait Variation and Links to Common Complex Disease.	Monocyte count	170,721 European ancestry individuals	NA	3p25.2	intergenic	SYN2 - GSTM5P1	ENSG00000157152	ENSG00000236062		34248	31521	rs7650082-G	rs7650082	0	7650082	intron_variant	1	0.4216	6e-20	19.2218		0.0329653	[0.026-0.04] unit decrease	Affymetrix [~ 2500000] (imputed)	N
8	rs1584063	3	12267780	rs7650082	2022-11-17	36329257	Lee CJ	2022-11-03	Commun Biol	www.ncbi.nlm.nih.gov/pubmed/36329257	Phenome-wide analysis of Taiwan Biobank reveals novel glycemia-related loci and genetic risks for diabetes.	Platelet count	76,345 Taiwanese ancestry individuals	NA	3p25.2		SYN2 - GSTM5P1	ENSG00000157152	ENSG00000236062		34248	31521	rs7650082-?	rs7650082	0	7650082	intron_variant	1	NR	2e-09	8.69897		1.76189	unit decrease	NR [5925277] (imputed)	N
8	rs1584063	3	12268027	rs7650294	2020-09-21	32888493	Chen MH	2020-09-01	Cell	www.ncbi.nlm.nih.gov/pubmed/32888493	Trans-ethnic and Ancestry-Specific Blood-Cell Genetics in 746,667 Individuals from 5 Global Populations.	Red cell distribution width	563,352 African American or Afro-Caribbean, African ancestry, European ancestry, East Asian ancestry, Hispanic or Latin American and South Asian ancestry individuals	NA	3p25.2	NR	SYN2 - GSTM5P1	ENSG00000157152	ENSG00000236062		34495	31274	rs7650294-T	rs7650294	0	7650294	intergenic_variant	1	0.575859	7e-21	20.1549		NA		Affymetrix, Illumina [22063850] (imputed)	N
8	rs1584063	3	12268027	rs7650294	2021-12-14	34594039	Sakaue S	2021-09-30	Nat Genet	www.ncbi.nlm.nih.gov/pubmed/34594039	A cross-population atlas of genetic associations for 220 human phenotypes.	Lymphocyte count	349,856 European ancestry individuals, 95,717 East Asian ancestry individuals	NA	3p25.2		SYN2 - GSTM5P1	ENSG00000157152	ENSG00000236062		34495	31274	rs7650294-C	rs7650294	0	7650294	intergenic_variant	1	NR	8e-39	38.0969		0.0279	[0.024-0.032] unit decrease	Affymetrix, Illumina [20531022] (imputed)	N
8	rs1584063	3	12268027	rs7650294	2021-12-14	34594039	Sakaue S	2021-09-30	Nat Genet	www.ncbi.nlm.nih.gov/pubmed/34594039	A cross-population atlas of genetic associations for 220 human phenotypes.	Mean corpuscular hemoglobin concentration	350,468 European ancestry individuals, 135,482 East Asian ancestry individuals	NA	3p25.2		SYN2 - GSTM5P1	ENSG00000157152	ENSG00000236062		34495	31274	rs7650294-C	rs7650294	0	7650294	intergenic_variant	1	NR	9e-13	12.0458		0.0146	[0.011-0.019] unit increase	Affymetrix, Illumina [20536605] (imputed)	N
8	rs1584063	3	12268027	rs7650294	2021-12-14	34594039	Sakaue S	2021-09-30	Nat Genet	www.ncbi.nlm.nih.gov/pubmed/34594039	A cross-population atlas of genetic associations for 220 human phenotypes.	Platelet count	350,474 European ancestry individuals, 148,623 East Asian ancestry individuals	NA	3p25.2		SYN2 - GSTM5P1	ENSG00000157152	ENSG00000236062		34495	31274	rs7650294-C	rs7650294	0	7650294	intergenic_variant	1	NR	7e-53	52.1549		0.0299	[0.026-0.034] unit decrease	Affymetrix, Illumina [20538505] (imputed)	N
8	rs1584063	3	12268191	rs9810259	2017-08-30	27863252	Astle WJ	2016-11-17	Cell	www.ncbi.nlm.nih.gov/pubmed/27863252	The Allelic Landscape of Human Blood Cell Trait Variation and Links to Common Complex Disease.	Platelet count	166,066 European ancestry individuals	NA	3p25.2	intergenic	SYN2 - GSTM5P1	ENSG00000157152	ENSG00000236062		34659	31110	rs9810259-G	rs9810259	0	9810259	intergenic_variant	1	0.4213	1e-28	28		0.040926	[0.034-0.048] unit decrease	Affymetrix [~ 2500000] (imputed)	N
8	rs1584063	3	12268191	rs9810259	2020-09-21	32888493	Chen MH	2020-09-01	Cell	www.ncbi.nlm.nih.gov/pubmed/32888493	Trans-ethnic and Ancestry-Specific Blood-Cell Genetics in 746,667 Individuals from 5 Global Populations.	Mean corpuscular volume	696,882 African American or Afro-Caribbean, African ancestry, European ancestry, East Asian ancestry, Hispanic or Latin American and South Asian ancestry individuals	NA	3p25.2	NR	SYN2 - GSTM5P1	ENSG00000157152	ENSG00000236062		34659	31110	rs9810259-G	rs9810259	0	9810259	intergenic_variant	1	0.406136	3e-25	24.5229		NA		Affymetrix, Illumina [24246363] (imputed)	N
8	rs1584063	3	12268191	rs9810259	2020-09-21	32888493	Chen MH	2020-09-01	Cell	www.ncbi.nlm.nih.gov/pubmed/32888493	Trans-ethnic and Ancestry-Specific Blood-Cell Genetics in 746,667 Individuals from 5 Global Populations.	Platelet count	721,201 African American or Afro-Caribbean, African ancestry, European ancestry, East Asian ancestry, Hispanic or Latin American and South Asian ancestry individuals	NA	3p25.2	NR	SYN2 - GSTM5P1	ENSG00000157152	ENSG00000236062		34659	31110	rs9810259-G	rs9810259	0	9810259	intergenic_variant	1	0.404057	3e-96	95.5229		NA		Affymetrix, Illumina [24588908] (imputed)	N
8	rs1584063	3	12268191	rs9810259	2020-09-21	32888493	Chen MH	2020-09-01	Cell	www.ncbi.nlm.nih.gov/pubmed/32888493	Trans-ethnic and Ancestry-Specific Blood-Cell Genetics in 746,667 Individuals from 5 Global Populations.	Mean corpuscular volume	544,127 European ancestry individuals	NA	3p25.2	NR	SYN2 - GSTM5P1	ENSG00000157152	ENSG00000236062		34659	31110	rs9810259-G	rs9810259	0	9810259	intergenic_variant	1	0.422467	2e-26	25.699		0.019479	[0.016-0.023] SD unit decrease	Affymetrix, Illumina [50615308] (imputed)	N
8	rs1584063	3	12268244	rs12491937	2017-08-30	27863252	Astle WJ	2016-11-17	Cell	www.ncbi.nlm.nih.gov/pubmed/27863252	The Allelic Landscape of Human Blood Cell Trait Variation and Links to Common Complex Disease.	Mean corpuscular hemoglobin concentration	172,851 European ancestry individuals	NA	3p25.2	intergenic	SYN2 - GSTM5P1	ENSG00000157152	ENSG00000236062		34712	31057	rs12491937-G	rs12491937	0	12491937	intergenic_variant	1	0.4209	8e-12	11.0969		0.023949	[0.017-0.031] unit increase	Affymetrix [~ 2500000] (imputed)	N
8	rs1584063	3	12268244	rs12491937	2020-09-21	32888493	Chen MH	2020-09-01	Cell	www.ncbi.nlm.nih.gov/pubmed/32888493	Trans-ethnic and Ancestry-Specific Blood-Cell Genetics in 746,667 Individuals from 5 Global Populations.	Mean corpuscular hemoglobin concentration	491,553 European ancestry individuals	NA	3p25.2	NR	SYN2 - GSTM5P1	ENSG00000157152	ENSG00000236062		34712	31057	rs12491937-G	rs12491937	0	12491937	intergenic_variant	1	0.419975	1e-28	28		0.022519	[0.019-0.026] SD unit increase	Affymetrix, Illumina [50282193] (imputed)	N
8	rs1584063	3	12268244	rs12491937	2020-09-21	32888493	Chen MH	2020-09-01	Cell	www.ncbi.nlm.nih.gov/pubmed/32888493	Trans-ethnic and Ancestry-Specific Blood-Cell Genetics in 746,667 Individuals from 5 Global Populations.	Mean corpuscular hemoglobin concentration	642,173 African American or Afro-Caribbean, African ancestry, European ancestry, East Asian ancestry, Hispanic or Latin American and South Asian ancestry individuals	NA	3p25.2	NR	SYN2 - GSTM5P1	ENSG00000157152	ENSG00000236062		34712	31057	rs12491937-G	rs12491937	0	12491937	intergenic_variant	1	0.401649	6e-30	29.2218		NA		Affymetrix, Illumina [21126107] (imputed)	N
8	rs1584063	3	12268244	rs12491937	2020-09-21	32888493	Chen MH	2020-09-01	Cell	www.ncbi.nlm.nih.gov/pubmed/32888493	Trans-ethnic and Ancestry-Specific Blood-Cell Genetics in 746,667 Individuals from 5 Global Populations.	Platelet count	542,827 European ancestry individuals	NA	3p25.2	NR	SYN2 - GSTM5P1	ENSG00000157152	ENSG00000236062		34712	31057	rs12491937-G	rs12491937	0	12491937	intergenic_variant	1	0.422152	4e-87	86.3979		0.036477	[0.033-0.04] SD unit decrease	Affymetrix, Illumina [50241410] (imputed)	N
8	rs1584063	3	12268244	rs12491937	2020-09-18	32888494	Vuckovic D	2020-09-01	Cell	www.ncbi.nlm.nih.gov/pubmed/32888494	The Polygenic and Monogenic Basis of Blood Traits and Diseases.	Plateletcrit	408,112 British individuals	NA	3p25.2		SYN2 - GSTM5P1	ENSG00000157152	ENSG00000236062		34712	31057	rs12491937-G	rs12491937	0	12491937	intergenic_variant	1	0.419239	5e-73	72.301		0.0412805	[0.037-0.046] unit decrease	Affymetrix [93095623] (imputed)	N
8	rs1584063	3	12268244	rs12491937	2021-06-10	34059833	Chen J	2021-05-31	Nat Genet	www.ncbi.nlm.nih.gov/pubmed/34059833	The trans-ancestral genomic architecture of glycemic traits.	Glycated hemoglobin levels	146,806 European ancestry individuals	NA	3p25.2	SYN2	SYN2 - GSTM5P1	ENSG00000157152	ENSG00000236062		34712	31057	rs12491937-A	rs12491937	0	12491937	intergenic_variant	1	0.5846	1e-13	13		0.009	[0.0065-0.0115] unit increase	Affymetrix, Illumina [33811881] (imputed)	N
8	rs1584063	3	12268244	rs12491937	2021-08-13	34128465	Liu Y	2021-06-15	Elife	www.ncbi.nlm.nih.gov/pubmed/34128465	Genetic architecture of 11 organ traits derived from abdominal MRI using deep learning.	Spleen volume	32,860 European ancestry individuals	NA	3p25.2	PPARG	SYN2 - GSTM5P1	ENSG00000157152	ENSG00000236062		34712	31057	rs12491937-?	rs12491937	0	12491937	intergenic_variant	1	NR	3e-20	19.5229		0.0648	NR L increase	Affymetrix [9390170] (imputed)	N
8	rs1584063	3	12268244	rs12491937	2020-09-18	32888494	Vuckovic D	2020-09-01	Cell	www.ncbi.nlm.nih.gov/pubmed/32888494	The Polygenic and Monogenic Basis of Blood Traits and Diseases.	Platelet count	408,112 British individuals	NA	3p25.2		SYN2 - GSTM5P1	ENSG00000157152	ENSG00000236062		34712	31057	rs12491937-G	rs12491937	0	12491937	intergenic_variant	1	0.419243	8e-59	58.0969		0.0366122	[0.032-0.041] unit decrease	Affymetrix [93095623] (imputed)	N
8	rs1584063	3	12268604	rs7641325	2020-09-21	32888493	Chen MH	2020-09-01	Cell	www.ncbi.nlm.nih.gov/pubmed/32888493	Trans-ethnic and Ancestry-Specific Blood-Cell Genetics in 746,667 Individuals from 5 Global Populations.	Basophil count	474,001 European ancestry individuals	NA	3p25.2	NR	SYN2 - GSTM5P1	ENSG00000157152	ENSG00000236062		35072	30697	rs7641325-A	rs7641325	0	7641325	intergenic_variant	1	0.420558	4e-10	9.39794		0.012994	[0.0089-0.0171] SD unit decrease	Affymetrix, Illumina [50036608] (imputed)	N
8	rs1584063	3	12268604	rs7641325	2018-11-26	30275531	Klarin D	2018-10-01	Nat Genet	www.ncbi.nlm.nih.gov/pubmed/30275531	Genetics of blood lipids among ~300,000 multi-ethnic participants of the Million Veteran Program.	Total cholesterol levels	215,551 European ancestry individuals, 57,332 African American individuals, 24,743 Hispanic individuals	Up to 319,677 individuals	3p25.2	intergenic	SYN2 - GSTM5P1	ENSG00000157152	ENSG00000236062		35072	30697	rs7641325-A	rs7641325	0	7641325	intergenic_variant	1	0.4591	1e-17	17		0.0225	[0.017-0.028] mg鈥塪l-1 decrease	Affymetrix [up to 31400000] (imputed)	N
8	rs1584063	3	12268604	rs7641325	2020-09-21	32888493	Chen MH	2020-09-01	Cell	www.ncbi.nlm.nih.gov/pubmed/32888493	Trans-ethnic and Ancestry-Specific Blood-Cell Genetics in 746,667 Individuals from 5 Global Populations.	White blood cell count	746,667 African American or Afro-Caribbean, African ancestry, European ancestry, East Asian ancestry, Hispanic or Latin American and South Asian ancestry individuals	NA	3p25.2	NR	SYN2 - GSTM5P1	ENSG00000157152	ENSG00000236062		35072	30697	rs7641325-A	rs7641325	0	7641325	intergenic_variant	1	0.402435	2e-45	44.699		NA		Affymetrix, Illumina [24649327] (imputed)	N
8	rs1584063	3	12268604	rs7641325	2021-12-13	34469753	Kachuri L	2021-08-26	Am J Hum Genet	www.ncbi.nlm.nih.gov/pubmed/34469753	Genetic determinants of blood-cell traits influence susceptibility to childhood acute lymphoblastic leukemia.	Basophil count	234,678 European ancestry individuals	100,513 European ancestry individuals	3p25.2		SYN2 - GSTM5P1	ENSG00000157152	ENSG00000236062		35072	30697	rs7641325-G	rs7641325	0	7641325	intergenic_variant	1	0.58	6e-11	10.2218		NA		Affymetrix [10369434] (imputed)	N
8	rs1584063	3	12268604	rs7641325	2021-12-13	34469753	Kachuri L	2021-08-26	Am J Hum Genet	www.ncbi.nlm.nih.gov/pubmed/34469753	Genetic determinants of blood-cell traits influence susceptibility to childhood acute lymphoblastic leukemia.	Platelet count	235,256 European ancestry individuals	100,764 European ancestry individuals	3p25.2		SYN2 - GSTM5P1	ENSG00000157152	ENSG00000236062		35072	30697	rs7641325-G	rs7641325	0	7641325	intergenic_variant	1	0.58	1e-25	25		NA		Affymetrix [10369434] (imputed)	N
8	rs1584063	3	12268604	rs7641325	2021-12-14	34594039	Sakaue S	2021-09-30	Nat Genet	www.ncbi.nlm.nih.gov/pubmed/34594039	A cross-population atlas of genetic associations for 220 human phenotypes.	Total bilirubin levels	342,829 European ancestry individuals, 124,341 East Asian ancestry individuals	NA	3p25.2		SYN2 - GSTM5P1	ENSG00000157152	ENSG00000236062		35072	30697	rs7641325-A	rs7641325	0	7641325	intergenic_variant	1	NR	2e-10	9.69897		0.0129	[0.009-0.0168] unit increase	Affymetrix, Illumina [20535842] (imputed)	N
8	rs1584063	3	12268604	rs7641325	2021-12-14	34594039	Sakaue S	2021-09-30	Nat Genet	www.ncbi.nlm.nih.gov/pubmed/34594039	A cross-population atlas of genetic associations for 220 human phenotypes.	White blood cell count	350,470 European ancestry individuals, 154,355 East Asian ancestry individuals	NA	3p25.2		SYN2 - GSTM5P1	ENSG00000157152	ENSG00000236062		35072	30697	rs7641325-A	rs7641325	0	7641325	intergenic_variant	1	NR	4e-27	26.3979		0.0217	[0.018-0.026] unit decrease	Affymetrix, Illumina [20538670] (imputed)	N
8	rs1584063	3	12269266	rs13066322	2020-09-21	32888493	Chen MH	2020-09-01	Cell	www.ncbi.nlm.nih.gov/pubmed/32888493	Trans-ethnic and Ancestry-Specific Blood-Cell Genetics in 746,667 Individuals from 5 Global Populations.	Lymphocyte count	643,370 African American or Afro-Caribbean, African ancestry, European ancestry, East Asian ancestry, Hispanic or Latin American and South Asian ancestry individuals	NA	3p25.2	NR	SYN2 - GSTM5P1	ENSG00000157152	ENSG00000236062		35734	30035	rs13066322-T	rs13066322	0	13066322	intergenic_variant	1	0.40681	1e-71	71		NA		Affymetrix, Illumina [23472807] (imputed)	N
8	rs1584063	3	12269266	rs13066322	2020-09-18	32888494	Vuckovic D	2020-09-01	Cell	www.ncbi.nlm.nih.gov/pubmed/32888494	The Polygenic and Monogenic Basis of Blood Traits and Diseases.	Mean spheric corpuscular volume	408,112 British individuals	NA	3p25.2		SYN2 - GSTM5P1	ENSG00000157152	ENSG00000236062		35734	30035	rs13066322-T	rs13066322	0	13066322	intergenic_variant	1	0.417168	1e-37	37		0.0289408	[0.025-0.033] unit decrease	Affymetrix [93095623] (imputed)	N
8	rs1584063	3	12269266	rs13066322	2021-12-13	34469753	Kachuri L	2021-08-26	Am J Hum Genet	www.ncbi.nlm.nih.gov/pubmed/34469753	Genetic determinants of blood-cell traits influence susceptibility to childhood acute lymphoblastic leukemia.	Lymphocyte count	234,778 European ancestry individuals	100,554 European ancestry individuals	3p25.2		SYN2 - GSTM5P1	ENSG00000157152	ENSG00000236062		35734	30035	rs13066322-C	rs13066322	0	13066322	intergenic_variant	1	0.583	2e-23	22.699		NA		Affymetrix [10369434] (imputed)	N
8	rs310749	3	12273768	rs310749	2019-09-05	30690781	Pei YF	2019-02-28	J Bone Miner Res	www.ncbi.nlm.nih.gov/pubmed/30690781	Joint Association Analysis Identified 18 New Loci for Bone Mineral Density.	Total body bone mineral density (MTAG)	at least 66,628 individuals	NA	3p25.2	NR	SYN2 - GSTM5P1	ENSG00000157152	ENSG00000236062		40236	25533	rs310749-G	rs310749	0	310749	intergenic_variant	1	0.52	5e-09	8.30103		0.03	[0.02-0.04] unit increase	NR [9704453]	N
8	rs310749	3	12273768	rs310749	2019-09-05	30690781	Pei YF	2019-02-28	J Bone Miner Res	www.ncbi.nlm.nih.gov/pubmed/30690781	Joint Association Analysis Identified 18 New Loci for Bone Mineral Density.	Heel bone mineral density (MTAG)	at least 142,487 individuals	NA	3p25.2	NR	SYN2 - GSTM5P1	ENSG00000157152	ENSG00000236062		40236	25533	rs310749-G	rs310749	0	310749	intergenic_variant	1	0.52	3e-08	7.52288		0.02	[0.012-0.028] unit increase	NR [9704453]	N
8	rs2938388	3	12275286	rs13070844	2017-08-30	27863252	Astle WJ	2016-11-17	Cell	www.ncbi.nlm.nih.gov/pubmed/27863252	The Allelic Landscape of Human Blood Cell Trait Variation and Links to Common Complex Disease.	Sum eosinophil basophil counts	171,771 European ancestry individuals	NA	3p25.2	intergenic	SYN2 - GSTM5P1	ENSG00000157152	ENSG00000236062		41754	24015	rs13070844-A	rs13070844	0	13070844	intergenic_variant	1	0.3419	2e-16	15.699		0.0309126	[0.024-0.038] unit decrease	Affymetrix [~ 2500000] (imputed)	N
8	rs9826367	3	12281664	rs2439737	2020-09-18	32888494	Vuckovic D	2020-09-01	Cell	www.ncbi.nlm.nih.gov/pubmed/32888494	The Polygenic and Monogenic Basis of Blood Traits and Diseases.	High light scatter reticulocyte count	408,112 British individuals	NA	3p25.2		SYN2 - GSTM5P1	ENSG00000157152	ENSG00000236062		48132	17637	rs2439737-T	rs2439737	0	2439737	regulatory_region_variant	1	0.497838	8e-12	11.0969		0.0152664	[0.011-0.02] unit decrease	Affymetrix [93095623] (imputed)	N
8	rs9826367	3	12281664	rs2439737	2020-09-18	32888494	Vuckovic D	2020-09-01	Cell	www.ncbi.nlm.nih.gov/pubmed/32888494	The Polygenic and Monogenic Basis of Blood Traits and Diseases.	Reticulocyte fraction of red cells	408,112 British individuals	NA	3p25.2	NR	SYN2 - GSTM5P1	ENSG00000157152	ENSG00000236062		48132	17637	rs2439737-T	rs2439737	0	2439737	regulatory_region_variant	1	0.497761	4e-18	17.3979		0.0194519	[0.015-0.024] unit decrease	Affymetrix [93095623] (imputed)	N
8	rs9826367	3	12281664	rs2439737	2020-09-18	32888494	Vuckovic D	2020-09-01	Cell	www.ncbi.nlm.nih.gov/pubmed/32888494	The Polygenic and Monogenic Basis of Blood Traits and Diseases.	Reticulocyte count	408,112 British individuals	NA	3p25.2	NR	SYN2 - GSTM5P1	ENSG00000157152	ENSG00000236062		48132	17637	rs2439737-T	rs2439737	0	2439737	regulatory_region_variant	1	0.497756	4e-18	17.3979		0.0194717	[0.015-0.024] unit decrease	Affymetrix [93095623] (imputed)	N
8	rs6807915	3	12288569	rs9823123	2019-02-08	30595370	Kichaev G	2018-12-27	Am J Hum Genet	www.ncbi.nlm.nih.gov/pubmed/30595370	Leveraging Polygenic Functional Enrichment to Improve GWAS Power.	Heel bone mineral density	approximately 446,000 European ancestry individuals	NA	3p25.2		SYN2 - GSTM5P1	ENSG00000157152	ENSG00000236062		55037	10732	rs9823123-?	rs9823123	0	9823123	intergenic_variant	1	NR	3e-14	13.5229		NA		NR [~ 8900000] (imputed)	N
8	rs13078017	3	12289449	rs9310400	2017-08-30	27863252	Astle WJ	2016-11-17	Cell	www.ncbi.nlm.nih.gov/pubmed/27863252	The Allelic Landscape of Human Blood Cell Trait Variation and Links to Common Complex Disease.	Neutrophil percentage of white cells	171,542 European ancestry individuals	NA	3p25.2	intergenic	SYN2 - GSTM5P1	ENSG00000157152	ENSG00000236062		55918	9851	rs9310400-T	rs9310400	0	9310400	intergenic_variant	1	0.3285	1e-12	12		0.027159	[0.02-0.035] unit increase	Affymetrix [~ 2500000] (imputed)	N
8	rs13078017	3	12289449	rs9310400	2021-08-24	34021172	Christakoudi S	2021-05-21	Sci Rep	www.ncbi.nlm.nih.gov/pubmed/34021172	GWAS of allometric body-shape indices in UK Biobank identifies loci suggesting associations with morphogenesis, organogenesis, adrenal cell renewal and cancer.	Hip index	219,872 British ancestry women	NA	3p25.2	GSTM5P1	SYN2 - GSTM5P1	ENSG00000157152	ENSG00000236062		55918	9851	rs9310400-T	rs9310400	0	9310400	intergenic_variant	1	NR	2e-13	12.699		0.0231105	[0.017-0.029] unit increase	Affymetrix [321788] (imputed)	N
8	rs9826367	3	12294202	rs9826367	2020-09-18	32888494	Vuckovic D	2020-09-01	Cell	www.ncbi.nlm.nih.gov/pubmed/32888494	The Polygenic and Monogenic Basis of Blood Traits and Diseases.	Lymphocyte percentage of white cells	408,112 British individuals	NA	3p25.2		SYN2 - GSTM5P1	ENSG00000157152	ENSG00000236062		60671	5098	rs9826367-G	rs9826367	0	9826367	intergenic_variant	1	0.449083	3e-13	12.5229		0.0162448	[0.012-0.021] unit decrease	Affymetrix [93095623] (imputed)	N
8	rs9826367	3	12294202	rs9826367	2020-09-18	32888494	Vuckovic D	2020-09-01	Cell	www.ncbi.nlm.nih.gov/pubmed/32888494	The Polygenic and Monogenic Basis of Blood Traits and Diseases.	Lymphocyte count	408,112 British individuals	NA	3p25.2		SYN2 - GSTM5P1	ENSG00000157152	ENSG00000236062		60671	5098	rs9826367-G	rs9826367	0	9826367	intergenic_variant	1	0.449106	4e-56	55.3979		0.0350158	[0.031-0.039] unit decrease	Affymetrix [93095623] (imputed)	N
8	rs9826367	3	12294202	rs9826367	2020-09-18	32888494	Vuckovic D	2020-09-01	Cell	www.ncbi.nlm.nih.gov/pubmed/32888494	The Polygenic and Monogenic Basis of Blood Traits and Diseases.	Neutrophil percentage of white cells	408,112 British individuals	NA	3p25.2		SYN2 - GSTM5P1	ENSG00000157152	ENSG00000236062		60671	5098	rs9826367-G	rs9826367	0	9826367	intergenic_variant	1	0.449092	3e-19	18.5229		0.0199734	[0.016-0.024] unit increase	Affymetrix [93095623] (imputed)	N
8	rs9826367	3	12294202	rs9826367	2021-08-24	34021172	Christakoudi S	2021-05-21	Sci Rep	www.ncbi.nlm.nih.gov/pubmed/34021172	GWAS of allometric body-shape indices in UK Biobank identifies loci suggesting associations with morphogenesis, organogenesis, adrenal cell renewal and cancer.	Hip index	219,872 British ancestry women	NA	3p25.2	GSTM5P1	SYN2 - GSTM5P1	ENSG00000157152	ENSG00000236062		60671	5098	rs9826367-G	rs9826367	0	9826367	intergenic_variant	1	NR	8e-15	14.0969		0.0228223	[0.017-0.029] unit increase	Affymetrix [321788] (imputed)	N
8	rs9826367	3	12296469	rs9875338	2021-08-24	34021172	Christakoudi S	2021-05-21	Sci Rep	www.ncbi.nlm.nih.gov/pubmed/34021172	GWAS of allometric body-shape indices in UK Biobank identifies loci suggesting associations with morphogenesis, organogenesis, adrenal cell renewal and cancer.	Waist-to-hip ratio adjusted for BMI	219,872 British ancestry women	NA	3p25.2	GSTM5P1	SYN2 - GSTM5P1	ENSG00000157152	ENSG00000236062		62938	2831	rs9875338-A	rs9875338	0	9875338	intergenic_variant	1	NR	3e-16	15.5229		0.023488	[0.018-0.029] unit decrease	Affymetrix [319769] (imputed)	N
8	rs9826367	3	12296469	rs9875338	2021-08-24	34021172	Christakoudi S	2021-05-21	Sci Rep	www.ncbi.nlm.nih.gov/pubmed/34021172	GWAS of allometric body-shape indices in UK Biobank identifies loci suggesting associations with morphogenesis, organogenesis, adrenal cell renewal and cancer.	Waist-hip index	219,872 British ancestry women	NA	3p25.2	GSTM5P1	SYN2 - GSTM5P1	ENSG00000157152	ENSG00000236062		62938	2831	rs9875338-A	rs9875338	0	9875338	intergenic_variant	1	NR	1e-16	16		0.0238095	[0.018-0.029] unit decrease	Affymetrix [319769] (imputed)	N
8	rs9826367	3	12296469	rs9875338	2021-08-24	34021172	Christakoudi S	2021-05-21	Sci Rep	www.ncbi.nlm.nih.gov/pubmed/34021172	GWAS of allometric body-shape indices in UK Biobank identifies loci suggesting associations with morphogenesis, organogenesis, adrenal cell renewal and cancer.	Hip circumference adjusted for BMI	219,872 British ancestry women	NA	3p25.2	GSTM5P1	SYN2 - GSTM5P1	ENSG00000157152	ENSG00000236062		62938	2831	rs9875338-A	rs9875338	0	9875338	intergenic_variant	1	NR	2e-10	9.69897		0.0183054	[0.013-0.024] unit increase	Affymetrix [321016] (imputed)	N
8	rs13078017	3	12297989	rs13078017	2021-08-24	34021172	Christakoudi S	2021-05-21	Sci Rep	www.ncbi.nlm.nih.gov/pubmed/34021172	GWAS of allometric body-shape indices in UK Biobank identifies loci suggesting associations with morphogenesis, organogenesis, adrenal cell renewal and cancer.	A body shape index	219,872 British ancestry women	NA	3p25.2	GSTM5P1	SYN2 - GSTM5P1	ENSG00000157152	ENSG00000236062		64458	1311	rs13078017-C	rs13078017	0	13078017	downstream_gene_variant	1	NR	1e-10	10		0.0188622	[0.013-0.025] unit decrease	Affymetrix [321169] (imputed)	N
8	rs13078017	3	12297989	rs13078017	2021-08-24	34021172	Christakoudi S	2021-05-21	Sci Rep	www.ncbi.nlm.nih.gov/pubmed/34021172	GWAS of allometric body-shape indices in UK Biobank identifies loci suggesting associations with morphogenesis, organogenesis, adrenal cell renewal and cancer.	Waist circumference adjusted for body mass index	219,872 British ancestry women	NA	3p25.2	GSTM5P1	SYN2 - GSTM5P1	ENSG00000157152	ENSG00000236062		64458	1311	rs13078017-C	rs13078017	0	13078017	downstream_gene_variant	1	NR	2e-12	11.699		0.0205547	[0.015-0.026] unit decrease	Affymetrix [321114] (imputed)	N
8	rs13078017	3	12297989	rs13078017	2021-08-24	34021172	Christakoudi S	2021-05-21	Sci Rep	www.ncbi.nlm.nih.gov/pubmed/34021172	GWAS of allometric body-shape indices in UK Biobank identifies loci suggesting associations with morphogenesis, organogenesis, adrenal cell renewal and cancer.	Waist-to-hip ratio adjusted for BMI	219,872 British ancestry women	NA	3p25.2	GSTM5P1	SYN2 - GSTM5P1	ENSG00000157152	ENSG00000236062		64458	1311	rs13078017-C	rs13078017	0	13078017	downstream_gene_variant	1	NR	5e-21	20.301		0.0273496	[0.022-0.033] unit decrease	Affymetrix [319769] (imputed)	N
8	rs13078017	3	12297989	rs13078017	2021-08-24	34021172	Christakoudi S	2021-05-21	Sci Rep	www.ncbi.nlm.nih.gov/pubmed/34021172	GWAS of allometric body-shape indices in UK Biobank identifies loci suggesting associations with morphogenesis, organogenesis, adrenal cell renewal and cancer.	Waist-hip index	219,872 British ancestry women	NA	3p25.2	GSTM5P1	SYN2 - GSTM5P1	ENSG00000157152	ENSG00000236062		64458	1311	rs13078017-C	rs13078017	0	13078017	downstream_gene_variant	1	NR	4e-22	21.3979		0.0281195	[0.022-0.034] unit decrease	Affymetrix [319769] (imputed)	N
8	rs13078017	3	12301893	rs35939242	2022-09-13	35935937	Hoglund J	2022-07-22	Front Immunol	www.ncbi.nlm.nih.gov/pubmed/35935937	Gene-Based Variant Analysis of Whole-Exome Sequencing in Relation to Eosinophil Count.	Eosinophil counts	365,954 British ancestry individuals	NA	3p25.2		GSTM5P1 - PPARG	ENSG00000236062	ENSG00000132170		1934	26974	rs35939242-C	rs35939242	0	35939242	upstream_gene_variant	1	0.099	1e-19	19		0.035	[0.027-0.043] unit decrease	Affymetrix [6661079] (imputed)	N
8	rs6807915	3	12313846	rs6807915	2017-05-11	27976721	Wang Z	2016-12-15	Nat Commun	www.ncbi.nlm.nih.gov/pubmed/27976721	A large-scale genome-wide association and meta-analysis identified four novel susceptibility loci for leprosy.	Leprosy	2,743 Chinese ancestry cases, 3,573 Chinese ancestry controls	5,413 Han Chinese ancestry cases, 12,037 Han Chinese ancestry controls	3p25.2	SYN2	GSTM5P1 - PPARG	ENSG00000236062	ENSG00000132170		13887	15021	rs6807915-T	rs6807915	0	6807915	intergenic_variant	1	0.5	2e-08	7.69897		1.1236		Illumina [5546030] (imputed)	N
8	rs2960421	3	12324230	rs2920503	2019-02-06	30595370	Kichaev G	2018-12-27	Am J Hum Genet	www.ncbi.nlm.nih.gov/pubmed/30595370	Leveraging Polygenic Functional Enrichment to Improve GWAS Power.	Body mass index	approximately 458,000 European ancestry individuals	NA	3p25.2		GSTM5P1 - PPARG	ENSG00000236062	ENSG00000132170		24271	4637	rs2920503-?	rs2920503	0	2920503	intergenic_variant	1	NR	3e-11	10.5229		NA		NR [~ 8900000] (imputed)	N
8	rs2960421	3	12324230	rs2920503	2016-07-08	25961943	Surakka I	2015-05-11	Nat Genet	www.ncbi.nlm.nih.gov/pubmed/25961943	The impact of low-frequency and rare variants on lipid levels.	LDL cholesterol	up 62,166 European ancestry individuals	NA	3p25.2	PPARG	GSTM5P1 - PPARG	ENSG00000236062	ENSG00000132170		24271	4637	rs2920503-T	rs2920503	0	2920503	intergenic_variant	1	0.3	3e-10	9.52288		0.041	[0.027-0.055] s.d. increase	Affymetrix, Illumina, Perlegen [up to 9657952] (imputed)	N
8	rs2960421	3	12324230	rs2920503	2021-02-18	33128006	Timmins IR	2020-10-30	Commun Biol	www.ncbi.nlm.nih.gov/pubmed/33128006	Genome-wide association study of self-reported walking pace suggests beneficial effects of brisk walking on health and survival.	Walking pace	450,967 European ancestry individuals	NA	3p25.2	PPARG	GSTM5P1 - PPARG	ENSG00000236062	ENSG00000132170		24271	4637	rs2920503-C	rs2920503	0	2920503	intergenic_variant	1	NR	3e-08	7.52288		0.00777731	[0.005-0.0105] unit decrease	Affymetrix [10061374] (imputed)	N
8	rs13076933	3	12327431	rs13076933	2020-07-14	32154731	Ripatti P	2020-03-10	Circ Genom Precis Med	www.ncbi.nlm.nih.gov/pubmed/32154731	Polygenic Hyperlipidemias and Coronary Artery Disease Risk.	Low density lipoprotein cholesterol levels	324,708 British ancestry individuals	NA	3p25.2	intergenic	GSTM5P1 - PPARG	ENSG00000236062	ENSG00000132170		27472	1436	rs13076933-?	rs13076933	0	13076933	upstream_gene_variant	1	NR	6e-26	25.2218		0.0309	[0.026-0.036] unit decrease	Affymetrix [5701386] (imputed)	N
8	rs13076933	3	12327431	rs13076933	2020-07-21	32203549	Richardson TG	2020-03-23	PLoS Med	www.ncbi.nlm.nih.gov/pubmed/32203549	Evaluating the relationship between circulating lipoprotein lipids and apolipoproteins with risk of coronary heart disease: A multivariable Mendelian randomisation analysis.	LDL cholesterol levels	440,546 European ancestry individuals	NA	3p25.2	PPARG	GSTM5P1 - PPARG	ENSG00000236062	ENSG00000132170		27472	1436	rs13076933-T	rs13076933	0	13076933	upstream_gene_variant	1	0.740551	3e-18	17.5229		0.0208296	[0.016-0.026] unit increase	Affymetrix [NR] (imputed)	N
8	rs13076933	3	12327431	rs13076933	2020-07-21	32203549	Richardson TG	2020-03-23	PLoS Med	www.ncbi.nlm.nih.gov/pubmed/32203549	Evaluating the relationship between circulating lipoprotein lipids and apolipoproteins with risk of coronary heart disease: A multivariable Mendelian randomisation analysis.	Apolipoprotein B levels	439,214 European ancestry individuals	NA	3p25.2	PPARG	GSTM5P1 - PPARG	ENSG00000236062	ENSG00000132170		27472	1436	rs13076933-T	rs13076933	0	13076933	upstream_gene_variant	1	0.740581	4e-14	13.3979		0.018049	[0.013-0.023] unit increase	Affymetrix [NR] (imputed)	N
8	rs13076933	3	12327431	rs13076933	2020-07-21	32203549	Richardson TG	2020-03-23	PLoS Med	www.ncbi.nlm.nih.gov/pubmed/32203549	Evaluating the relationship between circulating lipoprotein lipids and apolipoproteins with risk of coronary heart disease: A multivariable Mendelian randomisation analysis.	HDL cholesterol levels	403,943 European ancestry individuals	NA	3p25.2	PPARG	GSTM5P1 - PPARG	ENSG00000236062	ENSG00000132170		27472	1436	rs13076933-T	rs13076933	0	13076933	upstream_gene_variant	1	0.740599	2e-14	13.699		0.0166659	[0.012-0.021] unit increase	Affymetrix [NR] (imputed)	N
8	rs13076933	3	12327431	rs13076933	2020-08-19	32493714	Klimentidis YC	2020-06-03	Diabetes	www.ncbi.nlm.nih.gov/pubmed/32493714	Phenotypic and Genetic Characterization of Lower LDL-C and Increased Type-2 Diabetes Risk in the UK Biobank.	Low density lipoprotein cholesterol levels	431,167 European ancestry individuals	NA	3p25.2	NR	GSTM5P1 - PPARG	ENSG00000236062	ENSG00000132170		27472	1436	rs13076933-T	rs13076933	0	13076933	upstream_gene_variant	1	0.740546	8e-49	48.0969		0.0322061	[0.028-0.037] unit increase	Affymetrix [15000001]	N
8	rs13076933	3	12327431	rs13076933	2022-11-17	34887591	Graham SE	2021-12-09	Nature	www.ncbi.nlm.nih.gov/pubmed/34887591	The power of genetic diversity in genome-wide association studies of lipids.	Total cholesterol levels	1,320,016 European ancestry individuals	NA	3p25.2		GSTM5P1 - PPARG	ENSG00000236062	ENSG00000132170		27472	1436	rs13076933-G	rs13076933	0	13076933	upstream_gene_variant	1	0.257213	1e-48	48		0.0270727	[0.024-0.03] unit decrease	NR [52000000] (imputed)	N
8	rs13076933	3	12327431	rs13076933	2022-11-17	34887591	Graham SE	2021-12-09	Nature	www.ncbi.nlm.nih.gov/pubmed/34887591	The power of genetic diversity in genome-wide association studies of lipids.	Low density lipoprotein cholesterol levels	40,963 South Asian ancestry individuals, 48,057 Hispanic individuals, 99,432 Admixed African or African ancestry individuals, 146,492 East Asian ancestry individuals, 1,320,016 European ancestry individuals	NA	3p25.2		GSTM5P1 - PPARG	ENSG00000236062	ENSG00000132170		27472	1436	rs13076933-?	rs13076933	0	13076933	upstream_gene_variant	1	NR	4e-50	49.3979		NA		NR [52000000] (imputed)	N
8	rs13076933	3	12327431	rs13076933	2022-11-17	34887591	Graham SE	2021-12-09	Nature	www.ncbi.nlm.nih.gov/pubmed/34887591	The power of genetic diversity in genome-wide association studies of lipids.	Low density lipoprotein cholesterol levels	1,320,016 European ancestry individuals	NA	3p25.2		GSTM5P1 - PPARG	ENSG00000236062	ENSG00000132170		27472	1436	rs13076933-G	rs13076933	0	13076933	upstream_gene_variant	1	0.256939	5e-40	39.301		0.0245071	[0.021-0.028] unit decrease	NR [52000000] (imputed)	N
8	rs13076933	3	12327431	rs13076933	2022-04-27	35213538	Richardson TG	2022-02-25	PLoS Biol	www.ncbi.nlm.nih.gov/pubmed/35213538	Characterising metabolomic signatures of lipid-modifying therapies through drug target mendelian randomisation.	Free cholesterol levels in very small VLDL	115,082 European ancestry individuals	NA	3p25.2		GSTM5P1 - PPARG	ENSG00000236062	ENSG00000132170		27472	1436	rs13076933-T	rs13076933	0	13076933	upstream_gene_variant	1	0.740347	4e-08	7.39794		0.0254044	[0.016-0.034] unit increase	NR [11722792] (imputed)	N
8	rs13076933	3	12327431	rs13076933	2021-08-24	34021172	Christakoudi S	2021-05-21	Sci Rep	www.ncbi.nlm.nih.gov/pubmed/34021172	GWAS of allometric body-shape indices in UK Biobank identifies loci suggesting associations with morphogenesis, organogenesis, adrenal cell renewal and cancer.	Waist-to-hip ratio adjusted for BMI	219,872 British ancestry women	NA	3p25.2	PPARG	GSTM5P1 - PPARG	ENSG00000236062	ENSG00000132170		27472	1436	rs13076933-G	rs13076933	0	13076933	upstream_gene_variant	1	NR	2e-16	15.699		0.0265702	[0.02-0.033] unit decrease	Affymetrix [319769] (imputed)	N
8	rs13076933	3	12327431	rs13076933	2021-08-24	34021172	Christakoudi S	2021-05-21	Sci Rep	www.ncbi.nlm.nih.gov/pubmed/34021172	GWAS of allometric body-shape indices in UK Biobank identifies loci suggesting associations with morphogenesis, organogenesis, adrenal cell renewal and cancer.	Waist-hip index	219,872 British ancestry women	NA	3p25.2	PPARG	GSTM5P1 - PPARG	ENSG00000236062	ENSG00000132170		27472	1436	rs13076933-G	rs13076933	0	13076933	upstream_gene_variant	1	NR	9e-17	16.0458		0.0268523	[0.021-0.033] unit decrease	Affymetrix [319769] (imputed)	N
8	rs2960421	3	12329452	rs17029006	2021-01-26	32376654	Richardson TG	2020-05-06	BMJ	www.ncbi.nlm.nih.gov/pubmed/32376654	Use of genetic variation to separate the effects of early and later life adiposity on disease risk: mendelian randomisation study.	Adult body size	453,169 European ancestry individuals		3p25.2	PPARG	PPARG			ENSG00000132170	NA	NA	rs17029006-C	rs17029006	0	17029006	5_prime_UTR_variant	0	0.72369	2e-11	10.699		0.0103969	[0.0074-0.0134] unit increase	Affymetrix [12370749]	N
8	rs4518111	3	12358230	rs6442310	2017-08-30	27863252	Astle WJ	2016-11-17	Cell	www.ncbi.nlm.nih.gov/pubmed/27863252	The Allelic Landscape of Human Blood Cell Trait Variation and Links to Common Complex Disease.	Hematocrit	173,039 European ancestry individuals	NA	3p25.2	PPARG	PPARG			ENSG00000132170	NA	NA	rs6442310-A	rs6442310	0	6442310	intron_variant	0	0.57	3e-11	10.5229		0.0239885	[0.017-0.031] unit decrease	Affymetrix [~ 2500000] (imputed)	N
8	rs4518111	3	12377344	rs4518111	2019-06-21	31015401	Wu Y	2019-04-23	Nat Commun	www.ncbi.nlm.nih.gov/pubmed/31015401	Genome-wide association study of medication-use and associated disease in the UK Biobank.	Medication use (HMG CoA reductase inhibitors)	73,475 European ancestry cases, 216,910 European ancestry controls	NA	3p25.2	PPARG	PPARG			ENSG00000132170	NA	NA	rs4518111-A	rs4518111	0	4518111	intron_variant	0	0.433772	9e-11	10.0458		0.0370622	[0.026-0.048] unit increase	Affymetrix [7288503] (imputed)	N
8	rs4518111	3	12377344	rs4518111	2021-08-24	34021172	Christakoudi S	2021-05-21	Sci Rep	www.ncbi.nlm.nih.gov/pubmed/34021172	GWAS of allometric body-shape indices in UK Biobank identifies loci suggesting associations with morphogenesis, organogenesis, adrenal cell renewal and cancer.	Hip index	219,872 British ancestry women	NA	3p25.2	PPARG	PPARG			ENSG00000132170	NA	NA	rs4518111-A	rs4518111	0	4518111	intron_variant	0	NR	3e-15	14.5229		0.0233313	[0.018-0.029] unit decrease	Affymetrix [321788] (imputed)	N
8	rs4518111	3	12377344	rs4518111	2021-12-14	34594039	Sakaue S	2021-09-30	Nat Genet	www.ncbi.nlm.nih.gov/pubmed/34594039	A cross-population atlas of genetic associations for 220 human phenotypes.	Gamma glutamyl transpeptidase	344,104 European ancestry individuals, 133,471 East Asian ancestry individuals	NA	3p25.2		PPARG			ENSG00000132170	NA	NA	rs4518111-C	rs4518111	0	4518111	intron_variant	0	NR	9e-24	23.0458		0.0226	[0.018-0.027] unit decrease	Affymetrix, Illumina [20535691] (imputed)	N
8	rs4518111	3	12377344	rs4518111	2021-12-14	34594039	Sakaue S	2021-09-30	Nat Genet	www.ncbi.nlm.nih.gov/pubmed/34594039	A cross-population atlas of genetic associations for 220 human phenotypes.	Medication use (HMG CoA reductase inhibitors)	73,475 European ancestry cases, 216,910 European ancestry controls, 33,295 East Asian ancestry cases, 145,431 East Asian ancestry controls	NA	3p25.2		PPARG			ENSG00000132170	NA	NA	rs4518111-C	rs4518111	0	4518111	intron_variant	0	NR	9e-11	10.0458		0.0371	[0.026-0.048] unit decrease	Affymetrix, Illumina [15248280] (imputed)	N
8	rs4518111	3	12396588	rs4135247	2021-02-19	33547301	Chen VL	2021-02-05	Nat Commun	www.ncbi.nlm.nih.gov/pubmed/33547301	Genome-wide association study of serum liver enzymes implicates diverse metabolic and liver pathology.	Alanine aminotransferase levels	390,812 European ancestry individuals	134,154 East Asian ancestry individuals	3p25.2	PPARG	PPARG			ENSG00000132170	NA	NA	rs4135247-G	rs4135247	0	4135247	intron_variant	0	0.43	6e-22	21.2218		9.63	z-score increase	Affymetrix [4312306] (imputed)	N
8	rs4518111	3	12396588	rs4135247	2021-02-19	33547301	Chen VL	2021-02-05	Nat Commun	www.ncbi.nlm.nih.gov/pubmed/33547301	Genome-wide association study of serum liver enzymes implicates diverse metabolic and liver pathology.	Aspartate aminotransferase levels	389,565 European ancestry individuals	134,182 East Asian ancestry individuals	3p25.2	PPARG	PPARG			ENSG00000132170	NA	NA	rs4135247-G	rs4135247	0	4135247	intron_variant	0	0.43	9e-11	10.0458		6.49	z-score increase	Affymetrix [4314223] (imputed)	N
8	rs4518111	3	12396588	rs4135247	2021-02-19	33547301	Chen VL	2021-02-05	Nat Commun	www.ncbi.nlm.nih.gov/pubmed/33547301	Genome-wide association study of serum liver enzymes implicates diverse metabolic and liver pathology.	Serum alkaline phosphatase levels	390,964 European ancestry individuals	105,030 East Asian ancestry individuals	3p25.2	PPARG	PPARG			ENSG00000132170	NA	NA	rs4135247-G	rs4135247	0	4135247	intron_variant	0	0.43	1e-08	8		5.72	z-score increase	Affymetrix [4311822] (imputed)	N
8	rs4518111	3	12396588	rs4135247	2020-12-14	32042192	Ruth KS	2020-02-10	Nat Med	www.ncbi.nlm.nih.gov/pubmed/32042192	Using human genetics to understand the disease impacts of testosterone in men and women.	Bioavailable testosterone levels	188,507 European ancestry women	NA	3p25.2	NR	PPARG			ENSG00000132170	NA	NA	rs4135247-G	rs4135247	0	4135247	intron_variant	0	0.433284	1e-08	8		0.0153765	[0.01-0.02] unit increase	Affymetrix [16585745] (imputed)	N
8	rs4518111	3	12396588	rs4135247	2022-10-24	34321204	Harrison S	2021-07-28	Sci Adv	www.ncbi.nlm.nih.gov/pubmed/34321204	Testosterone and socioeconomic position: Mendelian randomization in 306,248 men and women in UK Biobank.	Sex hormone-binding globulin levels	148,248 British ancestry men	NA	3p25.2		PPARG			ENSG00000132170	NA	NA	rs4135247-A	rs4135247	0	4135247	intron_variant	0	0.57	3e-10	9.52288		0.5	[0.34-0.66] nmol/L increase	Affymetrix [NR] (imputed)	N
8	rs4518111	3	12396588	rs4135247	2022-10-24	34321204	Harrison S	2021-07-28	Sci Adv	www.ncbi.nlm.nih.gov/pubmed/34321204	Testosterone and socioeconomic position: Mendelian randomization in 306,248 men and women in UK Biobank.	Sex hormone-binding globulin levels	104,632 British ancestry post-menopausal women	NA	3p25.2		PPARG			ENSG00000132170	NA	NA	rs4135247-A	rs4135247	0	4135247	intron_variant	0	0.56	2e-08	7.69897		0.93	[0.61-1.25] nmol/L increase	Affymetrix [NR] (imputed)	N
8	rs4518111	3	12396588	rs4135247	2022-09-13	35771237	Liu Q	2022-06-30	Diabetologia	www.ncbi.nlm.nih.gov/pubmed/35771237	A genome-wide cross-trait analysis identifies shared loci and causal relationships of type 2 diabetes and glycaemic traits with polycystic ovary syndrome.	Fasting insulin (adjusted for BMI) or polycystic ovary syndrome (pleiotropy)	upto 20,000 European ancestry individuals with fasting insulin, upto 10,074 polycystic ovary syndrome European ancestry cases, upto 103,164 polycystic ovary syndrome European ancestry controls without polycystic ovary syndrome	NA	3p25.2		PPARG			ENSG00000132170	NA	NA	rs4135247-A	rs4135247	0	4135247	intron_variant	0	0.56	6e-09	8.22185		NA		NR [NR]	N
8	rs4518111	3	12396588	rs4135247	2021-08-24	34021172	Christakoudi S	2021-05-21	Sci Rep	www.ncbi.nlm.nih.gov/pubmed/34021172	GWAS of allometric body-shape indices in UK Biobank identifies loci suggesting associations with morphogenesis, organogenesis, adrenal cell renewal and cancer.	Waist-to-hip ratio adjusted for BMI	219,872 British ancestry women	NA	3p25.2	PPARG	PPARG			ENSG00000132170	NA	NA	rs4135247-G	rs4135247	0	4135247	intron_variant	0	NR	1e-09	9		0.0173369	[0.012-0.023] unit increase	Affymetrix [319769] (imputed)	N
8	rs4518111	3	12396588	rs4135247	2021-08-24	34021172	Christakoudi S	2021-05-21	Sci Rep	www.ncbi.nlm.nih.gov/pubmed/34021172	GWAS of allometric body-shape indices in UK Biobank identifies loci suggesting associations with morphogenesis, organogenesis, adrenal cell renewal and cancer.	Waist-hip index	219,872 British ancestry women	NA	3p25.2	PPARG	PPARG			ENSG00000132170	NA	NA	rs4135247-G	rs4135247	0	4135247	intron_variant	0	NR	9e-10	9.04576		0.0174435	[0.012-0.023] unit increase	Affymetrix [319769] (imputed)	N
8	rs4518111	3	12396588	rs4135247	2021-08-24	34021172	Christakoudi S	2021-05-21	Sci Rep	www.ncbi.nlm.nih.gov/pubmed/34021172	GWAS of allometric body-shape indices in UK Biobank identifies loci suggesting associations with morphogenesis, organogenesis, adrenal cell renewal and cancer.	Hip circumference adjusted for BMI	219,872 British ancestry women	NA	3p25.2	PPARG	PPARG			ENSG00000132170	NA	NA	rs4135247-G	rs4135247	0	4135247	intron_variant	0	NR	4e-11	10.3979		0.0187893	[0.013-0.024] unit decrease	Affymetrix [321016] (imputed)	N
8	rs4518111	3	12396588	rs4135247	2021-12-14	34594039	Sakaue S	2021-09-30	Nat Genet	www.ncbi.nlm.nih.gov/pubmed/34594039	A cross-population atlas of genetic associations for 220 human phenotypes.	Aspartate aminotransferase levels	342,990 European ancestry individuals, 150,068 East Asian ancestry individuals	NA	3p25.2		PPARG			ENSG00000132170	NA	NA	rs4135247-A	rs4135247	0	4135247	intron_variant	0	NR	1e-15	15		0.0155	[0.012-0.019] unit decrease	Affymetrix, Illumina [20538469] (imputed)	N
8	rs4518111	3	12396588	rs4135247	2021-12-14	34594039	Sakaue S	2021-09-30	Nat Genet	www.ncbi.nlm.nih.gov/pubmed/34594039	A cross-population atlas of genetic associations for 220 human phenotypes.	Alanine aminotransferase levels	344,136 European ancestry individuals, 150,545 East Asian ancestry individuals	NA	3p25.2		PPARG			ENSG00000132170	NA	NA	rs4135247-A	rs4135247	0	4135247	intron_variant	0	NR	3e-28	27.5229		0.0207	[0.017-0.024] unit decrease	Affymetrix, Illumina [20538387] (imputed)	N
8	rs2938388	3	12412115	rs2921188	2021-08-24	34021172	Christakoudi S	2021-05-21	Sci Rep	www.ncbi.nlm.nih.gov/pubmed/34021172	GWAS of allometric body-shape indices in UK Biobank identifies loci suggesting associations with morphogenesis, organogenesis, adrenal cell renewal and cancer.	Hip index	219,872 British ancestry women	NA	3p25.2	PPARG	PPARG			ENSG00000132170	NA	NA	rs2921188-G	rs2921188	0	2921188	intron_variant	0	NR	7e-16	15.1549		0.0248488	[0.019-0.031] unit increase	Affymetrix [321788] (imputed)	N
8	rs2938388	3	12412115	rs2921188	2021-08-24	34021172	Christakoudi S	2021-05-21	Sci Rep	www.ncbi.nlm.nih.gov/pubmed/34021172	GWAS of allometric body-shape indices in UK Biobank identifies loci suggesting associations with morphogenesis, organogenesis, adrenal cell renewal and cancer.	Hip circumference adjusted for BMI	219,872 British ancestry women	NA	3p25.2	PPARG	PPARG			ENSG00000132170	NA	NA	rs2921188-G	rs2921188	0	2921188	intron_variant	0	NR	4e-10	9.39794		0.0185486	[0.013-0.024] unit increase	Affymetrix [321016] (imputed)	N
8	rs2938388	3	12437978	rs2938388	2021-08-24	34021172	Christakoudi S	2021-05-21	Sci Rep	www.ncbi.nlm.nih.gov/pubmed/34021172	GWAS of allometric body-shape indices in UK Biobank identifies loci suggesting associations with morphogenesis, organogenesis, adrenal cell renewal and cancer.	A body shape index	219,872 British ancestry women	NA	3p25.2	PPARG	PPARG			ENSG00000132170	NA	NA	rs2938388-A	rs2938388	0	2938388	intron_variant	0	NR	9e-10	9.04576		0.0183819	[0.013-0.024] unit decrease	Affymetrix [321169] (imputed)	N
8	rs2938388	3	12437978	rs2938388	2021-08-24	34021172	Christakoudi S	2021-05-21	Sci Rep	www.ncbi.nlm.nih.gov/pubmed/34021172	GWAS of allometric body-shape indices in UK Biobank identifies loci suggesting associations with morphogenesis, organogenesis, adrenal cell renewal and cancer.	Waist circumference adjusted for body mass index	219,872 British ancestry women	NA	3p25.2	PPARG	PPARG			ENSG00000132170	NA	NA	rs2938388-A	rs2938388	0	2938388	intron_variant	0	NR	6e-11	10.2218		0.0195904	[0.014-0.025] unit decrease	Affymetrix [321114] (imputed)	N
8	rs2938388	3	12437978	rs2938388	2021-08-24	34021172	Christakoudi S	2021-05-21	Sci Rep	www.ncbi.nlm.nih.gov/pubmed/34021172	GWAS of allometric body-shape indices in UK Biobank identifies loci suggesting associations with morphogenesis, organogenesis, adrenal cell renewal and cancer.	Waist-to-hip ratio adjusted for BMI	219,872 British ancestry women	NA	3p25.2	PPARG	PPARG			ENSG00000132170	NA	NA	rs2938388-A	rs2938388	0	2938388	intron_variant	0	NR	6e-22	21.2218		0.028576	[0.023-0.034] unit decrease	Affymetrix [319769] (imputed)	N
8	rs2938388	3	12437978	rs2938388	2021-08-24	34021172	Christakoudi S	2021-05-21	Sci Rep	www.ncbi.nlm.nih.gov/pubmed/34021172	GWAS of allometric body-shape indices in UK Biobank identifies loci suggesting associations with morphogenesis, organogenesis, adrenal cell renewal and cancer.	Waist-hip index	219,872 British ancestry women	NA	3p25.2	PPARG	PPARG			ENSG00000132170	NA	NA	rs2938388-A	rs2938388	0	2938388	intron_variant	0	NR	2e-22	21.699		0.0289499	[0.023-0.035] unit decrease	Affymetrix [319769] (imputed)	N
8	rs2959272	3	12441507	rs2921193	2021-06-29	33462484	Sinnott-Armstrong N	2021-01-18	Nat Genet	www.ncbi.nlm.nih.gov/pubmed/33462484	Genetics of 35 blood and urine biomarkers in the UK Biobank.	Insulin-like growth factor 1 levels	340,567 European ancestry individuals, 5,974 African ancestry individuals, 7,283 South Asian ancestry individuals	NA	3p25.2	NR	PPARG			ENSG00000132170	NA	NA	rs2921193-A	rs2921193	0	2921193	intron_variant	0	NR	3e-09	8.52288		0.0142	[0.0095-0.0189] unit increase	Affymetrix [9000000] (imputed)	N
8	rs2959272	3	12441507	rs2921193	2021-08-24	34021172	Christakoudi S	2021-05-21	Sci Rep	www.ncbi.nlm.nih.gov/pubmed/34021172	GWAS of allometric body-shape indices in UK Biobank identifies loci suggesting associations with morphogenesis, organogenesis, adrenal cell renewal and cancer.	Waist-to-hip ratio adjusted for BMI	219,872 British ancestry women	NA	3p25.2	PPARG	PPARG			ENSG00000132170	NA	NA	rs2921193-A	rs2921193	0	2921193	intron_variant	0	NR	7e-14	13.1549		0.0210844	[0.016-0.027] unit increase	Affymetrix [319769] (imputed)	N
8	rs2959272	3	12441507	rs2921193	2021-08-24	34021172	Christakoudi S	2021-05-21	Sci Rep	www.ncbi.nlm.nih.gov/pubmed/34021172	GWAS of allometric body-shape indices in UK Biobank identifies loci suggesting associations with morphogenesis, organogenesis, adrenal cell renewal and cancer.	Waist-hip index	219,872 British ancestry women	NA	3p25.2	PPARG	PPARG			ENSG00000132170	NA	NA	rs2921193-A	rs2921193	0	2921193	intron_variant	0	NR	4e-14	13.3979		0.0213167	[0.016-0.027] unit increase	Affymetrix [319769] (imputed)	N
8	rs2959273	3	12445807	rs1151996	2022-11-17	34887591	Graham SE	2021-12-09	Nature	www.ncbi.nlm.nih.gov/pubmed/34887591	The power of genetic diversity in genome-wide association studies of lipids.	Non-HDL cholesterol levels	40,963 South Asian ancestry individuals, 48,057 Hispanic individuals, 99,432 Admixed African or African ancestry individuals, 146,492 East Asian ancestry individuals, 1,320,016 European ancestry individuals	NA	3p25.2		PPARG			ENSG00000132170	NA	NA	rs1151996-?	rs1151996	0	1151996	intron_variant	0	NR	3e-36	35.5229		NA		NR [52000000] (imputed)	N
8	rs2959273	3	12445807	rs1151996	2022-11-17	34887591	Graham SE	2021-12-09	Nature	www.ncbi.nlm.nih.gov/pubmed/34887591	The power of genetic diversity in genome-wide association studies of lipids.	Non-HDL cholesterol levels	1,320,016 European ancestry individuals	NA	3p25.2		PPARG			ENSG00000132170	NA	NA	rs1151996-C	rs1151996	0	1151996	intron_variant	0	0.373135	1e-30	30		0.022715	[0.019-0.026] unit decrease	NR [52000000] (imputed)	N
8	rs2959273	3	12450093	rs1699337	2016-07-08	25961943	Surakka I	2015-05-11	Nat Genet	www.ncbi.nlm.nih.gov/pubmed/25961943	The impact of low-frequency and rare variants on lipid levels.	Cholesterol, total	up to 62,166 European ancestry individuals	NA	3p25.2	PPARG	PPARG			ENSG00000132170	NA	NA	rs1699337-G	rs1699337	0	1699337	intron_variant	0	0.65	9e-12	11.0458		0.043	[0.031-0.055] s.d. increase	Affymetrix, Illumina, Perlegen [up to 9657952] (imputed)	N
8	rs2959273	3	12450093	rs1699337	2019-02-14	29507422	Hoffmann TJ	2018-03-05	Nat Genet	www.ncbi.nlm.nih.gov/pubmed/29507422	A large electronic-health-record-based genome-wide study of serum lipids.	Total cholesterol levels	76,627 European ancestry individuals, 7,795 Hispanic individuals, 6,855 East Asian ancestry individuals, 2,958 African American individuals, 439 South Asian ancestry individuals	NA	3p25.2	NR	PPARG			ENSG00000132170	NA	NA	rs1699337-G	rs1699337	0	1699337	intron_variant	0	0.682	7e-06	5.1549	(EA)	0.023	unit increase	Affymetrix [at least 7091467] (imputed)	N
8	rs2959273	3	12450093	rs1699337	2019-02-14	29507422	Hoffmann TJ	2018-03-05	Nat Genet	www.ncbi.nlm.nih.gov/pubmed/29507422	A large electronic-health-record-based genome-wide study of serum lipids.	Total cholesterol levels	76,627 European ancestry individuals, 7,795 Hispanic individuals, 6,855 East Asian ancestry individuals, 2,958 African American individuals, 439 South Asian ancestry individuals	NA	3p25.2	NR	PPARG			ENSG00000132170	NA	NA	rs1699337-G	rs1699337	0	1699337	intron_variant	0	NR	3e-07	6.52288		0.024	unit increase	Affymetrix [at least 7091467] (imputed)	N
8	rs28595399	3	12488882	rs4684854	2015-04-22	23754948	Randall JC	2013-06-06	PLoS Genet	www.ncbi.nlm.nih.gov/pubmed/23754948	Sex-stratified genome-wide association studies including 270,000 individuals show sexual dimorphism in genetic loci for anthropometric traits.	Sexual dimorphism in anthropometric traits	up to 60,586 European ancestry males, up to 73,137 European ancestry females	up to 62,395 European ancestry males, up to 74,657 European ancestry females	3p25.2	PPARG	PPARG - TSEN2	ENSG00000132170	ENSG00000154743		13027	37038	rs4684854-C	rs4684854	0	4684854	intergenic_variant	1		4e-06	5.39794	(WHRadjBMI, women)	NA		Affymetrix, Illumina [2846694] (imputed)	N
8	rs28595399	3	12489342	rs17819328	2017-08-10	28443625	Justice AE	2017-04-26	Nat Commun	www.ncbi.nlm.nih.gov/pubmed/28443625	Genome-wide meta-analysis of 241,258 adults accounting for smoking behaviour identifies novel loci for obesity traits.	Waist-to-hip ratio adjusted for BMI (joint analysis main effects and smoking interaction)	95,362 European ancestry women, 62,085 European ancestry men, 5,829 European ancestry individuals, 10,500 African American/Afro-Caribbean ancestry women, 2,706 African American/Afro-Caribbean ancestry men, 1,030 Indian Asian ancestry women, 7,648 Indian Asian ancestry men, 1,793 Filipino ancestry women, 2,944 Hispanic/Latino ancestry women, 1,764 Hispanic/Latino ancestry men	21,496 European ancestry women, 24,385 European ancestry men, 118,364 European ancestry individuals, 2,326 African American/Afro-Caribbean ancestry women, 855 African American/Afro-Caribbean ancestry men	3p25.2	PPARG	PPARG - TSEN2	ENSG00000132170	ENSG00000154743		13487	36578	rs17819328-T	rs17819328	0	17819328	intergenic_variant	1	0.5694	6e-06	5.22185	(women)	NA		Affymetrix, Illumina, Perlegen [up to 2800000] (imputed)	N
8	rs28595399	3	12489342	rs17819328	2017-08-10	28443625	Justice AE	2017-04-26	Nat Commun	www.ncbi.nlm.nih.gov/pubmed/28443625	Genome-wide meta-analysis of 241,258 adults accounting for smoking behaviour identifies novel loci for obesity traits.	Waist-to-hip ratio adjusted for BMI (adjusted for smoking behaviour)	95,362 European ancestry women, 62,085 European ancestry men, 5,829 European ancestry individuals, 10,500 African American/Afro-Caribbean ancestry women, 2,706 African American/Afro-Caribbean ancestry men, 1,030 Indian Asian ancestry women, 7,648 Indian Asian ancestry men, 1,793 Filipino ancestry women, 2,944 Hispanic/Latino ancestry women, 1,764 Hispanic/Latino ancestry men	21,496 European ancestry women, 24,385 European ancestry men, 118,364 European ancestry individuals, 2,326 African American/Afro-Caribbean ancestry women, 855 African American/Afro-Caribbean ancestry men	3p25.2	PPARG	PPARG - TSEN2	ENSG00000132170	ENSG00000154743		13487	36578	rs17819328-T	rs17819328	0	17819328	intergenic_variant	1	0.5694	9e-10	9.04576	(women)	0.0294	[0.02-0.039] unit decrease	Affymetrix, Illumina, Perlegen [up to 2800000] (imputed)	N
8	rs28595399	3	12489342	rs17819328	2017-08-10	28443625	Justice AE	2017-04-26	Nat Commun	www.ncbi.nlm.nih.gov/pubmed/28443625	Genome-wide meta-analysis of 241,258 adults accounting for smoking behaviour identifies novel loci for obesity traits.	Waist-to-hip ratio adjusted for BMI (adjusted for smoking behaviour)	95,362 European ancestry women, 62,085 European ancestry men, 5,829 European ancestry individuals, 10,500 African American/Afro-Caribbean ancestry women, 2,706 African American/Afro-Caribbean ancestry men, 1,030 Indian Asian ancestry women, 7,648 Indian Asian ancestry men, 1,793 Filipino ancestry women, 2,944 Hispanic/Latino ancestry women, 1,764 Hispanic/Latino ancestry men	21,496 European ancestry women, 24,385 European ancestry men, 118,364 European ancestry individuals, 2,326 African American/Afro-Caribbean ancestry women, 855 African American/Afro-Caribbean ancestry men	3p25.2	PPARG	PPARG - TSEN2	ENSG00000132170	ENSG00000154743		13487	36578	rs17819328-T	rs17819328	0	17819328	intergenic_variant	1	0.5694	6e-07	6.22185		0.0181	[0.011-0.025] unit decrease	Affymetrix, Illumina, Perlegen [up to 2800000] (imputed)	N
8	rs28595399	3	12489342	rs17819328	2020-01-08	30297969	Mahajan A	2018-10-08	Nat Genet	www.ncbi.nlm.nih.gov/pubmed/30297969	Fine-mapping type 2 diabetes loci to single-variant resolution using high-density imputation and islet-specific epigenome maps.	Type 2 diabetes	74,124 European ancestry cases, 824,006 European ancestry controls	NA	3p25.2	PPARG	PPARG - TSEN2	ENSG00000132170	ENSG00000154743		13487	36578	rs17819328-G	rs17819328	0	17819328	intergenic_variant	1	0.4249	5e-16	15.301		1.06	[1.04-1.07]	Affymetrix, Illumina [~ 27000000] (imputed)	N
8	rs28595399	3	12489342	rs17819328	2016-02-04	25673412	Shungin D	2015-02-12	Nature	www.ncbi.nlm.nih.gov/pubmed/25673412	New genetic loci link adipose and insulin biology to body fat distribution.	Waist-to-hip ratio adjusted for body mass index	up to 56,910 European ancestry men, up to 86,570 European ancestry women	up to 36,570 European ancestry men, 30,172 European ancestry women, 915 Filipino ancestry men, 735 Filipino ancestry women, 2,351 African American/Afro-Caribbean ancestry men, 6,258 African American/Afro-Caribbean ancestry women, 2,285 South Asian ancestry men, 506 South Asian ancestry women, 195 Seychellois ancestry men, 266 Seychellois ancestry women	3p25.2	PPARG	PPARG - TSEN2	ENSG00000132170	ENSG00000154743		13487	36578	rs17819328-G	rs17819328	0	17819328	intergenic_variant	1	0.4318	5e-14	13.301	(EA, women)	0.0352	[0.026-0.044] unit increase	Affymetrix, Illumina, Perlegen [up to 2542447] (imputed)	N
8	rs28595399	3	12489342	rs17819328	2016-02-04	25673412	Shungin D	2015-02-12	Nature	www.ncbi.nlm.nih.gov/pubmed/25673412	New genetic loci link adipose and insulin biology to body fat distribution.	Waist-to-hip ratio adjusted for body mass index	up to 56,910 European ancestry men, up to 86,570 European ancestry women	up to 36,570 European ancestry men, 30,172 European ancestry women, 915 Filipino ancestry men, 735 Filipino ancestry women, 2,351 African American/Afro-Caribbean ancestry men, 6,258 African American/Afro-Caribbean ancestry women, 2,285 South Asian ancestry men, 506 South Asian ancestry women, 195 Seychellois ancestry men, 266 Seychellois ancestry women	3p25.2	PPARG	PPARG - TSEN2	ENSG00000132170	ENSG00000154743		13487	36578	rs17819328-G	rs17819328	0	17819328	intergenic_variant	1	0.4317	2e-09	8.69897	(EA)	0.0208	[0.014-0.028] unit increase	Affymetrix, Illumina, Perlegen [up to 2542447] (imputed)	N
8	rs28595399	3	12489342	rs17819328	2016-02-04	25673412	Shungin D	2015-02-12	Nature	www.ncbi.nlm.nih.gov/pubmed/25673412	New genetic loci link adipose and insulin biology to body fat distribution.	Waist-to-hip ratio adjusted for body mass index	up to 56,910 European ancestry men, up to 86,570 European ancestry women	up to 36,570 European ancestry men, 30,172 European ancestry women, 915 Filipino ancestry men, 735 Filipino ancestry women, 2,351 African American/Afro-Caribbean ancestry men, 6,258 African American/Afro-Caribbean ancestry women, 2,285 South Asian ancestry men, 506 South Asian ancestry women, 195 Seychellois ancestry men, 266 Seychellois ancestry women	3p25.2	PPARG	PPARG - TSEN2	ENSG00000132170	ENSG00000154743		13487	36578	rs17819328-G	rs17819328	0	17819328	intergenic_variant	1	0.4277	4e-14	13.3979	(women)	0.0348	[0.026-0.044] unit increase	Affymetrix, Illumina, Perlegen [up to 2542447] (imputed)	N
8	rs28595399	3	12489342	rs17819328	2016-02-04	25673412	Shungin D	2015-02-12	Nature	www.ncbi.nlm.nih.gov/pubmed/25673412	New genetic loci link adipose and insulin biology to body fat distribution.	Waist-to-hip ratio adjusted for body mass index	up to 56,910 European ancestry men, up to 86,570 European ancestry women	up to 36,570 European ancestry men, 30,172 European ancestry women, 915 Filipino ancestry men, 735 Filipino ancestry women, 2,351 African American/Afro-Caribbean ancestry men, 6,258 African American/Afro-Caribbean ancestry women, 2,285 South Asian ancestry men, 506 South Asian ancestry women, 195 Seychellois ancestry men, 266 Seychellois ancestry women	3p25.2	PPARG	PPARG - TSEN2	ENSG00000132170	ENSG00000154743		13487	36578	rs17819328-G	rs17819328	0	17819328	intergenic_variant	1	0.4302	6e-10	9.22185		0.0211	[0.014-0.028] unit increase	Affymetrix, Illumina, Perlegen [up to 2542447] (imputed)	N
8	rs28595399	3	12489342	rs17819328	2017-05-23	25673412	Shungin D	2015-02-12	Nature	www.ncbi.nlm.nih.gov/pubmed/25673412	New genetic loci link adipose and insulin biology to body fat distribution.	Waist-hip ratio	up to 56,910 European ancestry men, up to 86,570 European ancestry women	up to 36,570 European ancestry men, 30,172 European ancestry women, 915 Filipino ancestry men, 735 Filipino ancestry women, 2,351 African American/Afro-Caribbean ancestry men, 6,258 African American/Afro-Caribbean ancestry women, 2,285 South Asian ancestry men, 506 South Asian ancestry women, 195 Seychellois ancestry men, 266 Seychellois ancestry women	3p25.2	PPARG	PPARG - TSEN2	ENSG00000132170	ENSG00000154743		13487	36578	rs17819328-T	rs17819328	0	17819328	intergenic_variant	1	0.568	2e-12	11.699	(EA, women)	0.0321	[0.023-0.041] unit decrease	Affymetrix, Illumina, Perlegen [up to 2542447] (imputed)	N
8	rs28595399	3	12489342	rs17819328	2017-05-23	25673412	Shungin D	2015-02-12	Nature	www.ncbi.nlm.nih.gov/pubmed/25673412	New genetic loci link adipose and insulin biology to body fat distribution.	Waist-hip ratio	up to 56,910 European ancestry men, up to 86,570 European ancestry women	up to 36,570 European ancestry men, 30,172 European ancestry women, 915 Filipino ancestry men, 735 Filipino ancestry women, 2,351 African American/Afro-Caribbean ancestry men, 6,258 African American/Afro-Caribbean ancestry women, 2,285 South Asian ancestry men, 506 South Asian ancestry women, 195 Seychellois ancestry men, 266 Seychellois ancestry women	3p25.2	PPARG	PPARG - TSEN2	ENSG00000132170	ENSG00000154743		13487	36578	rs17819328-T	rs17819328	0	17819328	intergenic_variant	1	0.568	2e-06	5.69897	(EA)	0.0163	[0.0094-0.0232] unit decrease	Affymetrix, Illumina, Perlegen [up to 2542447] (imputed)	N
8	rs28595399	3	12489342	rs17819328	2017-05-23	25673412	Shungin D	2015-02-12	Nature	www.ncbi.nlm.nih.gov/pubmed/25673412	New genetic loci link adipose and insulin biology to body fat distribution.	Hip circumference adjusted for BMI	up to 56,910 European ancestry men, up to 86,570 European ancestry women	up to 36,570 European ancestry men, 30,172 European ancestry women, 915 Filipino ancestry men, 735 Filipino ancestry women, 2,351 African American/Afro-Caribbean ancestry men, 6,258 African American/Afro-Caribbean ancestry women, 2,285 South Asian ancestry men, 506 South Asian ancestry women, 195 Seychellois ancestry men, 266 Seychellois ancestry women	3p25.2	PPARG	PPARG - TSEN2	ENSG00000132170	ENSG00000154743		13487	36578	rs17819328-T	rs17819328	0	17819328	intergenic_variant	1	0.5686	9e-10	9.04576	(EA)	0.0227	[0.015-0.03] unit increase	Affymetrix, Illumina, Perlegen [up to 2542447] (imputed)	N
8	rs28595399	3	12489342	rs17819328	2017-05-23	25673412	Shungin D	2015-02-12	Nature	www.ncbi.nlm.nih.gov/pubmed/25673412	New genetic loci link adipose and insulin biology to body fat distribution.	Hip circumference adjusted for BMI	up to 56,910 European ancestry men, up to 86,570 European ancestry women	up to 36,570 European ancestry men, 30,172 European ancestry women, 915 Filipino ancestry men, 735 Filipino ancestry women, 2,351 African American/Afro-Caribbean ancestry men, 6,258 African American/Afro-Caribbean ancestry women, 2,285 South Asian ancestry men, 506 South Asian ancestry women, 195 Seychellois ancestry men, 266 Seychellois ancestry women	3p25.2	PPARG	PPARG - TSEN2	ENSG00000132170	ENSG00000154743		13487	36578	rs17819328-T	rs17819328	0	17819328	intergenic_variant	1	0.5686	2e-10	9.69897	(EA, women)	0.03	[0.021-0.039] unit increase	Affymetrix, Illumina, Perlegen [up to 2542447] (imputed)	N
8	rs28595399	3	12489342	rs17819328	2017-03-31	27694959	Bonder MJ	2016-10-03	Nat Genet	www.ncbi.nlm.nih.gov/pubmed/27694959	The effect of host genetics on the gut microbiome.	Gut microbiota (functional units)	984 European ancestry individuals	530 European ancestry individuals	3p25.2	PPARG	PPARG - TSEN2	ENSG00000132170	ENSG00000154743		13487	36578	rs17819328-G	rs17819328	0	17819328	intergenic_variant	1	NR	5e-06	5.30103	(PWY-6353_purine_nucleotides_degradation_II_(aerobic))	4.56501	Z-score increase	Illumina [8100000] (imputed)	N
8	rs28595399	3	12489342	rs17819328	2018-07-24	26426971	Winkler TW	2015-10-01	PLoS Genet	www.ncbi.nlm.nih.gov/pubmed/26426971	The Influence of Age and Sex on Genetic Associations with Adult Body Size and Shape: A Large-Scale Genome-Wide Interaction Study.	Waist-to-hip ratio adjusted for BMI (age <50)	up to 43,776 European ancestry men, up to 50,526 European ancestry women	NA	3p25.2	PPARG, TSEN2, RAF1, TMEM40, IQSEC1, SYN2, TIMP4, LOC100129480, CAND2, MKRN2, RPL32, SNORA7A	PPARG - TSEN2	ENSG00000132170	ENSG00000154743		13487	36578	rs17819328-G	rs17819328	0	17819328	intergenic_variant	1	0.43	9e-06	5.04576	(women)	0.035	unit increase	Affymetrix, Illumina, Perlegen [up to 2800000] (imputed)	N
8	rs28595399	3	12489342	rs17819328	2018-07-24	26426971	Winkler TW	2015-10-01	PLoS Genet	www.ncbi.nlm.nih.gov/pubmed/26426971	The Influence of Age and Sex on Genetic Associations with Adult Body Size and Shape: A Large-Scale Genome-Wide Interaction Study.	Waist-to-hip ratio adjusted for BMI (age >50)	up to 69,944 European ancestry men, up to 88,129 European ancestry women	NA	3p25.2	PPARG, TSEN2, RAF1, TMEM40, IQSEC1, SYN2, TIMP4, LOC100129480, CAND2, MKRN2, RPL32, SNORA7A	PPARG - TSEN2	ENSG00000132170	ENSG00000154743		13487	36578	rs17819328-G	rs17819328	0	17819328	intergenic_variant	1	0.43114	2e-06	5.69897	(women)	0.0288	unit increase	Affymetrix, Illumina, Perlegen [up to 2800000] (imputed)	N
8	rs28595399	3	12489342	rs17819328	2018-07-24	26426971	Winkler TW	2015-10-01	PLoS Genet	www.ncbi.nlm.nih.gov/pubmed/26426971	The Influence of Age and Sex on Genetic Associations with Adult Body Size and Shape: A Large-Scale Genome-Wide Interaction Study.	Waist-to-hip ratio adjusted for BMI	up to 113,720 European ancestry men, up to 138,655 European ancestry women	NA	3p25.2	PPARG, TSEN2, RAF1, TMEM40, IQSEC1, SYN2, TIMP4, LOC100129480, CAND2, MKRN2, RPL32, SNORA7A	PPARG - TSEN2	ENSG00000132170	ENSG00000154743		13487	36578	rs17819328-G	rs17819328	0	17819328	intergenic_variant	1	0.43114	1e-07	7		0.0288	unit increase	Affymetrix, Illumina, Perlegen [up to 2800000] (imputed)	N
8	rs28595399	3	12489342	rs17819328	2018-07-24	26426971	Winkler TW	2015-10-01	PLoS Genet	www.ncbi.nlm.nih.gov/pubmed/26426971	The Influence of Age and Sex on Genetic Associations with Adult Body Size and Shape: A Large-Scale Genome-Wide Interaction Study.	Waist-to-hip ratio adjusted for BMI	up to 113,720 European ancestry men, up to 138,655 European ancestry women	NA	3p25.2	NR	PPARG - TSEN2	ENSG00000132170	ENSG00000154743		13487	36578	rs17819328-T	rs17819328	0	17819328	intergenic_variant	1	0.568867	1e-07	7		0.0184192	unit decrease	Affymetrix, Illumina, Perlegen [up to 2800000] (imputed)	N
8	rs28595399	3	12489342	rs17819328	2018-07-24	26426971	Winkler TW	2015-10-01	PLoS Genet	www.ncbi.nlm.nih.gov/pubmed/26426971	The Influence of Age and Sex on Genetic Associations with Adult Body Size and Shape: A Large-Scale Genome-Wide Interaction Study.	Waist-to-hip ratio adjusted for BMI x sex x age interaction (4df test)	up to 43,776 European ancestry men aged <50, up to 50,526 European ancestry women aged <50, up to 69,944 European ancestry men aged >50, up to 88,129 European ancestry women aged >50	NA	3p25.2	PPARG, TSEN2, RAF1, TMEM40, IQSEC1, SYN2, TIMP4, LOC100129480, CAND2, MKRN2, RPL32, SNORA7A	PPARG - TSEN2	ENSG00000132170	ENSG00000154743		13487	36578	rs17819328-G	rs17819328	0	17819328	intergenic_variant	1	0.43114	9e-09	8.04576		NA		Affymetrix, Illumina, Perlegen [up to 2800000] (imputed)	N
8	rs28595399	3	12489342	rs17819328	2017-08-10	28443625	Justice AE	2017-04-26	Nat Commun	www.ncbi.nlm.nih.gov/pubmed/28443625	Genome-wide meta-analysis of 241,258 adults accounting for smoking behaviour identifies novel loci for obesity traits.	Waist-to-hip ratio adjusted for BMI in non-smokers	75,379 European ancestry women, 45,811 European ancestry men, 4,856 European ancestry individuals, 8,799 African American/Afro-Caribbean ancestry women, 1,803 African American/Afro-Caribbean ancestry men, 1,020 Indian Asian ancestry women, 6,691 Indian Asian ancestry men, 1,526 Filipino ancestry women, 2,469 Hispanic/Latino ancestry women, 1,318 Hispanic/Latino ancestry men	16,011 European ancestry women, 17,912 European ancestry men, 105,218 European ancestry individuals, 2,073 African American/Afro-Caribbean ancestry women, 647 African American/Afro-Caribbean ancestry men	3p25.2	PPARG	PPARG - TSEN2	ENSG00000132170	ENSG00000154743		13487	36578	rs17819328-T	rs17819328	0	17819328	intergenic_variant	1	0.5694	2e-06	5.69897	(women)	0.0162	[0.0095-0.0229] unit decrease	Affymetrix, Illumina, Perlegen [up to 2800000] (imputed)	N
8	rs28595399	3	12489342	rs17819328	2017-08-18	28448500	Graff M	2017-04-27	PLoS Genet	www.ncbi.nlm.nih.gov/pubmed/28448500	Genome-wide physical activity interactions in adiposity - A meta-analysis of 200,452 adults.	Waist-to-hip ratio adjusted for BMI (joint analysis for main effect and physical activity interaction)	2,518 African American women, 83,707 European ancestry women, 1,773 Filipino ancestry women, 1,030 Indian ancestry women, 1,457 African American men, 52,993 European ancestry men, 7,648 Indian ancestry men, 5,527 European ancestry individuals	6,244 African American women, 17,531 European ancestry women, 329 African American men, 19,956 European ancestry men	3p25.2	PPARG	PPARG - TSEN2	ENSG00000132170	ENSG00000154743		13487	36578	rs17819328-?	rs17819328	0	17819328	intergenic_variant	1	0.4318	6e-06	5.22185		NA		Affymetrix, Illumina, Perlegen [~ 2500000] (imputed)	N
8	rs28595399	3	12489342	rs17819328	2017-08-18	28448500	Graff M	2017-04-27	PLoS Genet	www.ncbi.nlm.nih.gov/pubmed/28448500	Genome-wide physical activity interactions in adiposity - A meta-analysis of 200,452 adults.	Waist-to-hip ratio adjusted for BMI (joint analysis for main effect and physical activity interaction)	2,518 African American women, 83,707 European ancestry women, 1,773 Filipino ancestry women, 1,030 Indian ancestry women, 1,457 African American men, 52,993 European ancestry men, 7,648 Indian ancestry men, 5,527 European ancestry individuals	6,244 African American women, 17,531 European ancestry women, 329 African American men, 19,956 European ancestry men	3p25.2	PPARG	PPARG - TSEN2	ENSG00000132170	ENSG00000154743		13487	36578	rs17819328-?	rs17819328	0	17819328	intergenic_variant	1	0.4318	6e-07	6.22185	(women)	NA		Affymetrix, Illumina, Perlegen [~ 2500000] (imputed)	N
8	rs28595399	3	12489342	rs17819328	2019-09-22	30575882	Lotta LA	2018-12-01	JAMA	www.ncbi.nlm.nih.gov/pubmed/30575882	Association of Genetic Variants Related to Gluteofemoral vs Abdominal Fat Distribution With Type 2 Diabetes, Coronary Disease, and Cardiovascular Risk Factors.	Waist-to-hip ratio adjusted for BMI	660,648 European ancestry individuals	NA	3p25.2	NR	PPARG - TSEN2	ENSG00000132170	ENSG00000154743		13487	36578	rs17819328-G	rs17819328	0	17819328	intergenic_variant	1	0.43	1e-38	38		0.023	[0.019-0.027] unit increase	Affymetrix [2446094] (imputed)	N
8	rs28595399	3	12489342	rs17819328	2019-09-22	30575882	Lotta LA	2018-12-01	JAMA	www.ncbi.nlm.nih.gov/pubmed/30575882	Association of Genetic Variants Related to Gluteofemoral vs Abdominal Fat Distribution With Type 2 Diabetes, Coronary Disease, and Cardiovascular Risk Factors.	Waist-hip ratio	663,598 European ancestry individuals	NA	3p25.2	NR	PPARG - TSEN2	ENSG00000132170	ENSG00000154743		13487	36578	rs17819328-G	rs17819328	0	17819328	intergenic_variant	1	0.43	5e-08	7.30103		NA		Affymetrix [2446094] (imputed)	N
8	rs28595399	3	12489342	rs17819328	2017-08-22	28448500	Graff M	2017-04-27	PLoS Genet	www.ncbi.nlm.nih.gov/pubmed/28448500	Genome-wide physical activity interactions in adiposity - A meta-analysis of 200,452 adults.	Waist-to-hip ratio adjusted for body mass index	2,518 African American women, 83,707 European ancestry women, 1,773 Filipino ancestry women, 1,030 Indian ancestry women, 1,457 African American men, 52,993 European ancestry men, 7,648 Indian ancestry men, 5,527 European ancestry individuals	6,244 African American women, 17,531 European ancestry women, 329 African American men, 19,956 European ancestry men	3p25.2	PPARG	PPARG - TSEN2	ENSG00000132170	ENSG00000154743		13487	36578	rs17819328-G	rs17819328	0	17819328	intergenic_variant	1	0.4318	4e-07	6.39794		0.0196	[0.012-0.027] unit increase	Affymetrix, Illumina, Perlegen [~ 2500000] (imputed)	N
8	rs28595399	3	12489342	rs17819328	2017-08-22	28448500	Graff M	2017-04-27	PLoS Genet	www.ncbi.nlm.nih.gov/pubmed/28448500	Genome-wide physical activity interactions in adiposity - A meta-analysis of 200,452 adults.	Waist-to-hip ratio adjusted for body mass index	2,518 African American women, 83,707 European ancestry women, 1,773 Filipino ancestry women, 1,030 Indian ancestry women, 1,457 African American men, 52,993 European ancestry men, 7,648 Indian ancestry men, 5,527 European ancestry individuals	6,244 African American women, 17,531 European ancestry women, 329 African American men, 19,956 European ancestry men	3p25.2	PPARG	PPARG - TSEN2	ENSG00000132170	ENSG00000154743		13487	36578	rs17819328-G	rs17819328	0	17819328	intergenic_variant	1	0.4318	4e-08	7.39794	(women)	0.0283	[0.018-0.038] unit increase	Affymetrix, Illumina, Perlegen [~ 2500000] (imputed)	N
8	rs28595399	3	12489342	rs17819328	2017-08-22	28448500	Graff M	2017-04-27	PLoS Genet	www.ncbi.nlm.nih.gov/pubmed/28448500	Genome-wide physical activity interactions in adiposity - A meta-analysis of 200,452 adults.	Waist-to-hip ratio adjusted for BMI in active individuals	1,957 African American women, 1,421 Filipino ancestry women, 305 Indian ancestry women, 65,539 European ancestry women, 1,206 African American men, 2,029 Indian ancestry men, 41,673 European ancestry men, 4,819 European ancestry individuals	4,807 African American women, 12,347 European ancestry women, 265 African American men, 14,540 European ancestry men	3p25.2	PPARG	PPARG - TSEN2	ENSG00000132170	ENSG00000154743		13487	36578	rs17819328-G	rs17819328	0	17819328	intergenic_variant	1	0.432	4e-07	6.39794	(women)	0.0307	[0.019-0.043] unit increase	Affymetrix, Illumina, Perlegen [~ 2500000] (imputed)	N
8	rs28595399	3	12489342	rs17819328	2017-08-22	28448500	Graff M	2017-04-27	PLoS Genet	www.ncbi.nlm.nih.gov/pubmed/28448500	Genome-wide physical activity interactions in adiposity - A meta-analysis of 200,452 adults.	Waist-to-hip ratio adjusted for BMI in active individuals	1,957 African American women, 1,421 Filipino ancestry women, 305 Indian ancestry women, 65,539 European ancestry women, 1,206 African American men, 2,029 Indian ancestry men, 41,673 European ancestry men, 4,819 European ancestry individuals	4,807 African American women, 12,347 European ancestry women, 265 African American men, 14,540 European ancestry men	3p25.2	PPARG	PPARG - TSEN2	ENSG00000132170	ENSG00000154743		13487	36578	rs17819328-G	rs17819328	0	17819328	intergenic_variant	1	0.432	4e-07	6.39794	(women)	0.0307	[0.019-0.043] unit increase	Affymetrix, Illumina, Perlegen [~ 2500000] (imputed)	N
8	rs28595399	3	12489342	rs17819328	2017-08-22	28448500	Graff M	2017-04-27	PLoS Genet	www.ncbi.nlm.nih.gov/pubmed/28448500	Genome-wide physical activity interactions in adiposity - A meta-analysis of 200,452 adults.	Waist-to-hip ratio adjusted for BMI in active individuals	1,957 African American women, 1,421 Filipino ancestry women, 305 Indian ancestry women, 65,539 European ancestry women, 1,206 African American men, 2,029 Indian ancestry men, 41,673 European ancestry men, 4,819 European ancestry individuals	4,807 African American women, 12,347 European ancestry women, 265 African American men, 14,540 European ancestry men	3p25.2	PPARG	PPARG - TSEN2	ENSG00000132170	ENSG00000154743		13487	36578	rs17819328-G	rs17819328	0	17819328	intergenic_variant	1	0.4318	7e-06	5.1549		0.021	[0.012-0.03] unit increase	Affymetrix, Illumina, Perlegen [~ 2500000] (imputed)	N
8	rs28595399	3	12489342	rs17819328	2021-08-24	34021172	Christakoudi S	2021-05-21	Sci Rep	www.ncbi.nlm.nih.gov/pubmed/34021172	GWAS of allometric body-shape indices in UK Biobank identifies loci suggesting associations with morphogenesis, organogenesis, adrenal cell renewal and cancer.	Hip index	219,872 British ancestry women	NA	3p25.2	PPARG	PPARG - TSEN2	ENSG00000132170	ENSG00000154743		13487	36578	rs17819328-G	rs17819328	0	17819328	intergenic_variant	1	NR	2e-35	34.699		0.0368679	[0.031-0.043] unit decrease	Affymetrix [321788] (imputed)	N
8	rs28595399	3	12489342	rs17819328	2021-08-24	34021172	Christakoudi S	2021-05-21	Sci Rep	www.ncbi.nlm.nih.gov/pubmed/34021172	GWAS of allometric body-shape indices in UK Biobank identifies loci suggesting associations with morphogenesis, organogenesis, adrenal cell renewal and cancer.	Hip circumference adjusted for BMI	219,872 British ancestry women	NA	3p25.2	PPARG	PPARG - TSEN2	ENSG00000132170	ENSG00000154743		13487	36578	rs17819328-G	rs17819328	0	17819328	intergenic_variant	1	NR	1e-29	29		0.0322805	[0.027-0.038] unit decrease	Affymetrix [321016] (imputed)	N
8	rs28595399	3	12490951	rs4684855	2022-08-19	35551307	Mahajan A	2022-05-12	Nat Genet	www.ncbi.nlm.nih.gov/pubmed/35551307	Multi-ancestry genetic study of type 2 diabetes highlights the power of diverse populations for discovery and translation.	Type 2 diabetes	251,740 European ancestry individuals, 139,705 East Asian ancestry individuals, 40,737 South Asian ancestry individuals, 27,417 Hispanic individuals, 30,167 African American individuals, 2,426 Zulu ancestry individuals	NA	3p25.2		PPARG - TSEN2	ENSG00000132170	ENSG00000154743		15096	34969	rs4684855-T	rs4684855	0	4684855	intergenic_variant	1	NR	7e-14	13.1549		1.04	[1.03-1.05]	Affymetrix, Illumina [10454876] (imputed)	N
8	rs28595399	3	12490951	rs4684855	2022-08-19	35551307	Mahajan A	2022-05-12	Nat Genet	www.ncbi.nlm.nih.gov/pubmed/35551307	Multi-ancestry genetic study of type 2 diabetes highlights the power of diverse populations for discovery and translation.	Type 2 diabetes	251,740 European ancestry individuals	NA	3p25.2		PPARG - TSEN2	ENSG00000132170	ENSG00000154743		15096	34969	rs4684855-T	rs4684855	0	4684855	intergenic_variant	1	0.424	3e-13	12.5229		0.046	[0.034-0.058] unit increase	Affymetrix, Illumina [10454876] (imputed)	N
8	rs13059198	3	12493077	rs13091092	2019-12-13	31530798	Alliey-Rodriguez N	2019-09-17	Transl Psychiatry	www.ncbi.nlm.nih.gov/pubmed/31530798	NRXN1 is associated with enlargement of the temporal horns of the lateral ventricles in psychosis.	Caudate nucleus volume	87 European ancestry Schizophrenia cases, 85 African American Schizophrenia cases, 15 Schizophrenia cases, 67 European ancestry Schizoaffective disorder cases, 53 African American Schizoaffective disorder cases, 7 Schizoaffective disorder cases, 130 European ancestry Bipolar disorders cases, 33 African American Bipolar disorders cases, 6 Bipolar disorders cases, 199 European ancestry controls, 79…	NA	3p25.2	NR	PPARG - TSEN2	ENSG00000132170	ENSG00000154743		17222	32843	rs13091092-?	rs13091092	0	13091092	regulatory_region_variant	1		4e-06	5.39794		NA		Illumina [4322238] (imputed)	N
8	rs13059198	3	12494794	rs2249407	2020-01-17	31484785	Wright KM	2019-09-04	G3 (Bethesda)	www.ncbi.nlm.nih.gov/pubmed/31484785	A Prospective Analysis of Genetic Variants Associated with Human Lifespan.	Parental longevity (father's age at death or father's attained age)	up to 699,000 European ancestry individuals	NA	3p25.2	NR	PPARG - TSEN2	ENSG00000132170	ENSG00000154743		18939	31126	rs2249407-A	rs2249407	0	2249407	regulatory_region_variant	1		7e-06	5.1549		NA		Illumina [458865]	N
8	rs13059198	3	12494794	rs2249407	2022-02-22	35047847	Miao Z	2021-08-24	HGG Adv	www.ncbi.nlm.nih.gov/pubmed/35047847	Identification of 90 NAFLD GWAS loci and establishment of NAFLD PRS and causal role of NAFLD in coronary artery disease.	Nonalcoholic fatty liver disease (imputed)	28,396 European ancestry cases, 108,652 European ancestry controls	NA	3p25.2		PPARG - TSEN2	ENSG00000132170	ENSG00000154743		18939	31126	rs2249407-?	rs2249407	0	2249407	regulatory_region_variant	1	NR	2e-11	10.699		0.00613055	[0.0043-0.0079] unit decrease	NR [NR]	N
8	rs28595399	3	12496461	rs9872031	2019-02-08	30595370	Kichaev G	2018-12-27	Am J Hum Genet	www.ncbi.nlm.nih.gov/pubmed/30595370	Leveraging Polygenic Functional Enrichment to Improve GWAS Power.	Waist-hip ratio	approximately 458,000 European ancestry individuals	NA	3p25.2		PPARG - TSEN2	ENSG00000132170	ENSG00000154743		20606	29459	rs9872031-?	rs9872031	0	9872031	regulatory_region_variant	1	NR	1e-34	34		NA		NR [~ 8900000] (imputed)	N
8	rs28595399	3	12496461	rs9872031	2021-08-24	34021172	Christakoudi S	2021-05-21	Sci Rep	www.ncbi.nlm.nih.gov/pubmed/34021172	GWAS of allometric body-shape indices in UK Biobank identifies loci suggesting associations with morphogenesis, organogenesis, adrenal cell renewal and cancer.	Waist-to-hip ratio adjusted for BMI	219,872 British ancestry women	NA	3p25.2	PPARG	PPARG - TSEN2	ENSG00000132170	ENSG00000154743		20606	29459	rs9872031-A	rs9872031	0	9872031	regulatory_region_variant	1	NR	4e-44	43.3979		0.039695	[0.034-0.045] unit increase	Affymetrix [319769] (imputed)	N
8	rs28595399	3	12496461	rs9872031	2021-08-24	34021172	Christakoudi S	2021-05-21	Sci Rep	www.ncbi.nlm.nih.gov/pubmed/34021172	GWAS of allometric body-shape indices in UK Biobank identifies loci suggesting associations with morphogenesis, organogenesis, adrenal cell renewal and cancer.	Waist-hip index	219,872 British ancestry women	NA	3p25.2	PPARG	PPARG - TSEN2	ENSG00000132170	ENSG00000154743		20606	29459	rs9872031-A	rs9872031	0	9872031	regulatory_region_variant	1	NR	1e-44	44		0.0399884	[0.034-0.046] unit increase	Affymetrix [319769] (imputed)	N
8	rs13059198	3	12496887	rs13067911	2021-08-24	34021172	Christakoudi S	2021-05-21	Sci Rep	www.ncbi.nlm.nih.gov/pubmed/34021172	GWAS of allometric body-shape indices in UK Biobank identifies loci suggesting associations with morphogenesis, organogenesis, adrenal cell renewal and cancer.	Hip index	219,872 British ancestry women	NA	3p25.2	PPARG	PPARG - TSEN2	ENSG00000132170	ENSG00000154743		21032	29033	rs13067911-C	rs13067911	0	13067911	regulatory_region_variant	1	NR	8e-11	10.0969		0.0211404	[0.015-0.028] unit increase	Affymetrix [321788] (imputed)	N
8	rs13059198	3	12496887	rs13067911	2021-08-24	34021172	Christakoudi S	2021-05-21	Sci Rep	www.ncbi.nlm.nih.gov/pubmed/34021172	GWAS of allometric body-shape indices in UK Biobank identifies loci suggesting associations with morphogenesis, organogenesis, adrenal cell renewal and cancer.	Hip circumference adjusted for BMI	219,872 British ancestry women	NA	3p25.2	PPARG	PPARG - TSEN2	ENSG00000132170	ENSG00000154743		21032	29033	rs13067911-C	rs13067911	0	13067911	regulatory_region_variant	1	NR	2e-09	8.69897		0.0186688	[0.013-0.025] unit increase	Affymetrix [321016] (imputed)	N
8	rs28595399	3	12498401	rs4684859	2021-08-24	34021172	Christakoudi S	2021-05-21	Sci Rep	www.ncbi.nlm.nih.gov/pubmed/34021172	GWAS of allometric body-shape indices in UK Biobank identifies loci suggesting associations with morphogenesis, organogenesis, adrenal cell renewal and cancer.	A body shape index	219,872 British ancestry women	NA	3p25.2	PPARG	PPARG - TSEN2	ENSG00000132170	ENSG00000154743		22546	27519	rs4684859-A	rs4684859	0	4684859	regulatory_region_variant	1	NR	2e-16	15.699		0.0236964	[0.018-0.029] unit increase	Affymetrix [321169] (imputed)	N
8	rs28595399	3	12498401	rs4684859	2021-08-24	34021172	Christakoudi S	2021-05-21	Sci Rep	www.ncbi.nlm.nih.gov/pubmed/34021172	GWAS of allometric body-shape indices in UK Biobank identifies loci suggesting associations with morphogenesis, organogenesis, adrenal cell renewal and cancer.	Waist circumference adjusted for body mass index	219,872 British ancestry women	NA	3p25.2	PPARG	PPARG - TSEN2	ENSG00000132170	ENSG00000154743		22546	27519	rs4684859-A	rs4684859	0	4684859	regulatory_region_variant	1	NR	2e-15	14.699		0.0229172	[0.017-0.029] unit increase	Affymetrix [321114] (imputed)	N
8	rs28595399	3	12500065	rs28595399	2021-08-24	34021172	Christakoudi S	2021-05-21	Sci Rep	www.ncbi.nlm.nih.gov/pubmed/34021172	GWAS of allometric body-shape indices in UK Biobank identifies loci suggesting associations with morphogenesis, organogenesis, adrenal cell renewal and cancer.	Waist-to-hip ratio adjusted for BMI	219,872 British ancestry women	NA	3p25.2	PPARG	PPARG - TSEN2	ENSG00000132170	ENSG00000154743		24210	25855	rs28595399-C	rs28595399	0	28595399	regulatory_region_variant	1	NR	2e-23	22.699		0.0306794	[0.025-0.037] unit increase	Affymetrix [319769] (imputed)	N
8	rs28595399	3	12500065	rs28595399	2021-08-24	34021172	Christakoudi S	2021-05-21	Sci Rep	www.ncbi.nlm.nih.gov/pubmed/34021172	GWAS of allometric body-shape indices in UK Biobank identifies loci suggesting associations with morphogenesis, organogenesis, adrenal cell renewal and cancer.	Hip index	219,872 British ancestry women	NA	3p25.2	PPARG	PPARG - TSEN2	ENSG00000132170	ENSG00000154743		24210	25855	rs28595399-C	rs28595399	0	28595399	regulatory_region_variant	1	NR	2e-24	23.699		0.0326886	[0.026-0.039] unit decrease	Affymetrix [321788] (imputed)	N
8	rs28595399	3	12500065	rs28595399	2021-08-24	34021172	Christakoudi S	2021-05-21	Sci Rep	www.ncbi.nlm.nih.gov/pubmed/34021172	GWAS of allometric body-shape indices in UK Biobank identifies loci suggesting associations with morphogenesis, organogenesis, adrenal cell renewal and cancer.	Waist-hip index	219,872 British ancestry women	NA	3p25.2	PPARG	PPARG - TSEN2	ENSG00000132170	ENSG00000154743		24210	25855	rs28595399-C	rs28595399	0	28595399	regulatory_region_variant	1	NR	1e-23	23		0.0308994	[0.025-0.037] unit increase	Affymetrix [319769] (imputed)	N
8	rs28595399	3	12500065	rs28595399	2021-08-24	34021172	Christakoudi S	2021-05-21	Sci Rep	www.ncbi.nlm.nih.gov/pubmed/34021172	GWAS of allometric body-shape indices in UK Biobank identifies loci suggesting associations with morphogenesis, organogenesis, adrenal cell renewal and cancer.	Hip circumference adjusted for BMI	219,872 British ancestry women	NA	3p25.2	PPARG	PPARG - TSEN2	ENSG00000132170	ENSG00000154743		24210	25855	rs28595399-C	rs28595399	0	28595399	regulatory_region_variant	1	NR	3e-18	17.5229		0.0267216	[0.021-0.033] unit decrease	Affymetrix [321016] (imputed)	N
8	rs13059198	3	12500242	rs13059198	2021-08-24	34021172	Christakoudi S	2021-05-21	Sci Rep	www.ncbi.nlm.nih.gov/pubmed/34021172	GWAS of allometric body-shape indices in UK Biobank identifies loci suggesting associations with morphogenesis, organogenesis, adrenal cell renewal and cancer.	Waist-to-hip ratio adjusted for BMI	219,872 British ancestry women	NA	3p25.2	PPARG	PPARG - TSEN2	ENSG00000132170	ENSG00000154743		24387	25678	rs13059198-A	rs13059198	0	13059198	regulatory_region_variant	1	NR	2e-08	7.69897		0.0177434	[0.012-0.024] unit decrease	Affymetrix [319769] (imputed)	N
8	rs13059198	3	12500242	rs13059198	2021-08-24	34021172	Christakoudi S	2021-05-21	Sci Rep	www.ncbi.nlm.nih.gov/pubmed/34021172	GWAS of allometric body-shape indices in UK Biobank identifies loci suggesting associations with morphogenesis, organogenesis, adrenal cell renewal and cancer.	Waist-hip index	219,872 British ancestry women	NA	3p25.2	PPARG	PPARG - TSEN2	ENSG00000132170	ENSG00000154743		24387	25678	rs13059198-A	rs13059198	0	13059198	regulatory_region_variant	1	NR	3e-08	7.52288		0.0177082	[0.011-0.024] unit decrease	Affymetrix [319769] (imputed)	N
8	rs13059198	3	12500651	rs9809905	2019-10-24	31135556	Wyles CC	2019-05-13	Clin Orthop Relat Res	www.ncbi.nlm.nih.gov/pubmed/31135556	CORR庐 ORS Richard A. Brand Award: Disruption in Peroxisome Proliferator-Activated Receptor-纬 (PPARG) Increases Osteonecrosis Risk Through Genetic Variance and Pharmacologic Modulation.	Idiopathic osteonecrosis of the femoral head	3 African American cases, 1 Asian ancestry case, 98 European ancestry cases, 6 African American controls, 1 Asian ancestry control, 4,118 European ancestry controls	1 African American case, 1 Asian ancestry case, 36 European ancestry cases, 1 African American control, 2 Asian ancestry controls, 461 European ancestry controls	3p25.2	PPARG	PPARG - TSEN2	ENSG00000132170	ENSG00000154743		24796	25269	rs9809905-G	rs9809905	0	9809905	regulatory_region_variant	1	0.3895	6e-06	5.22185		1.94	[1.46-2.59]	Illumina [NR] (imputed)	N
8	rs1699348	3	12504290	rs1619599	2016-10-14	26634245	Lutz SM	2015-12-03	BMC Genet	www.ncbi.nlm.nih.gov/pubmed/26634245	A genome-wide association study identifies risk loci for spirometric measures among smokers of European and African ancestry.	Post bronchodilator FEV1/FVC ratio	10,094 European ancestry current and former smoker individuals, 3,260 African American current and former smoker individuals, 178 current and former smoker individuals	NA	3p25.2	Intergenic	PPARG - TSEN2	ENSG00000132170	ENSG00000154743		28435	21630	rs1619599-A	rs1619599	0	1619599	regulatory_region_variant	1	0.601	4e-06	5.39794		0.008	unit decrease	Illumina [NR] (imputed)	N
8	rs1699348	3	12504295	rs1699346	2016-10-14	26634245	Lutz SM	2015-12-03	BMC Genet	www.ncbi.nlm.nih.gov/pubmed/26634245	A genome-wide association study identifies risk loci for spirometric measures among smokers of European and African ancestry.	Post bronchodilator FEV1/FVC ratio	10,094 European ancestry current and former smoker individuals, 3,260 African American current and former smoker individuals, 178 current and former smoker individuals	NA	3p25.2	Intergenic	PPARG - TSEN2	ENSG00000132170	ENSG00000154743		28440	21625	rs1699346-A	rs1699346	0	1699346	regulatory_region_variant	1	0.601	4e-06	5.39794		0.008	unit decrease	Illumina [NR] (imputed)	N
8	rs11438123	3	12511512	rs1151988	2018-06-29	28714469	Langefeld CD	2017-07-17	Nat Commun	www.ncbi.nlm.nih.gov/pubmed/28714469	Transancestral mapping and genetic load in systemic lupus erythematosus.	Systemic lupus erythematosus	6,748 European ancestry cases, 11,516 European ancestry controls, 2,970 African American cases, 2,452 African American controls, 1,872 Hispanic cases, 2,016 Hispanic controls	NA	3p25.2	PPARG, TSEN2	PPARG - TSEN2	ENSG00000132170	ENSG00000154743		35657	14408	rs1151988-?	rs1151988	0	1151988	intergenic_variant	1	NR	9e-06	5.04576		1.11111	[1.05-1.16]	Illumina [at least 5000000] (imputed)	N
8	rs75482042	3	12512276	rs113678169	2021-08-24	34021172	Christakoudi S	2021-05-21	Sci Rep	www.ncbi.nlm.nih.gov/pubmed/34021172	GWAS of allometric body-shape indices in UK Biobank identifies loci suggesting associations with morphogenesis, organogenesis, adrenal cell renewal and cancer.	Waist-to-hip ratio adjusted for BMI	219,872 British ancestry women	NA	3p25.2	TSEN2	PPARG - TSEN2	ENSG00000132170	ENSG00000154743		36421	13644	rs113678169-T	rs113678169	0	113678169	intergenic_variant	1	NR	2e-13	12.699		0.0400285	[0.029-0.051] unit decrease	Affymetrix [319769] (imputed)	N
8	rs75482042	3	12512276	rs113678169	2021-08-24	34021172	Christakoudi S	2021-05-21	Sci Rep	www.ncbi.nlm.nih.gov/pubmed/34021172	GWAS of allometric body-shape indices in UK Biobank identifies loci suggesting associations with morphogenesis, organogenesis, adrenal cell renewal and cancer.	Waist-hip index	219,872 British ancestry women	NA	3p25.2	TSEN2	PPARG - TSEN2	ENSG00000132170	ENSG00000154743		36421	13644	rs113678169-T	rs113678169	0	113678169	intergenic_variant	1	NR	1e-13	13		0.0403992	[0.03-0.051] unit decrease	Affymetrix [319769] (imputed)	N
8	rs75482042	3	12513531	rs77747822	2021-08-24	34021172	Christakoudi S	2021-05-21	Sci Rep	www.ncbi.nlm.nih.gov/pubmed/34021172	GWAS of allometric body-shape indices in UK Biobank identifies loci suggesting associations with morphogenesis, organogenesis, adrenal cell renewal and cancer.	Hip index	219,872 British ancestry women	NA	3p25.2	TSEN2	PPARG - TSEN2	ENSG00000132170	ENSG00000154743		37676	12389	rs77747822-A	rs77747822	0	77747822	intergenic_variant	1	NR	5e-14	13.301		0.0412324	[0.031-0.052] unit increase	Affymetrix [321788] (imputed)	N
8	rs75482042	3	12513531	rs77747822	2021-08-24	34021172	Christakoudi S	2021-05-21	Sci Rep	www.ncbi.nlm.nih.gov/pubmed/34021172	GWAS of allometric body-shape indices in UK Biobank identifies loci suggesting associations with morphogenesis, organogenesis, adrenal cell renewal and cancer.	Hip circumference adjusted for BMI	219,872 British ancestry women	NA	3p25.2	TSEN2	PPARG - TSEN2	ENSG00000132170	ENSG00000154743		37676	12389	rs77747822-A	rs77747822	0	77747822	intergenic_variant	1	NR	4e-11	10.3979		0.0346684	[0.024-0.045] unit increase	Affymetrix [321016] (imputed)	N
8	rs709165	3	12514124	rs709165	2022-11-04	36261456	Moitinho-Silva L	2022-10-19	Nat Commun	www.ncbi.nlm.nih.gov/pubmed/36261456	Host genetic factors related to innate immunity, environmental sensing and cellular functions are associated with human skin microbiota.	Univariate microbial feature (asv: asv006) at the antecubital fossa (moist skin)	597 German ancestry individuals	NA	3p25.2		PPARG - TSEN2	ENSG00000132170	ENSG00000154743		38269	11796	rs709165-G	rs709165	0	709165	intergenic_variant	1	0.54	4e-08	7.39794		0.379	[0.24-0.51] unit increase	Affymetrix [4685714] (imputed)	N
8	rs11438123	3	12517103	rs1797885	2017-08-30	27863252	Astle WJ	2016-11-17	Cell	www.ncbi.nlm.nih.gov/pubmed/27863252	The Allelic Landscape of Human Blood Cell Trait Variation and Links to Common Complex Disease.	Immature fraction of reticulocytes	170,548 European ancestry individuals	NA	3p25.2	intergenic	PPARG - TSEN2	ENSG00000132170	ENSG00000154743		41248	8817	rs1797885-A	rs1797885	0	1797885	intergenic_variant	1	0.5837	3e-10	9.52288		0.0226606	[0.016-0.03] unit decrease	Affymetrix [~ 2500000] (imputed)	N
8	rs796174	3	12546172	rs2596827	2021-12-14	34594039	Sakaue S	2021-09-30	Nat Genet	www.ncbi.nlm.nih.gov/pubmed/34594039	A cross-population atlas of genetic associations for 220 human phenotypes.	Gastric polyp	6,155 European ancestry cases, 341,871 European ancestry controls, 1,337 East Asian ancestry cases, 158,249 East Asian ancestry controls	NA	3p25.2		TSEN2			ENSG00000154743	NA	NA	rs2596827-G	rs2596827	0	2596827	non_coding_transcript_exon_variant	0	NR	1e-08	8		0.1019	[0.067-0.137] unit increase	Affymetrix, Illumina [20456140] (imputed)	N
8	rs75482042	3	12598783	rs112706793	2022-08-30	32193382	Cole JB	2020-03-19	Nat Commun	www.ncbi.nlm.nih.gov/pubmed/32193382	Comprehensive genomic analysis of dietary habits in UK Biobank identifies hundreds of genetic associations.	Drink temperature	448,817 European ancestry individuals	NA	3p25.2		MKRN2, MKRN2OS			ENSG00000075975, ENSG00000225526	NA	NA	rs112706793-A	rs112706793	0	112706793	5_prime_UTR_variant	0	0.936722	3e-09	8.52288		0.0253007	[0.017-0.034] unit increase	NR [NR] (imputed)	N
8	rs2442820	3	12601941	rs2596820	2019-02-08	30595370	Kichaev G	2018-12-27	Am J Hum Genet	www.ncbi.nlm.nih.gov/pubmed/30595370	Leveraging Polygenic Functional Enrichment to Improve GWAS Power.	Red cell distribution width	approximately 445,000 European ancestry individuals	NA	3p25.2		MKRN2OS, MKRN2			ENSG00000225526, ENSG00000075975	NA	NA	rs2596820-?	rs2596820	0	2596820	intron_variant	0	NR	3e-18	17.5229		NA		NR [~ 8900000] (imputed)	N
8	rs2442820	3	12610732	rs1986068	2021-06-29	33462484	Sinnott-Armstrong N	2021-01-18	Nat Genet	www.ncbi.nlm.nih.gov/pubmed/33462484	Genetics of 35 blood and urine biomarkers in the UK Biobank.	Cystatin C levels	342,399 European ancestry individuals, 6,015 African ancestry individuals, 7,338 South Asian ancestry individuals	NA	3p25.2	NR	MKRN2			ENSG00000075975	NA	NA	rs1986068-C	rs1986068	0	1986068	non_coding_transcript_exon_variant	0	NR	4e-09	8.39794		0.0141	[0.0094-0.0188] unit increase	Affymetrix [9000000] (imputed)	N
8	rs9812128	3	12611269	rs1962515	2021-08-24	34021172	Christakoudi S	2021-05-21	Sci Rep	www.ncbi.nlm.nih.gov/pubmed/34021172	GWAS of allometric body-shape indices in UK Biobank identifies loci suggesting associations with morphogenesis, organogenesis, adrenal cell renewal and cancer.	Hip index	219,872 British ancestry women	NA	3p25.2	MKRN2	MKRN2			ENSG00000075975	NA	NA	rs1962515-T	rs1962515	0	1962515	non_coding_transcript_exon_variant	0	NR	4e-11	10.3979		0.0197309	[0.014-0.026] unit decrease	Affymetrix [321788] (imputed)	N
8	rs75482042	3	12614616	rs113105671	2021-06-29	33462484	Sinnott-Armstrong N	2021-01-18	Nat Genet	www.ncbi.nlm.nih.gov/pubmed/33462484	Genetics of 35 blood and urine biomarkers in the UK Biobank.	Total cholesterol levels	342,508 European ancestry individuals, 6,014 African ancestry individuals, 7,336 South Asian ancestry individuals	NA	3p25.2	NR	MKRN2			ENSG00000075975	NA	NA	rs113105671-G	rs113105671	0	113105671	intron_variant	0	NR	5e-10	9.30103		0.0264	[0.018-0.035] unit decrease	Affymetrix [9000000] (imputed)	N
8	rs75482042	3	12614616	rs113105671	2021-06-29	33462484	Sinnott-Armstrong N	2021-01-18	Nat Genet	www.ncbi.nlm.nih.gov/pubmed/33462484	Genetics of 35 blood and urine biomarkers in the UK Biobank.	Glycated hemoglobin levels	327,177 European ancestry individuals, 4,847 African ancestry individuals, 6,895 South Asian ancestry individuals	NA	3p25.2	NR	MKRN2			ENSG00000075975	NA	NA	rs113105671-G	rs113105671	0	113105671	intron_variant	0	NR	4e-12	11.3979		0.0301	[0.022-0.039] unit decrease	Affymetrix [9000000] (imputed)	N
8	rs75482042	3	12614616	rs113105671	2021-08-24	34021172	Christakoudi S	2021-05-21	Sci Rep	www.ncbi.nlm.nih.gov/pubmed/34021172	GWAS of allometric body-shape indices in UK Biobank identifies loci suggesting associations with morphogenesis, organogenesis, adrenal cell renewal and cancer.	Hip index	219,872 British ancestry women	NA	3p25.2	MKRN2	MKRN2			ENSG00000075975	NA	NA	rs113105671-G	rs113105671	0	113105671	intron_variant	0	NR	2e-10	9.69897		0.0328757	[0.023-0.043] unit increase	Affymetrix [321788] (imputed)	N
8	rs75482042	3	12614616	rs113105671	2021-08-24	34021172	Christakoudi S	2021-05-21	Sci Rep	www.ncbi.nlm.nih.gov/pubmed/34021172	GWAS of allometric body-shape indices in UK Biobank identifies loci suggesting associations with morphogenesis, organogenesis, adrenal cell renewal and cancer.	Waist-hip index	219,872 British ancestry women	NA	3p25.2	MKRN2	MKRN2			ENSG00000075975	NA	NA	rs113105671-G	rs113105671	0	113105671	intron_variant	0	NR	1e-11	11		0.0334254	[0.024-0.043] unit decrease	Affymetrix [319769] (imputed)	N
8	rs75133077	3	12621075	rs73130305	2020-09-18	32888494	Vuckovic D	2020-09-01	Cell	www.ncbi.nlm.nih.gov/pubmed/32888494	The Polygenic and Monogenic Basis of Blood Traits and Diseases.	Monocyte percentage of white cells	408,112 British individuals	NA	3p25.2	MKRN2	MKRN2			ENSG00000075975	NA	NA	rs73130305-T	rs73130305	0	73130305	intron_variant	0	0.218776	5e-12	11.301		0.0185094	[0.013-0.024] unit decrease	Affymetrix [93095623] (imputed)	N
8	rs13070228	3	12622623	rs9849171	2019-02-08	30595370	Kichaev G	2018-12-27	Am J Hum Genet	www.ncbi.nlm.nih.gov/pubmed/30595370	Leveraging Polygenic Functional Enrichment to Improve GWAS Power.	Systolic blood pressure	approximately 422,000 European ancestry individuals	NA	3p25.2		MKRN2			ENSG00000075975	NA	NA	rs9849171-?	rs9849171	0	9849171	intron_variant	0	NR	5e-08	7.30103		NA		NR [~ 8900000] (imputed)	N
8	rs13070228	3	12622623	rs9849171	2021-02-17	33356394	Gill D	2020-12-28	Hypertension	www.ncbi.nlm.nih.gov/pubmed/33356394	Urate, Blood Pressure, and Cardiovascular Disease: Evidence From Mendelian Randomization and Meta-Analysis of Clinical Trials.	Urate levels	454,183 European ancestry individuals	NA	3p25.2	NR	MKRN2			ENSG00000075975	NA	NA	rs9849171-C	rs9849171	0	9849171	intron_variant	0	0.36	2e-10	9.69897		0.0121	[0.0083-0.0159] unit decrease	NR [NR]	N
8	rs9812128	3	12624070	rs15997	2021-08-24	34021172	Christakoudi S	2021-05-21	Sci Rep	www.ncbi.nlm.nih.gov/pubmed/34021172	GWAS of allometric body-shape indices in UK Biobank identifies loci suggesting associations with morphogenesis, organogenesis, adrenal cell renewal and cancer.	Waist-to-hip ratio adjusted for BMI	219,872 British ancestry women	NA	3p25.2	MKRN2	MKRN2			ENSG00000075975	NA	NA	rs15997-C	rs15997	0	15997	3_prime_UTR_variant	0	NR	4e-10	9.39794		0.0178475	[0.012-0.023] unit increase	Affymetrix [319769] (imputed)	N
8	rs9812128	3	12624070	rs15997	2021-08-24	34021172	Christakoudi S	2021-05-21	Sci Rep	www.ncbi.nlm.nih.gov/pubmed/34021172	GWAS of allometric body-shape indices in UK Biobank identifies loci suggesting associations with morphogenesis, organogenesis, adrenal cell renewal and cancer.	Waist-hip index	219,872 British ancestry women	NA	3p25.2	MKRN2	MKRN2			ENSG00000075975	NA	NA	rs15997-C	rs15997	0	15997	3_prime_UTR_variant	0	NR	9e-11	10.0458		0.0184968	[0.013-0.024] unit increase	Affymetrix [319769] (imputed)	N
8	rs75133077	3	12624321	rs11046127 x rs5746255	2020-07-28	32450446	Wang H	2020-04-29	Neurobiol Aging	www.ncbi.nlm.nih.gov/pubmed/32450446	Genome-wide interaction analysis of pathological hallmarks in Alzheimer's disease.	Total PHF-tau (SNP x SNP interaction)	1,285 individuals	NA	3p25.2	NR x NR	No mapped genes x MKRN2				NA	NA	rs11046127-? x rs5746255-?	rs11046127 x rs5746255	0	NA	intron_variant x 3_prime_UTR_variant	NA	NR	8e-09	8.09691		NA		Affymetrix, Illumina [279409] (imputed)	N
8	rs75133077	3	12624321	rs5746255	2021-08-24	34021172	Christakoudi S	2021-05-21	Sci Rep	www.ncbi.nlm.nih.gov/pubmed/34021172	GWAS of allometric body-shape indices in UK Biobank identifies loci suggesting associations with morphogenesis, organogenesis, adrenal cell renewal and cancer.	Hip index	219,872 British ancestry women	NA	3p25.2	MKRN2	MKRN2			ENSG00000075975	NA	NA	rs5746255-G	rs5746255	0	5746255	3_prime_UTR_variant	0	NR	3e-15	14.5229		0.0276555	[0.021-0.035] unit increase	Affymetrix [321788] (imputed)	N
8	rs9812128	3	12626516	rs3729931	2011-03-28	21348951	Parsa A	2011-02-01	Clin Transl Sci	www.ncbi.nlm.nih.gov/pubmed/21348951	Hypertrophy-associated polymorphisms ascertained in a founder cohort applied to heart failure risk and mortality.	Cardiac hypertrophy	851 Old Order Amish individuals	NA	3p25.2	RAF1	MKRN2, RAF1			ENSG00000075975, ENSG00000132155	NA	NA	rs3729931-?	rs3729931	0	3729931	3_prime_UTR_variant	0	NR	7e-07	6.1549	(dominant)	NA		Affymetrix [361034]	N
8	rs9812128	3	12626516	rs3729931	2021-06-29	33462484	Sinnott-Armstrong N	2021-01-18	Nat Genet	www.ncbi.nlm.nih.gov/pubmed/33462484	Genetics of 35 blood and urine biomarkers in the UK Biobank.	Sex hormone-binding globulin levels	310,323 European ancestry individuals, 5,523 African ancestry individuals, 6,638 South Asian ancestry individuals	NA	3p25.2	NR	MKRN2, RAF1			ENSG00000075975, ENSG00000132155	NA	NA	rs3729931-A	rs3729931	0	3729931	3_prime_UTR_variant	0	NR	3e-12	11.5229		0.0182	[0.013-0.023] unit increase	Affymetrix [9000000] (imputed)	N
8	rs9812128	3	12626516	rs3729931	2021-06-29	33462484	Sinnott-Armstrong N	2021-01-18	Nat Genet	www.ncbi.nlm.nih.gov/pubmed/33462484	Genetics of 35 blood and urine biomarkers in the UK Biobank.	Low density lipoprotein cholesterol levels	341,875 European ancestry individuals, 6,003 African ancestry individuals, 7,319 South Asian ancestry individuals	NA	3p25.2	NR	MKRN2, RAF1			ENSG00000075975, ENSG00000132155	NA	NA	rs3729931-A	rs3729931	0	3729931	3_prime_UTR_variant	0	NR	3e-12	11.5229		0.0173	[0.012-0.022] unit decrease	Affymetrix [9000000] (imputed)	N
8	rs9812128	3	12626516	rs3729931	2021-06-29	33462484	Sinnott-Armstrong N	2021-01-18	Nat Genet	www.ncbi.nlm.nih.gov/pubmed/33462484	Genetics of 35 blood and urine biomarkers in the UK Biobank.	Glycated hemoglobin levels	327,177 European ancestry individuals, 4,847 African ancestry individuals, 6,895 South Asian ancestry individuals	NA	3p25.2	NR	MKRN2, RAF1			ENSG00000075975, ENSG00000132155	NA	NA	rs3729931-A	rs3729931	0	3729931	3_prime_UTR_variant	0	NR	3e-20	19.5229		0.0234	[0.018-0.028] unit decrease	Affymetrix [9000000] (imputed)	N
8	rs9812128	3	12626516	rs3729931	2021-06-29	33462484	Sinnott-Armstrong N	2021-01-18	Nat Genet	www.ncbi.nlm.nih.gov/pubmed/33462484	Genetics of 35 blood and urine biomarkers in the UK Biobank.	Apolipoprotein B levels	340,860 European ancestry individuals, 5,962 African ancestry individuals, 7,275 South Asian ancestry individuals	NA	3p25.2	NR	MKRN2, RAF1			ENSG00000075975, ENSG00000132155	NA	NA	rs3729931-A	rs3729931	0	3729931	3_prime_UTR_variant	0	NR	6e-12	11.2218		0.0171	[0.012-0.022] unit decrease	Affymetrix [9000000] (imputed)	N
8	rs9812128	3	12626516	rs3729931	2021-06-29	33462484	Sinnott-Armstrong N	2021-01-18	Nat Genet	www.ncbi.nlm.nih.gov/pubmed/33462484	Genetics of 35 blood and urine biomarkers in the UK Biobank.	Total cholesterol levels	342,508 European ancestry individuals, 6,014 African ancestry individuals, 7,336 South Asian ancestry individuals	NA	3p25.2	NR	MKRN2, RAF1			ENSG00000075975, ENSG00000132155	NA	NA	rs3729931-A	rs3729931	0	3729931	3_prime_UTR_variant	0	NR	6e-15	14.2218		0.0193	[0.014-0.024] unit decrease	Affymetrix [9000000] (imputed)	N
8	rs9812128	3	12626516	rs3729931	2021-08-24	34021172	Christakoudi S	2021-05-21	Sci Rep	www.ncbi.nlm.nih.gov/pubmed/34021172	GWAS of allometric body-shape indices in UK Biobank identifies loci suggesting associations with morphogenesis, organogenesis, adrenal cell renewal and cancer.	Hip index	219,872 British ancestry women	NA	3p25.2	RAF1	MKRN2, RAF1			ENSG00000075975, ENSG00000132155	NA	NA	rs3729931-A	rs3729931	0	3729931	3_prime_UTR_variant	0	NR	2e-12	11.699		0.0213226	[0.015-0.027] unit increase	Affymetrix [321788] (imputed)	N
8	rs75133077	3	12628920	rs2290159	2014-05-12	24097068	Willer CJ	2013-10-06	Nat Genet	www.ncbi.nlm.nih.gov/pubmed/24097068	Discovery and refinement of loci associated with lipid levels.	Cholesterol, total	94,595 European ancestry individuals	93,982 European ancestry individuals	3p25.2	RAF1	RAF1			ENSG00000132155	NA	NA	rs2290159-C	rs2290159	0	2290159	non_coding_transcript_exon_variant	0	0.23	2e-09	8.69897		0.037	[NR] unit decrease	NR [NR] (imputed)	N
8	rs75133077	3	12628920	rs2290159	2012-01-25	20686565	Teslovich TM	2010-08-05	Nature	www.ncbi.nlm.nih.gov/pubmed/20686565	Biological, clinical and population relevance of 95 loci for blood lipids.	Cholesterol, total	100,184 European ancestry individuals	NA	3p25.2	RAF1	RAF1			ENSG00000132155	NA	NA	rs2290159-C	rs2290159	0	2290159	non_coding_transcript_exon_variant	0	0.22	4e-09	8.39794		1.42	[0.97-1.87] mg/dL decrease	Affymetrix, Illumina, Perlegen [~ 2600000] (imputed)	N
8	rs75133077	3	12635623	rs9852128	2022-02-22	35047847	Miao Z	2021-08-24	HGG Adv	www.ncbi.nlm.nih.gov/pubmed/35047847	Identification of 90 NAFLD GWAS loci and establishment of NAFLD PRS and causal role of NAFLD in coronary artery disease.	Nonalcoholic fatty liver disease (imputed)	28,396 European ancestry cases, 108,652 European ancestry controls	NA	3p25.2		RAF1			ENSG00000132155	NA	NA	rs9852128-?	rs9852128	0	9852128	intron_variant	0	NR	2e-09	8.69897		0.00653577	[0.0044-0.0087] unit increase	NR [NR]	N
8	rs75133077	3	12658601	rs5746193	2019-02-08	30595370	Kichaev G	2018-12-27	Am J Hum Genet	www.ncbi.nlm.nih.gov/pubmed/30595370	Leveraging Polygenic Functional Enrichment to Improve GWAS Power.	Red blood cell count	approximately 445,000 European ancestry individuals	NA	3p25.2		RAF1			ENSG00000132155	NA	NA	rs5746193-?	rs5746193	0	5746193	intron_variant	0	NR	8e-10	9.09691		NA		NR [~ 8900000] (imputed)	N
8	rs200592824	3	12662117	rs11713601	2019-05-21	30595370	Kichaev G	2018-12-27	Am J Hum Genet	www.ncbi.nlm.nih.gov/pubmed/30595370	Leveraging Polygenic Functional Enrichment to Improve GWAS Power.	Height	approximately 458,000 European ancestry individuals	NA	3p25.2		RAF1			ENSG00000132155	NA	NA	rs11713601-?	rs11713601	0	11713601	intron_variant	0	NR	2e-21	20.699		NA		NR [~ 8900000] (imputed)	N
8	rs75133077	3	12677158	rs7610956	2021-08-24	34021172	Christakoudi S	2021-05-21	Sci Rep	www.ncbi.nlm.nih.gov/pubmed/34021172	GWAS of allometric body-shape indices in UK Biobank identifies loci suggesting associations with morphogenesis, organogenesis, adrenal cell renewal and cancer.	Waist circumference adjusted for body mass index	219,872 British ancestry women	NA	3p25.2	RAF1	RAF1			ENSG00000132155	NA	NA	rs7610956-G	rs7610956	0	7610956	intron_variant	0	NR	1e-08	8		0.0207988	[0.014-0.028] unit decrease	Affymetrix [321114] (imputed)	N
8	rs75133077	3	12688284	rs73132351	2021-08-24	34021172	Christakoudi S	2021-05-21	Sci Rep	www.ncbi.nlm.nih.gov/pubmed/34021172	GWAS of allometric body-shape indices in UK Biobank identifies loci suggesting associations with morphogenesis, organogenesis, adrenal cell renewal and cancer.	Waist-to-hip ratio adjusted for BMI	219,872 British ancestry women	NA	3p25.2	RAF1	RAF1			ENSG00000132155	NA	NA	rs73132351-G	rs73132351	0	73132351	intron_variant	0	NR	1e-16	16		0.0298875	[0.023-0.037] unit decrease	Affymetrix [319769] (imputed)	N
8	rs75133077	3	12688284	rs73132351	2021-08-24	34021172	Christakoudi S	2021-05-21	Sci Rep	www.ncbi.nlm.nih.gov/pubmed/34021172	GWAS of allometric body-shape indices in UK Biobank identifies loci suggesting associations with morphogenesis, organogenesis, adrenal cell renewal and cancer.	Waist-hip index	219,872 British ancestry women	NA	3p25.2	RAF1	RAF1			ENSG00000132155	NA	NA	rs73132351-G	rs73132351	0	73132351	intron_variant	0	NR	3e-17	16.5229		0.0305599	[0.023-0.038] unit decrease	Affymetrix [319769] (imputed)	N
8	rs75133077	3	12689451	rs55762590	2020-04-17	31669095	Zhu Z	2019-10-24	J Allergy Clin Immunol	www.ncbi.nlm.nih.gov/pubmed/31669095	Shared Genetic and Experimental Links between Obesity-Related Traits and Asthma Subtypes in UK Biobank.	Waist-to-hip ratio adjusted for BMI	457,690 European ancestry individuals	NA	3p25.2	NR	RAF1			ENSG00000132155	NA	NA	rs55762590-?	rs55762590	0	55762590	intron_variant	0	NR	2e-17	16.699		NA		Affymetrix [~ 8270000] (imputed)	N
8	rs200592824	3	12690343	rs1874942	2019-02-08	30595370	Kichaev G	2018-12-27	Am J Hum Genet	www.ncbi.nlm.nih.gov/pubmed/30595370	Leveraging Polygenic Functional Enrichment to Improve GWAS Power.	Hair color	approximately 452,000 European ancestry individuals	NA	3p25.2		RAF1			ENSG00000132155	NA	NA	rs1874942-?	rs1874942	0	1874942	intron_variant	0	NR	7e-10	9.1549		NA		NR [~ 8900000] (imputed)	N
8	rs13070228	3	12709485	rs7639513	2017-10-09	28199695	Jones AV	2017-04-01	Hum Mol Genet	www.ncbi.nlm.nih.gov/pubmed/28199695	GWAS of self-reported mosquito bite size, itch intensity and attractiveness to mosquitoes implicates immune-related predisposition loci.	Itch intensity from mosquito bite	84,724 European ancestry individuals	NA	3p25.2	Intergenic	RAF1 - CRIP1P1	ENSG00000132155	ENSG00000233252		3861	5713	rs7639513-T	rs7639513	0	7639513	intergenic_variant	1	NR	2e-06	5.69897		0.0183828	[0.011-0.026] unit decrease	Illumina [13520550] (imputed)	N
8	3:12737085_TG_T	3	12737231	rs13323506	2020-07-21	32203549	Richardson TG	2020-03-23	PLoS Med	www.ncbi.nlm.nih.gov/pubmed/32203549	Evaluating the relationship between circulating lipoprotein lipids and apolipoproteins with risk of coronary heart disease: A multivariable Mendelian randomisation analysis.	HDL cholesterol levels	403,943 European ancestry individuals	NA	3p25.2	RAF1	CRIP1P1 - TMEM40	ENSG00000233252	ENSG00000088726		21849	37796	rs13323506-A	rs13323506	0	13323506	intergenic_variant	1	0.311266	2e-10	9.69897		0.0131152	[0.0091-0.0171] unit decrease	Affymetrix [NR] (imputed)	N
8	3:12737085_TG_T	3	12737231	rs13323506	2022-09-27	35396580	Trubetskoy V	2022-04-08	Nature	www.ncbi.nlm.nih.gov/pubmed/35396580	Mapping genomic loci implicates genes and synaptic biology in schizophrenia.	Schizophrenia	53,386 European ancestry cases, 77,258 European ancestry controls, 14,004 East Asian ancestry cases, 16,757 East Asian ancestry controls, 6,152 African American cases, 3,918 African American controls, 1,234 Latino cases, 3,090 Latino controls	1,979 European ancestry cases, 142,626 European ancestry controls	3p25.2		CRIP1P1 - TMEM40	ENSG00000233252	ENSG00000088726		21849	37796	rs13323506-A	rs13323506	0	13323506	intergenic_variant	1	0.247	2e-07	6.69897		1.04592	[1.03-1.06]	Affymetrix [7585078] (imputed)	N
8	rs75482042	3	12739169	rs148753885	2020-09-18	32888494	Vuckovic D	2020-09-01	Cell	www.ncbi.nlm.nih.gov/pubmed/32888494	The Polygenic and Monogenic Basis of Blood Traits and Diseases.	Red cell distribution width	408,112 British individuals	NA	3p25.2		CRIP1P1 - TMEM40	ENSG00000233252	ENSG00000088726		23787	35858	rs148753885-G	rs148753885	0	148753885	regulatory_region_variant	1	0.083701	2e-16	15.699		0.033444	[0.025-0.041] unit decrease	Affymetrix [93095623] (imputed)	N
8	rs59302336	3	12842932	rs9820977	2022-08-04	35710981	Liu H	2022-06-16	Nat Genet	www.ncbi.nlm.nih.gov/pubmed/35710981	Epigenomic and transcriptomic analyses define core cell types, genes and targetable mechanisms for kidney disease.	Estimated glomerular filtration rate (creatinine)	1,205,871 European ancestry individuals, 168,300 East Asian ancestry individuals, 63,553 African ancestry individuals, 23,509 Hispanic or Latin American individuals, 22,103 African American individuals, 21,791 Central Asian or South Asian ancestry individuals, 1,502 Middle Eastern ancestry individuals, 939 other admixed ancestry individuals, 602 Native American ancestry individuals, 150 Asian anc…	NA	3p25.2		CAND2			ENSG00000144712	NA	NA	rs9820977-A	rs9820977	0	9820977	intron_variant	0	0.5491	7e-11	10.1549		6.513	z score decrease	Affymetrix, Illumina [12653804] (imputed)	N
8	rs59302336	3	12844072	rs3889514	2021-12-14	34594039	Sakaue S	2021-09-30	Nat Genet	www.ncbi.nlm.nih.gov/pubmed/34594039	A cross-population atlas of genetic associations for 220 human phenotypes.	Serum creatinine levels	344,104 European ancestry individuals, 150,266 East Asian ancestry individuals	NA	3p25.2		CAND2			ENSG00000144712	NA	NA	rs3889514-C	rs3889514	0	3889514	intron_variant	0	NR	1e-14	14		0.0135	[0.01-0.017] unit increase	Affymetrix, Illumina [20538295] (imputed)	N
9	rs2955084	3	127715196	rs17282209	2016-10-14	26634245	Lutz SM	2015-12-03	BMC Genet	www.ncbi.nlm.nih.gov/pubmed/26634245	A genome-wide association study identifies risk loci for spirometric measures among smokers of European and African ancestry.	Post bronchodilator FEV1	10,094 European ancestry current and former smoker individuals, 3,260 African American current and former smoker individuals, 178 current and former smoker individuals	NA	3q21.3	Intergenic	MGLL			ENSG00000074416	NA	NA	rs17282209-T	rs17282209	0	17282209	intron_variant	0	0.883	1e-06	6		0.075	NR unit decrease	Illumina [NR] (imputed)	N
9	rs11715394	3	127809616	rs35724792	2016-10-14	26634245	Lutz SM	2015-12-03	BMC Genet	www.ncbi.nlm.nih.gov/pubmed/26634245	A genome-wide association study identifies risk loci for spirometric measures among smokers of European and African ancestry.	Post bronchodilator FEV1	10,094 European ancestry current and former smoker individuals, 3,260 African American current and former smoker individuals, 178 current and former smoker individuals	NA	3q21.3	RUVBL1	RUVBL1			ENSG00000175792	NA	NA	rs35724792-A	rs35724792	0	35724792	intron_variant	0	0.846	3e-06	5.52288		0.057	NR unit decrease	Illumina [NR] (imputed)	N
9	rs11715394	3	127810445	rs34403909	2016-10-14	26634245	Lutz SM	2015-12-03	BMC Genet	www.ncbi.nlm.nih.gov/pubmed/26634245	A genome-wide association study identifies risk loci for spirometric measures among smokers of European and African ancestry.	Post bronchodilator FEV1	10,094 European ancestry current and former smoker individuals, 3,260 African American current and former smoker individuals, 178 current and former smoker individuals	NA	3q21.3	RUVBL1	RUVBL1			ENSG00000175792	NA	NA	rs34403909-A	rs34403909	0	34403909	intron_variant	0	0.843	3e-06	5.52288		0.057	NR unit decrease	Illumina [NR] (imputed)	N
9	rs11715394	3	127810738	rs13060453	2016-10-14	26634245	Lutz SM	2015-12-03	BMC Genet	www.ncbi.nlm.nih.gov/pubmed/26634245	A genome-wide association study identifies risk loci for spirometric measures among smokers of European and African ancestry.	Post bronchodilator FEV1	10,094 European ancestry current and former smoker individuals, 3,260 African American current and former smoker individuals, 178 current and former smoker individuals	NA	3q21.3	RUVBL1	RUVBL1			ENSG00000175792	NA	NA	rs13060453-T	rs13060453	0	13060453	intron_variant	0	0.846	3e-06	5.52288		0.057	NR unit decrease	Illumina [NR] (imputed)	N
9	rs11715394	3	127812037	rs13091198	2016-10-14	26634245	Lutz SM	2015-12-03	BMC Genet	www.ncbi.nlm.nih.gov/pubmed/26634245	A genome-wide association study identifies risk loci for spirometric measures among smokers of European and African ancestry.	Post bronchodilator FEV1	10,094 European ancestry current and former smoker individuals, 3,260 African American current and former smoker individuals, 178 current and former smoker individuals	NA	3q21.3	RUVBL1	RUVBL1			ENSG00000175792	NA	NA	rs13091198-T	rs13091198	0	13091198	intron_variant	0	0.154	3e-06	5.52288		0.057	NR unit increase	Illumina [NR] (imputed)	N
9	rs11715394	3	127812792	rs55684215	2016-10-14	26634245	Lutz SM	2015-12-03	BMC Genet	www.ncbi.nlm.nih.gov/pubmed/26634245	A genome-wide association study identifies risk loci for spirometric measures among smokers of European and African ancestry.	Post bronchodilator FEV1	10,094 European ancestry current and former smoker individuals, 3,260 African American current and former smoker individuals, 178 current and former smoker individuals	NA	3q21.3	RUVBL1	RUVBL1			ENSG00000175792	NA	NA	rs55684215-A	rs55684215	0	55684215	intron_variant	0	0.157	3e-06	5.52288		0.057	NR unit increase	Illumina [NR] (imputed)	N
9	rs11715394	3	127813811	rs35515217	2016-10-14	26634245	Lutz SM	2015-12-03	BMC Genet	www.ncbi.nlm.nih.gov/pubmed/26634245	A genome-wide association study identifies risk loci for spirometric measures among smokers of European and African ancestry.	Post bronchodilator FEV1	10,094 European ancestry current and former smoker individuals, 3,260 African American current and former smoker individuals, 178 current and former smoker individuals	NA	3q21.3	RUVBL1	RUVBL1			ENSG00000175792	NA	NA	rs35515217-T	rs35515217	0	35515217	intron_variant	0	0.144	5e-07	6.30103		0.062	NR unit increase	Illumina [NR] (imputed)	N
9	rs11715394	3	127813811	rs35515217	2016-10-14	26634245	Lutz SM	2015-12-03	BMC Genet	www.ncbi.nlm.nih.gov/pubmed/26634245	A genome-wide association study identifies risk loci for spirometric measures among smokers of European and African ancestry.	Post bronchodilator FEV1/FVC ratio	10,094 European ancestry current and former smoker individuals, 3,260 African American current and former smoker individuals, 178 current and former smoker individuals	NA	3q21.3	RUVBL1	RUVBL1			ENSG00000175792	NA	NA	rs35515217-T	rs35515217	0	35515217	intron_variant	0	0.145	5e-06	5.30103		0.012	unit increase	Illumina [NR] (imputed)	N
9	rs11715394	3	127814077	rs36069551	2016-10-14	26634245	Lutz SM	2015-12-03	BMC Genet	www.ncbi.nlm.nih.gov/pubmed/26634245	A genome-wide association study identifies risk loci for spirometric measures among smokers of European and African ancestry.	Post bronchodilator FEV1	10,094 European ancestry current and former smoker individuals, 3,260 African American current and former smoker individuals, 178 current and former smoker individuals	NA	3q21.3	RUVBL1	RUVBL1			ENSG00000175792	NA	NA	rs36069551-A	rs36069551	0	36069551	intron_variant	0	0.154	3e-06	5.52288		0.057	NR unit increase	Illumina [NR] (imputed)	N
9	rs11715394	3	127814457	rs11714052	2016-10-14	26634245	Lutz SM	2015-12-03	BMC Genet	www.ncbi.nlm.nih.gov/pubmed/26634245	A genome-wide association study identifies risk loci for spirometric measures among smokers of European and African ancestry.	Post bronchodilator FEV1	10,094 European ancestry current and former smoker individuals, 3,260 African American current and former smoker individuals, 178 current and former smoker individuals	NA	3q21.3	RUVBL1	RUVBL1			ENSG00000175792	NA	NA	rs11714052-A	rs11714052	0	11714052	intron_variant	0	0.144	5e-07	6.30103		0.062	NR unit increase	Illumina [NR] (imputed)	N
9	rs11715394	3	127814457	rs11714052	2016-10-14	26634245	Lutz SM	2015-12-03	BMC Genet	www.ncbi.nlm.nih.gov/pubmed/26634245	A genome-wide association study identifies risk loci for spirometric measures among smokers of European and African ancestry.	Post bronchodilator FEV1/FVC ratio	10,094 European ancestry current and former smoker individuals, 3,260 African American current and former smoker individuals, 178 current and former smoker individuals	NA	3q21.3	RUVBL1	RUVBL1			ENSG00000175792	NA	NA	rs11714052-A	rs11714052	0	11714052	intron_variant	0	0.145	5e-06	5.30103		0.012	unit increase	Illumina [NR] (imputed)	N
9	rs11715394	3	127815670	rs11709377	2016-10-14	26634245	Lutz SM	2015-12-03	BMC Genet	www.ncbi.nlm.nih.gov/pubmed/26634245	A genome-wide association study identifies risk loci for spirometric measures among smokers of European and African ancestry.	Post bronchodilator FEV1	10,094 European ancestry current and former smoker individuals, 3,260 African American current and former smoker individuals, 178 current and former smoker individuals	NA	3q21.3	RUVBL1	RUVBL1			ENSG00000175792	NA	NA	rs11709377-A	rs11709377	0	11709377	intron_variant	0	0.157	4e-06	5.39794		0.058	NR unit increase	Illumina [NR] (imputed)	N
9	rs11715394	3	127815670	rs11709377	2020-09-21	32888493	Chen MH	2020-09-01	Cell	www.ncbi.nlm.nih.gov/pubmed/32888493	Trans-ethnic and Ancestry-Specific Blood-Cell Genetics in 746,667 Individuals from 5 Global Populations.	Red cell distribution width	531,774 European ancestry individuals	NA	3q21.3	NR	RUVBL1			ENSG00000175792	NA	NA	rs11709377-A	rs11709377	0	11709377	intron_variant	0	0.119011	1e-19	19		0.027085	[0.021-0.033] SD unit increase	Affymetrix, Illumina [49860007] (imputed)	N
9	rs11715394	3	127815927	rs36059338	2016-10-14	26634245	Lutz SM	2015-12-03	BMC Genet	www.ncbi.nlm.nih.gov/pubmed/26634245	A genome-wide association study identifies risk loci for spirometric measures among smokers of European and African ancestry.	Post bronchodilator FEV1	10,094 European ancestry current and former smoker individuals, 3,260 African American current and former smoker individuals, 178 current and former smoker individuals	NA	3q21.3	RUVBL1	RUVBL1			ENSG00000175792	NA	NA	rs36059338-C	rs36059338	0	36059338	intron_variant	0	0.846	3e-06	5.52288		0.057	NR unit decrease	Illumina [NR] (imputed)	N
9	rs11715394	3	127816433	rs34228187	2016-10-14	26634245	Lutz SM	2015-12-03	BMC Genet	www.ncbi.nlm.nih.gov/pubmed/26634245	A genome-wide association study identifies risk loci for spirometric measures among smokers of European and African ancestry.	Post bronchodilator FEV1	10,094 European ancestry current and former smoker individuals, 3,260 African American current and former smoker individuals, 178 current and former smoker individuals	NA	3q21.3	RUVBL1	RUVBL1			ENSG00000175792	NA	NA	rs34228187-T	rs34228187	0	34228187	intron_variant	0	0.836	2e-06	5.69897		0.057	NR unit decrease	Illumina [NR] (imputed)	N
9	rs11715394	3	127817022	rs34562493	2016-10-14	26634245	Lutz SM	2015-12-03	BMC Genet	www.ncbi.nlm.nih.gov/pubmed/26634245	A genome-wide association study identifies risk loci for spirometric measures among smokers of European and African ancestry.	Post bronchodilator FEV1	10,094 European ancestry current and former smoker individuals, 3,260 African American current and former smoker individuals, 178 current and former smoker individuals	NA	3q21.3	RUVBL1	RUVBL1			ENSG00000175792	NA	NA	rs34562493-T	rs34562493	0	34562493	intron_variant	0	0.153	3e-06	5.52288		0.058	NR unit increase	Illumina [NR] (imputed)	N
[truncated: 3,124 more rows]
